# Supplementary material for: Aligning coding sequences with frameshift extension penalties
Source: Algorithms Mol Biol. 2017 Mar 31;12:10. doi: 10.1186/s13015-017-0101-4 (PMC5374649; doi:10.1186/s13015-017-0101-4)
Supplement: Supplementary file 2 — Additional file 2: CDS of the ten gene families. Zip file containing the CDS files at the fasta format for each of the ten gene families considered in the “Results” section. [file 13015_2017_101_MOESM2_ESM.zip]

Archive with 10 entries (10 files):
- I.fasta
- II.fasta
- III.fasta
- IV.fasta
- IX.fasta
- V.fasta
- VI.fasta
- VII.fasta
- VIII.fasta
- X.fasta
