# Supplementary material for: Aligning coding sequences with frameshift extension penalties
Source: Algorithms Mol Biol. 2017 Mar 31;12:10. doi: 10.1186/s13015-017-0101-4 (PMC5374649; doi:10.1186/s13015-017-0101-4)
Supplement: Supplementary file 2 — Additional file 2: CDS of the ten gene families. Zip file containing the CDS files at the fasta format for each of the ten gene families considered in the “Results” section. [file 13015_2017_101_MOESM2_ESM.zip › I.fasta]

>1342 Cow | Gene Stable ID :ENSBTAG00000008222| transcript : 1 of 1 | Location $
ATGGCGCAGGAGGAGAGAGCGGATGCCGCGCGCCTGCTGCGGGGTTTCGAGCGCCGCTTC
TTGGCGGCGCGCGCCCTGCGCTCCTTTCCCTGGCAGAGCCTAGAAGAGAAACTAAGGGAC
TCGTCAGGCTCCGAGCTGCTGCTGGATATTTTGCAGAAGACCGTGAAGCACCCTCTGTGC
GTGAAGCACCCACCATCAGTGAAGTATTCCCGGAGCTTTCTCTCTGAGCTCATCAGAAAG
CACGAGGCTGTCCACACGGAGCCGTTGGACGAGCTGTACCAGGCGCTGGCCGAGGTCCTG
ACGGCCGAGGACCCCACCCACTGCCACCGGAGCTATCTGCTGCCTTCAGGTGACTCGGTC
ACCCTCTGCGAGAGCACGGCCATCGTGTCTCATGGGACCACAGGCCTGGTCACGTGGAAC
GCCGCGCTCTACCTGGCCGAGTGGGCCGTGGAGAACCCAGCGGTCTTCGCTCACAGAATG
GTCTTAGAGCTTGGCAGCGGAGCCGGCCTCACAGGCCTGGCCATTTGTAAGACATGCCGG
CCCAGAGCGTACATCTTCAGCGACTGTCACAGCCACGTCCTGGAGCAGCTGCGAGGGAAC
GTCCTTCTCAACGGCTTCTCGTTGGAGCCAAGCATCGACACCTGGGCGCAGCACCCAGGA
CCGCATACCCCCGAGGCAGAGCGCCCCTGGGTGACAGTGGCCCGGCTGGACTGGGACACG
GTGACGGCGCCGCAGCTCGCGGCCTTCCAGCCGGACGTCGTCCTTGCCGCAGACGTGCTG
TATTGTCCTGAAACGGTCCTCTCCCTGGTTGGGGTCCTGCGGAAGCTCTCCACCTGCCGG
AAGGACCAGCGGGCTCCTGATGCCTACATTGCCTTCACCATCCGCAACCCGGAGACGTGC
CAGCTGTTCACCACGGAGCTGGGCCAGGCTGGGATCCCGTGGGAAGAGGTGCCTTGTCAT
GACCAGAAACTGTTTCCCTACGAAGAGCACTCGGAGATGGCGATTCTGAAACTAACGCTG
TAG
>1343 Human | Gene Stable ID :ENSG00000118894| transcript : 1 of 9 | Location :$
ATGGCGCCCGAGGAGAACGCGGGGACCGAACTCTTGCTGCAGAGTTTCGAGCGCCGCTTC
CTGGCGGCACGCACACTGCGCTCCTTCCCCTGGCAGAGCTTAGAAGCAAAGTTAAGAGAC
TCATCAGATTCTGAGCTGCTGCGGGATATTTTGCACAAGACTGTGAAGCATCCTGTGTGT
GTGAAGCACCCGCCGTCCGTCAAATATGCCCGGTGCTTTCTCTCAGAACTCATCAAAAAG
CCCTCGGGAGGCTCGGTCACACTCTCCGAGAGCACGGCCATCATCTCCTACGGTACCACA
GGCCTGGTCACATGGGACGCCGCCCTCTACCTTGCAGAATGGGCCATCGAGAACCCGGCA
GTCTTCACTAACAGGACTGTCCTAGAGCTTGGCAGTGGTGCTGGCCTCACAGGCCTGGCC
ATCTGCAAGATGTGCCGCCCCCGGGCATACATCTTCAGCGACTGTCACAGCCGGGTCCTT
GAGCAGCTCCGAGGGAATGTCCTTCTCAATGGCCTCTCATTAGAGGCAGACATCACTGCC
AAGTTAGACAGCCCCAGGGTGACAGTGGCCCAGCTGGACTGGGACGTCGCGACGGTCCAT
CAGCTCTCTGCCTTCCAGCCAGATGTTGTCATTGCAGCAGATGTGCTGTATTGCCCAGAA
GCCATCATGTCGCTGGTCGGGGTCCTGCGGAGGCTGGCTGCCTGCCGGGAGCACCAGCGG
GCTCCTGAGGTCTACGTGGCCTTTACCGTCCGCAACCCAGAGACGTGCCAGCTGTTCACC
ACCGAGCTAGGCCGGGCCGGGATCAGATGGGAAGTGGAACCTCGTCATGAGCAGAAACTG
TTTCCCTACGAAGAGCACTTGGAGATGGCAATGCTGAATCTCACCCTGTAG
>1344 Human | Gene Stable ID :ENSG00000118894| transcript : 2 of 9 | Location : Homo sapiens:chromosome:16:5084303-5097808:-1 | Description : e$
ATGGCGCCCGAGGAGAACGCGGGGACCGAACTCTTGCTGCAGAGTTTCGAGCGCCGCTTC
CTGGCGGCACGCACACTGCGCTCCTTCCCCTGGCAGAGCTTAGAAGCAAAGTTAAGAGAC
TCATCAGATTCTGAGCTGCTGCGGGATATTTTGCACAAGACTGTGAAGCATCCTGTGTGT
GTGAAGCACCCGCCGTCCGTCAAATATGCCCGGTGCTTTCTCTCAGAACTCATCAAAAAG
CACGAGGCTGTCCACACAGAGCCTTTGGACGAGCTGTATGAAGCGCTGGCGGAGACCCTG
ATGGCCAAGGAGTCCACCCAGGGCCACCGGAGCTATTTGCTGCCCTCGGGAGGCTCGGTC
ACACTCTCCGAGAGCACGGCCATCATCTCCTACGGTACCACAGGCCTGGTCACATGGGAC
GCCGCCCTCTACCTTGCAGAATGGGCCATCGAGAACCCGGCAGTCTTCACTAACAGGACT
GTCCTAGAGCTTGGCAGTGGTGCTGGCCTCACAGGCCTGGCCATCTGCAAGATGTGCCGC
CCCCGGGCATACATCTTCAGCGACTGTCACAGCCGGGTCCTTGAGCAGCTCCGAGGGAAT
GTCCTTCTCAATGGCCTCTCATTAGAGGCAGACATCACTGCCAAGTTAGACAGCCCCAGG
GTGACAGTGGCCCAGCTGGACTGGGACGTCGCGACGGTCCATCAGCTCTCTGCCTTCCAG
CCAGATGTTGTCATTGCAGCAGATGTGCTGTATTGCCCAGAAGCCATCATGTCGCTGGTC
GGGGTCCTGCGGAGGCTGGCTGCCTGCCGGGAGCACCAGCGGGCTCCTGAGGTCTACGTG
GCCTTTACCGTCCGCAACCCAGAGACGTGCCAGCTGTTCACCACCGAGCTAGGCCGGGCC
GGGATCAGATGGGAAGTGGAACCTCGTCATGAGCAGAAACTGTTTCCCTACGAAGAGCAC
TTGGAGATGGCAATGCTGAATCTCACCCTGTAG
>1345 Human | Gene Stable ID :ENSG00000118894| transcript : 6 of 9 | Location : Homo sapiens:chromosome:16:5084303-5097808:-1 | Description : e$
ATGGCGCCCGAGGAGAACGCGGGGACCGAACTCTTGCTGCAGAGTTTCGAGCGCCGCTTC
CTGGCGGCACGCACACTGCGCTCCTTCCCCTGGCAGAGCTTAGAAGCAAAGTTAAGAGAC
TCATCAGATTCTGAGCTGCTGCGGGATATTTTGCACAAGCCCTCGGGAGGCTCGGTCACA
CTCTCCGAGAGCACGGCCATCATCTCCTACGGTACCACAGGCCTGGTCACATGGGACGCC
GCCCTCTACCTTGCAGAATGGGCCATCGAGAACCCGGCAGTCTTCACTAACAGGACTGTC
CTAGAGCTTGGCAGTGGTGCTGGCCTCACAGGCCTGGCCATCTGCAAGATGTGCCGCCCC
CGGGCATACATCTTCAGCGACTGTCACAGCCGGGTCCTTGAGCAGCTCCGAGGGAATGTC
CTTCTCAATGGCCTCTCATTAGAGGCAGACATCACTGCCAAGTTAGACAGCCCCAGGGTG
ACAGTGGCCCAGCTGGACTGGGACGTCGCGACGGTCCATCAGCTCTCTGCCTTCCAGCCA
GATGTTGTCATTGCAGCAGATGTGCTGTATTGCCCAGAAGCCATCATGTCGCTGGTCGGG
GTCCTGCGGAGGCTGGCTGCCTGCCGGGAGCACCAGCGGGCTCCTGAGGTCTACGTGGCC
TTTACCGTCCGCAACCCAGAGACGTGCCAGCTGTTCACCACCGAGCTAGGCCGGGCCGGG
ATCAGATGGGAAGTGGAACCTCGTCATGAGCAGAAACTGTTTCCCTACGAAGAGCACTTG
GAGATGGCAATGCTGAATCTCACCCTGTAG
>1346 Mouse | Gene Stable ID :ENSMUSG00000022544| transcript : 5 of 5 | Location : Mus musculus:chromosome:16:5244151-5255983:-1 | Description $
ATGGCGCCTGAGGACCACGAGGGGGCCACGTCTCTGCTGCAGAGTTTCGAGCGCCGCTTC
CTGGCGGCTCGCGCGCTGCCCTCCTTTCCCTGGCAGAGCCTAGAAGAAAAACTAAAGGAC
CCCTCGGGTTCTGAGCTGTTGCTGGCTATTCTGCAGAGGACTGTGAAGCACCCTGTGTGT
GTGCAGCACGGACCTTCTGTGAAGTATGCCCGCTGCTTTCTCTCAAAGCTCATCAAAAAG
CATGAGGCTGTACCCACGGAGCCTTTGGATGCACTGTATGAGGCGTTGGCAGAGGTTCTG
ATGACCCAAGAGTCCACCCAGTGCCACCGGAGCTATTTGCTGCCTTCAGGAAACTCAGTT
ACACTCTCTGAGAGCACTGCCATCGTGTCCCATGGCACCACAGGCTTGGTTACATGGGAC
GCTGCTCTCTACCTGGCAGAATGGGCCATTGAGAACCCAGCAGCCTTCACTGACAGGACT
ATCCTGGAGCTAGGCAGTGGAGCTGGCCTTACAGGCCTGGCAATTTGCAAGGCATGCTGC
CCCAGAGCATACATCTTCAGCGACTGTCATGCCCAAGTGCTTGAGCAGCTCCGTGGAAAC
GTTCTCCTCAACGGCTTCTCCTTAGAGCCGCACACCCCCATTGACGCAGGCAGCTCGAAG
GTGACAGTGGCTCAGCTGGACTGGGACGAGGTGACAGCCTCTCAGCTCTCTGCCTTCCAG
GCAGATGTTGTCATTGCAGCAGATGTACTGTACTGCTGGGAGATGACACTGTCACTGGTC
AGGGTCCTGAAGATGCTCGAGGACTGCCAGAGGAAGAGCGCTCCTGATGTCTATGTAGCC
TATACTATCCGCAGCCAGGACACAGGCAAGCTGTTCATCGAAGAGCTGGACCGTGCTGGA
ATCTACTGGGAAGAGGTGCCCCCTCACACTGGCAAACTGTTCCCTTACGAAGAGCATTCA
GCCATCGTAATCCTGAAGCTGGTGCTGACCAGTCGCCATGGTGTTTGA
>1347 Human | Gene Stable ID :ENSG00000186523| transcript : 5 of 19 | Location : Homo sapiens:chromosome:8:12182095-12194133:-1 | Description :$
ATGGCGCCCGAGGAGAACGCGGGGACCGAACTCTTGCTGCAGGGTTTTGAGCGCCGCTTC
CTGGCGGTGCGCACACTGCGCTCCTTCCCCTGGCAGAGCTTAGAGGCAAAGTTAAGAGAC
TCATCAGATTCTGAGCTGCTGCGGGATATTTTGCAGAAGACTGTGAGGCATCCTGTGTGT
GTGAAGCACCCGCCGTCAGTCAAGTATGCCTGGTGCTTTCTCTCAGAACTCATCAAAAAG
TCCTCAGGAGGCTCAGTCACACTCTCCAAGAGCACAGCCATCATCTCCCACGGTACCACA
GGCCTGGTCACATGGGATGCCGCCCTCTACCTTGCAGAATGGGCCATCGAGAACCCGGCA
GCCTTCATTAACAGGACTGTCCTAGAGCTTGGCAGTGGTGCCGGCCTCACAGGCCTTGCC
ATCTGCAAGATGTGCCGCCCCCGGGCATACATCTTCAGCGACCCTCACAGCCGGGTCCTC
GAGCAGCTCCGAGGGAATGTCCTTCTCAATGGCCTCTCATTAGAGGCAGACATCACTGGC
AACTTAGACAGCCCCAGGGTGACAGTGGCCCAGCTGGACTGGGACGTAGCAATGGTCCAT
CAGCTCTCTGCCTTCCAGCCAGATGTTGTCATTGCAGCAGACGTGCTGTATTGCCCAGAA
GCCATCGTGTCGCTGGTCGGGGTCCTGCAGAGGCTGGCTGCCTGCCGGGAGCACAAGCGG
GCTCCTGAGGTCTACGTGGCCTTTACCGTCCGCAACCCAGAGACGTGCCAGCTGTTCACC
ACCGAGCTAGGCCGGGATGGGATCAGATGGGAAGCGGAAGCTCATCATGACCAGAAACTG
TTTCCCTATGGAGAGCACTTGGAGATGGCAATGCTGAACCTCACACTGTAG
>1348 Human | Gene Stable ID :ENSG00000186523| transcript : 6 of 19 | Location $
ATGGCGCCCGAGGAGAACGCGGGGACCGAACTCTTGCTGCAGGGTTTTGAGCGCCGCTTC
CTGGCGGTGCGCACACTGCGCTCCTTCCCCTGGCAGAGCTTAGAGGCAAAGTTAAGAGAC
TCATCAGATTCTGAGCTGCTGCGGGATATTTTGCAGAAGACTGTGAGGCATCCTGTGTGT
GTGAAGCACCCGCCGTCAGTCAAGTATGCCTGGTGCTTTCTCTCAGAACTCATCAAAAAG
CACGAGGCTGTCCACACGGAGCCTTTGGACAAACTGTACGAGGTGCTCACGGAGACTCTG
ATGGCCAAGGAGTCCACCCAGGGCCACCGGAGCTATTTGCTGTCCTCAGGAGGCTCAGTC
ACACTCTCCAAGAGCACAGCCATCATCTCCCACGGTACCACAGGCCTGGTCACATGGGAT
GCCGCCCTCTACCTTGCAGAATGGGCCATCGAGAACCCGGCAGCCTTCATTAACAGGACT
GTCCTAGAGCTTGGCAGTGGTGCCGGCCTCACAGGCCTTGCCATCTGCAAGATGTGCCGC
CCCCGGGCATACATCTTCAGCGACCCTCACAGCCGGGTCCTCGAGCAGCTCCGAGGGAAT
GTCCTTCTCAATGGCCTCTCATTAGAGGCAGACATCACTGGCAACTTAGACAGCCCCAGG
GTGACAGTGGCCCAGCTGGACTGGGACGTAGCAATGGTCCATCAGCTCTCTGCCTTCCAG
CCAGATGTTGTCATTGCAGCAGACGTGCTGTATTGCCCAGAAGCCATCGTGTCGCTGGTC
GGGGTCCTGCAGAGGCTGGCTGCCTGCCGGGAGCACAAGCGGGCTCCTGAGGTCTACGTG
GCCTTTACCGTCCGCAACCCAGAGACGTGCCAGCTGTTCACCACCGAGCTAGGCCGGGAT
GGGATCAGATGGGAAGCGGAAGCTCATCATGACCAGAAACTGTTTCCCTATGGAGAGCAC
TTGGAGATGGCAATGCTGAACCTCACACTGTAG
>1349 Human | Gene Stable ID :ENSG00000186523| transcript : 12 of 19 | Location : Homo sapiens:chromosome:8:12182095-12194133:-1 | Description $
ATGGCGCCCGAGGAGAACGCGGGGACCGAACTCTTGCTGCAGGGTTTTGAGCGCCGCTTC
CTGGCGGTGCGCACACTGCGCTCCTTCCCCTGGCAGAGCTTAGAGGCAAAGTTAAGAGAC
TCATCAGATTCTGAGCTGCTGCGGGATATTTTGCAGAAGACTGTGAGGCATCCTGTGTGT
GTGAAGCACCCGCCGTCAGTCAAGTATGCCTGGTGCTTTCTCTCAGAACTCATCAAAAAG
TCCTCAGGAGGCTCAGTCACACTCTCCAAGAGCACAGCCATCATCTCCCACGGTACCACA
GGCCTGGTCACATGGGATGCCGCCCTCTACCTTGCAGAATGGGCCATCGAGAACCCGGCA
GCCTTCATTAACAGACGTGCTGTATTGCCCAGAAGCCATCGTGTCGCTGGTCGGGGTCCT
GCAGAGGCTGGCTGCCTGCCGGGAGCACAAGCGGGCTCCTGA
>1350 Human | Gene Stable ID :ENSG00000186523| transcript : 19 of 19 | Location$
ATGGCGCCCGAGGAGAACGCGGGGACCGAACTCTTGCTGCAGGGTTTTGAGCGCCGCTTC
CTGGCGGTGCGCACACTGCGCTCCTTCCCCTGGCAGAGCTTAGAGGCAAAGTTAAGAGAC
TCATCAGATTCTGAGCTGCTGCGGGATATTTTGCAGAAGACTGTGAGGCATCCTGTGTGT
GTGAAGCACCCGCCGTCAGTCAAGTATGCCTGGTGCTTTCTCTCAGAACTCATCAAAAAG
CACGAGGCTGTCCACACGGAGCCTTTGGACAAACTGTACGAGGTGCTCACGGAGACTCTG
ATGGCCAAGGAGTCCACCCAGGGCCACCGGAGCTATTTGCTGTCCTCAGGAGGCTCAGTC
ACACTCTCCAAGAGCACAGCCATCATCTCCCACGGTACCACAGGCCTGGTCACATGGGAT
GCCGCCCTCTACCTTGCAGAATGGGCCATCGAGAACCCGGCAGCCTTCATTAACAGGTGA
>1351 Human | Gene Stable ID :ENSG00000145002| transcript : 3 of 4 | Location :$
ATGGCGCCCGAGGAGAACGCGGGGACCGAACTCTTGCTGCAGGGTTTTGAGCGCCGCTTC
CTGGCGGTGCGCACACTGCGCTCCTTCCCCTGGCAGAGCTTAGAGGCAAAGTTAAGAGAC
TCATCAGATTCTGAGCTGCTGCGGGATATTTTGCAGAAGACTGTGAGGCATCCTGTGTGT
GTGAAGCACCCGCCGTCAGTCAAGTATGCCTGGTGCTTTCTCTCAGAACTCATCAAAAAG
CACGAGGCTGTCCACACGGAGCCTTTGGACAAACTGTACGAGGTGCTCGCGGAGACTCTG
ATGGCCAAGGAGTCCACCCAGGGCCACCGGAGCTATTTGCTGTCCTCAGGAGGCTCAGTC
ACACTCTCCAAGAGCACAGCCATCATCTCCCACGGTACCACAGGCCTGGTCACATGGGAT
GCCGCCCTCTACCTTGCAGAATGGGCCATCGAGAACCCGGCAGCCTTCATTAACAGGACT
GTCCTAGAGCTTGGCAGTGGTGCCGGCCTCACAGGCCTTGCCATCTGCAAGATGTGCCGC
CCCCGGGCATACATCTTCAGCGACCCTCACAGCCGGATCCTCGAGCAGCTCCGAGGGAAT
GTCCTTCTCAATGGCCTCTCATTAGAGGCAGACATCACTGGCAACTTAGACAGCCCCAGG
GTGACAGTGGCCCAGCTGGACTGGGACGTAGCAATGGTCCATCAGCTCTCTGCCTTCCAG
CCAGATGTTGTCATTGCAGCAGACGTGCTGTATTGCCCAGAAGCCATCGTGTCGCTGGTC
GGGGTCCTGCAGAGGCTGGCTGCCTGCCGGGAGCACAAGCGGGCTCCTGAGGTCTACGTG
GCCTTTACCGTCCGCAACCCAGAGACATGCCAGCTGTTCACCACCGAGCTAGGCCGGGAT
GGGATCAGATGGGAAGCGGAAGCTCATCATGACCAGAAACTGTTTCCCTATGGAGAGCAC
TTGGAGATGGCAATGCTGAACCTCACACTGTAG
>1352 Human | Gene Stable ID :ENSG00000145002| transcript : 4 of 4 | Location :$
ATGCCTGGTGCTTTCTCTCAGAACTCATCAAAAAGTCCTCAGGAGGCTCAGTCACACTCT
CCAAGAGCACAGCCATCATCTCCCACGGTACCACAGGCCTGGTCACATGGGATGCCGCCC
TCTACCTTGCAGAATGGGCCATCGAGAACCCGGCAGCCTTCATTAACAGACGTGCTGTAT
TGCCCAGAAGCCATCGTGTCGCTGGTCGGGGTCCTGCAGAGGCTGGCTGCCTGCCGGGAG
CACAAGCGGGCTCCTGAGGTCTACGTGGCCTTTACCGTCCGCAACCCAGAGACATGCCAG
CTGTTCACCACCGAGCTAGGCCGGGATGGGATCAGATGGGAAGCGGAAGCTCATCATGAC
CAGAAACTGTTTCCCTATGGAGAGCACTTGGAGATGGCAATGCTGAACCTCACACTGTAG
>1353 Human | Gene Stable ID :ENSG00000158483| transcript : 1 of 6 | Location :$
ATGGCGCCCGAGGAGAACGCGGGGAGCGAACTCTTGCTGCAGAGTTTCAAGCGCCGCTTC
CTGGCAGCGCGCGCCCTGCGCTCCTTCCGCTGGCAGAGCTTAGAAGCAAAGTTAAGAGAC
TCATCAGATTCTGAGCTGCTGCGGGATATTTTGCAGAAGACGTGCTGTATTGCCCAGAAG
CCATCGTGTCGCTGGTCGGGGTCCTGCGGAGGCTGGCTGCCTGCCGGGAGCACCAGCGGG
CTCCTCAATTCTACATGGCCCTTACCGTCTGCAACCCAGAGATGTGCCAGCTGTTCACCA
CCGAGCTATGCTGGACTGGGATCAGATGGGAAGCGGAAGCTCATCATGACCAGAAACTGT
TTCCCTACAGAGAGCACTTGGAGATGGCAAAGCTGA
>1354 Human | Gene Stable ID :ENSG00000158483| transcript : 4 of 6 | Location :$
ATGGCGCCCGAGGAGAACGCGGGGAGCGAACTCTTGCTGCAGAGTTTCAAGCGCCGCTTC
CTGGCAGCGCGCGCCCTGCGCTCCTTCCGCTGGCAGAGCTTAGAAGCAAAGTTAAGAGAC
TCATCAGATTCTGAGCTGCTGCGGGATATTTTGCAGAAGCACGAGGCTGTCCACACAGAG
CCTTTGGATGAGCTGTACGAGGTGCTGGTGGAGACCCTGATGGCCAAGGAGTCCACCCAG
GGCCACCGGAGCTATTTGCTGACGTGCTGTATTGCCCAGAAGCCATCGTGTCGCTGGTCG
GGGTCCTGCGGAGGCTGGCTGCCTGCCGGGAGCACCAGCGGGCTCCTCAATTCTACATGG
CCCTTACCGTCTGCAACCCAGAGATGTGCCAGCTGTTCACCACCGAGCTATGCTGGACTG
GGATCAGATGGGAAGCGGAAGCTCATCATGACCAGAAACTGTTTCCCTACAGAGAGCACT
TGGAGATGGCAAAGCTGA
>1355 Human | Gene Stable ID :ENSG00000158483| transcript : 5 of 6 | Location :$
ATGGCGCCCGAGGAGAACGCGGGGAGCGAACTCTTGCTGCAGAGTTTCAAGCGCCGCTTC
CTGGCAGCGCGCGCCCTGCGCTCCTTCCGCTGGCAGAGCTTAGAAGCAAAGTTAAGAGAC
TCATCAGATTCTGAGCTGCTGCGGGATATTTTGCAGAAGACTGTGAAGCATCCTGTGTGT
GTGAAGCACCCGCCGTCAGTCAAGTATGCCCGGTGCTTTCTCTCAGAACTCATCAAAAAG
ACGTGCTGTATTGCCCAGAAGCCATCGTGTCGCTGGTCGGGGTCCTGCGGAGGCTGGCTG
CCTGCCGGGAGCACCAGCGGGCTCCTCAATTCTACATGGCCCTTACCGTCTGCAACCCAG
AGATGTGCCAGCTGTTCACCACCGAGCTATGCTGGACTGGGATCAGATGGGAAGCGGAAG
CTCATCATGACCAGAAACTGTTTCCCTACAGAGAGCACTTGGAGATGGCAAAGCTGA
