# Supplementary material for: Aligning coding sequences with frameshift extension penalties
Source: Algorithms Mol Biol. 2017 Mar 31;12:10. doi: 10.1186/s13015-017-0101-4 (PMC5374649; doi:10.1186/s13015-017-0101-4)
Supplement: Supplementary file 2 — Additional file 2: CDS of the ten gene families. Zip file containing the CDS files at the fasta format for each of the ten gene families considered in the “Results” section. [file 13015_2017_101_MOESM2_ESM.zip › II.fasta]

>6817 Human | Gene Stable ID :ENSG00000143867| transcript : 1 of 3 | Location : Homo sapiens:chromosome:2:19351484-19358653:-1 | Description : odd-skipped related transciption factor 1 [Source:HGNC Symbol;Acc:HGNC:8111]
ATGGGCAGCAAAACCTTGCCGGCGCCGGTGCCTATCCACCCTTCCCTGCAGCTCACCAACTACTCCTTCCTTCAGGCAGTGAACGGCCTGCCCACAGTGCCTTCGGACCATCTGCCCAACCTGTATGGTTTCAGCGCGTTGCACGCTGTGCACCTGCATCAGTGGACGCTGGGCTACCCGGCCATGCACTTGCCGCGCTCTTCTTTCTCCAAAGTGCCGGGCACGGTGTCCAGCTTGGTGGATGCGCGCTTCCAGCTGCCCGCCTTTCCCTGGTTCCCTCATGTCATTCAACCCAAGCCCGAGATCACCGCTGGAGGCAGCGTTCCAGCGCTCAAGACCAAGCCGCGCTTTGATTTTGCCAACCTGGCCTTGGCAGCAACGCAAGAAGATCCGGCCAAGCTCGGTCGCGGGGAGGGCCCAGGCTCCCCTGCAGGTGGGCTGGGTGCCCTCCTCGACGTGACCAAGCTGTCTCCAGAAAAGAAGCCCACAAGGGGACGTCTGCCTTCCAAGACCAAGAAGGAATTCGTCTGCAAGTTCTGTGGCCGCCACTTCACCAAGTCCTACAACCTACTTATCCATGAGCGGACGCACACCGACGAGCGGCCCTACACCTGTGACATCTGCCACAAAGCCTTCCGGAGGCAAGACCACCTGCGAGACCACAGATATATTCACTCCAAAGAGAAGCCCTTCAAGTGTCAAGAGTGTGGGAAAGGATTCTGCCAGTCCAGGACTCTCGCTGTCCACAAGACGCTACACTCACAGGTGAAGGAGCTCAAAACCTCCAAGATCAAATGCTAA
>6818 Mouse | Gene Stable ID :ENSMUSG00000048387| transcript : 1 of 1 | Location : Mus musculus:chromosome:12:9574441-9581499:1 | Description : odd-skipped related 1 (Drosophila) [Source:MGI Symbol;Acc:MGI:1344424]
ATGGGCAGCAAAACCTTGCCAGCACCGGTACCCATTCACCCATCCCTGCAGCTTACCAATTACTCTTTCCTTCAGGCAGTGAATGGCCTGCCCACAGTGCCCTCGGACCACCTGCCCAACCTGTATGGTTTCAGCGCTCTTCATGCGGTGCATCTGCACCAATGGACGCTGGGCTACCCAGCCATGCACTTGCCTCGATCCTCTTTTTCTAAAGTGCCAGGTGCGGTGTCCAGCCTGATGGACGCTCGCTTCCAGCTGCCAGCCTTCCCCTGGTTTCCCCACGTCATTCACCCTAAGCCAGAGATCACCGCGGGAGGCAGCGGCGCAGCACTTAAGACCAAGCCTCGCTTTGATTTCGCTAACCTGGCCTTGGCTGCCACACAAGAGGATCCCACCAAGCTTGGCCGAGGGGAGGGCCCTGGCTCCCCTGCTGGTGGGCTGGGCGCCCTCCTGGACGTGACCAAGCTATCCCCAGAAAAGAAGCCAACAAGGGGACGCCTGCCTTCCAAGACCAAGAAGGAATTCGTTTGCAAGTTCTGTGGCCGCCACTTCACTAAGTCCTATAACCTACTTATCCACGAGCGGACGCACACTGATGAGCGACCTTACACCTGTGACATCTGCCACAAAGCTTTCCGGAGGCAAGACCACCTACGGGACCACAGATATATTCACTCCAAAGAGAAGCCTTTCAAGTGTCAAGAGTGTGGGAAAGGATTCTGCCAGTCCCGGACTCTCGCTGTCCACAAGACGCTACACTCACAAGTGAAGGAGCTCAAAACCTCCAAGATCAAATGCTAA
>6819 Cow | Gene Stable ID :ENSBTAG00000013213| transcript : 1 of 1 | Location : Bos taurus:chromosome:14:67533221-67540870:-1 | Description : Bos taurus odd-skipped related 2 (Drosophila) (OSR2), mRNA. [Source:RefSeq mRNA;Acc:NM_001034328]
ATGGGGAGCAAGGCCCTGCCGGCGCCCATTCCGCTCCACCCATCGCTGCAGCTCACCAATTACTCCTTCCTGCAGGCCGTGAACACCTTCCCTGCCGCGGTGGACCACCTGCAGGGCCTGTACGGTCTCAGCGCCGTGCAGACCATGCACATGAACCACTGGACTCTGGGGTACCCCAACGTGCACGAAATCACCCGCTCCACCATCACCGAGATGGCGGCGGCGCAGGGCCTTGTGGATGCCCGCTTCTCCTTTCCGGCTCTGCCCTTTACCACCCACCTCTTCCACCCCAAGCAGGGAGCCATTGCCCACGTCCTCCCGGCCCTGCACAAGGACCGGCCCCGTTTTGACTTTGCCAACTTGGCCGTGGCCGCCACGCAAGAGGATCCCCCTAAAATAGCAGACCTGAGCAAGCTGAGCCCGGGCTTGGGGAGCCCCATCTCCGGCCTCAATAAATTGACTCCGGACAGAAAGCCCTCCCGAGGGAGGTTGCCCTCCAAAACGAAAAAAGAGTTTATCTGCAAGTTTTGCGGCAGACACTTTACCAAATCCTACAACCTGCTCATCCACGAGAGGACCCACACCGACGAGAGGCCGTACACTTGTGACATCTGCCACAAGGCTTTCCGGAGGCAAGATCACTTGCGGGATCACAGGTATATCCATTCCAAAGAGAAGCCCTTCAAATGTCAGGAGTGCGGGAAAGGATTTTGTCAGTCTAGAACTCTAGCTGTTCACAAAACTTTACATATGCAGACATCAAGCCCTACAGCTGCGAGCAGTGCGGCAAAGTGTTCAGGCGAAACTGTGATCTGCGGCGGCACAGCCTGA
>6820 Cow | Gene Stable ID :ENSBTAG00000008113| transcript : 1 of 2 | Location : Bos taurus:chromosome:11:79487138-79494238:1 | Description : Bos taurus odd-skipped related 1 (Drosophila) (OSR1), mRNA. [Source:RefSeq mRNA;Acc:NM_001076916]
ATGGGCAGCAAAACCTTGCCAGCACCGGTGCCCATCCACCCATCCCTGCAGCTCACCAACTACTCCTTCCTTCAGGCAGTGAATGGCCTGCCCACGGTGCCCTCGGACCACCTGCCCAACCTGTACGGTTTCAGCGCACTGCACGCAGTGCACCTGCACCAGTGGACGCTGGGCTACCCCGCCATGCACTTGCCGCGGTCCTCCTTCTCCAAAGTGCCCGGAGCCGTGTCCAGCCTGGTGGACGCGCGCTTCCAGCTGCCCGCCTTCCCCTGGTTCCCTCATGTCATCCAGCCCAAGCCCGAGATCACCGCTGGAGGCAGTGGCCCCGCAGCACTCAAGACCAAGCCGCGCTTTGATTTTGCCAACCTGGCCTTGGCCGCCACGCAAGAAGATCCATCCAAGCTTGGCCGGGGGGAGGGCCCTGGGTCCCCCGCCGGTGGGCTAGGTGCTCTCCTGGATGTGACCAAGCTGTCCCCCGAAAAGAAGCCCACGAGGGGACGCCTGCCTTCCAAAACCAAGAAGGAGTTCGTCTGCAAATTCTGTGGCCGCCACTTCACTAAATCCTACAACCTCCTTATCCACGAGCGGACGCACACGGACGAGAGGCCCTATACATGCGACATCTGCCACAAAGCCTTCCGGAGGCAAGACCACCTACGAGACCACAGATATATTCACTCCAAAGAGAAGCCTTTCAAGTGTCAAGAGTGTGGGAAAGGATTCTGCCAGTCCAGGACTCTCGCTGTCCACAAGACGCTACACTCACAGGTGAAGGAGCTCAAAACCTCCAAGATCAAATGCTAA
>6821 Cow | Gene Stable ID :ENSBTAG00000008113| transcript : 2 of 2 | Location : Bos taurus:chromosome:11:79487138-79494238:1 | Description : Bos taurus odd-skipped related 1 (Drosophila) (OSR1), mRNA. [Source:RefSeq mRNA;Acc:NM_001076916]
ATGGGCAGCAAAACCTTGCCAGCACCGGTGCCCATCCACCCATCCCTGCAGCTCACCAACTACTCCTTCCTTCAGGCAGTGAATGGCCTGCCCACGGTGCCCTCGGACCACCTGCCCAACCTGTACGGTTTCAGCGCACTGCACGCAGTGCACCTGCACCAGTGGACGCTGGGCTACCCCGCCATGCACTTGCCGCGGTCCTCCTTCTCCAAAGTGCCCGGAGCCGTGTCCAGCCTGGTGGACGCGCGCTTCCAGCTGCCCGCCTTCCCCTGGTTCCCTCATGTCATCCAGCCCAAGCCCGAGATCACCGCTGGAGGCAGTGGCCCCGCAGCACTCAAGACCAAGCCGCGCTTTGATTTTGCCAACCTGGCCTTGGCCGCCACGCAAGAAGATCCATCCAAGCTTGGCCGGGGGGAGGGCCCTGGGTCCCCCGCCGGTGGGCTAGGTGCTCTCCTGGATGTGACCAAGCTGTCCCCCGAAAAGAAGCCCACGAGGGGACGCCTGCCTTCCAAAACCAAGAAGGAGTTCGTCTGCAAATTCTGTGGCCGCCACTTCACTAAATCCTACAACCTCCTTATCCACGAGCGGACGCACACGGACGAGAGGCCCTATACATGCGACATCTGCCACAAAGCCTTCCGGAGGCAAGACCACCTACGAGACCACAGATATATTCACTCCAAAGAGAAGCCTTTCAAGTGTCAAGAGTGTGGGAAAGGATTCTGCCAGTCCAGGACTCTCGCTGTCCACAAGACGCTACACTCACAGGTGAAGGAGCTCAAACCTCCAAGATCAAATGCTAAACAGAGCCTCCGAGTCAACAGGACCCTGGGTCACGCTGCCCCCTCCTCCGGAGGGAACAGAAGCCCAAGGCGACTCTGGCGGGCAGCGAGAGGGGCTCCGGGGACCTTCCTCCATCCCAAACGCGTCCCCCGGGTCCCCGGCGCACGCGGAACTTCACAGCCGCGCCCCGGGCCATGA
>6822 Mouse | Gene Stable ID :ENSMUSG00000022330| transcript : 1 of 1 | Location : Mus musculus:chromosome:15:35296097-35303304:1 | Description : odd-skipped related 2 [Source:MGI Symbol;Acc:MGI:1930813]
ATGGGGAGCAAGGCCCTGCCAGCTCCCATCCCACTGCACCCGTCACTGCAGCTCACCAATTACTCCTTCCTGCAGGCAGTGAACACCTTCCCGGCCGCAGTGGACCACCTTCAGGGCCTCTACGGTCTCAGTGCGGTGCAGACCATGCACATGAACCACTGGACGCTGGGGTACCCCAGTGTGCACGAGATCACCCGCTCCACCATCACGGAGATGGCGGCTGCGCAGGGCCTCGTGGACGCTCGCTTCCCCTTCCCCTCGCTGCCCTTTGCCACCCACCTGTTCCACCCCAAGCAGGGGGCCATTGCCCACGTCCTTCCAGCCCTACACAAGGACCGGCCCCGTTTTGACTTTGCCAACTTGGCGGTGGCCGCCACGCAAGAAGATCCTCCTAAAATGGGAGACCTGAGCAAGCTGAGCCCAGGGCTGGGGAGCCCCATCTCGGGCCTCAGTAAACTGAACCCGGACAGAAAGCCCTCCCGAGGGAGATTGCCCTCCAAAACGAAAAAGGAGTTTATCTGCAAGTTTTGCGGCAGACACTTTACCAAATCATACAATTTGCTCATTCACGAGAGGACCCACACAGACGAGAGGCCATACACCTGTGACATCTGCCACAAGGCATTTCGGAGGCAAGATCACCTACGGGATCACAGGTATATCCATTCCAAAGAAAAGCCCTTCAAATGTCAGGAGTGTGGGAAAGGATTCTGTCAGTCTAGGACCCTAGCAGTTCACAAAACTTTACATATGCAGACATCAAGCCCTACAGCTGCGAGCAGTGCGGCAAAGTGTTCAGGCGAAACTGCGATCTGCGGCGGCACAGCCTGA
>6823 Human | Gene Stable ID :ENSG00000164920| transcript : 2 of 10 | Location : Homo sapiens:chromosome:8:98944402-98952104:1 | Description : odd-skipped related transciption factor 2 [Source:HGNC Symbol;Acc:HGNC:15830]
ATGGGGAGCAAGGCTCTGCCAGCGCCCATCCCGCTCCACCCGTCGCTGCAGCTCACCAATTACTCCTTCCTGCAGGCCGTGAACACCTTCCCGGCCACGGTGGACCACCTGCAGGGCCTGTACGGTCTCAGCGCGGTACAGACCATGCACATGAACCACTGGACGCTGGGGTATCCCAATGTGCACGAGATCACCCGCTCCACCATCACGGAGATGGCGGCGGCGCAGGGCCTCGTGGACGCGCGCTTCCCCTTCCCGGCCCTGCCTTTTACCACCCACCTATTCCACCCCAAGCAGGGGGCCATTGCCCACGTCCTCCCAGCCCTGCACAAGGACCGGCCCCGTTTTGACTTTGCCAATTTGGCGGTGGCTGCCACGCAAGAGGATCCGCCTAAGATGGGAGACCTGAGCAAGCTGAGCCCAGGACTGGGTAGCCCCATCTCGGGCCTCAGTAAATTGACTCCGGACAGAAAGCCCTCTCGAGGAAGGTTGCCCTCCAAAACGAAAAAAGAGTTTATCTGCAAGTTTTGCGGCAGACACTTTACCAAATCCTACAATTTGCTCATCCATGAGAGGACCCACACGGACGAGAGGCCGTACACGTGTGACATCTGCCACAAGGCCTTCCGGAGGCAAGATCACCTGCGGGATCACAGATACATCCATTCCAAAGAAAAACCCTTCAAATGTCAGGAGTGTGGGAAAGGATTTTGTCAGTCTAGAACTCTAGCAGTTCACAAAACTTTACACATGCAGGTAAGTTTGTTTTCTTGTTTAAAAACAGTGGCTGGTTCGTGTTATCATTACTGCTTTGCAAAAGGTGTTCAATGGCAGACTCTTTCTCTTAAAAGGCTCTATTTAGATTAG
>6824 Human | Gene Stable ID :ENSG00000164920| transcript : 3 of 10 | Location : Homo sapiens:chromosome:8:98944402-98952104:1 | Description : odd-skipped related transciption factor 2 [Source:HGNC Symbol;Acc:HGNC:15830]
ATGGGGAGCAAGGCTCTGCCAGCGCCCATCCCGCTCCACCCGTCGCTGCAGCTCACCAATTACTCCTTCCTGCAGGCCGTGAACACCTTCCCGGCCACGGTGGACCACCTGCAGGGCCTGTACGGTCTCAGCGCGGTACAGACCATGCACATGAACCACTGGACGCTGGGGTATCCCAATGTGCACGAGATCACCCGCTCCACCATCACGGAGATGGCGGCGGCGCAGGGCCTCGTGGACGCGCGCTTCCCCTTCCCGGCCCTGCCTTTTACCACCCACCTATTCCACCCCAAGCAGGGGGCCATTGCCCACGTCCTCCCAGCCCTGCACAAGGACCGGCCCCGTTTTGACTTTGCCAATTTGGCGGTGGCTGCCACGCAAGAGGATCCGCCTAAGATGGGAGACCTGAGCAAGCTGAGCCCAGGACTGGGTAGCCCCATCTCGGGCCTCAGTAAATTGACTCCGGACAGAAAGCCCTCTCGAGGAAGGTTGCCCTCCAAAACGAAAAAAGAGTTTATCTGCAAGTTTTGCGGCAGACACTTTACCAAATCCTACAATTTGCTCATCCATGAGAGGACCCACACGGACGAGAGGCCGTACACGTGTGACATCTGCCACAAGGCCTTCCGGAGGCAAGATCACCTGCGGGATCACAGATACATCCATTCCAAAGAAAAACCCTTCAAATGTCAGGAGTGTGGGAAAGGATTTTGTCAGTCTAGAACTCTAGCAGTTCACAAAACTTTACACATGCAGGAATCTCCACACAAATGTCCCACATGTGGAAGAACCTTTAATCAGAGAAGTAATCTGAAAACTCACCTTCTCACCCATACAGACATCAAGCCCTACAGCTGCGAGCAGTGCGGCAAAGTGTTCAGGCGAAACTGTGATCTGCGGCGGCACAGCCTGACTCACACCCCGCGGCAGGACTTCTAG
>6825 Human | Gene Stable ID :ENSG00000164920| transcript : 6 of 10 | Location : Homo sapiens:chromosome:8:98944402-98952104:1 | Description : odd-skipped related transciption factor 2 [Source:HGNC Symbol;Acc:HGNC:15830]
ATGGGGAGCAAGGCTCTGCCAGCGCCCATCCCGCTCCACCCGTCGCTGCAGCTCACCAATTACTCCTTCCTGCAGGCCGTGAACACCTTCCCGGCCACGGTGGACCACCTGCAGGGCCTGTACGGTCTCAGCGCGGTACAGACCATGCACATGAACCACTGGACGCTGGGGTATCCCAATGTGCACGAGATCACCCGCTCCACCATCACGGAGATGGCGGCGGCGCAGGGCCTCGTGGACGCGCGCTTCCCCTTCCCGGCCCTGCCTTTTACCACCCACCTATTCCACCCCAAGCAGGGGGCCATTGCCCACGTCCTCCCAGCCCTGCACAAGGACCGGCCCCGTTTTGACTTTGCCAATTTGGCGGTGGCTGCCACGCAAGAGGATCCGCCTAAGATGGGAGACCTGAGCAAGCTGAGCCCAGGACTGGGTAGCCCCATCTCGGGCCTCAGTAAATTGACTCCGGACAGAAAGCCCTCTCGAGGAAGGTTGCCCTCCAAAACGAAAAAAGAGTTTATCTGCAAGTTTTGCGGCAGACACTTTACCAAATCCTACAATTTGCTCATCCATGAGAGGACCCACACGGACGAGAGGCCGTACACGTGTGACATCTGCCACAAGGCCTTCCGGAGGCAAGATCACCTGCGGGATCACAGATACATCCATTCCAAAGAAAAACCCTTCAAATGTCAGGAGTGTGGGAAAGGATTTTGTCAGTCTAGAACTCTAGCAGTTCACAAAACTTTACACATGCAGACATCAAGCCCTACAGCTGCGAGCAGTGCGGCAAAGTGTTCAGGCGAAACTGTGATCTGCGGCGGCACAGCCTGA
>6826 Human | Gene Stable ID :ENSG00000164920| transcript : 10 of 10 | Location : Homo sapiens:chromosome:8:98944402-98952104:1 | Description : odd-skipped related transciption factor 2 [Source:HGNC Symbol;Acc:HGNC:15830]
ATGGGGCTGAGGGCAGAGGAAGGAAAAAGAAAACCTCCGAGGTCAGTGCGGGGCGAGGTGAGCCCCTCCCAGGGCCCTCTGGCCCAGGAGGATGAAGCGCGCCGGCTTCGCTCTTGCACGCCGGCTTGCCATCCGGGTAAGCGCGGGAAAGGCGGCCACAGGGCGCGGCGGCAGCGCAGCGCGTGGGATCTCACGACCCATCCGTTAACCCACCGTTCCCAGGAGCTCCGAGGCGCAGCGGCGACAGAGGGCTTTCTCTACGTGCTGTTGTCTCACTGGGTTTTTGTCGGAGCCCCACGCCCTCCGGCCTCTGATTCCTGGAAGAAAGGGTTGGTCCCCTCAGCACCCCCAGCATCCCGGAAAATGGGGAGCAAGGCTCTGCCAGCGCCCATCCCGCTCCACCCGTCGCTGCAGCTCACCAATTACTCCTTCCTGCAGGCCGTGAACACCTTCCCGGCCACGGTGGACCACCTGCAGGGCCTGTACGGTCTCAGCGCGGTACAGACCATGCACATGAACCACTGGACGCTGGGGTATCCCAATGTGCACGAGATCACCCGCTCCACCATCACGGAGATGGCGGCGGCGCAGGGCCTCGTGGACGCGCGCTTCCCCTTCCCGGCCCTGCCTTTTACCACCCACCTATTCCACCCCAAGCAGGGGGCCATTGCCCACGTCCTCCCAGCCCTGCACAAGGACCGGCCCCGTTTTGACTTTGCCAATTTGGCGGTGGCTGCCACGCAAGAGGATCCGCCTAAGATGGGAGACCTGAGCAAGCTGAGCCCAGGACTGGGTAGCCCCATCTCGGGCCTCAGTAAATTGACTCCGGACAGAAAGCCCTCTCGAGGAAGGTTGCCCTCCAAAACGAAAAAAGAGTTTATCTGCAAGTTTTGCGGCAGACACTTTACCAAATCCTACAATTTGCTCATCCATGAGAGGACCCACACGGACGAGAGGCCGTACACGTGTGACATCTGCCACAAGGCCTTCCGGAGGCAAGATCACCTGCGGGATCACAGATACATCCATTCCAAAGAAAAACCCTTCAAATGTCAGGAGTGTGGGAAAGGATTTTGTCAGTCTAGAACTCTAGCAGTTCACAAAACTTTACACATGCAGGAATCTCCACACAAATGTCCCACATGTGGAAGAACCTTTAATCAGAGAAGTAATCTGAAAACTCACCTTCTCACCCATACAGACATCAAGCCCTACAGCTGCGAGCAGTGCGGCAAAGTGTTCAGGCGAAACTGTGATCTGCGGCGGCACAGCCTGACTCACACCCCGCGGCAGGACTTCTAG
