# Supplementary material for: Aligning coding sequences with frameshift extension penalties
Source: Algorithms Mol Biol. 2017 Mar 31;12:10. doi: 10.1186/s13015-017-0101-4 (PMC5374649; doi:10.1186/s13015-017-0101-4)
Supplement: Supplementary file 2 — Additional file 2: CDS of the ten gene families. Zip file containing the CDS files at the fasta format for each of the ten gene families considered in the “Results” section. [file 13015_2017_101_MOESM2_ESM.zip › III.fasta]

>5379 Human | Gene Stable ID :ENSG00000179526| transcript : 2 of 10 | Location : Homo sapiens:chromosome:8:144098632-144108124:-1 | Description : SHANK-associated RH domain interactor [Source:HGNC Symbol;Acc:HGNC:25321]
ATGGCGCCGCCAGCGGGCGGGGCGGCGGCGGCGGCCTCGGACTTGGGCTCCGCCGCAGTG
CTCTTGGCTGTGCACGCCGCGGTGAGGCCGCTGGGCGCCGGGCCAGACGCCGAGGCACAG
CTGCGGAGGCTGCAGCTGAGCGCGGACCCTGAGCGGCCTGGGCGCTTCCGGCTGGAGCTG
CTGGGCGCGGGACCTGGGGCGGTTAATTTGGAGTGGCCCCTGGAGTCAGTTTCCTACACC
ATCCGAGGCCCCACCCAGCACGAGCTACAGCCTCCACCAGGAGGGCCTGGAACCCTCAGC
CTGCACTTCCTCAACCCTCAGGAAGCTCAGCGGTGGGCAGTCCTAGTCCGAGGTGCCACC
GTGGAAGGACAGAATGGCAGCAAGAGCAACTCACCACCAGCCTTGGGCCCAGAAGCATGC
CCTGTCTCCCTGCCCAGTCCCCCGGAAGCCTCCACACTCAAGGGCCCTCCACCTGAGGCA
GATCTTCCTAGGAGCCCTGGAAACTTGACGGAGAGAGAAGAGCTGGCAGGGAGCCTGGCC
CGGGCTATTGCAGGTGGAGACGAGAAGGGGGCAGCCCAAGTGGCAGCCGTCCTGGCCCAG
CATCGTGTGGCCCTGAGTGTTCAGCTTCAGGAGGCCTGCTTCCCACCTGGCCCCATCAGG
CTGCAGGTCACACTTGAAGACGCTGCCTCTGCCGCATCCGCCGCGTCCTCTGCACACGTT
GCCCTGCAGGTCCACCCCCACTGCACTGTTGCAGCTCTCCAGGAGCAGGTGTTCTCAGAG
CTCGGTTTCCCGCCAGCCGTGCAACGCTGGGTCATCGGACGGTGCCTGTGTGTGCCTGAG
CGCAGCCTTGCCTCTTACGGGGTTCGGCAGGATGGGGACCCTGCTTTCCTCTACTTGCTG
TCAGCTCCTCGAGAAGCCCCAGCCACAGGACCTAGCCCTCAGCACCCCCAGAAGATGGAC
GGGGAACTTGGACGCTTGTTTCCCCCATCATTGGGGCTACCCCCAGGCCCCCAGCCAGCT
GCCTCCAGCCTGCCCAGTCCACTCCAGCCCAGCTGGTCCTGTCCTTCCTGCACCTTCATC
AATGCCCCAGACCGCCCTGGCTGTGAGATGTGTAGCACCCAGAGGCCCTGCACTTGGGAC
CCCCTTGCTGCAGCTTCCACCTAG
>5380 Mouse | Gene Stable ID :ENSMUSG00000027466| transcript : 1 of 8 | Location : Mus musculus:chromosome:2:152316333-152332653:-1 | Description : RanBP-type and C3HC4-type zinc finger containing 1 [Source:MGI Symbol;Acc:MGI:1344372]
ATGGACGAGAAGACCAAGAAAGCAGAGGAGATGGCCCTGAGCCTTGCCCGGGCAGTGGCT
GGCGGAGATGAACAGGCTGCTATCAAGTATGCCACCTGGCTGGCAGAGCAGAGGGTGCCC
CTCAGGGTGCAAGTAAAACCCGAGGTCTCCCCAACACAGGACATCAGGCTCTGTGTGAGT
GTGGAGGATGCGTACATGCACACCGTCACCATTTGGCTCACAGTACGCCCGGATATGACA
GTGGCCTCCCTTAAGGACATGGTATTCCTGGACTATGGCTTCCCACCTAGCCTGCAGCAG
TGGGTGGTTGGACAGAGGCTGGCACGAGACCAGGAGACCTTGCATTCACACGGCATTCGG
CGGAATGGAGACGGTGCCTATCTCTACCTGCTGTCAGCCCGCAACACGTCACTCAACCCA
CAAGAGCTGCAGCGGCAGCGGCAACTGCGAATGTTGGAAGATTTGGGCTTCAAGGACCTC
ACCCTTCAGTCACGGGGGCCCTTGGAACCTGTCCTTCCGAAGCCCAGGACCAACCAGGAG
CCGGGACAGCCAGATGCAGCACCGGAGTCACCACCGGTGGGCTGGCAGTGCCCTGGCTGC
ACTTTCATCAACAAACCCACACGGCCTGGGTGTGAGATGTGCTGTCGTGCAAGGCCTGAG
ACCTACCAGATACCTGCTTCATACCAGCCTGACGAGGAAGAGCGAGCACGCCTGGCCGGC
GAGGAGGAGGCGCTGCGCCAGTACCAGCAGCGGAAACAGCAGCAGCAGGAGGGGAACTAC
CTGCAGCACGTGCAGCTGGAGCAGAGGAGCCTGGTGCTGAACACCGAACCTACTGAGTGC
CCTGTGTGCTACTCAGTGCTGGCACCCGGCGAGGCCGTGGTGCTGCGTGAGTGTCTGCAC
ACCTTCTGCAGGGAGTGCCTGCAGGGCACCATCCGAAACAGCCAGGAGGCGGAGGTGGCT
TGCCCCTTCATTGACAGCACCTACTCATGCCCCGGCAAGCTGCTGGAGAGAGAGATCCGG
GCGCTCCTGTCCCCTGAGGACTACCAGCGTTTCCTGGATCTGGGTGTGTCCATCGCAGAG
AACCGAAGCACCTTGAGCTACCACTGCAAGACCCCCGACTGCAGGGGTTGGTGCTTCTTT
GAGGATGATGTCAACGAGTTCACCTGTCCTGTGTGCACCCGTGTCAACTGCCTGCTCTGC
AAGGCCATCCATGAGCACATGAATTGCAGGGAGTACCAAGACGACCTGGCCCTGCGGGCT
CAGAATGATGTGGCTGCCCGGCAGACGACAGAGATGCTAAAGGTAATGCTGCAGCAGGGC
GAGGCCATGCACTGCCCACAGTGCCGGATTGTGGTGCAGAAGAAGGACGGCTGTGACTGG
ATCCGCTGTACAGTCTGCCACACTGAGATCTGCTGGGTCACCAAGGGCCCACGCTGGGGC
CCAGGGGGCCCAGGGGACACCAGTGGTGGCTGCCGCTGCCGGGTCAATGGGATTCCATGC
CACCCAAGCTGTCAAAACTGCCACTAA
>5381 Cow | Gene Stable ID :ENSBTAG00000012235| transcript : 1 of 1 | Location : Bos taurus:chromosome:14:1925025-1929354:1 | Description : Bos taurus SHANK-associated RH domain interactor (SHARPIN), mRNA. [Source:RefSeq mRNA;Acc:NM_001109766]
ATGGCGCCGCCGGCGGGCGGCACAGCCGCGGGCTCGGACCCTGGCTCGGCCGCGGTGCTC
CTGGCCGTGCATGTCGCGGTGAGGCCGCTGGGCGCCGGCCTGGACGTGGCGGCCCAGCCG
CGGAGGCTGCAGCTGAGTGCGGACCCCGAGCGACCAGGGCGCTTCCGGCTGGAAATGCTG
GGCGCGGGCCCCGGGGCGGTCATTTTGGAGTGGCCCTTGGAGTCAGTCTCCTACACAGTC
CGAGGCCCCTGCCAGCATGAGCTGCAGCCTCCACCGGGAGGGCCTGGGACTCTCAGCCTG
CACTTCGCCAACCCTCAGGAAGCTCAGCGGTGGGCAGCCCTAGTCCGAGATGCTACCGTG
GAAGGACAGAATGGTAGTGACAGCTTGCCCCCAGCCCTAGGCCCAGAAACGCGCCCTGTC
TCCCCGCCCAGTCCCCTTGAAGTGCCCACACCCAAGGCCCCCAAGCCCAAGGTGGATCTT
CCTTGGAGCCCTGGAGACTTGATGGAGAAAGAAGAGCTGGCAGGGCGCCTGACCCGGGCC
GTAGAGGGTGGGGATGAGAAGGGAGCAGCCCAAGCAGCAGCCATCCTGGCACAGCGTCAT
GTGGCCCTCAGGGTCCAGCTCCAGGAGGCCTACTTTCCTCCTGGCCCCATCAGGCTCCAG
GTCACAGTTGAAGACGCTGCGTCCTCTGCCCATGTCTCACTGCAGGTTCACCCCCACTGC
ACCATCAGGGCCCTCCAGGAGCAGGTGTTCTCAGAGTTTGGCTTCCCACCGGCCGTGCAG
CGCTGGGTCATCGGGAGGTGCCTGTGTGTCCCTGAACACAGCCTCGCTTTCTATGGGGTC
CAGCGGGATGGAGACCCTGCTTTCCTCTACCTGCTCTCAGCTCCCCGAGAAGCCCCAGGA
CGCAGTCCTCAGCGTCCCCAGAAGGTGGATGGGGAACTAGGCCGCCTGTTCCCCCAGTCA
CTGGGGCTGCCCCCAACCCCTCAGCCAACCAGCTCCAGCCTGCCCAGCCCCCTTCAGCCC
GGCTGGCCCTGCCCATCGTGCACCTTCATCAACGCCCCAAGCCGCCCCGGCTGTGAGATG
TGCAGCACCCAGAGGCCCTGTGCTTGGGACCCCCTTCCCACAGCCTCCATCCAGCAGCTC
CCAAAGGTCACGCGGAGAGAGGATGGCCCTTCCCTTCCAGGCCCAAGGTCCCTGGACCCC
CTCCTGAACCTCTCAGGGAACCTCTGCTGA
>5382 Cow | Gene Stable ID :ENSBTAG00000017002| transcript : 1 of 1 | Location : Bos taurus:chromosome:13:61147246-61164402:-1 | Description : Bos taurus RanBP-type and C3HC4-type zinc finger containing 1 (RBCK1), mRNA. [Source:RefSeq mRNA;Acc:NM_001075161]
ATGGACGAGAAGATCAAGAAAGCTGAGGAGGTGGCCCAGAGACTCACCCGAGCAGTGGCT
GGTGGGGATGAACAGGTGGCTATGCAGTGTGCCATCTGGCTGGCAGAGCAACGGGTGCCC
CTGAATGTGCAACTGAAGCCTGAGGTCTCTCCAACACAGGACATAAGGCTGTGGGTGAGC
GTGGAGGATGCACAGATGCACACGGTCACTATCTGGCTCACGGTGCGGCCTGACATGACG
GTGGCCTCCCTCAAGGACATGGTGTTCCTAGACTATGGCTTCCCGCCAACCCTGCAGCAG
TGGGTGATCGGGCAGCGGCTGGCCCGGGACCAGGAGACTCTGCACTCCCACGGCGTGAGG
CGGGACGGGGACAGCGCCTACCTCTATCTGCTGTCCGCCTGCAACACCTCGCTCAACCCT
CAGGAGCTGCAGCGGGAGAGGCAGTTGCGGATGCTGGAAGATCTGGGCTTCAAGGACCTC
ACGCTGCAGCCACGCGGCCCCCTGGACCCAGTTCCCCCAAAGCCTGGGGCCGCTCAGGAG
CCGGGTCGGGGGCAGCCTGATGCAGTGCCAGAGCCCCCGCCGGTGGGCTGGACGTGCCCT
GGCTGCACCTTCATCAACAAGCCCACTAGACCTGGCTGCGAGATGTGCTGCCGGGCGCGG
CCCGAGGCCTACCAGGTACCCGCCTCTTACCAGCCAGACGAGGAGGAGCGAGCGCGCCTG
GCCGGTGAGGAGGAGGCGCTGCGCCAGTACCAGCAGCGGAAGCAGCAGCAGCAGGAAGGC
AACTACCGGAAGCACGTGCAGCTGGATCAGCGGAGCCTGGTTCTGAACACAGAGCCCGCC
GAGTGCCCCGTGTGCTACTCGGTCCTGGCTCCTGGCGAGGCCGTGGTGCTGCGGGAGTGT
CTGCACACCTTCTGCAGGGAGTGTCTGCAGGGCACCATCCGCAACAGCCAGGAGGCCGAG
GTGTCCTGCCCCTTCATCGACAACACCTACTCATGCTCGGGCAAGCTGCTGGAGAGGGAG
ATCCGAGCGCTCCTGAGCCCTGAGGAATACCAGCGGTTTCTGGACCTGGGCATCTCCATT
GCGGAAAACCGCAGTGCCTTCAGCTACCACTGCAAGACCCCGGACTGCAAGGGATGGTGC
TTCTTTGAGGATGATGTCAATGAGTTCCCCTGCCCCGTGTGCTTCCATGTCAACTGCCTG
CTTTGCAAGGCCGTCCATGAGCAGATGAACTGCAAGGAGTATCAAGATGACCTGGCCCTG
CGAGCTCAGAATGATATGGCTGCCCGGCAGACGACAGAGATGCTGAGAACCATGCTGCAG
CAGGGTGAGGCCATGCACTGCCCACAGTGCCAGATCGTGGTGCAGAAGAAGGATGGTTGC
GACTGGATCCGGTGCACTGTCTGCCACACTGAGATCTGCTGGGTCACCAAGGGCCCCCGC
TGGGGCCCCGGGGGCCCGGGAGACACCAGCGGGGGCTGCCGCTGCCGGGTGAATGGGATT
CCATGCCACCCCAGCTGTCAGAATTGCCACTAA
>5383 Human | Gene Stable ID :ENSG00000125826| transcript : 4 of 14 | Location : Homo sapiens:chromosome:20:407497-430966:1 | Description : RanBP-type and C3HC4-type zinc finger containing 1 [Source:HGNC Symbol;Acc:HGNC:15864]
ATGGACGAGAAGACCAAGAAAGCAGAGGAAATGGCCCTGAGCCTCACCCGAGCAGTGGCG
GGCGGGGATGAACAGGTGGCAATGAAGTGTGCCATCTGGCTGGCAGAGCAACGGGTGCCC
CTGAGTGTGCAACTGAAGCCTGAGGTCTCCCCAACGCAGGACATCAGGCTGTGGGTGAGC
GTGGAGGATGCTCAGATGCACACCGTCACCATCTGGCTCACAGTGCGCCCTGATATGACA
GTGGCGTCTCTCAAGGACATGGTTTTTCTGGACTATGGCTTCCCACCAGTCTTGCAGCAG
TGGGTGATTGGGCAGCGGCTGGCACGAGACCAGGAGACCCTGCACTCCCATGGGGTGCGG
CAGAATGGGGACAGTGCCTACCTCTATCTGCTGTCAGCCCGCAACACCTCCCTCAACCCT
CAGGAGCTGCAGCGGGAGCGGCAGCTGCGGATGCTGGAAGATCTGGGCTTCAAGGACCTC
ACGCTGCAGCCGCGGGGCCCTCTGGAGCCAGGCCCCCCAAAGCCCGGGGTCCCCCAGGAA
CCCGGACGGGGGCAGCCAGATGCAGTGCCTGAGCCCCCACCGGTGGGCTGGCAGTGCCCC
GGGTGCACCTTCATCAACAAGCCCACGCGGCCTGGCTGTGAGATGTGCTGCCGGGCGCGC
CCCGAGGCCTACCAGGTCCCCGCCTCATACCAGCCCGACGAGGAGGAGCGAGCGCGCCTG
GCGGGCGAGGAGGAGGCGCTGCGTCAGTACCAGCAGCGGAAGCAGCAGCAGCAGGAGGGG
AACTACCTGCAGCACGTCCAGCTGGACCAGAGGAGCCTGGTGCTGAACACGGAGCCCGCC
GAGTGCCCCGTGTGCTACTCGGTGCTGGCGCCCGGCGAGGCCGTGGTGCTGCGTGAGTGT
CTGCACACCTTCTGCAGGGAGTGCCTGCAGGGCACCATCCGCAACAGCCAGGAGGCGGAG
GTCTCCTGCCCCTTCATTGACAACACCTACTCGTGCTCGGGCAAGCTGCTGGAGAGGGAG
ATCAAGGCGCTCCTGACCCCTGAGGATTACCAGCGATTTCTAGACCTGGGCATCTCCATT
GCTGAAAACCGCAGTGCCTTCAGCTACCATTGCAAGACCCCAGATTGCAAGGGATGGTGC
TTCTTTGAGGATGATGTCAATGAGTTCACCTGCCCTGTGTGTTTCCACGTCAACTGCCTG
CTCTGCAAGGCCATCCATGAGCAGATGAACTGCAAGGAGTATCAGGAGGACCTGGCCCTG
CGGGCTCAGAACGATGTGGCTGCCCGGCAGACGACAGAGATGCTGAAGGTGATGCTGCAG
CAGGGCGAGGCCATGCGCTGCCCCCAGTGCCAGATCGTGGTACAGAAGAAGGACGGCTGC
GACTGGATCCGCTGCACCGTCTGCCACACCGAGATCTGCTGGGTCACCAAGGGCCCACGC
TGGGGCCCTGGGGGCCCAGGAGACACCAGCGGGGGCTGCCGCTGCAGGGTAAATGGGATT
CCTTGCCACCCAAGCTGTCAGAACTGCCACTGA
>5384 Human | Gene Stable ID :ENSG00000125826| transcript : 6 of 14 | Location : Homo sapiens:chromosome:20:407497-430966:1 | Description : RanBP-type and C3HC4-type zinc finger containing 1 [Source:HGNC Symbol;Acc:HGNC:15864]
ATGGACGAGAAGACCAAGAAAGCAGAGGAAATGGCCCTGAGCCTCACCCGAGCAGTGGCG
GGCGGGGATGAACAGGTGGCAATGAAGTGTGCCATCTGGCTGGCAGAGCAACGGGTGCCC
CTGAGTGTGCAACTGAAGCCTGAGGTCTCCCCAACGCAGGACATCAGATTCCTCATGGTG
CAAAATGGCCATTCCAGCTCCATCCAGCCATCACATCACAGGAGGAAGGGAAGAAAGACA
CCCCTCCACACTCTTCTAAAGAGCATAGCTCAAAAATTGTACACACTTCTTCCGTTAATT
CCTGTGGACCAGAACTGA
>5385 Human | Gene Stable ID :ENSG00000125826| transcript : 8 of 14 | Location : Homo sapiens:chromosome:20:407497-430966:1 | Description : RanBP-type and C3HC4-type zinc finger containing 1 [Source:HGNC Symbol;Acc:HGNC:15864]
ATGGGCACAGCCACGCCAGATGGACGAGAAGACCAAGAAAGGCTGTGGGTGAGCGTGGAG
GATGCTCAGATGCACACCGTCACCATCTGGCTCACAGTGCGCCCTGATATGACAGTGGCG
TCTCTCAAGGACATGGTTTTTCTGGACTATGGCTTCCCACCAGTCTTGCAGCAGTGGGTG
ATTGGGCAGCGGCTGGCACGAGACCAGGAGACCCTGCACTCCCATGGGGTGCGGCAGAAT
GGGGACAGTGCCTACCTCTATCTGCTGTCAGCCCGCAACACCTCCCTCAACCCTCAGGAG
CTGCAGCGGGAGCGGCAGCTGCGGATGCTGGAAGATCTGGGCTTCAAGGACCTCACGCTG
CAGCCGCGGGGCCCTCTGGAGCCAGGCCCCCCAAAGCCCGGGGTCCCCCAGGAACCCGGA
CGGGGGCAGCCAGATGCAGTGCCTGAGCCCCCACCGGTGGGCTGGCAGTGCCCCGGGTGC
ACCTTCATCAACAAGCCCACGCGGCCTGGCTGTGAGATGTGCTGCCGGGCGCGCCCCGAG
GCCTACCAGGTCCCCGCCTCATACCAGCCCGACGAGGAGGAGCGAGCGCGCCTGGCGGGC
GAGGAGGAGGCGCTGCGTCAGTACCAGCAGCGGAAGCAGCAGCAGCAGGAGGGGAACTAC
CTGCAGCACGTCCAGCTGGACCAGAGGAGCCTGGTGCTGAACACGGAGCCCGCCGAGTGC
CCCGTGTGCTACTCGGTGCTGGCGCCCGGCGAGGCCGTGGTGCTGCGTGAGTGTCTGCAC
ACCTTCTGCAGGGAGTGCCTGCAGGGCACCATCCGCAACAGCCAGGAGGCGGAGGTCTCC
TGCCCCTTCATTGACAACACCTACTCGTGCTCGGGCAAGCTGCTGGAGAGGGAGATCAAG
GCGCTCCTGACCCCTGAGGATTACCAGCGATTTCTAGACCTGGGCATCTCCATTGCTGAA
AACCGCAGTGCCTTCAGCTACCATTGCAAGACCCCAGATTGCAAGGGATGGTGCTTCTTT
GAGGATGATGTCAATGAGTTCACCTGCCCTGTGTGTTTCCACGTCAACTGCCTGCTCTGC
AAGGCCATCCATGAGCAGATGAACTGCAAGGAGTATCAGGAGGACCTGGCCCTGCGGGCT
CAGAACGATGTGGCTGCCCGGCAGACGACAGAGATGCTGAAGGTGATGCTGCAGCAGGGC
GAGGCCATGCGCTGCCCCCAGTGCCAGATCGTGGTACAGAAGAAGGACGGCTGCGACTGG
ATCCGCTGCACCGTCTGCCACACCGAGATCTGCTGGGTCACCAAGGGCCCACGCTGGGGC
CCTGGGGGCCCAGGAGACACCAGCGGGGGCTGCCGCTGCAGGGTAAATGGGATTCCTTGC
CACCCAAGCTGTCAGAACTGCCACTGA
>5386 Human | Gene Stable ID :ENSG00000125826| transcript : 10 of 14 | Location : Homo sapiens:chromosome:20:407497-430966:1 | Description : RanBP-type and C3HC4-type zinc finger containing 1 [Source:HGNC Symbol;Acc:HGNC:15864]
ATGGGGTGCGGCAGAATGGGGACAGTGCCTACCTCTATCTGCTGTCAGCCCGCAACACCT
CCCTCAACCCTCAGGAGCTGCAGCGGGAGCGGCAGCTGCGGATGCTGGAAGATCTGGGCT
TCAAGGACCTCACGCTGCAGCCGCGGGGCCCTCTGGAGCCAGGCCCCCCAAAGCCCGGGG
TCCCCCAGGAACCCGGACGGGGGCAGCCAGATGCAGTGCCTGAGCCCCCACCGGTGGGCT
GGCAGTGCCCCGGGTGCACCTTCATCAACAAGCCCACGCGGCCTGGCTGTGAGATGTGCT
GCCGGGCGCGCCCCGAGGCCTACCAGGTCCCCGCCTCATACCAGCCCGACGAGGAGGAGC
GAGCGCGCCTGGCGGGCGAGGAGGAGGCGCTGCGTCAGTACCAGCAGGGAGTGCCTGCAG
GGCACCATCCGCAACAGCCAGGAGGCGGAGGTCTCCTGCCCCTTCATTGACAACACCTAC
TCGTGCTCGGGCAAGCTGCTGGAGAGGGAGATCAAGGCGCTCCTGACCCCTGAGGATTAC
CAGCGATTTCTAGACCTGGGCATCTCCATTGCTGAAAACCGCAGTGCCTTCAGCTACCAT
TGCAAGACCCCAGATTGCAAGGGATGGTGCTTCTTTGAGGATGATGTCAATGAGTTCACC
TGCCCTGTGTGTTTCCACGTCAACTGCCTGCTCTGCAAGGCCATCCATGAGCAGATGAAC
TGCAAGGAGTATCAGGAGGACCTGGCCCTGCGGGCTCAGAACGATGTGGCTGCCCGGCAG
ACGACAGAGATGCTGAAGGTGATGCTGCAGCAGGGCGAGGCCATGCGCTGCCCCCAGTGC
CAGATCGTGGTACAGAAGAAGGACGGCTGCGACTGGATCCGCTGCACCGTCTGCCACACC
GAGATCTGCTGGGTCACCAAGGGCCCACGCTGGGGCCCTGGGGGCCCAGGAGACACCAGC
GGGGGCTGCCGCTGCAGGGTAAATGGGATTCCTTGCCACCCAAGCTGTCAGAACTGCCAC
TGA
>5387 Human | Gene Stable ID :ENSG00000125826| transcript : 11 of 14 | Location : Homo sapiens:chromosome:20:407497-430966:1 | Description : RanBP-type and C3HC4-type zinc finger containing 1 [Source:HGNC Symbol;Acc:HGNC:15864]
ATGGGCACAGCCACGCCAGATGGACGAGAAGACCAAGAAAGATTCCTCATGGTGCAAAAT
GGCCATTCCAGCTCCATCCAGCCATCACATCACAGGAGGAAGGGAAGAAAGACACCCCTC
CACACTCTTCTAAAGAGCATAGCTCAAAAATTGTACACACTTCTTCCGTTAATTCCTGTG
GACCAGAACTGA
>5388 Mouse | Gene Stable ID :ENSMUSG00000022552| transcript : 2 of 10 | Location : Mus musculus:chromosome:15:76347039-76351111:-1 | Description : SHANK-associated RH domain interacting protein [Source:MGI Symbol;Acc:MGI:1913331]
ATGTCGCCGCCCGCCGGCGGTGCGGCAGTGGCTGCAGACCCTGCCTCACCTGTGGTGCTC
CTGGCAGTGCACGCGGCGGTCAGGCCCCTGGGCGCTGGACAGGATGCCGAAGCGCAGCCG
CGGAAGCTGCAATTGATAGCGGACCCTGAGCGGCCTGGACGCTTCCGGCTAGGACTGTTA
GGCACCGAGCCTGGGGCGGTCAGTTTAGAATGGCCCTTGGAGGCTATTTGTTACACCGTC
CGTGGGCCTAACCAACACGAGCTGCAGCCTCCCCCTGGAGGTCCTGGAACCTTCAGCGTG
CACTTCCTCGACCCCGAGGAAGCACAGCAGTGGGCAGCACTGGTGCGAGATGCCACCGCA
GAAGGACAAAATGGCAGTGGCAGCCCAGCCCCAGCCCCAGCCCCAGCAATGTGCCCCATT
TCTCCACCATGTTCTTCTATGGCTCAAATACCTAAAGCAACCCAACCTGAGGTGGATCTT
CCTCAAAGTTCTGGAAACTTCAAAAAAGAAGAGCTGGCTACACGCCTGTCCCAGGCCATT
GCAGGTGGGGATGAGAAAGCAGCGGCCCAAGTGGCAGCAGTCCTGGCGCAGCATCATGTG
GCTCTCAATGTCCAGCTCATGGAGGCCTGGTTCCCACCAGGTCCCATAAGGCTACAAGTC
ACAGTTGAAGACGCCACATCGGTTTTGTCCTCTTCATCGTCTGCCCATGTCTCACTGAAG
ATCCACCCACATTGCTCCATTGCAGCCCTTCAGGATCAGGTGTTCTCAGAGTTCGGTTTC
CCACCAGCTGTGCAGCGCTGGGTCATTGGGCGGTGCCTGTGTATGCCTGAACGAAGCCTT
GCTTCCTATGGGGTCTCTCAAGATGGAGACCCTGCTTTTCTTTACTTGCTCTCGGCCCCC
AGAGAAGTTTCAGGACAAAGCCTTCAAAACTCCAAGATGGACCGGAAATTAGGCTTGTTT
CCTCAGTCACTGGGGCTGCCTCATGACCTCCAGCCGTCCAGTTCCAGTCTCCCAAGTCCC
TCTCAGCCTGGCTGGTCTTGCCCTTCCTGCACTTTCATCAATGCCTCAAACCGCCCTGGC
TGTGAGATGTGTAGCACCCAAAGGCCCTGTGCTTGGGATCCTCTTGCTGCAGCTTCCACC
TAG
