# Supplementary material for: Aligning coding sequences with frameshift extension penalties
Source: Algorithms Mol Biol. 2017 Mar 31;12:10. doi: 10.1186/s13015-017-0101-4 (PMC5374649; doi:10.1186/s13015-017-0101-4)
Supplement: Supplementary file 2 — Additional file 2: CDS of the ten gene families. Zip file containing the CDS files at the fasta format for each of the ten gene families considered in the “Results” section. [file 13015_2017_101_MOESM2_ESM.zip › IV.fasta]

>11918 Mouse | Gene Stable ID :ENSMUSG00000024858| transcript : 1 of 10 | Location : Mus musculus:chromosome:19:4286000-4306222:-1 | Description : adrenergic receptor kinase, beta 1 [Source:MGI Symbol;Acc:MGI:87940]
ATGCAGAAGTATCTGGAGGACCGAGGAGAAGTGACCTTTGAAAAGATCTTTTCGCAGAAG
TTAGGGTACCTGCTTTTCCGGGACTTCTGCCTGAACCATCTGGAAGAGGCCAAGCCCTTG
GTGGAGTTCTACGAAGAGATCAAGAAATATGAGAAGCTGGAGACAGAGGAGGAACGTGTG
GTCCGCAGCCGAGAGATCTTTGACTCCTATATTATGAAAGAACTGCTGGCCTGCTCACAT
CCCTTTTCAAAGAATGCTACGGAGCATGTCCAGGGCCACCTGGTGAAGAAGCAGGTGCCT
CCAGATCTCTTCCAGCCATACATTGAGGAGATTTGTCAGAACCTCCGAGGGGACGTGTTC
CAGAAGTTCATAGAGAGTGACAAGTTCACACGGTTCTGCCAGTGGAAGAATGTTGAGCTC
AACATCCACCTGACCATGAATGACTTCAGTGTGCATCGAATCATCGGGCGTGGGGGCTTC
GGTGAGGTCTATGGGTGCCGGAAAGCAGACACAGGCAAGATGTACGCCATGAAGTGTCTG
GACAAGAAACGCATCAAGATGAAGCAGGGAGAGACCCTGGCTCTGAACGAGCGGATCATG
CTTTCCCTCGTCAGCACCGGGGACTGCCCCTTCATCGTGTGCATGTCATATGCATTCCAC
ACACCAGACAAGCTCAGCTTCATCCTGGACCTCATGAACGGTGGGGACCTGCACTACCAC
CTGTCTCAGCATGGAGTCTTCTCTGAAGCCGACATGCGCTTCTACGCCGCTGAGATCATC
CTGGGCCTTGAACACATGCACAATCGCTTTGTAGTCTACAGGGACCTGAAGCCAGCCAAC
ATTCTCCTGGATGAACATGGCCATGTGAGAATCTCGGACCTGGGCCTAGCCTGTGACTTC
TCCAAGAAGAGGCCTCATGCCAGTGTGGGCACACACGGGTACATGGCCCCCGAAGTCCTA
CAGAAGGGCGTGGCCTATGACAGCAGTGCAGACTGGTTCTCCCTGGGCTGCATGCTCTTC
AAGTTGTTGCGGGGACACAGCCCCTTCCGGCAGCACAAGACCAAAGACAAGCATGAGATT
GACCGCATGACGTTGACGATGGCTGTAGAGCTGCCTGACTCCTTCTCCCCTGAACTCCGA
TCCCTGCTGGAAGGTTTGTTGCAGAGGGACGTCAATCGGAGACTAGGCTGTCTGGGCCGT
GGGGCTCAGGAGGTAAAAGAAAGTCCTTTCTTTCGTTCCCTGGACTGGCAGATGGTCTTC
TTACAGAAGTACCCTCCTCCACTGATCCCCCCACGTGGGGAGGTGAATGCAGCTGACGCT
TTCGACATTGGCTCCTTTGATGAGGAGGACACAAAAGGAATCAAGTTACTGGACAGTGAC
CAGGAACTGTACCGCAACTTCCCTCTCACCATCTCTGAGCGGTGGCAACAGGAGGTGGCA
GAGACTGTCTTTGATACCATCAATGCTGAAACAGACCGGCTGGAGGCACGAAAGAAGGCC
AAAAACAAACAGCTGGGCCACGAGGAGGACTATGCCCTGGGTAAGGACTGCATCGTGCAT
GGCTACATGTCCAAGATGGGCAACCCCTTCCTGACCCAGTGGCAGCGGCGATACTTCTAC
TTGTTCCCCAACCGGCTCGAGTGGAGGGGTGAAGGCGAGGCTCCGCAGAGCCTCCTGACC
ATGGAGGAGATCCAGTCAGTGGAAGAGACACAGATCAAGGAACGCAAGTGTCTCCTGCTT
AAGATCCGAGGTGGCAAGCAGTTTGTCCTGCAGTGTGATAGTGATCCAGAGCTGGTGCAA
TGGAAAAAGGAGCTGCGTGATGCCTACCGCGAGGCCCAGCAGCTGGTACAGCGAGTACCC
AAGATGAAGAACAAGCCACGCTCGCCTGTGGTGGAGCTGAGCAAGGTGCCGCTGATCCAG
CGTGGCAGTGCCAACGGCCTCTGA
>11919 Mouse | Gene Stable ID :ENSMUSG00000024858| transcript : 3 of 10 | Location : Mus musculus:chromosome:19:4286000-4306222:-1 | Description : adrenergic receptor kinase, beta 1 [Source:MGI Symbol;Acc:MGI:87940]
ATGGCCGACCTGGAGGCGGTGCTGGCCGATGTGAGCTACCTGATGGCCATGGAGAAGAGC
AAGGCCACGCCGGCCGCGCGCGCCAGCAAGAAGATCCTGCTGCCAGAGCCCAGCATCCGC
AGCGTCATGCAGAAGTATCTGGAGGACCGAGGAGAAGTGACCTTTGAAAAGATCTTTTCG
CAGAAGTTAGGGTACCTGCTTTTCCGGGACTTCTGCCTGAACCATCTGGAAGAGGCCAAG
CCCTTGGTGGAGTTCTACGAAGAGATCAAGAAATATGAGAAGCTGGAGACAGAGGAGGAA
CGTGTGGTCCGCAGCCGAGAGATCTTTGACTCCTATATTATGAAAGAACTGCTGGCCTGC
TCACATCCCTTTTCAAAGAATGCTACGGAGCATGTCCAGGGCCACCTGGTGAAGAAGCAG
GTGCCTCCAGATCTCTTCCAGCCATACATTGAGGAGATTTGTCAGAACCTCCGAGGGGAC
GTGTTCCAGAAGTTCATAGAGAGTGACAAGTTCACACGGTTCTGCCAGTGGAAGAATGTT
GAGCTCAACATCCACCTGACCATGAATGACTTCAGTGTGCATCGAATCATCGGGCGTGGG
GGCTTCGGTGAGGTCTATGGGTGCCGGAAAGCAGACACAGGCAAGATGTACGCCATGAAG
TGTCTGGACAAGAAACGCATCAAGATGAAGCAGGGAGAGACCCTGGCTCTGAACGAGCGG
ATCATGCTTTCCCTCGTCAGCACCGGGGACTGCCCCTTCATCGTGTGCATGTCATATGCA
TTCCACACACCAGACAAGCTCAGCTTCATCCTGGACCTCATGAACGGTGGGGACCTGCAC
TACCACCTGTCTCAGCATGGAGTCTTCTCTGAAGCCGACATGCGCTTCTACGCCGCTGAG
ATCATCCTGGGCCTTGAACACATGCACAATCGCTTTGTAGTCTACAGGGACCTGAAGCCA
GCCAACATTCTCCTGGATGAACATGGCCATGTGAGAATCTCGGACCTGGGCCTAGCCTGT
GACTTCTCCAAGAAGAGGCCTCATGCCAGTGTGGGCACACACGGGTACATGGCCCCCGAA
GTCCTACAGAAGGGCGTGGCCTATGACAGCAGTGCAGACTGGTTCTCCCTGGGCTGCATG
CTCTTCAAGTTGTTGCGGGGACACAGCCCCTTCCGGCAGCACAAGACCAAAGACAAGCAT
GAGATTGACCGCATGACGTTGACGATGGCTGTAGAGCTGCCTGACTCCTTCTCCCCTGAA
CTCCGATCCCTGCTGGAAGGTTTGTTGCAGAGGGACGTCAATCGGAGACTAGGCTGTCTG
GGCCGTGGGGCTCAGGAGGTAAAAGAAAGTCCTTTCTTTCGTTCCCTGGACTGGCAGATG
GTCTTCTTACAGAAGTACCCTCCTCCACTGATCCCCCCACGTGGGGAGGTGAATGCAGCT
GACGCTTTCGACATTGGCTCCTTTGATGAGGAGGACACAAAAGGAATCAAGTTACTGGAC
AGTGACCAGGAACTGTACCGCAACTTCCCTCTCACCATCTCTGAGCGGTGGCAACAGGAG
GTGGCAGAGACTGTCTTTGATACCATCAATGCTGAAACAGACCGGCTGGAGGCACGAAAG
AAGGCCAAAAACAAACAGCTGGGCCACGAGGAGGACTATGCCCTGGGTAAGGACTGCATC
GTGCATGGCTACATGTCCAAGATGGGCAACCCCTTCCTGACCCAGTGGCAGCGGCGATAC
TTCTACTTGTTCCCCAACCGGCTCGAGTGGAGGGGTGAAGGCGAGGCTCCGCAGAGCCTC
CTGACCATGGAGGAGATCCAGTCAGTGGAAGAGACACAGATCAAGGAACGCAAGTGTCTC
CTGCTTAAGATCCGAGGTGGCAAGCAGTTTGTCCTGCAGTGTGATAGTGATCCAGAGCTG
GTGCAATGGAAAAAGGAGCTGCGTGATGCCTACCGCGAGGCCCAGCAGCTGGTACAGCGA
GTACCCAAGATGAAGAACAAGCCACGCTCGCCTGTGGTGGAGCTGAGCAAGGTGCCGCTG
ATCCAGCGTGGCAGTGCCAACGGCCTCTGA
>11920 Mouse | Gene Stable ID :ENSMUSG00000024858| transcript : 4 of 10 | Location : Mus musculus:chromosome:19:4286000-4306222:-1 | Description : adrenergic receptor kinase, beta 1 [Source:MGI Symbol;Acc:MGI:87940]
ATGGCCGACCTGGAGGCGGTGCTGGCCGATGTGAGCTACCTGATGGCCATGGAGAAGAGC
AAGGCCACGCCGGCCGCGCGCGCCAGCAAGAAGATCCTGCTGCCAGAGCCCAGCATCCGC
AGCGTCATGCAGAAGTATCTGGAGGACCGAGGAGAAGTGACCTTTGAAAAGATCTTTTCG
CAGAAGTTAGGGTACCTGCTTTTCCGGGACTTCTGCCTGAACCATCTGGAAGAGGCCAAG
CCCTTGGTGGAGTTCTACGAAGAGATCAAGAAATATGAGAAGCTGGAGACAGAGGAGGAA
CGTGTGGTCCGCAGCCGAGAGATCTTTGACTCCTATATTATGAAAGAACTGCTGGCCTGC
TCACATCCCTTTTCAAAGAATGCTACGGAGCATGTCCAGGGCCACCTGGTGAAGAAGCAG
GTGCCTCCAGATCTCTTCCAGCCATACATTGAGGAGATTTGTCAGAACCTCCGAGGGGAC
GTGTTCCAGAAGTTCATAGAGAGTGACAAGTTCACACGGTTCTGCCAGTGGAAGAATGTT
GAGCTCAACATCCACCTGACCATGAATGACTTCAGTGTGCATCGAATCATCGGGCGTGGG
GGCTTCGGTGAGGTCTATGGGTGCCGGAAAGCAGACACAGGCAAGATGTACGCCATGAAG
TGTCTGGACAAGAAACGCATCAAGATGAAGCAGGGAGAGACCCTGGCTCTGAACGAGCGG
ATCATGCTTTCCCTCGTCAGCACCGGGGACTGCCCCTTCATCGTGTGCATGTCATATGCA
TTCCACACACCAGACAAGCTCAGCTTCATCCTGGACCTCATGAACGGTGGGGACCTGCAC
TACCACCTGTCTCAGCATGGAGTCTTCTCTGAAGCCGACATGCGCTTCTACGCCGCTGAG
ATCATCCTGGGCCTTGAACACATGCACAATCGCTTTGTAGTCTACAGGGACCTGAAGCCA
GCCAACATTCTCCTGGATGAACATGGCCATGTGAGAATCTCGGACCTGGGCCTAGCCTGT
GACTTCTCCAAGAAGAGGCCTCATGCCAGTGTGGGCACACACGGGTACATGGCCCCCGAA
GTCCTACAGAAGGGCTCGCGCAGCTGTGTGTGGTGTCGCGCCCTCTCCCCTTGGGGGCTG
GGTGGGCACACCCTCCCCTCTTGTCTACTCACTCCTAGGGCGTTTCTTTGCCGATTTTTG
AATGTGATTTTAAAGAGTGGAAAATGA
>11921 Human | Gene Stable ID :ENSG00000173020| transcript : 1 of 14 | Location : Homo sapiens:chromosome:11:67266409-67286556:1 | Description : adrenergic, beta, receptor kinase 1 [Source:HGNC Symbol;Acc:HGNC:289]
ATGGCGGACCTGGAGGCGGTGCTGGCCGACGTGAGCTACCTGATGGCCATGGAGAAGAGC
AAGGCCACGCCGGCCGCGCGCGCCAGCAAGAAGATCCTGCTGCCCGAGCCCAGCATCCGC
AGTGTCATGCAGAAGTACCTGGAGGACCGGGGCGAGGTGACCTTTGAGAAGATCTTTTCC
CAGAAGCTGGGGTACCTGCTCTTCCGAGACTTCTGCCTGAACCACCTGGAGGAGGCCAGG
CCCTTGGTGGAATTCTATGAGGAGATCAAGAAGTACGAGAAGCTGGAGACGGAGGAGGAG
CGTGTGGCCCGCAGCCGGGAGATCTTCGACTCATACATCATGAAGGAGCTGCTGGCCTGC
TCGCATCCCTTCTCGAAGAGTGCCACTGAGCATGTCCAAGGCCACCTGGGGAAGAAGCAG
GTGCCTCCGGATCTCTTCCAGCCATACATCGAAGAGATTTGTCAAAACCTCCGAGGGGAC
GTGTTCCAGAAATTCATTGAGAGCGATAAGTTCACACGGTTTTGCCAGTGGAAGAATGTG
GAGCTCAACATCCACCTGACCATGAATGACTTCAGCGTGCATCGCATCATTGGGCGCGGG
GGCTTTGGCGAGGTCTATGGGTGCCGGAAGGCTGACACAGGCAAGATGTACGCCATGAAG
TGCCTGGACAAAAAGCGCATCAAGATGAAGCAGGGGGAGACCCTGGCCCTGAACGAGCGC
ATCATGCTCTCGCTCGTCAGCACTGGGGACTGCCCATTCATTGTCTGCATGTCATACGCG
TTCCACACGCCAGACAAGCTCAGCTTCATCCTGGACCTCATGAACGGTGGGGACCTGCAC
TACCACCTCTCCCAGCACGGGGTCTTCTCAGAGGCTGACATGCGCTTCTATGCGGCCGAG
ATCATCCTGGGCCTGGAGCACATGCACAACCGCTTCGTGGTCTACCGGGACCTGAAGCCA
GCCAACATCCTTCTGGACGAGCATGGCCACGTGCGGATCTCGGACCTGGGCCTGGCCTGT
GACTTCTCCAAGAAGAAGCCCCATGCCAGCGTGGGCACCCACGGGTACATGGCTCCGGAG
GTCCTGCAGAAGGGCGTGGCCTACGACAGCAGTGCCGACTGGTTCTCTCTGGGGTGCATG
CTCTTCAAGTTGCTGCGGGGGCACAGCCCCTTCCGGCAGCACAAGACCAAAGACAAGCAT
GAGATCGACCGCATGACGCTGACGATGGCCGTGGAGCTGCCCGACTCCTTCTCCCCTGAA
CTACGCTCCCTGCTGGAGGGGTTGCTGCAGAGGGATGTCAACCGGAGATTGGGCTGCCTG
GGCCGAGGGGCTCAGGAGGTGAAAGAGAGCCCCTTTTTCCGCTCCCTGGACTGGCAGATG
GTCTTCTTGCAGAAGTACCCTCCCCCGCTGATCCCCCCACGAGGGGAGGTGAACGCGGCC
GACGCCTTCGACATTGGCTCCTTCGATGAGGAGGACACAAAAGGAATCAAGTTACTGGAC
AGTGATCAGGAGCTCTACCGCAACTTCCCCCTCACCATCTCGGAGCGGTGGCAGCAGGAG
GTGGCAGAGACTGTCTTCGACACCATCAACGCTGAGACAGACCGGCTGGAGGCTCGCAAG
AAAGCCAAGAACAAGCAGCTGGGCCATGAGGAAGACTACGCCCTGGGCAAGGACTGCATC
ATGCATGGCTACATGTCCAAGATGGGCAACCCCTTCCTGACCCAGTGGCAGCGGCGGTAC
TTCTACCTGTTCCCCAACCGCCTCGAGTGGCGGGGCGAGGGCGAGGCCCCGCAGAGCCTG
CTGACCATGGAGGAGATCCAGTCGGTGGAGGAGACGCAGATCAAGGAGCGCAAGTGCCTG
CTCCTCAAGATCCGCGGTGGGAAACAGTTCATTTTGCAGTGCGATAGCGACCCTGAGCTG
GTGCAGTGGAAGAAGGAGCTGCGCGACGCCTACCGCGAGGCCCAGCAGCTGGTGCAGCGG
GTGCCCAAGATGAAGAACAAGCCGCGCTCGCCCGTGGTGGAGCTGAGCAAGGTGCCGCTG
GTCCAGCGCGGCAGTGCCAACGGCCTCTGA
>11922 Human | Gene Stable ID :ENSG00000173020| transcript : 2 of 14 | Location : Homo sapiens:chromosome:11:67266409-67286556:1 | Description : adrenergic, beta, receptor kinase 1 [Source:HGNC Symbol;Acc:HGNC:289]
ATGGCGGACCTGGAGGCGGTGCTGGCCGACGTGAGCTACCTGATGGCCATGGAGAAGAGC
AAGGCCACGCCGGCCGCGCGCGCCAGCAAGAAGATCCTGCTGCCCGAGCCCAGCATCCGC
AGTGTCATGCAGAAGTACCTGGAGGACCGGGGCGAGGTGACCTTTGAGAAGATCTTTTCC
CAGAAGCTGGGGTACCTGCTCTTCCGAGACTTCTGCCTGAACCACCTGGAGGAGGCCAGG
CCCTTGGTGGAATTCTATGAGGAGATCAAGAAGTACGAGAAGCTGGAGACGGAGGAGGAG
CGTGTGGCCCGCAGCCGGGAGATCTTCGACTCATACATCATGAAGGAGCTGCTGGCCTGC
TCGCATCCCTTCTCGAAGAGTGCCACTGAGCATGTCCAAGGCCACCTGGGGAAGAAGCAG
GTGCCTCCGGATCTCTTCCAGCCATACATCGAAGAGATTTGTCAAAACCTCCGAGGGGAC
GTGTTCCAGAAATTCATTGAGAGCGATAAGTTCACACGGTTTTGCCAGTGGAAGAATGTG
GAGCTCAACATCCACCTGACCATGAATGACTTCAGCGTGCATCGCATCATTGGGCGCGGG
GGCTTTGGCGAGGTCTATGGGTGCCGGAAGGCTGACACAGGCAAGATGTACGCCATGAAG
TGCCTGGACAAAAAGCGCATCAAGATGAAGCAGGGGGAGACCCTGGCCCTGAACGAGCGC
ATCATGCTCTCGCTCGTCAGCACTGGGGACTGCCCATTCATTGTCTGCATGTCATACGCG
TTCCACACGCCAGACAAGCTCAGCTTCATCCTGGACCTCATGAACGGTGGGGACCTGCAC
TACCACCTCTCCCAGCACGGGGTCTTCTCAGAGGCTGACATGCGCTTCTATGCGGCCGAG
ATCATCCTGGGCCTGGAGCACATGCACAACCGCTTCGTGGTCTACCGGGACCTGAAGCCA
GCCAACATCCTTCTGGACGAGCATGGCCACGTGCGGATCTCGGACCTGGGCCTGGCCTGT
GACTTCTCCAAGAAGAAGCCCCATGCCAGCGTGGGCACCCACGGGTACATGGCTCCGGAG
GTCCTGCAGAAGGGCTCGCGCTGCCTGTGTGGTGTCGCGCCTTCTCCCCCCCGGGGCTGG
GTTGGCGCACCCTCCCCTCCCGTCTACTCATTCCCCGGGGCGTTTCTTTGCCGATTTTTG
AATGTGATTTTAAAGAGTGAAAAATGA
>11923 Human | Gene Stable ID :ENSG00000100077| transcript : 1 of 3 | Location : Homo sapiens:chromosome:22:25564848-25729294:1 | Description : adrenergic, beta, receptor kinase 2 [Source:HGNC Symbol;Acc:HGNC:290]
ATGGCGGACCTGGAGGCTGTGCTGGCCGATGTCAGTTACCTGATGGCCATGGAGAAGAGC
AAGGCGACCCCGGCCGCCCGCGCCAGCAAGAGGATCGTCCTGCCGGAGCCCAGTATCCGG
AGTGTGATGCAGAAGTACCTTGCAGAGAGAAATGAAATAACCTTTGACAAGATTTTCAAT
CAGAAAATTGGTTTCTTGCTATTTAAAGATTTTTGTTTGAATGAAATTAATGAAGCTGTA
CCTCAGGTGAAGTTTTATGAAGAGATAAAGGAATATGAAAAACTTGATAATGAGGAAGAC
CGCCTTTGCAGAAGTCGACAAATTTATGATGCCTACATCATGAAGGAACTTCTTTCCTGT
TCACATCCTTTCTCAAAGCAAGCTGTAGAACACGTACAAAGTCATTTATCCAAGAAACAA
GTGACATCAACTCTTTTTCAGCCATACATAGAAGAAATTTGTGAAAGCCTTCGAGGTGAC
ATTTTTCAAAAATTTATGGAAAGTGACAAGTTCACTAGATTTTGTCAGTGGAAAAACGTT
GAATTAAATATCCATTTGACCATGAATGAGTTCAGTGTGCATAGGATTATTGGACGAGGA
GGATTCGGGGAAGTTTATGGTTGCAGGAAAGCAGACACTGGAAAAATGTATGCAATGAAA
TGCTTAGATAAGAAGAGGATCAAAATGAAACAAGGAGAAACATTAGCCTTAAATGAAAGA
ATCATGTTGTCTCTTGTCAGCACAGGAGACTGTCCTTTCATTGTATGTATGACCTATGCC
TTCCATACCCCAGATAAACTCTGCTTCATCCTGGATCTGATGAACGGGGGCGATTTGCAC
TACCACCTTTCACAACACGGTGTGTTCTCTGAGAAGGAGATGCGGTTTTATGCCACTGAA
ATCATTCTGGGTCTGGAACACATGCACAATCGGTTTGTTGTCTACAGAGATTTGAAGCCA
GCAAATATTCTCTTGGATGAACATGGACACGCAAGAATATCAGATCTTGGTCTTGCCTGC
GATTTTTCCAAAAAGAAGCCTCATGCGAGTGTTGGCACCCATGGGTACATGGCTCCCGAG
GTGCTGCAGAAGGGGACGGCCTATGACAGCAGTGCCGACTGGTTCTCCCTGGGCTGCATG
CTTTTCAAACTTCTGAGAGGTCACAGCCCTTTCAGACAACATAAAACCAAAGACAAGCAT
GAAATTGACCGAATGACACTCACCGTGAATGTGGAACTTCCAGACACCTTCTCTCCTGAA
CTGAAGTCCCTTTTGGAGGGCTTGCTTCAGCGAGACGTTAGCAAGCGGCTGGGCTGTCAC
GGAGGCGGCTCACAGGAAGTAAAAGAGCACAGCTTTTTCAAAGGTGTTGACTGGCAGCAT
GTCTACTTACAAAAGTACCCACCACCCTTGATTCCTCCCCGGGGAGAAGTCAATGCTGCT
GATGCCTTTGATATTGGCTCATTTGATGAAGAGGATACCAAAGGGATTAAGCTACTTGAT
TGCGACCAAGAACTCTACAAGAACTTCCCTTTGGTCATCTCTGAACGCTGGCAGCAAGAA
GTAACGGAAACAGTTTATGAAGCAGTAAATGCAGACACAGATAAAATCGAGGCCAGGAAG
AGAGCTAAAAATAAGCAACTTGGCCACGAAGAAGATTACGCTCTGGGGAAGGACTGTATT
ATGCACGGGTACATGCTGAAACTGGGAAACCCATTTCTGACTCAGTGGCAGCGTCGCTAT
TTTTACCTCTTTCCAAATAGACTTGAATGGAGAGGAGAGGGAGAGTCCCGGCAAAATTTA
CTGACAATGGAACAGATTCTCTCTGTGGAAGAAACTCAAATTAAAGACAAAAAATGCATT
TTGTTCAGAATAAAAGGAGGGAAACAATTTGTCTTGCAATGTGAGAGTGATCCAGAGTTT
GTGCAGTGGAAGAAAGAGTTGAACGAAACCTTCAAGGAGGCCCAGCGGCTATTGCGTCGT
GCCCCGAAGTTCCTCAACAAACCTCGGTCAGGTACTGTGGAGCTCCCAAAGCCATCCCTC
TGTCACAGAAACAGCAACGGCCTCTAG
>11924 Human | Gene Stable ID :ENSG00000100077| transcript : 3 of 3 | Location : Homo sapiens:chromosome:22:25564848-25729294:1 | Description : adrenergic, beta, receptor kinase 2 [Source:HGNC Symbol;Acc:HGNC:290]
ATGGCGGACCTGGAGGCTGTGCTGGCCGATGTCAGTTACCTGATGGCCATGGAGAAGAGC
AAGGCGACCCCGGCCGCCCGCGCCAGCAAGAGGATCGTCCTGCCGGAGCCCAGTATCCGG
AGTGTGATGCAGAAGTACCTTGCAGAGAGAAATGAAATAACCTTTGACAAGATTTTCAAT
CAGAAAATTGGTTTCTTGCTATTTAAAGATTTTTGTTTGAATGAAATTAATGAAGCTGTA
CCTCAGGTGAAGTTTTATGAAGAGATAAAGGAATATGAAAAACTTGATAATGAGGAAGAC
CGCCTTTGCAGAAGTCGACAAATTTATGATGCCTACATCATGAAGGAACTTCTTTCCTGT
TCACATCCTTTCTCAAAGCAAGCTGTAGAACACGTACAAAGTCATTTATCCAAGAAACAA
GTGACATCAACTCTTTTTCAGCCATACATAGAAGAAATTTGTGAAAGCCTTCGAGGTGAC
ATTTTTCAAAAATTTATGGAAAGTGACAAGTTCACTAGATTTTGTCAGTGGAAAAACGTT
GAATTAAATATCCATTTGACCATGAATGAGTTCAGTGTGCATAGGATTATTGGACGAGGA
GGATTCGGGGAAGTTTATGGTTGCAGGAAAGCAGACACTGGAAAAATGTATGCAATGAAA
TGCTTAGATAAGAAGAGGATCAAAATGAAACAAGGAGAAACATTAGCCTTAAATGAAAGA
ATCATGTTGTCTCTTGTCAGCACAGGAGACTGTCCTTTCATTGTATGTATGACCTATGCC
TTCCATACCCCAGATAAACTCTGCTTCATCCTGGATCTGATGAACGGGGGCGATTTGCAC
TACCACCTTTCACAACACGGTGTGTTCTCTGAGAAGGAGATGCGGTTTTATGCCACTGAA
ATCATTCTGGGTCTGGAACACATGCACAATCGGTTTGTTGTCTACAGAGATTTGAAGCCA
GCAAATATTCTCTTGGATGAACATGGACACGCAAGAATATCAGATCTTGGTCTTGCCTGC
GATTTTTCCAAAAAGAAGCCTCATGCGAGTGTTGGCACCCATGGGTACATGGCTCCCGAG
GTGCTGCAGAAGGGGACGGCCTATGACAGCAGTGCCGACTGGTTCTCCCTGGGCTGCATG
CTTTTCAAACTTCTGAGAGGATGA
>11925 Human | Gene Stable ID :ENSG00000185974| transcript : 1 of 3 | Location : Homo sapiens:chromosome:13:113667154-113737735:1 | Description : G protein-coupled receptor kinase 1 [Source:HGNC Symbol;Acc:HGNC:10013]
ATGGATTTCGGGTCTTTGGAGACCGTGGTGGCCAACTCTGCCTTCATCGCCGCCCGAGGC
AGCTTTGACGGCAGCAGCTCCCAACCCTCCCGGGACAAGAAGTACCTGGCCAAGCTCAAG
CTGCCCCCGCTGTCCAAGTGTGAGTCCCTCCGCGACAGCCTCAGCCTGGAGTTTGAGAGT
GTGTGCTTGGAGCAGCCCATCGGCAAGAAGCTCTTTCAGCAGTTCCTACAATCGGCAGAG
AAGCACCTGCCGGCCCTGGAGCTCTGGAAAGACATCGAGGACTATGACACGGCAGACAAT
GACCTCCAGCCACAGAAGGCCCAGACCATCCTGGCCCAGTACCTGGACCCCCAGGCCAAA
CTCTTCTGCAGCTTCCTGGATGAGGGGATAGTGGCGAAGTTTAAGGAGGGGCCTGTGGAG
ATCCAGGACGGGCTCTTCCAGCCCCTGCTGCAGGCCACCCTGGCACACCTGGGCCAAGCC
CCCTTCCAGGAGTACCTGGGCAGCCTGTACTTCCTGAGGTTCCTGCAGTGGAAGTGGCTG
GAAGCCCAGCCCATGGGGGAGGACTGGTTCCTGGACTTCAGGGTCCTAGGGAAAGGGGGC
TTCGGGGAGGTGTCGGCCTGCCAGATGAAGGCGACCGGCAAGCTGTATGCCTGCAAGAAG
CTGAACAAGAAGCGGCTGAAGAAGAGGAAGGGCTACCAGGGTGCTATGGTGGAGAAGAAG
ATTCTGATGAAAGTACACAGCAGGTTCATCGTGTCTCTGGCCTATGCGTTTGAAACCAAA
GCCGACCTCTGTCTGGTGATGACCATCATGAACGGAGGTGACATCAGGTACCACATCTAC
AACGTGAATGAGGAGAACCCTGGCTTCCCGGAGCCGCGCGCCCTCTTCTACACGGCGCAG
ATCATCTGCGGCCTGGAGCACCTGCACCAGAGGCGGATCGTCTACCGCGACCTCAAGCCC
GAGAACGTGCTGCTGGACAATGACGGCAATGTCCGGATCTCTGACCTTGGGCTGGCCGTG
GAGCTGCTGGACGGACAGAGCAAGACCAAGGGCTACGCAGGGACCCCAGGTTTCATGGCC
CCCGAGCTCCTGCAGGGCGAGGAGTACGACTTCTCCGTGGACTACTTTGCCCTGGGGGTC
ACCCTGTATGAGATGATTGCGGCCAGAGGACCCTTCCGAGCCCGTGGAGAGAAGGTGGAG
AACAAGGAGCTGAAGCACCGGATCATCTCAGAGCCCGTGAAGTACCCTGATAAGTTCAGC
CAGGCCAGCAAGGACTTCTGCGAGGCGCTGCTGGAGAAGGACCCGGAGAAGCGCCTGGGG
TTCAGAGATGAGACCTGCGACAAGCTCCGTGCCCACCCCCTCTTCAAGGACCTTAACTGG
AGGCAGCTGGAGGCTGGGATGCTGATGCCCCCTTTCATCCCAGACTCCAAAACTGTCTAC
GCAAAGGATATTCAGGACGTGGGTGCCTTTTCCACCGTCAAAGGTGTGGCCTTTGACAAA
ACAGACACAGAATTCTTTCAGGAATTTGCCACTGGCAACTGCCCCATCCCCTGGCAGGAG
GAGATGATCGAGACGGGCATCTTTGGCGAGCTGAACGTGTGGCGCTCGGACGGTCAGATG
CCGGACGACATGAAGGGCATCTCCGGGGGCTCCAGCTCCTCGTCCAAGTCAGGGATGTGT
CTGGTTTCCTAG
>11926 Cow | Gene Stable ID :ENSBTAG00000043994| transcript : 1 of 1 | Location : Bos taurus:chromosome:7:40282468-40296228:1 | Description : Bos taurus G protein-coupled receptor kinase 6 (GRK6), transcript variant 1, mRNA. [Source:RefSeq mRNA;Acc:NM_001191530]
ATGGAGCTCGAGAACATCGTAGCGAACACGGTGCTACTCAAGGCCCGGGAAGGTGGTGGC
GGGAATCGTAAAGGCAAAAGCAAGAAATGGCGGCAGATGCTACAGTTCCCCCATATCAGC
CAGTGTGAAGAGCTACGGCTCAGCCTCGAGCGTGACTACCACAGCCTGTGTGAGCGGCAG
CCCATTGGGCGCCTGCTGTTCCGAGAGTTCTGCGCCACGAGGCCTGAGCTGACTCGCTGC
ATTGCCTTCCTGGACGGGGTGGCCGAGTATGAAGTGACCCCTGATGAGAAGCGGAAGGCA
TGTGGGCTGCGGCTCATGCAGAATTTTCTGAGCCACACGGGTCCTGACCTCATCCCCGAG
GTCCCCCGGCAACTGGTGACGAACTGTGCCCAGCGGCTGGAGGAAGGACCCTGCAAAGAC
CTCTTCCAGGAGCTTACTCGGTTGACCCATGAGTACCTGAGCATGGCCCCTTTTGCCGAC
TACCTCGACAGCATCTACTTCAACCGTTTTCTGCAGTGGAAGTGGCTGGAAAGGCAGCCA
GTGACCAAAAACACCTTCAGGCAGTACCGAGTCCTGGGCAAAGGCGGCTTTGGGGAGGTG
AGTGGTATGCGCTGCCAGGTGCGGGCCACAGGCAAGATGTACGCCTGCAAGAAGCTGGAG
AAGAAGCGGATCAAGAAGCGGAAAGGGGAAGCCATGGCACTCAACGAGAAGCAGATTCTG
GAGAAAGTGAACAGTAGGTTTGTAGTGAGCTTGGCCTACGCCTATGAGACCAAGGATGCA
CTGTGCCTGGTGCTGACGCTGATGAACGGAGGCGACCTCAAGTTCCACATCTACCACATG
GGCCAGGCTGGCTTCCCTGAGGCTCGGGCTGTCTTCTACGCAGCAGAGATCTGCTGTGGC
CTGGAGGACCTGCACCGGGAGCGTATCGTGTACAGGGACCTAAAGCCAGAGAACATCCTA
CTAGATGACCATGGTCACATCCGCATCTCTGACCTGGGGCTGGCTGTGCACGTACCCGAA
GGCCAGACGATCAAAGGCCGTGTGGGCACCGTGGGCTACATGGCCCCAGAGGTGGTAAAA
AACGAACGGTACACCTTTAGCCCGGACTGGTGGGCACTCGGCTGCCTCCTGTATGAGATG
ATCGCAGGCCAGTCACCCTTCCAGCAGAGGAAAAAGAAGATCAAGCGGGAGGAAGTGGAG
CGGCTGGTGAAGGAGGTGCCTGAGGAGTACTCCGAGCACTTCTCCCCACAGGCCCGCTCA
CTCTGCACCCAGCTCCTCTGCAAGGACCCCTCCGAACGCCTGGGGTGTGGTGGGGGCGGC
GCGCAAGAAGTGAAGGAGCACCCCCTCTTCAAGAAGCTGAACTTCAAGCGGCTGGGAGCT
GGCATGCTGGAACCACCCTTCAAGCCTGATCCCCAGGCCATTTACTGCAAAGATGTTCTG
GACATTGAACAGTTCTCAACAGTTAAGGGTGTGGAGCTAGAGCCCACTGACCAGGACTTC
TACCAGAAATTTGCCACAGGCAGTGTGCCCATCCCTTGGCAGAACGAGATGGTGGAGACC
GAGTGCTTCCAGGAGCTGAACGTCTTCGGGCTGGATGGCTCAGTTCCCCCAGACCTAGAC
TGGAAGGGCCAGCCACCAGCACCCCCCAAAAAGGGACTGCTGCAGAGACTCTTCAGTCGC
CAGAGGACTGCTGTGGAAACTGCAGCGACAGTGAGGAAGAGCTTCCCGCCCGCCTCGAGC
TCCCCACCCGCCTCTAGCCCCCAGCCTGGGGCCCCCCCGGGCGGTTGGCGGTAG
>11927 Mouse | Gene Stable ID :ENSMUSG00000031450| transcript : 1 of 1 | Location : Mus musculus:chromosome:8:13405080-13421945:1 | Description : G protein-coupled receptor kinase 1 [Source:MGI Symbol;Acc:MGI:1345146]
ATGGATTTCGGGTCCTTGGAGACCGTGGTGGCCAACTCTGCCTTCATCGCTGCCCGGGGC
AGTTTTGACGGAAGCAGCACACCGTCTTCCCGAGACAAGAAATATCTGGCCAAGCTCCGG
TTGCCCCCACTGTCCAAGTGTGAGGGTCTCCGTGACAACCTCAGCTTGGAGTTTGAGAGC
CTGTGCTCAGAGCAACCCATCGGCAAGAGGCTCTTCCAACAGTTCTTGAAGACAGACGAG
AGACATGTGCCAGCTCTGGAGCTCTGGAAGGACATTGAGGACTATGACACTGCTGATGAT
GACCTGAGGCCACAGAAGGCACAAGCCATCCTGGCTGAGTACCTGGACCCACAGGGCACA
CTCTTCTGCAACTTTCTGGACCAGGGCATGGTGACAAGGGTGAAAGAAGGGCCAACTGGG
AGCCAGGACGGCCTCTTCCAGCCTTTGCTCCAGGCCACAATGGAGCACTTGAGCCAGGCG
CCCTTCCAGGAGTACCTAGAAAGCTTGTATTTCCTGCGGTTTCTTCAGTGGAAGTGGTTG
GAAGCCCAGCCCATAGGTGAAGACTGGTTCTTGGACTTCAGGGTCCTGGGAAAGGGGGGC
TTCGGGGAAGTGTCTGCCTGTCAGATGAAGGCGACTGGCAAGATGTATGCCTGCAAGAAG
CTCAACAAGAAACGGCTGAAGAAGAGGAAGGGCTACCAGGGCGCCATTGTTGAGAAGAGG
ATTCTGACTAAAGTACACAGCAGGTTCATTGTGTCTCTGGCCTATGCGTTCGAGACCAAG
ACGGACCTCTGTCTGGTGATGACCATCATGAACGGAGGTGACGTGAGGTACCACATCTAC
AATGTGGATGAGGATAACCCCGGCTTCTCAGAACCACGGGCCATCTATTACACAGCACAG
ATCATCAGTGGCCTGGAGCACCTGCATCAGAGACGCATTGTCTACCGTGACCTCAAGCCA
GAGAATGTGCTATTGGACAATGATGGCAATATCCGAATTTCTGACCTTGGACTGGCTGTG
GAGCTGAAGGAAGGGCAGAATAAGACCAAGGGCTACGCAGGGACCCCAGGTTTCATGGCC
CCTGAGCTCCTGCGAGGTGAAGAATACGACTTCTCTGTGGACTACTTTGCCCTGGGGGTC
ACATTGTACGAGATGATCGCAGCCAGAGGACCCTTCCGAGCCCGAGGAGAGAAGGTAGAG
AACAAGGAGCTTAAGCAACGTATCATCTCAGAGCCTGTGAAGTACCCAGAGAAGTTCAGC
CAGGCCAGCAAGGACTTCTGTGAGCAGCTGTTGGAGAAGGACCCGGAGAAGCGCCTGGGC
TTCCGGGATGGAACCTGTGATGCGCTTCGGGCAAACGTCCTCTTCAAAGATATCAGCTGG
AGGCAGCTCGAAGCCGGGATGCTCATTCCTCCATTCATCCCAGACTCTAGGACTGTCTAT
GCCAAGAACATTCAGGACGTGGGTGCCTTTTCCACAGTCAAGGGTGTGGTTTTTGACAAA
GCGGACACAGAGTTCTTCCAAGAATTCGCCTCTGGCAACTGCTCCATTCCCTGGCAGGAG
GAGATGATCGAGACTGGGCTCTTTGGGGACCTAAATGTGTGGCGCGCAGATGGTCAGATG
CCGGATGACATGAAGGGAATCACCACGGAGGAGGCAGCCCCTACAGCCAAGTCGGGAATG
TGTCTCATCTCCTAG
>11928 Cow | Gene Stable ID :ENSBTAG00000021886| transcript : 1 of 1 | Location : Bos taurus:chromosome:1:128144743-128185018:-1 | Description : Bos taurus G protein-coupled receptor kinase 7 (GRK7), mRNA. [Source:RefSeq mRNA;Acc:NM_174332]
ATGGTCGACATGGGGGGCCTGGACAACCTGATCGCCAACACGGCCTACCTGCAGGCTCGG
AAGTCCTCGGACGCCGACAGCAAGGAGCTGCAGCGCCGGCGCCGGAGCCTGATGCTGCCC
GGGCCGCAGAGCTGCGAGCAGCTCCGCCAGGCCCTGGCCACCGACTTCCATAGTCTGTGC
GAGCAGCAGCCTATCGGCCGCCGCCTCTTCCGGGACTTCCTGGCCACGGTGCCTGCATAC
CAGGAGGCCAGGGGCTTTCTGGAGGAGGTGCAGAGCTGGGAGCTGGCCGAAGAGGGCCCC
GCCAAGGGCAGCGCGCTGCAGGGGCTGGTGACCACTTGTGCCGCCGCCCCTGTCCCGGGG
CGCCCACACCCCTTCTTCAGCCCAGCTCTGGTCACCAAGTGCCAAGCAGCCACCACCGAC
GACGATCGAGCATCCCTGGTGGAGCTGGCCAAGGCCGAGGTCATGGCCTTCCTGCAGGAC
CAGCCCTTCCGGGAGTTCCTAGCCAGTCCCTTCTATGACAAGTTTCTGCAATGGAAAGTC
TTCGAGATGCAGCCAGTGTCAGACAAGTACTTTGAAGAGTTCCGGGTGCTGGGGAAAGGT
GGTTTCGGGGAGGTATGTGCTGTCCAGGTGAAAAACACCGGTAAGATGTATGCCTGTAAG
AAACTGGACAAGAAGCGACTGAAGAAGAAAAATGGTGAGAAAATGGCTCTCTTGGAAAAG
GAAATCTTGGAGAGGGTCAGCAGCCCGTTCATTGTCTCTCTGGCGTACGCCTTTGAGAGC
AAGTCCCATCTCTGCCTGGTGATGAGCCTGATGAATGGTGGAGACCTCAAGTTCCACATC
TACAGTGTGGGTGAACCAGGCCTGGACATGAGCAGGGTGATCTTCTACTCGGCCCAGATA
ACCTGTGGCGTGCTGCACCTCCACTCCCTCGGCATCGTCTATCGGGACATGAAACCCGAG
AACGTGCTTCTGGACGACCTCGGCAACTGCAGACTGTCTGACCTGGGGCTGGCCGTGCAG
ATCCAGGATGGTAAACCCATCACCCAGAGGGCTGGAACTAATGGTTATATGGCTCCTGAA
ATCCTAATGGAAAAAGCAAGTTATTCCTATCCTGTGGACTGGTTTGCAATGGGATGCAGT
ATTTATGAAATGGTTGCTGGACGAACACCATTCAGAGATTACAAGGAAAAAGTCAGTAAA
GAGGATTTAAAGCAAAGAACACTGAAAGAGGAAGTCAGATTCCAACACAGTAACTTCACA
GAGGAAGCAAAAGATATTTGCAGACTCTTCTTGGCTAAGACACCAGAGCAACGCTTAGGA
AGCAGAGAAAAGTCTGATGATCCCAGGAAACACCATTTCTTCAAAACCATCAATTTTCCT
CGCCTGGAAGCCGGCCTAGTTGAACCTCCATTTGTGCCAGACCCATCAGTGGTTTATGCC
AAAGACATCAATGAAATCGATGATTTCTCTGAGGTTCGAGGAGTTGAATTTGATGATAAC
GATAAGCAGTTCTTTCAAAGGTTTGCAACAGGTGCTGTCCCCATAGCTTGGCAGGAAGAG
ATTATAGAAACGGGACTGTTTGCAGAATTGAATGACCCCAACAGGCCCGCAGGTTGTGGG
GAGGGTTCATCCAGGTCTGGCGTATGTTTGTTATTATAA
>11929 Mouse | Gene Stable ID :ENSMUSG00000003228| transcript : 1 of 1 | Location : Mus musculus:chromosome:19:60889748-61092553:1 | Description : G protein-coupled receptor kinase 5 [Source:MGI Symbol;Acc:MGI:109161]
ATGGAGCTGGAAAACATCGTGGCCAACACGGTCTTGCTGAAAGCCCGGGAAGGGGGTGGA
GGAAAGCGCAAAGGGAAAAGCAAGAAGTGGAAGGAAATCCTGAAGTTTCCTCACATCAGC
CAGTGTGAAGACCTCCGAAGGACCATAGACAGAGATTACTACAGTCTATGTGACAAGCAA
CCAATTGGGAGACTGCTTTTTCGACAGTTCTGTGAAACCAGGCCTGGGCTGGAGTGCTAC
ATTCAGTTCCTGGACTTAGTGGCAGAATATGAAATTACTCCAGATGAAAACCTTGGGGCG
AAGGGGAAGGAAATAATGACCAAGTACCTCACTCCAAAGTCCCCAGTCTTCATTGCCCAA
GTTGGACAGGACCTGGTCTCCCAGACAGAGAAGAAGCTCCTGCAGAGCCCCTGCAAAGAA
CTCTTCTCTGCTTGTGCTCAGTCTGTCCATGACTACTTGAAGGGAGACCCCTTCCACGAG
TACCTGGATAGCATGTATTTTGACCGTTTTCTGCAGTGGAAATGGTTAGAAAGACAACCA
GTGACCAAAAACACTTTCCGGCAGTACCGAGTGCTGGGCAAAGGGGGCTTTGGAGAGGTC
TGTGCCTGCCAGGTTCGGGCCACTGGTAAAATGTATGCTTGTAAACGCTTAGAGAAGAAG
AGGATCAAAAAGAGGAAAGGCGAATCCATGGCACTCAACGAAAAGCAGATTCTTGAGAAG
GTCAACAGCCAGTTTGTGGTCAACCTGGCCTATGCCTATGAAACCAAAGATGCACTATGC
CTGGTTCTGACCATTATGAATGGTGGTGACCTGAAGTTTCACATCTACAATATGGGGAAT
CCTGGCTTTGAGGAAGAGCGAGCCTTATTTTATGCAGCTGAGATCCTCTGTGGCCTAGAA
GACTTACACCGTGAGAACACTGTCTATAGAGATCTAAAACCCGAAAACATCTTGCTGGAT
GATTATGGCCACATAAGGATCTCAGACCTCGGACTGGCCGTGAAGATCCCCGAGGGAGAC
CTTATCCGTGGCCGGGTAGGCACTGTTGGCTACATGGCCCCAGAAGTTCTGAACAACCAG
CGATATGGACTGAGCCCTGACTACTGGGGCCTGGGCTGCCTCATCTATGAGATGATTGAA
GGCCAGTCACCATTTCGAGGTCGCAAGGAGAAGGTTAAGCGGGAAGAGGTGGATCGCCGG
GTGCTGGAGACTGAGGAAGTGTATTCCTCCAAGTTCTCTGAAGAGGCCAAGTCCATCTGC
AACATGCTGCTCACCAAAGACTCGAAGCAGAGGCTGGGCTGCCAGGAGGAGGGGGCCGCC
GAGGTCAAGAGGCACCCTTTCTTCAGGAACATGAACTTTAAGCGCCTGGAGGCTGGGATG
TTGGACCCTCCCTTCGTTCCAGATCCCCGGGCTGTATACTGCAAGGATGTGCTGGACATT
GAGCAGTTCTCCACTGTGAAAGGTGTCAACCTGGACCATACGGACGATGATTTTTACTCA
AAGTTCTCTACAGGCTCTGTGCCAATTCCATGGCAAAATGAGATGATAGAAACAGAATGT
TTCAAGGAGCTGAATGTGTTCGGACCTAACGGTACCCTCTCACCAGACCTGAACAGAAGT
CAGCCTCCAGAACCGCCAAAGAAAGGGCTGTTCCACAGACTCTTCAGGCGTCAGCATCAA
AGCAATTCCAAGAGTTCACCTACTCCTAAGACCAGTTGTAACCACCGAATAAATTCAAAC
CACATCAATTCAAACTCCACTGGAAGCAGCTAG
>11930 Human | Gene Stable ID :ENSG00000114124| transcript : 1 of 1 | Location : Homo sapiens:chromosome:3:141778147-141818490:1 | Description : G protein-coupled receptor kinase 7 [Source:HGNC Symbol;Acc:HGNC:17031]
ATGGTGGACATGGGGGCCCTGGACAACCTGATCGCCAACACCGCCTACCTGCAGGCCCGG
AAGCCCTCGGACTGCGACAGCAAAGAGCTGCAGCGGCGGCGGCGTAGCCTGGCCCTGCCC
GGGCTGCAGGGCTGCGCGGAGCTCCGCCAGAAGCTGTCCCTGAACTTCCACAGCCTGTGT
GAGCAGCAGCCCATCGGTCGCCGCCTCTTCCGTGACTTCCTAGCCACAGTGCCCACGTTC
CGCAAGGCGGCAACCTTCCTAGAGGACGTGCAGAACTGGGAGCTGGCCGAGGAGGGACCC
ACCAAAGACAGCGCGCTGCAGGGGCTGGTGGCCACTTGTGCGAGTGCCCCTGCCCCGGGG
AACCCGCAACCCTTCCTCAGCCAGGCCGTGGCCACCAAGTGCCAAGCAGCCACCACTGAG
GAAGAGCGAGTGGCTGCAGTGACGCTGGCCAAGGCTGAGGCCATGGCTTTCTTGCAAGAG
CAGCCCTTTAAGGATTTCGTGACCAGCGCCTTCTACGACAAGTTTCTGCAGTGGAAACTC
TTCGAGATGCAACCAGTGTCAGACAAGTACTTCACTGAGTTCAGAGTGCTGGGGAAAGGT
GGTTTTGGGGAGGTATGTGCCGTCCAGGTGAAAAACACTGGGAAGATGTATGCCTGTAAG
AAACTGGACAAGAAGCGGCTGAAGAAGAAAGGTGGCGAGAAGATGGCTCTCTTGGAAAAG
GAAATCTTGGAGAAGGTCAGCAGCCCTTTCATTGTCTCTCTGGCCTATGCCTTTGAGAGC
AAGACCCATCTCTGCCTTGTCATGAGCCTGATGAATGGGGGAGACCTCAAGTTCCACATC
TACAACGTGGGCACGCGTGGCCTGGACATGAGCCGGGTGATCTTTTACTCGGCCCAGATA
GCCTGTGGGATGCTGCACCTCCATGAACTCGGCATCGTCTATCGGGACATGAAGCCTGAG
AATGTGCTTCTGGATGACCTCGGCAACTGCAGGTTATCTGACCTGGGGCTGGCCGTGGAG
ATGAAGGGTGGCAAGCCCATCACCCAGAGGGCTGGAACCAATGGTTACATGGCTCCTGAG
ATCCTAATGGAAAAGGTAAGTTATTCCTATCCTGTGGACTGGTTTGCCATGGGATGCAGC
ATTTATGAAATGGTTGCTGGACGAACACCATTCAAAGATTACAAGGAAAAGGTCAGTAAA
GAGGATCTGAAGCAAAGAACTCTGCAAGACGAGGTCAAATTCCAGCATGATAACTTCACA
GAGGAAGCAAAAGATATTTGCAGGCTCTTCTTGGCTAAGAAACCAGAGCAACGCTTAGGA
AGCAGAGAAAAGTCTGATGATCCCAGGAAACATCATTTCTTTAAAACGATCAACTTTCCT
CGCCTGGAAGCTGGCCTAATTGAACCCCCATTTGTGCCAGACCCTTCAGTGGTTTATGCC
AAAGACATCGCTGAAATTGATGATTTCTCTGAGGTTCGGGGGGTGGAATTTGATGACAAA
GATAAGCAGTTCTTCAAAAACTTTGCGACAGGTGCTGTTCCTATAGCATGGCAGGAAGAA
ATTATAGAAACGGGACTGTTTGAGGAACTGAATGACCCCAACAGACCTACGGGTTGTGAG
GAGGGTAATTCATCCAAGTCTGGCGTGTGTTTGTTATTGTAA
>11931 Human | Gene Stable ID :ENSG00000198055| transcript : 4 of 11 | Location : Homo sapiens:chromosome:5:177403203-177442901:1 | Description : G protein-coupled receptor kinase 6 [Source:HGNC Symbol;Acc:HGNC:4545]
ATGGAGCTCGAGAACATCGTAGCGAACACGGTGCTACTCAAGGCCCGGGAAGGTGGCGGT
GGAAATCGCAAAGGCAAAAGCAAGAAATGGCGGCAGATGCTCCAGTTCCCTCACATCAGC
CAGTGCGAAGAGCTGCGGCTCAGCCTCGAGCGTGACTATCACAGCCTGTGCGAGCGGCAG
CCCATTGGGCGCCTGCTGTTCCGAGAGTTCTGTGCCACGAGGCCGGAGCTGAGCCGCTGC
GTCGCCTTCCTGGATGGGGTGGCCGAGTATGAAGTGACCCCGGATGACAAGCGGAAGGCA
TGTGGGCGGCAGCTAACGCAGAATTTTCTGAGCCACACGGGTCCTGACCTCATCCCTGAG
GTCCCCCGGCAGCTGGTGACGAACTGCACCCAGCGGCTGGAGCAGGGTCCCTGCAAAGAC
CTTTTCCAGGAACTCACCCGGCTGACCCACGAGTACCTGAGCGTGGCCCCTTTTGCCGAC
TACCTCGACAGCATCTACTTCAACCGTTTCCTGCAGTGGAAGTGGCTGGAAAGGCAGCCA
GTGACCAAAAACACCTTCAGGCAATACCGAGTCCTGGGCAAAGGTGGCTTTGGGGAGGTG
TGCGCCTGCCAGGTGCGGGCCACAGGTAAGATGTATGCCTGCAAGAAGCTAGAGAAAAAG
CGGATCAAGAAGCGGAAAGGGGAGGCCATGGCGCTGAACGAGAAGCAGATCCTGGAGAAA
GTGAACAGTAGGTTTGTAGTGAGCTTGGCCTACGCCTATGAGACCAAGGACGCGCTGTGC
CTGGTGCTGACACTGATGAACGGGGGCGACCTCAAGTTCCACATCTACCACATGGGCCAG
GCTGGCTTCCCCGAAGCGCGGGCCGTCTTCTACGCCGCCGAGATCTGCTGTGGCCTGGAG
GACCTGCACCGGGAGCGCATCGTGTACAGGGACCTGAAGCCCGAGAACATCTTGCTGGAT
GACCACGGCCACATCCGCATCTCTGACCTGGGACTAGCTGTGCATGTGCCCGAGGGCCAG
ACCATCAAAGGGCGTGTGGGCACCGTGGGTTACATGGCTCCGGAGGTGGTGAAGAATGAA
CGGTACACGTTCAGCCCTGACTGGTGGGCGCTCGGCTGCCTCCTGTACGAGATGATCGCA
GGCCAGTCGCCCTTCCAGCAGAGGAAGAAGAAGATCAAGCGGGAGGAGGTGGAGCGGCTG
GTGAAGGAGGTCCCCGAGGAGTATTCCGAGCGCTTTTCCCCGCAGGCCCGCTCACTTTGC
TCACAGCTCCTCTGCAAGGACCCTGCCGAACGCCTGGGGTGTCGTGGGGGCAGTGCCCGC
GAGGTGAAGGAGCACCCCCTCTTTAAGAAGCTGAACTTCAAGCGGCTGGGAGCTGGCATG
CTGGAGCCGCCGTTCAAGCCTGACCCCCAGGCCATTTACTGCAAGGATGTTCTGGACATT
GAACAGTTCTCTACGGTCAAGGGCGTGGAGCTGGAGCCTACCGACCAGGACTTCTACCAG
AAGTTTGCCACAGGCAGTGTGCCCATCCCCTGGCAGAACGAGATGGTGGAGACCGAGTGC
TTCCAAGAGCTGAATGTCTTTGGGCTGGATGGCTCAGTTCCCCCAGACCTGGACTGGAAG
GGCCAGCCACCTGCACCTCCTAAAAAGGGACTGCTGCAGAGACTCTTCAGTCGCCAAGAT
TGCTGTGGAAACTGCAGCGACAGCGAGGAAGAGCTCCCCACCCGCCTCTAG
>11932 Human | Gene Stable ID :ENSG00000198055| transcript : 5 of 11 | Location : Homo sapiens:chromosome:5:177403203-177442901:1 | Description : G protein-coupled receptor kinase 6 [Source:HGNC Symbol;Acc:HGNC:4545]
ATGGAGCTCGAGAACATCGTAGCGAACACGGTGCTACTCAAGGCCCGGGAAGGTGGCGGT
GGAAATCGCAAAGGCAAAAGCAAGAAATGGCGGCAGATGCTCCAGTTCCCTCACATCAGC
CAGTGCGAAGAGCTGCGGCTCAGCCTCGAGCGTGACTATCACAGCCTGTGCGAGCGGCAG
CCCATTGGGCGCCTGCTGTTCCGAGAGTTCTGTGCCACGAGGCCGGAGCTGAGCCGCTGC
GTCGCCTTCCTGGATGGGGTGGCCGAGTATGAAGTGACCCCGGATGACAAGCGGAAGGCA
TGTGGGCGGCAGCTAACGCAGAATTTTCTGAGCCACACGGGTCCTGACCTCATCCCTGAG
GTCCCCCGGCAGCTGGTGACGAACTGCACCCAGCGGCTGGAGCAGGGTCCCTGCAAAGAC
CTTTTCCAGGAACTCACCCGGCTGACCCACGAGTACCTGAGCGTGGCCCCTTTTGCCGAC
TACCTCGACAGCATCTACTTCAACCGTTTCCTGCAGTGGAAGTGGCTGGAAAGGCAGCCA
GTGACCAAAAACACCTTCAGGCAATACCGAGTCCTGGGCAAAGGTGGCTTTGGGGAGGTG
TGCGCCTGCCAGGTGCGGGCCACAGGTAAGATGTATGCCTGCAAGAAGCTAGAGAAAAAG
CGGATCAAGAAGCGGAAAGGGGAGGCCATGGCGCTGAACGAGAAGCAGATCCTGGAGAAA
GTGAACAGTAGGTTTGTAGTGAGCTTGGCCTACGCCTATGAGACCAAGGACGCGCTGTGC
CTGGTGCTGACACTGATGAACGGGGGCGACCTCAAGTTCCACATCTACCACATGGGCCAG
GCTGGCTTCCCCGAAGCGCGGGCCGTCTTCTACGCCGCCGAGATCTGCTGTGGCCTGGAG
GACCTGCACCGGGAGCGCATCGTGTACAGGGACCTGAAGCCCGAGAACATCTTGCTGGAT
GACCACGGCCACATCCGCATCTCTGACCTGGGACTAGCTGTGCATGTGCCCGAGGGCCAG
ACCATCAAAGGGCGTGTGGGCACCGTGGGTTACATGGCTCCGGAGGTGGTGAAGAATGAA
CGGTACACGTTCAGCCCTGACTGGTGGGCGCTCGGCTGCCTCCTGTACGAGATGATCGCA
GGCCAGTCGCCCTTCCAGCAGAGGAAGAAGAAGATCAAGCGGGAGGAGGTGGAGCGGCTG
GTGAAGGAGGTCCCCGAGGAGTATTCCGAGCGCTTTTCCCCGCAGGCCCGCTCACTTTGC
TCACAGCTCCTCTGCAAGGACCCTGCCGAACGCCTGGGGTGTCGTGGGGGCAGTGCCCGC
GAGGTGAAGGAGCACCCCCTCTTTAAGAAGCTGAACTTCAAGCGGCTGGGAGCTGGCATG
CTGGAGCCGCCGTTCAAGCCTGACGTGAGTGCAGCCCACTCCTGCTGA
>11933 Human | Gene Stable ID :ENSG00000198055| transcript : 6 of 11 | Location : Homo sapiens:chromosome:5:177403203-177442901:1 | Description : G protein-coupled receptor kinase 6 [Source:HGNC Symbol;Acc:HGNC:4545]
ATGGAGCTCGAGAACATCGTAGCGAACACGGTGCTACTCAAGGCCCGGGAAGGTGGCGGT
GGAAATCGCAAAGGCAAAAGCAAGAAATGGCGGCAGATGCTCCAGTTCCCTCACATCAGC
CAGTGCGAAGAGCTGCGGCTCAGCCTCGAGCGTGACTATCACAGCCTGTGCGAGCGGCAG
CCCATTGGGCGCCTGCTGTTCCGAGAGTTCTGTGCCACGAGGCCGGAGCTGAGCCGCTGC
GTCGCCTTCCTGGATGGGGTGGCCGAGTATGAAGTGACCCCGGATGACAAGCGGAAGGCA
TGTGGGCGGCAGCTAACGCAGAATTTTCTGAGCCACACGGGTCCTGACCTCATCCCTGAG
GTCCCCCGGCAGCTGGTGACGAACTGCACCCAGCGGCTGGAGCAGGGTCCCTGCAAAGAC
CTTTTCCAGGAACTCACCCGGCTGACCCACGAGTACCTGAGCGTGGCCCCTTTTGCCGAC
TACCTCGACAGCATCTACTTCAACCGTTTCCTGCAGTGGAAGTGGCTGGAAAGGCAGCCA
GTGACCAAAAACACCTTCAGGCAATACCGAGTCCTGGGCAAAGGTGGCTTTGGGGAGGTG
TGCGCCTGCCAGGTGCGGGCCACAGGTAAGATGTATGCCTGCAAGAAGCTAGAGAAAAAG
CGGATCAAGAAGCGGAAAGGGGAGGCCATGGCGCTGAACGAGAAGCAGATCCTGGAGAAA
GTGAACAGTAGGTTTGTAGCTGGCTTCCCCGAAGCGCGGGCCGTCTTCTACGCCGCCGAG
ATCTGCTGTGGCCTGGAGGACCTGCACCGGGAGCGCATCGTGTACAGGGACCTGAAGCCC
GAGAACATCTTGCTGGATGACCACGGCCACATCCGCATCTCTGACCTGGGACTAGCTGTG
CATGTGCCCGAGGGCCAGACCATCAAAGGGCGTGTGGGCACCGTGGGTTACATGGCTCCG
GAGGTGGTGAAGAATGAACGGTACACGTTCAGCCCTGACTGGTGGGCGCTCGGCTGCCTC
CTGTACGAGATGATCGCAGGCCAGTCGCCCTTCCAGCAGAGGAAGAAGAAGATCAAGCGG
GAGGAGGTGGAGCGGCTGGTGAAGGAGGTCCCCGAGGAGTATTCCGAGCGCTTTTCCCCG
CAGGCCCGCTCACTTTGCTCACAGCTCCTCTGCAAGGACCCTGCCGAACGCCTGGGGTGT
CGTGGGGGCAGTGCCCGCGAGGTGAAGGAGCACCCCCTCTTTAAGAAGCTGAACTTCAAG
CGGCTGGGAGCTGGCATGCTGGAGCCGCCGTTCAAGCCTGACCCCCAGGCCATTTACTGC
AAGGATGTTCTGGACATTGAACAGTTCTCTACGGTCAAGGGCGTGGAGCTGGAGCCTACC
GACCAGGACTTCTACCAGAAGTTTGCCACAGGCAGTGTGCCCATCCCCTGGCAGAACGAG
ATGGTGGAGACCGAGTGCTTCCAAGAGCTGAATGTCTTTGGGCTGGATGGCTCAGTTCCC
CCAGACCTGGACTGGAAGGGCCAGCCACCTGCACCTCCTAAAAAGGGACTGCTGCAGAGA
CTCTTCAGTCGCCAAGATTGCTGTGGAAACTGCAGCGACAGCGAGGAAGAGCTCCCCACC
CGCCTCTAG
>11934 Human | Gene Stable ID :ENSG00000198055| transcript : 7 of 11 | Location : Homo sapiens:chromosome:5:177403203-177442901:1 | Description : G protein-coupled receptor kinase 6 [Source:HGNC Symbol;Acc:HGNC:4545]
ATGGAGCTCGAGAACATCGTAGCGAACACGGTGCTACTCAAGGCCCGGGAAGGTGGCGGT
GGAAATCGCAAAGGCAAAAGCAAGAAATGGCGGCAGATGCTCCAGTTCCCTCACATCAGC
CAGTGCGAAGAGCTGCGGCTCAGCCTCGAGCGTGACTATCACAGCCTGTGCGAGCGGCAG
CCCATTGGGCGCCTGCTGTTCCGAGAGTTCTGTGCCACGAGGCCGGAGCTGAGCCGCTGC
GTCGCCTTCCTGGATGGGGTGGCCGAGTATGAAGTGACCCCGGATGACAAGCGGAAGGCA
TGTGGGCGGCAGCTAACGCAGAATTTTCTGAGCCACACGGGTCCTGACCTCATCCCTGAG
GTCCCCCGGCAGCTGGTGACGAACTGCACCCAGCGGCTGGAGCAGGGTCCCTGCAAAGAC
CTTTTCCAGGAACTCACCCGGCTGACCCACGAGTACCTGAGCGTGGCCCCTTTTGCCGAC
TACCTCGACAGCATCTACTTCAACCGTTTCCTGCAGTGGAAGTGGCTGGAAAGGCAGCCA
GTGACCAAAAACACCTTCAGGCAATACCGAGTCCTGGGCAAAGGTGGCTTTGGGGAGGTG
TGCGCCTGCCAGGTGCGGGCCACAGGTAAGATGTATGCCTGCAAGAAGCTAGAGAAAAAG
CGGATCAAGAAGCGGAAAGGGGAGGCCATGGCGCTGAACGAGAAGCAGATCCTGGAGAAA
GTGAACAGTAGGTTTGTAGTGAGCTTGGCCTACGCCTATGAGACCAAGGACGCGCTGTGC
CTGGTGCTGACACTGATGAACGGGGGCGACCTCAAGTTCCACATCTACCACATGGGCCAG
GCTGGCTTCCCCGAAGCGCGGGCCGTCTTCTACGCCGCCGAGATCTGCTGTGGCCTGGAG
GACCTGCACCGGGAGCGCATCGTGTACAGGGACCTGAAGCCCGAGAACATCTTGCTGGAT
GACCACGGCCACATCCGCATCTCTGACCTGGGACTAGCTGTGCATGTGCCCGAGGGCCAG
ACCATCAAAGGGCGTGTGGGCACCGTGGGTTACATGGCTCCGGAGGTGGTGAAGAATGAA
CGGTACACGTTCAGCCCTGACTGGTGGGCGCTCGGCTGCCTCCTGTACGAGATGATCGCA
GGCCAGTCGCCCTTCCAGCAGAGGAAGAAGAAGATCAAGCGGGAGGAGGTGGAGCGGCTG
GTGAAGGAGGTCCCCGAGGAGTATTCCGAGCGCTTTTCCCCGCAGGCCCGCTCACTTTGC
TCACAGCTCCTCTGCAAGGACCCTGCCGAACGCCTGGGGTGTCGTGGGGGCAGTGCCCGC
GAGGTGAAGGAGCACCCCCTCTTTAAGAAGCTGAACTTCAAGCGGCTGGGAGCTGGCATG
CTGGAGCCGCCGTTCAAGCCTGACCCCCAGGCCATTTACTGCAAGGATGTTCTGGACATT
GAACAGTTCTCTACGGTCAAGGGCGTGGAGCTGGAGCCTACCGACCAGGACTTCTACCAG
AAGTTTGCCACAGGCAGTGTGCCCATCCCCTGGCAGAACGAGATGGTGGAGACCGAGTGC
TTCCAAGAGCTGAATGTCTTTGGGCTGGATGGCTCAGTTCCCCCAGACCTGGACTGGAAG
GGCCAGCCACCTGCACCTCCTAAAAAGGGACTGCTGCAGAGACTCTTCAGTCGCCAAAGG
TGA
>11935 Human | Gene Stable ID :ENSG00000198055| transcript : 8 of 11 | Location : Homo sapiens:chromosome:5:177403203-177442901:1 | Description : G protein-coupled receptor kinase 6 [Source:HGNC Symbol;Acc:HGNC:4545]
ATGGAGCTCGAGAACATCGTAGCGAACACGGTGCTACTCAAGGCCCGGGAAGGTGGCGGT
GGAAATCGCAAAGGCAAAAGCAAGAAATGGCGGCAGATGCTCCAGTTCCCTCACATCAGC
CAGTGCGAAGAGCTGCGGCTCAGCCTCGAGCGTGACTATCACAGCCTGTGCGAGCGGCAG
CCCATTGGGCGCCTGCTGTTCCGAGAGTTCTGTGCCACGAGGCCGGAGCTGAGCCGCTGC
GTCGCCTTCCTGGATGGGGTGGCCGAGTATGAAGTGACCCCGGATGACAAGCGGAAGGCA
TGTGGGCGGCAGCTAACGCAGAATTTTCTGAGCCACACGGGTCCTGACCTCATCCCTGAG
GTCCCCCGGCAGCTGGTGACGAACTGCACCCAGCGGCTGGAGCAGGGTCCCTGCAAAGAC
CTTTTCCAGGAACTCACCCGGCTGACCCACGAGTACCTGAGCGTGGCCCCTTTTGCCGAC
TACCTCGACAGCATCTACTTCAACCGTTTCCTGCAGTGGAAGTGGCTGGAAAGGCAGCCA
GTGACCAAAAACACCTTCAGGCAATACCGAGTCCTGGGCAAAGGTGGCTTTGGGGAGGTG
TGCGCCTGCCAGGTGCGGGCCACAGGTAAGATGTATGCCTGCAAGAAGCTAGAGAAAAAG
CGGATCAAGAAGCGGAAAGGGGAGGCCATGGCGCTGAACGAGAAGCAGATCCTGGAGAAA
GTGAACAGTAGGTTTGTAGTGAGCTTGGCCTACGCCTATGAGACCAAGGACGCGCTGTGC
CTGGTGCTGACACTGATGAACGGGGGCGACCTCAAGTTCCACATCTACCACATGGGCCAG
GCTGGCTTCCCCGAAGCGCGGGCCGTCTTCTACGCCGCCGAGATCTGCTGTGGCCTGGAG
GACCTGCACCGGGAGCGCATCGTGTACAGGGACCTGAAGCCCGAGAACATCTTGCTGGAT
GACCACGGCCACATCCGCATCTCTGACCTGGGACTAGCTGTGCATGTGCCCGAGGGCCAG
ACCATCAAAGGGCGTGTGGGCACCGTGGGTTACATGGCTCCGGAGGTGGTGAAGAATGAA
CGGTACACGTTCAGCCCTGACTGGTGGGCGCTCGGCTGCCTCCTGTACGAGATGATCGCA
GGCCAGTCGCCCTTCCAGCAGAGGAAGAAGAAGATCAAGCGGGAGGAGGTGGAGCGGCTG
GTGAAGGAGGTCCCCGAGGAGTATTCCGAGCGCTTTTCCCCGCAGGCCCGCTCACTTTGC
TCACAGCTCCTCTGCAAGGACCCTGCCGAACGCCTGGGGTGTCGTGGGGGCAGTGCCCGC
GAGGTGAAGGAGCACCCCCTCTTTAAGAAGCTGAACTTCAAGCGGCTGGGAGCTGGCATG
CTGGAGCCGCCGTTCAAGCCTGACCCCCAGGCCATTTACTGCAAGGATGTTCTGGACATT
GAACAGTTCTCTACGGTCAAGGGCGTGGAGCTGGAGCCTACCGACCAGGACTTCTACCAG
AAGTTTGCCACAGGCAGTGTGCCCATCCCCTGGCAGAACGAGATGGTGGAGACCGAGTGC
TTCCAAGAGCTGAATGTCTTTGGGCTGGATGGCTCAGTTCCCCCAGACCTGGACTGGAAG
GGCCAGCCACCTGCACCTCCTAAAAAGGGACTGCTGCAGAGACTCTTCAGTCGCCAAAGG
ATTGCTGTGGAAACTGCAGCGACAGCGAGGAAGAGCTCCCCACCCGCCTCTAGCCCCCAG
CCCGAGGCCCCCACCAGCAGTTGGCGGTAG
>11936 Human | Gene Stable ID :ENSG00000125388| transcript : 1 of 10 | Location : Homo sapiens:chromosome:4:2963607-3040747:1 | Description : G protein-coupled receptor kinase 4 [Source:HGNC Symbol;Acc:HGNC:4543]
ATGGAGCTCGAGAACATCGTGGCCAACTCGCTGCTGCTGAAAGCGCGTCAAGAAAAGGAT
TATAGCAGTCTTTGTGACAAGCAACCGATAGGAAGACGTCTCTTCAGGCAGTTCTGTGAT
ACCAAACCCACTCTAAAGAGGCACATTGAATTCTTGGATGCAGTGGCAGAATATGAAGTT
GCCGATGATGAGGACCGAAGTGATTGTGGACTGTCAATCTTAGATAGATTCTTCAATGAT
AAGTTGGCAGCCCCTTTACCAGAAATACCTCCAGATGTTGTGACAGAATGTAGATTGGGA
CTGAAGGAGGAGAACCCTTCCAAAAAAGCCTTTGAGGAATGTACTAGAGTTGCCCATAAC
TACCTAAGAGGGGAACCATTTGAAGAATACCAAGAAAGCTCATATTTTTCTCAGTTTTTA
CAATGGAAATGGCTGGAAAGGCAACCCGTAACAAAGAACACATTTAGACATTACAGAGTT
CTAGGAAAAGGCGGATTTGGAGAGGTTTGCGCCTGTCAAGTGCGAGCCACAGGAAAAATG
TATGCCTGCAAAAAGCTACAAAAAAAAAGAATAAAGAAGAGGAAAGGTGAAGCTATGGCT
CTAAATGAGAAAAGAATTCTGGAGAAAGTGCAAAGTAGATTCGTAGTTAGTTTAGCCTAC
GCTTATGAAACCAAAGATGCCTTGTGCTTGGTGCTCACCATTATGAATGGAGGGGATTTG
AAGTTTCACATTTACAACCTGGGCAATCCCGGCTTTGATGAGCAGAGAGCCGTTTTCTAT
GCTGCAGAGCTGTGTTGCGGCTTGGAAGATTTACAGAGGGAAAGAATTGTATACAGAGAC
TTGAAGCCTGAGAATATTCTCCTTGATGATCGTGGACACATCCGGATTTCAGACCTCGGT
TTGGCCACAGAGATCCCAGAAGGACAGAGGGTTCGAGGAAGAGTTGGAACAGTCGGCTAC
ATGGCACCTGAAGTTGTCAATAATGAAAAGTATACGTTTAGTCCCGATTGGTGGGGACTT
GGCTGTCTGATCTATGAAATGATTCAGGGACATTCTCCATTCAAAAAATACAAAGAGAAA
GTCAAATGGGAGGAGGTCGATCAAAGAATCAAGAATGATACCGAGGAGTATTCTGAGAAG
TTTTCAGAGGATGCCAAATCTATCTGCAGGATGTTACTCACCAAGAATCCAAGCAAGCGG
CTGGGCTGCAGGGGCGAGGGAGCGGCTGGGGTGAAGCAGCACCCCGTGTTCAAGGACATC
AACTTCAGGAGGCTGGAGGCAAACATGCTGGAGCCCCCTTTCTGTCCTGATCCTCATGCC
GTTTACTGTAAGGACGTCCTGGATATCGAGCAGTTCTCGGTGGTGAAAGGGATCTACCTG
GACACCGCAGATGAAGACTTCTATGCTCGGTTTGCTACCGGGTGTGTCTCCATCCCCTGG
CAGAATGAGGGCTGCCTGACCATGGTCCCCAGTGAGAAGGAAGTGGAACCCAAGCAATGC
TGA
>11937 Human | Gene Stable ID :ENSG00000125388| transcript : 2 of 10 | Location : Homo sapiens:chromosome:4:2963607-3040747:1 | Description : G protein-coupled receptor kinase 4 [Source:HGNC Symbol;Acc:HGNC:4543]
ATGGAGCTCGAGAACATCGTGGCCAACTCGCTGCTGCTGAAAGCGCGTCAAGTCCTCTGC
ATCCCGCCACAAAAGCATCAGTTGGTCCAGCCCTTCAGCGGGAGACCCCCACAATCCTCT
GTGCAATCCTCTGTCTCGGACCTCATGTCTCCCTTGCCTGCGTCTCAAGAGAGCTGGCGA
CAGAGCCTCGGACCTCAAGTCCCTGTGCTAGCCACGGTAGTTCTTCACACCCCGTCACTC
TTACGGAATTGCTGA
>11938 Human | Gene Stable ID :ENSG00000125388| transcript : 3 of 10 | Location : Homo sapiens:chromosome:4:2963607-3040747:1 | Description : G protein-coupled receptor kinase 4 [Source:HGNC Symbol;Acc:HGNC:4543]
ATGGAGCTCGAGAACATCGTGGCCAACTCGCTGCTGCTGAAAGCGCGTCAAGGAGGATAT
GGCAAAAAAAGTGGTCGTAGTAAAAAATGGAAGGAGATACTGACACTGCCTCCTGTCAGC
CAGTGCAGTGAGCTTAGACATTCCATTGAAAAGGATTATAGCAGTCTTTGTGACAAGCAA
CCGATAGGAAGACGTCTCTTCAGGCAGTTCTGTGATACCAAACCCACTCTAAAGAGGCAC
ATTGAATTCTTGGATGCAGTGGCAGAATATGAAGTTGCCGATGATGAGGACCGAAGTGAT
TGTGGACTGTCAATCTTAGATAGATTCTTCAATGATAAGTTGGCAGCCCCTTTACCAGAA
ATACCTCCAGATGTTGTGACAGAATGTAGATTGGGACTGAAGGAGGAGAACCCTTCCAAA
AAAGCCTTTGAGGAATGTACTAGAGTTGCCCATAACTACCTAAGAGGGGAACCATTTGAA
GAATACCAAGAAAGCTCATATTTTTCTCAGTTTTTACAATGGAAATGGCTGGAAAGGCAA
CCCGTAACAAAGAACACATTTAGACATTACAGAGTTCTAGGAAAAGGCGGATTTGGAGAG
GTTTGCGCCTGTCAAGTGCGAGCCACAGGAAAAATGTATGCCTGCAAAAAGCTACAAAAA
AAAAGAATAAAGAAGAGGAAAGGTGAAGCTATGGCTCTAAATGAGAAAAGAATTCTGGAG
AAAGTGCAAAGTAGATTCGTAGTTAGTTTAGCCTACGCTTATGAAACCAAAGATGCCTTG
TGCTTGGTGCTCACCATTATGAATGGAGGGGATTTGAAGTTTCACATTTACAACCTGGGC
AATCCCGGCTTTGATGAGCAGAGAGCCGTTTTCTATGCTGCAGAGCTGTGTTGCGGCTTG
GAAGATTTACAGAGGGAAAGAATTGTATACAGAGACTTGAAGCCTGAGAATATTCTCCTT
GATGATCGTGGACACATCCGGATTTCAGACCTCGGTTTGGCCACAGAGATCCCAGAAGGA
CAGAGGGTTCGAGGAAGAGTTGGAACAGTCGGCTACATGGCACCTGAAGTTGTCAATAAT
GAAAAGTATACGTTTAGTCCCGATTGGTGGGGACTTGGCTGTCTGATCTATGAAATGATT
CAGGGACATTCTCCATTCAAAAAATACAAAGAGAAAGTCAAATGGGAGGAGGTCGATCAA
AGAATCAAGAATGATACCGAGGAGTATTCTGAGAAGTTTTCAGAGGATGCCAAATCTATC
TGCAGGATGTTACTCACCAAGAATCCAAGCAAGCGGCTGGGCTGCAGGGGCGAGGGAGCG
GCTGGGGTGAAGCAGCACCCCGTGTTCAAGGACATCAACTTCAGGAGGCTGGAGGCAAAC
ATGCTGGAGCCCCCTTTCTGTCCTGATCCTCATGCCGTTTACTGTAAGGACGTCCTGGAT
ATCGAGCAGTTCTCGGTGGTGAAAGGGATCTACCTGGACACCGCAGATGAAGACTTCTAT
GCTCGGTTTGCTACCGGGTGTGTCTCCATCCCCTGGCAGAATGAGATGATCGAATCTGGG
TGTTTCAAAGACATCAACAAAAGTGAAAGTGAGGAAGCTTTGCCATTAGATCTAGACAAG
AACATACATACCCCGGTTTCCAGACCAAACAGAGGCTTCTTCTATAGACTCTTCAGAAGA
GGGGGCTGCCTGACCATGGTCCCCAGTGAGAAGGAAGTGGAACCCAAGCAATGCTGA
>11939 Human | Gene Stable ID :ENSG00000125388| transcript : 4 of 10 | Location : Homo sapiens:chromosome:4:2963607-3040747:1 | Description : G protein-coupled receptor kinase 4 [Source:HGNC Symbol;Acc:HGNC:4543]
ATGGAGCTCGAGAACATCGTGGCCAACTCGCTGCTGCTGAAAGCGCGTCAAGAAAAGGAT
TATAGCAGTCTTTGTGACAAGCAACCGATAGGAAGACGTCTCTTCAGGCAGTTCTGTGAT
ACCAAACCCACTCTAAAGAGGCACATTGAATTCTTGGATGCAGTGGCAGAATATGAAGTT
GCCGATGATGAGGACCGAAGTGATTGTGGACTGTCAATCTTAGATAGATTCTTCAATGAT
AAGTTGGCAGCCCCTTTACCAGAAATACCTCCAGATGTTGTGACAGAATGTAGATTGGGA
CTGAAGGAGGAGAACCCTTCCAAAAAAGCCTTTGAGGAATGTACTAGAGTTGCCCATAAC
TACCTAAGAGGGGAACCATTTGAAGAATACCAAGAAAGCTCATATTTTTCTCAGTTTTTA
CAATGGAAATGGCTGGAAAGGCAACCCGTAACAAAGAACACATTTAGACATTACAGAGTT
CTAGGAAAAGGCGGATTTGGAGAGGTTTGCGCCTGTCAAGTGCGAGCCACAGGAAAAATG
TATGCCTGCAAAAAGCTACAAAAAAAAAGAATAAAGAAGAGGAAAGGTGAAGCTATGGCT
CTAAATGAGAAAAGAATTCTGGAGAAAGTGCAAAGTAGATTCGTAGTTAGTTTAGCCTAC
GCTTATGAAACCAAAGATGCCTTGTGCTTGGTGCTCACCATTATGAATGGAGGGGATTTG
AAGTTTCACATTTACAACCTGGGCAATCCCGGCTTTGATGAGCAGAGAGCCGTTTTCTAT
GCTGCAGAGCTGTGTTGCGGCTTGGAAGATTTACAGAGGGAAAGAATTGTATACAGAGAC
TTGAAGCCTGAGAATATTCTCCTTGATGATCGTGGACACATCCGGATTTCAGACCTCGGT
TTGGCCACAGAGATCCCAGAAGGACAGAGGGTTCGAGGAAGAGTTGGAACAGTCGGCTAC
ATGGCACCTGAAGTTGTCAATAATGAAAAGTATACGTTTAGTCCCGATTGGTGGGGACTT
GGCTGTCTGATCTATGAAATGATTCAGGGACATTCTCCATTCAAAAAATACAAAGAGAAA
GTCAAATGGGAGGAGGTCGATCAAAGAATCAAGAATGATACCGAGGAGTATTCTGAGAAG
TTTTCAGAGGATGCCAAATCTATCTGCAGGATGTTACTCACCAAGAATCCAAGCAAGCGG
CTGGGCTGCAGGGGCGAGGGAGCGGCTGGGGTGAAGCAGCACCCCGTGTTCAAGGACATC
AACTTCAGGAGGCTGGAGGCAAACATGCTGGAGCCCCCTTTCTGTCCTGATCCTCATGCC
GTTTACTGTAAGGACGTCCTGGATATCGAGCAGTTCTCGGTGGTGAAAGGGATCTACCTG
GACACCGCAGATGAAGACTTCTATGCTCGGTTTGCTACCGGGTGTGTCTCCATCCCCTGG
CAGAATGAGATGATCGAATCTGGGTGTTTCAAAGACATCAACAAAAGTGAAAGTGAGGAA
GCTTTGCCATTAGATCTAGACAAGAACATACATACCCCGGTTTCCAGACCAAACAGAGGC
TTCTTCTATAGACTCTTCAGAAGAGGGGGCTGCCTGACCATGGTCCCCAGTGAGAAGGAA
GTGGAACCCAAGCAATGCTGA
>11940 Human | Gene Stable ID :ENSG00000125388| transcript : 5 of 10 | Location : Homo sapiens:chromosome:4:2963607-3040747:1 | Description : G protein-coupled receptor kinase 4 [Source:HGNC Symbol;Acc:HGNC:4543]
ATGGAGCTCGAGAACATCGTGGCCAACTCGCTGCTGCTGAAAGCGCGTCAAGGAGGATAT
GGCAAAAAAAGTGGTCGTAGTAAAAAATGGAAGGAGATACTGACACTGCCTCCTGTCAGC
CAGTGCAGTGAGCTTAGACATTCCATTGAAAAGGATTATAGCAGTCTTTGTGACAAGCAA
CCGATAGGAAGACGTCTCTTCAGGCAGTTCTGTGATACCAAACCCACTCTAAAGAGGCAC
ATTGAATTCTTGGATGCAGTGGCAGAATATGAAGTTGCCGATGATGAGGACCGAAGTGAT
TGTGGACTGTCAATCTTAGATAGATTCTTCAATGATAAGTTGGCAGCCCCTTTACCAGAA
ATACCTCCAGATGTTGTGACAGAATGTAGATTGGGACTGAAGGAGGAGAACCCTTCCAAA
AAAGCCTTTGAGGAATGTACTAGAGTTGCCCATAACTACCTAAGAGGGGAACCATTTGAA
GAATACCAAGAAAGCTCATATTTTTCTCAGTTTTTACAATGGAAATGGCTGGAAAGGCAA
CCCGTAACAAAGAACACATTTAGACATTACAGAGTTCTAGGAAAAGGCGGATTTGGAGAG
GTTTGCGCCTGTCAAGTGCGAGCCACAGGAAAAATGTATGCCTGCAAAAAGCTACAAAAA
AAAAGAATAAAGAAGAGGAAAGGTGAAGCTATGGCTCTAAATGAGAAAAGAATTCTGGAG
AAAGTGCAAAGTAGATTCGTAGTTAGTTTAGCCTACGCTTATGAAACCAAAGATGCCTTG
TGCTTGGTGCTCACCATTATGAATGGAGGGGATTTGAAGTTTCACATTTACAACCTGGGC
AATCCCGGCTTTGATGAGCAGAGAGCCGTTTTCTATGCTGCAGAGCTGTGTTGCGGCTTG
GAAGATTTACAGAGGGAAAGAATTGTATACAGAGACTTGAAGCCTGAGAATATTCTCCTT
GATGATCGTGGACACATCCGGATTTCAGACCTCGGTTTGGCCACAGAGATCCCAGAAGGA
CAGAGGGTTCGAGGAAGAGTTGGAACAGTCGGCTACATGGCACCTGAAGTTGTCAATAAT
GAAAAGTATACGTTTAGTCCCGATTGGTGGGGACTTGGCTGTCTGATCTATGAAATGATT
CAGGGACATTCTCCATTCAAAAAATACAAAGAGAAAGTCAAATGGGAGGAGGTCGATCAA
AGAATCAAGAATGATACCGAGGAGTATTCTGAGAAGTTTTCAGAGGATGCCAAATCTATC
TGCAGGATGTTACTCACCAAGAATCCAAGCAAGCGGCTGGGCTGCAGGGGCGAGGGAGCG
GCTGGGGTGAAGCAGCACCCCGTGTTCAAGGACATCAACTTCAGGAGGCTGGAGGCAAAC
ATGCTGGAGCCCCCTTTCTGTCCTGATCCTCATGCCGTTTACTGTAAGGACGTCCTGGAT
ATCGAGCAGTTCTCGGTGGTGAAAGGGATCTACCTGGACACCGCAGATGAAGACTTCTAT
GCTCGGTTTGCTACCGGGTGTGTCTCCATCCCCTGGCAGAATGAGGGCTGCCTGACCATG
GTCCCCAGTGAGAAGGAAGTGGAACCCAAGCAATGCTGA
>11941 Mouse | Gene Stable ID :ENSMUSG00000074886| transcript : 1 of 2 | Location : Mus musculus:chromosome:13:55445333-55460925:1 | Description : G protein-coupled receptor kinase 6 [Source:MGI Symbol;Acc:MGI:1347078]
ATGGAGCTCGAGAACATCGTAGCGAACACGGTGCTACTCAAGGCCCGGGAAGGTGGTGGC
GGGAATCGCAAAGGCAAGAGCAAGAAATGGCGCCAGATGCTGCAGTTCCCCCATATCAGC
CAGTGTGAGGAGCTTCGACTCAGCCTTGAGCGTGACTACCACAGCCTATGTGAGCGCCAG
CCCATTGGGCGCCTGTTATTTCGTGAGTTCTGTGCTACGAGACCTGAGCTGACCCGGTGT
ACTGCCTTCCTGGATGGGGTGTCTGAATATGAGGTGACCCCTGATGAGAAGCGGAAAGCA
TGTGGGCGCCGACTAATGCAGAACTTTCTGAGCCACACGGGTCCTGACCTCATCCCTGAA
GTTCCACGGCAGCTGGTGAGTAACTGTGCCCAGCGGCTAGAGCAGGGACCCTGCAAAGAC
CTCTTCCAGGAGCTGACCCGGCTGACCCACGAGTACCTGAGCACGGCCCCTTTTGCCGAC
TACCTCGACAGCATCTACTTCAACCGTTTTCTGCAGTGGAAGTGGCTGGAAAGGCAACCA
GTGACCAAAAACACCTTCAGGCAGTACCGAGTCCTGGGCAAAGGTGGCTTTGGGGAGGTA
TGTGCCTGCCAGGTGCGGGCAACAGGCAAGATGTACGCATGCAAGAAACTGGAAAAGAAG
CGGATAAAGAAGCGAAAGGGGGAGGCCATGGCTCTCAACGAGAAACAGATCTTGGAGAAA
GTGAACAGTAGGTTTGTAGTGAGCTTAGCCTACGCCTATGAGACCAAGGATGCACTGTGC
CTGGTGCTGACATTGATGAATGGAGGTGACCTAAAGTTCCACATCTACCACATGGGCCAG
GCTGGCTTTCCTGAAGCACGTGCTGTCTTCTATGCTGCTGAGATCTGCTGTGGCCTGGAA
GACCTGCACCGGGAACGCATTGTGTACAGGGATCTAAAGCCAGAGAATATCCTTCTGGAT
GACCATGGCCACATTCGGATCTCGGACCTGGGACTGGCCGTGCATGTGCCTGAGGGCCAG
ACCATCAAAGGCCGTGTGGGCACTGTGGGCTACATGGCTCCAGAGGTGGTGAGGAATGAG
CGCTACACGTTCAGTCCTGACTGGTGGGCGCTAGGCTGCCTCCTGTACGAGATGATCGCA
GGTCAGTCGCCCTTCCAGCAGAGGAAGAAGAAGATAAAGCGCGAAGAGGTGGAGCGGCTG
GTCAAGGAAGTGGCCGAGGAGTACACAGACCGCTTTTCCTCACAGGCGCGCTCACTCTGT
TCTCAGCTTCTTAGCAAGGACCCTGCTGAGCGCCTGGGGTGTCGTGGAGGTGGCGCCCGT
GAGGTAAAGGAGCACCCCCTTTTCAAGAAACTGAATTTCAAGCGGCTGGGAGCTGGCATG
CTAGAGCCACCTTTTAAGCCTGATCCCCAGGCTATTTATTGCAAGGATGTCCTGGACATT
GAACAGTTCTCTACAGTTAAAGGTGTGGATCTGGAGCCCACAGACCAAGACTTCTACCAG
AAGTTTGCCACAGGCAGTGTGTCCATCCCCTGGCAGAATGAGATGGTGGAGACCGAGTGC
TTCCAGGAACTCAATGTCTTTGGGCTGGATGGGTCTGTTCCCCCAGACCTGGACTGGAAG
GGCCAGCCCACTGCACCCCCCAAGAAGGGATTGCTACAGAGACTCTTCAGTCGCCAAAGG
ATTGCTGTGGGAACTGCAGCGACAGTGAGGAAGAGCTCCCCACCCGCCTCTAGCCCCCAG
GCCGAGGCCCCCACCGGCGGTTGGCGGTAG
>11942 Mouse | Gene Stable ID :ENSMUSG00000074886| transcript : 2 of 2 | Location : Mus musculus:chromosome:13:55445333-55460925:1 | Description : G protein-coupled receptor kinase 6 [Source:MGI Symbol;Acc:MGI:1347078]
ATGGAGCTCGAGAACATCGTAGCGAACACGGTGCTACTCAAGGCCCGGGAAGGTGGTGGC
GGGAATCGCAAAGGCAAGAGCAAGAAATGGCGCCAGATGCTGCAGTTCCCCCATATCAGC
CAGTGTGAGGAGCTTCGACTCAGCCTTGAGCGTGACTACCACAGCCTATGTGAGCGCCAG
CCCATTGGGCGCCTGTTATTTCGTGAGTTCTGTGCTACGAGACCTGAGCTGACCCGGTGT
ACTGCCTTCCTGGATGGGGTGTCTGAATATGAGGTGACCCCTGATGAGAAGCGGAAAGCA
TGTGGGCGCCGACTAATGCAGAACTTTCTGAGCCACACGGGTCCTGACCTCATCCCTGAA
GTTCCACGGCAGCTGGTGAGTAACTGTGCCCAGCGGCTAGAGCAGGGACCCTGCAAAGAC
CTCTTCCAGGAGCTGACCCGGCTGACCCACGAGTACCTGAGCACGGCCCCTTTTGCCGAC
TACCTCGACAGCATCTACTTCAACCGTTTTCTGCAGTGGAAGTGGCTGGAAAGGCAACCA
GTGACCAAAAACACCTTCAGGCAGTACCGAGTCCTGGGCAAAGGTGGCTTTGGGGAGGTA
TGTGCCTGCCAGGTGCGGGCAACAGGCAAGATGTACGCATGCAAGAAACTGGAAAAGAAG
CGGATAAAGAAGCGAAAGGGGGAGGCCATGGCTCTCAACGAGAAACAGATCTTGGAGAAA
GTGAACAGTAGGTTTGTAGTGAGCTTAGCCTACGCCTATGAGACCAAGGATGCACTGTGC
CTGGTGCTGACATTGATGAATGGAGGTGACCTAAAGTTCCACATCTACCACATGGGCCAG
GCTGGCTTTCCTGAAGCACGTGCTGTCTTCTATGCTGCTGAGATCTGCTGTGGCCTGGAA
GACCTGCACCGGGAACGCATTGTGTACAGGGATCTAAAGCCAGAGAATATCCTTCTGGAT
GACCATGGCCACATTCGGATCTCGGACCTGGGACTGGCCGTGCATGTGCCTGAGGGCCAG
ACCATCAAAGGCCGTGTGGGCACTGTGGGCTACATGGCTCCAGAGGTGGTGAGGAATGAG
CGCTACACGTTCAGTCCTGACTGGTGGGCGCTAGGCTGCCTCCTGTACGAGATGATCGCA
GGTCAGTCGCCCTTCCAGCAGAGGAAGAAGAAGATAAAGCGCGAAGAGGTGGAGCGGCTG
GTCAAGGAAGTGGCCGAGGAGTACACAGACCGCTTTTCCTCACAGGCGCGCTCACTCTGT
TCTCAGCTTCTTAGCAAGGACCCTGCTGAGCGCCTGGGGTGTCGTGGAGGTGGCGCCCGT
GAGGTAAAGGAGCACCCCCTTTTCAAGAAACTGAATTTCAAGCGGCTGGGAGCTGGCATG
CTAGAGCCACCTTTTAAGCCTGATCCCCAGGCTATTTATTGCAAGGATGTCCTGGACATT
GAACAGTTCTCTACAGTTAAAGGTGTGGATCTGGAGCCCACAGACCAAGACTTCTACCAG
AAGTTTGCCACAGGCAGTGTGTCCATCCCCTGGCAGAATGAGATGGTGGAGACCGAGTGC
TTCCAGGAACTCAATGTCTTTGGGCTGGATGGGTCTGTTCCCCCAGACCTGGACTGGAAG
GGCCAGCCCACTGCACCCCCCAAGAAGGGATTGCTACAGAGACTCTTCAGTCGCCAAAGG
TGA
>11943 Mouse | Gene Stable ID :ENSMUSG00000042249| transcript : 1 of 6 | Location : Mus musculus:chromosome:5:112910481-113015791:-1 | Description : adrenergic receptor kinase, beta 2 [Source:MGI Symbol;Acc:MGI:87941]
ATGGCGGACCTGGAGGCCGTGCTGGCCGACGTCAGCTACCTGATGGCCATGGAGAAGAGC
AAGACGGCGCCGGCCGCGCGCGCCAGCAAGAAGGTCGTCCTGCCGGAGCCCAGTATCCGG
AGTGTGATGCAGAGGTATCTGGCAGAGAGAAACGAAATAACCTTTGACAAGATTTTCAAT
CAGAAAATCGGCTTCCTACTATTTAAAGACTTCTGCTTGAATGAAATTGGGGAAGCAGTG
CCTCAGGTGAAATTTTATGAAGAGATAAAAGAATATGAGAAGCTGGACAACGAAGAGGAT
AGGCTACGCCGGAGCCGGCAGATGTACGACGCCTACATCATGAGGGAGCTCCTATCCAGC
ACACACCAATTCTCAAAGCAAGCTGTAGAACATGTCCAGAGCCATCTCTCCAAGAAACAG
GTGACGGCTACACTTTTCCAGCCATACATAGAAGAAATCTGTGAAAGCCTTCGTGGGGAT
ATTTTCCAAAAGTTTATGGAAAGCGATAAATTCACTAGATTCTGTCAGTGGAAGAACGTG
GAGTTGAATATTCACCTGAGCATGAACGACTTCAGTGTGCACAGGATCATCGGCCGAGGA
GGGTTTGGGGAAGTTTATGGCTGCAGGAAAGCAGACACCGGTAAAATGTATGCCATGAAG
TGCTTAGACAAGAAAAGGGTGAAGATGAAGCAGGGGGAGACTCTGGCTTTGAACGAGAGG
ATCATGCTGTCTCTCGTTAGCACTGGGGATTGTCCCTTTATTGTCTGCATGACCTACGCC
TTCCACACGCCGGACAAACTCTGCTTCATCCTGGACCTGATGAACGGGGGCGACATGCAC
TACCATCTCTCTCAACACGGGGTGTTTTCTGAGAAGGAGATGCGGTTTTATGCCAGCGAG
ATCATCCTGGGCCTCGAGCACATGCACACCTGCTTCGTAGTCTACAGAGACCTGAAGCCT
GCGAACATCCTCCTAGATGAATATGGGCACGTGAGGATATCGGATCTCGGCCTTGCCTGC
GATTTCTCCAAAAAGAAGCCTCATGCCAGCGTGGGCACCCATGGGTACATGGCTCCCGAG
GTGTTGCAGAAGGGAACGTGCTATGACAGCAGCGCCGACTGGTTCTCCCTGGGCTGTATG
CTCTTCAAGCTTCTGCGGGGCCACAGCCCCTTCAGGCAGCATAAAACCAAAGACAAGCAT
GAGATAGACCGAATGACCCTGACCGTGAACGTGCAGCTTCCAGATGCCTTCTCCCCTGAG
CTGAGGTCCCTCTTAGAGGGTTTGCTCCAGCGGGACGTGAGCCAGCGGCTGGGCTGCGGA
GGAGGAGGGGCACGAGAGTTGAAGGAGCACATCTTCTTCAAGGGCATTGACTGGCAGCAT
GTGTACTTACGGAAGTACCCGCCACCCCTAATCCCTCCTCGGGGAGAGGTCAACGCTGCA
GATGCCTTCGATATCGGCTCCTTCGATGAGGAAGACACCAAAGGCATTAAGCTGTTGGAC
TGTGACCAGGACCTCTATAAGAACTTCCCACTGGTGATCTCCGAGCGCTGGCAGCAAGAA
GTGGTGGAGACCATCTATGACGCCGTCAATGCTGATACTGATAAAATCGAGGCCAGGAGG
AAGGCTAAAAATAAGCAACTTGGTCAAGAGGAAGATTACGCTATGGGGAAGGACTGCATC
ATGCACGGGTACATGCTGAAGCTGGGGAACCCCTTTCTCACACAGTGGCAAAGACGCTAT
TTTTACCTGTTCCCCAACAGACTGGAGTGGAGAGGAGAGGGCGAGTCTCGGCAAAGTCTA
CTGACCATGGAACAGATCATGTCTGTGGAGGAGACCCAGATTAAAGACAGAAAGTGCATC
TTACTCAGGATAAAGGGAGGGAAGCAATTTGTCTTGCAATGTGAGAGTGACCCCGAGTTT
GCACAGTGGCTGAAGGAGCTGACCTGCACCTTCAATGAGGCCCAGAGACTGCTGCGCCGT
GCCCCCAAATTCCTCAACAAACCACGGGCCGCCATCCTGGAGTTCTCCAAGCCACCACTG
TGTCACAGAAATAGCAGCGGCCTCTGA
>11944 Mouse | Gene Stable ID :ENSMUSG00000042249| transcript : 4 of 6 | Location : Mus musculus:chromosome:5:112910481-113015791:-1 | Description : adrenergic receptor kinase, beta 2 [Source:MGI Symbol;Acc:MGI:87941]
ATGCAGAGGTATCTGGCAGAGAGAAACGAAATAACCTTTGACAAGATTTTCAATCAGAAA
ATCGGCTTCCTACTATTTAAAGACTTCTGCTTGAATGAAATTGGGGAAGCAGTGCCTCAG
GTGAAATTTTATGAAGAGATAAAAGAATATGAGAAGCTGGACAACGAAGAGGATAGGCTA
CGCCGGAGCCGGCAGATGTACGACGCCTACATCATGAGGGAGCTCCTATCCAGCACACAC
CAATTCTCAAAGCAAGCTGTAGAACATGTCCAGAGCCATCTCTCCAAGAAACAGGTGACG
GCTACACTTTTCCAGCCATACATAGAAGAAATCTGTGAAAGCCTTCGTGGGGATATTTTC
CAAAAGTTTATGGAAAGCGATAAATTCACTAGATTCTGTCAGTGGAAGAACGTGGAGTTG
AATATTCACCTGAGCATGAACGACTTCAGTGTGCACAGGATCATCGGCCGAGGAGGGTTT
GGGGAAGTTTATGGCTGCAGGAAAGCAGACACCGGTAAAATGTATGCCATGAAGTGCTTA
GACAAGAAAAGGGTGAAGATGAAGCAGGGGGAGACTCTGGCTTTGAACGAGAGGATCATG
CTGTCTCTCGTTAGCACTGGGGATTGTCCCTTTATTGTCTGCATGACCTACGCCTTCCAC
ACGCCGGACAAACTCTGCTTCATCCTGGACCTGATGAACGGGGGCGACATGCACTACCAT
CTCTCTCAACACGGGGTGTTTTCTGAGAAGGAGATGCGGTTTTATGCCAGCGAGATCATC
CTGGGCCTCGAGCACATGCACACCTGCTTCGTAGTCTACAGAGACCTGAAGCCTGCGAAC
ATCCTCCTAGATGAATATGGGCACGTGAGGATATCGGATCTCGGCCTTGCCTGCGATTTC
TCCAAAAAGAAGCCTCATGCCAGCGTGGGCACCCATGGGTACATGGCTCCCGAGGTGTTG
CAGAAGGGAACGTGCTATGACAGCAGCGCCGACTGGTTCTCCCTGGGCTGTATGCTCTTC
AAGCTTCTGCGGGGCCACAGCCCCTTCAGGCAGCATAAAACCAAAGACAAGCATGAGATA
GACCGAATGACCCTGACCGTGAACGTGCAGCTTCCAGATGCCTTCTCCCCTGAGCTGAGG
TCCCTCTTAGAGGGTTTGCTCCAGCGGGACGTGAGCCAGCGGCTGGGCTGCGGAGGAGGA
GGGGCACGAGAGTTGAAGGAGCACATCTTCTTCAAGGGCATTGACTGGCAGCATGTGTAC
TTACGGAAGTACCCGCCACCCCTAATCCCTCCTCGGGGAGAGGTCAACGCTGCAGATGCC
TTCGATATCGGCTCCTTCGATGAGGAAGACACCAAAGGCATTAAGCTGTTGGACTGTGAC
CAGGACCTCTATAAGAACTTCCCACTGGTGATCTCCGAGCGCTGGCAGCAAGAAGTGGTG
GAGACCATCTATGACGCCGTCAATGCTGATACTGATAAAATCGAGGCCAGGAGGAAGGCT
AAAAATAAGCAACTTGGTCAAGAGGAAGATTACGCTATGGGGAAGGACTGCATCATGCAC
GGGTACATGCTGAAGCTGGGGAACCCCTTTCTCACACAGTGGCAAAGACGCTATTTTTAC
CTGTTCCCCAACAGACTGGAGTGGAGAGGAGAGGGCGAGTCTCGGGACTGA
>11945 Mouse | Gene Stable ID :ENSMUSG00000042249| transcript : 6 of 6 | Location : Mus musculus:chromosome:5:112910481-113015791:-1 | Description : adrenergic receptor kinase, beta 2 [Source:MGI Symbol;Acc:MGI:87941]
ATGGCGGACCTGGAGGCCGTGCTGGCCGACGTCAGCTACCTGATGGCCATGGAGAAGAGC
AAGACGGCGCCGGCCGCGCGCGCCAGCAAGAAGGTCGTCCTGCCGGAGCCCAGTATCCGG
AGTGTGATGCAGAGGTATCTGGCAGAGAGAAACGAAATAACCTTTGACAAGATTTTCAAT
CAGAAAATCGGCTTCCTACTATTTAAAGACTTCTGCTTGAATGAAATTGGGGAAGCAGTG
CCTCAGGTGAAATTTTATGAAGAGATAAAAGAATATGAGAAGCTGGACAACGAAGAGGAT
AGGCTACGCCGGAGCCGGCAGATGTACGACGCCTACATCATGAGGGAGCTCCTATCCAGC
ACACACCAATTCTCAAAGCAAGCTGTAGAACATGTCCAGAGCCATCTCTCCAAGAAACAG
GTGACGGCTACACTTTTCCAGCCATACATAGAAGAAATCTGTGAAAGCCTTCGTGGGGAT
ATTTTCCAAAAGTTTATGGAAAGGTATGCAGCTTGGTGTGTGCGCGATACATTGCCCTGG
TGTGTGCTGCTTTATCCCTCCACAGACCTTCCTTTCTGGGGACCCCAACCCAGCCCTTTG
TCACACTTCCTCCTTGATGCTTTATGTTGTATCTCTGGGGTATGTAGCCCCTGA
>11946 Human | Gene Stable ID :ENSG00000198873| transcript : 1 of 2 | Location : Homo sapiens:chromosome:10:119207588-119459742:1 | Description : G protein-coupled receptor kinase 5 [Source:HGNC Symbol;Acc:HGNC:4544]
ATGGAGCTGGAAAACATCGTGGCCAACACGGTCTTGCTGAAAGCCAGGGAAGGGGGCGGA
GGAAAGCGCAAAGGGAAAAGCAAGAAGTGGAAAGAAATCCTGAAGTTCCCTCACATTAGC
CAGTGTGAAGACCTCCGAAGGACCATAGACAGAGATTACTGCAGTTTATGTGACAAGCAG
CCAATCGGGAGGCTGCTTTTCCGGCAGTTTTGTGAAACCAGGCCTGGGCTGGAGTGTTAC
ATTCAGTTCCTGGACTCCGTGGCAGAATATGAAGTTACTCCAGATGAAAAACTGGGAGAG
AAAGGGAAGGAAATTATGACCAAGTACCTCACCCCAAAGTCCCCTGTTTTCATAGCCCAA
GTTGGCCAAGACCTGGTCTCCCAGACGGAGGAGAAGCTCCTACAGAAGCCGTGCAAAGAA
CTCTTTTCTGCCTGTGCACAGTCTGTCCACGAGTACCTGAGGGGAGAACCATTCCACGAA
TATCTGGACAGCATGTTTTTTGACCGCTTTCTCCAGTGGAAGTGGTTGGAAAGGCAACCG
GTGACCAAAAACACTTTCAGGCAGTATCGAGTGCTAGGAAAAGGGGGCTTCGGGGAGGTC
TGTGCCTGCCAGGTTCGGGCCACGGGTAAAATGTATGCCTGCAAGCGCTTGGAGAAGAAG
AGGATCAAAAAGAGGAAAGGGGAGTCCATGGCCCTCAATGAGAAGCAGATCCTCGAGAAG
GTCAACAGTCAGTTTGTGGTCAACCTGGCCTATGCCTACGAGACCAAGGATGCACTGTGC
TTGGTCCTGACCATCATGAATGGGGGTGACCTGAAGTTCCACATCTACAACATGGGCAAC
CCTGGCTTCGAGGAGGAGCGGGCCTTGTTTTATGCGGCAGAGATCCTCTGCGGCTTAGAA
GACCTCCACCGTGAGAACACCGTCTACCGAGATCTGAAACCTGAAAACATCCTGTTAGAT
GATTATGGCCACATTAGGATCTCAGACCTGGGCTTGGCTGTGAAGATCCCCGAGGGAGAC
CTGATCCGCGGCCGGGTGGGCACTGTTGGCTACATGGCTCCAGAGGTCCTGAACAACCAG
AGGTACGGCCTGAGCCCCGACTACTGGGGCCTTGGCTGCCTCATCTATGAGATGATCGAG
GGCCAGTCGCCGTTCCGCGGCCGCAAGGAGAAGGTGAAGCGGGAGGAGGTGGACCGCCGG
GTCCTGGAGACGGAGGAGGTGTACTCCCACAAGTTCTCCGAGGAGGCCAAGTCCATCTGC
AAGATGCTGCTCACGAAAGATGCGAAGCAGAGGCTGGGCTGCCAGGAGGAGGGGGCTGCA
GAGGTCAAGAGACACCCCTTCTTCAGGAACATGAACTTCAAGCGCTTAGAAGCCGGGATG
TTGGACCCTCCCTTCGTTCCAGACCCCCGCGCTGTGTACTGTAAGGACGTGCTGGACATC
GAGCAGTTCTCCACTGTGAAGGGCGTCAATCTGGACCACACAGACGACGACTTCTACTCC
AAGTTCTCCACGGGCTCTGTGTCCATCCCATGGCAAAACGAGATGATAGAAACAGAATGC
TTTAAGGAGCTGAACGTGTTTGGACCTAATGGTACCCTCCCGCCAGATCTGAACAGAAAC
CACCCTCCGGAACCGCCCAAGAAAGGGCTGCTCCAGAGACTCTTCAAGCGGCAGCATCAG
AACAATTCCAAGAGTTCGCCCAGCTCCAAGACCAGTTTTAACCACCACATAAACTCAAAC
CATGTCAGCTCGAACTCCACCGGAAGCAGCTAG
>11947 Cow | Gene Stable ID :ENSBTAG00000007981| transcript : 1 of 1 | Location : Bos taurus:chromosome:26:39702549-39930993:1 | Description : Bos taurus G protein-coupled receptor kinase 5 (GRK5), mRNA. [Source:RefSeq mRNA;Acc:NM_174331]
ATGGAGCTGGAAAACATCGTGGCCAACACGGTCTTGCTGAAAGCCAGGGAAGGAGGCGGA
GGAAAGCGCAAAGGGAAAAGCAAGAAGTGGAAGGAAATCCTGAAGTTCCCTCACATAAAC
CAGTGTGAAGACCTCCGAAGAACCATAGACCGAGATTACTGCAGTTTATGTGACAAACAG
CCAGTCGGGAGGCTGCTTTTCCGGCAGTTCTGCGAAACCAGACCTGGGCTGGAGTCCTAC
ATTCAGTTCCTGGACTCGGTGGCAGAATATGAAGTTACTCCAGATGAAAAACTGGGAGAA
AAAGGGAAGGAAATTATGACCAAGTACCTCACCCCAAAGTCCCCAGTTTTCATCACCCAA
GTTGGACGGGACCTGGTCTCCCAGACGGAGGAGAAGCTCCTTCAGAAACCCTGCAAAGAA
CTCTTCTCGGCCTGCGTGCAGTCTGTCCACGACTACCTGAGGGGAGAACCCTTCCACGAG
TACCTGGACAGCATGTATTTTGATCGCTTTCTCCAGTGGAAGTGGTTGGAAAGGCAACCG
GTAACCAAAAACACTTTCAGGCAGTACCGAGTACTAGGAAAAGGGGGCTTTGGGGAGGTC
TGTGCCTGCCAGGTTCGGGCCACGGGTAAAATGTACGCCTGCAAACGCTTGGAGAAGAAG
AGGATCAAAAAGAGGAAAGGGGAGTCCATGGCCCTGAATGAGAAGCAGATTCTGGAGAAG
GTCAACAGTCGGTTTGTGGTCAACCTGGCCTACGCCTACGAGACCAAGGATGCCCTGTGT
TTGGTCCTGACCATCATGAACGGCGGGGACCTGAAGTTCCACATTTACAACATGGGGAAC
CCCGGCTTCGAGGAGGAGCGCGCCCTGTTCTACGCGGCAGAGATCCTGTGCGGCCTGGAG
GACCTCCACCATGAGAACATTGTCTACAGAGATTTGAAACCTGAAAATATCCTGTTAGAC
GATTACGGCCACATTAGAATTTCGGACCTGGGCCTGGCCGTGAAGATCCCCGAGGGAGAC
CTGATTCGCGGCCGAGTGGGCACCGTTGGCTACATGGCTCCAGAGGTCCTGAACAACCAG
AGGTATGGCCTGAGCCCCGACTACTGGGGTCTGGGCTGCCTCATCTACGAGATGATCGAG
GGCCAGTCGCCCTTCCGCGGCCGCAAGGAGAAGGTGAAGCGGGAGGAGGTGGACCGCCGG
GTGTTGGAGACAGAGGAGGTGTACTCGCACAAGTTCTCCGAGGAGGCCAAGTCCATCTGC
AAAATGCTGCTCACCAAAGATGCAAAGCAGAGGCTGGGCTGCCAGGAGGAAGGGGCCGCG
GAGGTCAAGAGACACCCCTTCTTCAGGAACATGAATTTCAAGCGCTTAGAGGCCGGGATG
TTGGATCCCCCCTTTGTTCCAGATCCCCGGGCCGTGTACTGCAAGGACGTCTTGGACATC
GAGCAGTTCTCCACCGTGAAGGGCGTCAACCTGGACCACACGGACGACGACTTCTACTCC
AAGTTCTCCACGGGCTCTGTGCCCATCCCGTGGCAAAGCGAGATGATAGAAACAGAGTGC
TTTAAGGAGCTGAACGTGTTCGGACCCCACGGTACCCTCTCACCGGACCTGAACCGAAGC
CACCCTCCGGAACCGCCAAAGAAAGGGCTGCTCCAGAGGCTCTTCAAGCGTCAGCATCAA
AACAATTCCAAGAGTTCACCCAATTCCAAGACCAGTTTTAACCACCACATCAATTCAAAC
CACGTGAGTTCAAACTCCACCGGAAGCAGCTAG
>11948 Mouse | Gene Stable ID :ENSMUSG00000052783| transcript : 1 of 5 | Location : Mus musculus:chromosome:5:34660378-34755305:1 | Description : G protein-coupled receptor kinase 4 [Source:MGI Symbol;Acc:MGI:95801]
ATGGAACTCGAGAACTTCGTGGCCAACAATCTGTTGCTGAAGGCCCGTCTAGGATTTAAC
AAACAGACTGGTCGTAGTAAAAAATGGAGAGAGCTCCTGAAGTTTCCCCCAGTCAGCATG
TGCACTGAATTAAGATGGTCCATCGAAAAGGATTTTAGCAGTCTTTGCGACAAACAGCCA
ATTGGAAGACTTCTTTTTAGACAATTCTGTGATACAAAACCAGATCTAAAAAGGTGCATT
GAATTCTTGGATGCAGTGGCAGAGTACGAAGTTACCATTGAAGAGGAACAAAGAGAATTT
GGACTAGCCATCTTCAGTAGATTCTTCAAAGAGAAGTCAGAAGTCCCCTTACCAGAGATA
CCTCCAGATATTGTGAAAGAGTGTAAATGGAATCTGAAGCAGAATTCTCCCTCTCAAAAT
GTTTTCGAAGAATGTGCTGGGTTTTCTGTCTCCAGAGTTGTCTCCCTTTGGGATCCTAAG
AGAACACAAATGCCAGCCCAGGCCTATACCCAGAAAAACTCTCAATTACCATAG
>11949 Mouse | Gene Stable ID :ENSMUSG00000052783| transcript : 2 of 5 | Location : Mus musculus:chromosome:5:34660378-34755305:1 | Description : G protein-coupled receptor kinase 4 [Source:MGI Symbol;Acc:MGI:95801]
ATGGAACTCGAGAACTTCGTGGCCAACAATCTGTTGCTGAAGGCCCGTCTAGGATTTAAC
AAACAGACTGGTCGTAGTAAAAAATGGAGAGAGCTCCTGAAGTTTCCCCCAGTCAGCATG
TGCACTGAATTAAGATGGTCCATCGAAAAGGATTTTAGCAGTCTTTGCGACAAACAGCCA
ATTGGAAGACTTCTTTTTAGACAATTCTGTGATACAAAACCAGATCTAAAAAGGTGCATT
GAATTCTTGGATGCAGTGGCAGAGTACGAAGTTACCATTGAAGAGGAACAAAGAGAATTT
GGACTAGCCATCTTCAGTAGATTCTTCAAAGAGAAGTCAGAAGTCCCCTTACCAGAGATA
CCTCCAGATATTGTGAAAGAGTGTAAATGGAATCTGAAGCAGAATTCTCCCTCTCAAAAT
GTTTTCGAAGAATGTGCTGGAATTGTCTGTAAGTATTTGAGTGAAACACCATTTGAAGAA
TACCAAGAAAGTACCTACTTTAATCGATTTTTACAATGGAAATGGCTAGAAAGGCGTCCA
GTAACAAAGAACACATTCAGACAATATAGAGTTCTAGGAAAAGGCGGATTTGGAGAGGTT
TGTGCCTGTCAAGTACGAGCTACAGGAAAAATGTATGCCTGCAAAAAACTAGAAAAAAAA
AGAATAAAGAAGAGGAAAGGTGAAGCCATGGCTCTGAATGAAAAAAGAATCTTAGAAAAA
TTGCATAGTAGATTTGTAGTTAGTTTAGCCTACACTTATGAAACCAAGGATGCTTTGTGT
TTGGTGCTAACCATAATGAATGGAGGGGATTTGAAGTACCACATTTACAACCTGGGTGAT
CCTGGCTTTGAGGAGCCGAGAGCTGTGTTCTATGCTGCAGAGCTGTGCTGTGGCTTGGAA
GATTTACAGAGGAAAAGAATTGTATACAGAGACCTAAAGCCAGAGAATATCCTCCTTGAT
GATCATGGACACATCCGAATTTCAGATCTTGGTCTAGCTATGGAAGTCCCAGAAGGGGAG
ATGGTACGAGGAAGAGTTGGTACTGTTGGCTACATGGCTCCAGAAATTATCAATCATGAA
AAGTATACATTTAGTCCTGACTGGTGGGGACTTGGCTGTTTGATATATGAAATGATTGCG
GGACATTCTCCATTCAGAAAATATAAAGAAAAAGTCAACCGGGAGGAATTGGAAAGAAGA
GTGAAGAATGAAACTGAGGAGTACTCTGAGAGGTTTTCAGAGGATGCCAAGTCCATCTGC
AGCATGTTACTCATCAAAGATCCAAGTAAGAGACTGGGCTGCCAGAGGGATGGAGTCTCT
GCTGTAAAGCAGCACCCAATATTCAAGGATATAAACTTCAGCAGGCTGGAAGCAAATATG
TTAGATCCACCTTTCATTCCTGATCCTCAGGCCATTTATTGTAGGAACATCTTGGATATT
GGGCAGTTCTCTGTGGTGAAAGGAGTCAACCTGGATACCAATGATGAAATCTTCTACGCT
GAATTTGCGACAGGGTCTGTCACCATCCCCTGGCAGAATGAGATGATTGAATCTGGATGT
TTCAAGGATCTCAATGAAAATGAAGACGATTTGTCATCACTTGAAAAATACAAGATGTGT
TCCTCCATTCTCAGACCAAAGAGAAACTTCTTCCGTAGACTCTTCAGAAGAACGGGCTGC
CTGAACATTGCCCTCAGTGAGGAGAGGGAGCCAACAGAACACTGA
>11950 Cow | Gene Stable ID :ENSBTAG00000019963| transcript : 1 of 1 | Location : Bos taurus:chromosome:12:90769073-90783057:1 | Description : Bos taurus G protein-coupled receptor kinase 1 (GRK1), mRNA. [Source:RefSeq mRNA;Acc:NM_174173]
ATGGATTTCGGGTCCCTGGAGACGGTGGTGGCCAATTCAGCCTTCATTGCGGCCCGGGGC
AGCTTCGATGCGAGCAGCGGCCCGGCCTCTCGGGACAGGAAGTACCTGGCCAGGCTCAAG
CTGCCCCCGCTGTCCAAGTGCGAGGCGCTCCGGGAGAGCCTGGACCTGGGCTTCGAGGGC
ATGTGCCTGGAGCAGCCCATTGGCAAGCGGCTCTTCCAGCAGTTCCTGCGGACCCACGAG
CAGCACGGGCCAGCCCTGCAGCTCTGGAAGGACATCGAGGACTACGACACGGCCGACGAT
GCCCTCCGGCCGCAGAAGGCCCAGGCCCTCCGGGCCGCGTACCTGGAGCCCCAGGCCCAG
CTCTTCTGCAGCTTCCTGGATGCGGAGACGGTGGCACGGGCCCGCGCGGGGGCGGGGGAC
GGGCTCTTCCAGCCCCTGCTGCGGGCCGTCCTGGCGCACCTCGGCCAGGCCCCCTTCCAG
GAGTTCCTGGACAGCCTCTACTTCCTGCGCTTCTTGCAGTGGAAGTGGCTGGAGGCCCAG
CCCATGGGCGAGGACTGGTTCCTAGACTTCAGGGTGCTGGGGCGGGGCGGCTTCGGGGAG
GTGTTCGCCTGCCAGATGAAGGCCACCGGCAAGCTGTATGCGTGCAAGAAGCTGAACAAG
AAGCGGCTGAAGAAGCGGAAGGGGTACCAGGGCGCGATGGTGGAGAAGAAGATCCTCGCC
AAAGTGCACAGCAGGTTCATTGTGTCTCTGGCCTACGCCTTCGAGACCAAGACGGACCTC
TGCCTAGTGATGACCATCATGAACGGAGGTGACATTCGGTACCACATCTACAACGTGGAC
GAGGACAACCCCGGCTTCCAGGAGCCTCGTGCCATCTTCTACACGGCCCAGATCGTCAGC
GGCCTGGAGCACCTGCACCAGCGGAACATCATCTACCGAGACCTCAAGCCCGAGAACGTG
CTGCTGGACGACGATGGCAACGTCCGCATTTCCGACCTTGGGCTGGCCGTGGAGCTGAAG
GCAGGGCAGACCAAGACCAAGGGCTATGCGGGGACCCCAGGGTTCATGGCCCCTGAGCTC
CTGCTGGGGGAGGAGTACGACTTTTCCGTAGATTACTTCGCGCTGGGTGTCACGCTGTAC
GAGATGATCGCGGCCAGAGGGCCCTTTCGAGCCCGTGGAGAGAAGGTAGAGAACAAGGAA
CTGAAGCAGAGGGTCCTGGAGCAGGCGGTCACCTACCCCGACAAGTTCAGCCCGGCCAGC
AAAGACTTCTGCGAGGCACTGCTGCAGAAGGACCCTGAGAAGCGCCTGGGGTTCCGGGAC
GGCTCCTGTGATGGGCTCCGCACGCACCCCCTCTTCAGAGACATCAGCTGGCGGCAGCTG
GAGGCTGGGATGCTGACCCCGCCCTTCGTCCCAGACTCCAGGACCGTCTATGCAAAGAAT
ATCCAGGATGTGGGTGCCTTCTCCACGGTCAAGGGCGTGGCCTTTGAAAAAGCGGACACG
GAATTCTTCCAGGAGTTCGCCTCGGGCACCTGCCCCATCCCCTGGCAGGAGGAGATGATC
GAGACGGGCGTCTTTGGGGACTTGAACGTGTGGCGGCCCGACGGGCAGATGCCGGATGAC
ATGAAGGGCGTCTCTGGGCAGGAGGCAGCCCCCTCATCCAAGTCGGGCATGTGTGTGCTT
TCCTAG
