# Supplementary material for: Aligning coding sequences with frameshift extension penalties
Source: Algorithms Mol Biol. 2017 Mar 31;12:10. doi: 10.1186/s13015-017-0101-4 (PMC5374649; doi:10.1186/s13015-017-0101-4)
Supplement: Supplementary file 2 — Additional file 2: CDS of the ten gene families. Zip file containing the CDS files at the fasta format for each of the ten gene families considered in the “Results” section. [file 13015_2017_101_MOESM2_ESM.zip › IX.fasta]

>22483 Mouse | Gene Stable ID :ENSMUSG00000030549| transcript : 1 of 3 | Location : Mus musculus:chromosome:7:79593362-79617657:-1 | Description : Rhesus blood group-associated C glycoprotein [Source:MGI Symbol;Acc:MGI:1888517]
ATGGCCTGGAACACCAACCTTCGGGGGCGGCTGCCCATCACCTGCCTGATCCTGCAAGTG
ACCATGGTGGTTCTCTTTGGCGTGTTCGTGCGCTACGACATCCAAGCCGATGCTCACTGG
TGGTTGGAGAAGAAGCGCAAGAACATCTCCAGCGACGTTGAGAACGAGTTTTACTATCGC
TACCCGAGCTTCCAGGATGTACACGCCATGGTCTTCGTGGGCTTCGGCTTCCTCATGACC
TTCCTGCAGCGCTACGGCTTCAGCGCTGTAGGCTTCAACTTCCTGCTGGCAGCTTTCGGC
ATCCAGTGGGCACTGCTCATGCAGGGATGGTTCCATTACTTTGAAGAAGGCCACATTGTC
CTGAGCGTCGAGAACATCATCCAAGCTGACTTCTGTGTGGCATCTTCCTGTGTGGCCTTC
GGGGCAGTTCTAGGCAAGGTCAGCCCGATGCAGCTGCTCATTATGACCTTCTTCCAAGTG
ACTCTCTTTACAGTGAATGAGTTCATCCTCCTGAACCTGATAGAGGCAAAGGATGCAGGG
GGCTCTATGACCATCCACACATTTGGCGCCTACTTTGGGCTCACAGTGACCTGGATCCTC
TACCGAAAAAACCTGGATCAGAGCAAGCAGAGACAGAGCTCAGTGTACCACTCGGACCTT
TTCGCCATGATTGGCACCCTCTTCTTGTGGATATACTGGCCCAGTTTCAATTCAGCCAGT
TCCTTCCACGGAGATGCCCAGCACCGAGCAGCCCTCAATACCTACCTCTCCTTGGCAGCG
AGTGTGCTAACCACAGTGACAGTATCCAGTATTGTACACAAGAAGGGCAAGTTGGATATG
GTGCACATCCAGAATGCCACGCTTGCAGGTGGGGTGGGTGTGGGCACAGCTGCGGAGATG
ATGCTCACACCTTACGGCGCTCTCATCGTGGGGTTCTTCTGCGGCATTTTCTCCACCCTA
GGATTTGCATACCTAACGCCATTCCTGGAGTCCCGCCATCGCATCCAGGACACATGTGGC
ATTCACAACCTGCACGGCATTCCTGGCATCATAGGCGGCATTGTGGGTGCTGTGACAGCG
GCTTACTCCTCCCCTGATGTGTATGGAGAGCCAGGGATAGTCCATTCCTTCGGCTTCGGG
AGTTATAAGATGGACTGGAACAAGAGAATGCAGGGCAGGTCCCAGATATTTGGCCTCCTC
CTGAGCCTGGCCATGGCCCTGGTGGGCGGCATCATTGTGGGATTCATTTTGAAATTGCCG
TTCTGGGGACAAGCTGCAGATGAGAACTGTTTTGAGGATTCCATCTACTGGGAGGTTCAT
GAAGAGGTGAACACTGTCTACATTCCCGAGGACCTTGCTCACAAACATTCTACTTCTCTG
GTACCTGCAATGCCCTTGGTACTTCCAACTACTTCAGCATCCATAGTTCCTCCAGTCCCT
CCGACACCTCCAGTATCCTTAGCAACTTCAGCACCTTCAGCAGCCTTGGTACACTAA
>22484 Human | Gene Stable ID :ENSG00000140519| transcript : 2 of 6 | Location : Homo sapiens:chromosome:15:89471397-89496613:-1 | Description : Rh family, C glycoprotein [Source:HGNC Symbol;Acc:HGNC:18140]
ATGGCCTGGAACACCAACCTCCGCTGGCGGCTGCCGCTCACCTGCCTGCTCCTGCAGGTG
ATTATGGTGATTCTCTTCGGGGTGTTCGTGCGCTACGACTTCGAGGCCGACGCCCACTGG
TGGTCAGAGAGGACGCACAAGAACTTGAGCGACATGGAGAACGAATTCTACTATCGCTAC
CCAAGCTTCCAGGACGTGCACGTGATGGTCTTCGTGGGCTTCGGCTTCCTCATGACTTTC
CTGCAGCGCTACGGCTTCAGCGCCGTGGGCTTCAACTTCCTGTTGGCAGCCTTCGGCATC
CAGTGGGCGCTGCTCATGCAGGGCTGGTTCCACTTCTTACAAGACCGCTACATCGTCGTG
GGCGTGGAGAACCTCATCAACGCTGACTTCTGCGTGGCCTCTGTCTGCGTGGCCTTTGGG
GCAGTTCTGGGTAAAGTCAGCCCCATTCAGCTGCTCATCATGACTTTCTTCCAAGTGACC
CTCTTCGCTGTGAATGAGTTCATTCTCCTTAACCTGCTAAAGGTGAAGGATGCAGGAGGC
TCCATGACCATCCACACATTTGGCGCCTACTTTGGGCTCACAGTGACCCGGATCCTCTAC
CGACGCAACCTAGAGCAGAGCAAGGAGAGACAGAATTCTGTGTACCAGTCGGACCTCTTT
GCCATGATTGGCACCCTCTTCCTGTGGATGTACTGGCCCAGCTTCAACTCAGCCATATCC
TACCATGGGGACAGCCAGCACCGAGCCGCCATCAACACCTACTGCTCCTTGGCAGCCTGC
GTGCTTACCTCGGTGGCAATATCCAGTGCCCTGCACAAGAAGGGCAAGCTGGACATGGTG
CACATCCAGAATGCCACGCTCGCAGGAGGGGTGGCCGTGGGTACCGCTGCTGAGATGATG
CTCATGCCTTACGGTGCCCTCATCATCGGCTTCGTCTGCGGCATCATCTCCACCCTGGGT
TTTGTATACCTGACCCCATTCCTGGAGTCCCGGCTGCACATCCAGGACACATGTGGCATT
AACAATCTGCATGGCATTCCTGGCATCATAGGCGGCATCGTGGGTGCTGTGACAGCGGCC
TCCGCCAGCCTTGAAGTCTATGGAAAAGAAGGGCTTGTCCATTCCTTTGACTTTCAAGGT
TTCAACGGGGACTGGACCGCAAGAACACAGGGAAAGTTCCAGATTTATGGTCTCTTGGTG
ACCCTGGCCATGGCCCTGATGGGTGGCATCATTGTGGGGCTCATTTTGAGATTACCATTC
TGGGGACAACCTTCAGATGAGAACTGCTTTGAGGATGCGGTCTACTGGGAGATGCCTGAA
GGGAACAGCACTGTCTACATCCCTGAGGACCCCACCTTCAAGCCCTCAGGACCCTCAGTA
CCCTCAGTACCCATGGTGTCCCCACTACCCATGGCTTCCTCGGTACCCTTGGTACCCTAG
>22485 Mouse | Gene Stable ID :ENSMUSG00000023926| transcript : 1 of 1 | Location : Mus musculus:chromosome:17:40811125-40840754:1 | Description : Rhesus blood group-associated A glycoprotein [Source:MGI Symbol;Acc:MGI:1202713]
ATGAGGTTCAAATTCCCTCTCATGGCCATAAGCCTGGAAGTTGCTATGATTGTTTTATTT
GGATTATTTGTTGAATATGAGACACCACAGAATGCTTCCCAGAAGAATGCTTCCCACCAG
AATGCTTCCCAGCAGGGTAACACCTCAAGTTCAGCAAAAAAGGACCAATTTTTTCAGTTG
TATCCCTTATTCCAAGATGTGCATGTCATGATATTTGTTGGGTTTGGCTTCCTCATGACC
TTTCTGAAGAAATATGGTTTCAGTGGTGTGGGTTTCAACCTCTTTCTTGCTGCTCTGGGC
CTCCAATGGGGTACGATTATGCAGGGCCTTCTTCACAGCCACGGAAAGGAATTTCACTTC
GGAATCTACAATATGATAAATGCAGACTTCAGCACAGCCACAGTTCTCATTTCCTTTGGC
GCTGTCCTGGGGAAAACAAGCCCCATTCAAATGTTGATCATGACAATTCTGGAAATTGCT
GTATTTGCTGGCAACGAATATCTTGTTACTGAATTATTTGAGGCATCTGACACTGGAGCA
TCAATGACAATCCATGCCTTTGGAGCTTACTTTGGCTTAGCAGTGGCAGGTGTGTTATAT
CGGCCTGGACTCAGATGTGAACACCCAAATGATGAATCTGTGTACCACTCTGACTTGTTT
GCCATGATCGGAACACTTTTCCTGTGGATATTTTGGCCCAGCTTTAATTCAGCCATTGCT
GATCCTGGAGATCATCAGTATAGGGCCATTGTCAACACATACATGTCCCTTGCAGCCTGT
GTGATCACAGCCTATGCCTTGTCCAGCCTTGTAGAGCGCCGAGGCAGGCTGGATATGGTA
CACATTCAGAATGCTACTCTAGCAGGAGGTGTTGCTGTGGGCACATGTGCAGACATGGAA
ATCCCCCTATATGCTGCTATGACCATTGGAAGCATTGCAGGGATCATCTCTGTGCTTGGA
TACAAGTTCTTTAGTCCACTGTTAGCTAATAAACTGATGATCCATGATACATGTGGGGTT
CATAACTTGCATGGCTTACCTGGAGTTTTTGGAGGCCTTGCCAGCATTGTGGCCATAAGC
TGGGGGATGTCTACTGCGTCTATGGCTATGCAGGCAGCAGCACTGGGATCTTCCATTGGC
TCAGCGATTGTTGGAGGTTTGCTTACAGGTCTAATTCTGAAGTTGCCTATCTGGAACCAG
CCACCTGATGAATACTGCTATGATGACTCTGTTTCTTGGAAGGTTCCCAAATTCAGAGAA
CTTGATAATCGCTTCTTTCAACATGCAAATCACAACCACGTGGAACATGAAGTCTAA
>22486 Mouse | Gene Stable ID :ENSMUSG00000028825| transcript : 1 of 2 | Location : Mus musculus:chromosome:4:134864535-134896172:1 | Description : Rh blood group, D antigen [Source:MGI Symbol;Acc:MGI:1202882]
ATGGGCTCTAAGTACCCACGGTCCCTCCGCTGCTGCCTGCCCCTGTGGGCCTTGGAGCTA
CAGACAGCTTTTAGTCTCCTCTTCTGTTTTTTCATCCCCCACGACACAGCCCAGGTGGAT
CACAGGTTCATGGCGAGCTATCAAGTCCTCCGGAATTTGACCCTCATGGCAGCCTTGGGC
TTCGGCTTCCTGTCCTCGTCCTTTCGGAGACACAGCTGGAGCAGTGTGGCCTTCAACCTC
TTCATGTTGGCCCTCGGGGTGCAGGGAACAATCTTGCTGGACCATTTCCTGGGCCAGGTC
CTCCAATGGAACAAGATCAACAATCTGTCCAGCATCCAGATAGCTACCATGAGCACCTTA
CCTGTGCTGATCTCAGCGGGCGCTGTCCTGGGGAAGGTCAACCTGGTGCAGCTGACCGTG
ATGGTGCTGATGGAGGCAATGGCCTTTGGTGCCATCAGATTTGCCGACGAGAAGGTCTTC
AAAATGACAGAACACATCATCATGATGCACGGGCACGTGTTTGGGGCCTATTTTGGGCTA
ACTGTGGCTTGGTGGCTTTCCAGATCTCTGCCCAGGAGAGTGGGTGAGAACGCCCAGACA
GAGAAGGTTCAAATGGCTACGAGCTCCAGTCTGTTTGCCATGCTGGGCACCCTCTTCTTG
TGGATATTCTGGCCAGCTATCAACTCTGCTCTCCTGGAAGGGACAAAGAAAAGGAATGCT
GTGTTCAACACCTACTACGCCCTGGCAGTGAGCGCAGTGACAGCCACCTCCATGTCAGCC
CTGAGTCACCCTCAAGGGAAGATCAACATGGTTCACATCCACAATGCAGTGCTGGCAGGG
GGCGTGGCCGTGGGCGCCCCGGGTTGCCTGATTTCTTCACCTTGGATTTCCATGGTGCTG
GGCCTCATAGCTGGGTTGATCTCCATCTGGGGAGCCAAGTGTCCACGGGCGTGTTTGAAC
CACATGCTGCAGAACTCCAGTGGGATCCACTACACCTTCGGCTTGCCGGGTCTGCTGGGA
GCACTTACCTACTACTGCCTTCAGATAGTGACAGAGCCCAAGTCCTCGGATCTCTGGATC
ATCACCCAGACGGTCACTCACATTGGGGCTCTCAGCTTCGCTGTGGCGATGGGTATGGTG
ACTGGACTCCTCACAGGTTGTCTCCTAAGTGTCAGAGTGTGGAGGGCTCCCCGTGCGGCC
AAGTATTTTGATGATCAGACTTTCTGGGAGTTCCCACACTTGGCGGTTGGATTTTAA
>22487 Human | Gene Stable ID :ENSG00000188672| transcript : 1 of 12 | Location : Homo sapiens:chromosome:1:25362248-25430192:-1 | Description : Rh blood group, CcEe antigens [Source:HGNC Symbol;Acc:HGNC:10008]
ATGAGCTCTAAGTACCCGCGGTCTGTCCGGCGCTGCCTGCCCCTCTGCGCCCTAACACTG
GAAGCAGCTCTCATTCTCCTCTTCTATTTTTTTACCCACTATGACGCTTCCTTAGAGGAT
CAAAAGGGGCTCGTGGCATCCTATCAAGTCGGCCAAGATCTGACCGTGATGGCGGCCCTT
GGCTTGGGCTTCCTCACCTCAAATTTCCGGAGACACAGCTGGAGCAGTGTGGCCTTCAAC
CTCTTCATGCTGGCGCTTGGTGTGCAGTGGGCAATCCTGCTGGACGGCTTCCTGAGCCAG
TTCCCTCCTGGGAAGGTGGTCATCACACTGTTCAGTATTCGGCTGGCCACCATGAGTGCT
ATGTCGGTGCTGATCTCAGCGGGTGCTGTCTTGGGGAAGGTCAACTTGGCGCAGTTGGTG
GTGATGGTGCTGGTGGAGGTGACAGCTTTAGGCACCCTGAGGATGGTCATCAGTAATATC
TTCAACACAGACTACCACATGAACCTGAGGCACTTCTACGTGTTCGCAGCCTATTTTGGG
CTGACTGTGGCCTGGTGCCTGCCAAAGCCTCTACCCAAGGGAACGGAGGATAATGATCAG
AGAGCAACGATACCCAGTTTGTCTGCCATGCTGGGCGCCCTCTTCTTGTGGATGTTCTGG
CCAAGTGTCAACTCTGCTCTGCTGAGAAGTCCAATCCAAAGGAAGAATGCCATGTTCAAC
ACCTACTATGCTCTAGCAGTCAGTGTGGTGACAGCCATCTCAGGGTCATCCTTGGCTCAC
CCCCAAAGGAAGATCAGCATGACTTATGTGCACAGTGCGGTGTTGGCAGGAGGCGTGGCT
GTGGGTACCTCGTGTCACCTGATCCCTTCTCCGTGGCTTGCCATGGTGCTGGGTCTTGTG
GCTGGGCTGATCTCCATCGGGGGAGCCAAGTGCCTGCCGGTGTGTTGTAACCGAGTGCTG
GGGATTCACCACATCTCCGTCATGCACTCCATCTTCAGCTTGCTGGGTCTGCTTGGAGAG
ATCACCTACATTGTGCTGCTGGTGCTTCATACTGTCTGGAACGGCAATGGCATGATTGGC
TTCCAGGTCCTCCTCAGCATTGGGGAACTCAGCTTGGCCATCGTGATAGCTCTCACGTCT
GGTCTCCTGACAGGTTTGCTCCTAAATCTCAAAATATGGAAAGCACCTCATGTGGCTAAA
TATTTTGATGACCAAGTTTTCTGGAAGTTTCCTCATTTGGCTGTTGGATTTTAA
>22488 Human | Gene Stable ID :ENSG00000188672| transcript : 2 of 12 | Location : Homo sapiens:chromosome:1:25362248-25430192:-1 | Description : Rh blood group, CcEe antigens [Source:HGNC Symbol;Acc:HGNC:10008]
ATGAGCTCTAAGTACCCGCGGTCTGTCCGGCGCTGCCTGCCCCTCTGCGCCCTAACACTG
GAAGCAGCTCTCATTCTCCTCTTCTATTTTTTTACCCACTATGACGCTTCCTTAGAGGAT
CAAAAGGGGCTCGTGGCATCCTATCAAGTCGGCCAAGATCTGACCGTGATGGCGGCCCTT
GGCTTGGGCTTCCTCACCTCAAATTTCCGGAGACACAGCTGGAGCAGTGTGGCCTTCAAC
CTCTTCATGCTGGCGCTTGGTGTGCAGTGGGCAATCCTGCTGGACGGCTTCCTGAGCCAG
TTCCCTCCTGGGAAGGTGGTCATCACACTGTTCAGTATTCGGCTGGCCACCATGAGTGCT
ATGTCGGTGCTGATCTCAGCGGGTGCTGTCTTGGGGAAGGTCAACTTGGCGCAGTTGGTG
GTGATGGTGCTGGTGGAGGTGACAGCTTTAGGCACCCTGAGGATGGTCATCAGTAATATC
TTCAACACTTATGTGCACAGTGCGGTGTTGGCAGGAGGCGTGGCTGTGGGTACCTCGTGT
CACCTGATCCCTTCTCCGTGGCTTGCCATGGTGCTGGGTCTTGTGGCTGGGCTGATCTCC
ATCGGGGGAGCCAAGTGCCTGCCGGTGTGTTGTAACCGAGTGCTGGGGATTCACCACATC
TCCGTCATGCACTCCATCTTCAGCTTGCTGGGTCTGCTTGGAGAGATCACCTACATTGTG
CTGCTGGTGCTTCATACTGTCTGGAACGGCAATGGCATGTTTGCTCCTAAATCTCAAAAT
ATGGAAAGCACCTCATGTGGCTAA
>22489 Human | Gene Stable ID :ENSG00000188672| transcript : 3 of 12 | Location : Homo sapiens:chromosome:1:25362248-25430192:-1 | Description : Rh blood group, CcEe antigens [Source:HGNC Symbol;Acc:HGNC:10008]
ATGTACTTTATAAATCAAAGACTTTTTCTGAGACTTTGGAGAGTTCCAGTAATGAGAGCT
TCTCATTGTTATCAAAGCCAGGGCTGGAGACCAGTGGCAGTCGGCCAAGATCTGACCGTG
ATGGCGGCCCTTGGCTTGGGCTTCCTCACCTCAAATTTCCGGAGACACAGCTGGAGCAGT
GTGGCCTTCAACCTCTTCATGCTGGCGCTTGGTGTGCAGTGGGCAATCCTGCTGGACGGC
TTCCTGAGCCAGTTCCCTCCTGGGAAGGTGGTCATCACACTGTTCAGTATTCGGCTGGCC
ACCATGAGTGCTATGTCGGTGCTGATCTCAGCGGGTGCTGTCTTGGGGAAGGTCAACTTG
GCGCAGTTGGTGGTGATGGTGCTGGTGGAGGTGACAGCTTTAGGCACCCTGAGGATGGTC
ATCAGTAATATCTTCAACACAGACTACCACATGAACCTGAGGCACTTCTACGTGTTCGCA
GCCTATTTTGGGCTGACTGTGGCCTGGTGCCTGCCAAAGCCTCTACCCAAGGGAACGGAG
GATAATGATCAGAGAGCAACGATACCCAGTTTGTCTGCCATGCTGGGCGCCCTCTTCTTG
TGGATGTTCTGGCCAAGTGTCAACTCTGCTCTGCTGAGAAGTCCAATCCAAAGGAAGAAT
GCCATGTTCAACACCTACTATGCTCTAGCAGTCAGTGTGGTGACAGCCATCTCAGGGTCA
TCCTTGGCTCACCCCCAAAGGAAGATCAGCATGACTTATGTGCACAGTGCGGTGTTGGCA
GGAGGCGTGGCTGTGGGTACCTCGTGTCACCTGATCCCTTCTCCGTGGCTTGCCATGGTG
CTGGGTCTTGTGGCTGGGCTGATCTCCATCGGGGGAGCCAAGTGCCTGCCGGTGTGTTGT
AACCGAGTGCTGGGGATTCACCACATCTCCGTCATGCACTCCATCTTCAGCTTGCTGGGT
CTGCTTGGAGAGATCACCTACATTGTGCTGCTGGTGCTTCATACTGTCTGGAACGGCAAT
GGCATGATTGGCTTCCAGGTCCTCCTCAGCATTGGGGAACTCAGCTTGGCCATCGTGATA
GCTCTCACGTCTGGTCTCCTGACAGGTTTGCTCCTAAATCTCAAAATATGGAAAGCACCT
CATGTGGCTAAATATTTTGATGACCAAGTTTTCTGGAAGTTTCCTCATTTGGCTGTTGGA
TTTTAA
>22490 Human | Gene Stable ID :ENSG00000188672| transcript : 5 of 12 | Location : Homo sapiens:chromosome:1:25362248-25430192:-1 | Description : Rh blood group, CcEe antigens [Source:HGNC Symbol;Acc:HGNC:10008]
ATGAGCTCTAAGTACCCGCGGTCTGTCCGGCGCTGCCTGCCCCTCTGCGCCCTAACACTG
GAAGCAGCTCTCATTCTCCTCTTCTATTTTTTTACCCACTATGACGCTTCCTTAGAGGAT
CAAAAGGGGCTCGTGGCATCCTATCAAGTCGGCCAAGATCTGACCGTGATGGCGGCCCTT
GGCTTGGGCTTCCTCACCTCAAATTTCCGGAGACACAGCTGGAGCAGTGTGGCCTTCAAC
CTCTTCATGCTGGCGCTTGGTGTGCAGTGGGCAATCCTGCTGGACGGCTTCCTGAGCCAG
TTCCCTCCTGGGAAGGTGGTCATCACACTGTTCAGTATTCGGCTGGCCACCATGAGTGCT
ATGTCGGTGCTGATCTCAGCGGGTGCTGTCTTGGGGAAGGTCAACTTGGCGCAGTTGGTG
GTGATGGTGCTGGTGGAGGTGACAGCTTTAGGCACCCTGAGGATGGTCATCAGTAATATC
TTCAACGTGTGTTGTAACCGAGTGCTGGGGATTCACCACATCTCCGTCATGCACTCCATC
TTCAGCTTGCTGGGTCTGCTTGGAGAGATCACCTACATTGTGCTGCTGGTGCTTCATACT
GTCTGGAACGGCAATGGCATGATTGGCTTCCAGGTCCTCCTCAGCATTGGGGAACTCAGC
TTGGCCATCGTGATAGCTCTCACGTCTGGTCTCCTGACAGGTTTGCTCCTAAATCTCAAA
ATATGGAAAGCACCTCATGTGGCTAAATATTTTGATGACCAAGTTTTCTGGAAGTTTCCT
CATTTGGCTGTTGGATTTTAA
>22491 Human | Gene Stable ID :ENSG00000188672| transcript : 6 of 12 | Location : Homo sapiens:chromosome:1:25362248-25430192:-1 | Description : Rh blood group, CcEe antigens [Source:HGNC Symbol;Acc:HGNC:10008]
ATGAGCTCTAAGTACCCGCGGTCTGTCCGGCGCTGCCTGCCCCTCTGCGCCCTAACACTG
GAAGCAGCTCTCATTCTCCTCTTCTATTTTTTTACCCACTATGACGCTTCCTTAGAGGAT
CAAAAGGGGCTCGTGGCATCCTATCAAGTCGGCCAAGATCTGACCGTGATGGCGGCCCTT
GGCTTGGGCTTCCTCACCTCAAATTTCCGGAGACACAGCTGGAGCAGTGTGGCCTTCAAC
CTCTTCATGCTGGCGCTTGGTGTGCAGTGGGCAATCCTGCTGGACGGCTTCCTGAGCCAG
TTCCCTCCTGGGAAGGTGGTCATCACACTGTTCAGTATTCGGCTGGCCACCATGAGTGCT
ATGTCGGTGCTGATCTCAGCGGGTGCTGTCTTGGGGAAGGTCAACTTGGCGCAGTTGGTG
GTGATGGTGCTGGTGGAGGTGACAGCTTTAGGCACCCTGAGGATGGTCATCAGTAATATC
TTCAACACAGACTACCACATGAACCTGAGGCACTTCTACGTGTTCGCAGCCTATTTTGGG
CTGACTGTGGCCTGGTGCCTGCCAAAGCCTCTACCCAAGGGAACGGAGGATAATGATCAG
AGAGCAACGATACCCAGTTTGTCTGCCATGCTGGGCGCCCTCTTCTTGTGGATGTTCTGG
CCAAGTGTCAACTCTGCTCTGCTGAGAAGTCCAATCCAAAGGAAGAATGCCATGTTCAAC
ACCTACTATGCTCTAGCAGTCAGTGTGGTGACAGCCATCTCAGGGTCATCCTTGGCTCAC
CCCCAAAGGAAGATCAGCATGACTTATGTGCACAGTGCGGTGTTGGCAGGAGGCGTGGCT
GTGGGTACCTCGTGTCACCTGATCCCTTCTCCGTGGCTTGCCATGGTGCTGGGTCTTGTG
GCTGGGCTGATCTCCATCGGGGGAGCCAAGTGCCTGCCGGATTGGCTTCCAGGTCCTCCT
CAGCATTGGGGAACTCAGCTTGGCCATCGTGATAGCTCTCACGTCTGGTCTCCTGACAGG
TTTGCTCCTAAATCTCAAAATATGGAAAGCACCTCATGTGGCTAA
>22492 Human | Gene Stable ID :ENSG00000188672| transcript : 10 of 12 | Location : Homo sapiens:chromosome:1:25362248-25430192:-1 | Description : Rh blood group, CcEe antigens [Source:HGNC Symbol;Acc:HGNC:10008]
ATGAGCTCTAAGTACCCGCGGTCTGTCCGGCGCTGCCTGCCCCTCTGCGCCCTAACACTG
GAAGCAGCTCTCATTCTCCTCTTCTATTTTTTTACCCACTATGACGCTTCCTTAGAGGAT
CAAAAGGGGCTCGTGGCATCCTATCAAGTCGGCCAAGATCTGACCGTGATGGCGGCCCTT
GGCTTGGGCTTCCTCACCTCAAATTTCCGGAGACACAGCTGGAGCAGTGTGGCCTTCAAC
CTCTTCATGCTGGCGCTTGGTGTGCAGTGGGCAATCCTGCTGGACGGCTTCCTGAGCCAG
TTCCCTCCTGGGAAGGTGGTCATCACACTGTTCAGTATTCGGCTGGCCACCATGAGTGCT
ATGTCGGTGCTGATCTCAGCGGGTGCTGTCTTGGGGAAGGTCAACTTGGCGCAGTTGGTG
GTGATGGTGCTGGTGGAGGTGACAGCTTTAGGCACCCTGAGGATGGTCATCAGTAATATC
TTCAACACAGACTACCACATGAACCTGAGGCACTTCTACGTGTTCGCAGCCTATTTTGGG
CTGACTGTGGCCTGGTGCCTGCCAAAGCCTCTACCCAAGGGAACGGAGGATAATGATCAG
AGAGCAACGATACCCAGTTTGTCTGCCATGCTGGGCGCCCTCTTCTTGTGGATGTTCTGG
CCAAGTGTCAACTCTGCTCTGCTGAGAAGTCCAATCCAAAGGAAGAATGCCATGTTCAAC
ACCTACTATGCTCTAGCAGTCAGTGTGGTGACAGCCATCTCAGGGTCATCCTTGGCTCAC
CCCCAAAGGAAGATCAGCATGACTTATGTGCACAGTGCGGTGTTGGCAGGAGGCGTGGCT
GTGGGTACCTCGTGTCACCTGATCCCTTCTCCGTGGCTTGCCATGGTGCTGGGTCTTGTG
GCTGGGCTGATCTCCATCGGGGGAGCCAAGTGCCTGCCGGTGTGTTGTAACCGAGTGCTG
GGGATTCCACATCTCCGTCATGCACTCCATCTTCAGCTTGCTGGGTCTGCTTGGAGAGAT
CACCTACATTGTGCTGCTGGTGCTTCATACTGTCTGGAACGGCAATGGCATGATTGGCTT
CCAGGTCCTCCTCAGCATTGGGGAACTCAGCTTGGCCATCGTGATAGCTCTCACGTCTGG
TCTCCTGACAGGTTTGCTCCTAAATCTCAAAATATGGAAAGCACCTCATGTGGCTAA
>22493 Human | Gene Stable ID :ENSG00000188672| transcript : 11 of 12 | Location : Homo sapiens:chromosome:1:25362248-25430192:-1 | Description : Rh blood group, CcEe antigens [Source:HGNC Symbol;Acc:HGNC:10008]
ATGAGCTCTAAGTACCCGCGGTCTGTCCGGCGCTGCCTGCCCCTCTGCGCCCTAACACTG
GAAGCAGCTCTCATTCTCCTCTTCTATTTTTTTACCCACTATGACGCTTCCTTAGAGGAT
CAAAAGGGGCTCGTGGCATCCTATCAAGTCGGCCAAGATCTGACCGTGATGGCGGCCCTT
GGCTTGGGCTTCCTCACCTCAAATTTCCGGAGACACAGCTGGAGCAGTGTGGCCTTCAAC
CTCTTCATGCTGGCGCTTGGTGTGCAGTGGGCAATCCTGCTGGACGGCTTCCTGAGCCAG
TTCCCTCCTGGGAAGGTGGTCATCACACTGTTCAGTATTCGGCTGGCCACCATGAGTGCT
ATGTCGGTGCTGATCTCAGCGGGTGCTGTCTTGGGGAAGGTCAACTTGGCGCAGTTGGTG
GTGATGGTGCTGGTGGAGGTGACAGCTTTAGGCACCCTGAGGATGGTCATCAGTAATATC
TTCAACACAGACTACCACATGAACCTGAGGCACTTCTACGTGTTCGCAGCCTATTTTGGG
CTGACTGTGGCCTGGTGCCTGCCAAAGCCTCTACCCAAGGGAACGGAGGATAATGATCAG
AGAGCAACGATACCCAGTTTGTCTGCCATGCTGGGCGCCCTCTTCTTGTGGATGTTCTGG
CCAAGTGTCAACTCTGCTCTGCTGAGAAGTCCAATCCAAAGGAAGAATGCCATGTTCAAC
ACCTACTATGCTCTAGCAGTCAGTGTGGTGACAGCCATCTCAGGGTCATCCTTGGCTCAC
CCCCAAAGGAAGATCAGCATGACTTATGTGCACAGTGCGGTGTTGGCAGGAGGCGTGGCT
GTGGGTACCTCGTGTCACCTGATCCCTTCTCCGTGGCTTGCCATGGTGCTGGGTCTTGTG
GCTGGGCTGATCTCCATCGGGGGAGCCAAGTGCCTGCCGGTGTGTTGTAACCGAGTGCTG
GGGATTCACCACATCTCCGTCATGCACTCCATCTTCAGCTTGCTGGGTCTGCTTGGAGAG
ATCACCTACATTGTGCTGCTGGTGCTTCATACTGTCTGGAACGGCAATGGCATGTTTGCT
CCTAAATCTCAAAATATGGAAAGCACCTCATGTGGCTAA
>22494 Human | Gene Stable ID :ENSG00000188672| transcript : 12 of 12 | Location : Homo sapiens:chromosome:1:25362248-25430192:-1 | Description : Rh blood group, CcEe antigens [Source:HGNC Symbol;Acc:HGNC:10008]
ATGAGCTCTAAGTACCCGCGGTCTGTCCGGCGCTGCCTGCCCCTCTGCGCCCTAACACTG
GAAGCAGCTCTCATTCTCCTCTTCTATTTTTTTACCCACTATGACGCTTCCTTAGAGGAT
CAAAAGGGGCTCGTGGCATCCTATCAAGTCGGCCAAGATCTGACCGTGATGGCGGCCCTT
GGCTTGGGCTTCCTCACCTCAAATTTCCGGAGACACAGCTGGAGCAGTGTGGCCTTCAAC
CTCTTCATGCTGGCGCTTGGTGTGCAGTGGGCAATCCTGCTGGACGGCTTCCTGAGCCAG
TTCCCTCCTGGGAAGGTGGTCATCACACTGTTCAGTATTCGGCTGGCCACCATGAGTGCT
ATGTCGGTGCTGATCTCAGCGGGTGCTGTCTTGGGGAAGGTCAACTTGGCGCAGTTGGTG
GTGATGGTGCTGGTGGAGGTGACAGCTTTAGGCACCCTGAGGATGGTCATCAGTAATATC
TTCAACACAGACTACCACATGAACCTGAGGCACTTCTACGTGTTCGCAGCCTATTTTGGG
CTGACTGTGGCCTGGTGCCTGCCAAAGCCTCTACCCAAGGGAACGGAGGATAATGATCAG
AGAGCAACGATACCCAGTTTGTCTGCCATGCTGGGCGCCCTCTTCTTGTGGATGTTCTGG
CCAAGTGTCAACTCTGCTCTGCTGAGAAGTCCAATCCAAAGGAAGAATGCCATGTTCAAC
ACCTACTATGCTCTAGCAGTCAGTGTGGTGACAGCCATCTCAGGGTCATCCTTGGCTCAC
CCCCAAAGGAAGATCAGCATGACTTATGTGCACAGTGCGGTGTTGGCAGGAGGCGTGGCT
GTGGGTACCTCGTGTCACCTGATCCCTTCTCCGTGGCTTGCCATGGTGCTGGGTCTTGTG
GCTGGGTGA
>22495 Cow | Gene Stable ID :ENSBTAG00000005471| transcript : 1 of 1 | Location : Bos taurus:chromosome:21:21358094-21383111:-1 | Description : Bos taurus Rh family, C glycoprotein (RHCG), mRNA. [Source:RefSeq mRNA;Acc:NM_174172]
ATGATCTGGAACACCAATCTCCGCTGGCGGCTGCCGGTCGCCTGCCTGCTCCTGGAGGTG
GCCCTGATAGCCCTCTTCGGTGTGTTCGTGCGCTACGACATGGATGCCGATCCCCACTGG
GTGCAGGAGAAGGTGATCAAGAACTTGTCCACTGACTTGGAAAACGAATTCTACTATCGC
TACCCGAGCTTCCAGGACGTACACGTGATGATCTTCGTGGGCTTCGGGTTCCTCATGACC
TTCCTGCAGCGCTACGGCTACAGCTCTGTGGGCTTCAACTTTCTGCTGGCGGCCTTCGGC
ATCCAGTGGGCGCTGCTCATGCAGGGCTGGCTTCAATCTTTTGACGGACGCTACATTCTG
GTGGACCTAGAGAACCTCATCAATGCGGACTTCTGCGTGGGCTCTGTCTGTGTGGCCTTT
GGGGCAGTTCTGGGCAAAGTCAGCCCTGTCCAGCTCCTCATCATGACTCTCTTCCAAGTG
ACCCTCTTCTCAATCAATGAATACATTCTCCTCAACCTGTTAGAGGTGAAGGATTCAGGG
GGCTCCATGACCATCCATGCATTCGGCGCCTACTTTGGGCTCACAGTGGCCTGGATCCTC
TACCGCCCTAACCTACACCTCAGCAAGGAGAGGCAGAGTTCTACGTACCACTCGGACCTC
TTTGCCATGATCGGCACCCTCTTCCTGTGGATGTACTGGCCCAGCTTCAACTCGGCTATA
TCCAATCACGGAGATGCTCAGCACCGAGCGGCCATCAACACCTACTGCTCCTTAGCAGCC
TGCGTGCTCACCTCAGTGGCGCTGTCCAGCGCCCTACATAGAAAGGGCAAGCTGGACATG
GTGCACATCCAGAATGCGACGCTCGCCGGAGGAGTGGGCCTGGGCACCGTTGCCGAGCTG
ATGGTTCTTCCTTTCGGCTCCCTCATCATCGGCTTTGTCTGCGGCATCGTCTCCACCCTG
GGTTTTGTGTACCTGACGCCATTCCTGGAGTCCCGGTTGCACATCCAGGACACGTGTGGT
GTTCACAACCTGCACGGCATTCCTGGCATCATAGGCGGTATTGCGGGCGCAGTGACGGCA
AGCATCGCCAACATTGATCTGTATGGGGAGGAAGGGCTTGCCTATGCCTTTGGCATTGAA
AGATCCAAATTAAACTGGAGCCCAAACATGCAGGGCAGGTTCCAGGCTGCCGGGCTCTTT
GTGTCACTGGCCATGGCCCTGGTGGGCGGCGTCATCGTAGGGGTCATTCTGAGATTACCA
TTCTGGGGACAAGCACCTGATGAGAACTGCTTTGAGGATGCAGTCTACTGGGAGATACCC
AAGGAGCCGAAAAGCACTGCCCTCCGTTCTGAGGACTCCAGCATCAAGCCCCCAGAACCT
TAA
>22496 Human | Gene Stable ID :ENSG00000132677| transcript : 3 of 9 | Location : Homo sapiens:chromosome:1:156369211-156385219:1 | Description : Rh family, B glycoprotein (gene/pseudogene) [Source:HGNC Symbol;Acc:HGNC:14572]
ATGGCCGGGTCTCCTAGCCGCGCCGCGGGCCGGCGACTGCAGCTTCCCCTGCTGTGCCTC
TTCCTCCAGGGCGCCACTGCCGTCCTCTTTGCTGTCTTTGTCCGCTACAACCACAAAACC
GACGCTGCCCTCTGGCACCGGAGCAACCACAGTAACGCGGACAATGAATTTTACTTTCGC
TACCCAAGCTTCCAGGACGTGCATGCCATGGTCTTCGTGGGCTTTGGCTTCCTCATGGTC
TTCCTGCAGCGTTACGGCTTCAGCAGCGTGGGCTTCACCTTCCTCCTGGCCGCCTTTGCC
CTGCAGTGGTCCACACTGGTCCAGGGCTTTCTCCACTCCTTCCACGGTGGCCACATCCAT
GTTGGCGTGGAGAGCATGATCAATGCTGACTTTTGTGCGGGGGCCGTGCTCATCTCCTTT
GGTGCCGTCCTGGGCAAGACCGGGCCTACCCAGCTGCTGCTCATGGCCCTGCTGGAGGTG
GTGCTGTTTGGCATCAATGAGTTTGTGCTCCTTCATCTCCTGGGGGTGAGAGATGCCGGA
GGCTCCATGACTATCCACACCTTTGGTGCCTACTTCGGGCTCGTCCTTTCGCGGGTTCTG
TACAGGCCCCAGCTGGAGAAGAGCAAGCACCGCCAGGGCTCCGTCTACCATTCAGACCTC
TTCGCCATGATTGGGACCATCTTCCTGTGGATCTTCTGGCCTAGCTTCAATGCTGCACTC
ACAGCGCTGGGGGCTGGGCAGCATCGGACGGCCCTCAACACATACTACTCCCTGGCTGCC
AGCACCCTTGGCACCTTTGCCTTGTCAGCCCTTGTAGGGGAAGATGGGAGGCTTGACATG
GTCCACATCCAAAATGCAGCGCTGGCTGGAGGGGTTGTGGTGGGGACCTCAAGTGAAATG
ATGCTGACACCCTTTGGGGCTCTGGCAGCTGGCTTCTTGGCTGGGACTGTCTCCACGCTG
GGGTACAAGTTCTTCACGCCCATCCTTGAATCAAAATTCAAAGTCCAAGACACATGTGGA
GTCCACAACCTCCATGGGATGCCGGGGGTCCTGGGGGCCCTCCTGGGGGTCCTTGTGGCT
GGACTTGCCACCCATGAAGCTTACGGAGATGGCCTGGAGAGTGTGTTTCCACTCATAGCC
GAGGGCCAGCGCAGTGCCACGTCACAGGCCATGCACCAGCTCTTCGGGCTGTTTGTCACA
CTGATGTTTGCCTCTGTGGGCGGGGGCCTTGGAGGGCTCCTGCTGAAGCTACCCTTTCTG
GACTCCCCCCCAGACTCCCAGCACTACGAGGACCAAGTTCACTGGCAGGTGCCTGGCGAG
CATGAGGATAAAGCCCAGAGACCTCTGAGGGTGGAGGAGGCAGACACTCAGGCCTAA
>22497 Human | Gene Stable ID :ENSG00000187010| transcript : 2 of 11 | Location : Homo sapiens:chromosome:1:25272392-25330445:1 | Description : Rh blood group, D antigen [Source:HGNC Symbol;Acc:HGNC:10009]
ATGAGCTCTAAGTACCCGCGGTCTGTCCGGCGCTGCCTGCCCCTCTGGGCCCTAACACTG
GAAGCAGCTCTCATTCTCCTCTTCTATTTTTTTACCCACTATGACGCTTCCTTAGAGGAT
CAAAAGGGGCTCGTGGCATCCTATCAAGTTGGCCAAGATCTGACCGTGATGGCGGCCATT
GGCTTGGGCTTCCTCACCTCGAGTTTCCGGAGACACAGCTGGAGCAGTGTGGCCTTCAAC
CTCTTCATGCTGGCGCTTGGTGTGCAGTGGGCAATCCTGCTGGACGGCTTCCTGAGCCAG
TTCCCTTCTGGGAAGGTGGTCATCACACTGTTCAGTATTCGGCTGGCCACCATGAGTGCT
TTGTCGGTGCTGATCTCAGTGGATGCTGTCTTGGGGAAGGTCAACTTGGCGCAGTTGGTG
GTGATGGTGCTGGTGGAGGTGACAGCTTTAGGCAACCTGAGGATGGTCATCAGTAATATC
TTCAACACAGACTACCACATGAACATGATGCACATCTACGTGTTCGCAGCCTATTTTGGG
CTGTCTGTGGCCTGGTGCCTGCCAAAGCCTCTACCCGAGGGAACGGAGGATAAAGATCAG
ACAGCAACGATACCCAGTTTGTCTGCCATGCTGGGCGCCCTCTTCTTGTGGATGTTCTGG
CCAAGTTTCAACTCTGCTCTGCTGAGAAGTCCAATCGAAAGGAAGAATGCCGTGTTCAAC
ACCTACTATGCTGTAGCAGTCAGCGTGGTGACAGCCATCTCAGGGTCATCCTTGGCTCAC
CCCCAAGGGAAGATCAGCAAGACTTATGTGCACAGTGCGGTGTTGGCAGGAGGCGTGGCT
GTGGGTACCTCGTGTCACCTGATCCCTTCTCCGTGGCTTGCCATGGTGCTGGGTCTTGTG
GCTGGGCTGATCTCCGTCGGGGGAGCCAAGTACCTGCCGGGGTGTTGTAACCGAGTGCTG
GGGATTCCCCACAGCTCCATCATGGGCTACAACTTCAGCTTGCTGGGTCTGCTTGGAGAG
ATCATCTACATTGTGCTGCTGGTGCTTGATACCGTCGGAGCCGGCAATGGCATGATTGGC
TTCCAGGTCCTCCTCAGCATTGGGGAACTCAGCTTGGCCATCGTGATAGCTCTCATGTCT
GGTCTCCTGACAGGTTTGCTCCTAAATCTTAAAATATGGAAAGCACCTCATGAGGCTAAA
TATTTTGATGACCAAGTTTTCTGGAAGTTTCCTCATTTGGCTGTTGGATTTTAA
>22498 Human | Gene Stable ID :ENSG00000187010| transcript : 3 of 11 | Location : Homo sapiens:chromosome:1:25272392-25330445:1 | Description : Rh blood group, D antigen [Source:HGNC Symbol;Acc:HGNC:10009]
ATGAGCTCTAAGTACCCGCGGTCTGTCCGGCGCTGCCTGCCCCTCTGGGCCCTAACACTG
GAAGCAGCTCTCATTCTCCTCTTCTATTTTTTTACCCACTATGACGCTTCCTTAGAGGAT
CAAAAGGGGCTCGTGGCATCCTATCAAGTTGGCCAAGATCTGACCGTGATGGCGGCCATT
GGCTTGGGCTTCCTCACCTCGAGTTTCCGGAGACACAGCTGGAGCAGTGTGGCCTTCAAC
CTCTTCATGCTGGCGCTTGGTGTGCAGTGGGCAATCCTGCTGGACGGCTTCCTGAGCCAG
TTCCCTTCTGGGAAGGTGGTCATCACACTGTTCAGTATTCGGCTGGCCACCATGAGTGCT
TTGTCGGTGCTGATCTCAGTGGATGCTGTCTTGGGGAAGGTCAACTTGGCGCAGTTGGTG
GTGATGGTGCTGGTGGAGGTGACAGCTTTAGGCAACCTGAGGATGGTCATCAGTAATATC
TTCAACACAGACTACCACATGAACATGATGCACATCTACGTGTTCGCAGCCTATTTTGGG
CTGTCTGTGGCCTGGTGCCTGCCAAAGCCTCTACCCGAGGGAACGGAGGATAAAGATCAG
ACAGCAACGATACCCAGTTTGTCTGCCATGCTGGGCGCCCTCTTCTTGTGGATGTTCTGG
CCAAGTTTCAACTCTGCTCTGCTGAGAAGTCCAATCGAAAGGAAGAATGCCGTGTTCAAC
ACCTACTATGCTGTAGCAGTCAGCGTGGTGACAGCCATCTCAGGGTCATCCTTGGCTCAC
CCCCAAGGGAAGATCAGCAAGACTTATGTGCACAGTGCGGTGTTGGCAGGAGGCGTGGCT
GTGGGTACCTCGTGTCACCTGATCCCTTCTCCGTGGCTTGCCATGGTGCTGGGTCTTGTG
GCTGGGCTGATCTCCGTCGGGGGAGCCAAGTACCTGCCGTTTCCTCATTTGGCTGTTGGA
TTTTAA
>22499 Human | Gene Stable ID :ENSG00000187010| transcript : 5 of 11 | Location : Homo sapiens:chromosome:1:25272392-25330445:1 | Description : Rh blood group, D antigen [Source:HGNC Symbol;Acc:HGNC:10009]
ATGAGCTCTAAGTACCCGCGGTCTGTCCGGCGCTGCCTGCCCCTCTGGGCCCTAACACTG
GAAGCAGCTCTCATTCTCCTCTTCTATTTTTTTACCCACTATGACGCTTCCTTAGAGGAT
CAAAAGGGGCTCGTGGCATCCTATCAAGTTGGCCAAGATCTGACCGTGATGGCGGCCATT
GGCTTGGGCTTCCTCACCTCGAGTTTCCGGAGACACAGCTGGAGCAGTGTGGCCTTCAAC
CTCTTCATGCTGGCGCTTGGTGTGCAGTGGGCAATCCTGCTGGACGGCTTCCTGAGCCAG
TTCCCTTCTGGGAAGGTGGTCATCACACTGTTCAGTATTCGGCTGGCCACCATGAGTGCT
TTGTCGGTGCTGATCTCAGTGGATGCTGTCTTGGGGAAGGTCAACTTGGCGCAGTTGGTG
GTGATGGTGCTGGTGGAGGTGACAGCTTTAGGCAACCTGAGGATGGTCATCAGTAATATC
TTCAACACAGACTACCACATGAACATGATGCACATCTACGTGTTCGCAGCCTATTTTGGG
CTGTCTGTGGCCTGGTGCCTGCCAAAGCCTCTACCCGAGGGAACGGAGGATAAAGATCAG
ACAGCAACGATACCCAGTTTGTCTGCCATGCTGGGCGCCCTCTTCTTGTGGATGTTCTGG
CCAAGTTTCAACTCTGCTCTGCTGAGAAGTCCAATCGAAAGGAAGAATGCCGTGTTCAAC
ACCTACTATGCTGTAGCAGTCAGCGTGGTGACAGCCATCTCAGGGTCATCCTTGGCTCAC
CCCCAAGGGAAGATCAGCAAGACTTATGTGCACAGTGCGGTGTTGGCAGGAGGCGTGGCT
GTGGGTACCTCGTGTCACCTGATCCCTTCTCCGTGGCTTGCCATGGTGCTGGGTCTTGTG
GCTGGGCTGATCTCCGTCGGGGGAGCCAAGTACCTGCCGGATTGGCTTCCAGGTCCTCCT
CAGCATTGGGGAACTCAGCTTGGCCATCGTGATAGCTCTCATGTCTGGTCTCCTGACAGT
TTCCTCATTTGGCTGTTGGATTTTAAGCAAAAGCATCCAAGAAAAACAAGGCCTGTTCAA
AAACAAGACAACTTCCTCTCACTGTTGCCTGCATTTGTACGTGAGAAACGCTCATGA
>22500 Human | Gene Stable ID :ENSG00000187010| transcript : 6 of 11 | Location : Homo sapiens:chromosome:1:25272392-25330445:1 | Description : Rh blood group, D antigen [Source:HGNC Symbol;Acc:HGNC:10009]
ATGAGCTCTAAGTACCCGCGGTCTGTCCGGCGCTGCCTGCCCCTCTGGGCCCTAACACTG
GAAGCAGCTCTCATTCTCCTCTTCTATTTTTTTACCCACTATGACGCTTCCTTAGAGGAT
CAAAAGGGGCTCGTGGCATCCTATCAAGTTGGCCAAGATCTGACCGTGATGGCGGCCATT
GGCTTGGGCTTCCTCACCTCGAGTTTCCGGAGACACAGCTGGAGCAGTGTGGCCTTCAAC
CTCTTCATGCTGGCGCTTGGTGTGCAGTGGGCAATCCTGCTGGACGGCTTCCTGAGCCAG
TTCCCTTCTGGGAAGGTGGTCATCACACTGTTCAGTATTCGGCTGGCCACCATGAGTGCT
TTGTCGGTGCTGATCTCAGTGGATGCTGTCTTGGGGAAGGTCAACTTGGCGCAGTTGGTG
GTGATGGTGCTGGTGGAGGTGACAGCTTTAGGCAACCTGAGGATGGTCATCAGTAATATC
TTCAACACAGACTACCACATGAACATGATGCACATCTACGTGTTCGCAGCCTATTTTGGG
CTGTCTGTGGCCTGGTGCCTGCCAAAGCCTCTACCCGAGGGAACGGAGGATAAAGATCAG
ACAGCAACGATACCCAGTTTGTCTGCCATGCTGGGCGCCCTCTTCTTGTGGATGTTCTGG
CCAAGTTTCAACTCTGCTCTGCTGAGAAGTCCAATCGAAAGGAAGAATGCCGTGTTCAAC
ACCTACTATGCTGTAGCAGTCAGCGTGGTGACAGCCATCTCAGGGTCATCCTTGGCTCAC
CCCCAAGGGAAGATCAGCAAGACTTATGTGCACAGTGCGGTGTTGGCAGGAGGCGTGGCT
GTGGGTACCTCGTGTCACCTGATCCCTTCTCCGTGGCTTGCCATGGTGCTGGGTCTTGTG
GCTGGGCTGATCTCCGTCGGGGGAGCCAAGTACCTGCCGGGGTGTTGTAACCGAGTGCTG
GGGATTCCCCACAGCTCCATCATGGGCTACAACTTCAGCTTGCTGGGTCTGCTTGGAGAG
ATCATCTACATTGTGCTGCTGGTGCTTGATACCGTCGGAGCCGGCAATGGCATTTTCCTC
ATTTGGCTGTTGGATTTTAAGCAAAAGCATCCAAGAAAAACAAGGCCTGTTCAAAAACAA
GACAACTTCCTCTCACTGTTGCCTGCATTTGTACGTGAGAAACGCTCATGA
>22501 Human | Gene Stable ID :ENSG00000187010| transcript : 7 of 11 | Location : Homo sapiens:chromosome:1:25272392-25330445:1 | Description : Rh blood group, D antigen [Source:HGNC Symbol;Acc:HGNC:10009]
ATGAGCTCTAAGTACCCGCGGTCTGTCCGGCGCTGCCTGCCCCTCTGGGCCCTAACACTG
GAAGCAGCTCTCATTCTCCTCTTCTATTTTTTTACCCACTATGACGCTTCCTTAGAGGAT
CAAAAGGGGCTCGTGGCATCCTATCAAGTTGGCCAAGATCTGACCGTGATGGCGGCCATT
GGCTTGGGCTTCCTCACCTCGAGTTTCCGGAGACACAGCTGGAGCAGTGTGGCCTTCAAC
CTCTTCATGCTGGCGCTTGGTGTGCAGTGGGCAATCCTGCTGGACGGCTTCCTGAGCCAG
TTCCCTTCTGGGAAGGTGGTCATCACACTGTTCAGTATTCGGCTGGCCACCATGAGTGCT
TTGTCGGTGCTGATCTCAGTGGATGCTGTCTTGGGGAAGGTCAACTTGGCGCAGTTGGTG
GTGATGGTGCTGGTGGAGGTGACAGCTTTAGGCAACCTGAGGATGGTCATCAGTAATATC
TTCAACACAGACTACCACATGAACATGATGCACATCTACGTGTTCGCAGCCTATTTTGGG
CTGTCTGTGGCCTGGTGCCTGCCAAAGCCTCTACCCGAGGGAACGGAGGATAAAGATCAG
ACAGCAACGATACCCAGTTTGTCTGCCATGCTGGGCGCCCTCTTCTTGTGGATGTTCTGG
CCAAGTTTCAACTCTGCTCTGCTGAGAAGTCCAATCGAAAGGAAGAATGCCGTGTTCAAC
ACCTACTATGCTGTAGCAGTCAGCGTGGTGACAGCCATCTCAGGGTCATCCTTGGCTCAC
CCCCAAGGGAAGATCAGCAAGACTTATGTGCACAGTGCGGTGTTGGCAGGAGGCGTGGCT
GTGGGTACCTCGTGTCACCTGATCCCTTCTCCGTGGCTTGCCATGGTGCTGGGTCTTGTG
GCTGGGCTGATCTCCGTCGGGGGAGCCAAGTACCTGCCGGGGTGTTGTAACCGAGTGCTG
GGGATTCCCCACAGCTCCATCATGGGCTACAACTTCAGCTTGCTGGGTCTGCTTGGAGAG
ATCATCTACATTGTGCTGCTGGTGCTTGATACCGTCGGAGCCGGCAATGGCATGATTGGC
TTCCAGGTCCTCCTCAGCATTGGGGAACTCAGCTTGGCCATCGTGATAGCTCTCATGTCT
GGTCTCCTGACAGTTTCCTCATTTGGCTGTTGGATTTTAAGCAAAAGCATCCAAGAAAAA
CAAGGCCTGTTCAAAAACAAGACAACTTCCTCTCACTGTTGCCTGCATTTGTACGTGAGA
AACGCTCATGACAGCAAAGTCTCCAATGTTCGCGCAGGCACTGGAGTCAGAGAAAATGGA
GTTGAATCCTTTCTCTGCCACTCTTTGAGGAGAATCTCACCATTTATTATGCACTGTAGA
ATACAACAATAA
>22502 Human | Gene Stable ID :ENSG00000187010| transcript : 8 of 11 | Location : Homo sapiens:chromosome:1:25272392-25330445:1 | Description : Rh blood group, D antigen [Source:HGNC Symbol;Acc:HGNC:10009]
ATGAGCTCTAAGTACCCGCGGTCTGTCCGGCGCTGCCTGCCCCTCTGGGCCCTAACACTG
GAAGCAGCTCTCATTCTCCTCTTCTATTTTTTTACCCACTATGACGCTTCCTTAGAGGAT
CAAAAGGGGCTCGTGGCATCCTATCAAGTTGGCCAAGATCTGACCGTGATGGCGGCCATT
GGCTTGGGCTTCCTCACCTCGAGTTTCCGGAGACACAGCTGGAGCAGTGTGGCCTTCAAC
CTCTTCATGCTGGCGCTTGGTGTGCAGTGGGCAATCCTGCTGGACGGCTTCCTGAGCCAG
TTCCCTTCTGGGAAGGTGGTCATCACACTGTTCAGTATTCGGCTGGCCACCATGAGTGCT
TTGTCGGTGCTGATCTCAGTGGATGCTGTCTTGGGGAAGGTCAACTTGGCGCAGTTGGTG
GTGATGGTGCTGGTGGAGGTGACAGCTTTAGGCAACCTGAGGATGGTCATCAGTAATATC
TTCAACACAGACTACCACATGAACATGATGCACATCTACGTGTTCGCAGCCTATTTTGGG
CTGTCTGTGGCCTGGTGCCTGCCAAAGCCTCTACCCGAGGGAACGGAGGATAAAGATCAG
ACAGCAACGATACCCAGTTTGTCTGCCATGCTGGGCGCCCTCTTCTTGTGGATGTTCTGG
CCAAGTTTCAACTCTGCTCTGCTGAGAAGTCCAATCGAAAGGAAGAATGCCGTGTTCAAC
ACCTACTATGCTGTAGCAGTCAGCGTGGTGACAGCCATCTCAGGGTCATCCTTGGCTCAC
CCCCAAGGGAAGATCAGCAAGACTTATGTGCACAGTGCGGTGTTGGCAGGAGGCGTGGCT
GTGGGTACCTCGTGTCACCTGATCCCTTCTCCGTGGCTTGCCATGGTGCTGGGTCTTGTG
GCTGGGCTGATCTCCGTCGGGGGAGCCAAGTACCTGCCGGGGTGTTGTAACCGAGTGCTG
GGGATTCCCCACAGCTCCATCATGGGCTACAACTTCAGCTTGCTGGGTCTGCTTGGAGAG
ATCATCTACATTGTGCTGCTGGTGCTTGATACCGTCGGAGCCGGCAATGGCATGTCACTC
GGCTGGAACCTGGCTGTAAAAATGGCTGAAGCAGGTGATGAGGAGCTGATGCGTTTGGAC
GTGTCTCAGAGAAATCATGGAGGCGCTGCGGTTCCTACCGGTTCTTGGATGCCTTCTACA
GAGACAACCATAGCCCCAAATTATAGGGATCACATATCAGTGGTTTCCTCATTTGGCTGT
TGGATTTTAAGCAAAAGCATCCAAGAAAAACAAGGCCTGTTCAAAAACAAGACAACTTCC
TCTCACTGTTGCCTGCATTTGTACGTGAGAAACGCTCATGACAGCAAAGTCTCCAATGTT
CGCGCAGGCACTGGAGTCAGAGAAAATGGAGTTGAATCCTTTCTCTGCCACTCTTTGAGG
AGAATCTCACCATTTATTATGCACTGTAGAATACAACAATAA
>22503 Human | Gene Stable ID :ENSG00000187010| transcript : 9 of 11 | Location : Homo sapiens:chromosome:1:25272392-25330445:1 | Description : Rh blood group, D antigen [Source:HGNC Symbol;Acc:HGNC:10009]
ATGAGCTCTAAGTACCCGCGGTCTGTCCGGCGCTGCCTGCCCCTCTGGGCCCTAACACTG
GAAGCAGCTCTCATTCTCCTCTTCTATTTTTTTACCCACTATGACGCTTCCTTAGAGGAT
CAAAAGGGGCTCGTGGCATCCTATCAAGTTGGCCAAGATCTGACCGTGATGGCGGCCATT
GGCTTGGGCTTCCTCACCTCGAGTTTCCGGAGACACAGCTGGAGCAGTGTGGCCTTCAAC
CTCTTCATGCTGGCGCTTGGTGTGCAGTGGGCAATCCTGCTGGACGGCTTCCTGAGCCAG
TTCCCTTCTGGGAAGGTGGTCATCACACTGTTCAGTATTCGGCTGGCCACCATGAGTGCT
TTGTCGGTGCTGATCTCAGTGGATGCTGTCTTGGGGAAGGTCAACTTGGCGCAGTTGGTG
GTGATGGTGCTGGTGGAGGTGACAGCTTTAGGCAACCTGAGGATGGTCATCAGTAATATC
TTCAACACAGACTACCACATGAACATGATGCACATCTACGTGTTCGCAGCCTATTTTGGG
CTGTCTGTGGCCTGGTGCCTGCCAAAGCCTCTACCCGAGGGAACGGAGGATAAAGATCAG
ACAGCAACGATACCCAGTTTGTCTGCCATGCTGGGCGCCCTCTTCTTGTGGATGTTCTGG
CCAAGTTTCAACTCTGCTCTGCTGAGAAGTCCAATCGAAAGGAAGAATGCCGTGTTCAAC
ACCTACTATGCTGTAGCAGTCAGCGTGGTGACAGCCATCTCAGGGTCATCCTTGGCTCAC
CCCCAAGGGAAGATCAGCAAGACTTATGTGCACAGTGCGGTGTTGGCAGGAGGCGTGGCT
GTGGGTACCTCGTGTCACCTGATCCCTTCTCCGTGGCTTGCCATGGTGCTGGGTCTTGTG
GCTGGGCTGATCTCCGTCGGGGGAGCCAAGTACCTGCCGGGGTGTTGTAACCGAGTGCTG
GGGATTCCCCACAGCTCCATCATGGGCTACAACTTCAGCTTGCTGGGTCTGCTTGGAGAG
ATCATCTACATTGTGCTGCTGGTGCTTGATACCGTCGGAGCCGGCAATGGCATGTCACTC
GGCTGGAACCTGGCTGTAAAAATGGCTGAAGCAGGTGATGAGGAGCTGATGCGTTTGGAC
GTGTCTCAGAGAAATCATGGAGGCGCTGCGGTTCCTACCGGTTCTTGGATGCCTTCTACA
GAGACAACCATAGCCCCAAATTATAGGGATCACATATCAGTGGGATTGGCTTCCAGGTCC
TCCTCAGCATTGGGGAACTCAGCTTGGCCATCGTGA
>22504 Human | Gene Stable ID :ENSG00000187010| transcript : 11 of 11 | Location : Homo sapiens:chromosome:1:25272392-25330445:1 | Description : Rh blood group, D antigen [Source:HGNC Symbol;Acc:HGNC:10009]
ATGAGCTCTAAGTACCCGCGGTCTGTCCGGCGCTGCCTGCCCCTCTGGGCCCTAACACTG
GAAGCAGCTCTCATTCTCCTCTTCTATTTTTTTACCCACTATGACGCTTCCTTAGAGGAT
CAAAAGGGGCTCGTGGCATCCTATCAAGTTGGCCAAGATCTGACCGTGATGGCGGCCATT
GGCTTGGGCTTCCTCACCTCGAGTTTCCGGAGACACAGCTGGAGCAGTGTGGCCTTCAAC
CTCTTCATGCTGGCGCTTGGTGTGCAGTGGGCAATCCTGCTGGACGGCTTCCTGAGCCAG
TTCCCTTCTGGGAAGGTGGTCATCACACTGTTCAGTATTCGGCTGGCCACCATGAGTGCT
TTGTCGGTGCTGATCTCAGTGGATGCTGTCTTGGGGAAGGTCAACTTGGCGCAGTTGGTG
GTGATGGTGCTGGTGGAGGTGACAGCTTTAGGCAACCTGAGGATGGTCATCAGTAATATC
TTCAACACAGACTACCACATGAACATGATGCACATCTACGTGTTCGCAGCCTATTTTGGG
CTGTCTGTGGCCTGGTGCCTGCCAAAGCCTCTACCCGAGGGAACGGAGGATAAAGATCAG
ACAGCAACGATACCCAGTTTGTCTGCCATGCTGGGCGCCCTCTTCTTGTGGATGTTCTGG
CCAAGTTTCAACTCTGCTCTGCTGAGAAGTCCAATCGAAAGGAAGAATGCCGTGTTCAAC
ACCTACTATGCTGTAGCAGTCAGCGTGGTGACAGCCATCTCAGGGTCATCCTTGGCTCAC
CCCCAAGGGAAGATCAGCAAGACTTATGTGCACAGTGCGGTGTTGGCAGGAGGCGTGGCT
GTGGGTACCTCGTGTCACCTGATCCCTTCTCCGTGGCTTGCCATGGTGCTGGGTCTTGTG
GCTGGGTGA
>22505 Cow | Gene Stable ID :ENSBTAG00000001297| transcript : 1 of 1 | Location : Bos taurus:chromosome:2:128213650-128254607:1 | Description : Bos taurus rhesus-like protein (LOC282685), mRNA. [Source:RefSeq mRNA;Acc:NM_174712]
ATGGGCTCTAAGTACCAAAAGTCTGTGCGGGTCTGGCTGCCCCTGTGTGCCATAACACTG
GAGGTGATTTTCATTGTCATCTTCTTCTTTTTCACCTCCTATTCAGCTTCTGTAGATGAA
CAGAAGAAGCTCTTGAGGGACTACCGAGCATTCCAGGATGTGTTCATCATGGCAACCTTT
GGCTTCGGCTTCCTCAATACTTCTTTGCGGAGACATTGCTGGAGCAGCATAGCCTTCAAT
CTCTTTCTGCTGGTCCTCGGGGTGCAGCTGGCAGCCCTGCTGGATGGCTTCCTGACCCAA
CTCTCCCTTAGGAAGATGGTCATCGATATGTCCAGTATTCAGAGAGCCACCATGATCGCT
ACATCTGTGCTGATCTCCGCGGGTGTCGTCCTGGGGAAGGTCAACCTGCTGCAGCTGGTG
ATTATGACGCTGATAGAGGTGACAGCCTTCAGTGCCACGAGGCTGGTCAGCATAAGCTAC
CTCGATATGAACATGCATGTAAGCATGATGTATATGCACATGTTTGCGGCCTATTTTGGG
CTGACTGTGGTCTGCTGCCTCCGGAAGCCTCTGCCCAGCGCATCAGAGGACAAAGATCAG
ACAGCAACGAGCCCCAGTTTGTTCACCATGCTGGGCACCCTCTTCTTGTGGATATTCTGG
CCGAGTTTCAACTCTGCTCTGCTGGAACTTGCAGATGAAAGAAACATGGCCGTGTTCAAC
ACCTACTACGCCCTGGCGGTTAGCACAGTGACCGGCATCTTAATGTCAGCCTTGGCTCAC
CCTCAAGGGAAGATCAATATGACTCACATCCACAAGGCAGTGCTGGCAGGAGGTGTGGCT
GTGGGTGCCCCTTCTTACCTGATCCATGCTCCTTGGCTTGCCATGGTGCTGGGATCTGTG
GCTGGGATGATCTCCATCGGGGGATTCAGATACCTGCAGGCGTGTCTCCAGCGAAAGGTG
CAACTCCACGACACCTACGGCGTGCACTACACCTTTGGCTTGCCGGGTCTGCTTGGAGGG
ATTGTCAACATCATGCTGATGGCGCTTCAGGCCCAGGGAGTCGATAAGTCCACGCTCGGC
TACAAGGTACTCATCGACCTCGGGGCGCTGGCCTTCACCATCGTCATGGGTGTGGCCTCT
GGCCTCTTGACAGGTTTGCTCTTAAACCTCAACATATGGAAATCAACTCACAAGATTCAC
TATTTTGACGACCAATCTTTCTGGAAGTTTCCACATTTGGCTGTTGGATATTAA
>22506 Cow | Gene Stable ID :ENSBTAG00000011300| transcript : 1 of 1 | Location : Bos taurus:chromosome:23:22088740-22109658:-1 | Description : Bos taurus Rh-associated glycoprotein (RHAG), mRNA. [Source:RefSeq mRNA;Acc:NM_174171]
ATGAGGTTCAAGTTCCCTCTCATGGCCATTGGCCTGGAAGTTGTCATGATTGTTTTATTT
GCATTATTTGTTCAGTATGAAACGAGTGTGAACACTTCCAGGAATCCCAACGAGACTGAG
TCAGCTGCCATGGACGTGGAGAAAACCATGGAATCGTATCCTTTCTTCCAAGATGTGCAC
ATTATGGTATTCGCTGGGTTCGGCTTCCTCATGACCTTCTTGTGGAAATATGGCTTCAGT
GGTGTGGGCATCAACCTACTTATAGCTGCTCTGGGACTCCAATGGGGCACTATTATACAG
GGGATCTTTCGTAGCCACGGACAGAAATTCCTAATAGAAATGAAAAACATGATACACGCA
GACTTCAGTACAGTCACAGTTCTGATTTCTTTTGGAGCTGTCCTGGGTAAAACAAGTCCA
GTCCAGATGCTGATCATGACAATTTTAGAAATTACTGTCTATGCTGCCAATGAATATCTG
GTTTTTAAGATATTATGGGCCTCTGATACTGGAGAATCGATGACCATCCATGCCTTTGGG
GCTTACTTTGGTTTGGCTGTAGCAGGCATCTTGTATCGATCAGGATTGAAAGAAAAACAT
CCCAATGAAGAGTCTGTATACCACTCGGACTTGTTTGCGATGATTGGGTCTCTTTTCTTA
TGGATATTTTGGCCTAGCTTTAATTCTGCCACTGCTGATGAAGCAAAGAAACAGTACAGG
GCCATCGTGAACACGTACTTCTCTCTTGCTGCCTCCGTGGTCACAGCCTACGCATGTTCC
AGCCTTCTCGAGAGCCGAGGCAAGCTCAATATGGTTCACATTCAGAATGCAACTCTGGCT
GGAGGAGTGGCTGTGGGCACTTGTGCGGACATGGAGATTCCCCCCTATTATGCTATGATC
ATTGGGAGCATTGCAGGAGCGGTCTCCGTGTTTGGGTTCAAGTTCCTGACTCCACTTTTC
ACTACTAAACTGAGGATCCATGACACCTGTGGAGTCCATAACCTACATGGCTTACCTGGT
GTGATAGGAGGCCTTGCTGGCATCATCACCGTAGCCTTGGAGGAATCTGACTCGACTAAG
ACGGTCAGTCAGGCAGCCGCGCTAGGTTCATCCATTGCAACAGCACTTGTTGGAGGGCTA
ATCACAGGTGCGATTTTAAAGATTCCTTTCTGGGCACAGCCACCTGATGAGGACTGCTAT
GATGATTCTGTTTATTGGGAGGTTCCTGAGAGGAAAGAATATGACAACCATTTCCATGAA
CTTCTCTCTACCCTCCATTAG
>22507 Human | Gene Stable ID :ENSG00000112077| transcript : 1 of 3 | Location : Homo sapiens:chromosome:6:49605157-49636839:-1 | Description : Rh-associated glycoprotein [Source:HGNC Symbol;Acc:HGNC:10006]
ATGAGGTTCACATTCCCTCTCATGGCTATAGTCCTGGAAATTGCCATGATTGTTTTATTT
GGATTATTTGTTGAGTATGAAACGGACCAGACTGTTCTCGAGCAGCTCAACATCACCAAG
CCAACAGACATGGGCATATTCTTTGAGTTATATCCTCTGTTCCAAGATGTACATGTTATG
ATATTTGTTGGGTTTGGCTTCCTCATGACCTTCCTGAAGAAATATGGCTTCAGCAGTGTG
GGTATCAACCTACTCGTTGCTGCTTTGGGCCTCCAGTGGGGCACTATTGTACAGGGAATC
CTGCAAAGCCAGGGACAGAAATTTAACATTGGAATCAAAAACATGATAAATGCAGACTTC
AGTGCAGCCACAGTTCTGATATCTTTTGGAGCTGTCCTGGGAAAAACGAGCCCCACCCAA
ATGCTGATCATGACAATTTTAGAAATTGTTTTCTTTGCCCACAATGAATACCTGGTTAGT
GAAATATTTAAGGCCTCTGACATTGGAGCATCAATGACGATCCATGCCTTTGGGGCCTAC
TTTGGCTTGGCTGTAGCAGGCATCTTGTATCGATCTGGACTGAGAAAGGGGCATGAAAAT
GAAGAGTCCGCATACTACTCAGACTTGTTTGCAATGATTGGGACTCTCTTTCTGTGGATG
TTTTGGCCCAGCTTTAACTCGGCCATTGCTGAACCTGGAGACAAACAGTGCAGGGCCATT
GTAAACACGTACTTCTCTCTCGCTGCCTGTGTGCTCACAGCCTTTGCCTTCTCCAGCCTA
GTGGAGCACCGAGGCAAGCTCAACATGGTTCACATTCAGAATGCCACCCTTGCTGGAGGA
GTTGCTGTGGGCACTTGTGCGGATATGGCAATTCACCCATTTGGTTCTATGATTATTGGG
AGCATTGCAGGAATGGTCTCTGTGCTTGGATACAAGTTCCTGACTCCACTTTTTACTACT
AAACTGAGGATCCATGATACATGTGGGGTCCATAACCTCCACGGCTTACCTGGTGTAGTG
GGAGGCCTTGCAGGCATTGTGGCAGTAGCAATGGGCGCCTCCAACACGTCTATGGCCATG
CAGGCAGCTGCACTGGGTTCCTCTATCGGAACAGCAGTTGTTGGAGGTCTGATGACAGGT
TTAATTCTAAAGTTGCCTCTCTGGGGACAGCCATCTGACCAGAACTGCTATGATGATTCT
GTTTATTGGAAGGTCCCTAAGACGAGATAA
>22508 Human | Gene Stable ID :ENSG00000112077| transcript : 2 of 3 | Location : Homo sapiens:chromosome:6:49605157-49636839:-1 | Description : Rh-associated glycoprotein [Source:HGNC Symbol;Acc:HGNC:10006]
ATGAGGTTCACATTCCCTCTCATGGCTATAGTCCTGGAAATTGCCATGATTGTTTTATTT
GGATTATTTGTTGAGTATGAAACGGACCAGACTGTTCTCGAGCAGCTCAACATCACCAAG
CCAACAGACATGGGCATATTCTTTGAGTTATATCCTCTGTTCCAAGATGTACATGTTATG
ATATTTGTTGGGTTTGGCTTCCTCATGACCTTCCTGAAGAAATATGGCTTCAGCAGTGTG
GGTATCAACCTACTCGTTGCTGCTTTGGGCCTCCAGTGGGGCACTATTGTACAGGGAATC
CTGCAAAGCCAGGGACAGAAATTTAACATTGGAATCAAAAACATGATAAATGCAGACTTC
AGTGCAGCCACAGTTCTGATATCTTTTGGAGCTGTCCTGGGAAAAACGAGCCCCACCCAA
ATGCTGATCATGACAATTTTAGAAATTGTTTTCTTTGCCCACAATGAATACCTGGTTAGT
GAAATATTTAAGGCCTCTGACATTGGAGCATCAATGACGATCCATGCCTTTGGGGCCTAC
TTTGGCTTGGCTGTAGCAGGCATCTTGTATCGATCTGGACTGAGAAAGGGGCATGAAAAT
GAAGAGTCCGCATACTACTCAGACTTGTTTGCAATGATTGGGACTCTCTTTCTGTGGATG
TTTTGGCCCAGCTTTAACTCGGCCATTGCTGAACCTGGAGACAAACAGTGCAGGGCCATT
GTAAACACGTACTTCTCTCTCGCTGCCTGTGTGCTCACAGCCTTTGCCTTCTCCAGCCTA
GTGGAGCACCGAGGCAAGCTCAACATGGTTCACATTCAGAATGCCACCCTTGCTGGAGGA
GTTGCTGTGGGCACTTGTGCGGATATGGCAATTCACCCATTTGGTTCTATGATTATTGGG
AGCATTGCAGGAATGGTCTCTGTGCTTGGATACAAGTTCCTGACTCCACTTTTTACTACT
AAACTGAGGATCCATGATACATGTGGGGTCCATAACCTCCACGGCTTACCTGGTGTAGTG
GGAGGCCTTGCAGGCATTGTGGCAGTAGCAATGGGCGCCTCCAACACGTCTATGGCCATG
CAGGCAGCTGCACTGGGTTCCTCTATCGGAACAGCAGTTGTTGGAGGTCTGATGACAGGA
ACCTGA
>22509 Human | Gene Stable ID :ENSG00000112077| transcript : 3 of 3 | Location : Homo sapiens:chromosome:6:49605157-49636839:-1 | Description : Rh-associated glycoprotein [Source:HGNC Symbol;Acc:HGNC:10006]
ATGAGGTTCACATTCCCTCTCATGGCTATAGTCCTGGAAATTGCCATGATTGTTTTATTT
GGATTATTTGTTGAGTATGAAACGGACCAGACTGTTCTCGAGCAGCTCAACATCACCAAG
CCAACAGACATGGGCATATTCTTTGAGTTATATCCTCTGTTCCAAGATGTACATGTTATG
ATATTTGTTGGGTTTGGCTTCCTCATGACCTTCCTGAAGAAATATGGCTTCAGCAGTGTG
GGTATCAACCTACTCGTTGCTGCTTTGGGCCTCCAGTGGGGCACTATTGTACAGGGAATC
CTGCAAAGCCAGGGACAGAAATTTAACATTGGAATCAAAAACATGATAAATGCAGACTTC
AGTGCAGCCACAGTTCTGATATCTTTTGGAGCTGTCCTGGGAAAAACGAGCCCCACCCAA
ATGCTGATCATGACAATTTTAGAAATTGTTTTCTTTGCCCACAATGAATACCTGGTTAGT
GAAATATTTAAGGCCTCTGACATTGGAGCATCAATGACGATCCATGCCTTTGGGGCCTAC
TTTGGCTTGGCTGTAGCAGGCATCTTGTATCGATCTGGACTGAGAAAGGGGCATGAAAAT
GAAGAGTCCGCATACTACTCAGACTTGTTTGCAATGATTGGGACTCTCTTTCTGTGGATG
TTTTGGCCCAGCTTTAACTCGGCCATTGCTGAACCTGGAGACAAACAGTGCAGGGCCATT
GTAAACACGTACTTCTCTCTCGCTGCCTGTGTGCTCACAGCCTTTGCCTTCTCCAGCCTA
GTGGAGCACCGAGGCAAGCTCAACATGGTTCACATTCAGAATGCCACCCTTGCTGGAGGA
GTTGCTGTGGGCACTTGTGCGGATATGGCAATTCACCCATTTGGTTCTATGATTATTGGG
AGCATTGCAGGAATGGTCTCTGTGCTTGGATACAAGTTCCTGACTCCACTTTTTACTACT
AAACTGAGGATCCATGATACATGTGGGGTCCATAACCTCCACGGCTTACCTGGTGTAGTG
GGAGGCCTTGCAGGCATTGTGGCAGTAGCAATGGGCGCCTCCAACACGTCTATGGCCATG
CAGGCAGCTGCACTGGGTTCCTCTATCGGAACAGCAGTTGTTGGAGGTCTGATGACAGGT
TTAATTCTAAAGTTGCCTCTCTGGGGACAGCCATCTGACCAGAACTGCTATGATGATTCT
GTTTATTGGAAGGTCCCTAAGACGAGAGTCTAA
>22510 Cow | Gene Stable ID :ENSBTAG00000012234| transcript : 1 of 2 | Location : Bos taurus:chromosome:3:14493714-14507416:-1 | Description : Ammonium transporter Rh type B [Source:UniProtKB/Swiss-Prot;Acc:Q95M77]
ATGGCCTGGTCTCCCCGCCACTCCGCGGGCCGGCGACTGCAGCTGCCCCTGCTGTGCCTC
CTCCTCCAGGGCGCCACCGCCATCCTCTTTGCGGTCTTTGTCCGCTACAACCGTGAAACC
GACGCTGCCCTCTGGCACTGGGGCAACCACAGTAACGCGGACAATGAATTTTACTTTCGC
TACCCAAGCTTCCAGGATGTGCATGCCATGATCTTCGTGGGTTTCGGCTTCCTTATGGTC
TTCCTGCAGCGCTACGGCTTCGGCAGCGTGGGCTTCACCTTCCTCCTGGCCGCCTTTGCC
CTGCAGTGGTCCACGCTCATCCAGGGCTTCTTCCACTCCTTCCGTGGTGGCTACATCCTT
GTAGGCATGGAGAGCATGATCAATGCTGACTTCTGTGCTGGGGCCGTGCTTATCTCCTTT
GGGGCCGTACTGGGCAAGACTGGGCCGGTTCAGCTGCTGCTCATGGCCCTGCTGGAGGTG
GTGCTGTTTGGCCTCAACGAGTTTGTCCTGCTTAGCCTCCTGGAGGTGAAGGACGCAGGA
GGCTCCATGACTATCCACACTTTTGGTGCTTACTTCGGGCTGATCCTCTCCCGGGTCCTC
TATAGGCCCCAACTGGAGAAGAGCAAGCATCGCCAGGGCTCTGTCTACCATTCGGACCTC
TTTGCCATGATTGGGACCATCTTCCTGTGGATCTTCTGGCCTAGTTTCAACTCTGCACCC
ACTGCCCTGGGGGACGGGCAGCATCGGACCGCTCTCAACACATACTACTCCTTGACCGCC
AGCACCCTCAGCACCTTCGCCTTGTCAGCCCTTGTTGGGGGGGATGGGCGGCTGGACATG
GTCCACGTGCAGAACGCAGCGCTGGCCGGAGGGGTTGTAGTGGGGACATCAGCTGAAATG
ATGCTGACACCCTTTGGGGCTCTGGCGGCTGGCTTCCTGGCTGGGGCCATCTCCACACTG
GGGTACAAGTTCGTCACGCCCATCCTTGAGTCCAAACTCAAAGTCCAAGACACATGTGGT
GTGCACAACCTCCATGGGATGCCGGGGGTCCTGGGAGCCCTCCTGGGTGGCCTTGTGGCT
GGGCTGGCCACCCGTGAAGCTTATGGAGATGGCCTGGAGAGTGTGTTTCCACTCATAGCC
GAGGGCCAGCGCAGTGCCACGTCTCAGGCCATGCACCAGCTCTTCGGGCTGTTTGTCACA
CTGACATTTGCCTCTGTGGGTGGGGGCCTTGGAGGGCTCCTGCTGAGGCTGCCCATCCTG
GACTCCCCGCCAGACTCCCAGTGCTACGAGGACCAGATTTACTGGGAGGTGCCTGGAGAA
CATGAGCATTTAGCCCAGGGATCAGAGGAGACAGAGACTCAGGCCTAA
>22511 Cow | Gene Stable ID :ENSBTAG00000012234| transcript : 2 of 2 | Location : Bos taurus:chromosome:3:14493714-14507416:-1 | Description : Ammonium transporter Rh type B [Source:UniProtKB/Swiss-Prot;Acc:Q95M77]
ATGGCCTGGTCTCCCCGCCACTCCGCGGGCCGGCGACTGCAGCTGCCCCTGCTGTGCCTC
CTCCTCCAGGGCGCCACCGCCATCCTCTTTGCGGTCTTTGTCCGCTACAACCGTGAAACC
GACGCTGCCCTCTGGCACTGGGGCAACCACAGTAACGCGGACAATGAATTTTACTTTCGC
TACCCAAGCTTCCAGGATGTGCATGCCATGATCTTCGTGGGTTTCGGCTTCCTTATGGTC
TTCCTGCAGCGCTACGGCTTCGGCAGCGTGGGCTTCACCTTCCTCCTGGCCGCCTTTGCC
CTGCAGTGGTCCACGCTCATCCAGGGCTTCTTCCACTCCTTCCGTGGTGGCTACATCCTT
GTAGGCATGGAGAGCATGATCAATGCTGACTTCTGTGCTGGGGCCGTGCTTATCTCCTTT
GGGGCCGTACTGGGCAAGACTGGGCCGGTTCAGCTGCTGCTCATGGCCCTGCTGGAGGTG
GTGCTGTTTGGCCTCAACGAGTTTGTCCTGCTTAGCCTCCTGGAGGTGAGTTTGGATGGG
GATGGGGTGCGGACCCCACCTCCCCAGGTGAAGGACGCAGGAGGCTCCATGACTATCCAC
ACTTTTGGTGCTTACTTCGGGCTGATCCTCTCCCGGGTCCTCTATAGGCCCCAACTGGAG
AAGAGCAAGCATCGCCAGGGCTCTGTCTACCATTCGGACCTCTTTGCCATGATTGGGACC
ATCTTCCTGTGGATCTTCTGGCCTAGTTTCAACTCTGCACCCACTGCCCTGGGGGACGGG
CAGCATCGGACCGCTCTCAACACATACTACTCCTTGACCGCCAGCACCCTCAGCACCTTC
GCCTTGTCAGCCCTTGTTGGGGGGGATGGGCGGCTGGACATGCCCATCCTTGAGTCCAAA
CTCAAAGTCCAAGACACATGTGGTGTGCACAACCTCCATGGGATGCCGGGGGTCCTGGGA
GCCCTCCTGGGTGGCCTTGTGGCTGGGCTGGCCACCCGTGAAGCTTATGGAGATGGCCTG
GAGAGTGTGTTTCCACTCATAGCCGAGGGCCAGCGCAGTGCCACGTCTCAGGCCATGCAC
CAGCTCTTCGGGCTGTTTGTCACACTGACATTTGCCTCTGTGGGTGGGGGCCTTGGAGGG
CTCCTGCTGAGGCTGCCCATCCTGGACTCCCCGCCAGACTCCCAGTGCTACGAGGACCAG
ATTTACTGGGAGGTGCCTGGAGAACATGAGCATTTAGCCCAGGGATCAGAGGAGACAGAG
ACTCAGGCCTAA
>22512 Mouse | Gene Stable ID :ENSMUSG00000104445| transcript : 1 of 1 | Location : Mus musculus:chromosome:3:88242873-88254709:-1 | Description : Rhesus blood group-associated B glycoprotein [Source:MGI Symbol;Acc:MGI:1927379]
ATGGCCCGCGTTCCCCGCCACCGGCGCCTGGTCCTGCCGCTGCTGTGCCTGCTCTTCCAA
GGCGCCACTGCCCTCCTCTTTGCTATCTTTGTCCGGTACAACCACGAAACCGACGCTGCC
CTGTGGCACTGGGGCAACCACAGTAACGTGGACAACGAGTTTTACTTTCGCTACCCAAGC
TTCCAGGATGTGCACGTCATGGTCTTCGTGGGCTTTGGCTTCCTCATGGTCTTTCTACAG
CGGTACGGCTTCAGCAGTGTGGGCTTTACCTTCCTCGTGGCCAGCCTCACCCTGCAGTGG
GCCACACTGCTCCAAGGCTTCCTCCACTCTTTCCACGGTGGCCACATCCATGTTGGCGTG
GAGAGTTTGATCAACGCTGACTTCTGCGCGGGAGCTGTGCTCATCTCTTTCGGGGCTGTT
CTGGGCAAGACTGGGCCAGCCCAGCTGCTGCTAATGGCTCTACTGGAGGCAGTGCTGTTT
AGCGTCAACGAGTTTATACTACTCAGTCTCCTGGGGGTGAGAGATGCTGGAGGGTCCATG
ACAATTCACACATTTGGGGCCTACTTCGGGCTGTTCCTCTCATGGGTCCTCTACAGATCC
CAGCTGGAGAAGAGCAGGCATCGCCAGAGCTCTGTCTACAACTCTGACCTCTTTGCCATG
ATCGGGACCATCTTCCTGTGGGTTTTCTGGCCCAGCTTCAACTCCGCGCCGACAGCGCTG
GGGGATGGGCAGCATCGGACCGTGGTCAACACATACTATTCACTCACCGCAAGCACCCTC
AGTACTTTCGCCTTGTCAGCCCTTGTCAGTGGAGATGGACGACTGGACATGGTCCACGTC
CAGAACGCAGCACTGGCTGGAGGTGTTGTGGTGGGGACATCAAGTGAGATGATGCTGACA
CCCTTTGGGGCGCTGGCAGCTGGCTTCCTGGCTGGGACTGTCTCCACACTGGGGTATAAG
TTCTTTACGCCTATCCTTGAATCCAGATTTAAACTGCAAGACACATGTGGTGTTCACAAC
CTCCATGGGATGCCAGGGGTCCTGGGGGCCATCCTGGGAGTCGTAGTGGCTGCACTGGCC
ACCCACGAAGCTTATGGAGATGGCCTGCAGAGTGTGTTTCCACTCATAGCCAAGGGTCAG
CGGAGTGCCACGTCTCAGGCCGTGTATCAGCTCTTCGGAATGTTTGTCACACTGGTGTTT
GCCTCTGTGGGTGGCAGCCTTGGAGGGCTCCTGCTGCGGCTCCCCTTTCTGGACTCCCCT
CCAGACTCCCAATGCTTCGAGGACCAGGTTTACTGGGAGGTACCTGGAGAGCAGGAGACT
GAGACCCAGAGGCCTCTGAGGGGTGGGGAGTCAGACACCCGGGCCTAA
