# Supplementary material for: Aligning coding sequences with frameshift extension penalties
Source: Algorithms Mol Biol. 2017 Mar 31;12:10. doi: 10.1186/s13015-017-0101-4 (PMC5374649; doi:10.1186/s13015-017-0101-4)
Supplement: Supplementary file 2 — Additional file 2: CDS of the ten gene families. Zip file containing the CDS files at the fasta format for each of the ten gene families considered in the “Results” section. [file 13015_2017_101_MOESM2_ESM.zip › V.fasta]

>16688 Mouse | Gene Stable ID :ENSMUSG00000028860| transcript : 1 of 4 | Location : Mus musculus:chromosome:4:133253089-133263113:-1 | Description : synaptotagmin-like 1 [Source:MGI Symbol;Acc:MGI:1933365]
ATGCCCCAGAGAGGCCACCCATCTCAGGAGAGGCTTTGGGCCCTGCCCTCCCTCCCCATG
GCACATGGACCAGGATCTGAAGCTGAGGGGTTGCTGGACCTCAGCTTCCTGACAGAGGAG
GAACAGGAGGCCATCTCTGATGTCCTCAAACGAGATGCCCACCTGCGCCAGCTGGAGGAA
GGGCGGGTCAGCAAGCTCCGGGCCTCCCTGGAAGACCCCTGGCAGCTGAAGATCCTGACA
GGGGACTGGTTCCAAGAAGCGCGTTCCCAGAGGCACCATCACGCCCATTTTGGTTCTGAC
CTCGTCCGGGCTTCTATCCGAAGGAAGAAGAGCCCAAAGGGGGACCAGGCTCTGGGGAGT
GATGGTGAAGCAGAGGCTGCTGGGGAAAACACCATTGAAGGAGAGCCGGAGTCCAGGGTC
TCCATAGAGGTGGCAGCTCCAGAGAGAAACACTGAGACCCAAGCTTCCGAAGGTCAGGAG
GAGGAGCCCCAGGACCAGGAATGTGAGCTGGAGGCCCCTGGCGAAGGGGGTGTGCAGGTG
GCAGAGGCGGACCCAGAGCTGGATCCTGAGCAGAAGGCGGAGCAGGAGTCCCAGCCAACT
CCAGCCCAGTCCAAGGCGACCTCCAAGATCCTGGAGAATGGAGAAGAGGCCCCGGGGCTC
GGCCCCTCTCTTGACCGCATGCTCAGCAGCAGCTCCTCTGTGTCCAGCCTCAATTCCTCT
ACGCTGAGCGGCAGCCTGATGAGCCTATCCGGGGAGGCAGAGGCAGGCACGGTGCAGGTG
CGAGGCTCCGTGCTCTTCTCGCTGCGCTACGAGCCTGGCACCTCTGAGCTGCGAGTACAG
GTGATCCAGTGCCAGGGCCTGGCCGCTGCCCGGCGACGCCGCTCCGATCCCTACGTGAAA
AGCTACCTCCTCCCGGATAAGCAGAGCAAGCGTAAGACGTCAGTGAAGAAACGGAATCTG
AACCCGATCTTCAACGAGACTCTGCGGGTTCCTCCATCTCCAGATGAGCTTCCCAGCCGT
GGACTGCTGTCTCTGTCCCTTAAGTATGTCCCTGCCGGCTCAGAGGGAGGAGGACAGCCT
CAGAGTGGGGAGTTACACTTCTGGGTAAAGGAAGCTCAGAGCCTGGTACCACTGCGACCA
GGATCCCTGGACACTTACATTCAATGCTCAGTGCTGCCTGATGACAGTCGGGCCAGCCGC
CAACGCACAAGAGTGGTTCGAAGAAGTCTCAGCCCTGTGTTCAACCACACCATGGTTTAT
GACGGCTTCGGGCCTGCTGACCTACGCCAGGCCTGTGCCGAGCTCTCCCTGTGGGACCAT
GGGGCCCTGGCCAGTCGCCAGCTGGGGGGCACACGCCTCAGCCTTGGTACAGGCAGCAGT
TATGGGCTTCAGGTGCCCTGGATGGATTCCACACCGGAGGAGAAGCAGCTGTGGCAGACA
CTCCTGGAGCGGCCCTGTGAGTGGGTGGATGGCCTTCTGCCCCTCAGAACCAACCTGGTC
CCCAGGGCATAG
>16689 Mouse | Gene Stable ID :ENSMUSG00000028860| transcript : 2 of 4 | Location : Mus musculus:chromosome:4:133253089-133263113:-1 | Description : synaptotagmin-like 1 [Source:MGI Symbol;Acc:MGI:1933365]
ATGCCCCAGAGAGGCCACCCATCTCAGGAGAGGCTTTGGGCCCTGCCCTCCCTCCCCATG
GCACATGGACCAGGATCTGAAGCTGAGGGGTTGCTGGACCTCAGCTTCCTGACAGAGGAG
GAACAGGAGGCCATCTCTGATGTCCTCAAACGAGATGCCCACCTGCGCCAGCTGGAGGAA
GGGCGGGTCAGCAAGCTCCGGGCCTCCCTGGAAGACCCCTGGCAGCTGAAGATCCTGACA
GGGGACTGGTTCCAAGAAGCGCGTTCCCAGAGGCACCATCACGCCCATTTTGGTTCTGAC
CTCGTCCGGGCTTCTATCCGAAGGAAGAAGAGCCCAAAGGGGGACCAGGCTCTGGGGAGT
GATGGTGAAGCAGAGGCTGCTGGGGAAAACACCATTGAAGGAGAGCCGGAGTCCAGGGTC
TCCATAGAGGTGGCAGCTCCAGAGAGAAACACTGAGACCCAAGGGCCTGATTTGTTCTCA
CCATATGTACCCTCAAAGGCTTCCGAAGGTCAGGAGGAGGAGCCCCAGGACCAGGAATGT
GAGCTGGAGGCCCCTGGCGAAGGGGGTGTGCAGGTGGCAGAGGCGGACCCAGAGCTGGAT
CCTGAGCAGAAGGCGGAGCAGGAGTCCCAGCCAACTCCAGCCCAGTCCAAGGCGACCTCC
AAGATCCTGGAGAATGGAGAAGAGGCCCCGGGGCTCGGCCCCTCTCTTGACCGCATGCTC
AGCAGCAGCTCCTCTGTGTCCAGCCTCAATTCCTCTACGCTGAGCGGCAGCCTGATGAGC
CTATCCGGGGAGGCAGAGGCAGGCACGGTGCAGGTGCGAGGCTCCGTGCTCTTCTCGCTG
CGCTACGAGCCTGGCACCTCTGAGCTGCGAGTACAGGTGATCCAGTGCCAGGGCCTGGCC
GCTGCCCGGCGACGCCGCTCCGATCCCTACGTGAAAAGCTACCTCCTCCCGGATAAGCAG
AGCAAGCGTAAGACGTCAGTGAAGAAACGGAATCTGAACCCGATCTTCAACGAGACTCTG
CGGCACTCTGTCCAGCAGGCTGATCTCCCAGGCCGCGTGCTGAGCCTGTCCGTGTGGCAC
CGGGAAAGTCTGGGTCGCAACATCTTCCTGGGAGAAGTAGAAGTGCCCCTAGACACATGG
AACTGGGACTCTGAGGCTACCTGGCTCCCCCTGCAGCCTCGGGTTCCTCCATCTCCAGAT
GAGCTTCCCAGCCGTGGACTGCTGTCTCTGTCCCTTAAGTATGTCCCTGCCGGCTCAGAG
GGAGGAGGACAGCCTCAGAGTGGGGAGTTACACTTCTGGGTAAAGGAAGCTCAGAGCCTG
GTACCACTGCGACCAGGATCCCTGGACACTTACATTCAATGCTCAGTGCTGCCTGATGAC
AGTCGGGCCAGCCGCCAACGCACAAGAGTGGTTCGAAGAAGTCTCAGCCCTGTGTTCAAC
CACACCATGGTTTATGACGGCTTCGGGCCTGCTGACCTACGCCAGGCCTGTGCCGAGCTC
TCCCTGTGGGACCATGGGGCCCTGGCCAGTCGCCAGCTGGGGGGCACACGCCTCAGCCTT
GGTACAGGCAGCAGTTATGGGCTTCAGGTGCCCTGGATGGATTCCACACCGGAGGAGAAG
CAGCTGTGGCAGACACTCCTGGAGCGGCCCTGTGAGTGGGTGGATGGCCTTCTGCCCCTC
AGAACCAACCTGGTCCCCAGGGCATAG
>16690 Cow | Gene Stable ID :ENSBTAG00000000460| transcript : 1 of 1 | Location : Bos taurus:chromosome:29:9806834-9927317:1 | Description : synaptotagmin-like 2 [Source:HGNC Symbol;Acc:HGNC:15585]
ATGATCGACTTAAGCTTCCTGACGGAGGAGGAGCAGGAGGCCATCATGAAGGTTCTGCAG
CGAGACGCCGCCCTGAAGAGGGCCGAAGAGGAGAGAGTCAGACATTTGCCTGAAAAAGTT
AAGGATGACCAGCAACTGAAGAATATGAGTGGCCAGTGGTTTTATGAAGCCAAGGCAAAA
AGACACAGAGACAGAATCCACGGTGCAGATATTATCAGAGTATCCATGAGGAAGAAGAGG
CCCCAGGTAGCAGATGAGCAGAGTAAGGACAGAGCAAACAGGGCAAAGGAAAGCTGGGTG
AATAACGTCCACAAGGATGCTTTCCTCCCCCCAGAGCTAACCGGTGTTGTAGAAGAGCCA
GAAGAAGATGTAGCCCCAGCAAGCCCCAGTTCCAGCGTGGTAAATCCAGCATCCACCATG
ATTGATGCATCCCAGGAAAACACAAGGAAGTCAGCTATATCTCCAGCCAAGCCAAGGAAG
AATCCGTTTAATAGCTCCATGTTGCCAGAAGATCACTTATCTCAACAAACCAAAAATGAG
CAGTCAAAAAATGGAAAGACTGGTTTATTTCAGACTTCAAAAGAGGGGGAGTTGTCAGAG
TCCAAAGAAGAGTCATCTATCCTGGATATTTCAAGCCAAAAGTTAGAGAAACCAAAGCAG
ACTCTTCCAGGTCCTGAGAGTGGGTTCCCAATCAAGGCTCCAGTCCCCAAACCCAGGAAA
ATGATCTACAAGTCCCAGGACTTAAAGCAAGATGACAACCAGCCTTTTCCTAGACAGAGG
ACAGACTCCCTGACCACAAGAGGGGCTCCCAGAGGGATCCTGAAACGCAATTCCAGTTCC
AGTAGCACAGACTCAGAAACTGTGCGTTTTCATCAGAACTTTGAACCCAAAAGCAAAATT
GTGTCCCTGGGCCTAACTATCCATGAGAGAATTTCTGAGAAGGAGCATTCTTTAGAAGAC
GACTCTCCCTCAAACTCACTGGAGCCATTAAAGCATGTGAGATTCTCTGCCGTGAAGGAT
GAACTGCCACAGAGTTCAGGGCTGGTCCACGGCCGGGAAGTGGGAGAATTTAGTGTTTTA
GAGTCTGATAGGTTGAAGAATGGAACAGAAGATGCAGGGCTCACAGATGAGGTTTGGAAT
GACCCTCAGCCTTCCCAGTACACAAACGGTTTGCCTTTTCAGTCATCAGCCTCAAGCCCA
AGTCCATCAAAAAATGAAACAAGTCAGCCAACGACTTCTGGTTCCTTTCCAATTAATGAG
CACCCTTCTTCCAAAGAATTTTTAACTACAAGAGCACAGTCCACTGAGAATTCACACACC
ATCAATGAACACAAAACTAGCTCATCAGAATTGTCCAAAAACCCTGCTGATGAACTGTCT
TGCACTGAGCCCGAGTCATCTCAGGTGCCAGACTGCAGTTCTAGAGACCATCAGCAAGGT
TCAGAAGAAGAACCCAGTCCTGTTTTGAAAATTTTGGAAAGGAGTGCTGCTAGGAAAATG
CCTTCCAAAAGTCTGGAAGATATTTCATCAGATTCATCAAATCAAGCCAAAGTAGATAAT
CTGCCAGAAGAATTAGTACGTAGTGCTGAAGATGATCAAAAAGCAGATCAGGAACCAGAC
ACAAATGAATGCATTCCAGGAATTTCCACAGTGTCTTCACAGCCTGATAATCAGTTTTCC
CACCCTGACAAACTCAAAAGGATGAGCAAGTCTGTTCCAGCATTTCTCCAAGATGAGAGT
GATGACAGAGAGACAGATACAGCATCAGAAGGCAGTTACCAGCTCAGCAGACACAAGAAG
AGCCCAAGCTCTTTAACCAATCTTAGCAGCTCCTCTGGCATGACGTCCTTGTCTTCTGTC
AGCGGCAGTGTGATGAGTGTTTATAGTGGAGACTTTGGCAATCTGGAAGTGAAAGGAAGC
ATCCAGTTTGCCATCGACTACGTGGACTCACTGAAGGAGTTGCATGTTTTTGTGGCCCAG
TGCAAAGACTTAGCAGCAGCGGATATTAAGAAACAGCGTTCGGACCCATACGTAAAGACT
TACCTATTACCAGACAAAGGCAAAATGGGCAAGAAGAAAACACTTGTAGTGAAGAAAACT
TTGAATCCTGTGTATAACGAGATACTGCGGTATAAAATCAACAAGCAAATCTTAAAGACA
CAGAAGCTGAACCTGTCTGTTTGGCATCGAGATACATTTAAGCGCAATAGTTTTCTAGGG
GAAGTGGAACTTGATTTGGAAACTTGGGACTGGGACAACAAACAGAATAAACAATTGAAG
TGGTACCCTCTAAAGCGGAAGACAGCACCAGTTCCCCTTGAAGCAGAAAACAGAGGTGAG
ATGAAGTTGGCTCTCCAGTATGTCCCAGAGCCAGTGCCTGGTAAAAAACTTCCTACAACT
GGAGAAGTGCACATCTGGGTGAAGGAGTGCCTCGATCTACCACTGCTAAGGGGCAGCCAT
CTAAATTCTTTTGTTAAATGTACCATCCTTCCAGACACAAGCAGGAAAAGCCGCCAGAAG
ACGAGAGCTGTGGGGAAAACCACCAACCCTGTCTTCAACCACACCATGGTCTATGATGGG
TTCAGGCCTGAGGATCTGACAGAAGCCTGTGTAGAGCTTACTGTCTGGGACCATTACAAA
TTAACCAACCAGTTTTTGGGAGGTCTTCGGATTGGCTTTGGAACAGGTAAAAGCTATGGT
ACTGAAGTGGATTGGATGGACTCTACTTCAGAGGAAGTGGCTCTCTGGGAAAAGATGGTG
AAGTCTCCCAACACTTGGATCGAAGCAATCCTGCCTCTCCGAATGCTGTTGATTGCCAAG
ATTTCCAAGTGA
>16691 Human | Gene Stable ID :ENSG00000147041| transcript : 1 of 2 | Location : Homo sapiens:chromosome:X:38006581-38128819:1 | Description : synaptotagmin-like 5 [Source:HGNC Symbol;Acc:HGNC:15589]
ATGTCTAAGAACTCAGAGTTCATCAATCTGTCATTTTTATTAGATCATGAGAAGGAAATG
ATCCTGGGCGTCCTAAAGAGAGATGAATATTTGAAAAAAGTGGAGGACAAGAGAATAAGG
AAGCTGAAAAATGAACTCTTAGAAGCAAAACGTAGAAGTGGGAAAACTCAACAAGAGGCC
AGCAGAGTTTGTGTTCACTGTCACAGAAACCTGGGCCTAATCTTTGACCGGGGAGACCCT
TGTCAGGCTTGCTCACTGAGGGTATGCAGGGAGTGTCGAGTTGCAGGCCCCAATGGCAGC
TGGAAGTGCACTGTCTGTGACAAAATCGCGCAGCTAAGGATTATAACTGGTGAGTGGTTT
TTTGAAGAAAAGGCAAAACGTTTCAAGCAAGTCAATGTTCTCGGCACTGATGTTGTCCGA
CAGTCCATTTTAAGAAGAAGTCCAGGAGCTGAAGAAGTACAGAGCCAAGAGCAAACCCGC
CAGGATGCAGAAAAGTCAGACACTTCACCTGTTGCTGGGAAGAAGGCCAGCCATGATGGG
CCCAAGAGAAAGGGATTTCTTCTTAGCAAGTTCAGATCGGCAACCAGAGGAGAAATCATA
ACTCCCAAAACTGACACTGGGCGGAGCTATAGCTTGGACTTAGACGGTCAACATTTTCGG
AGTTTAAAATCACCTCCTGGTTCAGACAGGGGAAGCACTGGCTCATCAGATCTCAATGAC
CAGGAACCTGGTCCTAGGACCCCGAAGAGCAGTCGGAGCAATGGTGTGACCCCAGGCACT
CAGAGTTCACCAGCCCCAAGCACACGAACTGTGACCTCAGTCATCAGTAGAGAGTATGGT
TTTGAAAATTCCATGGATTTGGCTGCTATTGAAGGTACCTCTCAGGAGCTCACAAAGAGT
CACCGCAGAAACACTTCTGGCACACCTTCCATAGCAGTGTCTGGAACCTCTCTCTCCTCA
GATCAGAGTCGATCTGAGTTAGATTTGAGTGAGTCATTTACAGAAGACTCAGAGGATACT
GTAAGCATAAGAAGCAAGTCTGTCCCTGGGGCTTTAGACAAGGACTCCTTGGAAGAGACT
GAAGAAAGCATTGATGCCTTAGTGTCCTCGCAGTTATCTACAAACACTCACCGTCTGGCA
AGTGGCCTATCAACTACCAGCCTTAACAGCATGATGAGCGTTTACAGTGAAACGGGAGAC
TATGGCAACGTGAAAGTCAGTGGTGAAATCCTTCTCCATATCAGCTACTGCTACAAAACT
GGTGGGCTGTACATTTTTGTCAAGAATTGCAGAAATCTGGCCATAGGAGATGAAAAGAAA
CAGAGGACAGATGCTTATGTCAAGTCATATCTTCTTCCTGACAAGTCCCGGAACAACAAG
CGTAAGACCAAAATCAGAACAGGCACCAATCCAGAATTCAATGAAACACTAAAGTACACT
ATCAGCCATACCCAGCTGGAAACAAGAACTCTGCAGCTCTCAGTCTGGCACTATGATCGA
TTTGGACGTAATAGCTTCCTCGGGGAAGTAGAGATTCCTTTTGACTCATGGAACTTTGAA
AATCCAACTGATGAGTGGTTTGTGCTTCAACCCAAGGTGGAGTTTGCTCCTGATATTGGC
CTTCAATACAAAGGAGAGCTGACAGTTGTTTTACGTTACATTCCCCCAGAAGAGAACCTG
ATGCTTCCACCAGAACAACTCCAAGGAAATAAGACTTTTAAAAAGGGAAAGAAGAAGGAG
TCACCTGTAATCTCTGGAGGAATACTAGAAGTGTTCATCAAAGAGGCAAAGAATTTGACA
GCAGTGAAGTCAGGAGGCACTTCTGATAGCTTTGTGAAGGGCTACCTGCTCCCTGATGAT
AGCAAAGCCACCAAGCACAAAACTCTGGTAATAAAAAAGAGTGTTAACCCTCAGTGGAAT
CATACATTCATGTTCAGTGGCATCCATCCCCAGGATATAAAGAATGTTTGCCTAGAACTT
ACTATCTGGGACAAGGAGGCCTTTTCCAGCAACATCTTTCTGGGAGGAGTTCGTTTGAAT
TCTGGAAGTGGTGTGAGCCATGGGAAGAACGTGGATTGGATGGACTCTCAGGGGGAAGAG
CAGCGCCTTTGGCAGAAGATGGCCAACAACCCTGGAACTCCCTTTGAGGGTGTACTCATG
CTTCGTTCCAGCATGGGAAAATGTAGGCTCTAA
>16692 Human | Gene Stable ID :ENSG00000147041| transcript : 2 of 2 | Location : Homo sapiens:chromosome:X:38006581-38128819:1 | Description : synaptotagmin-like 5 [Source:HGNC Symbol;Acc:HGNC:15589]
ATGTCTAAGAACTCAGAGTTCATCAATCTGTCATTTTTATTAGATCATGAGAAGGAAATG
ATCCTGGGCGTCCTAAAGAGAGATGAATATTTGAAAAAAGTGGAGGACAAGAGAATAAGG
AAGCTGAAAAATGAACTCTTAGAAGCAAAACGTAGAAGTGGGAAAACTCAACAAGAGGCC
AGCAGAGTTTGTGTTCACTGTCACAGAAACCTGGGCCTAATCTTTGACCGGGGAGACCCT
TGTCAGGCTTGCTCACTGAGGGTATGCAGGGAGTGTCGAGTTGCAGGCCCCAATGGCAGC
TGGAAGTGCACTGTCTGTGACAAAATCGCGCAGCTAAGGATTATAACTGGTGAGTGGTTT
TTTGAAGAAAAGGCAAAACGTTTCAAGCAAGTCAATGTTCTCGGCACTGATGTTGTCCGA
CAGTCCATTTTAAGAAGAAGTCCAGGAGCTGAAGAAGTACAGAGCCAAGAGCAAACCCGC
CAGGATGCAGAAAAGTCAGACACTTCACCTGTTGCTGGGAAGAAGGCCAGCCATGATGGG
CCCAAGAGAAAGGGATTTCTTCTTAGCAAGTTCAGATCGGCAACCAGAGGAGAAATCATA
ACTCCCAAAACTGACACTGGGCGGAGCTATAGCTTGGACTTAGACGGTCAACATTTTCGG
AGTTTAAAATCACCTCCTGGTTCAGACAGGGGAAGCACTGGCTCATCAGATCTCAATGAC
CAGGAACCTGGTCCTAGGACCCCGAAGAGCAGTCGGAGCAATGGTGTGACCCCAGGCACT
CAGAGTTCACCAGCCCCAAGCACACGAACTGTGACCTCAGTCATCAGTAGAGAGTATGGT
TTTGAAAATTCCATGGATTTGGCTGCTATTGAAGGTACCTCTCAGGAGCTCACAAAGAGT
CACCGCAGAAACACTTCTGGCACACCTTCCATAGCAGTGTCTGGAACCTCTCTCTCCTCA
GATCAGAGTCGATCTGAGTTAGATTTGAGTGAGTCATTTACAGAAGACTCAGAGGATACT
GTAAGCATAAGAAGCAAGTCTGTCCCTGGGGCTTTAGACAAGGACTCCTTGGAAGAGACT
GAAGAAAGCATTGATGCCTTAGTGTCCTCGCAGTTATCTACAAACACTCACCGTCTGGCA
AGTGGCCTATCAACTAGTTCTCAAGCAGGTTCTGACAGGAAGTGGACCTACCTAAATGTG
CCTGATGCTGACTCAGACACTACCAGCCTTAACAGCATGATGAGCGTTTACAGTGAAACG
GGAGACTATGGCAACGTGAAAGTCAGTGGTGAAATCCTTCTCCATATCAGCTACTGCTAC
AAAACTGGTGGGCTGTACATTTTTGTCAAGAATTGCAGAAATCTGGCCATAGGAGATGAA
AAGAAACAGAGGACAGATGCTTATGTCAAGTCATATCTTCTTCCTGACAAGTCCCGGAAC
AACAAGCGTAAGACCAAAATCAGAACAGGCACCAATCCAGAATTCAATGAAACACTAAAG
TACACTATCAGCCATACCCAGCTGGAAACAAGAACTCTGCAGCTCTCAGTCTGGCACTAT
GATCGATTTGGACGTAATAGCTTCCTCGGGGAAGTAGAGATTCCTTTTGACTCATGGAAC
TTTGAAAATCCAACTGATGAGTGGTTTGTGCTTCAACCCAAGGTGGAGTTTGCTCCTGAT
ATTGGCCTTCAATACAAAGGAGAGCTGACAGTTGTTTTACGTTACATTCCCCCAGAAGAG
AACCTGATGCTTCCACCAGAACAACTCCAAGGAAATAAGACTTTTAAAAAGGGAAAGAAG
AAGGAGTCACCTGTAATCTCTGGAGGAATACTAGAAGTGTTCATCAAAGAGGCAAAGAAT
TTGACAGCAGTGAAGTCAGGAGGCACTTCTGATAGCTTTGTGAAGGGCTACCTGCTCCCT
GATGATAGCAAAGCCACCAAGCACAAAACTCTGGTAATAAAAAAGAGTGTTAACCCTCAG
TGGAATCATACATTCATGTTCAGTGGCATCCATCCCCAGGATATAAAGAATGTTTGCCTA
GAACTTACTATCTGGGACAAGGAGGCCTTTTCCAGCAACATCTTTCTGGGAGGAGTTCGT
TTGAATTCTGGAAGTGGTGTGAGCCATGGGAAGAACGTGGATTGGATGGACTCTCAGGGG
GAAGAGCAGCGCCTTTGGCAGAAGATGGCCAACAACCCTGGAACTCCCTTTGAGGGTGTA
CTCATGCTTCGTTCCAGCATGGGAAAATGTAGGCTCTAA
>16693 Cow | Gene Stable ID :ENSBTAG00000005724| transcript : 1 of 1 | Location : Bos taurus:chromosome:X:54537624-54571869:-1 | Description : synaptotagmin-like 4 [Source:HGNC Symbol;Acc:HGNC:15588]
ATGTCGGAGATACTTGATCTCTCTTTTCTGTCTGAGGTGGAAAGGGATTTGATCCTCAGT
GTTCTACAAAGAGATGAGGAACTCCGAAAAGCAGATGAGAAAAGGATTAGGCGACTGAAG
AATGATTTACTGGAGATAAAAAGGAAAGGGGCCAAAAGGGGCAGCCAGCGCTATAGCAAT
CGGACCTGCGCCCGGTGCCAGGAGACCCTGGGCCGTTTGACTCCCAAGACCAACACTTGT
TGGAGTTGTAATCATCTGGTGTGTCGGGACTGCCGCGTTCAGGAAAGCAATGGTACCTGG
AGGTGCAAGGTGTGCGCCAAGGAAATAGAGCTGAAGAAAGCAACTGGAGACTGGTTTTAT
GACCAGAAAGTGAATCGCTTTGCTTACCACACCGGCAGTGAGATAATCAGGATGTCCCTG
CGCCACAAACCTGCAGTGAATAAAAGAGAGACAGTGGAACAGTCTCTCCTTCATCAGTCA
CAATTGGGTGATATCTGGCCAGGAAGAAAGATCATTCAGGAGCAACAGAAGGAGCCCAGC
ATGTCATTTGAAGTGCCCAAGCTGAAAAGTGGAAGGAGTGTACTGGAAGCCGAGAGTGAG
AGCCTGGATAGCTATACAGCTGACTCGGATACCATGTCCAGGAGAGACTCACTGGATAAA
TCTGGCCTTTTTCCAGAATGGAAGAAGATGTCTGCTCCCAAACCTCAAGTAGAAAAGGAA
GCTCAGCTTAGGGGTCAAAATGTGGTATCTGTGGACGAAGGTGAAATGATATTCAAGAAG
AACACCAGAAAAATCCTCAGGCCTTCAGAATATACTAAGTCTGTGATCGATCTTCGTCCG
GAAGATGTGGGGCATGAAAGTGGCGCCCTGGGAGACAGGAGCAAATCTGTCCCAGGCCTC
AGTGTGGATATGGAAGAGGAAGAAGAAGAAGAAGACATTGACCACCTGGTGAAGTTGCAT
CGTCAGAAGCTAGCCAGAAGCAGCATGAGAAGTGGTTCCTCCATGAGTACGATTGGCAGC
ATGATGAGCATCTATAGTGAAGCCGGTGATTTCGGGAACATCTTTGTGACTGGAAAGATT
GCCTTTTCTCTGAAGTACGAGCAGCAAACACAGGCTCTGGTCATTCACGTGAAGGAGTGC
CAACAGTTGGCCTATGCTGATGAAGCCAAGAAGCGCTCAAATCCATATGTGAAGGCTTAT
CTTCTGCCAGACAAATCCCGCCAAGGAAAAAGAAAAACCAGCATCAAGCAGGACACTATT
AATCCGTTATATGATGAGATCCTCAGATATGAAATCCCAGAATCTCTCTTGGCCCAGAGG
ACTTTGCAATTCTCGGTGTGGCATCATGGTCGTTTTGGCAGAAACACTTTTCTTGGAGAG
GCAGAGGTCCAGATGGATTCCTGGAAGCTTGATAAGAAACTGGATCATTGTCTCCCTTTA
CATGGAAAGATCAGTGCTGAGTCCTCAACTAGCTTGCCAGCACACAAAGGCGAGTTGGTG
GTTTCATTGAAATATATCCCAGCCTCCAAACTCCCCGTTGGAAGTGACCGGAAAAAGAGT
AAAGGTGGGGAAGGGGGAGAGCTCCAGGTGTGGATCAAAGAAGCCAAGAACCTGACAGCT
GCCAAATTAGGAGGGACTTCAGACAGCTTTGTAAAGGGATACCTCCTTCCCCTGAGGAAC
AAGGCCAGTAAGCGTAAAACTCCTGTGGTGAAGAAGACTCTGAATCCCCACTATAACCAT
ACATTTGTCTACAATGGTGTGAGGCTGGAAGATCTCCAACACATGTGCCTGGAACTGACT
GTGTGGGACCGGGAGCCCCTGGCCAGCAATGACTTCCTGGGTGGGGTCAGGCTGAGTGTC
GGCACAGGGATCAGTAACGGGGAAGTGGTGGACTGGATGGACTCGACTGGGGAAGAAGTG
AGCCTGTGGCAGAAGATGCGACAGTACCCAGGGTCTTGGGCCGAAGGGACTCTGCAACTC
CGTTCCTCAATGGCCAAGCAGAAGCTGGGCTTGTGA
>16694 Human | Gene Stable ID :ENSG00000142765| transcript : 1 of 11 | Location : Homo sapiens:chromosome:1:27342019-27353937:1 | Description : synaptotagmin-like 1 [Source:HGNC Symbol;Acc:HGNC:15584]
ATGCCCCAGAGGGGCCACCCATCGCAAGAGGGGCTTTGGGCTCTGCCCTCCCTCCCCATG
GCGCATGGGCCAAAGCCTGAGACTGAAGGACTGTTGGACCTCAGCTTCCTGACAGAGGAG
GAGCAGGAGGCCATTGCTGGCGTCCTCCAACGAGATGCCCGCCTGCGCCAGCTGGAGGAG
GGGCGGGTCAGCAAGCTCCGGGCCTCAGTGGCAGACCCTGGGCAGCTGAAGATCCTGACA
GGGGACTGGTTCCAGGAAGCACGCTCCCAGCGGCACCACAATGCCCACTTCGGCTCTGAC
CTTGTCCGAGCGTCTATGCGCAGGAAGAAGAGCACCAGGGGAGACCAGGCTCCAGGCCAC
GACAGGGAGGCTGAGGCTGCTGTGAAAGAGAAGGAAGAGGGGCCAGAGCCCAGGCTCACC
ATTGATGAGGCCCCTCAGGAGAGGCTCAGGGAGACTGAGGCTTCAGATCCTGAGGAGGCG
TCCCAGGCCCAGGAAGATCCTGGCCAAGGAGACCAACAGGTCTGTGCCGAGGAGGCTGAC
CCGGAGCTGGAGCCCGCGTCGGGGGGAGAGCAGGAGCCGCGGCCCCAGCAAGCCCAGACC
AAGGCCGCGTCCCAGATCCTGGAGAATGGGGAGGAGGCCCCGGGGCCCGACCCCTCTCTC
GACCGCATGCTCAGCAGCAGCTCCTCGGTGTCCAGCCTTAACTCCTCCACGCTGAGCGGC
AGCCAGATGAGCCTGTCAGGCGACGCGGAGGCGGTGCAGGTCCGCGGCTCCGTGCACTTC
GCGCTGCACTACGAGCCGGGCGCCGCCGAGCTGCGCGTGCACGTGATCCAGTGCCAGGGC
CTGGCCGCCGCCCGGCGCCGCCGCTCGGACCCCTACGTCAAAAGCTACCTCCTCCCGGAT
AAGCAGAGCAAGCGCAAGACGGCGGTGAAGAAACGGAATCTGAATCCGGTTTTCAACGAG
ACTCTCCGGGTCCCACCCTCTCCCGACGACCTTCCGAGCCGCGGGTTACTCGCCCTGTCC
CTCAAGTACGTCCCCGCCGGCTCCGAGGGCGCAGGACTGCCCCCGAGCGGGGAGCTGCAC
TTCTGGGTGAAGGAGGCTCGGGACCTCCTGCCGCTGCGGGCAGGATCCCTGGACACTTAC
GTACAATGCTTCGTGCTGCCTGATGACAGCCAGGCCAGCCGCCAGCGTACAAGGGTTGTG
CGACGCAGCCTCAGCCCTGTGTTCAATCACACCATGGTGTACGATGGCTTTGGGCCTGCT
GACCTGCGCCAGGCTTGTGCCGAGCTCTCCCTCTGGGACCATGGGGCCCTGGCCAACCGC
CAGCTGGGGGGCACACGCCTCAGCCTGGGCACCGGCAGCAGCTATGGGCTGCAGGTGCCC
TGGATGGATTCCACACCTGAGGAGAAGCAGCTGTGGCAAGCCCTCCTGGAGCAGCCGTGC
GAATGGGTGGATGGCCTTCTACCCCTCAGAACCAACCTGGCCCCCAGGACGTAG
>16695 Human | Gene Stable ID :ENSG00000142765| transcript : 2 of 11 | Location : Homo sapiens:chromosome:1:27342019-27353937:1 | Description : synaptotagmin-like 1 [Source:HGNC Symbol;Acc:HGNC:15584]
ATGCCCCAGAGGGGCCACCCATCGCAAGAGGGGCTTTGGGCTCTGCCCTCCCTCCCCATG
GCGCATGGGCCAAAGCCTGAGACTGAAGGACTGTTGGACCTCAGCTTCCTGACAGAGGAG
GAGCAGGAGGCCATTGCTGGCGTCCTCCAACGAGATGCCCGCCTGCGCCAGCTGGAGGAG
GGGCGGGTCAGCAAGCTCCGGGCCTCAGTGGCAGACCCTGGGCAGCTGAAGATCCTGACA
GGGGACTGGTTCCAGGAAGCACGCTCCCAGCGGCACCACAATGCCCACTTCGGCTCTGAC
CTTGTCCGAGCGTCTATGCGCAGGAAGAAGAGCACCAGGGGAGACCAGGCTCCAGGCCAC
GACAGGGAGGCTGAGGCTGCTGTGAAAGAGAAGGAAGAGGGGCCAGAGCCCAGGCTCACC
ATTGATGAGGCCCCTCAGGAGAGGCTCAGGGAGACTGAGGCTTCAGATCCTGAGGAGGCG
TCCCAGGCCCAGGAAGATCCTGGCCAAGGAGACCAACAGGTCTGTGCCGAGGAGGCTGAC
CCGGAGCTGGAGCCCGCGTCGGGGGGAGAGCAGGAGCCGCGGCCCCAGCAAGCCCAGACC
AAGGCCGCGTCCCAGATCCTGGAGAATGGGGAGGAGGCCCCGGGGCCCGACCCCTCTCTC
GACCGCATGCTCAGCAGCAGCTCCTCGGTGTCCAGCCTTAACTCCTCCACGCTGAGCGGC
AGCCAGATGAGCCTGTCAGGCGACGCGGAGGCGGTGCAGGTCCGCGGCTCCGTGCACTTC
GCGCTGCACTACGAGCCGGGCGCCGCCGAGCTGCGCGTGCACGTGATCCAGTGCCAGGGC
CTGGCCGCCGCCCGGCGCCGCCGCTCGGACCCCTACGTCAAAAGCTACCTCCTCCCGGAT
AAGCAGAGCAAGCGCAAGACGGCGGTGAAGAAACGGAATCTGAATCCGGTTTTCAACGAG
ACTCTCCGGTACTCCGTCCCGCAGGCCGAGCTTCAGGGCCGCGTGCTGAGCCTGTCTGTG
TGGCACCGCGAAAGCCTGGGTCGCAACATCTTTCTGGGCGAAGTTGAAGTGCCCCTGGAC
ACGTGGGACTGGGGCTCTGAGCCCACCTGGCTCCCCCTGCAGCCCCGGGTCCCACCCTCT
CCCGACGACCTTCCGAGCCGCGGGTTACTCGCCCTGTCCCTCAAGTACGTCCCCGCCGGC
TCCGAGGGCGCAGGACTGCCCCCGAGCGGGGAGCTGCACTTCTGGGTGAAGGAGGCTCGG
GACCTCCTGCCGCTGCGGGCAGGATCCCTGGACACTTACGTACAATGCTTCGTGCTGCCT
GATGACAGCCAGGCCAGCCGCCAGCGTACAAGGGTTGTGCGACGCAGCCTCAGCCCTGTG
TTCAATCACACCATGGTGTACGATGGCTTTGGGCCTGCTGACCTGCGCCAGGCTTGTGCC
GAGCTCTCCCTCTGGGACCATGGGGCCCTGGCCAACCGCCAGCTGGGGGGCACACGCCTC
AGCCTGGGCACCGGCAGCAGCTATGGGCTGCAGGTGCCCTGGATGGATTCCACACCTGAG
GAGAAGCAGCTGTGGCAAGCCCTCCTGGAGCAGCCGTGCGAATGGGTGGATGGCCTTCTA
CCCCTCAGAACCAACCTGGCCCCCAGGACGTAG
>16696 Human | Gene Stable ID :ENSG00000142765| transcript : 3 of 11 | Location : Homo sapiens:chromosome:1:27342019-27353937:1 | Description : synaptotagmin-like 1 [Source:HGNC Symbol;Acc:HGNC:15584]
ATGCCCCAGAGGGGCCACCCATCGCAAGAGGGGCTTTGGGCTCTGCCCTCCCTCCCCATG
GCGCATGGGCCAAAGCCTGAGACTGAAGGACTGTTGGACCTCAGCTTCCTGACAGAGGAG
GAGCAGGAGGCCATTGCTGGCGTCCTCCAACGAGATGCCCGCCTGCGCCAGCTGGAGGAG
GGGCGGGTCAGCAAGCTCCGGGCCTCAGTGGCAGACCCTGGGCAGCTGAAGATCCTGACA
GGGGACTGGTTCCAGGAAGCACGCTCCCAGCGGCACCACAATGCCCACTTCGGCTCTGAC
CTTGTCCGAGCGTCTATGCGCAGGAAGAAGAGCACCAGGGGAGACCAGGCTCCAGGCCAC
GACAGGGAGGCTGAGGCTGCTGTGAAAGAGAAGGAAGAGGGGCCAGAGCCCAGGCTCACC
ATTGATGAGGCCCCTCAGGAGAGGCTCAGGGAGACTGAGGGACCTGATTTCCCATCGCCT
TCTGTCCCCCTAAAGGCTTCAGATCCTGAGGAGGCGTCCCAGGCCCAGGAAGATCCTGGC
CAAGGAGACCAACAGGTCTGTGCCGAGGAGGCTGACCCGGAGCTGGAGCCCGCGTCGGGG
GGAGAGCAGGAGCCGCGGCCCCAGCAAGCCCAGACCAAGGCCGCGTCCCAGATCCTGGAG
AATGGGGAGGAGGCCCCGGGGCCCGACCCCTCTCTCGACCGCATGCTCAGCAGCAGCTCC
TCGGTGTCCAGCCTTAACTCCTCCACGCTGAGCGGCAGCCAGATGAGCCTGTCAGGCGAC
GCGGAGGCGGTGCAGGTCCGCGGCTCCGTGCACTTCGCGCTGCACTACGAGCCGGGCGCC
GCCGAGCTGCGCGTGCACGTGATCCAGTGCCAGGGCCTGGCCGCCGCCCGGCGCCGCCGC
TCGGACCCCTACGTCAAAAGCTACCTCCTCCCGGATAAGCAGAGCAAGCGCAAGACGGCG
GTGAAGAAACGGAATCTGAATCCGGTTTTCAACGAGACTCTCCGGTACTCCGTCCCGCAG
GCCGAGCTTCAGGGCCGCGTGCTGAGCCTGTCTGTGTGGCACCGCGAAAGCCTGGGTCGC
AACATCTTTCTGGGCGAAGTTGAAGTGCCCCTGGACACGTGGGACTGGGGCTCTGAGCCC
ACCTGGCTCCCCCTGCAGCCCCGGGTCCCACCCTCTCCCGACGACCTTCCGAGCCGCGGG
TTACTCGCCCTGTCCCTCAAGTACGTCCCCGCCGGCTCCGAGGGCGCAGGACTGCCCCCG
AGCGGGGAGCTGCACTTCTGGGTGAAGGAGGCTCGGGACCTCCTGCCGCTGCGGGCAGGA
TCCCTGGACACTTACGTACAATGCTTCGTGCTGCCTGATGACAGCCAGGCCAGCCGCCAG
CGTACAAGGGTTGTGCGACGCAGCCTCAGCCCTGTGTTCAATCACACCATGGTGTACGAT
GGCTTTGGGCCTGCTGACCTGCGCCAGGCTTGTGCCGAGCTCTCCCTCTGGGACCATGGG
GCCCTGGCCAACCGCCAGCTGGGGGGCACACGCCTCAGCCTGGGCACCGGCAGCAGCTAT
GGGCTGCAGGTGCCCTGGATGGATTCCACACCTGAGGAGAAGCAGCTGTGGCAAGCCCTC
CTGGAGCAGCCGTGCGAATGGGTGGATGGCCTTCTACCCCTCAGAACCAACCTGGCCCCC
AGGACGTAG
>16697 Human | Gene Stable ID :ENSG00000137501| transcript : 3 of 30 | Location : Homo sapiens:chromosome:11:85694223-85811159:-1 | Description : synaptotagmin-like 2 [Source:HGNC Symbol;Acc:HGNC:15585]
ATGATTGACTTAAGCTTCCTGACTGAAGAGGAACAAGAGGCCATCATGAAGGTTTTGCAG
CGGGATGCTGCTCTGAAGAGGGCCGAAGAAGAGAGAGTCAGACATTTGCCTGAAAAAATT
AAGGATGACCAGCAGCTGAAGAATATGAGTGGCCAATGGTTTTATGAAGCCAAGGCAAAA
AGGCACAGGGACAAAATCCATGGCGCAGATATCATCAGAGCATCTATGAGAAAGAAGAGG
CCCCAGATAGCAGCTGAGCAGAGTAAAGACAGAGAAAATGGGGCAAAGGAAAGCTGGGTG
AATAATGTCAACAAAGATGCTTTCCTTCCTCCAGAGCTGGCTGGCGTTGTAGAAGAGCCA
GAAGAAGATGCAGCACCAGCAAGCCCGAGTTCCAGTGTGGTAAATCCAGCTTCCAGTGTG
ATTGATATGTCCCAGGAAAACACAAGGAAACCAAATGTGTCTCCAGAGAAGCAGAGGAAG
AATCCGTTTAATAGCTCCAAGTTGCCAGAAGGTCACTCATCACAACAAACTAAAAATGAA
CAGTCAAAAAATGGAAGAACTGGTTTATTTCAGACTTCAAAAGAGGATGAATTGTCAGAG
TCAAAAGAAAAGTCAACTGTCGCAGATACTTCAATCCAAAAGTTAGAGAAATCAAAGCAG
ACTTTGCCAGGCCTTTCAAATGGGTCCCAAATCAAGGCTCCAATCCCCAAAGCCAGGAAG
ATGATCTACAAATCAACTGATTTAAACAAAGATGATAACCAGTCTTTTCCTAGACAAAGG
ACAGACTCCCTGAAAGCGAGAGGGGCTCCGAGAGGGATCCTCAAGCGCAACTCCAGTTCC
AGTAGCACAGACTCAGAAACCCTTCGTTATAATCACAACTTTGAACCCAAAAGCAAAATT
GTGTCACCTGGCCTAACCATCCATGAGAGAATTTCTGAGAAGGAGCATTCTTTAGAAGAC
AACTCTTCCCCAAACTCCCTGGAGCCATTAAAGCATGTGAGATTCTCTGCAGTGAAGGAT
GAGCTTCCACAGAGTCCTGGGCTAATCCATGGTCGGGAAGTAGGAGAATTTAGTGTTTTA
GAATCTGACAGATTGAAAAATGGAATGGAAGATGCAGGGGACACAGAAGAGTTTCAGAGT
GACCCTAAGCCTTCTCAATACAGAAAGCCTTCGCTTTTTCATCAATCAACCTCAAGCCCA
TATGTATCAAAAAGTGAAACACATCAGCCAATGACTTCTGGTTCTTTTCCAATTAATGGG
CTGCATTCTCATTCAGAAGTTTTAACTGCAAGACCACAGTCTATGGAGAATTCACCAACC
ATCAATGAACCCAAAGATAAATCATCAGAATTAACAAGGCTTGAATCTGTATTACCCAGA
AGCCCTGCTGATGAACTGTCTCATTGTGTTGAGCCTGAGCCATCTCAGGTGCCAGGTGGC
AGTTCTAGAGACCGTCAGCAAGGTTCAGAAGAAGAACCCAGTCCTGTTTTGAAAACTTTG
GAAAGGAGTGCCGCTAGGAAAATGCCTTCCAAAAGTCTAGAAGACATTTCATCAGATTCA
TCAAATCAAGCAAAAGTAGATAATCAGCCAGAAGAATTAGTGCGTAGTGCTGAAGATGTT
TCCACAGTGCCTACACAACCTGATAATCCATTTTCTCACCCTGACAAACTCAAAAGGATG
AGCAAGTCTGTTCCAGCATTTCTCCAAGATGAGAGTGATGACAGAGAAACAGATACAGCA
TCAGAAAGCAGTTACCAGCTCAGCAGACACAAGAAGAGCCCGAGCTCTTTAACCAATCTT
AGCAGCTCCTCTGGCATGACGTCCTTGTCTTCTGTGAGTGGCAGTGTGATGAGTGTTTAT
AGTGGAGACTTTGGCAATCTGGAAGTTAAAGGAAATATTCAGTTTGCAATTGAATATGTG
GAGTCACTGAAGGAGTTGCATGTTTTTGTGGCCCAGTGTAAGGACTTAGCAGCAGCGGAT
GTAAAAAAACAGCGTTCAGACCCATATGTAAAGGCCTATTTGCTACCAGACAAAGGCAAA
ATGGGCAAGAAGAAAACACTCGTAGTGAAGAAAACCTTGAATCCTGTGTATAACGAAATA
CTGCGGTATAAAATTGAAAAACAAATCTTAAAGACACAGAAATTGAACCTGTCCATTTGG
CATCGGGATACATTTAAGCGCAATAGTTTCCTAGGGGAGGTGGAACTTGATTTGGAAACA
TGGGACTGGGATAACAAACAGAATAAACAATTGAGATGGTACCCTCTGAAGCGGAAGACA
GCACCAGTTGCCCTTGAAGCAGAAAACAGAGGTGAAATGAAACTAGCTCTCCAGTATGTC
CCAGAGCCAGTCCCTGGTAAAAAGCTTCCTACAACTGGAGAAGTGCACATCTGGGTGAAG
GAATGCCTTGATCTACCACTGCTAAGGGGAAGTCATCTAAATTCTTTTGTTAAATGTACC
ATCCTTCCAGATACAAGTAGGAAAAGTCGCCAGAAGACAAGAGCTGTAGGGAAAACCACC
AACCCTATCTTCAACCACACTATGGTGTATGATGGGTTCAGGCCTGAAGATCTGATGGAA
GCCTGTGTAGAGCTTACTGTCTGGGACCATTACAAATTAACCAACCAATTTTTGGGAGGT
CTTCGTATTGGCTTTGGAACAGGTAAAAGTTATGGGACTGAAGTGGACTGGATGGACTCT
ACTTCAGAGGAAGTTGCTCTCTGGGAGAAGATGGTAAACTCCCCCAATACTTGGATTGAA
GCAACACTGCCTCTCAGAATGCTTTTGATTGCCAAGATTTCCAAATGA
>16698 Human | Gene Stable ID :ENSG00000137501| transcript : 4 of 30 | Location : Homo sapiens:chromosome:11:85694223-85811159:-1 | Description : synaptotagmin-like 2 [Source:HGNC Symbol;Acc:HGNC:15585]
ATGAGCAAGTCTGTTCCAGCATTTCTCCAAGATGAGAGTGATGACAGAGAAACAGATACA
GCATCAGAAAGCAGTTACCAGCTCAGCAGACACAAGAAGAGCCCGAGCTCTTTAACCAAT
CTTAGCAGCTCCTCTGGCATGACGTCCTTGTCTTCTGTGAGTGGCAGTGTGATGAGTGTT
TATAGTGGAGACTTTGGCAATCTGGAAGTTAAAGGAAATATTCAGTTTGCAATTGAATAT
GTGGAGTCACTGAAGGAGTTGCATGTTTTTGTGGCCCAGTGTAAGGACTTAGCAGCAGCG
GATGTAAAAAAACAGCGTTCAGACCCATATGTAAAGGCCTATTTGCTACCAGACAAAGGC
AAAATGGGCAAGAAGAAAACACTCGTAGTGAAGAAAACCTTGAATCCTGTGTATAACGAA
ATACTGCGGTATAAAATTGAAAAACAAATCTTAAAGACACAGAAATTGAACCTGTCCATT
TGGCATCGGGATACATTTAAGCGCAATAGTTTCCTAGGGGAGGTGGAACTTGATTTGGAA
ACATGGGACTGGGATAACAAACAGAATAAACAATTGAGATGGTACCCTCTGAAGCGGAAG
ACAGCACCAGTTGCCCTTGAAGCAGAAAACAGAGGTGAAATGAAACTAGCTCTCCAGTAT
GTCCCAGAGCCAGTCCCTGGTAAAAAGCTTCCTACAACTGGAGAAGTGCACATCTGGGTG
AAGGAATGCCTTGATCTACCACTGCTAAGGGGAAGTCATCTAAATTCTTTTGTTAAATGT
ACCATCCTTCCAGATACAAGTAGGAAAAGTCGCCAGAAGACAAGAGCTGTAGGGAAAACC
ACCAACCCTATCTTCAACCACACTATGGTGTATGATGGGTTCAGGCCTGAAGATCTGATG
GAAGCCTGTGTAGAGCTTACTGTCTGGGACCATTACAAATTAACCAACCAATTTTTGGGA
GGTCTTCGTATTGGCTTTGGAACAGGTAAAAGTTATGGGACTGAAGTGGACTGGATGGAC
TCTACTTCAGAGGAAGTTGCTCTCTGGGAGAAGATGGTAAACTCCCCCAATACTTGGATT
GAAGCAACACTGCCTCTCAGAATGCTTTTGATTGCCAAGATTTCCAAATGA
>16699 Human | Gene Stable ID :ENSG00000137501| transcript : 8 of 30 | Location : Homo sapiens:chromosome:11:85694223-85811159:-1 | Description : synaptotagmin-like 2 [Source:HGNC Symbol;Acc:HGNC:15585]
ATGAGTGATGACAGAGAAACAGATACAGCATCAGAAAGCAGTTACCAGCTCAGCAGACAC
AAGAAGAGCCCGAGCTCTTTAACCAATCTTAGCAGCTCCTCTGGCATGACGTCCTTGTCT
TCTGTGAGTGGCAGTGTGATGAGTGTTTATAGTGGAGACTTTGGCAATCTGGAAGTTAAA
GGAAATATTCAGTTTGCAATTGAATATGTGGAGTCACTGAAGGAGTTGCATGTTTTTGTG
GCCCAGTGTAAGGACTTAGCAGCAGCGGATGTAAAAAAACAGCGTTCAGACCCATATGTA
AAGGCCTATTTGCTACCAGACAAAGGCAAAATGGGCAAGAAGAAAACACTCGTAGTGAAG
AAAACCTTGAATCCTGTGTATAACGAAATACTGCGGTATAAAATTGAAAAACAAATCTTA
AAGACACAGAAATTGAACCTGTCCATTTGGCATCGGGATACATTTAAGCGCAATAGTTTC
CTAGGGGAGGTGGAACTTGATTTGGAAACATGGGACTGGGATAACAAACAGAATAAACAA
TTGAGATGGTACCCTCTGAAGCGGAAGACAGCACCAGTTGCCCTTGAAGCAGAAAACAGA
GGTGAAATGAAACTAGCTCTCCAGTATGTCCCAGAGCCAGTCCCTGGTAAAAAGCTTCCT
ACAACTGGAGAAGTGCACATCTGGGTGAAGGAATGCCTTGATCTACCACTGCTAAGGGGA
AGTCATCTAAATTCTTTTGTTAAATGTACCATCCTTCCAGATACAAGTAGGAAAAGTCGC
CAGAAGACAAGAGCTGTAGGGAAAACCACCAACCCTATCTTCAACCACACTATGGTGTAT
GATGGGTTCAGGCCTGAAGATCTGATGGAAGCCTGTGTAGAGCTTACTGTCTGGGACCAT
TACAAATTAACCAACCAATTTTTGGGAGGTCTTCGTATTGGCTTTGGAACAGGTAAAAGT
TATGGGACTGAAGTGGACTGGATGGACTCTACTTCAGAGGAAGTTGCTCTCTGGGAGAAG
ATGGTAAACTCCCCCAATACTTGGATTGAAGCAACACTGCCTCTCAGAATGCTTTTGATT
GCCAAGATTTCCAAATGA
>16700 Human | Gene Stable ID :ENSG00000137501| transcript : 10 of 30 | Location : Homo sapiens:chromosome:11:85694223-85811159:-1 | Description : synaptotagmin-like 2 [Source:HGNC Symbol;Acc:HGNC:15585]
ATGATTGACTTAAGCTTCCTGACTGAAGAGGAACAAGAGGCCATCATGAAGGTTTTGCAG
CGGGATGCTGCTCTGAAGAGGGCCGAAGAAGAGAGAGTCAGACATTTGCCTGAAAAAATT
AAGGATGACCAGCAGCTGAAGAATATGAGTGGCCAATGGTTTTATGAAGCCAAGGCAAAA
AGGCACAGGGACAAAATCCATGGCGCAGATATCATCAGAGCATCTATGAGAAAGAAGAGG
CCCCAGATAGCAGCTGAGCAGAGTAAAGACAGAGAAAATGGGGCAAAGGAAAGCTGGGTG
AATAATGTCAACAAAGATGCTTTCCTTCCTCCAGAGCTGGCTGGCGTTGTAGAAGAGCCA
GAAGAAGATGCAGCACCAGCAAGCCCGAGTTCCAGTGTGGTAAATCCAGCTTCCAGTGTG
ATTGATATGTCCCAGGAAAACACAAGGAAACCAAATGTGTCTCCAGAGAAGAGGAAGAAT
CCGTTTAATAGCTCCAAGTTGCCAGAAGGTCACTCATCACAACAAACTAAAAATGAACAG
TCAAAAAATGGAAGAACTGGTTTATTTCAGACTTCAAAAGAGGATGAATTGTCAGAGTCA
AAAGAAAAGTCAACTGTCGCAGATACTTCAATCCAAAAGTTAGAGAAATCAAAGCAGACT
TTGCCAGGCCTTTCAAATGGGTCCCAAATCAAGGCTCCAATCCCCAAAGCCAGGAAGATG
ATCTACAAATCAACTGATTTAAACAAAGATGATAACCAGTCTTTTCCTAGACAAAGGACA
GACTCCCTGAAAGCGAGAGGGGCTCCGAGAGGGATCCTCAAGCGCAACTCCAGTTCCAGT
AGCACAGACTCAGAAACCCTTCGTTATAATCACAACTTTGAACCCAAAAGCAAAATTGTG
TCACCTGGCCTAACCATCCATGAGAGAATTTCTGAGAAGGAGCATTCTTTAGAAGACAAC
TCTTCCCCAAACTCCCTGGAGCCATTAAAGCATGTGAGATTCTCTGCAGTGAAGGATGAG
CTTCCACAGAGTCCTGGGCTAATCCATGGTCGGGAAGTAGGAGAATTTAGTGTTTTAGAA
TCTGACAGATTGAAAAATGGAATGGAAGATGCAGGGGACACAGAAGAGTTTCAGAGTGAC
CCTAAGCCTTCTCAATACAGAAAGCCTTCGCTTTTTCATCAATCAACCTCAAGCCCATAT
GTATCAAAAAGTGAAACACATCAGCCAATGACTTCTGGTTCTTTTCCAATTAATGGGCTG
CATTCTCATTCAGAAGTTTTAACTGCAAGACCACAGTCTATGGAGAATTCACCAACCATC
AATGAACCCAAAGATAAATCATCAGAATTAACAAGGCTTGAATCTGTATTACCCAGAAGC
CCTGCTGATGAACTGTCTCATTGTGTTGAGCCTGAGCCATCTCAGGTGCCAGGTGGCAGT
TCTAGAGACCGTCAGCAAGGTTCAGAAGAAGAACCCAGTCCTGTTTTGAAAACTTTGGAA
AGGAGTGCCGCTAGGAAAATGCCTTCCAAAAGTCTAGAAGACATTTCATCAGATTCATCA
AATCAAGCAAAAGTAGATAATCAGCCAGAAGAATTAGTGCGTAGTGCTGAAGATGTTTCC
ACAGTGCCTACACAACCTGATAATCCATTTTCTCACCCTGACAAACTCAAAAGGATGAGC
AAGTCTGTTCCAGCATTTCTCCAAGATGAGAGTGATGACAGAGAAACAGATACAGCATCA
GAAAGCAGTTACCAGCTCAGCAGACACAAGAAGAGCCCGAGCTCTTTAACCAATCTTAGC
AGCTCCTCTGGCATGACGTCCTTGTCTTCTGTGAGTGGCAGTGTGATGAGTGTTTATAGT
GGAGACTTTGGCAATCTGGAAGTTAAAGGAAATATTCAGTTTGCAATTGAATATGTGGAG
TCACTGAAGGAGTTGCATGTTTTTGTGGCCCAGTGTAAGGACTTAGCAGCAGCGGATGTA
AAAAAACAGCGTTCAGACCCATATGTAAAGGCCTATTTGCTACCAGACAAAGGCAAAATG
GGCAAGAAGAAAACACTCGTAGTGAAGAAAACCTTGAATCCTGTGTATAACGAAATACTG
CGGTATAAAATTGAAAAACAAATCTTAAAGACACAGAAATTGAACCTGTCCATTTGGCAT
CGGGATACATTTAAGCGCAATAGTTTCCTAGGGGAGGTGGAACTTGATTTGGAAACATGG
GACTGGGATAACAAACAGAATAAACAATTGAGATGGTACCCTCTGAAGCGGAAGACAGCA
CCAGTTGCCCTTGAAGCAGAAAACAGAGGTGAAATGAAACTAGCTCTCCAGTATGTCCCA
GAGCCAGTCCCTGGTAAAAAGCTTCCTACAACTGGAGAAGTGCACATCTGGGTGAAGGAA
TGCCTTGATCTACCACTGCTAAGGGGAAGTCATCTAAATTCTTTTGTTAAATGTACCATC
CTTCCAGATACAAGTAGGAAAAGTCGCCAGAAGACAAGAGCTGTAGGGAAAACCACCAAC
CCTATCTTCAACCACACTATGGTGTATGATGGGTTCAGGCCTGAAGATCTGATGGAAGCC
TGTGTAGAGCTTACTGTCTGGGACCATTACAAATTAACCAACCAATTTTTGGGAGGTCTT
CGTATTGGCTTTGGAACAGGTAAAAGTTATGGGACTGAAGTGGACTGGATGGACTCTACT
TCAGAGGAAGTTGCTCTCTGGGAGAAGATGGTAAACTCCCCCAATACTTGGATTGAAGCA
ACACTGCCTCTCAGAATGCTTTTGATTGCCAAGATTTCCAAATGA
>16701 Human | Gene Stable ID :ENSG00000137501| transcript : 13 of 30 | Location : Homo sapiens:chromosome:11:85694223-85811159:-1 | Description : synaptotagmin-like 2 [Source:HGNC Symbol;Acc:HGNC:15585]
ATGAGCAAGTCTGTTCCAGCATTTCTCCAAGATGAGGTGAGTGGCAGTGTGATGAGTGTT
TATAGTGGAGACTTTGGCAATCTGGAAGTTAAAGGAAATATTCAGTTTGCAATTGAATAT
GTGGAGTCACTGAAGGAGTTGCATGTTTTTGTGGCCCAGTGTAAGGACTTAGCAGCAGCG
GATGTAAAAAAACAGCGTTCAGACCCATATGTAAAGGCCTATTTGCTACCAGACAAAGGC
AAAATGGGCAAGAAGAAAACACTCGTAGTGAAGAAAACCTTGAATCCTGTGTATAACGAA
ATACTGCGGTATAAAATTGAAAAACAAATCTTAAAGACACAGAAATTGAACCTGTCCATT
TGGCATCGGGATACATTTAAGCGCAATAGTTTCCTAGGGGAGGTGGAACTTGATTTGGAA
ACATGGGACTGGGATAACAAACAGAATAAACAATTGAGATGGTACCCTCTGAAGCGGAAG
ACAGCACCAGTTGCCCTTGAAGCAGAAAACAGAGGTGAAATGAAACTAGCTCTCCAGTAT
GTCCCAGAGCCAGTCCCTGGTAAAAAGCTTCCTACAACTGGAGAAGTGCACATCTGGGTG
AAGGAATGCCTTGATCTACCACTGCTAAGGGGAAGTCATCTAAATTCTTTTGTTAAATGT
ACCATCCTTCCAGATACAAGTAGGAAAAGTCGCCAGAAGACAAGAGCTGTAGGGAAAACC
ACCAACCCTATCTTCAACCACACTATGGTGTATGATGGGTTCAGGCCTGAAGATCTGATG
GAAGCCTGTGTAGAGCTTACTGTCTGGGACCATTACAAATTAACCAACCAATTTTTGGGA
GGTCTTCGTATTGGCTTTGGAACAGGTAAAAGTTATGGGACTGAAGTGGACTGGATGGAC
TCTACTTCAGAGGAAGTTGCTCTCTGGGAGAAGATGGTAAACTCCCCCAATACTTGGATT
GAAGCAACACTGCCTCTCAGAATGCTTTTGATTGCCAAGATTTCCAAATGA
>16702 Human | Gene Stable ID :ENSG00000137501| transcript : 14 of 30 | Location : Homo sapiens:chromosome:11:85694223-85811159:-1 | Description : synaptotagmin-like 2 [Source:HGNC Symbol;Acc:HGNC:15585]
ATGAGTGGCCAATGGTTTTATGAAGCCAAGGCAAAAAGGCACAGGGACAAAATCCATGGC
GCAGATATCATCAGAGCATCTATGAGAAAGAAGAGGCCCCAGATAGCAGCTGAGCAGAGT
AAAGACAGAGAAAATGGGGCAAAGGAAAGCTGGGTGAATAATGTCAACAAAGATGCTTTC
CTTCCTCCAGAGCTGGCTGGCGTTGTAGAAGAGCCAGAAGAAGATGCAGCACCAGCAAGC
CCGAGTTCCAGTGTGGTAAATCCAGCTTCCAGTGTGATTGATATGTCCCAGGAAAACACA
AGGAAACCAAATGTGTCTCCAGAGAAGAGGAAGAATCCGTTTAATAGCTCCAAGTTGCCA
GAAGGTCACTCATCACAACAAACTAAAAATGAACAGTCAAAAAATGGAAGAACTGGTTTA
TTTCAGACTTCAAAAGAGGATGAATTGTCAGAGTCAAAAGAAAAGTCAACTGTCGCAGAT
ACTTCAATCCAAAAGTTAGAGAAATCAAAGCAGACTTTGCCAGGCCTTTCAAATGGGTCC
CAAATCAAGGCTCCAATCCCCAAAGCCAGGAAGATGATCTACAAATCAACTGATTTAAAC
AAAGATGATAACCAGTCTTTTCCTAGACAAAGGACAGACTCCCTGAAAGCGAGAGGGGCT
CCGAGAGGGATCCTCAAGCGCAACTCCAGTTCCAGTAGCACAGACTCAGAAACCCTTCGT
TATAATCACAACTTTGAACCCAAAAGCAAAATTGTGTCACCTGGCCTAACCATCCATGAG
AGAATTTCTGAGAAGGAGCATTCTTTAGAAGACAACTCTTCCCCAAACTCCCTGGAGCCA
TTAAAGCATGTGAGATTCTCTGCAGTGAAGGATGAGCTTCCACAGAGTCCTGGGCTAATC
CATGGTCGGGAAGTAGGAGAATTTAGTGTTTTAGAATCTGACAGATTGAAAAATGGAATG
GAAGATGCAGGGGACACAGAAGAGTTTCAGAGTGACCCTAAGCCTTCTCAATACAGAAAG
CCTTCGCTTTTTCATCAATCAACCTCAAGCCCATATGTATCAAAAAGTGAAACACATCAG
CCAATGACTTCTGGTTCTTTTCCAATTAATGGGCTGCATTCTCATTCAGAAGTTTTAACT
GCAAGACCACAGTCTATGGAGAATTCACCAACCATCAATGAACCCAAAGATAAATCATCA
GAATTAACAAGGCTTGAATCTGTATTACCCAGAAGCCCTGCTGATGAACTGTCTCATTGT
GTTGAGCCTGAGCCATCTCAGGTGCCAGGTGGCAGTTCTAGAGACCGTCAGCAAGGTTCA
GAAGAAGAACCCAGTCCTGTTTTGAAAACTTTGGAAAGGAGTGCCGCTAGGAAAATGCCT
TCCAAAAGTCTAGAAGACATTTCATCAGATTCATCAAATCAAGCAAAAGTAGATAATCAG
CCAGAAGAATTAGTGCGTAGTGCTGAAGATGATGAGAAACCAGATCAGAAGCCAGTTACA
AATGAATGCGTACCAAGAATTTCCACAGTGCCTACACAACCTGATAATCCATTTTCTCAC
CCTGACAAACTCAAAAGGATGAGCAAGTCTGTTCCAGCATTTCTCCAAGATGAGAGTGAT
GACAGAGAAACAGATACAGCATCAGAAAGCAGTTACCAGCTCAGCAGACACAAGAAGAGC
CCGAGCTCTTTAACCAATCTTAGCAGCTCCTCTGGCATGACGTCCTTGTCTTCTGTGAGT
GGCAGTGTGATGAGTGTTTATAGTGGAGACTTTGGCAATCTGGAAGTTAAAGGAAATATT
CAGTTTGCAATTGAATATGTGGAGTCACTGAAGGAGTTGCATGTTTTTGTGGCCCAGTGT
AAGGACTTAGCAGCAGCGGATGTAAAAAAACAGCGTTCAGACCCATATGTAAAGGCCTAT
TTGCTACCAGACAAAGGCAAAATGGGCAAGAAGAAAACACTCGTAGTGAAGAAAACCTTG
AATCCTGTGTATAACGAAATACTGCGGTATAAAATTGAAAAACAAATCTTAAAGACACAG
AAATTGAACCTGTCCATTTGGCATCGGGATACATTTAAGCGCAATAGTTTCCTAGGGGAG
GTGGAACTTGATTTGGAAACATGGGACTGGGATAACAAACAGAATAAACAATTGAGATGG
TACCCTCTGAAGCGGAAGACAGCACCAGTTGCCCTTGAAGCAGAAAACAGAGGTGAAATG
AAACTAGCTCTCCAGTATGTCCCAGAGCCAGTCCCTGGTAAAAAGCTTCCTACAACTGGA
GAAGTGCACATCTGGGTGAAGGAATGCCTTGATCTACCACTGCTAAGGGGAAGTCATCTA
AATTCTTTTGTTAAATGTACCATCCTTCCAGATACAAGTAGGAAAAGTCGCCAGAAGACA
AGAGCTGTAGGGAAAACCACCAACCCTATCTTCAACCACACTATGGTGTATGATGGGTTC
AGGCCTGAAGATCTGATGGAAGCCTGTGTAGAGCTTACTGTCTGGGACCATTACAAATTA
ACCAACCAATTTTTGGGAGGTCTTCGTATTGGCTTTGGAACAGGTAAAAGTTATGGGACT
GAAGTGGACTGGATGGACTCTACTTCAGAGGAAGTTGCTCTCTGGGAGAAGATGGTAAAC
TCCCCCAATACTTGGATTGAAGCAACACTGCCTCTCAGAATGCTTTTGATTGCCAAGATT
TCCAAATGA
>16703 Human | Gene Stable ID :ENSG00000137501| transcript : 15 of 30 | Location : Homo sapiens:chromosome:11:85694223-85811159:-1 | Description : synaptotagmin-like 2 [Source:HGNC Symbol;Acc:HGNC:15585]
ATGATTGACTTAAGCTTCCTGACTGAAGAGGAACAAGAGGCCATCATGAAGGTTTTGCAG
CGGGATGCTGCTCTGAAGAGGGCCGAAGAAGAGAGAGTCAGACATTTGCCTGAAAAAATT
AAGGATGACCAGCAGCTGAAGAATATGAGTGGCCAATGGTTTTATGAAGCCAAGGCAAAA
AGGCACAGGGACAAAATCCATGGCGCAGATATCATCAGAGCATCTATGAGAAAGAAGAGG
CCCCAGATAGCAGCTGAGCAGAGTAAAGACAGAGAAAATGGGGCAAAGGAAAGCTGGGTG
AATAATGTCAACAAAGATGCTTTCCTTCCTCCAGAGCTGGCTGGCGTTGTAGAAGAGCCA
GAAGAAGATGCAGCACCAGCAAGCCCGAGTTCCAGTGTGGTAAATCCAGCTTCCAGTGTG
ATTGATATGTCCCAGGAAAACACAAGGAAACCAAATGTGTCTCCAGAGAAGAGGAAGAAT
CCGTTTAATAGCTCCAAGTTGCCAGAAGGTCACTCATCACAACAAACTAAAAATGAACAG
TCAAAAAATGGAAGAACTGGTTTATTTCAGACTTCAAAAGAGGATGAATTGTCAGAGTCA
AAAGAAAAGTCAACTGTCGCAGATACTTCAATCCAAAAGTTAGAGAAATCAAAGCAGACT
TTGCCAGGCCTTTCAAATGGGTCCCAAATCAAGGCTCCAATCCCCAAAGCCAGGAAGATG
ATCTACAAATCAACTGATTTAAACAAAGATGATAACCAGTCTTTTCCTAGACAAAGGACA
GACTCCCTGAAAGCGAGAGGGGCTCCGAGAGGGATCCTCAAGCGCAACTCCAGTTCCAGT
AGCACAGACTCAGAAACCCTTCGTTATAATCACAACTTTGAACCCAAAAGCAAAATTGTG
TCACCTGGCCTAACCATCCATGAGAGAATTTCTGAGAAGGAGCATTCTTTAGAAGACAAC
TCTTCCCCAAACTCCCTGGAGCCATTAAAGCATGTGAGATTCTCTGCAGTGAAGGATGAG
CTTCCACAGAGTCCTGGGCTAATCCATGGTCGGGAAGTAGGAGAATTTAGTGTTTTAGAA
TCTGACAGATTGAAAAATGGAATGGAAGATGCAGGGGACACAGAAGAGTTTCAGAGTGAC
CCTAAGCCTTCTCAATACAGAAAGCCTTCGCTTTTTCATCAATCAACCTCAAGCCCATAT
GTATCAAAAAGTGAAACACATCAGCCAATGACTTCTGGTTCTTTTCCAATTAATGGGCTG
CATTCTCATTCAGAAGTTTTAACTGCAAGACCACAGTCTATGGAGAATTCACCAACCATC
AATGAACCCAAAGATAAATCATCAGAATTAACAAGGCTTGAATCTGTATTACCCAGAAGC
CCTGCTGATGAACTGTCTCATTGTGTTGAGCCTGAGCCATCTCAGGTGCCAGGTGGCAGT
TCTAGAGACCGTCAGCAAGGTTCAGAAGAAGAACCCAGTCCTGTTTTGAAAACTTTGGAA
AGGAGTGCCGCTAGGAAAATGCCTTCCAAAAGTCTAGAAGACATTTCATCAGATTCATCA
AATCAAGCAAAAGTAGATAATCAGCCAGAAGAATTAGTGCGTAGTGCTGAAGATGATGAG
AAACCAGATCAGAAGCCAGTTACAAATGAATGCGTACCAAGAATTTCCACAGTGCCTACA
CAACCTGATAATCCATTTTCTCACCCTGACAAACTCAAAAGGATGAGCAAGTCTGTTCCA
GCATTTCTCCAAGATGAGGTGAGTGGCAGTGTGATGAGTGTTTATAGTGGAGACTTTGGC
AATCTGGAAGTTAAAGGAAATATTCAGTTTGCAATTGAATATGTGGAGTCACTGAAGGAG
TTGCATGTTTTTGTGGCCCAGTGTAAGGACTTAGCAGCAGCGGATGTAAAAAAACAGCGT
TCAGACCCATATGTAAAGGCCTATTTGCTACCAGACAAAGGCAAAATGGGCAAGAAGAAA
ACACTCGTAGTGAAGAAAACCTTGAATCCTGTGTATAACGAAATACTGCGGTATAAAATT
GAAAAACAAATCTTAAAGACACAGAAATTGAACCTGTCCATTTGGCATCGGGATACATTT
AAGCGCAATAGTTTCCTAGGGGAGGTGGAACTTGATTTGGAAACATGGGACTGGGATAAC
AAACAGAATAAACAATTGAGATGGTACCCTCTGAAGCGGAAGACAGCACCAGTTGCCCTT
GAAGCAGAAAACAGAGGTGAAATGAAACTAGCTCTCCAGTATGTCCCAGAGCCAGTCCCT
GGTAAAAAGCTTCCTACAACTGGAGAAGTGCACATCTGGGTGAAGGAATGCCTTGATCTA
CCACTGCTAAGGGGAAGTCATCTAAATTCTTTTGTTAAATGTACCATCCTTCCAGATACA
AGTAGGAAAAGTCGCCAGAAGACAAGAGCTGTAGGGAAAACCACCAACCCTATCTTCAAC
CACACTATGGTGTATGATGGGTTCAGGCCTGAAGATCTGATGGAAGCCTGTGTAGAGCTT
ACTGTCTGGGACCATTACAAATTAACCAACCAATTTTTGGGAGGTCTTCGTATTGGCTTT
GGAACAGGTAAAAGTTATGGGACTGAAGTGGACTGGATGGACTCTACTTCAGAGGAAGTT
GCTCTCTGGGAGAAGATGGTAAACTCCCCCAATACTTGGATTGAAGCAACACTGCCTCTC
AGAATGCTTTTGATTGCCAAGATTTCCAAATGA
>16704 Mouse | Gene Stable ID :ENSMUSG00000031255| transcript : 1 of 5 | Location : Mus musculus:chromosome:X:133936384-133981812:-1 | Description : synaptotagmin-like 4 [Source:MGI Symbol;Acc:MGI:1351606]
ATGTCGGAGATACTAGACCTCTCTTTTCTGTCCGAGATGGAAAGGGATTTGATCCTCGGT
GTTCTGCAGAGAGATGAAGAACTCAGAAAAGCAGATGAGAAAAGGATTCGGCGACTGAAG
AATGAGCTCCTGGAGATCAAAAGAAAAGGGGCCAAAAGGGGCAGCCAACACTATAGTGAT
CGAACCTGTGCCAGGTGCCAGGAGGGCCTGGGCCGCTTAATTCCCAAAAGCAGCACTTGT
GTGGGCTGCAATCATTTAGTGTGCCGAGAATGCCGAGTTCTGGAAAGCAATGGCTCTTGG
AGGTGCAAGGTGTGCTCGAAGGAGATAGAGCTGAAGAAAGCAACTGGAGATTGGTTTTAT
GACCAGAAAGTAAATCGCTTTGATTACCGAACAGGCAGCGAGATAATCAGGATGTCCCTG
CGCCAGAAGCCTGCAGTGAATAAAAGAGAGACAGCGGGGCAGTCCCTCCTTCAGCAGACA
CAGATGGGTGATATCTGGCCAGGAAGAAGGATCATTCAAGAACAACAACAGAGGGAACAA
AGTGTGCTGTTTGAAGTGCCAAAGACCAGAAGTGGAAAGAGTGCACTGGAGGCTGAGAGC
GAGAGTCTGGATAGCTACACTGCTGACTCAGACAGCACCTCCAGGAGAGATTCTCTGGAT
AAATCTGGACTCTTCCCAGAATGGAAGAAGATGTCCGCTCCCAAATCTCAAGTTGAAAAG
GAAATTCCACCAGGGAACCAAAATGCAGTCTGTGGTGATGAGGGTGACATGGTATTCAAG
AAGAACACCAAAAAAGTCCTGAGGCCTTCAGAATACACTAAGTCTGTGATAGACCTTCGC
CCAGAAGATGTGGCCCAAGAAAGTGGCATCTTGGGAGACAGAAGCAAATCTGTACCAGGC
CTCAGTGTGGATATGGAAGAAGAGGAGGAGGAGGAAGAGGACATTGACCACCTGGTGAAG
TTGCACCGCCAGAAACTGGCCAGAGGCAGCATGCAGAGTGGCTCCTCCATGAGTACCCTT
GGCAGCATTATGAGTATCTATAGCGAAGCTGGTGATTTTGGGAACATCTCTGTGACGGGC
AAGATTGCCTTTTCACTGAAGTTTGAGCAGAAAACACAGACTTTGGTCATCCATGTCAAG
GAGTGCCACCAGCTGGCCTATGCTGATGAAGCCAAGAAGCGTTCTAACCCATATGTGAAG
ACTTATCTTCTGCCTGACAAGTCCCGCCAAGGAAAAAGAAAAACCAGCATCAAGCGGGAC
ACCATCAATCCACTATATGATGAGACCTTTCGGTACGAGATTTCGGAATCTCTTCTGGCT
CAGAGGACTTTGCAGTTTTCCGTTTGGCATCATGGTCGTTTTGGCAGAAACACTTTCCTT
GGAGAGGCGGAGGTCCACATGGACTCTTGGAAGCTGGATAAGAAGCTGGATCACTGCCTC
CCTTTACATGGAAAGGGATCAGTAATGGCGAAGTGGTGGACTGGATGGATTCGACTGGTG
AAGAAGTAA
>16705 Mouse | Gene Stable ID :ENSMUSG00000031255| transcript : 2 of 5 | Location : Mus musculus:chromosome:X:133936384-133981812:-1 | Description : synaptotagmin-like 4 [Source:MGI Symbol;Acc:MGI:1351606]
ATGTCGGAGATACTAGACCTCTCTTTTCTGTCCGAGATGGAAAGGGATTTGATCCTCGGT
GTTCTGCAGAGAGATGAAGAACTCAGAAAAGCAGATGAGAAAAGGATTCGGCGACTGAAG
AATGAGCTCCTGGAGATCAAAAGAAAAGGGGCCAAAAGGGGCAGCCAACACTATAGTGAT
CGAACCTGTGCCAGGTGCCAGGAGGGCCTGGGCCGCTTAATTCCCAAAAGCAGCACTTGT
GTGGGCTGCAATCATTTAGTGTGCCGAGAATGCCGAGTTCTGGAAAGCAATGGCTCTTGG
AGGTGCAAGGTGTGCTCGAAGGAGATAGAGCTGAAGAAAGCAACTGGAGATTGGTTTTAT
GACCAGAAAGTAAATCGCTTTGATTACCGAACAGGCAGCGAGATAATCAGGATGTCCCTG
CGCCAGAAGCCTGCAGTGAATAAAAGAGAGACAGCGGGGCAGTCCCTCCTTCAGCAGACA
CAGATGGGTGATATCTGGCCAGGAAGAAGGATCATTCAAGAACAACAACAGAGGGAACAA
AGTGTGCTGTTTGAAGTGCCAAAGACCAGAAGTGGAAAGAGTGCACTGGAGGCTGAGAGC
GAGAGTCTGGATAGCTACACTGCTGACTCAGACAGCACCTCCAGGAGAGATTCTCTGGAT
AAATCTGGACTCTTCCCAGAATGGAAGAAGATGTCCGCTCCCAAATCTCAAGTTGAAAAG
GAAATTCCACCAGGGAACCAAAATGCAGTCTGTGGTGATGAGGGTGACATGGTATTCAAG
AAGAACACCAAAAAAGTCCTGAGGCCTTCAGAATACACTAAGTCTGTGATAGACCTTCGC
CCAGAAGATGTGGCCCAAGAAAGTGGCATCTTGGGAGACAGAAGCAAATCTGTACCAGGC
CTCAGTGTGGATATGGAAGAAGAGGAGGAGGAGGAAGAGGACATTGACCACCTGGTGAAG
TTGCACCGCCAGAAACTGGCCAGAGGCAGCATGCAGAGTGGCTCCTCCATGAGTACCCTT
GGCAGCATTATGAGTATCTATAGCGAAGCTGGTGATTTTGGGAACATCTCTGTGACGGGC
AAGATTGCCTTTTCACTGAAGTTTGAGCAGAAAACACAGACTTTGGTCATCCATGTCAAG
GAGTGCCACCAGCTGGCCTATGCTGATGAAGCCAAGAAGCGTTCTAACCCATATGTGAAG
ACTTATCTTCTGCCTGACAAGTCCCGCCAAGGAAAAAGAAAAACCAGCATCAAGCGGGAC
ACCATCAATCCACTATATGATGAGACCTTTCGGTACGAGATTTCGGAATCTCTTCTGGCT
CAGAGGACTTTGCAGTTTTCCGTTTGGCATCATGGTCGTTTTGGCAGAAACACTTTCCTT
GGAGAGGCGGAGGTCCACATGGACTCTTGGAAGCTGGATAAGAAGCTGGATCACTGCCTC
CCTTTACATGGAAAGATCAGTACTGAGTCCTCGCCTGGTTTGCCAGCACACAAAGGCGAG
TTGGTGGTTTCATTGAAATACATCCCAGCCTCCAAACTCCCTGTTGGAGGTGACCGGAAA
AAGAGTAAAGGTGGGGAAGGGGGAGAACTCCAGGTGTGGATCAAAGAAGCCAAGAACCTG
ACGGCTGCCAAATCAGGAGGGACTTCAGACAGCTTTGTCAAGGGATACCTCCTTCCCATG
AGGAACAAGGCCAGTAAGCGTAAAACTCCTGTGATGAAGAAGACTCTGAGTCCCCACTAC
AACCATACATTTGTCTACAATGGTGTGAGGCTGGAAGATCTACAACACATGTGCCTGGAA
CTGACTGTATGGGACCGGGAGCCCCTGGCCAGCAATGACTTCCTGGGAGGGGTCAGACTG
GGTGTTGGCACTGGGATCAGTAATGGCGAAGTGGTGGACTGGATGGATTCGACTGGTGAA
GAAGTAAGCTTGTGGCAGAAGATGCGACAGTACCCAGGGTCTTGGGCAGAAGGAACTCTG
CAGCTCCGTTCTTCAATGGTCAAGCAGAAGCTGGGTGTATGA
>16706 Mouse | Gene Stable ID :ENSMUSG00000031255| transcript : 3 of 5 | Location : Mus musculus:chromosome:X:133936384-133981812:-1 | Description : synaptotagmin-like 4 [Source:MGI Symbol;Acc:MGI:1351606]
ATGTCGGAGATACTAGACCTCTCTTTTCTGTCCGAGATGGAAAGGGATTTGATCCTCGGT
GTTCTGCAGAGAGATGAAGAACTCAGAAAAGCAGATGAGAAAAGGATTCGGCGACTGAAG
AATGAGCTCCTGGAGATCAAAAGAAAAGGGGCCAAAAGGGGCAGCCAACACTATAGTGAT
CGAACCTGTGCCAGGTGCCAGGAGGGCCTGGGCCGCTTAATTCCCAAAAGCAGCACTTGT
GTGGGCTGCAATCATTTAGTGTGCCGAGAATGCCGAGTTCTGGAAAGCAATGGCTCTTGG
AGGTGCAAGGTGTGCTCGAAGGAGATAGAGCTGAAGAAAGCAACTGGAGATTGGTTTTAT
GACCAGAAAGTAAATCGCTTTGATTACCGAACAGGCAGCGAGATAATCAGGATGTCCCTG
CGCCAGAAGCCTGCAGTGAATAAAAGAGAGACAGCGGGGCAGTCCCTCCTTCAGCAGACA
CAGATGGGTGATATCTGGCCAGGAAGAAGGATCATTCAAGAACAACAACAGAGGGAACAA
AGTGTGCTGTTTGAAGTGCCAAAGACCAGAAGTGGAAAGAGTGCACTGGAGGCTGAGAGC
GAGAGTCTGGATAGCTACACTGCTGACTCAGACAGCACCTCCAGGAGAGATTCTCTGGAT
AAATCTGGACTCTTCCCAGAATGGAAGAAGATGTCCGCTCCCAAATCTCAAGTTGAAAAG
GAAATTCCACCAGGGAACCAAAATGCAGTCTGTGGTGATGAGGGTGACATGGTATTCAAG
AAGAACACCAAAAAAGTCCTGAGGCCTTCAGAATACACTAAGTCTGTGATAGACCTTCGC
CCAGAAGATGTGGCCCAAGAAAGTGGCATCTTGGGAGACAGAAGCAAATCTGTACCAGGC
CTCAGTGTGGATATGGAAGAAGAGGAGGAGGAGGAAGAGGACATTGACCACCTGGTGAAG
TTGCACCGCCAGAAACTGGCCAGAGGCAGCATGCAGAGTGGCTCCTCCATGAGTACCCTT
GGCAGCATTATGAGTATCTATAGCGAAGCTGGTGATTTTGGGAACATCTCTGTGACGGGC
AAGATTGCCTTTTCACTGAAGTTTGAGCAGAAAACACAGACTTTGGTCATCCATGTCAAG
GAGTGCCACCAGCTGGCCTATGCTGATGAAGCCAAGAAGCGTTCTAACCCATATGTGAAG
ACTTATCTTCTGCCTGACAAGTCCCGCCAAGGAAAAAGAAAAACCAGCATCAAGCGGGAC
ACCATCAATCCACTATATGATGAGACCTTTCGGTACGAGATTTCGGAATCTCTTCTGGCT
CAGAGGACTTTGCAGTTTTCCGTTTGGCATCATGGTCGTTTTGGCAGAAACACTTTCCTT
GGAGAGGCGGAGGTCCACATGGACTCTTGGAAGCTGGATAAGAAGCTGGATCACTGCCTC
CCTTTACATGGAAAGGTAGTCTGCTTTAAAGGTCGTTCACAGCTTGCTTCCCAGGTGAAT
TGTCTGTAG
>16707 Cow | Gene Stable ID :ENSBTAG00000010334| transcript : 1 of 1 | Location : Bos taurus:chromosome:9:96514751-96597679:1 | Description : synaptotagmin-like 3 [Source:HGNC Symbol;Acc:HGNC:15587]
ATGGCCCAGCAAGTCAGCCTCGGTTCCCTCCAGGAATCGGAACGTGAAGCGATCCTCCAG
GTTTTGTACCGGGACCGGGAGGTTCAAAACACGGAGGCGGAGAGGATACGGAATCTGAAG
ACGCGCTTGCAGCATCTCAGGTGGAAAGGCGCGAAGAGCGTGAGCCAGGAGTACAAAGAG
AAGTCCTGTGCCCGCTGCCAGCAGACCCTGGGGCTCCTGCTGAACCGGGGGGCCGTGTGT
CAGGGCTGCAGCCACCGCGTGTGCAGCGAGTGCCGGGTGTTCCTGAGGAGGACCCGCGCC
TGGAAGTGCACCGTGTGCTTCGAGGACAGAAATGTGAAAATAAAAACTGGAGACTGGTTC
TTCGAGGAACGAGCCAAGAAATTTCCAACGGAAGGCAAGCACGAGACAGCCGGAGCAAAG
CTCTTGCAATCTTATCAGAAGCTGAGCAACAAGATCTCCGTGGTTCCTCCCACTCCACCA
CCTCTCAGCGAAAGCCAGTGTGGAGGTGGCCCTGCCAGGTTGCAGGAACTCGGGCAGTTT
AAAGGATTCAATAAGTCTGTGGAAAATTTGTTTCTGTCTGTCACCACCCACATGAAAAAA
CTCTCCAAGTCCCAGAATGACATGACCTCTGACAAGCAGCACCCGGAGATGGTCCCCAGG
CAGCGTGAGGGCCGGCCGGAGAGGAGGAGCCAGTCTGACACCGCGATCAACGTGACCACC
AGGCAGGCTGGCACACCAGATATTCTGAAACCTCTCGGTCCAGAGAGTCCCAGACGCCCC
ACGAGCCCGGTTTTGAAGCAAGAAGACATCTCATCCAGTCCAGTGCTCAACACTTCGTTC
TCAGGAGGCTTGAGACAGGGAAGTTTAATCAGCATTAACAGCACTTGCACAGAGATGGGC
AATTTTGACAAAGCTGATGTCACTGGAGAGATAGAATTTGCCATTCGTTACTGCCTCAGA
ACTCATTCTTTAGAAATATGCATCAGAGCCTGTAAGAACCTTGCCTTTGGGGAGGAAAGG
AAGAAAAAGTGCAATCCGTATGTCAAGACCTATCTGCTGCCTGACAGATCGTCCCAGGGA
AAACGCAAGACCGGTGTCCAGAAGAACACGGTGGAGCCGACCTTTCAGGAGACCTTGAAG
TACCAGGTGGAGCTGGCCCAGCTGGCCAGCCAACAGCTGCAAGTGTCCGTGTGGCACCTG
GGCGTGCTCACCCGGAGGGTGTTTCTTGGAGAAGTGATCGTCCCTCTGGCCACGTGGGAT
TTCGAAGACAGAGAATCACAGTCCTTCCGCTGGTATCCGCTCCGGGCCAAGGCAGAGAAA
TCCGAAGACAGCCTTCCCACCAATAACGGAGAACTCGCAGTCCGGGCCAAGCTGGTCCTC
CCTGCAGGGCCCAGAGAGCTCCAGGAGGCTCCAGAAGGGACGGGAGATGAGCCATCACAG
AATGGTCAGCTCTGCTTGGTAGTGCTGGGAGCCAAGAATCTACCTGTGCGGTCAGATGGC
ACCTTAAACTCATTTGTTAAGGGCTGTCTCACTCTGCCAGACCAGCAGAGGTTGAGACTC
AAGTCCCCCGTCCTGAAGAAGCAAGCCTGTCCCCAGTGGAAGCATTCCTTCATTTTCAAA
GGCGTCACCCCTTCGCAGCTGAGGCAGTCCAGCCTAGAACTGACCATTTGGGACCAGGCC
ACCTTCGGGGTGAACGACCGCTTCCTGGGAGGTGCCAGGCTTGGTTTGAAGGAGGACCTT
CCGGGCGGCGCGCACACAAGCTCACAGGCAAAGCTCCAGTGGCAGAAAGTCCTTTCCAGC
CCCAACCTATGGACAGACATGACCCTCATCCTGCACTGA
>16708 Mouse | Gene Stable ID :ENSMUSG00000054453| transcript : 1 of 2 | Location : Mus musculus:chromosome:X:9885621-9994543:1 | Description : synaptotagmin-like 5 [Source:MGI Symbol;Acc:MGI:2668451]
ATGTCTAAGAACTCGGAGTTCATCAATCTGTCATTTTTATTAGATCATGAGAAGGAAATG
ATACTGGGAGTCCTAAAGAGAGATGAATATTTGAAAAAGGTGGAAGACAAGAGGATAAGG
AAGCTGAAAAATGAACTCTTAGAAGCAAAGCGTAGGAGTGGGAAGACTCACCAAGAGGCC
AGTAGAGTCTGCGTTCACTGTCACAAAACCCTTGGCCTCATCTTTGACCGGGGAGATCCA
TGCCAAGCCTGCTCACTCAGGGTATGCAGTGAGTGTCGAGTCACCGGACTTGATGGCAGC
TGGAAGTGCACTGTCTGTGCCAAAGTCGCGCAGCTAAGGATTATAAGTGGAGAATGGTTC
TTGGAAGAAAAGGCAAAGCGTTTCAAGCAAGTCAATGTTCTGGGCACTGATGTCGTTCGA
CAGTCCATCTTAAGAAGAAGTCCAGGGTCTGAAGAAACACAAAACCAAGAGCAAGCACAA
CAATGTGTAGACAAGTCAGATACTTTGTCTTCTGTCAGGCAGAAGACAACTCATGATGGC
CCAAAGAAGAAGGGTTTTCTTCTTAGCAAGTTCAGATCAGCAACCAGAGGAGAAATCAGA
ACTCCAAAACCTGAAAGCGGAAGGAGCTATAGCTTGGACTTAGACAGTCAAAATCTTCAG
AGTTTCAAGTCAGCCTCTGGTTCAGACAGGGGAAGTACCACTTCATCAGATCTCATTGAC
CAGGAGGCTGGACGAAGAACATCAAAAAGCAGCTACAGCAACGGTGGAATCCCAGTTACT
CAGAGGTCACCAGTCCCAAGTGCTCATAGTGTGACCTCCATCAACAGCAGAGAACATGGT
TTTGAAAATTCCATGGCTTTGGCTACCATTGAAAACACCTGTGAAGAGCTCACAAAGAGT
CACCGCAGAAACACATCCGGTACACCCTCCATAGCGGTGTCTGGCACCTCACTCTCCTCA
GAGCGGAGTCGATCTGAGGTAGATTTGAGTGAGTCATTTGCGGAAGACTTAGAGGACACT
TCAAGCATAAGAAGCAGATCTGTCCCTGGGGCTTTAGACAAAGACTTGAACTCCTTAGAA
GACACTGAAGACGGTGTTGACTTAGTGTCCTCCAGGTTTTCTGCAAATACCCACAGTCTG
GCAAGTGGATTGTCAACTAACTCCCAAGCAGGATCTGATAGGAAGAGGAGCTACCTAAAT
GTGCCTGATGCCGATTCAGACACTACTAGCCTTAACAGCATGATGAGTGTTTACAGTGAA
ACGGGAGACTATGGCAACGTGAAAGTCACCGGTGAGATCCTTCTCCACATCAGCTACTGC
TACAAAACCGGCGGGCTATACATTTTTGTCAAGAGCTGCAGAAACCTGGCCACAGGAGAT
GAAAAGAAACAGAGGACAGATGCTTATGTCAAGTCATACCTTCTTCCAGACAAGTCCCGA
AACAACAAGCGTAAGACCAAAATCAGAACGGGTACCAATCCAGAATTCAACGAAACATTA
AAGTATACCATCAGCCACACCCAGCTGGAAACAAGAACTCTGCAGCTCTCAGTCTGGCAC
TATGATCGGTTTGGACGCAACAGTTTCCTGGGAGAGGTGGAGATTGCTTTTGACTCATGG
AACTTTGAAAATCCATGTGATGAGTGGTTTGTGCTTCAGCCGAAGGTGGAGTTGGCTCCT
GATATTAGCCTTCAATACAAAGGAGAGCTAACCATTGTTTTGCGTTATATTCCTCCAGAG
GAGAACCTAATATTCCCAGCAGGACAGCGTCAAGAAAAGAAGATCTTTAAAAGGGGAAAG
AAGAAAGAGTCATCTTCCATTTCTGGGGGAATACTTGAAGTGTTCATCAAAAAAGCAAAG
AATCTGACAGCAGTAAAATCAGGAGGCACTTCTGACAGCTTCGTCAAGGGCTACCTGCTT
CCTGATGATAACAAAGCCACCAAGCACAAAACTGCTGTTGTAAAAAAGAGTGTCAATCCT
GAGTGGAACCATACGTTCATATTCAGTGGCCTGTATCCTCAGGATATAAAGAATGCTTGC
CTAGAACTCACCATCTGGGACAAAGAGGCCTTTTCCAGCAACGTCTTTCTAGGAGGTGTT
CGTTTAAATTCTGGAAGTGGTATGAGCTACGGTAAAACTGTGGACTGGATGGACTCTCAT
GGGGAAGAGCAACGCCTTTGGCAAAAGATGGCTGACAACCCTGGGACATCTGTAGAGGGG
GTTCTCATGCTACGTTCCAGCATGGCGAAATGTAGGCTCTGA
>16709 Mouse | Gene Stable ID :ENSMUSG00000054453| transcript : 2 of 2 | Location : Mus musculus:chromosome:X:9885621-9994543:1 | Description : synaptotagmin-like 5 [Source:MGI Symbol;Acc:MGI:2668451]
ATGTCTAAGAACTCGGAGTTCATCAATCTGTCATTTTTATTAGATCATGAGAAGGAAATG
ATACTGGGAGTCCTAAAGAGAGATGAATATTTGAAAAAGGTGGAAGACAAGAGGATAAGG
AAGCTGAAAAATGAACTCTTAGAAGCAAAGCGTAGGAGTGGGAAGACTCACCAAGAGGCC
AGTAGAGTCTGCGTTCACTGTCACAAAACCCTTGGCCTCATCTTTGACCGGGGAGATCCA
TGCCAAGCCTGCTCACTCAGGGTATGCAGTGAGTGTCGAGTCACCGGACTTGATGGCAGC
TGGAAGTGCACTGTCTGTGCCAAAGTCGCGCAGCTAAGGATTATAAGTGGAGAATGGTTC
TTGGAAGAAAAGGCAAAGCGTTTCAAGCAAGTCAATGTTCTGGGCACTGATGTCGTTCGA
CAGTCCATCTTAAGAAGAAGTCCAGGGTCTGAAGAAACACAAAACCAAGAGCAAGCACAA
CAATGTGTAGACAAGTCAGATACTTTGTCTTCTGTCAGGCAGAAGACAACTCATGATGGC
CCAAAGAAGAAGGGTTTTCTTCTTAGCAAGTTCAGATCAGCAACCAGAGGAGAAATCAGA
ACTCCAAAACCTGAAAGCGGAAGGAGCTATAGCTTGGACTTAGACAGTCAAAATCTTCAG
AGTTTCAAGTCAGCCTCTGGTTCAGACAGGGGAAGTACCACTTCATCAGATCTCATTGAC
CAGGAGGCTGGACGAAGAACATCAAAAAGCAGCTACAGCAACGGTGGAATCCCAGTTACT
CAGAGGTCACCAGTCCCAAGTGCTCATAGTGTGACCTCCATCAACAGCAGAGAACATGGT
TTTGAAAATTCCATGGCTTTGGCTACCATTGAAAACACCTGTGAAGAGCTCACAAAGAGT
CACCGCAGAAACACATCCGGTACACCCTCCATAGCGGTGTCTGGCACCTCACTCTCCTCA
GAGCGGAGTCGATCTGAGGTAGATTTGAGTGAGTCATTTGCGGAAGACTTAGAGGACACT
TCAAGCATAAGAAGCAGATCTGTCCCTGGGGCTTTAGACAAAGACTTGAACTCCTTAGAA
GACACTGAAGACGGTGTTGACTTAGTGTCCTCCAGGTTTTCTGCAAATACCCACAGTCTG
GCAAGTGGATTGTCAACTACTAGCCTTAACAGCATGATGAGTGTTTACAGTGAAACGGGA
GACTATGGCAACGTGAAAGTCACCGGTGAGATCCTTCTCCACATCAGCTACTGCTACAAA
ACCGGCGGGCTATACATTTTTGTCAAGAGCTGCAGAAACCTGGCCACAGGAGATGAAAAG
AAACAGAGGACAGATGCTTATGTCAAGTCATACCTTCTTCCAGACAAGTCCCGAAACAAC
AAGCGTAAGACCAAAATCAGAACGGGTACCAATCCAGAATTCAACGAAACATTAAAGTAT
ACCATCAGCCACACCCAGCTGGAAACAAGAACTCTGCAGCTCTCAGTCTGGCACTATGAT
CGGTTTGGACGCAACAGTTTCCTGGGAGAGGTGGAGATTGCTTTTGACTCATGGAACTTT
GAAAATCCATGTGATGAGTGGTTTGTGCTTCAGCCGAAGGTGGAGTTGGCTCCTGATATT
AGCCTTCAATACAAAGGAGAGCTAACCATTGTTTTGCGTTATATTCCTCCAGAGGAGAAC
CTAATATTCCCAGCAGGACAGCGTCAAGAAAAGAAGATCTTTAAAAGGGGAAAGAAGAAA
GAGTCATCTTCCATTTCTGGGGGAATACTTGAAGTGTTCATCAAAAAAGCAAAGAATCTG
ACAGCAGTAAAATCAGGAGGCACTTCTGACAGCTTCGTCAAGGGCTACCTGCTTCCTGAT
GATAACAAAGCCACCAAGCACAAAACTGCTGTTGTAAAAAAGAGTGTCAATCCTGAGTGG
AACCATACGTTCATATTCAGTGGCCTGTATCCTCAGGATATAAAGAATGCTTGCCTAGAA
CTCACCATCTGGGACAAAGAGGCCTTTTCCAGCAACGTCTTTCTAGGAGGTGTTCGTTTA
AATTCTGGAAGTGGTATGAGCTACGGTAAAACTGTGGACTGGATGGACTCTCATGGGGAA
GAGCAACGCCTTTGGCAAAAGATGGCTGACAACCCTGGGACATCTGTAGAGGGGGTTCTC
ATGCTACGTTCCAGCATGGCGAAATGTAGGCTCTGA
>16710 Mouse | Gene Stable ID :ENSMUSG00000030616| transcript : 1 of 7 | Location : Mus musculus:chromosome:7:90348698-90410439:1 | Description : synaptotagmin-like 2 [Source:MGI Symbol;Acc:MGI:1933366]
ATGATCGACTTAAGTTTCCTGACAGAGGAGGAGCAAGACGCCATCTTAAAGGTTCTGCAG
AGGGATGCTGCCCTGAAGAGGGCTGAAGAGGAGAGAGTCAGACATCTGCCTGAAAAAATT
AAGGATGACCAACAACTAAAGAATATGAGTGGCCAATGGTTTTATGAAGCTAAGGCAAAA
AGACACAGGGACAAAATCCACGGTGCTGACATCATCAGAGCATCCATGAGAAGGAAGAAG
CTCCCAGCGGCAGAGATAGCTGTTGTGGAAGAGCCAGAAGATGACACAGATCCCGCAGGC
CCAAGTTCCAGTTTGGTGGATCCAGCTTCCAGTGTGATTGATATGTCCCAGGAAAGTACG
AGGACTCCAGCTGTGTCTCTGCCCAAGCAAAGGAAGAATCCATTCAACAGCCCCAAGCTG
CCGGAAGATCACTCCTTGCAACAAACCAAACCCGAGCAGTCAAAAACTGGAAAAGCTGGT
TTATTTCAGATTTCAAAAGAGGGTGAGTTGTCAGAATCAAAAGAAAAGTCATCTATCCCA
GATATGCCACGTCAGCAGTTAGAGAAACCAAAGCAAACTGTATCCACAGAGCCTGAAAAT
GCGTCTCATACCAAAGCTCCAATCCCCAAAGCCAGAAAACTGATCTACAAATCAAATGAC
TTAGAGAAAGATGATAACCAGTCTTTTCCCAGACAACGGAGGGACTCCCTGAATGCGAGA
GGGGCTCCAAGAGGGATCCTAAAGCGCAACTCCAGTTCCAGCAGCACGGACTCAGAGACC
CTCCGTTTAAATTACAACCTTGATCCGAAAAGCAAAATCCTATCACCTGGCCTAACCATC
CACGAGAGAATCTCTGAGAAGGAATTTTCTTTAGAAGACGACTCTTCCACAAGCTCACTA
GAGCCGTTAAAGCACGTGAGATTCTCTGCCGTGAAGAATGAGCTTCCACAAAGTCCTAGA
CCCGTCCTTGGCCAGGAAGTGGGAGAATTTACTGTTTTAGAATCTGACCAGTTGCAAAAT
GGAACTGAAGATGCAGGGGACATAGAGGAGTTTCAGAATCACCCAGAGCTCTCCCACAAA
ACACCTTTGTCTCATTATCAGTTAGTGTCAAGCCCAAGCGATTCAGGAAGGGAAAGAGAA
CAGCTGATGTCTTCTGGGTCTGCTCCAAGAGATGAGATCCCTTGTCATTCAGACATTCTA
CCCACAGGACCTCAGTGTGTTGAGAGTTCATCCGTCATCAATGGGCAACAAGAGAAATCA
TCACATTTTACAAAGCTTCCATCAGAATTGTCCAAAAGCCCTTCCGATGAACTGACTCAG
TGTGGTGAGCCTGAGCCATCACAGACAGCAGACCACAGTTTTAGAGACCATCGGCAAGGT
TCAGAAGAAGAGCACAGCCCTGTTTTGAAAACTCTGGAAAGAAGAGCTGCTAGGAAATTG
CCTTCCAAAAGTCTAGAAGACATTCCATCAGATTCATCAAATCAAGCAAAAGTAGATAAT
CTGCCTGAAGAATTAGTGCGTAGTGCTGAAGATGATCAAAAAGCCGACCAAGAACCAGAT
ACAAATGAATGTATACCAGGAATTTCCACAGTGCCTTCACTGCCTGATAATCAGTTTTCC
CACCCTGACAAACTCAAAAGGATGAGCAAGTCCGTGCCAGCATTTCTTCAAGATGAGAGC
GATGACAGAGAAACAGACACAGCATCAGAGAGCAGCTACCAGCTCAGGAGATACAAGAAG
AGCCCCAGCTCATTAACCAATCTTAGCAGCTCCTCTGGCATGACGTCCTTGTCCTCTGCG
AGTGGCAGTGTGATGAGCGTTTACAGTGGAGACTTTGGCAACCTAGAAGTGAAAGGAAGC
GTGCAGTTTGCACTCGACTACGTGGAGTCCCTGAAAGAGCTGCATGTGTTTGTGGCCCAG
TGTAAGGATTTAGCAGCAGCAGATGTTAAGAAACAGCGCTCAGATCCGTATGTAAAGACC
TATCTGCTACCAGACAAAGGCAAAATGGGCAAGAAGAAGACACTCGTAGTGAAGAAGACC
TTGAATCCTGTATACAACGAGATATTGCGGTATAAAATTGAAAGGCAATTCTTAAAGACG
CAGAAGTTGAACCTGTCCGTTTGGCATCGGGATACATTTAAGCGCAACAGCTTTCTGGGG
GAGGTGGAGCTCGACCTGGAAACGTGGGATTGGGACAGCAAACAGAACAAACAGCTGAAG
TGGTACCCACTGAAGAGGAAGACAGCACCAGTTGCCCTCGAGACAGAAAACAGAGGTGAA
ATGAAACTAGCTCTCCAGTATGTTCCGGAACCAAGCCCTGGCAAAAAGCTTCCTACAACT
GGAGAAGTCCACATCTGGGTGAAGGAATGCCTTGACCTCCCACTGTTGAGGGGCAGCCAC
CTAAATTCTTTTGTTAAATGTACCATCCTTCCAGATACCAGTAGAAAAAGTCGCCAGAAG
ACAAGAGCTGTAGGGAAAACCACCAACCCCGTCTTCAACCATACCATGGTGTATGATGGG
TTCAGGCCTGAAGATCTGATGGAAGCCTGTGTAGAACTCACAGTCTGGGACCATTATAAA
CTAACCAACCAGTTTCTGGGAGGTCTCCGGATCGGCTTTGGAACAGGAAAAAGCTACGGG
ACTGAAGTGGATTGGATGGATTCTACTTCTGAGGAAGTTGCTCTCTGGGAGAAGATGGTA
AACTCTCCCAACACTTGGGTTGAAGCGACGCTGCCCCTCCGGATGCTTCTGATTGCCAAG
CTTTCCAAGTGA
>16711 Mouse | Gene Stable ID :ENSMUSG00000030616| transcript : 2 of 7 | Location : Mus musculus:chromosome:7:90348698-90410439:1 | Description : synaptotagmin-like 2 [Source:MGI Symbol;Acc:MGI:1933366]
ATGATCGACTTAAGTTTCCTGACAGAGGAGGAGCAAGACGCCATCTTAAAGGTTCTGCAG
AGGGATGCTGCCCTGAAGAGGGCTGAAGAGGAGAGAGTCAGACATCTGCCTGAAAAAATT
AAGGATGACCAACAACTAAAGAATATGAGTGGCCAATGGTTTTATGAAGCTAAGGCAAAA
AGACACAGGGACAAAATCCACGGTGCTGACATCATCAGAGCATCCATGAGAAGGAAGAAG
CTCCCAGCGGCAGCTGAGCAGAATAAGGACACAGCAATGAGGGCAAAGGAGAGCTGGGTG
AATAATGTTAACAAAGATGCTGTCCTTCCTCCAGAGATAGCTGTTGTGGAAGAGCCAGAA
GATGACACAGATCCCGCAGGCCCAAGTTCCAGTTTGGTGGATCCAGCTTCCAGTGTGATT
GATATGTCCCAGGAAAGTACGAGGACTCCAGCTGTGTCTCTGCCCAAGCAAAGGAAGAAT
CCATTCAACAGCCCCAAGCTGCCGGAAGATCACTCCTTGCAACAAACCAAACCCGAGCAG
TCAAAAACTGGAAAAGCTGGTTTATTTCAGATTTCAAAAGAGGGTGAGTTGTCAGAATCA
AAAGAAAAGTCATCTATCCCAGATATGCCACGTCAGCAGTTAGAGAAACCAAAGCAAACT
GTATCCACAGAGCCTGAAAATGCGTCTCATACCAAAGCTCCAATCCCCAAAGCCAGAAAA
CTGATCTACAAATCAAATGACTTAGAGAAAGATGATAACCAGTCTTTTCCCAGACAACGG
AGGGACTCCCTGAATGCGAGAGGGGCTCCAAGAGGGATCCTAAAGCGCAACTCCAGTTCC
AGCAGCACGGACTCAGAGACCCTCCGTTTAAATTACAACCTTGATCCGAAAAGCAAAATC
CTATCACCTGGCCTAACCATCCACGAGAGAATCTCTGAGAAGGAATTTTCTTTAGAAGAC
GACTCTTCCACAAGCTCACTAGAGCCGTTAAAGCACGTGAGATTCTCTGCCGTGAAGAAT
GAGCTTCCACAAAGTCCTAGACCCGTCCTTGGCCAGGAAGTGGGAGAATTTACTGTTTTA
GAATCTGACCAGTTGCAAAATGGAACTGAAGATGCAGGGGACATAGAGGAGTTTCAGAAT
CACCCAGAGCTCTCCCACAAAACACCTTTGTCTCATTATCAGTTAGTGTCAAGCCCAAGC
GATTCAGGAAGGGAAAGAGAACAGCTGATGTCTTCTGGGTCTGCTCCAAGAGATGAGATC
CCTTGTCATTCAGACATTCTACCCACAGGACCTCAGTGTGTTGAGAGTTCATCCGTCATC
AATGGGCAACAAGAGAAATCATCACATTTTACAAAGCTTCCATCAGAATTGTCCAAAAGC
CCTTCCGATGAACTGACTCAGTGTGGTGAGCCTGAGCCATCACAGACAGCAGACCACAGT
TTTAGAGACCATCGGCAAGGTTCAGAAGAAGAGCACAGCCCTGTTTTGAAAACTCTGGAA
AGAAGAGCTGCTAGGAAATTGCCTTCCAAAAGTCTAGAAGACATTCCATCAGATTCATCA
AATCAAGCAAAAGTAGATAATCTGCCTGAAGAATTAGTGCGTAGTGCTGAAGATGTTTCC
ACAGTGCCTTCACTGCCTGATAATCAGTTTTCCCACCCTGACAAACTCAAAAGGATGAGC
AAGTCCGTGCCAGCATTTCTTCAAGATGAGAGCGATGACAGAGAAACAGACACAGCATCA
GAGAGCAGCTACCAGCTCAGGAGATACAAGAAGAGCCCCAGCTCATTAACCAATCTTAGC
AGCTCCTCTGGCATGACGTCCTTGTCCTCTGCGAGTGGCAGTGTGATGAGCGTTTACAGT
GGAGACTTTGGCAACCTAGAAGTGAAAGGAAGCGTGCAGTTTGCACTCGACTACGTGGAG
TCCCTGAAAGAGCTGCATGTGTTTGTGGCCCAGTGTAAGGATTTAGCAGCAGCAGATGTT
AAGAAACAGCGCTCAGATCCGTATGTAAAGACCTATCTGCTACCAGACAAAGGCAAAATG
GGCAAGAAGAAGACACTCGTAGTGAAGAAGACCTTGAATCCTGTATACAACGAGATATTG
CGGTATAAAATTGAAAGGCAATTCTTAAAGACGCAGAAGTTGAACCTGTCCGTTTGGCAT
CGGGATACATTTAAGCGCAACAGCTTTCTGGGGGAGGTGGAGCTCGACCTGGAAACGTGG
GATTGGGACAGCAAACAGAACAAACAGCTGAAGTGGTACCCACTGAAGAGGAAGACAGCA
CCAGTTGCCCTCGAGACAGAAAACAGAGGTGAAATGAAACTAGCTCTCCAGTATGTTCCG
GAACCAAGCCCTGGCAAAAAGCTTCCTACAACTGGAGAAGTCCACATCTGGGTGAAGGAA
TGCCTTGACCTCCCACTGTTGAGGGGCAGCCACCTAAATTCTTTTGTTAAATGTACCATC
CTTCCAGATACCAGTAGAAAAAGTCGCCAGAAGACAAGAGCTGTAGGGAAAACCACCAAC
CCCGTCTTCAACCATACCATGGTGTATGATGGGTTCAGGCCTGAAGATCTGATGGAAGCC
TGTGTAGAACTCACAGTCTGGGACCATTATAAACTAACCAACCAGTTTCTGGGAGGTCTC
CGGATCGGCTTTGGAACAGGAAAAAGCTACGGGACTGAAGTGGATTGGATGGATTCTACT
TCTGAGGAAGTTGCTCTCTGGGAGAAGATGGTAAACTCTCCCAACACTTGGGTTGAAGCG
ACGCTGCCCCTCCGGATGCTTCTGATTGCCAAGCTTTCCAAGTGA
>16712 Mouse | Gene Stable ID :ENSMUSG00000030616| transcript : 3 of 7 | Location : Mus musculus:chromosome:7:90348698-90410439:1 | Description : synaptotagmin-like 2 [Source:MGI Symbol;Acc:MGI:1933366]
ATGATCGACTTAAGTTTCCTGACAGAGGAGGAGCAAGACGCCATCTTAAAGGTTCTGCAG
AGGGATGCTGCCCTGAAGAGGGCTGAAGAGGAGAGAGTCAGACATCTGCCTGAAAAAATT
AAGGATGACCAACAACTAAAGAATATGAGTGGCCAATGGTTTTATGAAGCTAAGGCAAAA
AGACACAGGGACAAAATCCACGGTGCTGACATCATCAGAGCATCCATGAGAAGGAAGAAG
CTCCCAGCGGCAGCTGAGCAGAATAAGGACACAGCAATGAGGGCAAAGGAGAGCTGGGTG
AATAATGTTAACAAAGATGCTGTCCTTCCTCCAGAGATAGCTGTTGTGGAAGAGCCAGAA
GATGACACAGATCCCGCAGGCCCAAGTTCCAGTTTGGTGGATCCAGCTTCCAGTGTGATT
GATATGTCCCAGGAAAGTACGAGGACTCCAGCTGTGTCTCTGCCCAAGCAAAGGAAGAAT
CCATTCAACAGCCCCAAGCTGCCGGAAGATCACTCCTTGCAACAAACCAAACCCGAGCAG
TCAAAAACTGGAAAAGCTGGTTTATTTCAGATTTCAAAAGAGGGTGAGTTGTCAGAATCA
AAAGAAAAGTCATCTATCCCAGATATGCCACGTCAGCAGTTAGAGAAACCAAAGCAAACT
GTATCCACAGAGCCTGAAAATGCGTCTCATACCAAAGCTCCAATCCCCAAAGCCAGAAAA
CTGATCTACAAATCAAATGACTTAGAGAAAGATGATAACCAGTCTTTTCCCAGACAACGG
AGGGACTCCCTGAATGCGAGAGGGGCTCCAAGAGGGATCCTAAAGCGCAACTCCAGTTCC
AGCAGCACGGACTCAGAGACCCTCCGTTTAAATTACAACCTTGATCCGAAAAGCAAAATC
CTATCACCTGGCCTAACCATCCACGAGAGAATCTCTGAGAAGGAATTTTCTTTAGAAGAC
GACTCTTCCACAAGCTCACTAGAGCCGTTAAAGCACGTGAGATTCTCTGCCGTGAAGAAT
GAGCTTCCACAAAGTCCTAGACCCGTCCTTGGCCAGGAAGTGGGAGAATTTACTGTTTTA
GAATCTGACCAGTTGCAAAATGGAACTGAAGATGCAGGGGACATAGAGGAGTTTCAGAAT
CACCCAGAGCTCTCCCACAAAACACCTTTGTCTCATTATCAGTTAGTGTCAAGCCCAAGC
GATTCAGGAAGGGAAAGAGAACAGCTGATGTCTTCTGGGTCTGCTCCAAGAGATGAGATC
CCTTGTCATTCAGACATTCTACCCACAGGACCTCAGTGTGTTGAGAGTTCATCCGTCATC
AATGGGCAACAAGAGAAATCATCACATTTTACAAAGCTTCCATCAGAATTGTCCAAAAGC
CCTTCCGATGAACTGACTCAGTGTGGTGAGCCTGAGCCATCACAGACAGCAGACCACAGT
TTTAGAGACCATCGGCAAGGTTCAGAAGAAGAGCACAGCCCTGTTTTGAAAACTCTGGAA
AGAAGAGCTGCTAGGAAATTGCCTTCCAAAAGTCTAGAAGACATTCCATCAGATTCATCA
AATCAAGCAAAAGTAGATAATCTGCCTGAAGAATTAGTGCGTAGTGCTGAAGATGATCAA
AAAGCCGACCAAGAACCAGATACAAATGAATGTATACCAGGAATTTCCACAGTGCCTTCA
CTGCCTGATAATCAGTTTTCCCACCCTGACAAACTCAAAAGGATGAGCAAGTCCGTGCCA
GCATTTCTTCAAGATGAGAGCGATGACAGAGAAACAGACACAGCATCAGAGAGCAGCTAC
CAGCTCAGGAGATACAAGAAGAGCCCCAGCTCATTAACCAATCTTAGCAGCTCCTCTGGC
ATGACGTCCTTGTCCTCTGCGAGTGGCAGTGTGATGAGCGTTTACAGTGGAGACTTTGGC
AACCTAGAAGTGAAAGGAAGCGTGCAGTTTGCACTCGACTACGTGGAGTCCCTGAAAGAG
CTGCATGTGTTTGTGGCCCAGTGTAAGGATTTAGCAGCAGCAGATGTTAAGAAACAGCGC
TCAGATCCGTATGTAAAGACCTATCTGCTACCAGACAAAGGCAAAATGGGCAAGAAGAAG
ACACTCGTAGTGAAGAAGACCTTGAATCCTGTATACAACGAGATATTGCGGTATAAAATT
GAAAGGCAATTCTTAAAGACGCAGAAGTTGAACCTGTCCGTTTGGCATCGGGATACATTT
AAGCGCAACAGCTTTCTGGGGGAGGTGGAGCTCGACCTGGAAACGTGGGATTGGGACAGC
AAACAGAACAAACAGCTGAAGTGGTACCCACTGAAGAGGAAGACAGCACCAGTTGCCCTC
GAGACAGAAAACAGAGGTGAAATGAAACTAGCTCTCCAGTATGTTCCGGAACCAAGCCCT
GGCAAAAAGCTTCCTACAACTGGAGAAGTCCACATCTGGGTGAAGGAATGCCTTGACCTC
CCACTGTTGAGGGGCAGCCACCTAAATTCTTTTGTTAAATGTACCATCCTTCCAGATACC
AGTAGAAAAAGTCGCCAGAAGACAAGAGCTGTAGGGAAAACCACCAACCCCGTCTTCAAC
CATACCATGGTGTATGATGGGTTCAGGCCTGAAGATCTGATGGAAGCCTGTGTAGAACTC
ACAGTCTGGGACCATTATAAACTAACCAACCAGTTTCTGGGAGGTCTCCGGATCGGCTTT
GGAACAGGAAAAAGCTACGGGACTGAAGTGGATTGGATGGATTCTACTTCTGAGGAAGTT
GCTCTCTGGGAGAAGATGGTAAACTCTCCCAACACTTGGGTTGAAGCGACGCTGCCCCTC
CGGATGCTTCTGATTGCCAAGCTTTCCAAGTGA
>16713 Mouse | Gene Stable ID :ENSMUSG00000030616| transcript : 4 of 7 | Location : Mus musculus:chromosome:7:90348698-90410439:1 | Description : synaptotagmin-like 2 [Source:MGI Symbol;Acc:MGI:1933366]
ATGATCGACTTAAGTTTCCTGACAGAGGAGGAGCAAGACGCCATCTTAAAGGTTCTGCAG
AGGGATGCTGCCCTGAAGAGGGCTGAAGAGGAGAGAGTCAGACATCTGCCTGAAAAAATT
AAGGATGACCAACAACTAAAGAATATGAGTGGCCAATGGTTTTATGAAGCTAAGGCAAAA
AGACACAGGGACAAAATCCACGGTGCTGACATCATCAGAGCATCCATGAGAAGGAAGAAG
CTCCCAGCGGCAGCTGAGCAGAATAAGGACACAGCAATGAGGGCAAAGGAGAGCTGGGTG
AATAATGTTAACAAAGATGCTGTCCTTCCTCCAGAGATAGCTGTTGTGGAAGAGCCAGAA
GATGACACAGATCCCGCAGGCCCAAGTTCCAGTTTGGTGGATCCAGCTTCCAGTGTGATT
GATATGTCCCAGGAAAGTACGAGGACTCCAGCTGTGTCTCTGCCCAAGCAAAGGAAGAAT
CCATTCAACAGCCCCAAGCTGCCGGAAGATCACTCCTTGCAACAAACCAAACCCGAGCAG
TCAAAAACTGGAAAAGCTGGTTTATTTCAGATTTCAAAAGAGGGTGAGTTGTCAGAATCA
AAAGAAAAGTCATCTATCCCAGATATGCCACGTCAGCAGTTAGAGAAACCAAAGCAAACT
GTATCCACAGAGCCTGAAAATGCGTCTCATACCAAAGCTCCAATCCCCAAAGCCAGAAAA
CTGATCTACAAATCAAATGACTTAGAGAAAGATGATAACCAGTCTTTTCCCAGACAACGG
AGGGACTCCCTGAATGCGAGAGGGGCTCCAAGAGGGATCCTAAAGCGCAACTCCAGTTCC
AGCAGCACGGACTCAGAGACCCTCCGTTTAAATTACAACCTTGATCCGAAAAGCAAAATC
CTATCACCTGGCCTAACCATCCACGAGAGAATCTCTGAGAAGGAATTTTCTTTAGAAGAC
GACTCTTCCACAAGCTCACTAGAGCCGTTAAAGCACGTGAGATTCTCTGCCGTGAAGAAT
GAGCTTCCACAAAGTCCTAGACCCGTCCTTGGCCAGGAAGTGGGAGAATTTACTGTTTTA
GAATCTGACCAGTTGCAAAATGGAACTGAAGATGCAGGGGACATAGAGGAGTTTCAGAAT
CACCCAGAGCTCTCCCACAAAACACCTTTGTCTCATTATCAGTTAGTGTCAAGCCCAAGC
GATTCAGGAAGGGAAAGAGAACAGCTGATGTCTTCTGGGTCTGCTCCAAGAGATGAGATC
CCTTGTCATTCAGACATTCTACCCACAGGACCTCAGTGTGTTGAGAGTTCATCCGTCATC
AATGGGCAACAAGAGAAATCATCACATTTTACAAAGCTTCCATCAGAATTGTCCAAAAGC
CCTTCCGATGAACTGACTCAGTGTGGTGAGCCTGAGCCATCACAGACAGCAGACCACAGT
TTTAGAGACCATCGGCAAGGTTCAGAAGAAGAGCACAGCCCTGTTTTGAAAACTCTGGAA
AGAAGAGCTGCTAGGAAATTGCCTTCCAAAAGTCTAGAAGACATTCCATCAGATTCATCA
AATCAAGCAAAAGTAGATAATCTGCCTGAAGAATTAGTGCGTAGTGCTGAAGATGATCAA
AAAGCCGACCAAGAACCAGATACAAATGAATGTATACCAGGAATTTCCACAGTGCCTTCA
CTGCCTGATAATCAGTTTTCCCACCCTGACAAACTCAAAAGGATGAGCAAGTCCGTGCCA
GCATTTCTTCAAGATGAGGCGAGTGGCAGTGTGATGAGCGTTTACAGTGGAGACTTTGGC
AACCTAGAAGTGAAAGGAAGCGTGCAGTTTGCACTCGACTACGTGGAGTCCCTGAAAGAG
CTGCATGTGTTTGTGGCCCAGTGTAAGGATTTAGCAGCAGCAGATGTTAAGAAACAGCGC
TCAGATCCGTATGTAAAGACCTATCTGCTACCAGACAAAGGCAAAATGGGCAAGAAGAAG
ACACTCGTAGTGAAGAAGACCTTGAATCCTGTATACAACGAGATATTGCGGTATAAAATT
GAAAGGCAATTCTTAAAGACGCAGAAGTTGAACCTGTCCGTTTGGCATCGGGATACATTT
AAGCGCAACAGCTTTCTGGGGGAGGTGGAGCTCGACCTGGAAACGTGGGATTGGGACAGC
AAACAGAACAAACAGCTGAAGTGGTACCCACTGAAGAGGAAGACAGCACCAGTTGCCCTC
GAGACAGAAAACAGAGGTGAAATGAAACTAGCTCTCCAGTATGTTCCGGAACCAAGCCCT
GGCAAAAAGCTTCCTACAACTGGAGAAGTCCACATCTGGGTGAAGGAATGCCTTGACCTC
CCACTGTTGAGGGGCAGCCACCTAAATTCTTTTGTTAAATGTACCATCCTTCCAGATACC
AGTAGAAAAAGTCGCCAGAAGACAAGAGCTGTAGGGAAAACCACCAACCCCGTCTTCAAC
CATACCATGGTGTATGATGGGTTCAGGCCTGAAGATCTGATGGAAGCCTGTGTAGAACTC
ACAGTCTGGGACCATTATAAACTAACCAACCAGTTTCTGGGAGGTCTCCGGATCGGCTTT
GGAACAGGAAAAAGCTACGGGACTGAAGTGGATTGGATGGATTCTACTTCTGAGGAAGTT
GCTCTCTGGGAGAAGATGGTAAACTCTCCCAACACTTGGGTTGAAGCGACGCTGCCCCTC
CGGATGCTTCTGATTGCCAAGCTTTCCAAGTGA
>16714 Human | Gene Stable ID :ENSG00000102362| transcript : 1 of 6 | Location : Homo sapiens:chromosome:X:100674490-100732123:-1 | Description : synaptotagmin-like 4 [Source:HGNC Symbol;Acc:HGNC:15588]
ATGTCGGAGTTACTGGACCTTTCTTTTCTGTCTGAGGAGGAAAAGGATTTGATTCTCAGT
GTTCTACAGCGAGATGAAGAGGTCCGGAAAGCAGATGAGAAAAGGATTAGGCGACTAAAG
AATGAGTTACTGGAGATAAAAAGGAAAGGGGCCAAGAGGGGCAGCCAACACTACAGTGAT
CGGACCTGTGCCCGGTGCCAGGAGAGCCTGGGCCGTTTGAGTCCCAAAACCAATACTTGT
CGGGGTTGTAATCACCTGGTGTGTCGGGACTGCCGCATACAGGAAAGCAATGGTACCTGG
AGGTGCAAGGTGTGCGCCAAGGAAATAGAGTTGAAGAAAGCAACTGGGGACTGGTTTTAT
GACCAGAAAGTGAATCGCTTTGCTTACCGCACAGGTAGTGAGATAATCAGGATGTCCCTG
CGCCACAAACCTGCAGTGAGTAAAAGAGAGACAGTGGGACAGTCCCTCCTTCATCAGACA
CAGATGGGTGACATCTGGCCAGGAAGAAAGATCATTCAGGAGCGGCAGAAGGAGCCCAGT
GTGCTATTTGAAGTGCCAAAGCTGAAAAGTGGAAAGAGTGCATTGGAAGCTGAGAGTGAG
AGTCTGGATAGCTTCACAGCTGACTCGGATAGCACCTCCAGGAGAGACTCTCTGGATAAA
TCTGGCCTCTTTCCAGAATGGAAGAAGATGTCTGCTCCCAAATCTCAAGTAGAAAAGGAA
ACTCAGCCTGGAGGTCAAAATGTGGTATTTGTGGATGAGGGTGAGATGATATTTAAGAAG
AACACCAGAAAAATCCTCAGGCCTTCAGAGTACACTAAATCTGTGATAGATCTTCGCCCA
GAAGATGTGGTACATGAAAGTGGCTCCTTGGGAGACAGAAGCAAATCCGTCCCAGGCCTC
AATGTGGATATGGAAGAGGAAGAAGAAGAAGAAGACATTGACCACCTAGTGAAGTTACAT
CGCCAGAAGCTAGCCAGAAGCAGCATGCAAAGTGGCTCCTCCATGAGTACGATCGGCAGC
ATGATGAGCATCTACAGTGAAGCTGGTGATTTCGGGAACATCTTTGTGACTGGCAGGATT
GCCTTTTCCCTGAAGTATGAGCAGCAAACCCAGAGTCTGGTTGTCCATGTGAAGGAGTGC
CATCAGCTGGCCTATGCTGATGAAGCCAAGAAGCGCTCTAACCCATATGTGAAGACTTAC
CTTCTGCCTGACAAGTCCCGCCAAGGAAAAAGAAAAACCAGCATCAAGCGGGACACTATT
AATCCACTATATGATGAGACGCTGAGGTATGAGATCCCAGAATCTCTCCTGGCCCAGAGG
ACCCTGCAGTTCTCAGTTTGGCATCATGGTCGTTTTGGCAGAAACACTTTCCTTGGAGAG
GCAGAGATCCAGATGGATTCCTGGAAGCTTGATAAGAAACTGGATCATTGCCTCCCTTTA
CATGGAAAGATCAGTGCTGAGTCCCCGACTGGCTTGCCATCACACAAAGGCGAGTTGGTG
GTTTCATTGAAATACATCCCAGCCTCCAAAACCCCTGTTGGAGGTGACCGGAAAAAGAGT
AAAGGTGGGGAAGGGGGAGAGCTCCAGGTGTGGATCAAAGAAGCCAAGAACTTGACGGCT
GCCAAAGCAGGAGGGACTTCAGACAGCTTTGTCAAGGGATACCTCCTTCCCATGAGGAAC
AAGGCCAGTAAACGTAAAACTCCTGTGATGAAGAAGACCCTGAATCCTCACTACAACCAT
ACATTTGTCTACAATGGTGTGAGGCTGGAAGATCTACAGCATATGTGCCTGGAACTGACT
GTGTGGGACCGGGAGCCCCTGGCCAGCAATGACTTCCTGGGAGGGGTCAGGCTGGGTGTT
GGCACTGGGATCAGTAATGGGGAAGTGGTGGACTGGATGGACTCGACTGGGGAAGAAGTG
AGCCTGTGGCAGAAGATGCGACAGTACCCAGGGTCTTGGGCAGAAGGGACTCTGCAGCTC
CGTTCCTCAATGGCCAAGCAGAAGCTGGGTTTATGA
>16715 Human | Gene Stable ID :ENSG00000102362| transcript : 4 of 6 | Location : Homo sapiens:chromosome:X:100674490-100732123:-1 | Description : synaptotagmin-like 4 [Source:HGNC Symbol;Acc:HGNC:15588]
ATGTCGGAGTTACTGGACCTTTCTTTTCTGTCTGAGGAGGAAAAGGATTTGATTCTCAGT
GTTCTACAGCGAGATGAAGAGGTCCGGAAAGCAGATGAGAAAAGGATTAGGCGACTAAAG
AATGAGTTACTGGAGATAAAAAGGAAAGGGGCCAAGAGGGGCAGCCAACACTACAGTGAT
CGGACCTGTGCCCGGTGCCAGGAGAGCCTGGGCCGTTTGAGTCCCAAAACCAATACTTGT
CGGGGTTGTAATCACCTGGTGTGTCGGGACTGCCGCATACAGGAAAGCAATGGTACCTGG
AGGTGCAAGGTGTGCGCCAAGGAAATAGAGTTGAAGAAAGCAACTGGGGACTGGTTTTAT
GACCAGAAAGTGAATCGCTTTGCTTACCGCACAGGTAGTGAGATAATCAGGATGTCCCTG
CGCCACAAACCTGCAGTGAGTAAAAGAGAGACAGTGGGACAGTCCCTCCTTCATCAGACA
CAGATGGGTGACATCTGGCCAGGAAGAAAGATCATTCAGGAGCGGCAGAAGGAGCCCAGT
GTGCTATTTGAAGTGCCAAAGCTGAAAAGTGGAAAGAGTGCATTGGAAGCTGAGAGTGAG
AGTCTGGATAGCTTCACAGCTGACTCGGATAGCACCTCCAGGAGAGACTCTCTGGATAAA
TCTGGCCTCTTTCCAGAATGGAAGAAGATGTCTGCTCCCAAATCTCAAGTAGAAAAGGAA
ACTCAGCCTGGAGGTCAAAATGTGGTATTTGTGGATGAGGGTGAGATGATATTTAAGAAG
AACACCAGAAAAATCCTCAGGCCTTCAGAGTACACTAAATCTGTGATAGATCTTCGCCCA
GAAGATGTGGTACATGAAAGTGGCTCCTTGGGAGACAGAAGCAAATCCGTCCCAGGCCTC
AATGTGGATATGGAAGAGGAAGAAGAAGAAGAAGACATTGACCACCTAGTGAAGTTACAT
CGCCAGAAGCTAGCCAGAAGCAGCATGCAAAGTGGCTCCTCCATGGTAAGTTCTATTAGA
TCTGTGGTTACAGGCATGTTGGGGTACTAG
>16716 Human | Gene Stable ID :ENSG00000164674| transcript : 2 of 5 | Location : Homo sapiens:chromosome:6:158650013-158764876:1 | Description : synaptotagmin-like 3 [Source:HGNC Symbol;Acc:HGNC:15587]
ATGGCCCAAGAAATAGATCTGAGTGCTCTCAAGGAGTTAGAACGCGAGGCCATTCTCCAG
GTCCTGTACCGAGACCAGGCGGTTCAAAACACAGAGGAGGAGAGGACACGGAAACTGAAA
ACACACCTGCAGCATCTCCGGTGGAAAGGAGCGAAGAACACGGACTGGGAGCACAAAGAG
AAGTGCTGTGCGCGCTGCCAGCAGGTGCTGGGGTTCCTGCTGCACCGGGGCGCCGTGTGC
CGGGGCTGCAGCCACCGCGTGTGTGCCCAGTGCCGAGTGTTCCTGAGGGGGACCCATGCC
TGGAAGTGCACGGTGTGCTTCGAGGACAGGAATGTCAAAATAAAAACTGGAGAATGGTTC
TATGAGGAACGAGCCAAGAAATTTCCAACTGGAGGCAAACATGAGACAGTTGGAGGGCAG
CTCTTGCAATCTTATCAGAAGCTGAGCAAAATTTCTGTGGTTCCTCCTACTCCACCTCCT
GTCAGCGAGAGCCAGTGCAGCCGCAGTCCTGGCAGGTTACAGGAATTTGGTCAGTTTAGA
GGATTTAATAAGTCCGTGGAAAATTTGTTTCTGTCTCTTGCTACCCACGTGAAAAAGCTC
TCCAAATCCCAGAATGATATGACTTCTGAGAAGCATCTTCTCGCCACGGGCCCCAGGCAG
TGTGTGGGACAGACAGAGAGACGGAGCCAGTCTGACACTGCGGTCAACGTCACCACCAGG
AAGGTCAGTGCACCAGATATTCTGAAACCTCTCAATCAAGAGGATCCCAAATGCTCTACT
AACCCTATTTTGAAGCAACAGAATCTCCCATCCAGTCCGGCACCCAGTACCATATTCTCT
GGAGGTTTTAGACACGGAAGTTTAATTAGCATTGACAGCACCTGTACAGAGATGGGCAAT
TTTGACAATGCTAATGTCACTGGAGAAATAGAATTTGCCATTCATTATTGCTTCAAAACC
CATTCTTTAGAAATATGCATCAAGGCCTGTAAGAACCTTGCCTATGGAGAAGAAAAGAAG
AAAAAGTGCAATCCGTATGTGAAGACCTACCTGTTGCCCGACAGATCCTCCCAGGGAAAG
CGCAAGACTGGAGTCCAAAGGAACACCGTGGACCCGACCTTTCAGGAGACCTTGAAGTAT
CAGGTGGCCCCTGCCCAGCTGGTGACCCGGCAGCTGCAGGTCTCGGTGTGGCATCTGGGC
ACGCTGGCCCGGAGAGTGTTTCTTGGAGAAGTGATCATTCCTCTGGCCACGTGGGACTTT
GAAGACAGCACAACACAGTCCTTCCGCTGGCATCCGCTCCGGGCCAAGGCGGAGAAATAC
GAAGACAGCGTTCCTCAGAGTAATGGAGAGCTCACAGTCCGGGCTAAGCTGGTTCTCCCT
TCACGGCCCAGAAAACTCCAAGAGGCTCAAGAAGGGACAGATCAGCCATCACTTCATGGT
CAACTTTGTTTGGTAGTGCTAGGAGCCAAGAATTTACCTGTGCGGCCAGATGGCACCTTG
AACTCATTTGTTAAGGGCTGTCTCACTCTGCCAGACCAACAAAAACTGAGACTGAAGTCG
CCAGTCCTGAGGAAGCAGGCTTGCCCCCAGTGGAAACACTCATTTGTCTTCAGTGGCGTA
ACCCCAGCTCAGCTGAGGCAGTCAAGCTTGGAGTTAACTGTCTGGGATCAGGCCCTCTTT
GGAATGAACGACCGCTTGCTTGGAGGAACCAGACTTGGTTCAAAGGGAGACACAGCTGTT
GGCGGGGATGCATGCTCACTATCGAAGCTCCAGTGGCAGAAAGTCCTTTCCAGCCCCAAT
CTATGGACAGACATGACTCTTGTCCTGCACTGA
>16717 Human | Gene Stable ID :ENSG00000164674| transcript : 3 of 5 | Location : Homo sapiens:chromosome:6:158650013-158764876:1 | Description : synaptotagmin-like 3 [Source:HGNC Symbol;Acc:HGNC:15587]
ATGGCCCAAGAAATAGATCTGAGTGCTCTCAAGGAGTTAGAACGCGAGGCCATTCTCCAG
GTCCTGTACCGAGACCAGGCGGTTCAAAACACAGAGGAGGAGAGGACACGGAAACTGAAA
ACACACCTGCAGCATCTCCGGTGGAAAGGAGCGAAGAACACGGACTGGGAGCACAAAGAG
AAGTGCTGTGCGCGCTGCCAGCAGGTGCTGGGGTTCCTGCTGCACCGGGGCGCCGTGTGC
CGGGGCTGCAGCCACCGCGTGTGTGCCCAGTGCCGAGTGTTCCTGAGGGGGACCCATGCC
TGGAAGTGCACGGTGTGCTTCGAGGACAGGAATGTCAAAATAAAAACTGGAGAATGGTTC
TATGAGGAACGAGCCAAGAAATTTCCAACTGGAGGCAAACATGAGACAGTTGGAGGGCAG
CTCTTGCAATCTTATCAGAAGCTGAGCAAAATTTCTGTGGTTCCTCCTACTCCACCTCCT
GTCAGCGAGAGCCAGTGCAGCCGCAGTCCTGGCAGGAAGGTCAGTGCACCAGATATTCTG
AAACCTCTCAATCAAGAGGATCCCAAATGCTCTACTAACCCTATTTTGAAGCAACAGAAT
CTCCCATCCAGTCCGGCACCCAGTACCATATTCTCTGGAGGTTTTAGACACGGAAGTTTA
ATTAGCATTGACAGCACCTGTACAGAGATGGGCAATTTTGACAATGCTAATGTCACTGGA
GAAATAGAATTTGCCATTCATTATTGCTTCAAAACCCATTCTTTAGAAATATGCATCAAG
GCCTGTAAGAACCTTGCCTATGGAGAAGAAAAGAAGAAAAAGTGCAATCCGTATGTGAAG
ACCTACCTGTTGCCCGACAGATCCTCCCAGGGAAAGCGCAAGACTGGAGTCCAAAGGAAC
ACCGTGGACCCGACCTTTCAGGAGACCTTGAAGTATCAGGTGGCCCCTGCCCAGCTGGTG
ACCCGGCAGCTGCAGGTCTCGGTGTGGCATCTGGGCACGCTGGCCCGGAGAGTGTTTCTT
GGAGAAGTGATCATTCCTCTGGCCACGTGGGACTTTGAAGACAGCACAACACAGTCCTTC
CGCTGGCATCCGCTCCGGGCCAAGGCGGAGAAATACGAAGACAGCGTTCCTCAGAGTAAT
GGAGAGCTCACAGTCCGGGCTAAGCTGGTTCTCCCTTCACGGCCCAGAAAACTCCAAGAG
GCTCAAGAAGGGACAGATCAGCCATCACTTCATGGTCAACTTTGTTTGGTAGTGCTAGGA
GCCAAGAATTTACCTGTGCGGCCAGATGGCACCTTGAACTCATTTGTTAAGGGCTGTCTC
ACTCTGCCAGACCAACAAAAACTGAGACTGAAGTCGCCAGTCCTGAGGAAGCAGGCTTGC
CCCCAGTGGAAACACTCATTTGTCTTCAGTGGCGTAACCCCAGCTCAGCTGAGGCAGTCA
AGCTTGGAGTTAACTGTCTGGGATCAGGCCCTCTTTGGAATGAACGACCGCTTGCTTGGA
GGAACCAGACTTGGTTCAAAGGGAGACACAGCTGTTGGCGGGGATGCATGCTCACTATCG
AAGCTCCAGTGGCAGAAAGTCCTTTCCAGCCCCAATCTATGGACAGACATGACTCTTGTC
CTGCACTGA
>16718 Mouse | Gene Stable ID :ENSMUSG00000041831| transcript : 4 of 9 | Location : Mus musculus:chromosome:17:6673457-6738042:1 | Description : synaptotagmin-like 3 [Source:MGI Symbol;Acc:MGI:1933367]
ATGGCCCACGAAGTGGACCTGGAGTCCTTCAAGGAGTTGGAACGGGACATCATTCTCCGT
GTCCTATATCGTGATCAAACTGTTCAAAGCACCGAGGAGGAAAGGGTCCGGAAACTGAAA
TCACACCTGCAGCATCTTCGGTGGAAGGGGGCGAAGAGCTCTAGCCAGGAATACAAGGAA
AAGTGCTGTGCACGTTGCCAGCGGGCTCTGGGCCTTCTGCTGAACCGTGGGGCCGTGTGT
CAGGGCTGCAGCCACCGCGTGTGTTCCGAGTGCCGTGTGTTCCTGCGGAGGACTCGTGCA
TGGAAGTGCACGGTTTGCTTTGAGGACAGAAACGTGAAAATCAAAACCGGAGAATGGTTC
TTTGAAGAACGAGCCAGGAAATTTCCAACTGCAGGCCGACGCGAGACCGCTGGGGCAAAG
CTCCTGCAATCTTATCAGAGGCTGAGCAAAATCTCTGTGGTCCCTCCGACACCACCACCT
TTCAGTGAGAGCCAGTGCAGCAGCTCCAGCAGGTTACAGGAACTTGGCCACTTCAGAGGA
TTTAATAAGTCTGTGGAAAACTTGTTTCTGTCTGTCACCACCCAGATGAGAAAGCTCTCC
AAGTCCCAGAATGACATGACCTCTGAGAAGCATCTTCTGGCCATGGACCCCAGGCAGTGT
GTGGGACACACGGAGAGGCGGAGCCAGTCAGACACTGCAGTCAACGTGACTTCCAGGAAG
GCCAGCACACCCGATATTCTGAAAGCATTCCATCAAGAAGATCCCAAACACCCTCCCGAC
CCTGTTTTGAAGCAAGACACTCCCCCGTCCAGTCCGACACACAGCGCTGTCTTCTCTGGA
GGCTTGAGACACGGAAGCTTAATTAGCATCAACAGCACCTGCACAGAGATGGGTAATTTT
GACAATGCTAATGTCACTGGAGAAATAGAATTTGCCATTCATTACTGCGTTAAAAGCTGC
TCTTTAGAGATATGCATCAAGACCTGTAAGAACCTTGCCTATGGAGAAGAAAAGAAAAGA
AAGTGCAATCCGTATGTCAAGACCTACCTGCTGCCTGACAGGTCTTCTCAGGGAAAACGC
AAGACACGAGTCCAAAAGAACACGCTGGACCCGACTTTCGAGGAAACCTTGAAGTATCAG
GTGGACCCTGGCCAGCTGATGACCCGGAGGCTGCAGGTCTCTGTGTGGCACCTAGGCACC
CTTGCCCGGAGGGTGTTCCTCGGAGAAGTGATCCTTCCACTGGCCATGTGGGACTTTAAG
GACAGTACGGCACAGAATGCCAGATGGTATCCTCTGCGGGCCAAGGCTGAGAAATACGAA
GAGAATATTCCTCAGAATAATGGAGAACTTGCTGTTCGAGCCAAATTGGTCCTTCCCGCA
GGGCCAAGAAAGCCCCAGGAGGCCCAAGAAGGTCAGCTAGCGCTTAATGGTCAACTGTGT
CTGGTTGTGTTGGGAGCCAAGAATTTACCGGTGAGGTCAGATGGCACCTTAAACTCATTT
GTTAAGGGCTGTCTCACCCTGCCAAACCAACAAAAGCTGCGTGTGAAGTCCCCAGTCCTG
AAGAAGCAGGCTTGTCCCCAGTGGAAACACTCCTTTGTGTTTAATGGTGTGAGCAGTTCT
CAGCTGAGACAGTCCACCTTGGAGCTGACTGTCTGGGACCAGGCCATCTTTGGTATGAAC
GACCGTCTGCTCGGGGAAGCCAGGCTTGGTTCAAAGGGAGGTGCTGCGGGTTGTCCCGAC
TCAGGTTCACAGTCCAAGCTTCAGTGGCACAGAGTCCTCTCCAGCCCAAACCTGTGGACA
GACATGACCCTCGTCCTGCACTGA
>16719 Mouse | Gene Stable ID :ENSMUSG00000041831| transcript : 6 of 9 | Location : Mus musculus:chromosome:17:6673457-6738042:1 | Description : synaptotagmin-like 3 [Source:MGI Symbol;Acc:MGI:1933367]
ATGAGAAAGCTCTCCAAGTCCCAGAATGACATGACCTCTGAGAAGCATCTTCTGGCCATG
GACCCCAGGCAGTGTGTGGGACACACGGAGAGGCGGAGCCAGTCAGACACTGCAGTCAAC
GTGACTTCCAGGAAGGCCAGCACACCCGATATTCTGAAAGCATTCCATCAAGAAGATCCC
AAACACCCTCCCGACCCTGTTTTGAAGCAAGACACTCCCCCGTCCAGTCCGACACACAGC
GCTGTCTTCTCTGGAGGCTTGAGACACGGAAGCTTAATTAGCATCAACAGCACCTGCACA
GAGATGGGTAATTTTGACAATGCTAATGTCACTGGAGAAATAGAATTTGCCATTCATTAC
TGCGTTAAAAGCTGCTCTTTAGAGATATGCATCAAGACCTGTAAGAACCTTGCCTATGGA
GAAGAAAAGAAAAGAAAGTGCAATCCGTATGTCAAGACCTACCTGCTGCCTGACAGGTCT
TCTCAGGGAAAACGCAAGACACGAGTCCAAAAGAACACGCTGGACCCGACTTTCGAGGAA
ACCTTGAAGTATCAGGTGGACCCTGGCCAGCTGATGACCCGGAGGCTGCAGGTCTCTGTG
TGGCACCTAGGCACCCTTGCCCGGAGGGTGTTCCTCGGAGAAGTGATCCTTCCACTGGCC
ATGTGGGACTTTAAGGACAGTACGGCACAGAATGCCAGATGGTATCCTCTGCGGGCCAAG
GCTGAGAAATACGAAGAGAATATTCCTCAGAATAATGGAGAACTTGCTGTTCGAGCCAAA
TTGGTCCTTCCCGCAGGGCCAAGAAAGCCCCAGGAGGCCCAAGAAGGTCAGCTAGCGCTT
AATGGTCAACTGTGTCTGGTTGTGTTGGGAGCCAAGAATTTACCGGTGAGGTCAGATGGC
ACCTTAAACTCATTTGTTAAGGGCTGTCTCACCCTGCCAAACCAACAAAAGCTGCGTGTG
AAGTCCCCAGTCCTGAAGAAGCAGGCTTGTCCCCAGTGGAAACACTCCTTTGTGTTTAAT
GGTGTGAGCAGTTCTCAGCTGAGACAGTCCACCTTGGAGCTGACTGTCTGGGACCAGGCC
ATCTTTGGTATGAACGACCGTCTGCTCGGGGAAGCCAGGCTTGGTTCAAAGGGAGGTGCT
GCGGGTTGTCCCGACTCAGGTTCACAGTCCAAGCTTCAGTGGCACAGAGTCCTCTCCAGC
CCAAACCTGTGGACAGACATGACCCTCGTCCTGCACTGA
>16720 Mouse | Gene Stable ID :ENSMUSG00000041831| transcript : 8 of 9 | Location : Mus musculus:chromosome:17:6673457-6738042:1 | Description : synaptotagmin-like 3 [Source:MGI Symbol;Acc:MGI:1933367]
ATGACCTCTGAGAAGCATCTTCTGGCCATGGACCCCAGGCAGTGTGTGGGACACACGGAG
AGGCGGAGCCAGTCAGACACTGCAGTCAACGTGACTTCCAGGAAGGCCAGCACACCCGAT
ATTCTGAAAGCATTCCATCAAGAAGATCCCAAACACCCTCCCGACCCTGTTTTGAAGCAA
GACACTCCCCCGTCCAGTCCGACACACAGCGCTGTCTTCTCTGGAGGCTTGAGACACGGA
AGCTTAATTAGCATCAACAGCACCTGCACAGAGATGGGTAATTTTGACAATGCTAATGTC
ACTGGAGAAATAGAATTTGCCATTCATTACTGCGTTAAAAGCTGCTCTTTAGAGATATGC
ATCAAGACCTGTAAGAACCTTGCCTATGGAGAAGAAAAGAAAAGAAAGTGCAATCCGTAT
GTCAAGACCTACCTGCTGCCTGACAGGTCTTCTCAGGGAAAACGCAAGACACGAGTCCAA
AAGAACACGCTGGACCCGACTTTCGAGGAAACCTTGAAGTATCAGGTGGACCCTGGCCAG
CTGATGACCCGGAGGCTGCAGGTCTCTGTGTGGCACCTAGGCACCCTTGCCCGGAGGGTG
TTCCTCGGAGAAGTGATCCTTCCACTGGCCATGTGGGACTTTAAGGACAGTACGGCACAG
AATGCCAGATGGTATCCTCTGCGGGCCAAGGCTGAGAAATACGAAGAGAATATTCCTCAG
AATAATGGAGAACTTGCTGTTCGAGCCAAATTGGTCCTTCCCGCAGGGCCAAGAAAGCCC
CAGGAGGCCCAAGAAGGTCAGCTAGCGCTTAATGGTCAACTGTGTCTGGTTGTGTTGGGA
GCCAAGAATTTACCGGTGAGGTCAGATGGCACCTTAAACTCATTTGTTAAGGGCTGTCTC
ACCCTGCCAAACCAACAAAAGCTGCGTGTGAAGTCCCCAGTCCTGAAGAAGCAGGCTTGT
CCCCAGTGGAAACACTCCTTTGTGTTTAATGGTGTGAGCAGTTCTCAGCTGAGACAGTCC
ACCTTGGAGCTGACTGTCTGGGACCAGGCCATCTTTGGTATGAACGACCGTCTGCTCGGG
GAAGCCAGGCTTGGTTCAAAGGGAGGTGCTGCGGGTTGTCCCGACTCAGGTTCACAGTCC
AAGCTTCAGTGGCACAGAGTCCTCTCCAGCCCAAACCTGTGGACAGACATGACCCTCGTC
CTGCACTGA
