# Supplementary material for: Aligning coding sequences with frameshift extension penalties
Source: Algorithms Mol Biol. 2017 Mar 31;12:10. doi: 10.1186/s13015-017-0101-4 (PMC5374649; doi:10.1186/s13015-017-0101-4)
Supplement: Supplementary file 2 — Additional file 2: CDS of the ten gene families. Zip file containing the CDS files at the fasta format for each of the ten gene families considered in the “Results” section. [file 13015_2017_101_MOESM2_ESM.zip › VI.fasta]

>17131 Cow | Gene Stable ID :ENSBTAG00000035012| transcript : 1 of 1 | Location : Bos taurus:chromosome:17:25033670-25037093:1 | Description : Uncharacterized protein [Source:UniProtKB/TrEMBL;Acc:G5E611]
ATGGAGAGTGAGACGGGGCCAGAGGAAGGCGGCAGCACTCCGGGATCCTGGATCTTAGTT
GTGAGCCCGGGTCTTCATGAGGGAGGGGCCCTGGGGCCTACCAGCTCCGTGTGGGCGGCA
GAGGCGATGCAGGCCGCAGGTGGTGCGCCAGGCGAGGAGGCCGCCCTCTTCTGGGTGGAG
GCAGTGGAGGAAGGTGCGGCTGTGGAGGAGGGAGAGGTGGCGGGACCCGGGCAGGAGTTC
CAGCTGCTGGTGTTGGACGTCATGGAGGAGGTGGAGGTGGTGGCATACGAGGAGCAGGAG
CAGGTGTCCTCGGAGGAGCATGTCCACGACCATCCAAGGCCCGGAGCCCTGAGTGACCGG
CCTGCACTGGAGGCGCTGGCGGCCCTGCAGCTGGAGCTGGAGCCCGTGAATCAGAAAGCC
CAAAGGGCGCATGCTCGCCTGAAACATAAGACCAGTCAGCGGCGGAAGGTGCATCTAGAA
CACAGAAGCGCCATCATCCAGGGCATCCGTGGCTTCTGGGTCGAAGTTTTTATGAACCAC
CCCCAAATGTCAGTTTTGATGAGCAAGCAAGATGCAGACATGCTTCACTTCATGACCAAC
TTGGAGGTGGAGGAATTCAGGCATCCCACTCGTCACTGCAAGATCACATTGTCCTTTCGG
AGGAATAGGTATTTCCAGAATGAAGTGATTGTCAAGGAGTACCTGATGAAGGTCACTGGA
TACCACGCATCTCGTTCCACTCCAGTTCAGTGGCACCAGGGCTTTGAATGGAAGGCATAC
AGGCGCAGGCACCACGACAGCAGCGTTAACTTCTTCAACTGGTTCTTTGACCACAATTTC
ACAGGATCTGACTGGATTGCTGAGATCATCATAAGGGATCTGTGGCCCAATCCTTTGCAG
TACTATGTGAGGAGGAAGGCTGCACCACAAAAGGTACCAGGAGGACGAGAGGAACCCGAT
CCCCCCAGCTTTTGA
>17132 Human | Gene Stable ID :ENSG00000233803| transcript : 1 of 4 | Location : Homo sapiens:chromosome:Y:9337463-9340284:1 | Description : testis specific protein, Y-linked 4 [Source:HGNC Symbol;Acc:HGNC:37287]
ATGCGCCCTGAGGGCTCGCTGACCTACCGGGTGCCAGAGAGGCTGCGGCAGGGTTTCTGT
GGCGTGGGTCGGGCAGCACAGGCCTTGGTGTGTGCGAGTGCCAAGGAGGGCACCGCCTTC
AGGATGGAGGCTGTACAGGAGGGGGCGGCCGGGGTGGAGAGTGAGCAGGCGGCTTTGGGG
GAGGAGGCGGTGCTGCTGTTGGATGACATAATGGCGGAGGTGGAGGTGGTGGCGGAGGTG
GAGGTGGTGGCGGAGGAGGAGGGCCTCGTGGAGCGGCGGGAGGAGGCCCAGCGGGCACAG
CAGGCTGTGCCTGGCCCTGGGCCCATGACCCCAGAGTCTGCACTGGAGGAGCTGCTGGCC
GTTCAGGTGGAGCTGGAGCCGGTTAATGCCCAAGCCAGGAAGGCCTTTTCTCGGCAGCGG
GAAAAGATGGAGCGGAGGCGCAAGCCCCACCTAGACCGCAGAGGCGCCGTCATCCAGAGC
GTCCCTGGCTTCTGGGCCAATGTTATTGCAAACCACCCCCAGATGTCAGCCCTGATCACT
GACGAAGATGAAGACATGCTGAGCTACATGGTCAGCCTGGAGGTGGAAGAAGAGAAGCAT
CCTGTTCATCTCTGCAAGATCATGTTGTTCTTTCGGAGTAACCCCTACTTCCAGAATAAA
GTGATTACCAAGGAATATCTGGTGAACATCACAGAATACAGGGCTTCTCATTCCACTCCA
ATTGAGTGGTATCCGGATTATGAAGTGGAGGCCTATCGCCGCAGACACCACAACAGCAGC
CTTAACTTCTTCAACTGGTTCTCTGACCACAACTTCGCAGGATCTAACAAGATTGCTGAG
ATCCTATGTAAGGACCTGTGGCGCAATCCCCTGCAATACTACAAGAGGATGAAGCCACCT
GAAGAGGGAACAGAGACGTCAGGGGACTCCCAGTTGTTGAGTTGA
>17133 Human | Gene Stable ID :ENSG00000233803| transcript : 2 of 4 | Location : Homo sapiens:chromosome:Y:9337463-9340284:1 | Description : testis specific protein, Y-linked 4 [Source:HGNC Symbol;Acc:HGNC:37287]
ATGCGCCCTGAGGGCTCGCTGACCTACCGGGTGCCAGAGAGGCTGCGGCAGGGTTTCTGT
GGCGTGGGTCGGGCAGCACAGGCCTTGGTGTGTGCGAGTGCCAAGGAGGGCACCGCCTTC
AGGATGGAGGCTGTACAGGAGGGGGCGGCCGGGGTGGAGAGTGAGCAGGCGGCTTTGGGG
GAGGAGGCGGTGCTGCTGTTGGATGACATAATGGCGGAGGTGGAGGTGGTGGCGGAGGTG
GAGGTGGTGGCGGAGGAGGAGGGCCTCGTGGAGCGGCGGGAGGAGGCCCAGCGGGCACAG
CAGGCTGTGCCTGGCCCTGGGCCCATGACCCCAGAGTCTGCACTGGAGGAGCTGCTGGCC
GTTCAGGTGGAGCTGGAGCCGGTTAATGCCCAAGCCAGGAAGGCCTTTTCTCGGCAGCGG
GAAAAGATGGAGCGGAGGCGCAAGCCCCACCTAGACCGCAGAGGCGCCGTCATCCAGAGC
GTCCCTGGCTTCTGGGCCAATGTTATTGCAAACCACCCCCAGATGTCAGCCCTGATCACT
GACGAAGATGAAGACATGCTGAGCTACATGGTCAGCCTGGAGGTGGAAGAAGAGAAGCAT
CCTGTTCATCTCTGCAAGATCATGTTGTTCTTTCGGAGTAACCCCTACTTCCAGAATAAA
GTGATTACCAAGGAATATCTGGTGAACATCACAGAATACAGGGCTTCTCATTCCACTCCA
ATTGAGTGGTATCCGGATTATGAAGTGGAGGCCTATCGCCGCAGACACCACAACAGCAGC
CTTAACTTCTTCAACTGGTTCTCTGACCACAACTTCGCAGGATCTAACAAGATTGCTGAG
TCCCCTGACAGATCCTATGTAAGGACCTGTGGCGCAATCCCCTGCAATACTACAAGAGGA
TGA
>17134 Cow | Gene Stable ID :ENSBTAG00000017783| transcript : 1 of 1 | Location : Bos taurus:chromosome:X:95957460-95964356:1 | Description : TSPYL2; Uncharacterized protein [Source:UniProtKB/TrEMBL;Acc:E1BKJ1]
ATGGACCGCGCAGATGAAGGGCCTCCGGCCAAGGCCCGCCGCCTTAGTGGCTCTGAGCCC
CCTCAGAGCGAGCTGCTGCTGCCGCCGCCGCCGCCACCTCCTCCTCCTCCTCCTCCTCTC
CTGCGCCTGCCCCTGCCTCCACCTCAGCAGCGCCCGAGGCTCCAGGAGGAAACCGAGGCG
GCACAGGTGCTGGCTGACATGAGGGGGGTGGGACTGGGCCCCGCTCTGCCCCCGCCTCCG
CCTTATGTCATTCTCGAGGAGGGGGGTATCCGCGCGTACTTCACCCTGGGGGCTGGGGGT
CCCGGCTGGGAGCCCGCAGTCGAGTCAGGGTACGGGGAGTCGCCCCCTCTCGCGGAGAGC
CTAGAAACGCTCTCTCCCTCAGAGGTTTCTGGGGAAAGCCTGGAGATTGACTTCCAGGTG
ACGGAGCCCAGCAGCTTTGCAGGAGAGAAGGCCCTAGAAACCTGTAGCGCAGGGGGGCGG
GGGTACCAGAGGTTAGCCGGTCCAAGAGGGAGAGAAGAGACCGTCATCATCGTGGAAGAT
GACGACGAGGATGAAAAGGAAAGCGTGAGGAAGAGGAGGAGGAGGAGGAAGAGGAAGCCC
AGGAAGGTGAAGAGGGAAAGCCCAGAGAAGAATGCTGAGAAGATAGAGTGCATCCTGCAG
GCTCTGGAAAACATTCAGCTAGACCTGGAGGCGGTGAATATCAAGGCTGGCAAGGCCTTC
CTCCGTCTCAAGCGCAAGTTCATCCAGATGCGGAGACCCTTCCTGGAGCGCAGAGATCTT
ATCATCCAGAATATCCCAGGCTTCTGGGTCAAAGCATTCCTCAACCACCCCAAAATTTCA
ATCTTGATCAACCAACGCGATGAAGACATTTTCCGCTACTTGACCAACCTGCAGGTACAG
GATCTCAGACATATCTCCATGGGCTACAAAATGAAGCTATACTTCCAGACAAACCCCTAC
TTCACAAATATGGTGATTGTCAAGGAGTTCCAGCGCAACCGCTCAGGCCGACTGGTGTCT
CACTCCACCCCAATTCGCTGGCACCGGGGCCAGGAACCTCGGGCCCACAGGCACGGGAAC
CAGGACGCCAACCACAGCTTCTTCAGCTGGTTCTCAAACCATAGCCTCCCAGAGGCTGAC
AGGATTGCTGAGATTATCAAGAATGACCTGTGGGTTAACCCTGTGCGTTACTACATGATG
GGAGAAGGGGGCTACAGAACAAGCAGAAAGAAGCAAGAAAAAGAAGAAAGTAAAAACAAG
GATGAATATGAAGTGGTGATCATGGATGACTCTGATGACTATCACATCATGGAAGACATT
ATTGGAGAGACCTCAGACAGTGATGGTATCACCGACAATGAGACCATTCATGACGTCAAG
ATCTCTGACTTCATGGAGACTACTGACTGCTTCGAGACCACTGACAACGAGATAACTGAC
ATCAGTGAGAGCCTCTGTGACAGCGAGTGCCCTGGCCACAATGAGACCACCGACAACAAC
GAAAGCCCCAATGACAACGAAACCACTGATAACAATGAGAGTGCTGATGACAAGGAGAGT
ACCAATGACAATAGTGAGAACCCTGAAGATGACAACACTGATGAGAACGAAGAGAACCCT
GATGACAACGATGAGAATGCTGATGAGAACCCCAATGGTGATGAGAACCCCAAAGATGGC
AACCAAAGGAGCAATGGCAACAACCAGGACAGCAGTGACAGTGACAATGAAGGAGACAAT
GATGGCAGTGATATTGAAGATAATGATGGCAATGAAGGTGACAACGAAGGTAGTGATGAT
GATGGCAACGAAGGTGACAATGAAGGCAGTGATGATGACGACCGAGACATTGAAGACTAC
GAGAATTACCTTGAAGACCCTGACAAGGATCACCATAACAATACCAACCAGGATGACTAT
GAGGACGAAGTAGAGAACATCTCTGAAGAAGAATCGTCAGTGGAGGAAGAGGAGGAGGGC
AGTGAGGAAGGCAGTGAGCAAGGTGAGAACAGCAATGAGGAAGGAATCGAAGACGACTCA
GGAGAAGACTCAGAAGACTCCGACATGGAGAAGGTGCTTCAGGTCCAAAACCCTTGGGCC
ATCCCTGGAAAGAGGGGCCAAATGGGATAA
>17135 Human | Gene Stable ID :ENSG00000187189| transcript : 1 of 1 | Location : Homo sapiens:chromosome:6:116249960-116254140:-1 | Description : TSPY-like 4 [Source:HGNC Symbol;Acc:HGNC:21559]
ATGAGCGGCCTGGATGGGGGCAACAAGCTCCCTCTCGCCCAAACCGGCGGCCTGGCTGCT
CCCGACCATGCCTCAGGAGATCCGGACCGAGACCAGTGCCAAGGGCTCCGTGAAGAAACC
GAGGCGACACAGGTGATGGCGAACACAGGTGGGGGCAGCCTGGAGACCGTTGCGGAGGGG
GGTGCATCCCAGGATCCTGTCGACTGTGGCCCCGCGCTCCGCGTCCCAGTTGCCGGGAGT
CGCGGCGGTGCAGCGACCAAAGCCGGGCAGGAGGATGCTCCACCTTCTACGAAAGGTCTG
GAAGCAGCCTCTGCCGCCGAGGCTGCTGACAGCAGCCAGAAAAATGGCTGTCAGCTTGGA
GAGCCCCGTGGCCCTGCTGGGCAGAAGGCTCTAGAAGCCTGTGGCGCAGGGGGCTTGGGG
TCTCAGATGATACCGGGGAAGAAGGCCAAGGAAGTGACGACTAAAAAACGCGCCATCTCG
GCAGCAGTGGAAAAGGAGGGAGAAGCAGGGGCGGCGATGGAGGAAAAGAAGGTAGTGCAG
AAGGAAAAAAAGGTGGCAGGAGGGGTGAAAGAGGAGACACGGCCCAGGGCCCCGAAGATC
AATAACTGCATGGACTCACTGGAGGCCATCGATCAAGAGTTGTCAAACGTAAATGCCCAG
GCTGACAGGGCCTTCCTTCAGCTTGAGCGCAAGTTTGGCCGCATGCGAAGGCTCCACATG
CAGCGCAGAAGTTTCATTATCCAGAATATCCCAGGTTTCTGGGTTACTGCCTTTCGAAAC
CACCCCCAGCTGTCACCTATGATCAGTGGCCAAGATGAAGACATGCTGAGGTACATGATC
AATTTGGAGGTGGAGGAGCTTAAACACCCCAGAGCAGGCTGCAAATTCAAGTTCATCTTT
CAGGGCAACCCCTACTTCCGAAATGAGGGGCTTGTCAAGGAATATGAACGCAGATCCTCT
GGCCGGGTGGTGTCTCTTTCCACTCCAATCCGCTGGCACCGAGGCCAAGACCCCCAGGCT
CATATCCACAGAAACCGGGAAGGGAACACTATCCCTAGTTTCTTCAACTGGTTTTCAGAC
CACAGCCTTCTAGAATTCGACAGAATTGCAGAGATTATCAAAGGAGAACTGTGGCCCAAT
CCCCTACAATACTACCTGATGGGTGAAGGGCCCCGTAGAGGAATTCGAGGCCCACCAAGG
CAGCCAGTGGAGAGCGCCAGATCCTTCAGGTTCCAGTCTGGCTAA
>17136 Human | Gene Stable ID :ENSG00000180543| transcript : 1 of 1 | Location : Homo sapiens:chromosome:8:97273473-97277964:-1 | Description : TSPY-like 5 [Source:HGNC Symbol;Acc:HGNC:29367]
ATGAGCGGCCGAAGTCGGGGTCGAAAGTCCTCCCGCGCCAAAAACCGGGGCAAAGGCCGC
GCCAAAGCCCGAGTCCGCCCTGCTCCGGACGACGCCCCGCGCGACCCGGACCCTTCACAG
TACCAGAGTCTCGGGGAAGACACCCAGGCGGCACAGGTGCAGGCTGGCGCGGGGTGGGGT
GGCCTGGAAGCCGCTGCGTCCGCGCAGCTCCTCCGGCTCGGGGAGGAGGCCGCCTGCCGG
CTCCCCCTGGACTGTGGCCTCGCGCTGCGGGCCCGAGCTGCGGGGGACCACGGGCAGGCC
GCGGCCAGGCCCGGCCCGGGGAAGGCCGCATCTCTCTCGGAGCGCCTGGCCGCAGACACT
GTCTTCGTGGGAACAGCGGGAACCGTGGGAAGGCCGAAAAATGCCCCCCGCGTTGGAAAC
CGGCGTGGCCCTGCCGGGAAGAAGGCCCCAGAAACCTGTAGCACCGCGGGGAGGGGGCCT
CAGGTCATAGCTGGTGGGAGGCAGAAGAAAGGGGCGGCAGGGGAGAATACCTCGGTGTCA
GCTGGGGAGGAAAAGAAGGAAGAGAGGGATGCAGGGTCGGGGCCCCCAGCGACGGAAGGC
AGCATGGATACGCTGGAGAACGTGCAGCTGAAGCTGGAGAACATGAACGCCCAGGCGGAC
AGGGCCTACCTTCGGCTCTCCAGGAAGTTTGGGCAGTTGCGACTGCAGCACTTGGAGCGC
AGGAACCACCTCATCCAAAATATCCCGGGCTTCTGGGGGCAAGCATTTCAGAACCATCCC
CAGCTAGCATCCTTTCTGAATAGCCAAGAGAAAGAGGTACTGAGCTACTTAAACAGCTTG
GAAGTGGAAGAGCTCGGCCTTGCCAGATTGGGCTACAAAATCAAGTTCTACTTCGATCGC
AACCCGTATTTCCAAAATAAGGTGCTCATCAAGGAATATGGGTGTGGTCCTTCTGGCCAG
GTGGTGTCTCGTTCTACTCCAATCCAGTGGCTCCCAGGGCATGATCTCCAGTCCCTAAGC
CAGGGAAACCCAGAAAACAACCGTAGTTTCTTTGGGTGGTTTTCAAACCACAGCTCCATT
GAGTCTGACAAGATTGTGGAGATAATCAACGAAGAATTGTGGCCCAATCCCTTGCAGTTC
TACCTTTTGAGTGAAGGGGCTCGTGTAGAGAAAGGAAAGGAAAAAGAAGGCAGGCAAGGT
CCAGGAAAGCAGCCAATGGAGACTACTCAGCCTGGGGTGAGCCAATCCAACTGA
>17137 Mouse | Gene Stable ID :ENSMUSG00000038984| transcript : 1 of 1 | Location : Mus musculus:chromosome:15:33683875-33687883:-1 | Description : testis-specific protein, Y-encoded-like 5 [Source:MGI Symbol;Acc:MGI:2442458]
ATGAGCGGACGGAGTAGGGGTCGAAAGTCTTCCCGCGCCAAAGGCCGGGGCAAAGGCCGG
GCCAGAGCCCGGGTCCGGGCCGCTGCGGAAGACGCCTGGCACGACGAAAAGCCACCACAG
AGCCCGCGGCTCGGGGAGGACTCCGCGGCCGCGCAGGTGCAGGCCGGCGCAGCTCAAGGA
GGCGCCGAACCAGCCGAGCTGCGGGAAGAGGCGGCCTGCCGCCTCCCGCTGGACTGCGGC
CTGGCGTTGCGGGCTCGGGCTGCAGACGAGCGCGGGCTGGCGGCCCCTGATCCGGACCTG
GAGAGGGCCCGTTCCCTCGCCGAGCGCCTGACCAGCGACACCAGCTTCGTGGGAACCGTG
GGAGCCTTGGCGAAGCTGCGACGCGGCTCCCGCATTGGAAATCGGCGAGTCCCCGGGAGG
AAGGCCCCAGATACTCGGAGCGCCACGGGGAGGGGACCTCAGGCCACAGTTAGTGGGAAG
CCGAAGATGGCCTCTGCGGGGTTGTGCGCCGCTGCTCCAGTGGGGGAGGAAAAAAAGATG
ACAGAGAAGCATGCTGGGGCAGGGTCTCCCGCGACAGTGGGCAGCATGGATACCCTAGAG
ACGGTCCAGCTAAAGCTAGAGACCATGAATGCACAGGCTGACAGGGCATATCTCAGGCTT
TCACGCAAGTTTGGCCAGTTGCGACTTCACCACTTAGAGCGCCGGAACCTCCTCATCCAG
AGCATTCCGGGCTTCTGGGGGCAAGCTTTTCAGAACCATCCCCAGCTGTCAGCTTTTCTG
AATACCAAAGATAAGGAGGTATTGAGCTATTTGAACAGACTGGAGGTGGAAGAACTTGGC
CTTGCCAGGTTGGGCTACAAAATCAAGTTCTACTTTGGCCGAAACCCCTATTTCCAAAAC
AAGGTGCTCATTAAGGAATATGGCTGTGGTCCATCCGGTCAAGTGGTGTCTCGTTCAGCT
CCAATCCAGTGGCTCCCAGGCCATGATCTACAATCCCTAAGCAAGGAAAACCCAGAAAAC
AATGGTAGCTTCTTTGGGTGGTTTTCAAATCACAGCTCTATTGAGTCTGACAAGATTGTT
GAGATAATTAATGAGGACCTGTGGCCCAATCCTCTACAGTACTACCTGATCAGTGAAGAA
GCCCGTGGAGAGAAAGGAAAGGAAGAAAGGCCAGGTCCAGCAAAACTGAGCCCTGCACCT
GCAGTGAGGCAGCCCAACTGA
>17138 Human | Gene Stable ID :ENSG00000230667| transcript : 1 of 2 | Location : Homo sapiens:chromosome:1:92074532-92075441:-1 | Description : SET-like protein [Source:HGNC Symbol;Acc:HGNC:42937]
ATGGCCCCTAAACGCCAGTCTCCACTCCCACTTCAAAAGAAGAAACCAAGACCACCTCCT
GCTCTGGGACTGGAGGAGACATCGGCCTCTGCAGGCTTGCCGAAGAAGGGAGAAAAAGAA
CAGCAAGAAGCAATTGAACACATTGATGAAGTACAAAATGAAATAGACAGACTTAATGAA
CAAGACAGTGAGGAGATTTTGAAAGTAGAACAGAAATATAACAAACTCCGCCAACCATTT
TTTCAGAAGAGGTCAGAATTGATCGCCAAAATCCCAAATTTTGGGGTAACAACATTTGTC
AACCATCCACAAGTGTCTTCACTGCTTGGGGAGGAGGACGAAGAGGCACTGCATTATTTG
ACTAAAGTTGAAGTGACAGAATTTGAAGATATTAAATCAGGTTACAGAATAGATTTTTAT
TTTGATGAAAATCCTTACTTTGAAAATAAAGTTTTCTCCAAAGAATTTCATCTGAATGAG
AGTGGTGATCCATCTTCAAAGTCCACCAAAATCAAATGGAAATCTGGAAAGGATGTGACG
AAACGTTCAAGTCAAACGCAGAATAAAGCCAGCAGGAAGAGGCAGCATGAGGAACCAGAG
AGCTTCTTTACCTGGTTTACTGATCATTCTGATGCAGGTGCTGATGAGTTAGAAGAGGTC
ATCAAAGATGATATTTGGCCAAACCCATTACAGTATTACTTGGTTCCTGATATGGATGAT
GAAGAAGGAGGAGAAGATGATGATGATGATGATGATGATGGTGATGAAGGGGAGGAAGAA
TTAGAAGATATTGATGAAGGGGATGAGGATGAAGGTGAAGAAGATGAAGATGATGATGAA
GGGGAGGAAGGAGAGGAGGATGAAGGAGAAGATGACTAA
>17139 Human | Gene Stable ID :ENSG00000230667| transcript : 2 of 2 | Location : Homo sapiens:chromosome:1:92074532-92075441:-1 | Description : SET-like protein [Source:HGNC Symbol;Acc:HGNC:42937]
ATGGTCTGGTTCTTGGACTTCCCTAACAGCATGGCCCCTAAACGCCAGTCTCCACTCCCA
CTTCAAAAGAAGAAACCAAGACCACCTCCTGCTCTGGGACTGGAGGAGACATCGGCCTCT
GCAGGCTTGCCGAAGAAGGGAGAAAAAGAACAGCAAGAAGCAATTGAACACATTGATGAA
GTACAAAATGAAATAGACAGACTTAATGAACAAGACAGTGAGGAGATTTTGAAAGTAGAA
CAGAAATATAACAAACTCCGCCAACCATTTTTTCAGAAGAGGTCAGAATTGATCGCCAAA
ATCCCAAATTTTGGGGTAACAACATTTGTCAACCATCCACAAGTGTCTTCACTGCTTGGG
GAGGAGGACGAAGAGGCACTGCATTATTTGACTAAAGTTGAAGTGACAGAATTTGAAGAT
ATTAAATCAGGTTACAGAATAGATTTTTATTTTGATGAAAATCCTTACTTTGAAAATAAA
GTTTTCTCCAAAGAATTTCATCTGAATGAGAGTGGTGATCCATCTTCAAAGTCCACCAAA
ATCAAATGGAAATCTGGAAAGGATGTGACGAAACGTTCAAGTCAAACGCAGAATAAAGCC
AGCAGGAAGAGGCAGCATGAGGAACCAGAGAGCTTCTTTACCTGGTTTACTGATCATTCT
GATGCAGGTGCTGATGAGTTAGAAGAGGTCATCAAAGATGATATTTGGCCAAACCCATTA
CAGTATTACTTGGTTCCTGATATGGATGATGAAGAAGGAGGAGAAGATGATGATGATGAT
GATGATGATGGTGATGAAGGGGAGGAAGAATTAGAAGATATTGATGAAGGGGATGAGGAT
GAAGGTGAAGAAGATGAAGATGATGATGAAGGGGAGGAAGGAGAGGAGGATGAAGGAGAA
GATGACTAA
>17140 Mouse | Gene Stable ID :ENSMUSG00000054766| transcript : 3 of 7 | Location : Mus musculus:chromosome:2:30057377-30072577:1 | Description : SET nuclear oncogene [Source:MGI Symbol;Acc:MGI:1860267]
ATGGCCCCGAAGCGGCAGTCTGCGATCCTGCCTCAGCCCAAGAAACCCAGACCGGCTGCT
GCCCCGAAGCTGGAGGACAAGTCGGCCTCTCCCGGCCTGCCGAAGGGAGAAAAAGAACAG
CAAGAAGCAATTGAACATATTGATGAAGTACAAAATGAAATAGACAGACTTAATGAACAA
GCCAGTGAGGAAATTTTGAAAGTAGAACAAAAATATAACAAACTCCGCCAACCATTTTTT
CAGAAGAGGTCAGAATTGATCGCCAAAATCCCAAATTTTTGGGTAACAACATTTGTCAAC
CATCCACAAGTGTCTGCACTGCTTGGGGAGGAGGACGAGGAGGCTCTGCATTATTTGACC
AGAGTTGAAGTGACAGAATTTGAAGACATTAAATCAGGTTACAGAATAGATTTTTATTTT
GATGAAAATCCTTACTTTGAAAATAAAGTTCTCTCCAAAGAATTTCATCTGAACGAGAGT
GGTGACCCGTCTTCAAAGTCCACCGAAATCAAATGGAAATCTGGAAAGGATTTGACAAAA
CGCTCAAGTCAAACGCAAAATAAGGCCAGCAGGAAGAGGCAGCACGAAGAGCCAGAGAGC
TTCTTTACCTGGTTTACTGACCATTCTGACGCAGGTGCTGATGAGTTAGGAGAGGTCATC
AAAGATGACATCTGGCCAAATCCCTTGCAGTACTACCTGGTTCCCGACATGGATGATGAA
GAAGGAGAGGCAGAAGATGATGATGACGACGACGAAGAGGAGGAGGGGCTGGAAGATATT
GATGAAGAAGGAGATGAGGATGAAGGTGAAGAAGATGACGATGAGGATGAAGGGGAGGAA
GGAGAGGAGGACGAAGGCGAGGATGATTAG
>17141 Mouse | Gene Stable ID :ENSMUSG00000054766| transcript : 5 of 7 | Location : Mus musculus:chromosome:2:30057377-30072577:1 | Description : SET nuclear oncogene [Source:MGI Symbol;Acc:MGI:1860267]
ATGTCTGCGCCGACGGCCAAAGCCAGTAAAAAGGAGCTCAACTCCAATCACGACGGGGCC
GACGAGACCTCAGAAAAAGAACAGCAAGAAGCAATTGAACATATTGATGAAGTACAAAAT
GAAATAGACAGACTTAATGAACAAGCCAGTGAGGAAATTTTGAAAGTAGAACAAAAATAT
AACAAACTCCGCCAACCATTTTTTCAGAAGAGGTCAGAATTGATCGCCAAAATCCCAAAT
TTTTGGGTAACAACATTTGTCAACCATCCACAAGTGTCTGCACTGCTTGGGGAGGAGGAC
GAGGAGGCTCTGCATTATTTGACCAGAGTTGAAGTGACAGAATTTGAAGACATTAAATCA
GGTTACAGAATAGATTTTTATTTTGATGAAAATCCTTACTTTGAAAATAAAGTTCTCTCC
AAAGAATTTCATCTGAACGAGAGTGGTGACCCGTCTTCAAAGTCCACCGAAATCAAATGG
AAATCTGGAAAGGATTTGACAAAACGCTCAAGTCAAACGCAAAATAAGGCCAGCAGGAAG
AGGCAGCACGAAGAGCCAGAGAGCTTCTTTACCTGGTTTACTGACCATTCTGACGCAGGT
GCTGATGAGTTAGGAGAGGTCATCAAAGATGACATCTGGCCAAATCCCTTGCAGTACTAC
CTGGTTCCCGACATGGATGATGAAGAAGGAGAGGCAGAAGATGATGATGACGACGACGAA
GAGGAGGAGGGGCTGGAAGATATTGATGAAGAAGGAGATGAGGATGAAGGTGAAGAAGAT
GACGATGAGGATGAAGGGGAGGAAGGAGAGGAGGACGAAGGCGAGGATGATTAG
>17142 Mouse | Gene Stable ID :ENSMUSG00000039485| transcript : 1 of 1 | Location : Mus musculus:chromosome:10:34297441-34301320:1 | Description : TSPY-like 4 [Source:MGI Symbol;Acc:MGI:106393]
ATGAACGGCGTGGAAGGGAACAACGAGCTATCTCTCGCTAACACCACGACCCCCTCCCAT
GCCTCCGAAGATCTGGATCTGAAGCAGGACCAGGGGCTCCAAGAGGAAACCGACACAGTG
CGGGAGATGGAGGCTGCAGGTGAGGCCGGTGCGGATGGAGGCGCGTCTCCGGATTCCGAG
CACTGCGGCCCCGAGCTCTGCTTCCGAGTGGCTGAGAATAGTTGTGCTGCGGCAGCGAGA
GGTCTGGAGGATGCTCCGTCTCCATCAAAGGGCGGGGACGCACCCTCAGCCCCTGTGGCA
GCCGACGACAGCAGTAAAAATGGCTGTCAGCTTGAAGGGCCTCACAGCCCTGCTAAACCG
AAAGCCCTGGAAGCCTGTGGTGCGGTGGGCCTGGGGTCTCAGCAGATGCCGGGGCCGAAG
AAGACCAAGGAAATGACGACTACCAAGTGCGCCATCTCTGTGGCCACCGGCAAGGAGGGA
GAAGCAGGAGCGGCAATGCAGGAAAAGAAGGGGTTACAGAAGGAAAAAAAGGTAGCTGGA
GGAGGGAAAGAGGAGACTCGACCCAGAGCTCCGAAGATCAATTGCATGGACTCGCTGGAG
GCCATCGATCAAGAGCTGTCAAATGTAAATGCGCAGGCTGACAGGGCCTTCCTCCAGCTG
GAACGCAAATTTGGGCGGATGAGAAGGCTCCACATGCAGCGCAGAAGTTTCATCATCCAA
AACATCCCAGGTTTCTGGGTCACCGCTTTTCGGAACCACCCCCAGCTGTCACCAATGATT
AGTGGCCAAGATGAAGACATGATGAGGTACATGATCAATTTAGAGGTGGAGGAGCTTAAG
CAGCCAAGAGTAGGGTGCAAATTTAAGTTCATCTTTCAAAGCAACCCCTACTTTCGAAAT
GAGGGGCTGGTCAAAGAATATGAGCGCAGATCCTCAGGTCGAGTGGTGTCACTCTCTACG
CCAATCCGCTGGCACCGGGGTCAGGAACCCCAGGCCCACATCCACAGGAATAGGGAGGGG
AACACGATTCCCAGTTTCTTCAACTGGTTCTCAGACCACAGCCTCCTAGAATTCGACAGA
ATAGCTGAAATTATCAAAGGGGAGCTGTGGTCCAATCCCCTACAATACTATCTGATGGGC
GATGGGCCACGCCGTGGAGTTCGAGTCCCACCAAGGCAGCCAGTGGAGAGTCCCAGGTCC
TTCAGGTTCCAGTCTGGCTAA
>17143 Mouse | Gene Stable ID :ENSMUSG00000041096| transcript : 3 of 5 | Location : Mus musculus:chromosome:X:152336851-152342425:-1 | Description : TSPY-like 2 [Source:MGI Symbol;Acc:MGI:106244]
ATGGACCGCCCGGACGAGGGGCCTCCGGCCAAGACCCCCCGCCTGAGCAGCTCGGAACCC
CGTCAGCGCGACCTGCCGCCCCCGCCACCCCCACCGCTCCAGCGACTGCCCCTGCCTCCA
CCCCAGCAGCGTCCGAGACCCCAGGAAGAAACCGAGGCTGCACAGGTGCTGGCTGACATG
AGGGGGGTGGGCCCCACGCTGCCCCCACCACTGCCCTATGTCATTCTTGAGGAAGGGGGG
ATCCGCGCGTATTTCACCCTGAGTGCTGAGAGTCCCGGATGGGATCACGCAATGGAGTCA
GGGTTCGGGGAGGCCCCTTCCACAGGGATCATGGAAACGCTCCCATCTTCAGAAATCTCT
GGGGGAAGCCTGGCAATTGACTTTCAGGTTGCAGAGCCCAGCAGCCTCGGAGAGAAGGCC
CTAGAAACCTGTAGCTTAGGAGGGTGGGGGCCCCAGATGTTAGTTGGTCCGAAGAGGAAG
GAGGAGGCTATCATAATAGTGGAAGATGAGGATGAGGATGACAAGGAGAGTGTGAGGAGG
CGGCAGCGTCGGAGGAGGAGGAGAAGGAAGCAGAGGAAGGCGAAGGAGAGCCGAGAGAGG
AGTGCCCAGAGGATGGAGAGCATACTGCAGGCCCTGGAGAGCATTCAAATGGACCTGGAG
GCGGTGAACATCAAGGCAGGCAAGGCCTTCTTGCGTCTCAAGCGCAAATTCATCCAGATG
CGAAGGCCCTTTTTGGAGCGCAGAGACCTCATCATCCAGCATATCCCAGGCTTCTGGGTC
AAAGCATTCCTCAACCACCCCAGAATTTCAATCTTGATCAACCAACGTGACAGAGACATT
TTCCGCTACTTGACCAATCTTCAGGTACAGGACCTCAGACATATCTCCATGGGCTACAAA
ATGAAGCTGTACTTCCAGACAAACCCATACTTTACAAACATGGTGATCGTCAAGGAGTTC
CAGCGCAACCGCTCAGGCCGGTTGGTGTCTCATTCTACCCCAATACGTTGGCACCGGGGC
CAGGAACCCCAGGCCTATAATCGCAGGAGCCATGACACCAGAGAAAGCTTCTTCAACTGG
TTTTCCAATCACAGCCTCCCAGAAGCTGACAGAATTGCTGAGATCATCAAGAACGACCTG
TGGGTTAACCCAGTACGCTACTATATGAGACGAGGTGGCTACAGATCAAGCAGAAAGAAG
CAACACGGAAAGGAAAGAGCCAAGAATCAATATGAAATGGTGATCATGGAAGATGCTCAT
GACCATTATGCAATTGAAGACATTCTCAGTGACATCTCAGAAATTGATGAGATCACTGAC
AATGAGACCATTCACGACATCAAGATCTCTGACTTCATGGAGACCACCGACTACTTCGAG
ACTACTGATAATGAGGTGACCGATGCCAATGAGAACCTGTGCGACAGTGAGAATCCTGAC
CACAGTGAAGGCTACAACACCAAGATCACTGACAACAAAGGGAGCGTTGCCGCAAATCCA
GATGACAACAGTGATGACCCAGAGGAAAAGAATACCTATGACAGTGAGGATTCCAACAGC
GAGAAAGCTGATGGTGATAACACAACCCTACGTGACAACCAGCAGGTTACTAATATCCAG
GACAGCAGTGATAGTGACAATGGAGATGAGGGCAGTGATGATGAAGATGATGATGGTAAT
GAGGGGGACAATGAGGGCAGTGATGATGATGATGATGACAATGAGGGCAGTGATGATGAT
GACAGGGACATTAGATACTATAAGAATGGCCCTGAAGTCTTTGACAAGGCTCTGGATAAC
CGCACCAACCAGAATGACTATGAGGAGGAGGTAGAACTCATCTCTGAAGACTCAGTTGAA
GAAGAGGAAGAGACCAGTGAGGAAGCCAGCCAGCTAAGTGAGGACAGCTATGAAGATGAG
CGAATCTATGGGGAGGAAAGAAGTGAGGTGAACTCCGAAGATTCTGATATTCAGGAAGTG
CTGCCGGTCCCAAAAGCTTGGGCCAGCCTGGGGAAGAAAGGGAAAATCGGATAA
>17144 Human | Gene Stable ID :ENSG00000229549| transcript : 1 of 5 | Location : Homo sapiens:chromosome:Y:9357796-9380870:1 | Description : testis specific protein, Y-linked 8 [Source:HGNC Symbol;Acc:HGNC:37471]
ATGCGCCCTGAGGGCTCGCTGACCTACTGGGTGCCAGAGAGGCTGCGGCAGGGTTTCTGT
GGCGTGGGTCGGGCAGCACAGGCCTTGGTGTGTGCGAGTGCCAAGGAGGGCACCGCCTTC
AGGATGGAGGCTGTACAGGAGGGGGCGGCCGGGGTGGAGAGTGAGCAGGCGGCTTTGGGG
GAGGAGGCGGTGCTGCTGTTGGATGACATAATGGCGGAGGTGGAGGTGGTGGCGGAGGAG
GAGGGCCTCGTGGAGCGGCGGGAGGAGGCCCAGCGGGCACAGCAGGCTGTGCCTGGCCCT
GGGCCCATGACCCCAGAGTCTGCACTGGAGGAGCTGCTGGCCGTTCAGGTGGAGCTGGAG
CCGGTTAATGCCCAAGCCAGGAAGGCCTTTTCTCGGCAGCGGGAAAAGATGGAGCGGAGG
CGCAAGCCCCACCTAGACCGCAGAGGCGCCGTCATCCAGAGCGTCCCTGGCTTCTGGGCC
AATGTTATTGCAAACCACCCCCAGATGTCAGCCCTGATCACTGACGAAGATGAAGACATG
CTGAGCTACATGGTCAGCCTGGAGGTGGAAGAAGAGAAGCATCCTGTTCATCTCTGCAAG
ATCATGTTGTTCTTTCGGAGTAACCCCTACTTCCAGAATAAAGTGATTACCAAGGAATAT
CTGGTGAACATCACAGAATACAGGGCTTCTCATTCCACTCCAATTGAGTGGTATCTGGAT
TATGAAGTGGAGGCCTATCGCCGCAGACACCACAACAGCAGCCTTAACTTCTTCAACTGG
TTCTCTGACCACAACTTCGCAGGATCTAACAAGATTGCTGAGATCCTATGTAAGGACCTG
TGGCGCAATCCCCTGCAATACTACAAGAGGATGAAGCCACCTGAAGAGGGAACAGAGACG
TCAGGGGACTCCCAGTTGTTGAGTTGA
>17145 Human | Gene Stable ID :ENSG00000229549| transcript : 2 of 5 | Location : Homo sapiens:chromosome:Y:9357796-9380870:1 | Description : testis specific protein, Y-linked 8 [Source:HGNC Symbol;Acc:HGNC:37471]
ATGCGCCCTGAGGGCTCGCTGACCTACTGGGTGCCAGAGAGGCTGCGGCAGGGTTTCTGT
GGCGTGGGTCGGGCAGCACAGGCCTTGGTGTGTGCGAGTGCCAAGGAGGGCACCGCCTTC
AGGATGGAGGCTGTACAGGAGGGGGCGGCCGGGGTGGAGAGTGAGCAGGCGGCTTTGGGG
GAGGAGGCGGTGCTGCTGTTGGATGACATAATGGCGGAGGTGGAGGTGGTGGCGGAGGAG
GAGGGCCTCGTGGAGCGGCGGGAGGAGGCCCAGCGGGCACAGCAGGCTGTGCCTGGCCCT
GGGCCCATGACCCCAGAGTCTGCACTGGAGGAGCTGCTGGCCGTTCAGGTGGAGCTGGAG
CCGGTTAATGCCCAAGCCAGGAAGGCCTTTTCTCGGCAGCGGGAAAAGATGGAGCGGAGG
CGCAAGCCCCACCTAGACCGCAGAGGCGCCGTCATCCAGAGCGTCCCTGGCTTCTGGGCC
AATGTTATTGCAAACCACCCCCAGATGTCAGCCCTGATCACTGACGAAGATGAAGACATG
CTGAGCTACATGGTCAGCCTGGAGGTGGAAGAAGAGAAGCATCCTGTTCATCTCTGCAAG
ATCATGTTGTTCTTTCGGAGTAACCCCTACTTCCAGAATAAAGTGATTACCAAGGAATAT
CTGGTGAACATCACAGAATACAGGGCTTCTCATTCCACTCCAATTGAGTGGTATCTGGAT
TATGAAGTGGAGGCCTATCGCCGCAGACACCACAACAGCAGCCTTAACTTCTTCAACTGG
TTCTCTGACCACAACTTCGCAGGATCTAACAAGATTGCTGAGTCCCCTGACAGATCCTAT
GTAAGGACCTGTGGCGCAATCCCCTGCAATACTACAAGAGGATGA
>17146 Human | Gene Stable ID :ENSG00000229549| transcript : 5 of 5 | Location : Homo sapiens:chromosome:Y:9357796-9380870:1 | Description : testis specific protein, Y-linked 8 [Source:HGNC Symbol;Acc:HGNC:37471]
ATGCGCCCTGAGGGCTCGCTGACCTACTGGGTGCCAGAGAGGCTGCGGCAGGGTTTCTGT
GGCGTGGGTCGGGCAGCACAGGCCTTGGTGTGTGCGAGTGCCAAGGAGGGCACCGCCTTC
AGGATGGAGGCTGTACAGGAGGGGGCGGCCGGGGTGGAGAGTGAGCAGGCGGCTTTGGGG
GAGGAGGCGGTGCTGCTGTTGGATGACATAATGGCGGAGGTGGAGGTGGTGGCGGAGGAG
GAGGGCCTCGTGGAGCGGCGGGAGGAGGCCCAGCGGGCACAGCAGGCTGTGCCTGGCCCT
GGGCCCATGACCCCAGAGTCTGCACTGGAGGAGCTGCTGGCCGTTCAGGTGGAGCTGGAG
CCGGTTAATGCCCAAGCCAGGAAGGCCTTTTCTCGGCAGCGGGAAAAGATGGAGCGGAGG
CGCAAGCCCCACCTAGACCGCAGAGGCGCCGTCATCCAGAGCGTCCCTGGCTTCTGGGCC
AATGTTATTGCAAACCACCCCCAGATGTCAGCCCTGATCACTGACGAAGATGAAGACATG
CTGAGCTACATGGTCAGCCTGGAGGTGGAAGAAGAGAAGCATCCTGTTCATCTCTGCAAG
ATCATGTTGTTCTTTCGGAGTAACCCCTACTTCCAGAATAAAGTGATTACCAAGGAATAT
CTGGTGAACATCACAGAATACAGGGCTTCTCATTCCACTCCAATTGAGTGGTATCCGGAT
TATGAAGTGGAGGCCTATCGCCGCAGACACCACAACAGCAGCCTTAACTTCTTCAACTGG
TTCTCTGACCACAACTTCGCAGGATCTAACAAGATTGCTGAGATCCTATGTAAGGACCTG
TGGCGCAATCCCCTGCAATACTACAAGAGGATGAAGCCACCTGAAGAGGGAACAGAGACG
TCAGGGGACTCCCAGTTGTTGAGTTGA
>17147 Human | Gene Stable ID :ENSG00000119335| transcript : 2 of 11 | Location : Homo sapiens:chromosome:9:128683423-128696400:1 | Description : SET nuclear proto-oncogene [Source:HGNC Symbol;Acc:HGNC:10760]
ATGGCCCCTAAACGCCAGTCTCCACTCCCGCCTCAAAAGAAGAAACCAAGACCACCTCCT
GCTCTGGGACCGGAGGAGACATCGGCCTCTGCAGGCTTGCCGAAGAAGGGAGAAAAAGAA
CAGCAAGAAGCGATTGAACACATTGATGAAGTACAAAATGAAATAGACAGACTTAATGAA
CAAGCCAGTGAGGAGATTTTGAAAGTAGAACAGAAATATAACAAACTCCGCCAACCATTT
TTTCAGAAGAGGTCAGAATTGATCGCCAAAATCCCAAATTTTTGGGTAACAACATTTGTC
AACCATCCACAAGTGTCTGCACTGCTTGGGGAGGAAGATGAAGAGGCACTGCATTATTTG
ACCAGAGTTGAAGTGACAGAATTTGAAGATATTAAATCAGGTTACAGAATAGATTTTTAT
TTTGATGAAAATCCTTACTTTGAAAATAAAGTTCTCTCCAAAGAATTTCATCTGAATGAG
AGTGGTGATCCATCTTCGAAGTCCACCGAAATCAAATGGAAATCTGGAAAGGATTTGACG
AAACGTTCGAGTCAAACGCAGAATAAAGCCAGCAGGAAGAGGCAGCATGAGGAACCAGAG
AGCTTCTTTACCTGGTTTACTGACCATTCTGATGCAGGTGCTGATGAGTTAGGAGAGGTC
ATCAAAGATGATATTTGGCCAAACCCATTACAGTACTACTTGGTTCCCGATATGGATGAT
GAAGAAGGAGAAGGAGAAGAAGATGATGATGATGATGAAGAGGAGGAAGGATTAGAAGAT
ATTGACGAAGAAGGGGATGAGGATGAAGGTGAAGAAGATGAAGATGATGATGAAGGGGAG
GAAGGAGAGGAGGATGAAGGAGAAGATGACTAA
>17148 Human | Gene Stable ID :ENSG00000119335| transcript : 3 of 11 | Location : Homo sapiens:chromosome:9:128683423-128696400:1 | Description : SET nuclear proto-oncogene [Source:HGNC Symbol;Acc:HGNC:10760]
ATGGGATGCAGAGACCTCCTGCCCAGCTTGAAACCTACCTTGCTGGAAAAAGAACAGCAA
GAAGCGATTGAACACATTGATGAAGTACAAAATGAAATAGACAGACTTAATGAACAAGCC
AGTGAGGAGATTTTGAAAGTAGAACAGAAATATAACAAACTCCGCCAACCATTTTTTCAG
AAGAGGTCAGAATTGATCGCCAAAATCCCAAATTTTTGGGTAACAACATTTGTCAACCAT
CCACAAGTGTCTGCACTGCTTGGGGAGGAAGATGAAGAGGCACTGCATTATTTGACCAGA
GTTGAAGTGACAGAATTTGAAGATATTAAATCAGGTTACAGAATAGATTTTTATTTTGAT
GAAAATCCTTACTTTGAAAATAAAGTTCTCTCCAAAGAATTTCATCTGAATGAGAGTGGT
GATCCATCTTCGAAGTCCACCGAAATCAAATGGAAATCTGGAAAGGATTTGACGAAACGT
TCGAGTCAAACGCAGAATAAAGCCAGCAGGAAGAGGCAGCATGAGGAACCAGAGAGCTTC
TTTACCTGGTTTACTGACCATTCTGATGCAGGTGCTGATGAGTTAGGAGAGGTCATCAAA
GATGATATTTGGCCAAACCCATTACAGTACTACTTGGTTCCCGATATGGATGATGAAGAA
GGAGAAGGAGAAGAAGATGATGATGATGATGAAGAGGAGGAAGGATTAGAAGATATTGAC
GAAGAAGGGGATGAGGATGAAGGTGAAGAAGATGAAGATGATGATGAAGGGGAGGAAGGA
GAGGAGGATGAAGGAGAAGATGACTAA
>17149 Human | Gene Stable ID :ENSG00000119335| transcript : 4 of 11 | Location : Homo sapiens:chromosome:9:128683423-128696400:1 | Description : SET nuclear proto-oncogene [Source:HGNC Symbol;Acc:HGNC:10760]
ATGTCGGCGCCGGCGGCCAAAGTCAGTAAAAAGGAGCTCAACTCCAACCACGACGGGGCC
GACGAGACCTCAGAAAAAGAACAGCAAGAAGCGATTGAACACATTGATGAAGTACAAAAT
GAAATAGACAGACTTAATGAACAAGCCAGTGAGGAGATTTTGAAAGTAGAACAGAAATAT
AACAAACTCCGCCAACCATTTTTTCAGAAGAGGTCAGAATTGATCGCCAAAATCCCAAAT
TTTTGGGTAACAACATTTGTCAACCATCCACAAGTGTCTGCACTGCTTGGGGAGGAAGAT
GAAGAGGCACTGCATTATTTGACCAGAGTTGAAGTGACAGAATTTGAAGATATTAAATCA
GGTTACAGAATAGATTTTTATTTTGATGAAAATCCTTACTTTGAAAATAAAGTTCTCTCC
AAAGAATTTCATCTGAATGAGAGTGGTGATCCATCTTCGAAGTCCACCGAAATCAAATGG
AAATCTGGAAAGGATTTGACGAAACGTTCGAGTCAAACGCAGAATAAAGCCAGCAGGAAG
AGGCAGCATGAGGAACCAGAGAGCTTCTTTACCTGGTTTACTGACCATTCTGATGCAGGT
GCTGATGAGTTAGGAGAGGTCATCAAAGATGATATTTGGCCAAACCCATTACAGTACTAC
TTGGTTCCCGATATGGATGATGAAGAAGGAGAAGGAGAAGAAGATGATGATGATGATGAA
GAGGAGGAAGGATTAGAAGATATTGACGAAGAAGGGGATGAGGATGAAGGTGAAGAAGAT
GAAGATGATGATGAAGGGGAGGAAGGAGAGGAGGATGAAGGAGAAGATGACTAA
>17150 Human | Gene Stable ID :ENSG00000119335| transcript : 5 of 11 | Location : Homo sapiens:chromosome:9:128683423-128696400:1 | Description : SET nuclear proto-oncogene [Source:HGNC Symbol;Acc:HGNC:10760]
ATGCCTCGCTCCCATCAGCCGCCGCCGCCGCCACATGAAAAAGAACAGCAAGAAGCGATT
GAACACATTGATGAAGTACAAAATGAAATAGACAGACTTAATGAACAAGCCAGTGAGGAG
ATTTTGAAAGTAGAACAGAAATATAACAAACTCCGCCAACCATTTTTTCAGAAGAGGTCA
GAATTGATCGCCAAAATCCCAAATTTTTGGGTAACAACATTTGTCAACCATCCACAAGTG
TCTGCACTGCTTGGGGAGGAAGATGAAGAGGCACTGCATTATTTGACCAGAGTTGAAGTG
ACAGAATTTGAAGATATTAAATCAGGTTACAGAATAGATTTTTATTTTGATGAAAATCCT
TACTTTGAAAATAAAGTTCTCTCCAAAGAATTTCATCTGAATGAGAGTGGTGATCCATCT
TCGAAGTCCACCGAAATCAAATGGAAATCTGGAAAGGATTTGACGAAACGTTCGAGTCAA
ACGCAGAATAAAGCCAGCAGGAAGAGGCAGCATGAGGAACCAGAGAGCTTCTTTACCTGG
TTTACTGACCATTCTGATGCAGGTGCTGATGAGTTAGGAGAGGTCATCAAAGATGATATT
TGGCCAAACCCATTACAGTACTACTTGGTTCCCGATATGGATGATGAAGAAGGAGAAGGA
GAAGAAGATGATGATGATGATGAAGAGGAGGAAGGATTAGAAGATATTGACGAAGAAGGG
GATGAGGATGAAGGTGAAGAAGATGAAGATGATGATGAAGGGGAGGAAGGAGAGGAGGAT
GAAGGAGAAGATGACTAA
>17151 Human | Gene Stable ID :ENSG00000119335| transcript : 11 of 11 | Location : Homo sapiens:chromosome:9:128683423-128696400:1 | Description : SET nuclear proto-oncogene [Source:HGNC Symbol;Acc:HGNC:10760]
ATGATGCCTCGCTCCCATCAGCCGCCGCCGCCGCCACATGAAAAAGAACAGCAAGAAGCG
ATTGAACACATTGATGAAGTACAAAATGAAATAGACAGACTTAATGAACAAGCCAGTGAG
GAGATTTTGAAAGTAGAACAGAAATATAACAAACTCCGCCAACCATTTTTTCAGAAGAGG
TCAGAATTGATCGCCAAAATCCCAAATTTTTGGGTAACAACATTTGTCAACCATCCACAA
GTGTCTGCACTGCTTGGGGAGGAAGATGAAGAGGCACTGCATTATTTGACCAGAGTTGAA
GTGACAGAATTTGAAGATATTAAATCAGGTTACAGAATAGATTTTTATTTTGATGAAAAT
CCTTACTTTGAAAATAAAGTTCTCTCCAAAGAATTTCATCTGAATGAGAGTGGTGATCCA
TCTTCGAAGTCCACCGAAATCAAATGGAAATCTGGAAAGGATTTGACGAAACGTTCGAGT
CAAACGCAGAATAAAGCCAGCAGGAAGAGGCAGCATGAGGAACCAGAGAGCTTCTTTACC
TGGTTTACTGACCATTCTGATGCAGGTGCTGATGAGTTAGGAGAGGTCATCAAAGATGAT
ATTTGGCCAAACCCATTACAGTACTACTTGGTTCCCGATATGGATGATGAAGAAGGAGAA
GGAGAAGAAGATGATGATGATGATGAAGAGGAGGAAGGATTAGAAGATATTGACGAAGAA
GGGGATGAGGATGAAGGTGAAGAAGATGAAGATGATGATGAAGGGGAGGAAGGAGAGGAG
GATGAAGGAGAAGATGACTAA
>17152 Cow | Gene Stable ID :ENSBTAG00000009127| transcript : 1 of 1 | Location : Bos taurus:chromosome:9:34889675-34893768:1 | Description : Bos taurus TSPY-like 4 (TSPYL4), mRNA. [Source:RefSeq mRNA;Acc:NM_001101064]
ATGAGCGGCCTGGATGAGGGCGACAGCCTCCCTGTCGCTAAAACCTGCGGCCCCGCTACT
CCCGATCATGCCCCGGGACATCCGGACTTCAAGCAGTGTCAGAGCGAGGAAACCGAGGCG
ACCTCGGTGATGGCGGACACAGGTGAGGGCGGCTTGGAGACTGCCGCAGAGGGAGGCGCA
GCCCAGGACCCCGCGGTCTGTGGCCTTGCGCTCCGCATTCGAGTTGCTGGGAGTCGCGGC
CGCGTAGCGACCAAAGCGGGCCAGAAAGAGGCTCCGGCTTCCACGGAGGGCCTGGAAGCA
GCCTCTGCCTCTACCTCTGTGGGAGCCGACAATAGCCAGGAAAATGGCTGTCAGCGTAGA
GAGCTGCGCAGCCCTGCAATCGAGAAGGCTCTAGAAGCCTGCGACGCAGGGAGCTTGGCG
GCTCAGATGTTGCCTAGAGCGAAGGCCAAGGAAATGACAACGAAAAAGTGCGCTGTTTCT
GCGGCAGGGGAAAAGGAGGGAGTAACAGAGGAGGTGGTGGAGGGAAAGAAGGTGATACAG
AAGGAAAAAAAGGTGGTAGGAGGCGCGAAAGAGGAAACCCGGGCCAGAGCCCCGAAGATC
AATAACTGCATGGATTCGCTGGAGGCCATCGATCAGGAACTGTCAAATGTAAATGCCCAG
GCTGACAGAGCTTTCCTTCAGCTGGAGCGCAAGTTTGGCCGTATGCGGAGGCTCCATATG
CAGCGCAGAAGTTTCATTATTCAGAATATCCCAGGTTTCTGGGTCACTGCCTTTCGCAAC
CACCCGCAGCTGTCACCTATGATCAGTGGCCAAGATGAAGACATGATGAGGTACATGATC
AATTTGGAAGTGGAGGAGCTTAAACACCCCAGAGCAGGCTGCAAATTCAAGTTCATCTTT
CAGAGCAACCCCTACTTCCGAAACGAGGGGCTTGTCAAGGAGTATGAGCGCAGATCCTCT
GGCCGGGTGGTGTCTCTTTCCACTCCAATCCGCTGGCACAGGGGCCAAGATCCTCAGTCC
CATATCCACAGGAACCGGGAAGGCAACACTATTCCCAGTTTCTTCAACTGGTTCTCAGAC
CACAGCCTTTTAGAATTCGACAGGATTGCCGAGATTATCAAAGCAGAACTGTGGCCCAAT
CCTCTCCAATACTACCTGATGGGTGATGGGCCCCGCAGAGGATTTCGAGACCCAGCAAGG
CAGCCAGTGGAGAGCTCCAGGACCTTCAGGTTCCAATCCGGCTAA
>17153 Human | Gene Stable ID :ENSG00000236424| transcript : 1 of 4 | Location : Homo sapiens:chromosome:Y:9527879-9530682:1 | Description : testis specific protein, Y-linked 10 [Source:HGNC Symbol;Acc:HGNC:37473]
ATGCGCCCTGAGGGCTCGCTGACCTACCGGGTGCCAGAGAGGCTGCGGCAGGGTTTCTGT
GGCGTGGGTCGGGCAGCACAGGCCTTGGTGTGTGCGAGTGCCAAGGAGGGCACCGCCTTC
AGGATGGAGGCTGTACAGGAGGGGGCGGCCGGGGTGGAGAGTGAGCAGGCGGCTTTGGGG
GAGGAGGCGGTGCTGCTGTTGGATGACATAATGGCGGAGGTGGAGGTGGTGGCGGAGGAG
GAGGGCCTCGTGGAGCGGCGGGAGGAGGCCCAGCGGGCACAGCAGGCTGTGCCTGGCCCT
GGGCCCATGACCCCAGAGTCTGCACTGGAGGAGCTGCTGGCCGTTCAGGTGGAGCTGGAG
CCGGTTAATGCCCAAGCCAGGAAGGCCTTTTCTCGGCAGCGGGAAAAGATGGAGCGGAGG
CGCAAGCCCCACCTAGACCGCAGAGGCGCCGTCATCCAGAGCGTCCCTGGCTTCTGGGCC
AATGTTATTGCAAACCACCCCCAGATGTCAGCCCTGATCACTGACGAAGATGAAGACATG
CTGAGCTACATGGTCAGCCTGGAGGTGGAAGAAGAGAAGCATCCTGTTCATCTCTGCAAG
ATCATGTTGTTCTTTCGGAGTAACCCCTACTTCCAGAATAAAGTGATTACCAAGGAATAT
CTGGTGAACATCACAGAATACAGGGCTTCTCATTCCACTCCAATTGAGTGGTATCCGGAT
TATGAAGTGGAGGCCTATCGCCGCAGACACCACAACAGCAGCCTTAACTTCTTCAACTGG
TTCTCTGACCACAACTTCGCAGGATCTAACAAGATTGCTGAGATCCTATGTAAGGACCTG
TGGCGCAATCCCCTGCAATACTACAAGAGGATGAAGCCACCTGAAGAGGGAACAGAGACG
TCAGGGGACTCCCAGTTGTTGAGTTGA
>17154 Human | Gene Stable ID :ENSG00000236424| transcript : 2 of 4 | Location : Homo sapiens:chromosome:Y:9527879-9530682:1 | Description : testis specific protein, Y-linked 10 [Source:HGNC Symbol;Acc:HGNC:37473]
ATGCGCCCTGAGGGCTCGCTGACCTACCGGGTGCCAGAGAGGCTGCGGCAGGGTTTCTGT
GGCGTGGGTCGGGCAGCACAGGCCTTGGTGTGTGCGAGTGCCAAGGAGGGCACCGCCTTC
AGGATGGAGGCTGTACAGGAGGGGGCGGCCGGGGTGGAGAGTGAGCAGGCGGCTTTGGGG
GAGGAGGCGGTGCTGCTGTTGGATGACATAATGGCGGAGGTGGAGGTGGTGGCGGAGGAG
GAGGGCCTCGTGGAGCGGCGGGAGGAGGCCCAGCGGGCACAGCAGGCTGTGCCTGGCCCT
GGGCCCATGACCCCAGAGTCTGCACTGGAGGAGCTGCTGGCCGTTCAGGTGGAGCTGGAG
CCGGTTAATGCCCAAGCCAGGAAGGCCTTTTCTCGGCAGCGGGAAAAGATGGAGCGGAGG
CGCAAGCCCCACCTAGACCGCAGAGGCGCCGTCATCCAGAGCGTCCCTGGCTTCTGGGCC
AATGTTATTGCAAACCACCCCCAGATGTCAGCCCTGATCACTGACGAAGATGAAGACATG
CTGAGCTACATGGTCAGCCTGGAGGTGGAAGAAGAGAAGCATCCTGTTCATCTCTGCAAG
ATCATGTTGTTCTTTCGGAGTAACCCCTACTTCCAGAATAAAGTGATTACCAAGGAATAT
CTGGTGAACATCACAGAATACAGGGCTTCTCATTCCACTCCAATTGAGTGGTATCCGGAT
TATGAAGTGGAGGCCTATCGCCGCAGACACCACAACAGCAGCCTTAACTTCTTCAACTGG
TTCTCTGACCACAACTTCGCAGGATCTAACAAGATTGCTGAGTCCCCTGACAGATCCTAT
GTAAGGACCTGTGGCGCAATCCCCTGCAATACTACAAGAGGATGA
>17155 Cow | Gene Stable ID :ENSBTAG00000033620| transcript : 1 of 1 | Location : Bos taurus:chromosome:17:51872340-51874762:-1 | Description : Uncharacterized protein [Source:UniProtKB/TrEMBL;Acc:G5E5Z9]
ATGTTCTGTCCCTTCACATCTGCACCAGCTTGGGGTCATGGCCAGGGCCAAGGGGAGGAG
AGGTGGTCAGAGGAAGGCAGGTGTGTCCCAGGATCCCGGACCTTCTTAGTTCTGGGACCT
TGCACACCAGTTGTCATGCCAGGTGAAGAGGCCACCCTCTTCAAGGTGGAGGTGGTGGAG
GACAGCAAGGGCCTGGTGGACACAGACGTGATGGGGATCGGGCTGATGTTTCAGCGTCTG
GCAGAAGACATCATGGAGGAGGTGGAGGTTGTAGCGGATGAGGAGCAGGAACAGGAGCTA
AAGGAGAAGACGGTGGAGGAGCAGGGCCAGGAGAGGCCTGGAGGCCCGAGTGAGCTGCCA
GCGCTAGATGTACTGCAGGCACTGGCTGCCCTGCAGGTGGAACTGAGCTCTGAGCATGAG
AAAAACCACAGGGCCTATGTTCGTTTCATGCACAAGCATCAGAGGAGGAAGCGTGACTTG
GCTCAAAGGAGCACCATCATCCAGGGCATCCCTGGCTTCTGGGCCAAAACTGTTGTGAAC
CACCTTCAAGTTTCCGTCATAATCAGCGACCAAGATAAAGACTTTCTCAGCAACATGATC
AACTTGAAAGTGCAGGTGCAGAGCCATCTACGATCCTGCTGCAAGCTGATCTTTACCTAT
CAGGACAACCCCTACTTCTTGAACATGCTGATCATTAAGAAGTATTATCTTGACATTACT
GGGTGTAGGGCACGTTGTTCCACTCCAGTCCACTGGTTCTGGGACTTTGAACTTGGAGAA
CCCAGCTGCAGGCTGGACACCAGGATCCTTAACTTTCTCAACTGGTTGTCAGGCCATAAC
TGCTCAGAATTGGACAGTATTGCTGAGGTCATCAGCAAAGACGTTTGGGACGTTCCCCTG
AAGTAG
>17156 Human | Gene Stable ID :ENSG00000178021| transcript : 1 of 1 | Location : Homo sapiens:chromosome:2:54253183-54256272:-1 | Description : TSPY-like 6 [Source:HGNC Symbol;Acc:HGNC:14521]
ATGAGCCTCCCGGAGAGTCCTCACAGCCCCGCTACTCTCGACTATGCTCTGGAAGACCCG
CACCAGGGCCAGAGGTCCCGAGAAAAGAGCAAGGCGACAGAGGTAATGGCAGATATGTTT
GATGGCCGCTTGGAGCCAATCGTGTTCCCACCGCCCCGGCTTCCAGAGGAGGGGGTCGCG
CCCCAGGATCCCGCAGATGGTGGCCATACTTTCCACATCTTGGTCGATGCGGGTCGCAGT
CATGGAGCCATCAAAGCGGGGCAGGAAGTGACTCCACCACCCGCGGAGGGCCTAGAAGCG
GCCTCTGCCTCGCTGACAACTGACGGCAGCCTCAAAAATGGCTTTCCGGGTGAAGAGACG
CACGGCCTAGGTGGGGAGAAGGCTCTAGAAACCTGTGGGGCAGGGAGGTCGGAGTCTGAA
GTGATTGCAGAGGGGAAGGCCGAGGACGTGAAGCCTGAGGAGTGTGCCATGTTCTCAGCC
CCAGTGGATGAGAAGCCAGGAGGCGAAGAAATGGACGTGGCGGAAGAAAACAGAGCAATA
GATGAGGTAAACAGGGAGGCAGGGCCTGGGCCCGGGCCCGGGCCCCTGAACGTGGGTCTC
CACCTGAACCCCCTGGAGTCCATCCAGCTGGAACTGGACTCCGTGAATGCAGAGGCTGAC
AGGGCGCTCCTGCAGGTGGAGCGCAGGTTTGGGCAGATTCATGAATACTACCTGGAGCAG
AGGAATGACATCATTCGCAATATCCCGGGCTTCTGGGTCACTGCTTTCCGCCACCACCCA
CAGCTGTCTGCCATGATTAGAGGCCAAGATGCCGAGATGTTAAGCTACTTAACCAATTTG
GAAGTGAAGGAGCTCAGACACCCTAGGACAGGCTGCAAGTTTAAGTTCTTCTTTCAAAGA
AACCCTTACTTCAGAAACAAGCTGATTGTAAAGGTGTATGAGGTCAGATCCTTCGGCCAA
GTGGTGTCTTTTTCCACTCTAATCATGTGGCGCCGGGGCCATGGACCCCAGTCCTTCATT
CATAGGAACCGACATGTCATCTGCAGCTTCTTCACCTGGTTTTCAGACCACAGCCTTCCA
GAGTCCGACAGGATTGCTCAGATTATTAAAGAGGACCTCTGGTCAAATCCACTGCAGTAC
TACCTGTTGGGTGAAGACGCCCATAGAGCTAGACGTCGCCTGGTAAGGGAGCCAGTGGAG
ATCCCCAGGCCCTTTGGGTTCCAGTGTGGTTAA
>17157 Cow | Gene Stable ID :ENSBTAG00000040370| transcript : 1 of 1 | Location : Bos taurus:chromosome:17:25054141-25057633:1 | Description : Uncharacterized protein [Source:UniProtKB/TrEMBL;Acc:G5E6S2]
ATGTCTCGTCCCTTCACATCTGCACCAGCTGGGGATCAGGGCCAGGCCCAAGAGGAGAGA
GTGAGGCAGTCAGAGGAAGGAGGGAGCATCCTGGGACCCCAGACCTTTTTAATTGTGAGC
CCAGCAATTGTTACGCCAGGCAAAGAGGCAACCCTCTTCAGGGTGGAGGCAGTGGAGGAC
AGCAAGGCCCTGGTAGATGAAGACGTGGTGGGGATCGAGTGGGAGTTTCAACTATTGGCG
GAAGACAGCACCAAGGAGGTAGAGGTTGTGACAGATGACGAGCGGCAACAGGGGTTCTCC
CAGGAGCTGGAGGAAAAAACGGTGGAGGAGCAGGGCTGGGAGAGGCCCGGAGGCCCGAGT
GAGCTTCCAGCGCTAGATGAGCTGCAGGCGCTGGCCGCCCTTCGGGTGGAACTGAGCTCT
GAACATGAGAAAAACCACAGGGCCTACATTCGATTCATGCACAAGAGCCATCAAAGGAGG
AAGAGTCACTTGGCTTGGAGGAGTGCCATCATCCAGGGCATCCCTGGCTTCTGGGCCAAA
GCTATTATGAACCACCCTCAAGTTTGCATCATGATCAGCAACCAAGATAAAGACTTTCTC
AGCTACATGATTGACTTGAAGGTGCAGGTGCAGAGATATCCACGGTTCCGCTGCAAGCTG
ATCTTTTCCTTTTGGGAGAACCCCTACTTCTTGAACACGGTGATCATTAAAAAGTATTAC
CTTGACATCACTGGTCATAGGGCATGTTGTTCCACTCCAGTCCACTGGATCTGGGGCTTT
GAACGGGGAGCACTCAGCCACAAGTTGCACACCAGGAGCCTTAAGTTTCTCAACTGGTTG
TCAGGCTACAACTGCTCAGAATTGAACAGGATTGCTGAGATCATCAATGAAGACGTATGG
AATGATCCCCTGAAGTACTACTCCAGGGAGGAAGGTTCCTCCATGAGAGGTAACTGA
>17158 Human | Gene Stable ID :ENSG00000228927| transcript : 1 of 4 | Location : Homo sapiens:chromosome:Y:9398420-9401223:1 | Description : testis specific protein, Y-linked 3 [Source:HGNC Symbol;Acc:HGNC:33876]
ATGCGCCCTGAGGGCTCGCTGACCTACCGGGTGCCAGAGAGGCTGCGGCAGGGTTTCTGT
GGCGTGGGTCGGGCAGCACAGGCCTTGGTGTGTGCGAGTGCCAAGGAGGGCACCGCCTTC
AGGATGGAGGCTGTACAGGAGGGGGCGGCCGGGGTGGAGAGTGAGCAGGCGGCTTTGGGG
GAGGAGGCGGTGCTGCTGTTGGATGACATAATGGCGGAGGTGGAGGTGGTGGCGGAGGAG
GAGGGCCTCGTGGAGCGGCGGGAGGAGGCCCAGCGGGCACAGCAGGCTGTGCCTGGCCCT
GGGCCCATGACCCCAGAGTCTGCACTGGAGGAGCTGCTGGCCGTTCAGGTGGAGCTGGAG
CCGGTTAATGCCCAAGCCAGGAAGGCCTTTTCTCGGCAGCGGGAAAAGATGGAGCGGAGG
CGCAAGCCCCACCTAGACCGCAGAGGCGCCGTCATCCAGAGCGTCCCTGGCTTCTGGGCC
AATGTTATTGCAAACCACCCCCAGATGTCAGCCCTGATCACTGACGAAGATGAAGACATG
CTGAGCTACATGGTCAGCCTGGAGGTGGAAGAAGAGAAGCATCCTGTTCATCTCTGCAAG
ATCATGTTGTTCTTTCGGAGTAACCCCTACTTCCAGAATAAAGTGATTACCAAGGAATAT
CTGGTGAACATCACAGAATACAGGGCTTCTCATTCCACTCCAATTGAGTGGTATCCGGAT
TATGAAGTGGAGGCGTATCGCCGCAGACACCACAACAGCAGCCTTAACTTCTTCAACTGG
TTCTCTGACCACAACTTCGCAGGATCTAACAAGATTGCTGAGATCCTATGTAAGGACCTG
TGGCGCAATCCCCTGCAATACTACAAGAGGATGAAGCCACCTGAAGAGGGAACAGAGACG
TCAGGGGACTCCCAGTTGTTGAGTTGA
>17159 Human | Gene Stable ID :ENSG00000228927| transcript : 2 of 4 | Location : Homo sapiens:chromosome:Y:9398420-9401223:1 | Description : testis specific protein, Y-linked 3 [Source:HGNC Symbol;Acc:HGNC:33876]
ATGCGCCCTGAGGGCTCGCTGACCTACCGGGTGCCAGAGAGGCTGCGGCAGGGTTTCTGT
GGCGTGGGTCGGGCAGCACAGGCCTTGGTGTGTGCGAGTGCCAAGGAGGGCACCGCCTTC
AGGATGGAGGCTGTACAGGAGGGGGCGGCCGGGGTGGAGAGTGAGCAGGCGGCTTTGGGG
GAGGAGGCGGTGCTGCTGTTGGATGACATAATGGCGGAGGTGGAGGTGGTGGCGGAGGAG
GAGGGCCTCGTGGAGCGGCGGGAGGAGGCCCAGCGGGCACAGCAGGCTGTGCCTGGCCCT
GGGCCCATGACCCCAGAGTCTGCACTGGAGGAGCTGCTGGCCGTTCAGGTGGAGCTGGAG
CCGGTTAATGCCCAAGCCAGGAAGGCCTTTTCTCGGCAGCGGGAAAAGATGGAGCGGAGG
CGCAAGCCCCACCTAGACCGCAGAGGCGCCGTCATCCAGAGCGTCCCTGGCTTCTGGGCC
AATGTTATTGCAAACCACCCCCAGATGTCAGCCCTGATCACTGACGAAGATGAAGACATG
CTGAGCTACATGGTCAGCCTGGAGGTGGAAGAAGAGAAGCATCCTGTTCATCTCTGCAAG
ATCATGTTGTTCTTTCGGAGTAACCCCTACTTCCAGAATAAAGTGATTACCAAGGAATAT
CTGGTGAACATCACAGAATACAGGGCTTCTCATTCCACTCCAATTGAGTGGTATCCGGAT
TATGAAGTGGAGGCGTATCGCCGCAGACACCACAACAGCAGCCTTAACTTCTTCAACTGG
TTCTCTGACCACAACTTCGCAGGATCTAACAAGATTGCTGAGTCCCCTGACAGATCCTAT
GTAAGGACCTGTGGCGCAATCCCCTGCAATACTACAAGAGGATGA
>17160 Human | Gene Stable ID :ENSG00000258992| transcript : 1 of 4 | Location : Homo sapiens:chromosome:Y:9466954-9490081:1 | Description : testis specific protein, Y-linked 1 [Source:HGNC Symbol;Acc:HGNC:12381]
ATGCGCCCTGAGGGCTCGCTGACCTACCGGGTGCCAGAGAGGCTGCGGCAGGGTTTCTGT
GGCGTGGGTCGGGCAGCACAGGCCTTGGTGTGTGCGAGTGCCAAGGAGGGCACCGCCTTC
AGGATGGAGGCTGTGCAGGAGGGGGCGGCCGGGGTGGAGAGTGAGCAGGCGGCTTTGGGG
GAGGAGGCGGTGCTGCTGTTGGATGACATAATGGCGGAGGTGGAGGTGGTGGCGGAGGAG
GAGGGCCTCGTGGAGCGGCGGGAGGAGGCCCAGCGGGCACAGCAGGCTGTGCCTGGCCCT
GGGCCCATGACCCCAGAGTCTGCACCGGAGGAGCTGCTGGCCGTTCAGGTGGAGCTGGAG
CCGGTTAATGCCCAAGCCAGGAAGGCCTTTTCTCGGCAGCGGGAAAAGATGGAGCGGAGG
CGCAAGCCCCACCTAGACCGCAGAGGCGCCGTCATCCAGAGCGTCCCTGGCTTCTGGGCC
AATGTTATTGCAAACCACCCCCAGATGTCAGCCCTGATCACTGACGAAGATGAAGACATG
CTGAGCTACATGGTCAGCCTGGAGGTGGGAGAAGAGAAGCATCCTGTTCATCTCTGCAAG
ATCATGTTGTTCTTTCGGAGTAACCCCTACTTCCAGAATAAAGTGATTACCAAGGAATAT
CTGGTGAACATCACAGAATACAGGGCTTCTCATTCCACTCCAATTGAGTGGTATCCGGAT
TATGAAGTGGAGGCCTATCGCCGCAGACACCACAACAGCAGCCTTAACTTCTTCAACTGG
TTCTCTGACCACAACTTCGCAGGATCTAACAAGATTGCTGAGATCCTATGTAAGGACCTG
TGGCGCAATCCCCTGCAATACTACAAGAGGATGAAGCCACCTGAAGAGGGAACAGAGACG
TCAGGGGACTCCCAGTTGTTGAGTTGA
>17161 Human | Gene Stable ID :ENSG00000258992| transcript : 2 of 4 | Location : Homo sapiens:chromosome:Y:9466954-9490081:1 | Description : testis specific protein, Y-linked 1 [Source:HGNC Symbol;Acc:HGNC:12381]
ATGCGCCCTGAGGGCTCGCTGACCTACCGGGTGCCAGAGAGGCTGCGGCAGGGTTTCTGT
GGCGTGGGTCGGGCAGCACAGGCCTTGGTGTGTGCGAGTGCCAAGGAGGGCACCGCCTTC
AGGATGGAGGCTGTGCAGGAGGGGGCGGCCGGGGTGGAGAGTGAGCAGGCGGCTTTGGGG
GAGGAGGCGGTGCTGCTGTTGGATGACATAATGGCGGAGGTGGAGGTGGTGGCGGAGGAG
GAGGGCCTCGTGGAGCGGCGGGAGGAGGCCCAGCGGGCACAGCAGGCTGTGCCTGGCCCT
GGGCCCATGACCCCAGAGTCTGCACCGGAGGAGCTGCTGGCCGTTCAGGTGGAGCTGGAG
CCGGTTAATGCCCAAGCCAGGAAGGCCTTTTCTCGGCAGCGGGAAAAGATGGAGCGGAGG
CGCAAGCCCCACCTAGACCGCAGAGGCGCCGTCATCCAGAGCGTCCCTGGCTTCTGGGCC
AATGTTATTGCAAACCACCCCCAGATGTCAGCCCTGATCACTGACGAAGATGAAGACATG
CTGAGCTACATGGTCAGCCTGGAGGTGGGAGAAGAGAAGCATCCTGTTCATCTCTGCAAG
ATCATGTTGTTCTTTCGGAGTAACCCCTACTTCCAGAATAAAGTGATTACCAAGGAATAT
CTGGTGAACATCACAGAATACAGGGCTTCTCATTCCACTCCAATTGAGTGGTATCCGGAT
TATGAAGTGGAGGCCTATCGCCGCAGACACCACAACAGCAGCCTTAACTTCTTCAACTGG
TTCTCTGACCACAACTTCGCAGGATCTAACAAGATTGCTGAGTCCCCTGACAGATCCTAT
GTAAGGACCTGTGGCGCAATCCCCTGCAATACTACAAGAGGATGA
>17162 Human | Gene Stable ID :ENSG00000258992| transcript : 3 of 4 | Location : Homo sapiens:chromosome:Y:9466954-9490081:1 | Description : testis specific protein, Y-linked 1 [Source:HGNC Symbol;Acc:HGNC:12381]
ATGCGCCCTGAGGGCTCGCTGACCTACCGGGTGCCAGAGAGGCTGCGGCAGGGTTTCTGT
GGCGTGGGTCGGGCAGCACAGGCCTTGGTGTGTGCGAGTGCCAAGGAGGGCACCGCCTTC
AGGATGGAGGCTGTGCAGGAGGGGGCGGCCGGGGTGGAGAGTGAGCAGGCGGCTTTGGGG
GAGGAGGCGGTGCTGCTGTTGGATGACATAATGGCGGAGGTGGAGGTGGTGGCGGAGGAG
GAGGGCCTCGTGGAGCGGCGGGAGGAGGCCCAGCGGGCACAGCAGGCTGTGCCTGGCCCT
GGGCCCATGACCCCAGAGTCTGCACCGGAGGAGCTGCTGGCCGTTCAGGTGGAGCTGGAG
CCGGTTAATGCCCAAGCCAGGAAGGCCTTTTCTCGGCAGCGGGAAAAGATGGAGCGGAGG
CGCAAGCCCCACCTAGACCGCAGAGGCGCCGTCATCCAGAGCGTCCCTGGCTTCTGGGCC
AATGTTATTGCAAACCACCCCCAGATGTCAGCCCTGATCACTGACGAAGATGAAGACATG
CTGAGCTACATGGTCAGCCTGGAGGTGGAAGAAGAGAAGCATCCTGTTCATCTCTGCAAG
ATCATGTTGTTCTTTCGGAGTAACCCCTACTTCCAGAATAAAGTGATTACCAAGGAATAT
CTGGTGAACATCACAGAATACAGGGCTTCTCATTCCACTCCAATTGAGTGGTATCCGGAT
TATGAAGTGGAGGCCTATCGCCGCAGACACCACAACAGCAGCCTTAACTTCTTCAACTGG
TTCTCTGACCACAACTTCGCAGGATCTAACAAGATTGCTGAGATCCTATGTAAGGACCTG
TGGCGCAATCCCCTGCAATACTACAAGAGGATGAAGCCACCTGAAGAGGGAACAGAGACG
TCAGGGGACTCCCAGTTGTTGAGTTGA
>17163 Human | Gene Stable ID :ENSG00000258992| transcript : 4 of 4 | Location : Homo sapiens:chromosome:Y:9466954-9490081:1 | Description : testis specific protein, Y-linked 1 [Source:HGNC Symbol;Acc:HGNC:12381]
ATGCGCCCTGAGGGCTCGCTGACCTACCGGGTGCCAGAGAGGCTGCGGCAGGGTTTCTGT
GGCGTGGGTCGGGCAGCACAGGCCTTGGTGGAGCTGGAGCCGGTTAATGCCCAAGCCAGG
AAGGCCTTTTCTCGGCAGCGGGAAAAGATGGAGCGGAGGCGCAAGCCCCACCTAGACCGC
AGAGGCGCCGTCATCCAGAGCGTCCCTGGCTTCTGGGCCAATGTTATTGCAAACCACCCC
CAGATGTCAGCCCTGATCACTGACGAAGATGAAGACATGCTGAGCTACATGGTCAGCCTG
GAGGTGGGAGAAGAGAAGCATCCTGTTCATCTCTGCAAGATCATGTTGTTCTTTCGGAGT
AACCCCTACTTCCAGAATAAAGTGATTACCAAGGAATATCTGGTGAACATCACAGAATAC
AGGGCTTCTCATTCCACTCCAATTGAGTGGTATCCGGATTATGAAGTGGAGGCCTATCGC
CGCAGACACCACAACAGCAGCCTTAACTTCTTCAACTGGTTCTCTGACCACAACTTCGCA
GGATCTAACAAGATTGCTGAGATCCTATGTAAGGACCTGTGGCGCAATCCCCTGCAATAC
TACAAGAGGATGAAGCCACCTGAAGAGGGAACAGAGACGTCAGGGGACTCCCAGTTGTTG
AGTTGA
>17164 Cow | Gene Stable ID :ENSBTAG00000033841| transcript : 1 of 1 | Location : Bos taurus:chromosome:19:12536190-12538358:-1 | Description : Uncharacterized protein [Source:UniProtKB/TrEMBL;Acc:G3X7X0]
ATGTCCCATCCTTTCACATCTGACTCAGTCTGGGGTCATGGCCAGGACCAAGAAGAGCAC
GAGAGGTGGTCAGAGGAATGCGGGAGAGTCTTGGGACCCCGGACCTACTTAGTTGTGAGC
CCACCACCAGTTGCAACAGCAGGCGACAATGCGACCCATGTCAGCGTGGAGGTGGCAGGG
GATGGCGGGGCCCTGGTGGACAGAGACGTGGCGGGGATCAGGCGGGTGTTCCAGCTGCTT
GTGGAAGACATCATGGAGGAGGTGGAGGTTTTGGCTGATGAGGAGCAGCAACGGGGGTCC
TCGCAAGACCTGAAGGAGAAGGTGTTAGAGGATCAGGGCAAGGAATTGCCGGGAGCCCCA
GAACTTCTGGCACTAGATGCGCTGCAGGCGCTGGCCACCCTGCAAGTGGAACTGAGCTCT
GACCATGAGAAAAACTGCAGGGGCTATGTTTCGTTCATGTGCAAGAGCCATCAGAGGAGG
AAGTGTGACTTGGCTCAGAGGAGTGCCATTATCCAGGGCATCTCTGGTTTCTGGGCCAAA
GTGGTATCCTTTCTGCTGCTTCTTGGGGTCTGCTGCTCAGGAGGAGATAAAGACTTTCTC
AGCTACATGATCGACTTGAAGTTCAGTGTGAGCCATCCCCGGTCCCACAGCAATCTGATC
TTTTCCTTTCGGTACCAACCCTACTTCTTGAACACAGTGATCATTAAGAAGTATTACCTT
GACATCACTGGTAAAACGGCACATCATTCCACACCAGTCCATTGGTTCTGGGACTTTGAA
GAGGGAGGACTCAGCCACAGGCTGGTCACCAGGAGCCTTAATTTTCTCAACTGGTTGTCA
GGCCACAACTGCCCAGAATCAAACAGGATTGTTGAGTTGATGATTGATGACGAGTGGGAC
GATCCCCTGAAGTACTACCCCAGCAGGGAAGATTGTTCCATGAGTGCTAACTGA
>17165 Cow | Gene Stable ID :ENSBTAG00000031517| transcript : 1 of 3 | Location : Bos taurus:chromosome:8:83243781-83253558:-1 | Description : Bos taurus testis specific protein, Y-linked 1 (TSPY), mRNA. [Source:RefSeq mRNA;Acc:NM_001244608]
ATGTCGCGTCCCTTCGCCTCTGCCCCAGCTCGGGGTCACCGCCAAGGCCAAGAGGAACGT
GAGAGGCGGTCAGAGGAAGGCGGGAGCGTCCCGGGACCCCGCACCTTCCAAGTTGTGAGC
CCAGTTGTCACGCCAGGCCAAGAGGCCACCCTCTTCAGGGTGGAGGCGGTGGAGGAGGGC
GAGGCCCTGGTGGACGGAGACGTGGCGGGGATCGGGCGGGAGTTCCAGCTGCTTGCGGAA
GACATCGTGGAGGAGGTGGAGGTTGTGGCGGATGAGGAGCAGGAACAGCGGCCCTCCCAG
GAGCTAGAGGAGAAGACGGTGGAGGAGCAGGGCCAGGAAAGGCCCGGAGGCCCTTGTGAG
CGCCAGGAGCTGGATGCCCTGCAGGCACTGGCCGCCCTGCAGGTAGAACTGAGCTCTGAG
CGTGAGCAAAACCGCAGGGCTTACGTTCAGTTCATGCGCAAGAACCATCAGAGGAGGAAG
CGTCACTTGGCTCGGAGGAGCGCCATCATCCAGGGCATCCCTGGCTTCTGGGCCAAAGCT
ATTATGAGCCACCCTCAAGTCTCCGTCCTGATCAGCGACCAAGATCAAGACTTTCTCGGC
TACATGATGGACTTGAAGGTGCAGGTGCGGAGCCATCCGCCGTCCCGCTGCAAGCTGGTC
TTTTCCTTTCGGGACAACCCCTACTTCTTGAACTCGGTGATCATTAAGGAGTATTACCTT
GACATCACTGGGTACAGGGCACGTCGATCCACTCCAGTCCACTGGTTCTGGGACTTTGAA
CGGGGAGCCCCCAGCCGCAGGCTGGACACCAGGAGCCTTAACTTTCTCAACTGGCTGTCA
GGCCACAACGGCCCAGAATCGAACAGGATTGCTGAGATCATCAGCGAAGACGTGTGGGAC
GATCCCCTGAAGTACTACCTCAGGGAGGAAGGTTCGTCCATGAGAGACAACTGA
>17166 Human | Gene Stable ID :ENSG00000238074| transcript : 1 of 1 | Location : Homo sapiens:chromosome:Y:9487285-9490081:1 | Description : testis specific protein, Y-linked 6, pseudogene [Source:HGNC Symbol;Acc:HGNC:34039]
ATGCGCCCTGAGGGCTCGCTGACCTACCGGGTGCCAGAGAGGCTGCGGCAGGGTTTCTGT
GGCGTGGGTCGGGCAGCACAGGCCTTGGTGTGTGCGAGTGCCAAGGAGGGCACCGCCTTC
AGGATGGAGGCTGTACAGGAGGGGGCGGCCGGGGTGGAGAGTGAGCAGGCGGCTTTGGGG
GAGGAGGCGGTGCTGCTGTTGGATGACATAATGGCGGAGGTGGAGGTGGTGGCGGAGGTG
GAGGTGGTGGCGGAGGAGGAGGGCCTCGTGGAGCGGCGGGAGGAGGCCCAGCGGGCACAG
CAGGCTGTGCCTGGCCCTGGGCCCATGACCCCAGAGTCTGCACTGGAGGAGCTGCTGGCC
GTTCAGGTGGAGCTGGAGCCGGTTAATGCCCAAGCCAGGAAGGCCTTTTCTCGGCAGCGG
GAAAAGATGGAGCGGAGGCGCAAGCCCCAGCTAGACCGCAGAGGCGCCGTCATCCAGAGC
GTCCCTGGCTTCTGGGCCAATGTTATTGCAAACCACCCCCAGATGTCAGCCCTGATCACT
GACGAAGATGAAGACATGCTGAGCTACATGGTCAGCCTGGAGGTGGAAGAAGAGAAGCAT
CCTGTTCATCTCTGCAAGATCATGTTGTTCTTTCGGAGTAACCCCTACTTCCAGAATAAA
GTGATTACCAAGGAATATCTGGTGAACATCACAGAATACAGGGCTTCTCATTCCACTCCA
ATTGAGTGGTATCCGGATTATGAAGTGGAGGCCTATCGCCGCAGACACCACAACAGCAGC
CTTAACTTCTTCAACTGGTTCTCTGACCACAACTTCGCAGGATCTAACAAGATTGCTGAG
ATCCTATGTAAGGACCTGTGGCGCAATCCCCTGCAATACTACAAGAGGATGAAGCCACCT
GAAGAGGGAACAGAGACGTCAGGGGACTCCCAGTTGTTGAGTTGA
>17167 Mouse | Gene Stable ID :ENSMUSG00000047514| transcript : 1 of 1 | Location : Mus musculus:chromosome:10:34282189-34285275:1 | Description : testis-specific protein, Y-encoded-like 1 [Source:MGI Symbol;Acc:MGI:1298395]
ATGAGCAGCCCGGAGCGGGACGAGGGGACCCCTGTCCCCGACAGCCGCGGCCACTGCGAT
GCTGACACTGTCTCGGGGACCCCAGACCGGCGACCGCTGCTCGGCGAGGAGAAGGCGGTG
ACAGGTGAGGGCCGCGCAGGGATCGTGGGGAGCCCCGCGCCCCGAGATGTCGAGGGCCTT
GTCCCCCAGATTCGGGTGGCCGCAGCTAGGCAGGGAGAGTCACCTCCTTCCGTTCGGGGC
CCCGCGGCAGCGGTGTTCGTGACACCGAAATATGTGGAGAAGGCCCAAGAAACTCGGGGA
GCGGAGTCCCAGGCCCGTGACGTGAAGACGGAACCGGGCACCGTCGCGGCTGCAGCGGAA
AAGTCAGAAGTGGCCACGCCAGGGAGCGAGGAGGTGATGGAGGTGGAGCAGAAGCCCGCG
GGCGAAGAAATGGAGATGCTGGAGGCGAGTGGAGGAGTGAGGGAGGCGCCGGAGGAGGCA
GGGCCCTGGCACCTGGGCATAGATCTTCGCAGGAACCCGCTGGAGGCCATCCAGCTGGAA
CTGGACACTGTGAATGCTCAGGCCGACAGGGCCTTCCAACATCTGGAGCAGAAGTTTGGG
CGAATGCGACGACACTACCTGGAACGGAGGAACTACATCATTCAGAATATCCCAGGCTTC
TGGATGACTGCCTTCCGGAACCACCCTCAGTTGTCCGCCATGATTAGGGGTCGGGATGCA
GAGATGTTAAGGTACGTAACCAGTCTGGAGGTGAAGGAACTGAGACACCCTAAGACTGGC
TGCAAATTCAAGTTCTTTTTTCGAAGAAACCCCTACTTCAGAAACAAGCTGATTGTCAAG
GAATATGAAGTGAGATCATCTGGTCGAGTGGTGTCTCTTTCCACTCCAATCATTTGGCGG
AGAGGGCATGAGCCCCAGTCCTTCATTCGCAGAAACCAAGATCTCATTTGCAGCTTCTTC
ACCTGGTTCTCGGACCACAGCCTTCCAGAATCTGACAGAATCGCTGAGATTATCAAAGAG
GATCTGTGGCCAAACCCACTGCAATACTACCTGTGTCGTGAAGGAATCCGTAGACCCCGA
CGTCGCCCAATAAGGGAGCCAGTGGAGATTCCCAGGCCTTTTGGCTTCCAGTCAGGTTAA
>17168 Human | Gene Stable ID :ENSG00000189241| transcript : 1 of 1 | Location : Homo sapiens:chromosome:6:116276577-116279903:-1 | Description : TSPY-like 1 [Source:HGNC Symbol;Acc:HGNC:12382]
ATGAGCGGCCTGGATGGGGTCAAGAGGACCACTCCCCTCCAAACCCACAGCATCATTATT
TCTGACCAAGTCCCGAGCGACCAGGACGCACACCAGTACCTGAGGCTCCGCGACCAAAGC
GAGGCGACACAGGTGATGGCGGAGCCGGGTGAGGGAGGCTCGGAGACCGTCGCGCTCCCG
CCTCCACCGCCTTCAGAGGAGGGGGGCGTACCCCAGGATGCCGCGGGCCGTGGCGGTACT
CCCCAGATCCGAGTTGTTGGGGGTCGCGGTCATGTGGCGATCAAAGCCGGGCAGGAAGAG
GGCCAGCCTCCCGCCGAAGGCCTGGCAGCCGCTTCTGTGGTGATGGCAGCCGACCGCAGC
CTGAAAAAGGGCGTTCAGGGTGGAGAGAAGGCCCTAGAAATCTGTGGCGCCCAGAGATCC
GCGTCTGAGCTGACGGCGGGGGCGGAGGCTGAGGCGGAGGAGGTGAAGACAGGAAAGTGC
GCCACCGTCTCAGCAGCCGTGGCTGAGAGGGAGAGCGCTGAGGTGGTGAAGGAAGGCCTG
GCGGAGAAGGAGGTAATGGAGGAGCAGATGGAGGTAGAGGAGCAGCCGCCAGAAGGTGAA
GAAATAGAAGTGGCGGAGGAGGATAGATTGGAGGAGGAGGCGAGGGAGGAAGAAGGGCCC
TGGCCTTTGCATGAGGCTCTCCGCATGGACCCTCTGGAGGCCATCCAGCTGGAACTGGAC
ACTGTGAATGCTCAGGCCGACAGGGCCTTCCAACAGCTGGAGCACAAGTTTGGGCGGATG
CGTCGACACTACCTGGAGCGGAGGAACTACATCATTCAGAATATCCCGGGCTTCTGGATG
ACTGCTTTTCGAAACCACCCCCAGTTGTCCGCCATGATTAGGGGCCAAGATGCAGAGATG
TTAAGGTACATAACCAATTTAGAGGTGAAGGAACTCAGACACCCTAGAACCGGTTGCAAG
TTCAAGTTCTTCTTTAGAAGAAACCCCTACTTCAGAAACAAGCTGATTGTCAAGGAATAT
GAGGTAAGATCCTCCGGCCGAGTGGTGTCTCTTTCTACTCCAATTATATGGCGCAGGGGG
CATGAACCCCAGTCCTTCATTCGCAGAAACCAAGACCTCATCTGCAGCTTCTTCACTTGG
TTTTCAGACCACAGCCTTCCAGAGTCCGACAAAATTGCTGAGATTATTAAAGAGGATCTG
TGGCCAAATCCACTGCAATACTACCTGTTGCGTGAAGGAGTCCGTAGAGCCCGACGTCGC
CCGCTAAGGGAGCCTGTAGAGATCCCCAGGCCCTTTGGGTTCCAGTCTGGTTAA
>17169 Mouse | Gene Stable ID :ENSMUSG00000074671| transcript : 1 of 1 | Location : Mus musculus:chromosome:2:153222369-153225441:-1 | Description : TSPY-like 3 [Source:MGI Symbol;Acc:MGI:2139328]
ATGGCGTGGGAGGGGATCGGGGTTCTGGAGGCGACCATGTGCCTGCCGCCCATACAAGAG
CGGGATGCACACCCGGCCCGGCCCCGTGTCCCCGGAGCTGAGCCGCTTAGGCCCTGCAAC
CCCGCAGCCAGCCCTGCAACCGCACCGCCTTCCTCAGAAAACACTGGAGAGAACTCTGCC
TCCCGCGTTCTGAACCTGGATGGCTGCGAGAAGGGCTCGGGTAATGGGGTGGGGACCAAA
GGAAAGACTGAGGAAGTGACGACTGAGGAAGACTCTGTAGCCGCGGAGGAGCCTGCGGAG
GTGGGGGAGAAGCTGGAGTGGGTCGCGGAAGCCCAGGAGAGCCTGAGGCCTCTGGACCTC
AGGGCTCTTATCGTGGACCCTCTAGAGGCCATCCAGTGGGAGTTAGAGGCCATGAGTGCC
CAGGCGGATGGGGCCCACCTGCAGCTGGTGCGCAGGTTTGGGAGGATGCGTCGGTTGCAC
CTAGCCCGTAGGAGCTTCATCATTCAAAATATTCCAGGCTTTTGGGTCACTGCCTTCCTG
AACCACCCACAGCTATCAGCTATGATCAGCCCTAGGGATGAAGACATGCTTGGCTACCTG
ATGAATTTGGAGGTGAGGGAGCTCAGGCACTCCAGAACAGGTTGCAAGTTCAAGTTCCTG
TTTGAGAGCAACCCTTACTTCCGAAATGAGGTGATAGTGAAGGAGTATGAGTGCAGAGCC
TCAGGCGGTGTGGTGTCCATTGCTACTCGCATCCTCTGGCACCGAGGCCAGGAACCTCCT
GCCTTGGTGCACAGGAACCGGGATGCCGTGCGAAGCTTCTTCAGCTGGTTTTCACAGCAT
AGCCTCCTAGAAGCTGACAGGGTGGCCCAGATCATTAAAGATGACCTGTGGCCCAACCCT
TTGCAATACTACTTGCTGGGGCAAAGGCCCTACAGAGCTAGACGAAGCCTTGCAAGGTGG
TCAGCAGAGGCTCGGCCAAGGCCCTATGGGTTCCAGTCTGGCTAA
>17170 Cow | Gene Stable ID :ENSBTAG00000010885| transcript : 1 of 1 | Location : Bos taurus:chromosome:9:34872095-34875354:1 | Description : Bos taurus TSPY-like 1 (TSPYL1), mRNA. [Source:RefSeq mRNA;Acc:NM_001076111]
ATGAGCGGCCGAGACGGGGGCGAGAGGACCCCTCTCCTTGAAGCCCACAGCCTCACCACA
TCCGACTGTGCCGCCGGAGCTCCGGACCCTTCCCGGTGCCTGAAAACAGAGGCGTCACAG
GTGATGGCGGAGACGGGTGAGGGGTATTTCGAGGCCGTCGCGCTCCCACCACCCCAGCTT
CCAGAGGAGGAAAGCGCACCCTCAACTGCTCCCTCAGATCCAGGCTGTGCCGGTACGTTC
CAGATCCGAGCCGGTGGGGATGGCGGATACGTAGTGCCCGAAGCGAGGCTAGAGCCGGCT
CCGCCTCCTACGGAGAGCCTGGAAACGGCGTCTGTGTCCCTGGCAACAGACGACAGCCTG
GGAAATGGCTGTCAGCCCGGAGAGCCGCAGGGCTTGAGTCGGGAGAAGCCGCTAGAAACT
TGTGGCGCGGAGAAGTTGGGGTCTGACTTGATGGCGGAGGCGAAGGCTGAGGAAGTGAAG
ACTGAAGAGGGCCCCGTCTTCTCGGTCGCAGTGGATGAGGAGGTGGTGGGGAAGGAAGGA
GCGAAGGAGGAGGAGGGAGTGGAGCAGGGAATGGAGGTGGAGGAGAGGCCAGTCGGTGAA
GAAATAGAAATGGTGGAGAACAGAGTGGTGGAGGAGGCGGGGCACCGGCCCCTGCGTATG
GATCTCCGCATGAACCCGCTGGAGGCAATCCAGCTGGAACTGGACTCTGTGAACGCTCAG
GCTGACCGGGCCTTTCAACAACTAGAGCATAAATTCGGGCGGATGCGTCGACATTACCTC
GAGCGGAGGAACTACATCATTCAGAATATCCCGGGCTTCTGGGTCACTGCCTTTCGGAAC
CACCCCCAGTTGTCTCCCATGATTAGAGGCCAAGATGCAGAGATGTTAAGATACATAACC
AATTTGGAGGTGAAGGAGCTCAGACACCCGCGAACAGGCTGCAAGTTCAAGTTCTTCTTT
CGGAGAAACCCGTATTTTCGAAACAAGCTGATTGTCAAAGAATATGAGGTCAGAGCCTCT
GGCCGAGTAGTGTCTCTTTCCACTCCAATCATATGGCGCCGGGGCCATGAACCCCAGTCC
TTCATTCGCAGGAACCAAGAGGTCGTGTGCAATTTCTTCACTTGGTTTTCAGACCACAGC
CTTCCAGAGTCTGACAGGATTGCTGAAATTATCAAAGAGGACCTGTGGCCAAATCCACTG
CAATACTACCTGCTGCGTGAAGGAGTTCGTAGAGCCAGACGTCGCCCAATAAGGGAGCCT
GTGGAGATCCCCAGGCCCTTTGGGTTCCAGTCTGGTTAA
>17171 Human | Gene Stable ID :ENSG00000184205| transcript : 2 of 6 | Location : Homo sapiens:chromosome:X:53082366-53088540:1 | Description : TSPY-like 2 [Source:HGNC Symbol;Acc:HGNC:24358]
ATGGACCGCCCAGATGAGGGGCCTCCGGCCAAGACCCGCCGCCTGAGCAGCTCCGAGTCT
CCACAGCGCGACCCGCCCCCGCCGCCGCCGCCGCCGCCGCTCCTCCGACTGCCGCTGCCT
CCACCCCAGCAGCGCCCGAGGCTCCAGGAGGAAACGGAGGCGGCACAGGTGCTGGCCGAT
ATGAGGGGGGTGGGACTGGGCCCCGCGCTGCCCCCGCCGCCTCCCTATGTCATTCTCGAG
GAGGGGGGGATCCGCGCATACTTCACGCTCGGTGCTGAGTGTCCCGGCTGGGATTCTACC
ATCGAGTCGGGGTATGGGGAGGCGCCCCCGCCCACGGAGAGCCTGGAAGCACTCCCCACT
CCTGAGGCCTCGGGGGGGAGCCTGGAAATCGATTTTCAGGTTGTACAGTCGAGCAGTTTT
GGTGGAGAGGGGGCCCTAGAAACCTGTAGCGCAGTGGGGTGGGCGCCCCAGAGGTTAGTT
GACCCGAAGAGCAAGGAAGAGGCGATCATCATAGTGGAGGATGAGGATGAGGATGAGCGG
GAGAGTATGAGGAGCAGCAGGAGGCGGCGGCGGCGGCGGAGGAGGAAGCAGAGGAAGGTG
AAGAGGGAAAGCAGAGAGAGAAATGCCGAGAGGATGGAGAGCATCCTGCAGGCACTGGAG
GATATTCAGCTGGATCTGGAGGCAGTGAACATCAAGGCAGGCAAAGCCTTCCTGCGTCTC
AAGCGCAAGTTCATCCAGATGCGAAGACCCTTCCTGGAGCGCAGAGACCTCATCATCCAG
CATATCCCAGGCTTCTGGGTCAAAGCATTCCTCAACCACCCCAGAATTTCAATTTTGATC
AACCGACGTGATGAAGACATTTTCCGCTACTTGACCAATCTGCAGGTACAGGATCTCAGA
CATATCTCCATGGGCTACAAAATGAAGCTGTACTTCCAGACTAACCCCTACTTCACAAAC
ATGGTGATTGTCAAGGAGTTCCAGCGCAACCGCTCAGGCCGGCTGGTGTCTCACTCAACC
CCAATCCGCTGGCACCGGGGCCAGGAACCCCAGGCCCGTCGTCACGGGAACCAGGATGCG
AGCCACAGCTTTTTCAGCTGGTTCTCAAACCATAGCCTCCCAGAGGCTGACAGGATTGCT
GAGATTATCAAGAATGATCTGTGGGTTAACCCTCTACGCTACTACCTGAGAGAAAGGGGC
TCCAGGATAAAGAGAAAGAAGCAAGAAATGAAGAAACGTAAAACCAGGGGCAGATGTGAG
GTGGTGATCATGGAAGACGCCCCTGACTATTATGCAGTGGAAGACATTTTCAGCGAGATC
TCAGACATTGATGAGACAATTCATGACATCAAGATCTCTGACTTCATGGAGACCACCGAC
TACTTCGAGACCACTGACAATGAGATAACTGACATCAATGAGAACATCTGCGACAGCGAG
AATCCTGACCACAATGAGGTCCCCAACAACGAGACCACTGATAACAACGAGAGTGCTGAT
GACCACGAAACCACTGACAACAATGAGAGTGCAGATGACAACAACGAGAATCCTGAAGAC
AATAACAAGAACACTGATGACAACGAAGAGAACCCTAACAACAACGAGAACACTTACGGC
AACAACTTCTTCAAAGGTGGCTTCTGGGGCAGCCATGGCAACAACCAGGACAGCAGCGAC
AGTGACAATGAAGCAGATGAGGCCAGTGATGATGAAGATAATGATGGCAACGAAGGTGAC
AATGAGGGCAGTGATGATGATGGCAATGAAGGTGACAATGAAGGCAGCGATGATGACGAC
AGAGACATTGAGTACTATGAGAAAGTTATTGAAGACTTTGACAAGGATCAGGCTGACTAC
GAGGACGTGATAGAGATCATCTCAGACGAATCAGTGGAAGAAGAGGGCATTGAGGAAGGC
ATCCAGCAAGATGAGGACATCTATGAGGAAGGAAACTATGAGGAGGAAGGAAGTGAAGAT
GTCTGGGAAGAAGGGGAAGATTCGGACGACTCTGACCTAGAGGATGTGCTTCAGGTCCCA
AACGGTTGGGCCAATCCGGGGAAGAGGGGGAAAACCGGATAA
>17172 Human | Gene Stable ID :ENSG00000168757| transcript : 3 of 5 | Location : Homo sapiens:chromosome:Y:6246222-6249019:1 | Description : testis specific protein, Y-linked 2 [Source:HGNC Symbol;Acc:HGNC:23924]
ATGCGCCCTGAGGGCTCGCTGACCTACCGGGTGCCAGAGAGGCTGCGGCAGGGTTCCTGT
GGCGTGGGTCGGGCAGCACAGGCCTTGGTGTGTGCGAGTGCCAAGGAGGGCACCGCCTTC
AGGATGGAGGCTGTGCAGGAGGGGGCGGCCGGGGTGGAGAGTGAGCAGGCGGCTTTGGGG
GAGGAGGCGGTGCTGCTGTTGGATGACATAATGGCGGAGGTGGAGGTGGTGGCGGAGGAG
GAGGGCCTCGTGGAGCGGCGGGAGGAGGCCCAGCGGGCACAGCAGGCTGTGCCTGGCCCT
GGGCCCATGACCCCAGAGTCTGCACTGGAGGAGCTGCTGGCCGTTCAGGTGGAGCTGGAG
CCGGTTAATGCCCAAGCCAGGAAGGCCTTTTCTCGGCAGCGGGAAAAGATGGAGCGGAGG
CGCAAGCCCCACCTAGACCGCAGAGGCGCCGTCATCCAGAGCGTCCCTGGCTTCTGGGCC
AATGTTATTGCAAACCACCCCCAGATGTCAGCCCTGATCACTGACGAAGATGAAGACATG
CTGAGCTACATGGTCAGCCTGGAGGTGGAAGAAGAGAAGCATCGTGTTCATCTCTGCAAG
ATCATGTTGTTCTTTCGGAGTAACCCCTACTTCCAGAATAAAGTGATTACCAAGGAATAT
CTGGTGAACATCACAGAATACAGGGCTTCTCATTCCACTCCAATTGAGTGGTATCCGGAT
TATGAAGTGGAGGCCTATCGCCGCAGACACCACAACAGCAGCCTTAACTTCTTCAACTGG
TTCTCTGACCACAACTTCGCAGGATCTAACAAGATTGCTGAGTCCCCTGACAGATCCTAT
GTAAGGACCTGTGGCGCAATCCCCTGCAATACTACAAGAGGATGA
>17173 Human | Gene Stable ID :ENSG00000168757| transcript : 4 of 5 | Location : Homo sapiens:chromosome:Y:6246222-6249019:1 | Description : testis specific protein, Y-linked 2 [Source:HGNC Symbol;Acc:HGNC:23924]
ATGCGCCCTGAGGGCTCGCTGACCTACCGGGTGCCAGAGAGGCTGCGGCAGGGTTCCTGT
GGCGTGGGTCGGGCAGCACAGGCCTTGGTGTGTGCGAGTGCCAAGGAGGGCACCGCCTTC
AGGATGGAGGCTGTGCAGGAGGGGGCGGCCGGGGTGGAGAGTGAGCAGGCGGCTTTGGGG
GAGGAGGCGGTGCTGCTGTTGGATGACATAATGGCGGAGGTGGAGGTGGTGGCGGAGGAG
GAGGGCCTCGTGGAGCGGCGGGAGGAGGCCCAGCGGGCACAGCAGGCTGTGCCTGGCCCT
GGGCCCATGACCCCAGAGTCTGCACTGGAGGAGCTGCTGGCCGTTCAGGTGGAGCTGGAG
CCGGTTAATGCCCAAGCCAGGAAGGCCTTTTCTCGGCAGCGGGAAAAGATGGAGCGGAGG
CGCAAGCCCCACCTAGACCGCAGAGGCGCCGTCATCCAGAGCGTCCCTGGCTTCTGGGCC
AATGTTATTGCAAACCACCCCCAGATGTCAGCCCTGATCACTGACGAAGATGAAGACATG
CTGAGCTACATGGTCAGCCTGGAGGTGGAAGAAGAGAAGCATCGTGTTCATCTCTGCAAG
ATCATGTTGTTCTTTCGGAGTAACCCCTACTTCCAGAATAAAGTGATTACCAAGGAATAT
CTGGTGAACATCACAGAATACAGGGCTTCTCATTCCACTCCAATTGAGTGGTATCCGGAT
TATGAAGTGGAGGCCTATCGCCGCAGACACCACAACAGCAGCCTTAACTTCTTCAACTGG
TTCTCTGACCACAACTTCGCAGGATCTAACAAGATTGCTGAGATCCTATGTAAGGACCTG
TGGCGCAATCCCCTGCAATACTACAAGAGGATGAAGCCACCTGAAGAGGGAACAGAGACG
TCAGGGGACTCCCAGTTGTTGAGTTGA
>17174 Human | Gene Stable ID :ENSG00000168757| transcript : 5 of 5 | Location : Homo sapiens:chromosome:Y:6246222-6249019:1 | Description : testis specific protein, Y-linked 2 [Source:HGNC Symbol;Acc:HGNC:23924]
ATGCGCCCTGAGGGCTCGCTGACCTACCGGGTGCCAGAGAGGCTGCGGCAGGGTTCCTGT
GGCGTGGGTCGGGCAGCACAGGCCTTGGTGGAGCTGGAGCCGGTTAATGCCCAAGCCAGG
AAGGCCTTTTCTCGGCAGCGGGAAAAGATGGAGCGGAGGCGCAAGCCCCACCTAGACCGC
AGAGGCGCCGTCATCCAGAGCGTCCCTGGCTTCTGGGCCAATGTTATTGCAAACCACCCC
CAGATGTCAGCCCTGATCACTGACGAAGATGAAGACATGCTGAGCTACATGGTCAGCCTG
GAGGTGGAAGAAGAGAAGCATCGTGTTCATCTCTGCAAGATCATGTTGTTCTTTCGGAGT
AACCCCTACTTCCAGAATAAAGTGATTACCAAGGAATATCTGGTGAACATCACAGAATAC
AGGGCTTCTCATTCCACTCCAATTGAGTGGTATCCGGATTATGAAGTGGAGGCCTATCGC
CGCAGACACCACAACAGCAGCCTTAACTTCTTCAACTGGTTCTCTGACCACAACTTCGCA
GGATCTAACAAGATTGCTGAGATCCTATGTAAGGACCTGTGGCGCAATCCCCTGCAATAC
TACAAGAGGATGAAGCCACCTGAAGAGGGAACAGAGACGTCAGGGGACTCCCAGTTGTTG
AGTTGA
