# Supplementary material for: Aligning coding sequences with frameshift extension penalties
Source: Algorithms Mol Biol. 2017 Mar 31;12:10. doi: 10.1186/s13015-017-0101-4 (PMC5374649; doi:10.1186/s13015-017-0101-4)
Supplement: Supplementary file 2 — Additional file 2: CDS of the ten gene families. Zip file containing the CDS files at the fasta format for each of the ten gene families considered in the “Results” section. [file 13015_2017_101_MOESM2_ESM.zip › VII.fasta]

>17693 Human | Gene Stable ID :ENSG00000134545| transcript : 1 of 7 | Location : Homo sapiens:chromosome:12:10442263-10454685:-1 | Description : killer cell lectin-like receptor subfamily C, member 1 [Source:HGNC Symbol;Acc:HGNC:6374]
ATGGATAACCAAGGAGTAATCTACTCAGACCTGAATCTGCCCCCAAACCCAAAGAGGCAG
CAACGAAAACCTAAAGGCAATAAAAACTCCATTTTAGCAACTGAACAGGAAATAACCTAT
GCGGAATTAAACCTTCAAAAAGCTTCTCAGGATTTTCAAGGGAATGACAAAACCTATCAC
TGCAAAGATTTACCATCAGCTCCAGAGAAGCTCATTGTTGGGATCCTGGGAATTATCTGT
CTTATCTTAATGGCCTCTGTGGTAACGATAGTTGTTATTCCCTCTACATTAATACAGAGG
CACAACAATTCTTCCCTGAATACAAGAACTCAGAAAGCACGTCATTGTGGCCATTGTCCT
GAGGAGTGGATTACATATTCCAACAGTTGTTACTACATTGGTAAGGAAAGAAGAACTTGG
GAAGAGAGTTTGCTGGCCTGTACTTCGAAGAACTCCAGTCTGCTTTCTATAGATAATGAA
GAAGAAATGAAATTTCTGTCCATCATTTCACCATCCTCATGGATTGGTGTGTTTCGTAAC
AGCAGTCATCATCCATGGGTGACAATGAATGGTTTGGCTTTCAAACATGAGATAAAAGAC
TCAGATAATGCTGAACTTAACTGTGCAGTGCTACAAGTAAATCGACTTAAATCAGCCCAG
TGTGGATCTTCAATAATATATCATTAA
>17694 Human | Gene Stable ID :ENSG00000134545| transcript : 2 of 7 | Location : Homo sapiens:chromosome:12:10442263-10454685:-1 | Description : killer cell lectin-like receptor subfamily C, member 1 [Source:HGNC Symbol;Acc:HGNC:6374]
ATGGATAACCAAGGAGTAATCTACTCAGACCTGAATCTGCCCCCAAACCCAAAGAGGCAG
CAACGAAAACCTAAAGGCAATAAAAACTCCATTTTAGCAACTGAACAGGAAATAACCTAT
GCGGAATTAAACCTTCAAAAAGCTTCTCAGGATTTTCAAGGGAATGACAAAACCTATCAC
TGCAAAGATTTACCATCAGCTCCAGAGAAGCTCATTGTTGGGATCCTGGGAATTATCTGT
CTTATCTTAATGGCCTCTGTGGTAACGATAGTTGTTATTCCCTCTACATTAATACAGAGG
CACAACAATTCTTCCCTGAATACAAGAACTCAGAAAGCACGTCATTGTGGCCATTGTCCT
GAGGAGTGGATTACATATTCCAACAGTTGTTACTACATTGGTAAGGAAAGAAGAACTTGG
GAAGAGAGTTTGCTGGCCTGTACTTCGAAGAACTCCAGTCTGCTTTCTATAGATAATGAA
GAAGAAATGAAATTTCTGTCCATCATTTCACCATCCTCATGGATTGGTGTGTTTCGTAAC
AGCAGTCATCATCCATGGGTGACAATGAATGGTTTGGCTTTCAAACATGAGATAAAAGAC
TCAGATAATGCTGAACTTAACTGTGCAGTGCTACAAGTAAATCGACTTAAATCAGCCCAG
TGTGGATCTTCAATAATATATCATTGTAAGCATAAGCTTTAG
>17695 Human | Gene Stable ID :ENSG00000134545| transcript : 3 of 7 | Location : Homo sapiens:chromosome:12:10442263-10454685:-1 | Description : killer cell lectin-like receptor subfamily C, member 1 [Source:HGNC Symbol;Acc:HGNC:6374]
ATGGATAACCAAGGAGTAATCTACTCAGACCTGAATCTGCCCCCAAACCCAAAGAGGCAG
CAACGAAAACCTAAAGGCAATAAAAACTCCATTTTAGCAACTGAACAGGAAATAACCTAT
GCGGAATTAAACCTTCAAAAAGCTTCTCAGGATTTTCAAGGGAATGACAAAACCTATCAC
TGCAAAGATTTACCATCAGCTCCAGAGAAGCTCATTGTTGGGATCCTGGGAATTATCTGT
CTTATCTTAATGGCCTCTGTGGTAACGATAGTTGTTATTCCCTCACGTCATTGTGGCCAT
TGTCCTGAGGAGTGGATTACATATTCCAACAGTTGTTACTACATTGGTAAGGAAAGAAGA
ACTTGGGAAGAGAGTTTGCTGGCCTGTACTTCGAAGAACTCCAGTCTGCTTTCTATAGAT
AATGAAGAAGAAATGAAATTTCTGTCCATCATTTCACCATCCTCATGGATTGGTGTGTTT
CGTAACAGCAGTCATCATCCATGGGTGACAATGAATGGTTTGGCTTTCAAACATGAGATA
AAAGACTCAGATAATGCTGAACTTAACTGTGCAGTGCTACAAGTAAATCGACTTAAATCA
GCCCAGTGTGGATCTTCAATAATATATCATTGTAAGCATAAGCTTTAG
>17696 Human | Gene Stable ID :ENSG00000205809| transcript : 2 of 6 | Location : Homo sapiens:chromosome:12:10426853-10442300:-1 | Description : killer cell lectin-like receptor subfamily C, member 2 [Source:HGNC Symbol;Acc:HGNC:6375]
ATGAATAAACAAAGAGGAACCTTCTCAGAAGTGAGTCTGGCCCAGGACCCAAAGCGGCAG
CAAAGGAAACCTAAAGGCAATAAAAGCTCCATTTCAGGAACCGAACAGGAAATATTCCAA
GTAGAATTAAATCTTCAAAATCCTTCCCTGAATCATCAAGGGATTGATAAAATATATGAC
TGCCAAGGTTTACTGCCACCTCCAGAGAAGCTCACTGCCGAGGTCCTAGGAATCATTTGC
ATTGTCCTGATGGCCACTGTGTTAAAAACAATAGTTCTTATTCCTTTCCTGGAGCAGAAC
AATTTTTCCCCGAATACAAGAACGCAGAAAGCACGTCATTGTGGCCATTGTCCTGAGGAG
TGGATTACATATTCCAACAGTTGTTATTACATTGGTAAGGAAAGAAGAACTTGGGAAGAG
AGTTTGCTGGCCTGTACTTCGAAGAACTCCAGTCTGCTTTCTATAGATAATGAAGAAGAA
ATGAAATTTCTGGCCAGCATTTTACCTTCCTCATGGATTGGTGTGTTTCGTAACAGCAGT
CATCATCCATGGGTGACAATAAATGGTTTGGCTTTCAAACATAAGATAAAAGACTCAGAT
AATGCTGAACTTAACTGTGCAGTGCTACAAGTAAATCGACTTAAATCAGCCCAGTGTGGA
TCTTCAATGATATATCATTGTAAGCATAAGCTTTAG
>17697 Human | Gene Stable ID :ENSG00000205809| transcript : 3 of 6 | Location : Homo sapiens:chromosome:12:10426853-10442300:-1 | Description : killer cell lectin-like receptor subfamily C, member 2 [Source:HGNC Symbol;Acc:HGNC:6375]
ATGACAGTAGGTTTACTGCCACCTCCAGAGAAGCTCACTGCCGAGGTCCTAGGAATCATT
TGCATTGTCCTGATGGCCACTGTGTTAAAAACAATAGTTCTTATTCCTTTCCTGGAGCAG
AACAATTTTTCCCCGAATACAAGAACGCAGAAAGCACGTCATTGTGGCCATTGTCCTGAG
GAGTGGATTACATATTCCAACAGTTGTTATTACATTGGTAAGGAAAGAAGAACTTGGGAA
GAGAGTTTGCTGGCCTGTACTTCGAAGAACTCCAGTCTGCTTTCTATAGATAATGAAGAA
GAAATGAAATTTCTGGCCAGCATTTTACCTTCCTCATGGATTGGTGTGTTTCGTAACAGC
AGTCATCATCCATGGGTGACAATAAATGGTTTGGCTTTCAAACATAAGATAAAAGACTCA
GATAATGCTGAACTTAACTGTGCAGTGCTACAAGTAAATCGACTTAAATCAGCCCAGTGT
GGATCTTCAATGATATATCATTGTAAGCATAAGCTTTAG
>17698 Human | Gene Stable ID :ENSG00000205809| transcript : 5 of 6 | Location : Homo sapiens:chromosome:12:10426853-10442300:-1 | Description : killer cell lectin-like receptor subfamily C, member 2 [Source:HGNC Symbol;Acc:HGNC:6375]
ATGAATAAACAAAGAGGAACCTTCTCAGAAGTGAGTCTGGCCCAGGACCCAAAGCGGCAG
CAAAGGAAACCTAAAGGCAATAAAAGCTCCATTTCAGGAACCGAACAGGAAATATTCCAA
GTAGAATTAAATCTTCAAAATCCTTCCCTGAATCATCAAGGGATTGATAAAATATATGAC
TGCCAAGGTTTACTGCCACCTCCAGAGAAGCTCACTGCCGAGGTCCTAGGAATCATTTGC
ATTGTCCTGATGGCCACTGTGTTAAAAACAATAGTTCTTATTCCTTTCCTGGAGCAGAAC
AATTCTTCCCCAAATACAAGAACCCAGAAAACACGTCATTGTGGCCATTGTCCTGAGGAG
TGGATTACATATTCCAACAGTTGTTATTACATTGGTAAGGAAAGAAGAACTTGGGAAGAG
AGTTTGCTGGCCTGTACTTCGAAGAACTCCAGTCTGCTTTCTATAGATAATGAAGAAGAA
ATGAAATTTCTGGCCAGCATTTTACCTTCCTCATGGATTGGTGTGTTTCGTAACAGCAGT
CATCATCCATGGGTGACAATAAATGGTTTGGCTTTCAAACATAAGATAAAAGACTCAGAT
AATGCTGAACTTAACTGTGCAGTGCTACAAGTAAATCGACTTAAATCAGCCCAGTGTGGA
TCTTCAATGATATATCATTGTAAGCATAAGCTTTAG
>17699 Human | Gene Stable ID :ENSG00000205809| transcript : 6 of 6 | Location : Homo sapiens:chromosome:12:10426853-10442300:-1 | Description : killer cell lectin-like receptor subfamily C, member 2 [Source:HGNC Symbol;Acc:HGNC:6375]
ATGATACCAACACGTCATTGTGGCCATTGTCCTGAGGAGTGGATTACATATTCCAACAGT
TGTTATTACATTGGTAAGGAAAGAAGAACTTGGGAAGAGAGTTTGCTGGCCTGTACTTCG
AAGAACTCCAGTCTGCTTTCTATAGATAATGAAGAAGAAATGAAATTTCTGGCCAGCATT
TTACCTTCCTCATGGATTGGTGTGTTTCGTAACAGCAGTCATCATCCATGGGTGACAATA
AATGGTTTGGCTTTCAAACATAAGATAAAAGACTCAGATAATGCTGAACTTAACTGTGCA
GTGCTACAAGTAAATCGACTTAAATCAGCCCAGTGTGGATCTTCAATGATATATCATTGT
AAGCATAAGCTTTAG
>17700 Mouse | Gene Stable ID :ENSMUSG00000033027| transcript : 1 of 2 | Location : Mus musculus:chromosome:6:129639063-129643337:-1 | Description : killer cell lectin-like receptor subfamily C, member 3 [Source:MGI Symbol;Acc:MGI:1929720]
ATGAGTCACCTGCTTGGAACTGAACAGGCCTCAGAACCCAGGAAAGCCACAAAGAAAACC
CAGGCGCAGCTCCGTTTCAGTAATGCAGCAGGAGATCGCCTGCTGGAGTTTAGCCTTCAA
CATGCTTCCCAGAAGCATCTGAAGGCCAGCAGGCATGGCTACTGCAAAAATTTTGCATCA
CCTCCAGAGAAGCTCATCGCTGGAATCCTGGGCACCATCTGGTTTACCTTATTGATTGCT
CTAGTAATCTCAACCAGAATTGTTTCTCCATATATAAACCACAGTCTATCTTCAGCACAA
ACTTATGCTCTTTGTCCAAAGGAATGGATCTTATATTCTCACAATTGTTATTACATTGGC
ATGGAAAGAAAATCTTGGAATGACAGTTTGGTGTCCTGCATTTCCAAAAACTGTAGTCTG
CTTTATATAGACAGTGAAGAGGAGCAGGACTTTCTGCAATCCCTTTCACTGGTCTCATGG
ACTGGAATCCTTCGGAAGGGCAGAGGTCAGCCCTGGGTCTGGAAAAAAGACTCAACTTTC
AAACCAAAGATAGCAGAGATTCTCCATGATGAATGTAACTGTGCCATGATGTCAGCTTCT
GGTCTCACAGCAGACAGCTGTACAACTTTACATCCATATCTTTGTAAGTGTAAATTCCCC
ATCTGA
>17701 Mouse | Gene Stable ID :ENSMUSG00000033027| transcript : 2 of 2 | Location : Mus musculus:chromosome:6:129639063-129643337:-1 | Description : killer cell lectin-like receptor subfamily C, member 3 [Source:MGI Symbol;Acc:MGI:1929720]
ATGAGTCACCTGCTTGGAACTGAACAGGCCTCAGAACCCAGGAAAGCCACAAAGAAAACC
CAGGCGCAGCTCCGTTTCAGTAATGCAGCAGGAGATCGCCTGCTGGAGTTTAGCCTTCAA
CATGCTTCCCAGAAGCATCTGAAGGCCAGCAGGCATGGCTACTGCAAAAATTTTGCATCA
CCTCCAGAGAAGCTCATCGCTGGAATCCTGGGCACCATCTGGTTTACCTTATTGATTGCT
CTAGTAATCTCAACCAGAATTGTTTCTCCATCACAAACTTATGCTCTTTGTCCAAAGGAA
TGGATCTTATATTCTCACAATTGTTATTACATTGGCATGGAAAGAAAATCTTGGAATGAC
AGTTTGGTGTCCTGCATTTCCAAAAACTGTAGTCTGCTTTATATAGACAGTGAAGAGGAG
CAGGACTTTCTGCAATCCCTTTCACTGGTCTCATGGACTGGAATCCTTCGGAAGGGCAGA
GGTCAGCCCTGGGTCTGGAAAAAAGACTCAACTTTCAAACCAAAGATAGCAGAGATTCTC
CATGATGAATGTAACTGTGCCATGATGTCAGCTTCTGGTCTCACAGCAGACAGCTGTACA
ACTTTACATCCATATCTTTGTAAGTGTAAATTCCCCATCTGA
>17702 Cow | Gene Stable ID :ENSBTAG00000046268| transcript : 1 of 1 | Location : Bos taurus:chromosome:5:99599781-99604410:-1 | Description : Uncharacterized protein [Source:UniProtKB/TrEMBL;Acc:F1MHY4]
ATGAATAACCAAGGAGCAACCTATGCAGAACTGAAGGGAGTCAAGAACTCAAAGAGGCAG
AAAAGAAAACCTAAGGTTTCTAAAAGTTCCATTTCAATGACTGAGCAGGAATTAACATAT
GTAGAATTAAATCTTCAAAATGCTCCTCAGAATCTTCATGGGAATGACAAGAATCACCAC
GCCAAAGGTTCACCATCACCTCCAGAGAAGTTCATTGCTGGGATCCTGGGAATCATCTGC
CTTGTCTTGATGTCCACTGTGGTGACAACGATCATTGTTACTCCCTGGTGTTTGAAAAAC
TCTACTGTAATACAGGAACAGAATTACTCCTCTCTCATAACGAGGCTCCAGAAAGAATGT
CATTGTGGTCATTGTCCAAAAGACTGGCTTACATATTCCAACAACTGCTATTATACTAGT
TTGGAAAAAAAATCGTGGAATGAGAGTTTGATATCCTGTGCTACTAAGAATTCTACTCTG
CTTTATATAGACAATGAAGAGGAAATGAAATTTCTGATGTCCCTATCAATTATATCGTGG
ATTCAAGTCTCTCGTGAAGGCCGCGGTCGTCCTTGGAAGTGGCTAAATGGTTCAACTTGC
AAACTACAGATAAAAGAGAAATTACCTGGTGAACATAACTGTGCTGTACAATCTTTATGG
GAAATAAGAACAGAAGACTGTCAGTTTCTAAATGCATATCATTGCAAGCATAAGCTTGAG
AATTAA
>17703 Cow | Gene Stable ID :ENSBTAG00000045786| transcript : 1 of 1 | Location : Bos taurus:chromosome:5:99823288-99830338:-1 | Description : KLRC1 protein; Uncharacterized protein [Source:UniProtKB/TrEMBL;Acc:A8E4Q0]
ATGAATAACCAAGGAGCAACCTATGCAGAACTGAAGGGAGTCAAGAACTCAAAGAGGCAG
AAAAGAAAACCTAAGGTTTCTAAAAGTTCCATTTCAATGACTGAGCAGGAATTAACATAT
GTAGAATTAAATCTTCAAAATGCTCCTCAGAATCTTCATGGGAACAAGAAGAATCAGCGC
TCCAAAGGTTCACCATCACCTTCAGAGAAGTTCATTGCTGGGATCCTGGGAATCATCTGC
CTTGTCTTGATGTCCACTGTGGTGACAATGATCATTGTTACTCCCTTAAGTACATTTTTG
AAAAACTCTACTGTAATACAGGAACAGAATTACGCCTCTCTCACAACAAGGCTCCAGAAA
GAATGTCATTGTGGTCATTGTCCAAAAGACTGGCTTACATATTCCAACAACTGCTATTAT
ACTAGTTTGGAAAAAAAATCGTGGAAGGAGAGTTTGATATCCTGTGCTACTAAGAATTCT
ACTCTGCTTTATATAGATAATGAAGAGGAAACGAAATTTCTGATGTCCCTATCAATTATA
TCGTGGATTCAAGTCTCTCGTGAAGGCCGTGGTCGTCCTTGGAAGTGGCTAAATGGTTCA
ACTTGCAAACTACAGATAACAGACAAATTACCTGGTGAACATAACTGTGCTGTACAATCT
TTATGGGACATAAGAGCAGAAGACTGTCAGTTTCCAAATGCATATCATTGCAAGAATAAG
CTTGGAATTAAAACATGA
>17704 Cow | Gene Stable ID :ENSBTAG00000038843| transcript : 1 of 1 | Location : Bos taurus:chromosome:5:99988120-99992305:1 | Description : Bos taurus NKG2C protein (NKG2C), mRNA. [Source:RefSeq mRNA;Acc:NM_001098163]
ATGAACAATCAAACGCAAAACTACCCAGAACAAAATCTGGCTAAGGACTCCAGGAAACAG
CAAGTTAGAGGCTTACCATCACCTCAAGAGGAGATTGTTGCTGTGATCCTGGGAATCATC
TGTTTTGTCTTGACGTATACTCTAGTGAGAGTGATAACTTTTATTCCACCTGCTCTAATA
CAGGAACAGAATAACTCCTCTCGGATAACAAGGCTCCAGAAAGAAGACCATTGTGGTCGT
TTTCCAAAAGACTGGTTTACATATTCCAACAACTGCTATTATATCATCTTTGAAGAAAAA
ACATGGAATGGGAGTTTGACAGCCTGTGCTTCTAGGAACTCTACTCTGCTTTATTTAGAT
AATGAAGAGGAATTGAAATTTCTGAAGTCCCTATCAATTATGTCATGGATTCCAGTCTTT
CGTGAAGGCCGTGGTCATCCGTGGATGTGGCAAAATGGCTCAACTTGCAAACTACAGGTA
TTAGACGTCTTACCTGAGAAAGGAAACTGTGCAGTGCTATCCTCGGGGGACATAAAGTCA
GATGACTGTGAATTCCCAAATTTTTATACTTGCAAGCACAAGCTTGAGAATTAA
>17705 Mouse | Gene Stable ID :ENSMUSG00000043932| transcript : 1 of 1 | Location : Mus musculus:chromosome:6:129729040-129740484:-1 | Description : killer cell lectin-like receptor family I member 2 [Source:MGI Symbol;Acc:MGI:2443965]
ATGCACAAGAAAAAGCATATTAAACATGGAACAAACAAGCAGGAGATTATTAACATAGGA
ACAAAATCTCCCACATTTCAAGAAAAGCAGAGACCCTCGAAGACAGACCAGAGATCTACT
GTGTGGAGAGAAGAACAGAAAAAACAGGAACTGAAAGTTCACAGAATATTCCACCCCCAG
CCCAGGACAGGATTCGATGTGGGCAAAGGAATAGATCCCTGGCTGACAACATGGCAAATG
ATAACTGTCATCTTAGCAACGTTATGCATTATTTTGGTCACAAAAGTGGGCTTCTTGATT
CCAAGCTTATTTTCTAAAGGAGAAAAACAAAGCAGAAAGTTCTCCCTTCTTGATCCTCTA
TGTGACAGGAATGATGACTCCTCCTGTGATTTTTGTTCCAGTGACTGGATTGCTTTTGGA
AACAATTTCTATTGTGTTTTTCGAGAAAACTCAAAAACCTGGGTAGAGAGTCAGTCTGCG
TGTGAGGAGCTGAATTCTCATCTTGTGATCATAGACTCCAAAGCAGAGGTGGAAAATTTG
TTATTGTTTGAAATGGATGGGTGGATTCTTCACAGAATGGATGGAACCAACAGTTCCAGG
TTGTGGGGAAATGACATTAAAATACGGAACACCCTAATGAATGATTCAGAAAAGAAGAAT
CATAGCTGCCATTATCTGCGTGGAAACATATTCATGCCTGATGAATGTTCAGCTAAGAAA
ACATACATCTGTGAATTTAATATATGA
>17706 Mouse | Gene Stable ID :ENSMUSG00000052736| transcript : 1 of 6 | Location : Mus musculus:chromosome:6:129647495-129660689:-1 | Description : killer cell lectin-like receptor subfamily C, member 2 [Source:MGI Symbol;Acc:MGI:1336162]
ATGAGTCACCTGCTTGGAACTGAACAGGCCTCAGAACCCAGGAAAGCCACAAAGAAAACC
CAGGCGCAGTTCCGTTTCAGTAATGCAGCAGGAGATCGCCTGCTGGAGTTTAGCCTTCAA
CATGCTTCCCAGAAGCATCTGAAGGCCAGCAGGCATGGCTACTGCAAAAATTTTGCATCA
CCTCCAGAGAAGCTCATCGCTGGAATCCTGGGCACCATCTGGTTTACCTTATTGATTGCT
CTAGTAATCTCAACCAGAATTGTTTCTCCATATGCTGAACTGAAGAAGCAGATCCACCCC
TTCTTGGTTAGAACCCAGAAAGGCTCACACGCCTTGCTCTCCAAAGCACAGCCTTGTCCT
CATTGTCCAAAGGAGTGGATATCATATTCTCACAATTGTTATTTCATTGGTATGGAGAGA
AAATCTTGGAATGACAGTTTGGGGTCCTGCCTTTCCAAAAACTGTAGTCTGCTTCACATA
GATAGTGAAGAGGAGCAGGATTTTCTGCAATCTCTTTCACTGGTCTCATGGACTGGAATC
CTTCGGAAGGGCAGAGGTCAGGCCTGGGACTGGAAAAAAGACTCAATTTTCAAACCAAAA
TCTCTGGCTCCCTTTAGATGA
>17707 Mouse | Gene Stable ID :ENSMUSG00000052736| transcript : 3 of 6 | Location : Mus musculus:chromosome:6:129647495-129660689:-1 | Description : killer cell lectin-like receptor subfamily C, member 2 [Source:MGI Symbol;Acc:MGI:1336162]
ATGAGTCACCTGCTTGGAACTGAACAGGCCTCAGAACCCAGGAAAGCCACAAAGAAAACC
CAGGCGCAGTTCCGTTTCAGTAATGCAGCAGGAGATCGCCTGCTGGAGTTTAGCCTTCAA
CATGCTTCCCAGAAGCATCTGAAGGCCAGCAGGCATGGCTACTGCAAAAATTTTGCATCA
CCTCCAGAGAAGCTCATCGCTGGAATCCTGGGCACCATCTGGTTTACCTTATTGATTGCT
CTAGTAATCTCAACCAGAATTGTTTCTCCATCACAGCCTTGTCCTCATTGTCCAAAGGAG
TGGATATCATATTCTCACAATTGTTATTTCATTGGTATGGAGAGAAAATCTTGGAATGAC
AGTTTGGGGTCCTGCCTTTCCAAAAACTGTAGTCTGCTTCACATAGATAGTGAAGAGGAG
CAGGATTTTCTGCAATCTCTTTCACTGGTCTCATGGACTGGAATCCTTCGGAAGGGCAGA
GGTCAGGCCTGGGACTGGAAAAAAGACTCAATTTTCAAACCAAAGATAGCAGAGATTTCC
CATGATGAATGTAACTGTGCCATGATGTCAGCTTCTGGTCTCACAGCAGACAACTGTACA
ACTTTACATCCATATCTTTGTAAGTGTAAATTCCCCATCTGA
>17708 Mouse | Gene Stable ID :ENSMUSG00000052736| transcript : 4 of 6 | Location : Mus musculus:chromosome:6:129647495-129660689:-1 | Description : killer cell lectin-like receptor subfamily C, member 2 [Source:MGI Symbol;Acc:MGI:1336162]
ATGAGTCACCTGCTTGGAACTGAACAGGCCTCAGAACCCAGGAAAGCCACAAAGAAAACC
CAGGCGCAGTTCCGTTTCAGTAATGCAGCAGGAGATCGCCTGCTGGAGTTTAGCCTTCAA
CATGCTTCCCAGAAGCATCTGAAGGCCAGCAGGCATGGCTACTGCAAAAATTTTGCATCA
CCTCCAGAGAAGCTCATCGCTGGAATCCTGGGCACCATCTGGTTTACCTTATTGATTGCT
CTAGTAATCTCAACCAGAATTGTTTCTCCATATGCTGAACTGAAGAAGCAGATCCACCCC
TTCTTGGTTAGAACCCAGAAAGGCTCACACGCCTTGCTCTCCAAAGCACAGCCTTGTCCT
CATTGTCCAAAGGAGTGGATATCATATTCTCACAATTGTTATTTCATTGGTATGGAGAGA
AAATCTTGGAATGACAGTTTGGGGTCCTGCCTTTCCAAAAACTGTAGTCTGCTTCACATA
GATAGTGAAGAGGAGCAGGATTTTCTGCAATCTCTTTCACTGGTCTCATGGACTGGAATC
CTTCGGAAGGGCAGAGGTCAGGCCTGGGACTGGAAAAAAGACTCAATTTTCAAACCAAAG
ATAGCAGAGATTTCCCATGATGAATGTAACTGTGCCATGATGTCAGCTTCTGGTCTCACA
GCAGACAACTGTACAACTTTACATCCATATCTTTGTAAGTGTAAATTCCCCATCTGA
>17709 Mouse | Gene Stable ID :ENSMUSG00000052736| transcript : 6 of 6 | Location : Mus musculus:chromosome:6:129647495-129660689:-1 | Description : killer cell lectin-like receptor subfamily C, member 2 [Source:MGI Symbol;Acc:MGI:1336162]
ATGAGTCACCTGCTTGGAACTGAACAGGCCTCAGAACCCAGGAAAGCCACAAAGAAAACC
CAGGCGCAGTTCCGTTTCAGTAATGCAGCAGGAGATCGCCTGCTGGAGTTTAGCCTTCAA
CATGCTTCCCAGAAGCATCTGAAGGCCAGCAGGCATGGCTACTGCAAAAATTTTGCATCA
CCTCCAGAGAAGCTCATCGCTGGAATCCTGGGCACCATCTGGTTTACCTTATTGATTGCT
CTAGTAATCTCAACCAGAATTGTTTCTCCATATATAAACTACACTCTATCTTCAGCACAG
CCTTGTCCTCATTGTCCAAAGGAGTGGATATCATATTCTCACAATTGTTATTTCATTGGT
ATGGAGAGAAAATCTTGGAATGACAGTTTGGGGTCCTGCCTTTCCAAAAACTGTAGTCTG
CTTCACATAGATAGTGAAGAGGAGCAGGATTTTCTGCAATCTCTTTCACTGGTCTCATGG
ACTGGAATCCTTCGGAAGGGCAGAGGTCAGGCCTGGGACTGGAAAAAAGACTCAATTTTC
AAACCAAAGATAGCAGAGATTTCCCATGATGAATGTAACTGTGCCATGATGTCAGCTTCT
GGTCTCACAGCAGACAACTGTACAACTTTACATCCATATCTTTGTAAGTGTAAATTCCCC
ATCTGA
>17710 Human | Gene Stable ID :ENSG00000183542| transcript : 1 of 1 | Location : Homo sapiens:chromosome:12:10407381-10409757:-1 | Description : killer cell lectin-like receptor subfamily C, member 4 [Source:HGNC Symbol;Acc:HGNC:6377]
ATGAATAAACAAAGAGGAACCTACTCAGAAGTGAGTCTGGCCCAGGACCCAAAGAGGCAG
CAAAGGAAACTTAAGGGCAATAAAATCTCCATTTCAGGAACCAAACAGGAAATATTCCAA
GTAGAATTAAACCTTCAAAATGCTTCTTCGGATCATCAAGGGAATGACAAGACATATCAC
TGCAAAGGTTTACTGCCACCTCCAGAGAAGCTCACTGCTGAGGTCCTAGGAATCATTTGC
ATTGTCCTGATGGCCACTGTGTTAAAAACAATAGTTCTTATTCCTTGTATTGGAGTACTG
GAGCAGAACAATTTTTCCCTGAATAGAAGAATGCAGAAAGCACGTCATTGTGGCCATTGT
CCTGAGGAGTGGATTACATATTCCAACAGTTGTTATTACATTGGTAAGGAAAGAAGAACT
TGGGAAGAAAGAGTTTGCTGGCCTGTGCTTCGAAGAACTCTGATCTGCTTTCTATAG
>17711 Cow | Gene Stable ID :ENSBTAG00000046389| transcript : 1 of 1 | Location : Bos taurus:chromosome:5:100095827-100101039:-1 | Description : Bos taurus killer cell lectin-like receptor subfamily D, member 1 (KLRD1), mRNA. [Source:RefSeq mRNA;Acc:NM_001002890]
ATGGCAGCTTTTCGGACCACTGCATGGAGGTTGATCTCTGGGGTCTTAGGAGTAATATGC
CTTGTGTTGATGGCTGCTTTGGGAGTTCTGTTAAAAAATTCACTTACTAAACGAAGTGTT
CAGCCTGGACCCTCTGCAGATCTTCAGGAAGAATATAATCTCCATGAAGAAGAAGAGTCA
TGTCTGGGTTGTTTAGGATCTGGCTGTTATTCTTGCCAAGAAAAGTGGATTGGCTACCAA
TGCAACTGTTATTTCATTTCTAATGAATTAAAAACATGGAAAGACGGTAGGGATTTTTGT
GTTTCTCATAATTCCAGTCTACTTCAGATACAAACCAGAAATGAACCGGCTTTTATGAAG
TTCAGTACCAGTTTTTACTGGATTGGGCTTTCTTATGATGAAGAACATCATGCCTGGTTG
TGGGAGGACAATTCTACTCTCTCCCAAGATCTACTTCCTTTCCTTAAATCTGTAAATCCA
AAGAACTGCATTATGTATACCCCAAGAGGAAGGATTTTGGATGCACACTGTGAAAAGAAG
TTTCGTTATATCTGTAAACAACAGCTTATTTAG
>17712 Cow | Gene Stable ID :ENSBTAG00000004917| transcript : 1 of 1 | Location : Bos taurus:chromosome:5:100038295-100048947:1 | Description : Bos taurus killer cell lectin-like receptor subfamily K, member 1 (KLRK1), mRNA. [Source:RefSeq mRNA;Acc:NM_001075139]
ATGAGTGAATCTCATACTTATGCCAGTGAACGAGTAAAGTCTTGTGCTTCTAGACAATGG
CAAAAGAGAACATGTACATTAACCACAAGCCAACGTGGAGAAAACCCATCTCCATTTGTC
CTTGCCAGATCCATTGCTATAGCCATGGGGATTCGTTTCATTGGAATGTTAATAATATGC
AGTGCCATGATCATAACTTCATTATTCAACCAAGAAGCTCCAATTTCTTTGAAAGAAAAT
TACTGTGGTCCATGTCCTAAAAACTGGATATGTTATAGAAATAACTGCTACCAATTTTTT
AATGAGAGCAAAAGCTGGCACCAGAGCCAAGCTTCTTGTATGTCTCAAAATTCCAGTCTC
CTGAAGATATACAGCAAAGATGACCAGGATTTCCTTAAATTGGTGAAGTCATATCATTGG
ATGGGACTAGTACAAGTTTCCACAAATGGTTCCTGGCAATGGGAAGATGGCTCCATTCTC
TTGCCCAACCTACTAACAATGGTTGAAATGCAGAATGGAACCTGTGCAGTCTATGGCTCA
AGTTTTAAAGCTTATACAGAAAATTGCTTAACTCCAAACACATACATCTGCATGCAGAGA
ATTGTGTAA
>17713 Cow | Gene Stable ID :ENSBTAG00000014332| transcript : 1 of 2 | Location : Bos taurus:chromosome:5:99647122-99701630:-1 | Description : Uncharacterized protein [Source:UniProtKB/TrEMBL;Acc:G3X7N3]
ATGAATAACCAAGGAGCAACCTATGCAGAACTGAAGGGAGTCAAGAACTCAAAGAGGCAG
AAAAGAAAACCTAAGGTTTCTAAAAGTTCCATTTCAATGACTGAGCAGGAATTAACATAT
GTAGAATTAAATCTTCAAAATGCTCCTCAGAATCTTCATGGGAACGACAGGAATCACCGC
TCCAAAGGTTCACCATCACCTCCAGAGAAGTTCATTGCTGGGATCCTGGGAATCATCTGC
CTTGTCTTGATGTCCATTGTGGTGAGAATGATCGTTGTTACTCCCTCTACTATAATACGG
AAACAGAATTACTCCTCTCTCACAACAAGGCTCCAGAAAGAATGTCATTGTGGTCATTGT
CCAAAAGACTGGATTACATATTCCAACAACTGCTATTATACTAGTTTGGAAAAAAAATCG
TGGAATGAGAGTTTGATATCCTGTGCTAATAAGAATTCTACCCTGCTTTATATAGATAAT
GAAGAGGAAATGAAATTTCTGATGTCCCTATCAATTATATCGTGGATTCAAGTCTCTCGT
GAAGGCCGCGGTCGTCCTTGGAAGTGGCTAAATGGTTCAACTTGCAATCTACAGATAACA
GACAATGTACCTGATGAACATAACTGTGCTGTACAATATTTATGGGGCATAAAAGCAGAA
GACTGTCAGTTTCCAAATACATATCATTGCAAGCACAAGCTTGAGAATTAA
>17714 Cow | Gene Stable ID :ENSBTAG00000014332| transcript : 2 of 2 | Location : Bos taurus:chromosome:5:99647122-99701630:-1 | Description : Uncharacterized protein [Source:UniProtKB/TrEMBL;Acc:G3X7N3]
ATGAATAACCAAGGAGCAACCTATGCAGAACTGAAGGGAGTCAAGAACTCAAAGAGGCAG
AAAAGAAAACCTAAGGTTTCTAAAAGTTCCATTTCAATGACTGAGCAGGAATTAACATAT
GTAGAATTAAATCTTCAAAATGCTCCTCAGAATCTTCATGGGAACGACAGGAATCACCGC
TCCAAAGGTTCACCATCACCTCCAGAGAAGTTCATTGCTGGGATCCTGGGAATCATCTGC
CTTGTCTTGATGTCCATTGTGGTGAGAATGATCGTTGTTACTCCCAGTACATTTTTGAAA
AACTCTACTATAATACGGAAACAGAATTACTCCTCTCTCACAACAAGGCTCCAGAAAGAA
TGTCATTGTGGTCATTGTCCAAAAGACTGGATTACATATTCCAACAACTGCTATTATACT
AGTTTGGAAAAAAAATCGTGGAATGAGAGTTTGATATCCTGTGCTAATAAGAATTCTACC
CTGCTTTATATAGATAATGAAGAGGAAATGAAATTTCTGATGTCCCTATCAATTATATCG
TGGATTCAAGTCTCTCGTGAAGGCCGCGGTCGTCCTTGGAAGTGGCTAAATGGTTCAACT
TGCAATCTACAGATAACAGACAATGTACCCGATGAACATAACTGTGCTGTACAATATTTA
TGGGGCATAAAAGCAGAAGACTGTCAGTTTCCAAATACATATCATTGCAAGCACAAGCTT
GAGAATTAA
>17715 Mouse | Gene Stable ID :ENSMUSG00000030149| transcript : 1 of 5 | Location : Mus musculus:chromosome:6:129610322-129623864:-1 | Description : killer cell lectin-like receptor subfamily K, member 1 [Source:MGI Symbol;Acc:MGI:1196250]
ATGAGCAAATGCCATAATTACGACCTCAAGCCAGCAAAGTGGGATACTTCTCAAGAACAA
CAGAAACAAAGATTAGCACTAACTACCAGTCAACCTGGAGAAAATGGTATCATAAGAGGA
AGATACCCTATAGAAAAACTCAAAATATCTCCAATGTTCGTTGTTCGAGTCCTTGCTATA
GCCTTGGCAATTCGATTCACCCTTAACACATTGATGTGGCTTGCCATTTTCAAAGAGACG
TTTCAGCCAGTATTGTGCAACAAGGAAGTCCCAGTTTCCTCAAGAGAGGGCTACTGTGGC
CCATGCCCTAACAACTGGATATGTCACAGAAACAACTGTTACCAATTTTTTAATGAAGAG
AAAACCTGGAACCAGAGCCAAGCTTCCTGTTTGTCTCAAAATTCCAGCCTTCTGAAGATA
TACAGTAAAGAAGAACAGGATTTCTTAAAGCTGGTTAAGTCCTATCACTGGATGGGACTG
GTCCAGATCCCAGCAAATGGCTCCTGGCAGTGGGAAGATGGCTCCTCTCTCTCATACAAT
CAGTTAACTCTGGTGGAAATACCAAAAGGATCCTGTGCTGTCTATGGCTCAAGCTTTAAG
GCTTACACAGAAGACTGTGCAAATCTAAACACGTACATCTGCATGAAAAGGGCGGTGTAA
>17716 Mouse | Gene Stable ID :ENSMUSG00000030149| transcript : 2 of 5 | Location : Mus musculus:chromosome:6:129610322-129623864:-1 | Description : killer cell lectin-like receptor subfamily K, member 1 [Source:MGI Symbol;Acc:MGI:1196250]
ATGGCATTGATTCGTGATCGAAAGTCTCATCACTCAGAGATGAGCAAATGCCATAATTAC
GACCTCAAGCCAGCAAAGTGGGATACTTCTCAAGAACAACAGAAACAAAGATTAGCACTA
ACTACCAGTCAACCTGGAGAAAATGGTATCATAAGAGGAAGATACCCTATAGAAAAACTC
AAAATATCTCCAATGTTCGTTGTTCGAGTCCTTGCTATAGCCTTGGCAATTCGATTCACC
CTTAACACATTGATGTGGCTTGCCATTTTCAAAGAGACGTTTCAGCCAGTATTGTGCAAC
AAGGAAGTCCCAGTTTCCTCAAGAGAGGGCTACTGTGGCCCATGCCCTAACAACTGGATA
TGTCACAGAAACAACTGTTACCAATTTTTTAATGAAGAGAAAACCTGGAACCAGAGCCAA
GCTTCCTGTTTGTCTCAAAATTCCAGCCTTCTGAAGATATACAGTAAAGAAGAACAGGAT
TTCTTAAAGCTGGTTAAGTCCTATCACTGGATGGGACTGGTCCAGATCCCAGCAAATGGC
TCCTGGCAGTGGGAAGATGGCTCCTCTCTCTCATACAATCAGTTAACTCTGGTGGAAATA
CCAAAAGGATCCTGTGCTGTCTATGGCTCAAGCTTTAAGGCTTACACAGAAGACTGTGCA
AATCTAAACACGTACATCTGCATGAAAAGGGCGGTGTAA
>17717 Mouse | Gene Stable ID :ENSMUSG00000030149| transcript : 5 of 5 | Location : Mus musculus:chromosome:6:129610322-129623864:-1 | Description : killer cell lectin-like receptor subfamily K, member 1 [Source:MGI Symbol;Acc:MGI:1196250]
ATGAGCAAATGCCATAATTACGACCTCAAGCCAGCAAAGTGGGATACTTCTCAAGAACAA
CAGAAACAAAGATTAGCACTAACTACCAGTCAACCTGGAGAAAATGGTATCATAAGAGGA
AGATACCCTATAGAAAAACTCAAAATATCTCCAATGTTCGTTGTTCGAGTCCTTGCTATA
GCCTTGGCAATTCGATTCACCCTTAACACATTGATGTGGCTTGCCATTTTCAAAGAGACG
TTTCAGCCAGTTATAATTATCTTGACAGTATTGTGCAACAAGGAAGTCCCAGTTTCCTCA
AGAGAGGGCTACTGTGGCCCATGCCCTAACAACTGGATATGTCACAGAAACAACTGTTAC
CAATTTTTTAATGAAGAGAAAACCTGGAACCAGAGCCAAGCTTCCTGTTTGTCTCAAAAT
TCCAGCCTTCTGAAGATATACAGTAAAGAAGAACAGGATTTCTTAAAGCTGGTTAAGTCC
TATCACTGGATGGGACTGGTCCAGATCCCAGCAAATGGCTCCTGGCAGTGGGAAGATGGC
TCCTCTCTCTCATACAATCAGTTAACTCTGGTGGAAATACCAAAAGGATCCTGTGCTGTC
TATGGCTCAAGCTTTAAGGCTTACACAGAAGACTGTGCAAATCTAAACACGTACATCTGC
ATGAAAAGGGCGGTGTAA
>17718 Mouse | Gene Stable ID :ENSMUSG00000067610| transcript : 1 of 1 | Location : Mus musculus:chromosome:6:129697217-129717132:-1 | Description : killer cell lectin-like receptor family I member 1 [Source:MGI Symbol;Acc:MGI:3530275]
ATGCTTCACAGTAAACGCCGGGAATATACAGCAAACAATCAGGATGTTACATACACAGAG
TTGAAGACATGTAAGTCTCCATGGAAGCACAGAATACCTACAGTCAAGCAGAGCCCTGTA
GTGCTATGTGAAGAGCAGCTAAAATATGGAGAGCTGACATTCCACAGAACACCTCAGCCC
CAGCCCAGAAAACAAGCTATGGGAAGAAAAAGACAAGGCCCCAAATCAACAGTATGGAGA
GTGGTAACTGGCATGCTTGGAGCCTTGTGTGTGGTGCTGATGACAACCACAGGGATCTTA
CTTCCAAAATTATTTTCTAGTCAAGAAGAGCAATGCAGAAAAACATCACTTCATCCTCTT
CGGTGTCCAAAGGATGACGCCTCCTGTGATCTTTGTTCCAGTGACTGGATTGCTTTTGGA
AACAATTTCTATTGTGTTTTTAAAGAAAACACAAAAACCTGGGCAGAGAGTCAGTCTGCC
TGTGAGGAGCTGAATTCTCATCTTGTGATCATAGACTCCAAAGCAGAGGTGGAAAATTTG
TTATTGTTTGAAATGGATGGGTGGATTCTTCACAAAATGGATGGAACCAACAGTTCCTGG
TTGTGGAGAAATGACATTAAAATACAGAACACCCTAACTAATGATTCAGAAAAGAAGAAT
CATAGCTGCCATTATCTGCGTGGAAACCTATTCATGCCTGATGAATGTTCAGCTAAGAAA
TCATACATCTGTGAATTTAATATATGA
>17719 Mouse | Gene Stable ID :ENSMUSG00000030167| transcript : 1 of 4 | Location : Mus musculus:chromosome:6:129666014-129678973:-1 | Description : killer cell lectin-like receptor subfamily C, member 1 [Source:MGI Symbol;Acc:MGI:1336161]
ATGAGTAATGAACGCGTCACCTATGCAGAACTGAAGGTGGCAAAGAACTCAAGGAACCAG
CACAGGAAACCAAGGGGTCCTCGCAGCTCCATTTCAGTCATCGAGCAGGAAATCATCTAT
TCGGACTTCAGCTTTCAAAATCCTTCTCAGGAGCATCCCTGGATCTGCAGGAATTGCCCC
TGCAAAGGTTTTCCATCTCCTCCAGAGAAACTCATTGCTGGTACCCTGGGCCTCATCTGT
TTTGTCTTAATTGTCGCTGTGGTTGTAATTACTACAGTTGCCACACCATATACCGAAGCA
AAGGCACAGATCAATTCCTCAATGACTAGAACCCACAGAGATATAAACTACACTCTATCT
TCAGCACAGCCTTGTCCTCATTGTCCAAAGGAGTGGATATCATATTCTCACAATTGTTAT
TTCATTGGTATGGAGAGAAAATCTTGGAATGACAGTTTGGTGTCCTGCATTTCCAAAAAC
TGTAGTCTGCTTTACATAGATAGTGAAGAGGAGCAGGATTTTCTGCAATCTCTTTCACTG
ATCTCATGGACTGGAATCCTTCGGAAGGGCAGAGGTCAGCCCTGGGTCTGGAAAGAAGAC
TCAATTTTCAAACCAAAGATAGCAGAGATTCTCCATGATGAATGTAACTGTGCCATGATG
TCAGCTTCTGGTCTCACAGCAGACAACTGTACAACTTTACATCCATATCTTTGTAAGTGT
AAATTCCCCATCTGA
>17720 Mouse | Gene Stable ID :ENSMUSG00000030167| transcript : 2 of 4 | Location : Mus musculus:chromosome:6:129666014-129678973:-1 | Description : killer cell lectin-like receptor subfamily C, member 1 [Source:MGI Symbol;Acc:MGI:1336161]
ATGAGTAATGAACGCGTCACCTATGCAGAACTGAAGGTGGCAAAGAACTCAAGGAACCAG
CACAGGAAACCAAGGGGTCCTCGCAGCTCCATTTCAGTCATCGAGCAGGAAATCATCTAT
TCGGACTTCAGCTTTCAAAATCCTTCTCAGGAGCATCCCTGGATCTGCAGGAATTGCCCC
TGCAAAGGTTTTCCATCTCCTCCAGAGAAACTCATTGCTGGTACCCTGGGCCTCATCTGT
TTTGTCTTAATTGTCGCTGTGGTTGTAATTACTACAGTTGCCACACCATATATAAACTAC
ACTCTATCTTCAGCACAGCCTTGTCCTCATTGTCCAAAGGAGTGGATATCATATTCTCAC
AATTGTTATTTCATTGGTATGGAGAGAAAATCTTGGAATGACAGTTTGGTGTCCTGCATT
TCCAAAAACTGTAGTCTGCTTTACATAGATAGTGAAGAGGAGCAGGATTTTCTGCAATCT
CTTTCACTGATCTCATGGACTGGAATCCTTCGGAAGGGCAGAGGTCAGCCCTGGGTCTGG
AAAGAAGACTCAATTTTCAAACCAAAGATAGCAGAGATTCTCCATGATGAATGTAACTGT
GCCATGATGTCAGCTTCTGGTCTCACAGCAGACAACTGTACAACTTTACATCCATATCTT
TGTAAGTGTAAATTCCCCATCTGA
>17721 Mouse | Gene Stable ID :ENSMUSG00000030167| transcript : 4 of 4 | Location : Mus musculus:chromosome:6:129666014-129678973:-1 | Description : killer cell lectin-like receptor subfamily C, member 1 [Source:MGI Symbol;Acc:MGI:1336161]
ATGAGTAATGAACGCGTCACCTATGCAGAACTGAAGGTGGCAAAGAACTCAAGGAACCAG
CACAGGAAACCAAGGGGTCCTCGCAGCTCCATTTCAGTCATCGAGCAGGAAATCATCTAT
TCGGACTTCAGCTTTCAAAATCCTTCTCAGGAGCATCCCTGGATCTGCAGGAATTGCCCC
TGCAAAGATACCGAAGCAAAGGCACAGATCAATTCCTCAATGACTAGAACCCACAGAGAT
ATAAACTACACTCTATCTTCAGCACAGCCTTGTCCTCATTGTCCAAAGGAGTGGATATCA
TATTCTCACAATTGTTATTTCATTGGTATGGAGAGAAAATCTTGGAATGACAGTTTGGTG
TCCTGCATTTCCAAAAACTGTAGTCTGCTTTACATAGATAGTGAAGAGGAGCAGGATTTT
CTGCAATCTCTTTCACTGATCTCATGGACTGGAATCCTTCGGAAGGGCAGAGGTCAGCCC
TGGGTCTGGAAAGAAGACTCAATTTTCAAACCAAAGATAGCAGAGATTCTCCATGATGAA
TGTAACTGTGCCATGATGTCAGCTTCTGGTCTCACAGCAGACAACTGTACAACTTTACAT
CCATATCTTTGTAAGTGTAAATTCCCCATCTGA
>17722 Cow | Gene Stable ID :ENSBTAG00000007720| transcript : 1 of 1 | Location : Bos taurus:chromosome:5:99974364-99978911:1 | Description : Bos taurus killer cell lectin-like receptor subfamily C, member 1 (KLRC1), mRNA. [Source:RefSeq mRNA;Acc:NM_001168587]
ATGAATAACCAAGGAGTAATCTATGCAGAACTGAAGGGAGTCAAGAACTCAAAGAGACAG
CGAATAAAACCTAAGGGCTCTAAAGGTTCCATTTCAATAGCTCCACAGGAATTAACATAT
GCTGAATTAAATCTTCAAAATGCTTCTCAGAATCTTCAAGGGAATGAGGAGAACTACCAC
TTCAAAGGTTCACCATCACCTCCAGAGAAGCTCATTGCTGGGATCCTCGGAATCATCTGC
CTTGTCCTGATGTCCACTGTGGTAACAATGATCGTTATTACTCCCTCTACTCTAAAACAG
GAACAGAATAATTCCTCTCGGATAACAAGGCTCCAGAAAGAATGCCATTGTGGTCATTCA
AAAGACTGGTTTACATATTCCCACAACTGCTATTGTATTATTTTTGAAGAAAAAACGTGG
AATGGGAGTTTGACAGCCTGTGCTTCTAGGAACTCTACTCTGCTTTATATAGATAATGAA
GAGGAACTGACATTTCTGAAGTCCCTATCAATTATGTCATGGATTCCAGTCTTTCGTGAA
GGCCGTGGTCATCCGTGGATGTGGCAAAATGGCTCAACTTGCAAACTACAGGTATTAGAC
GTCTTACCTGAGAAAGGAAACTGTGCAGTGCTATCCTCGGGGGACATAAAGTCAGATGAC
TGTGAATTCCCAAATTTTTATACTTGCAAGCACAAGCTTGAGAATTAA
>17723 Cow | Gene Stable ID :ENSBTAG00000014154| transcript : 1 of 1 | Location : Bos taurus:chromosome:5:99775090-99779613:-1 | Description : NKG2A; Uncharacterized protein [Source:UniProtKB/TrEMBL;Acc:A3R3B5]
ATGAATAACCAAGGAGCAACCTATGCAGAACTGAAGGGAGTCAAGAACTCAAAGAGGCAG
AAAAGAAAACCTAAGGTTTCTAAAAGTTCCATTTCAATGACTGAGCAGGAATTAACATAT
GTAGAATTAAATCTTCAAAATGCTCCTCAGAATCTTCATGGGAACGACAAGAATTACCGC
TCCAAAGGTTCACCGTCACCTCCAGAGAAGTTCATTGCTGGGATCCTGGGAATCATCTGC
CTTGTCTTGATGTCCACTGTGGTGACAATGATCATTGTTACTCCTTTAAGTACATTTTTT
AAAAACTCTACTGTAATACAGGAACAGAATTACTCCTCTCTCATAACAAGGCTCCAGAAA
GAATGTCATTGTGGTCATTGTTCAAAAGACTGGTTTACATATTCCAACAACTGCTATTAT
ACTAGTTTGGAAAAAAAATCGTGGAATGAGAGTTTGAAATCCTGTGCTACTAAGAATTCT
ACTCTGCTTTATATAGATAATGAAGAGGAAATGAAATTTCTGATGTCCCTATCAACTGTA
TCGTGGATTCAAGTCTCTCGTGAAGGCCGTGGTCATCCTTGGAAGTGGCTAAATGGTTCA
ACTTGCAATCTACAGATAACAGACAATATACCTGGTGAACATAACTGTGCTGTACAATCT
TTATGGGACATTGGAGCAGAAGACTGTCAGTTTCCAAATATATATCATTGCAAGCGTAAG
CTTGAGAATTAA
>17724 Human | Gene Stable ID :ENSG00000134539| transcript : 3 of 11 | Location : Homo sapiens:chromosome:12:10226057-10329600:1 | Description : killer cell lectin-like receptor subfamily D, member 1 [Source:HGNC Symbol;Acc:HGNC:6378]
ATGGCAGTGTTTAAGACCACTCTGTGGAGGTTAATTTCTGGGACCTTAGGGATAATATGC
CTTTCGTTGATGTCTACGTTGGGAATTTTGTTGAAAAATTCTTTTACTAAACTGAGTATT
GAGCCAGCATTTACTCCAGGACCCAACATAGAACTCCAGAAAGACTCTGACTGCTGTTCT
TGCCAAGAAAAATGGGTTGGGTACCGGTGCAACTGTTACTTCATTTCCAGTGAACAGAAA
ACTTGGAACGAAAGTCGGCATCTCTGTGCTTCTCAGAAATCCAGCCTGCTTCAGCTTCAA
AACACAGATGAACTGGATTTTATGAGCTCCAGTCAACAATTTTACTGGATTGGACTCTCT
TACAGTGAGGAGCACACCGCCTGGTTGTGGGAGAATGGCTCTGCACTCTCCCAGTATCTA
TTTCCATCATTTGAAACTTTTAATACAAAGAACTGCATAGCGTATAATCCAAATGGAAAT
GCTTTAGATGAATCCTGTGAAGATAAAAATCGTTATATCTGTAAGCAACAGCTCATTTAA
>17725 Human | Gene Stable ID :ENSG00000134539| transcript : 5 of 11 | Location : Homo sapiens:chromosome:12:10226057-10329600:1 | Description : killer cell lectin-like receptor subfamily D, member 1 [Source:HGNC Symbol;Acc:HGNC:6378]
ATGGCAGTGTTTAAGACCACTCTGTGGAGGTTAATTTCTGGGACCTTAGGGATAATATGC
CTTTCGTTGATGTCTACGTTGGGAATTTTGTTGAAAAATTCTTTTACTAAACTGAGTATT
GAGCCAGCATTTACTCCAGGACCCAACATAGAACTCCAGAAAGACTCTGACTGCTGTTCT
TGCCAAGAAAAATGGGTTGGGTACCGGTGCAACTGTTACTTCATTTCCAGTGAACAGAAA
ACTTGGAACGAAAGTCGGCATCTCTGTGCTTCTCAGAAATCCAGCCTGCTTCAGCTTCAA
AACACAGATGAACTGGCATGA
>17726 Human | Gene Stable ID :ENSG00000134539| transcript : 6 of 11 | Location : Homo sapiens:chromosome:12:10226057-10329600:1 | Description : killer cell lectin-like receptor subfamily D, member 1 [Source:HGNC Symbol;Acc:HGNC:6378]
ATGGCAGTGTTTAAGACCACTCTGTGGAGGTTAATTTCTGGGACCTTAGGGATAATATGC
CTTTCGTTGATGTCTACGTTGGGAATTTTGTTGAAAAATTACTCTGACTGCTGTTCTTGC
CAAGAAAAATGGGTTGGGTACCGGTGCAACTGTTACTTCATTTCCAGTGAACAGAAAACT
TGGAACGAAAGTCGGCATCTCTGTGCTTCTCAGAAATCCAGCCTGCTTCAGCTTCAAAAC
ACAGATGAACTGGATTTTATGAGCTCCAGTCAACAATTTTACTGGATTGGACTCTCTTAC
AGTGAGGAGCACACCGCCTGGTTGTGGGAGAATGGCTCTGCACTCTCCCAGTATCTATTT
CCATCATTTGAAACTTTTAATACAAAGAACTGCATAGCGTATAATCCAAATGGAAATGCT
TTAGATGAATCCTGTGAAGATAAAAATCGTTATATCTGTAAGCAACAGCTCATTTAA
>17727 Human | Gene Stable ID :ENSG00000134539| transcript : 10 of 11 | Location : Homo sapiens:chromosome:12:10226057-10329600:1 | Description : killer cell lectin-like receptor subfamily D, member 1 [Source:HGNC Symbol;Acc:HGNC:6378]
ATGGCAGCTTTTACTAAACTGAGTATTGAGCCAGCATTTACTCCAGGACCCAACATAGAA
CTCCAGAAAGACTCTGACTGCTGTTCTTGCCAAGAAAAATGGGTTGGGTACCGGTGCAAC
TGTTACTTCATTTCCAGTGAACAGAAAACTTGGAACGAAAGTCGGCATCTCTGTGCTTCT
CAGAAATCCAGCCTGCTTCAGCTTCAAAACACAGATGAACTGGATTTTATGAGCTCCAGT
CAACAATTTTACTGGATTGGACTCTCTTACAGTGAGGAGCACACCGCCTGGTTGTGGGAG
AATGGCTCTGCACTCTCCCAGTATCTATTTCCATCATTTGAAACTTTTAATACAAAGAAC
TGCATAGCGTATAATCCAAATGGAAATGCTTTAGATGAATCCTGTGAAGATAAAAATCGT
TATATCTGTAAGCAACAGCTCATTTAA
>17728 Human | Gene Stable ID :ENSG00000213809| transcript : 1 of 5 | Location : Homo sapiens:chromosome:12:10372352-10391874:-1 | Description : killer cell lectin-like receptor subfamily K, member 1 [Source:HGNC Symbol;Acc:HGNC:18788]
ATGGGGTGGATTCGTGGTCGGAGGTCTCGACACAGCTGGGAGATGAGTGAATTTCATAAT
TATAACTTGGATCTGAAGAAGAGTGATTTTTCAACACGATGGCAAAAGCAAAGATGTCCA
GTAGTCAAAAGCAAATGTAGAGAAAATGCATCTCCATTTTTTTTCTGCTGCTTCATCGCT
GTAGCCATGGGAATCCGTTTCATTATTATGGTAACAATATGGAGTGCTGTATTCCTAAAC
TCATTATTCAACCAAGAAGTTCAAATTCCCTTGACCGAAAGTTACTGTGGCCCATGTCCT
AAAAACTGGATATGTTACAAAAATAACTGCTACCAATTTTTTGATGAGAGTAAAAACTGG
TATGAGAGCCAGGCTTCTTGTATGTCTCAAAATGCCAGCCTTCTGAAAGTATACAGCAAA
GAGGACCAGGATTTACTTAAACTGGTGAAGTCATATCATTGGATGGGACTAGTACACATT
CCAACAAATGGATCTTGGCAGTGGGAAGATGGCTCCATTCTCTCACCCAACCTACTAACA
ATAATTGAAATGCAGAAGGGAGACTGTGCACTCTATGCCTCGAGCTTTAAAGGCTATATA
GAAAACTGTTCAACTCCAAATACGTACATCTGCATGCAAAGGACTGTGTAA
>17729 Human | Gene Stable ID :ENSG00000205810| transcript : 1 of 2 | Location : Homo sapiens:chromosome:12:10412311-10420595:-1 | Description : killer cell lectin-like receptor subfamily C, member 3 [Source:HGNC Symbol;Acc:HGNC:6376]
ATGAGTAAACAAAGAGGAACCTTCTCAGAAGTGAGTCTGGCCCAGGACCCAAAGTGGCAG
CAAAGGAAACCTAAAGGCAATAAAAGCTCCATTTCAGGAACCGAACAGGAAATATTCCAA
GTAGAATTAAACCTTCAAAATGCTTCTCTGAATCATCAAGGGATTGATAAAATATATGAC
TGCCAAGGTTTACTGCCACCTCCAGAAAAGCTCACTGCCGAGGTCCTAGGAATCATTTGC
ATTGTCCTGATGGCCACTGTGTTAAAAACAATAGTTCTTATTCCTTTCCTGGAGCAGAAC
AATTCTTCCCCGAATGCAAGAACCCAGAAAGCACGTCATTGTGGCCATTGTCCTGAGGAG
TGGATTACATATTCCAACAGTTGTTATTACATTGGTAAGGAAAGAAGAACTTGGGAAGAG
AGTTTGCAGGCCTGTGCTTCAAAGAACTCTTCTAGTCTGCTTTGTATAGATAATGAAGAA
GAAATGAAATTTCTGGCCAGCATTTTACCTTCCTCATGGATTGGTGTGTTTCGTAACAGC
AGTCATCATCCATGGGTGACAATAAATGGTTTGGCTTTCAAACATGAGATAAAAGACTCA
GATCATGCTGAACGTAACTGTGCAATGCTACATGTACGTGGACTTATATCAGACCAGTGT
GGATCTTCAAGAATCATTAGACGGGGTTTCATCATGTTGACCAGGCTGGTCTTGAACTCC
TGA
>17730 Human | Gene Stable ID :ENSG00000205810| transcript : 2 of 2 | Location : Homo sapiens:chromosome:12:10412311-10420595:-1 | Description : killer cell lectin-like receptor subfamily C, member 3 [Source:HGNC Symbol;Acc:HGNC:6376]
ATGAGTAAACAAAGAGGAACCTTCTCAGAAGTGAGTCTGGCCCAGGACCCAAAGTGGCAG
CAAAGGAAACCTAAAGGCAATAAAAGCTCCATTTCAGGAACCGAACAGGAAATATTCCAA
GTAGAATTAAACCTTCAAAATGCTTCTCTGAATCATCAAGGGATTGATAAAATATATGAC
TGCCAAGGTTTACTGCCACCTCCAGAAAAGCTCACTGCCGAGGTCCTAGGAATCATTTGC
ATTGTCCTGATGGCCACTGTGTTAAAAACAATAGTTCTTATTCCTTTCCTGGAGCAGAAC
AATTCTTCCCCGAATGCAAGAACCCAGAAAGCACGTCATTGTGGCCATTGTCCTGAGGAG
TGGATTACATATTCCAACAGTTGTTATTACATTGGTAAGGAAAGAAGAACTTGGGAAGAG
AGTTTGCAGGCCTGTGCTTCAAAGAACTCTTCTAGTCTGCTTTGTATAGATAATGAAGAA
GAAATGAAATTTCTGGCCAGCATTTTACCTTCCTCATGGATTGGTGTGTTTCGTAACAGC
AGTCATCATCCATGGGTGACAATAAATGGTTTGGCTTTCAAACATGAGATAAAAGACTCA
GATCATGCTGAACGTAACTGTGCAATGCTACATGTACGTGGACTTATATCAGACCAGTGT
GGATCTTCAAGAATCATTGTGAGCATAAGCTTTAGAATTAAAGCGCTTGAGCTTGCAGTG
CATCAGATAAAATTTTATATTTGTTCAAACAGAAATGATATTATGATTGCATAA
>17731 Mouse | Gene Stable ID :ENSMUSG00000050241| transcript : 1 of 1 | Location : Mus musculus:chromosome:6:129577892-129585824:1 | Description : killer cell lectin-like receptor family E member 1 [Source:MGI Symbol;Acc:MGI:2662547]
ATGGATGAAGCACCTGTAACCCGTTCTACCCTAAATGTGAATTCCCAGCAGAAGAGTAAA
GCAAAGAACAAGATTAAGAATACACTTAATTCAAATGAATTGTCATCCATTGAGCAGAGG
AAAAAATACCAGAAACATCTTAAGAAGCACAAAAACACAGCAGAAGACATCAGTGGTAAA
GGGAATTGCTCACCTCCATGGAGGCTTCTCTCGAGTGTGCTCGGTGCCATGTGCCTTCTC
CTGATGGCTGTAGCCATGGTGATGACCACTTTTACCACAAAGTCATCTTCTGAAAGATCA
TCTTCTACTATTCAGCAAGAAGGGCTCCATCATCCCTGTCCAGAGAACTGGGTCTGGTTC
AGGTGCAGCTGTTATTTCTTCTCCAAGGAAGAGCTAATTTGGAGAGACAGTCAGCGTGCC
TGCTTGTCTCTTAACTCCAGTCTCATAAGGATGAACAAAGAGGAAATGAATTTCTTCTCT
TTGAAGTCTTTCTTTTGGGTTGGAGTTTACTATAATGAAACTCGCAGACAGTGGCTGTGG
GAAGACCATTCGGTTCTACCCTCTGGGCTGTTTTCTAAACTTGAAGCTAATATGAAAAAC
TTCTGTGCATCTTATAAATCAAAAGAAGCTTATATGGAAGAAAACTGTGCGAACAAACTG
ACATATATTTGCAAGAAGTAG
>17732 Human | Gene Stable ID :ENSG00000255641| transcript : 1 of 1 | Location : Homo sapiens:chromosome:12:10412311-10436001:-1 | Description : Uncharacterized protein [Source:UniProtKB/TrEMBL;Acc:F5H6K3]
ATGAATAAACAAAGAGGAACCTTCTCAGAAGTGAGTCTGGCCCAGGACCCAAAGCGGCAG
CAAAGGAAACCTAAAGGCAATAAAAGCTCCATTTCAGGAACCGAACAGGAAATATTCCAA
GTAGAATTAAATCTTCAAAATCCTTCCCTGAATCATCAAGGGATTGATAAAATATATGAC
TGCCAAGGTTTACTGCCACCTCCAGAGAAGCTCACTGCCGAGGTCCTAGGAATCATTTGC
ATTGTCCTGATGGCCACTGTGTTAAAAACAATAGTTCTTATTCCTTTCCTGGAGCAGAAC
AATTTTTCCCCGAATACAAGAACGCAGAAAGCACGTCATTGTGGCCATTGTCCTGAGGAG
TGGATTACATATTCCAACAGTTGTTATTACATTGGTAAGGAAAGAAGAACTTGGGAAGAG
AGTTTGCAGGCCTGTGCTTCAAAGAACTCTTCTAGTCTGCTTTGTATAGATAATGAAGAA
GAAATGAAATTTCTGGCCAGCATTTTACCTTCCTCATGGATTGGTGTGTTTCGTAACAGC
AGTCATCATCCATGGGTGACAATAAATGGTTTGGCTTTCAAACATGAGATAAAAGACTCA
GATCATGCTGAACGTAACTGTGCAATGCTACATGTACGTGGACTTATATCAGACCAGTGT
GGATCTTCAAGAATCATTAGACGGGGTTTCATCATGTTGACCAGGCTGGTCTTGAACTCC
TGA
>17733 Human | Gene Stable ID :ENSG00000255819| transcript : 14 of 14 | Location : Homo sapiens:chromosome:12:10372352-10410146:-1 | Description : KLRC4-KLRK1 readthrough [Source:HGNC Symbol;Acc:HGNC:48357]
ATGGGGTGGATTCGTGGTCGGAGGTCTCGACACAGCTGGGAGATGAGTGAATTTCATAAT
TATAACTTGGATCTGAAGAAGAGTGATTTTTCAACACGATGGCAAAAGCAAAGATGTCCA
GTAGTCAAAAGCAAATGTAGAGAAAATGCATCTCCATTTTTTTTCTGCTGCTTCATCGCT
GTAGCCATGGGAATCCGTTTCATTATTATGGTAACAATATGGAGTGCTGTATTCCTAAAC
TCATTATTCAACCAAGAAGTTCAAATTCCCTTGACCGAAAGTTACTGTGGCCCATGTCCT
AAAAACTGGATATGTTACAAAAATAACTGCTACCAATTTTTTGATGAGAGTAAAAACTGG
TATGAGAGCCAGGCTTCTTGTATGTCTCAAAATGCCAGCCTTCTGAAAGTATACAGCAAA
GAGGACCAGGATTTACTTAAACTGGTGAAGTCATATCATTGGATGGGACTAGTACACATT
CCAACAAATGGATCTTGGCAGTGGGAAGATGGCTCCATTCTCTCACCCAACCTACTAACA
ATAATTGAAATGCAGAAGGGAGACTGTGCACTCTATGCCTCGAGCTTTAAAGGCTATATA
GAAAACTGTTCAACTCCAAATACGTACATCTGCATGCAAAGGACTGTGTAA
>17734 Mouse | Gene Stable ID :ENSMUSG00000030165| transcript : 1 of 5 | Location : Mus musculus:chromosome:6:129591781-129598775:1 | Description : killer cell lectin-like receptor, subfamily D, member 1 [Source:MGI Symbol;Acc:MGI:1196275]
ATGGCAGTTTCTAGGATCACTCGGTGGAGACTGATGTCTGTCATCTTTGGAATAAAATGT
CTTTTCTTGATGGTTACTTTGGGAGTTTTGCTGATAAATTCATTTACTATACAGAACATT
CAATCAACACCTTCTCCAACCACCACTGTAGAATTCCAGGAAGTTTCTGAATGCTGTGTT
TGCCTGGACAAGTGGGTTGGGCATCAGTGCAATTGTTACTTTATTTCCAAAGAAGAAAAG
TCTTGGAAAAGAAGCAGAGATTTCTGTGCTTCGCAGAATTCCAGCCTTCTTCAGCCCCAA
TCCAGAAATGAATTGAGTTTTATGAACTTCAGTCAAACCTTTTTCTGGATTGGAATGCAT
TATAGTGAAAAAAGAAATGCCTGGCTATGGGAGGATGGCACAGTTCCCTCAAAAGATTTA
TTTCCAGAATTCTCAGTTATCAGGCCAGAGCACTGCATTGTTTACAGTCCAAGCAAAAGC
GTTTCTGCTGAATCCTGTGAAAATAAAAACCGTTACATCTGTAAGAAACTGCCTATTTAA
>17735 Mouse | Gene Stable ID :ENSMUSG00000030165| transcript : 2 of 5 | Location : Mus musculus:chromosome:6:129591781-129598775:1 | Description : killer cell lectin-like receptor, subfamily D, member 1 [Source:MGI Symbol;Acc:MGI:1196275]
ATGGCAGTTTCTAGGATCACTCGGTGGAGACTGATGTCTGTCATCTTTGGAATAAAATGT
CTTTTCTTGATGGTTACTTTGGGAGTTTTGCTGATAAATTCATTTACTATACAGAACATT
CAATCAACACCTTCTCCAACCACCACTGTAGAATTCCAGGAAGTTTCTGAATGCTGTGTT
TGCCTGGACAAGTGGGTTGGGCATCAGTGCAATTGTTACTTTATTTCCAAAGAAGAAAAG
TCTTGGAAAAGAAGCAGAGATTTCTGTGCTTCGCAGAATTCCAGCCTTCTTCAGCCCCAA
TCCAGAAATGAATTGACAAAATTTTGTAGTGTTTTTCCACGAGTGAATGACCTAGTCACT
GAAAAGTTTAAGAGTTTTATGAACTTCAGTCAAACCTTTTTCTGGATTGGAATGCATTAT
AGTGAAAAAAGAAATGCCTGGCTATGGGAGGATGGCACAGTTCCCTCAAAAGATTTATTT
CCAGAATTCTCAGTTATCAGGCCAGAGCACTGCATTGTTTACAGTCCAAGCAAAAGCGTT
TCTGCTGAATCCTGTGAAAATAAAAACCGTTACATCTGTAAGAAACTGCCTATTTAA
>17736 Mouse | Gene Stable ID :ENSMUSG00000030165| transcript : 5 of 5 | Location : Mus musculus:chromosome:6:129591781-129598775:1 | Description : killer cell lectin-like receptor, subfamily D, member 1 [Source:MGI Symbol;Acc:MGI:1196275]
ATGGTTACTTTGGGAGTTTTGCTGATAAATTCATTTACTATACAGAACATTCAATCAACA
CCTTCTCCAACCACCACTGTAGAATTCCAGGAAGTTTCTGAATGCTGTGTTTGCCTGGAC
AAGTGGGTTGGGCATCAGTGCAATTGTTACTTTATTTCCAAAGAAGAAAAGTCTTGGAAA
AGAAGCAGAGATTTCTGTGCTTCGCAGAATTCCAGCCTTCTTCAGCCCCAATCCAGAAAT
GAATTGAGTTTTATGAACTTCAGTCAAACCTTTTTCTGGATTGGAATGCATTATAGTGAA
AAAAGAAATGCCTGGCTATGGGAGGATGGCACAGTTCCCTCAAAAGATTTGTTGGTGCTG
AAAGTTATCAGGCCAGAGCACTGCATTGTTTACAGTCCAAGCAAAAGCGTTTCTGCTGAA
TCCTGTGAAAATAAAAACCGTTACATCTGTAAGAAACTGCCTATTTAA
