# Supplementary material for: Aligning coding sequences with frameshift extension penalties
Source: Algorithms Mol Biol. 2017 Mar 31;12:10. doi: 10.1186/s13015-017-0101-4 (PMC5374649; doi:10.1186/s13015-017-0101-4)
Supplement: Supplementary file 2 — Additional file 2: CDS of the ten gene families. Zip file containing the CDS files at the fasta format for each of the ten gene families considered in the “Results” section. [file 13015_2017_101_MOESM2_ESM.zip › VIII.fasta]

>3717 Cow | Gene Stable ID :ENSBTAG00000034952| transcript : 1 of 3 | Location : Bos taurus:chromosome:27:4920082-4942958:-1 | Description : Bos taurus sperm associated antigen 11B (SPAG11B), mRNA. [Source:RefSeq mRNA;Acc:NM_001098154]
ATGAAGCAATTCCTCGCTCCATCCACTCTTCTCTTTGTGGTTCTTCTCTTTCCAGGACTT
TCCAGAGTCACACATGCTAACCGCCAGGACCCCAAAGGTCCCAGGAAACAAGAAGAATCT
CTGGGACGGGGAACAAACAGGTCTCACCCACTTCACCACCAAGTAAAGCGCTACCTTGTG
CCTCGCAAGCCCCCCTTCCCGGGGGATGTTCCACCTGGAATTAGAAATATTATCTGCCTT
ATGCAACATGGAACCTGCAGACTTTTTTTCTGCCGTTCTGGTGAGAAAAAATCTGAAATC
TGCTCTGACCCCTGGAATAGGTGCTGCATACCACATTCAGAGGAAGAAAGAAAATACAGA
CCAGAGATGGACGGCAGATCAGGCACCTAG
>3718 Cow | Gene Stable ID :ENSBTAG00000034952| transcript : 2 of 3 | Location : Bos taurus:chromosome:27:4920082-4942958:-1 | Description : Bos taurus sperm associated antigen 11B (SPAG11B), mRNA. [Source:RefSeq mRNA;Acc:NM_001098154]
ATGAAGCAATTCCTCGCTCCATCCACTCTTCTCTTTGTGGTTCTTCTCTTTCCAGGACTT
TCCAGAGTCACACATGCTAACCGCCAGGACCCCAAAGGTCCCAGGAAACAAGAAGAATCT
CTGGGACGGGGAACAAACAGGTCTCACCCACTTCACCACCAAGTAAAGCGCTACCTTGTG
CCTCGCAAGCCCCCCTTCCCGGATGAGTAA
>3719 Cow | Gene Stable ID :ENSBTAG00000034952| transcript : 3 of 3 | Location : Bos taurus:chromosome:27:4920082-4942958:-1 | Description : Bos taurus sperm associated antigen 11B (SPAG11B), mRNA. [Source:RefSeq mRNA;Acc:NM_001098154]
ATGAAGCAATTCCTCGCTCCATCCACTCTTCTCTTTGTGGTTCTTCTCTTTCCAGGACTT
TCCAGAGTCACACATGCTAACCGCCAGGACCCCAAAGGTCCCAGGAAACAAGAAGAATCT
CTGGGACGGGGAACAAACAGGTCTCACCCACTTCACCACCAAGTAAAGCGCTACCTTGTG
CCTCGCAAGCCCCCCTTCCCGGATACAGACCCAGGATTCAAAGTTGTCAGGTGCATAAAA
GGCGATGGCAAATGTCAAAAATTTTGTAATTACATGGAATTCCAATTAGGCTATTGCTCT
AAAAAAAAGGACGCTTGCTGCTTACCTTTGAACAGAGGTGTTGACATGGAAGCCAAAACT
CTGTCCGCTGCCTCCTGGGCCATCCATCCTAATGCAGGTGTTTTGGACAAGAGCTGA
>3720 Mouse | Gene Stable ID :ENSMUSG00000079842| transcript : 1 of 1 | Location : Mus musculus:chromosome:8:19157885-19159578:1 | Description : sperm associated antigen 11A [Source:MGI Symbol;Acc:MGI:1925378]
ATGAAAGTCTTGTTACTCTTTGCTGTCTTCTTCTGCTTTGTCCAAGGAAACTCAGGGGAC
ATCCCACCCGGAATCAGAAACACCGTGTGCCTCATGCAACAGGGCCACTGCAGGCTCTTC
ATGTGCCGTTCTGGTGAGAGAAAAGGGGATATCTGCTCCGACCCCTGGAACAGATGCTGC
GTCCCCTATTCTGTTAAAGACAGAAGATAG
>3721 Human | Gene Stable ID :ENSG00000178287| transcript : 1 of 8 | Location : Homo sapiens:chromosome:8:7847875-7868867:1 | Description : sperm associated antigen 11A [Source:HGNC Symbol;Acc:HGNC:33342]
ATGAGGCAACGATTGCTCCCGTCCGTCACCAGCCTTCTCCTTGTGGCCCTGCTGTTTCCA
GGATCGTCTCAAGCCAGACATGTGAACCACTCAGCCACTGAGGCTCTCGGAGAACTCAGG
GAAAGAGCCCCTGGGCAAGGCACAAACGGGTTTCAGCTGCTACGCCACGCAGTGAAACGG
GACCTCTTACCACCGCGCACCCCACCTTACCAAGAACCTGCATCAGATTTAAAAGTTGTT
GACTGCAGGAGAAGTGAAGGCTTCTGCCAAGAATACTGTAATTATATGGAAACACAAGTA
GGCTACTGCTCTAAAAAGAAAGACGCCTGCTGTTTACATTAA
>3722 Human | Gene Stable ID :ENSG00000178287| transcript : 2 of 8 | Location : Homo sapiens:chromosome:8:7847875-7868867:1 | Description : sperm associated antigen 11A [Source:HGNC Symbol;Acc:HGNC:33342]
ATGAGGCAACGATTGCTCCCGTCCGTCACCAGCCTTCTCCTTGTGGCCCTGCTGTTTCCA
GGATCGTCTCAAGCCAGACATGTGAACCACTCAGCCACTGAGGCTCTCGGAGAACTCAGG
GAAAGAGCCCCTGGGCAAGGCACAAACGGGTTTCAGCTGCTACGCCACGCAGTGAAACGG
GACCTCTTACCACCGCGCACCCCACCTTACCAAGTGCACATCTCTCACCAGGAGGCTCGA
GGACCCTCATTTAAGATCTGCGTGGGCTTTTTAGGGCCTAGATGGGCCAGGGGATGTTCC
ACTGGGAATTAG
>3723 Human | Gene Stable ID :ENSG00000178287| transcript : 3 of 8 | Location : Homo sapiens:chromosome:8:7847875-7868867:1 | Description : sperm associated antigen 11A [Source:HGNC Symbol;Acc:HGNC:33342]
ATGAGGCAACGATTGCTCCCGTCCGTCACCAGCCTTCTCCTTGTGGCCCTGCTGTTTCCA
GGATCGTCTCAAGCCAGACATGTGAACCACTCAGCCACTGAGGCTCTCGGAGAACTCAGG
GAAAGAGCCCCTGGGCAAGGCACAAACGGGTTTCAGCTGCTACGCCACGCAGTGAAACGG
GACCTCTTACCACCGCGCACCCCACCTTACCAAGGGGATGTTCCACTGGGAATTAGAAAT
ACCATCTGCCGTATGCAGCAAGGGATCTGCAGACTTTTTTTCTGCCATTCTGGGACAGGC
CAGCAGCACAGACAACGCTGTGGATAA
>3724 Human | Gene Stable ID :ENSG00000178287| transcript : 4 of 8 | Location : Homo sapiens:chromosome:8:7847875-7868867:1 | Description : sperm associated antigen 11A [Source:HGNC Symbol;Acc:HGNC:33342]
ATGAGGCAACGATTGCTCCCGTCCGTCACCAGCCTTCTCCTTGTGGCCCTGCTGTTTCCA
GGATCGTCTCAAGCCAGACATGTGAACCACTCAGCCACTGAGGCTCTCGGAGAACTCAGG
GAAAGAGCCCCTGGGCAAGGCACAAACGGGTTTCAGCTGCTACGCCACGCAGTGAAACGG
GACCTCTTACCACCGCGCACCCCACCTTACCAAGGGACAGGCCAGCAGCACAGACAACGC
TGTGGATAA
>3725 Human | Gene Stable ID :ENSG00000178287| transcript : 7 of 8 | Location : Homo sapiens:chromosome:8:7847875-7868867:1 | Description : sperm associated antigen 11A [Source:HGNC Symbol;Acc:HGNC:33342]
ATGAAGGTCTTTTTTCTGTTTGCTGTTCTCTTTTGTTTGGTCCAAACAAACTCAGTGCAC
ATCTCTCACCAGGAGGCTCGAGGACCCTCATTTAAGATCTGCGTGGGCTTTTTAGGGCCT
AGATGGGCCAGGGGATGTTCCACTGGGAATTAG
>3726 Human | Gene Stable ID :ENSG00000178287| transcript : 8 of 8 | Location : Homo sapiens:chromosome:8:7847875-7868867:1 | Description : sperm associated antigen 11A [Source:HGNC Symbol;Acc:HGNC:33342]
ATGAAGGTCTTTTTTCTGTTTGCTGTTCTCTTTTGTTTGGTCCAAACAAACTCAGGGGAT
GTTCCACTGGGAATTAGAAATACCATCTGCCGTATGCAGCAAGGGATCTGCAGACTTTTT
TTCTGCCATTCTGGTGAGAAAAAGCGTGACATTAGCTCTGATCCCTGGAATAGGTGTTGC
GTATCAAATACAGATGAAGAAGGAAAAGAGAAACCAGAGATGGATGGCAGATCTGGGATC
TAA
>3727 Mouse | Gene Stable ID :ENSMUSG00000059463| transcript : 1 of 2 | Location : Mus musculus:chromosome:8:19140758-19143010:1 | Description : sperm associated antigen 11B [Source:MGI Symbol;Acc:MGI:3647173]
ATGATACCAAGACTCCTTCCTTTCTTTGCCAGTCTACTTTTTGCAGCCCTGCTGTTTCCA
GGCCTGTCCAATGCCTCGTCCATTAACCACTTAGTCACTGAACCTCCCAGTTTCCCCAAG
GACGAATTTCCTGCTCGAGGAGTAAATGGGTCTCAGTTGTTACATCACAGAGTGAAACGA
TTACCTCCACGCACCCCCCCTTACCACGAGCCTGAACCAAATTACCAAATTGTCAACTGC
AAGAAAAGTGAAGGACAATGTCAAGAATACTGTAATTTCATGGAAACACAAGTGGGCTAC
TGTTCAAAAAAGAAAGAACCCTGCTGCTTACATCCGTTCTGA
>3728 Mouse | Gene Stable ID :ENSMUSG00000059463| transcript : 2 of 2 | Location : Mus musculus:chromosome:8:19140758-19143010:1 | Description : sperm associated antigen 11B [Source:MGI Symbol;Acc:MGI:3647173]
ATGATACCAAGACTCCTTCCTTTCTTTGCCAGTCTACTTTTTGCAGCCCTGCTGTTTCCA
GCAGGCCTGTCCAATGCCTCGTCCATTAACCACTTAGTCACTGAACCTCCCAGTTTCCCC
AAGGACGAATTTCCTGCTCGAGGAGTAAATGGGTCTCAGTTGTTACATCACAGAGTGAAA
CGATTACCTCCACGCACCCCCCCTTACCACGGTAAGTCAAGCACCCAAGATCAAGGCAAG
TTCATCCACTTGGGAAATACTGAGCGCATGTGA
>3729 Human | Gene Stable ID :ENSG00000164871| transcript : 3 of 9 | Location : Homo sapiens:chromosome:8:7442683-7463674:-1 | Description : sperm associated antigen 11B [Source:HGNC Symbol;Acc:HGNC:14534]
ATGAGGCAACGATTGCTCCCGTCCGTCACCAGCCTTCTCCTTGTGGCCCTGCTGTTTCCA
GGATCGTCTCAAGCCAGACATGTGAACCACTCAGCCACTGAGGCTCTCGGAGAACTCAGG
GAAAGAGCCCCTGGGCAAGGCACAAACGGGTTTCAGCTGCTACGCCACGCAGTGAAACGG
GACCTCTTACCACCGCGCACCCCACCTTACCAAGGGGATGTTCCACCGGGAATTAGAAAT
ACCATCTGCCATATGCAGCAAGGGATCTGCAGACTTTTTTTCTGCCATTCTGGGACAGGC
CAGCAGCACAGACAACGCTGTGGATAA
>3730 Human | Gene Stable ID :ENSG00000164871| transcript : 4 of 9 | Location : Homo sapiens:chromosome:8:7442683-7463674:-1 | Description : sperm associated antigen 11B [Source:HGNC Symbol;Acc:HGNC:14534]
ATGAGGCAACGATTGCTCCCGTCCGTCACCAGCCTTCTCCTTGTGGCCCTGCTGTTTCCA
GGATCGTCTCAAGCCAGACATGTGAACCACTCAGCCACTGAGGCTCTCGGAGAACTCAGG
GAAAGAGCCCCTGGGCAAGGCACAAACGGGTTTCAGCTGCTACGCCACGCAGTGAAACGG
GACCTCTTACCACCGCGCACCCCACCTTACCAAGGGACAGGCCAGCAGCACAGACAACGC
TGTGGATAA
>3731 Human | Gene Stable ID :ENSG00000164871| transcript : 5 of 9 | Location : Homo sapiens:chromosome:8:7442683-7463674:-1 | Description : sperm associated antigen 11B [Source:HGNC Symbol;Acc:HGNC:14534]
ATGAGGCAACGATTGCTCCCGTCCGTCACCAGCCTTCTCCTTGTGGCCCTGCTGTTTCCA
GGATCGTCTCAAGCCAGACATGTGAACCACTCAGCCACTGAGGCTCTCGGAGAACTCAGG
GAAAGAGCCCCTGGGCAAGGCACAAACGGGTTTCAGCTGCTACGCCACGCAGTGAAACGG
GACCTCTTACCACCGCGCACCCCACCTTACCAAGTGCACATCTCTCACCGGGAGGCTCGA
GGACCCTCATTTAGGATCTGTGTGGACTTTTTAGGGCCTAGATGGGCCAGGGGATGTTCC
ACCGGGAATTAG
>3732 Human | Gene Stable ID :ENSG00000164871| transcript : 6 of 9 | Location : Homo sapiens:chromosome:8:7442683-7463674:-1 | Description : sperm associated antigen 11B [Source:HGNC Symbol;Acc:HGNC:14534]
ATGAAGGTCTTTTTTCTGTTTGCTGTTCTCTTTTGTTTGGTCCAAACAAACTCAGGGGAT
GTTCCACCGGGAATTAGAAATACCATCTGCCATATGCAGCAAGGGATCTGCAGACTTTTT
TTCTGCCATTCTGGTGAGAAAAAGCGTGACATTTGCTCTGATCCCTGGAATAGGTGTTGC
GTATCAAATACAGATGAAGAAGGAAAAGAGAAACCAGAGATGGATGGCAGATCTGGGATC
TAA
>3733 Human | Gene Stable ID :ENSG00000164871| transcript : 7 of 9 | Location : Homo sapiens:chromosome:8:7442683-7463674:-1 | Description : sperm associated antigen 11B [Source:HGNC Symbol;Acc:HGNC:14534]
ATGAAGGTCTTTTTTCTGTTTGCTGTTCTCTTTTGTTTGGTCCAAACAAACTCAGTGCAC
ATCTCTCACCGGGAGGCTCGAGGACCCTCATTTAGGATCTGTGTGGACTTTTTAGGGCCT
AGATGGGCCAGGGGATGTTCCACCGGGAATTAG
>3734 Human | Gene Stable ID :ENSG00000164871| transcript : 8 of 9 | Location : Homo sapiens:chromosome:8:7442683-7463674:-1 | Description : sperm associated antigen 11B [Source:HGNC Symbol;Acc:HGNC:14534]
ATGAGGCAACGATTGCTCCCGTCCGTCACCAGCCTTCTCCTTGTGGCCCTGCTGTTTCCA
GGATCGTCTCAAGCCAGACATGTGAACCACTCAGCCACTGAGGCTCTCGGAGAACTCAGG
GAAAGAGCCCCTGGGCAAGGCACAAACGGGTTTCAGCTGCTACGCCACGCAGTGAAACGG
GACCTCTTACCACCGCGCACCCCACCTTACCAAGGGGATGTTCCACCGGGAATTAGAAAT
ACCATCTGCCATATGCAGCAAGGGATCTGCAGACTTTTTTTCTGCCATTCTGGTGAGAAA
AAGCGTGACATTTGCTCTGATCCCTGGAATAGGTGTTGCGTATCAAATACAGATGAAGAA
GGAAAAGAGAAACCAGAGATGGATGGCAGATCTGGGATCTAA
>3735 Human | Gene Stable ID :ENSG00000164871| transcript : 9 of 9 | Location : Homo sapiens:chromosome:8:7442683-7463674:-1 | Description : sperm associated antigen 11B [Source:HGNC Symbol;Acc:HGNC:14534]
ATGAGGCAACGATTGCTCCCGTCCGTCACCAGCCTTCTCCTTGTGGCCCTGCTGTTTCCA
GGATCGTCTCAAGCCAGACATGTGAACCACTCAGCCACTGAGGCTCTCGGAGAACTCAGG
GAAAGAGCCCCTGGGCAAGGCACAAACGGGTTTCAGCTGCTACGCCACGCAGTGAAACGG
GACCTCTTACCACCGCGCACCCCACCTTACCAAGAACCTGCATCAGATTTAAAAGTTGTT
GACTGCAGGAGAAGTGAAGGCTTCTGCCAAGAATACTGTAATTATATGGAAACACAAGTA
GGCTACTGCTCTAAAAAGAAAGACGCCTGCTGTTTACATTAA
