# Supplementary material for: Aligning coding sequences with frameshift extension penalties
Source: Algorithms Mol Biol. 2017 Mar 31;12:10. doi: 10.1186/s13015-017-0101-4 (PMC5374649; doi:10.1186/s13015-017-0101-4)
Supplement: Supplementary file 2 — Additional file 2: CDS of the ten gene families. Zip file containing the CDS files at the fasta format for each of the ten gene families considered in the “Results” section. [file 13015_2017_101_MOESM2_ESM.zip › X.fasta]

>2146 Mouse | Gene Stable ID :ENSMUSG00000031860| transcript : 1 of 9 | Location : Mus musculus:chromosome:8:69832490-69872292:1 | Description : pre B cell leukemia homeobox 4 [Source:MGI Symbol;Acc:MGI:1931321]
ATGGCCGCCCCTCTGCGTCCCGTGCCGCCACAGCCCGCCCCGCGCCGCCTGCCGACCACA
GCTCCACTAGGCCATGACACGAGCGACGTCCTGCAGCAGATCATGGCCATCACCGACCAG
AGCCTGGACGAGGCTCAGGCCAGAAAGCATGCCCTGAACTGCCATCGGATGAAGTCTGCT
CTCTTCAGTGTGCTCTGCGAGATCAAGGGGAAGACTGCCGTGAGCATCCAGTTTCAGGAA
GAGGACCCTCCCGATGCCCAGCTGCTGAGGTTGGATAACATGCTGCTGGCTGAGGGTGTG
TCCAGGCCAGAGAAGAGAGGCCGAGGAGCAGCAGCAGGCAGCACAGCAACACCAGGTGGC
TGTCCAAATGACAATAGCATTGAGCACTCAGACTACAGGGCCAAGCTGTCCCAGATCCGA
CAGATTTACCACTCTGAGCTAGAGAAGTATGAACAGGCCTGTCGTGAGTTCACCACACAT
GTCACCAACCTTCTCCGGGAACAGAGTAGGGTGAGGCCTGTGTCTTGCAGGGAGATGGAA
CACATGGTGAACACCATCCAGAGCAAGTTCAGTGCCATCCAGAGGCAGCTGAAGCAGAGC
ACGTGTGAGGCTGTGATGACTCTACGCTCACGGTTCCTGGATGCCAGGCGCAAGCGGCGG
AATTTCAGCAAGCAGGCCACAGACGTGCTGAATGAATATTTCTATTCCCATTTGAGCAAC
CCTTACCCCAGTGAAGAGACCAAAGAAGAGCTGGCCAGGAAGGGTGGCATCACAGTGTCC
CAGGTCTCTAACTGGTTTGGCAACAAAAGAATCCGGTACAAAAAGAATACAGGGAAGTTT
CAGGAAGAAGCCACCATGTACACAGGGAAAGCATCCACAGTCACCAAGGCCCGGCGTCCC
AGGGGTCAGAGCAGCTGCCAGTCCACACCCAGCCCAGGTCCCTGTGGCCCCTTGCCACTG
ACCAATGGAAGTGACGTGGTTCTCACTCTGCGGACCCTGGCCTTCCTCCAGCCCCCCACT
GGGGGAGTCTGCCTACAGCCCCTGGTCCATAGTAACTGGCAGAGGGCCGCCCCACAGCCA
GCCTCATCACCTGCGGGAGAGTCTGGCAGCTTCAATTGGGATGCTGCATCTAATTAA
>2147 Human | Gene Stable ID :ENSG00000105717| transcript : 3 of 5 | Location : Homo sapiens:chromosome:19:19561706-19618916:-1 | Description : pre-B-cell leukemia homeobox 4 [Source:HGNC Symbol;Acc:HGNC:13403]
ATGGCCGCCCCGCCGCGCCCCGCGCCATCGCCCCCCGCCCCGCGGCGCCTCGACACGAGC
GACGTCCTGCAGCAGATCATGGCCATCACCGACCAGAGCCTGGACGAGGCACAGGCCAGA
AAGCATGCTCTGAATTGCCATCGGATGAAGCCTGCTCTGTTCAGCGTGCTCTGTGAGATC
AAGGAAAAGACAGTGGTAAGCATCCGTGGCATTCAAGACGAAGATCCCCCTGACGCCCAG
CTCCTGAGGCTGGATAACATGCTGCTGGCTGAGGGCGTGTGCAGGCCCGAGAAGAGAGGA
AGAGGAGGAGCGGTGGCCAGGGCCGGCACAGCAACACCAGGTGGCTGTCCAAATGACAAT
AGCATTGAGCACTCTGACTACAGGGCCAAGCTGTCCCAGATCCGACAGATTTACCACTCT
GAGCTAGAGAAATATGAACAGGCCTGTCGTGAGTTCACCACGCACGTCACCAACCTCCTC
CAGGAGCAGAGCAGGATGAGGCCTGTCTCCCCTAAGGAGATTGAGCGCATGGTCGGCGCC
ATTCACGGCAAGTTCAGCGCCATCCAGATGCAGTTGAAGCAGAGCACCTGTGAGGCAGTG
ATGACCCTGCGTTCGCGGCTGCTCGATGCCAGGCGCAAGCGGCGGAATTTCAGCAAGCAG
GCGACGGAAGTGCTGAATGAGTATTTTTACTCCCATCTGAACAACCCTTACCCCAGCGAA
GAAGCCAAAGAAGAGCTGGCCAGGAAGGGCGGCCTCACCATCTCCCAGGTCTCTAACTGG
TTTGGCAACAAAAGAATCCGGTATAAAAAGAACATGGGGAAGTTTCAAGAAGAGGCTACC
ATTTACACGGGTAAAACGGCTGTGGATACCACGGAAGTTGGGGTCCCAGGGAACCACGCC
AGCTGCCTGTCAACACCTAGCTCCGGCTCCTCTGGACCCTTCCCGCTGCCCAGCGCTGGG
GACGCCTTCCTCACCCTGCGGACTCTGGCCTCTCTCCAGCCTCCTCCTGGGGGAGGCTGC
CTGCAGTCCCAGGCCCAGGGTAGCTGGCAGGGGGCCACCCCCCAACCTGCAACTGCCTCA
CCTGCTGGAGACCCTGGCAGCATCAACTCCAGTACATCTAATTAA
>2148 Mouse | Gene Stable ID :ENSMUSG00000034673| transcript : 1 of 5 | Location : Mus musculus:chromosome:17:34591265-34597400:1 | Description : pre B cell leukemia homeobox 2 [Source:MGI Symbol;Acc:MGI:1341793]
ATGAAACCTGCCCTGTTTAGTGTCCTGTGTGAAATCAAGGAGAAAACTGGCCTTAGCATT
CGGAGCTCCCAAGAGGAGGAGCCCGTGGACCCACAGCTGATGCGCCTGGACAACATGCTT
CTGGCAGAAGGTGTGGCTGGACCCGAGAAAGGGGGCGGCTCCGCAGCAGCTGCTGCAGCT
GCCGCAGCCTCCGGTGGTGGCGTATCCCCGGACAACTCCATCGAACACTCAGACTATCGC
AGCAAGCTTGCCCAGATCCGCCACATCTACCACTCAGAGCTGGAGAAGTATGAGCAGGCA
TGCAATGAGTTCACAACTCACGTCATGAACCTGCTGAGGGAGCAGAGCCGCACTCGCCCG
GTCGCCCCCAAGGAGATGGAGCGCATGGTTAGCATCATCCATCGAAAGTTCAGCGCCATT
CAGATGCAGCTGAAGCAAAGCACCTGTGAGGCCGTCATGATCCTGCGTTCTCGCTTCCTG
GATGCCAGACGGAAACGCCGGAACTTCAGCAAACAGGCCACTGAGGTCCTGAATGAGTAT
TTCTACTCCCACCTGAGCAACCCTTACCCTAGTGAGGAGGCCAAAGAGGAGCTTGCCAAG
AAGTGTGGCATCACCGTCTCTCAGGTTTCCAACTGGTTCGGTAACAAGCGAATTCGCTAC
AAGAAGAATATTGGGAAGTTCCAAGAGGAGGCGAACATCTATGCTGTGAAGACAGCCGTG
TCAGTTGCCCAGGGGGGCCACAGCCGCACCAGCTCTCCAACGCCCCCTTCCTCTGCAGGC
TCTGGCGGCTCTTTCAATCTCTCAGGATCCGGAGACATGTTTCTGGGGATGCCCGGGCTC
AATGGCGATTCCTACCCTGCTTCCCAGGTGGAATCACTCCGACACTCGATGGGGCCGGGG
AGCTACGGGGATAACATTGGGGGAGGTCAGATATACAGTCCTCGAGAAATTCGGGCCAAT
GGTGGCTGGCAGGAGGCTGTGACCCCGTCCTCGGTGACATCCCCGACAGAGGGACCAGGA
AGTGTTCACTCTGACACCTCCAACTGA
>2149 Mouse | Gene Stable ID :ENSMUSG00000034673| transcript : 2 of 5 | Location : Mus musculus:chromosome:17:34591265-34597400:1 | Description : pre B cell leukemia homeobox 2 [Source:MGI Symbol;Acc:MGI:1341793]
ATGGACGAGCGGCTGCTGGGGCCGCCTCCTCCGGGCGGGGGCCGTGGGGGTCTGGGGCTG
GTAGGTGCGGAGCCCGGGGGCCCTGGCGAGCCTCCCGGTGGCGGAGACCCCGGTGGGGGA
AGTGGGGGGGTCCCGGGAGGCCGAGGGAAGCAAGACATCGGGGACATTCTGCAACAGATA
ATGACCATCACGGACCAGAGCCTGGACGAGGCCCAGGCCAAGAAACATGCCCTAAACTGT
CACCGAATGAAACCTGCCCTGTTTAGTGTCCTGTGTGAAATCAAGGAGAAAACTGGCCTT
AGCATTCGGAGCTCCCAAGAGGAGGAGCCCGTGGACCCACAGCTGATGCGCCTGGACAAC
ATGCTTCTGGCAGAAGGTGTGGCTGGACCCGAGAAAGGGGGCGGCTCCGCAGCAGCTGCT
GCAGCTGCCGCAGCCTCCGGTGGTGGCGTATCCCCGGACAACTCCATCGAACACTCAGAC
TATCGCAGCAAGCTTGCCCAGATCCGCCACATCTACCACTCAGAGCTGGAGAAGTATGAG
CAGGCATGCAATGAGTTCACAACTCACGTCATGAACCTGCTGAGGGAGCAGAGCCGCACT
CGCCCGGTCGCCCCCAAGGAGATGGAGCGCATGGTTAGCATCATCCATCGAAAGTTCAGC
GCCATTCAGATGCAGCTGAAGCAAAGCACCTGTGAGGCCGTCATGATCCTGCGTTCTCGC
TTCCTGGATGCCAGACGGAAACGCCGGAACTTCAGCAAACAGGCCACTGAGGTCCTGAAT
GAGTATTTCTACTCCCACCTGAGCAACCCTTACCCTAGTGAGGAGGCCAAAGAGGAGCTT
GCCAAGAAGTGTGGCATCACCGTCTCTCAGGTTTCCAACTGGTTCGGTAACAAGCGAATT
CGCTACAAGAAGAATATTGGGAAGTTCCAAGAGGAGGCGAACATCTATGCTGTGAAGACA
GCCGTGTCAGTTGCCCAGGGGGGCCACAGCCGCACCAGCTCTCCAACGCCCCCTTCCTCT
GCAGGCTCTGGCGGCTCTTTCAATCTCTCAGGATCCGGAGACATGTTTCTGGGGATGCCC
GGGCTCAATGGCGATTCCTACCCTGCTTCCCAGGTGGAATCACTCCGACACTCGATGGGG
CCGGGGAGCTACGGGGATAACATTGGGGGAGGTCAGATATACAGTCCTCGAGAAATTCGG
GCCAATGGTGGCTGGCAGGAGGCTGTGACCCCGTCCTCGGTGACATCCCCGACAGAGGGA
CCAGGAAGTGTTCACTCTGACACCTCCAACTGA
>2150 Mouse | Gene Stable ID :ENSMUSG00000034673| transcript : 3 of 5 | Location : Mus musculus:chromosome:17:34591265-34597400:1 | Description : pre B cell leukemia homeobox 2 [Source:MGI Symbol;Acc:MGI:1341793]
ATGACCATCACGGACCAGAGCCTGGACGAGGCCCAGGCCAAGAAACATGCCCTAAACTGT
CACCGAATGAAACCTGCCCTGTTTAGTGTCCTGTGTGAAATCAAGGAGAAAACTGGCCTT
AGCATTCGGAGCTCCCAAGAGGAGGAGCCCGTGGACCCACAGCTGATGCGCCTGGACAAC
ATGCTTCTGGCAGAAGGTGTGGCTGGACCCGAGAAAGGGGGCGGCTCCGCAGCAGCTGCT
GCAGCTGCCGCAGCCTCCGGTGGTGGCGTATCCCCGGACAACTCCATCGAACACTCAGAC
TATCGCAGCAAGCTTGCCCAGATCCGCCACATCTACCACTCAGAGCTGGAGAAGTATGAG
CAGGCATGCAATGAGTTCACAACTCACGTCATGAACCTGCTGAGGGAGCAGAGCCGCACT
CGCCCGGTCGCCCCCAAGGAGATGGAGCGCATGGTTAGCATCATCCATCGAAAGTTCAGC
GCCATTCAGATGCAGCTGAAGCAAAGCACCTGTGAGGCCGTCATGATCCTGCGTTCTCGC
TTCCTGGATGCCAGACGGAAACGCCGGAACTTCAGCAAACAGGCCACTGAGGTCCTGAAT
GAGTATTTCTACTCCCACCTGAGCAACCCTTACCCTAGTGAGGAGGCCAAAGAGGAGCTT
GCCAAGAAGTGTGGCATCACCGTCTCTCAGGTTTCCAACTGGTTCGGTAACAAGCGAATT
CGCTACAAGAAGAATATTGGGAAGTTCCAAGAGGAGGCGAACATCTATGCTGTGAAGACA
GCCGTGTCAGTTGCCCAGGGGGGCCACAGCCGCACCAGCTCTCCAACGCCCCCTTCCTCT
GCAGGCTCTGGCGGCTCTTTCAATCTCTCAGGATCCGGAGACATGTTTCTGGGGATGCCC
GGGCTCAATGGCGATTCCTACCCTGCTTCCCAGGTGGAATCACTCCGACACTCGATGGGG
CCGGGGAGCTACGGGGATAACATTGGGGGAGGTCAGATATACAGTCCTCGAGAAATTCGG
GCCAATGGTGGCTGGCAGGAGGCTGTGACCCCGTCCTCGGTGACATCCCCGACAGAGGGA
CCAGGAAGTGTTCACTCTGACACCTCCAACTGA
>2151 Mouse | Gene Stable ID :ENSMUSG00000052534| transcript : 1 of 8 | Location : Mus musculus:chromosome:1:168119363-168432270:-1 | Description : pre B cell leukemia homeobox 1 [Source:MGI Symbol;Acc:MGI:97495]
ATGGACGAGCAGCCGAGGCTGATGCATTCCCACGCTGGGGTCGGGATGGCCGGACACCCC
GGCCTGTCCCAGCACTTGCAGGATGGGGCCGGAGGGACCGAGGGGGAGGGCGGGAGGAAG
CAGGACATCGGGGACATTTTACAGCAAATTATGACCATCACAGACCAGAGTTTGGATGAA
GCGCAGGCCAGAAAACATGCTTTAAACTGCCACAGAATGAAGCCTGCCTTGTTTAATGTG
TTGTGTGAAATCAAAGAAAAAACAGTTTTGAGTATTCGGGGAGCCCAAGAAGAGGAGCCC
ACAGACCCCCAGCTCATGCGACTGGACAACATGCTGCTAGCAGAAGGGGTGGCGGGGCCT
GAGAAGGGCGGAGGCTCGGCAGCGGCGGCGGCGGCAGCGGCAGCTTCTGGGGGTGCAGGT
TCAGACAACTCAGTGGAGCATTCCGACTACAGAGCCAAACTCTCACAGATCAGACAAATC
TACCACACAGAGCTGGAGAAGTATGAGCAGGCATGCAATGAATTCACCACCCACGTGATG
AACCTCCTTCGAGAGCAAAGCCGGACCAGGCCCATCTCTCCGAAGGAGATCGAGCGGATG
GTGAGCATCATCCACCGCAAGTTCAGCTCCATCCAGATGCAGCTGAAACAGAGCACGTGC
GAGGCCGTCATGATCCTGCGCTCCCGGTTCCTGGATGCGAGGCGGAAGAGACGGAATTTC
AACAAGCAAGCCACAGAAATTCTGAATGAATATTTCTATTCCCATCTCAGCAACCCTTAC
CCCAGTGAGGAAGCCAAAGAGGAGTTAGCCAAGAAGTGCGGCATCACAGTCTCCCAGGTA
TCAAACTGGTTTGGAAATAAGCGAATCCGGTACAAGAAGAACATAGGTAAATTTCAAGAG
GAAGCCAATATTTATGCTGCCAAAACGGCTGTCACAGCCACCAATGTGTCAGCCCATGGA
AGCCAAGCTAACTCGCCCTCTACTCCCAACTCAGCGGGTGGATACCCTTCGCCATGTTAT
CAGCCAGACAGGAGGATACAGTGA
>2152 Mouse | Gene Stable ID :ENSMUSG00000052534| transcript : 2 of 8 | Location : Mus musculus:chromosome:1:168119363-168432270:-1 | Description : pre B cell leukemia homeobox 1 [Source:MGI Symbol;Acc:MGI:97495]
ATGGACGAGCAGCCGAGGCTGATGCATTCCCACGCTGGGGTCGGGATGGCCGGACACCCC
GGCCTGTCCCAGCACTTGCAGGATGGGGCCGGAGGGACCGAGGGGGAGGGCGGGAGGAAG
CAGGACATCGGGGACATTTTACAGCAAATTATGACCATCACAGACCAGAGTTTGGATGAA
GCGCAGGCCAGAAAACATGCTTTAAACTGCCACAGAATGAAGCCTGCCTTGTTTAATGTG
TTGTGTGAAATCAAAGAAAAAACAGTTTTGAGTATTCGGGGAGCCCAAGAAGAGGAGCCC
ACAGACCCCCAGCTCATGCGACTGGACAACATGCTGCTAGCAGAAGGGGTGGCGGGGCCT
GAGAAGGGCGGAGGCTCGGCAGCGGCGGCGGCGGCAGCGGCAGCTTCTGGGGGTGCAGGT
TCAGACAACTCAGTGGAGCATTCCGACTACAGAGCCAAACTCTCACAGATCAGACAAATC
TACCACACAGAGCTGGAGAAGTATGAGCAGGCATGCAATGAATTCACCACCCACGTGATG
AACCTCCTTCGAGAGCAAAGCCGGACCAGGCCCATCTCTCCGAAGGAGATCGAGCGGATG
GTGAGCATCATCCACCGCAAGTTCAGCTCCATCCAGATGCAGCTGAAACAGAGCACGTGC
GAGGCCGTCATGATCCTGCGCTCCCGGTTCCTGGATGCGAGGCGGAAGAGACGGAATTTC
AACAAGCAAGCCACAGAAATTCTGAATGAATATTTCTATTCCCATCTCAGCAACCCTTAC
CCCAGTGAGGAAGCCAAAGAGGAGTTAGCCAAGAAGTGCGGCATCACAGTCTCCCAGGTA
TCAAACTGGTTTGGAAATAAGCGAATCCGGTACAAGAAGAACATAGGTAAATTTCAAGAG
GAAGCCAATATTTATGCTGCCAAAACGGCTGTCACAGCCACCAATGTGTCAGCCCATGGA
AGCCAAGCTAACTCGCCCTCTACTCCCAACTCAGCGGGTTCTTCCAGTTCTTTTAACATG
TCAAACTCTGGAGATTTGTTCATGAGCGTGCAGTCACTCAATGGGGATTCTTACCAAGGG
GCCCAGGTTGGAGCCAACGTGCAATCACAGGTGGATACCCTTCGCCATGTTATCAGCCAG
ACAGGAGGATACAGTGACGGACTCGCAGCCAGTCAGATGTACAGTCCGCAGGGCATCAGT
GCTAATGGAGGTTGGCAGGATGCTACTACCCCTTCATCAGTGACCTCCCCTACAGAAGGC
CCTGGCAGTGTTCACTCTGATACCTCCAACTGA
>2153 Mouse | Gene Stable ID :ENSMUSG00000052534| transcript : 5 of 8 | Location : Mus musculus:chromosome:1:168119363-168432270:-1 | Description : pre B cell leukemia homeobox 1 [Source:MGI Symbol;Acc:MGI:97495]
ATGGACGAGCAGCCGAGGCTGATGCATTCCCACGCTGGGGTCGGGATGGCCGGACACCCC
GGCCTGTCCCAGCACTTGCAGGATGGGGCCGGAGGGACCGAGGGGGAGGGCGGGAGGAAG
CAGGACATCGGGGACATTTTACAGCAAATTATGACCATCACAGACCAGAGTTTGGATGAA
GCGCAGGCCAGAAAACATGCTTTAAACTGCCACAGAATGAAGCCTGCCTTGTTTAATGTG
TTGTGTGAAATCAAAGAAAAAACAGTTTTGAGTATTCGGGGAGCCCAAGAAGAGGAGCCC
ACAGACCCCCAGCTCATGCGACTGGACAACATGCTGCTAGCAGAAGGGGTGGCGGGGCCT
GAGAAGGGCGGAGGCTCGGCAGCGGCGGCGGCGGCAGCGGCAGCTTCTGGGGGTGCAGGT
TCAGACAACTCAGTGGAGCATTCCGACTACAGAGCCAAACTCTCACAGATCAGACAAATC
TACCACACAGAGCTGGAGAAGTATGAGCAGGCATGCAATGAATTCACCACCCACGTGATG
AACCTCCTTCGAGAGCAAAGCCGGACCAGGCCCATCTCTCCGAAGGAGATCGAGCGGATG
GTGAGCATCATCCACCGCAAGTTCAGCTCCATCCAGATGCAGCTGAAACAGAGCACGTGC
GAGGCCGTCATGATCCTGCGCTCCCGGTTCCTGGATGCGAGGCGGAAGAGACGGAATTTC
AACAAGCAAGCCACAGAAATTCTGAATGAATATTTCTATTCCCATCTCAGCAACCCTTAC
CCCAGTGAGGAAGCCAAAGAGGAGTTAGCCAAGAAGTGCGGCATCACAGTCTCCCAGGTG
GATACCCTTCGCCATGTTATCAGCCAGACAGGAGGATACAGTGACGGACTCGCAGCCAGT
CAGATGTACAGTCCGCAGGGCATCAGTGCTAATGGAGGTTGGCAGGATGCTACTACCCCT
TCATCAGTGACCTCCCCTACAGAAGGCCCTGGCAGTGTTCACTCTGATACCTCCAACTGA
>2154 Human | Gene Stable ID :ENSG00000185630| transcript : 2 of 22 | Location : Homo sapiens:chromosome:1:164555583-164899296:1 | Description : pre-B-cell leukemia homeobox 1 [Source:HGNC Symbol;Acc:HGNC:8632]
ATGGACGAGCAGCCCAGGCTGATGCATTCCCATGCTGGGGTCGGGATGGCCGGACACCCC
GGCCTGTCCCAGCACTTGCAGGATGGGGCCGGAGGGACCGAGGGGGAGGGCGGGAGGAAG
CAGGACATTGGAGACATTTTACAGCAAATTATGACCATCACAGACCAGAGTTTGGATGAG
GCGCAGGCCAGCAACTACATGGCGGAGGAGTAA
>2155 Human | Gene Stable ID :ENSG00000185630| transcript : 4 of 22 | Location : Homo sapiens:chromosome:1:164555583-164899296:1 | Description : pre-B-cell leukemia homeobox 1 [Source:HGNC Symbol;Acc:HGNC:8632]
ATGGACGAGCAGCCCAGGCTGATGCATTCCCATGCTGGGGTCGGGATGGCCGGACACCCC
GGCCTGTCCCAGCACTTGCAGGATGGGGCCGGAGGGACCGAGGGGGAGGGCGGGAGGAAG
CAGGACATTGGAGACATTTTACAGCAAATTATGACCATCACAGACCAGAGTTTGGATGAG
GCGCAGGCCAGAAAACATGCTTTAAACTGCCACAGAATGAAGCCTGCCTTGTTTAATGTG
TTGTGTGAAATCAAAGAAAAAACAGTTTTGAGTATCCGAGGAGCCCAGGAGGAGGAACCC
ACAGACCCCCAGCTGATGCGGCTGGACAACATGCTGTTAGCGGAAGGCGTGGCGGGGCCT
GAGAAGGGCGGAGGGTCGGCGGCAGCGGCGGCAGCGGCGGCGGCTTCTGGAGGGGCAGGT
TCAGACAACTCAGTGGAGCATTCAGATTACAGAGCCAAACTCTCACAGATCAGACAAATC
TACCATACGGAGCTGGAGAAATACGAGCAGGCCTGCAACGAGTTCACCACCCACGTGATG
AATCTCCTGCGAGAGCAAAGCCGGACCAGGCCCATCTCCCCAAAGGAGATTGAGCGGATG
GTCAGCATCATCCACCGCAAGTTCAGCTCCATCCAGATGCAGCTCAAGCAGAGCACGTGC
GAGGCGGTGATGATCCTGCGTTCCCGATTTCTGGATGCGCGGCGGAAGAGACGGAATTTC
AACAAGCAAGCGACAGAAATCCTGAATGAATATTTCTATTCCCATCTCAGCAACCCTTAC
CCCAGTGAGGAAGCCAAAGAGGAGTTAGCCAAGAAGTGTGGCATCACAGTCTCCCAGGTA
TCAAACTGGTTTGGAAATAAGCGAATCCGGTACAAGAAGAACATAGGTAAATTTCAAGAG
GAAGCCAATATTTATGCTGCCAAAACAGCTGTCACTGCTACCAATGTGTCAGCCCATGGA
AGCCAAGCTAACTCGCCCTCAACTCCCAACTCGGCTGGTTCTTCCAGTTCTTTTAACATG
TCAAACTCTGGAGATTTGTTCATGAGCGTGCAGTCACTCAATGGGGATTCTTACCAAGGG
GCCCAGGTTGGAGCCAACGTGCAATCACAGGTGGATACCCTTCGCCATGTTATCAGCCAG
ACAGGAGGATACAGTGATGGACTCGCAGCCAGTCAGATGTACAGTCCGCAGGGCATCAGT
GCTAATGGAGGTTGGCAGGATGCTACTACCCCTTCATCAGTGACCTCCCCTACAGAAGGC
CCTGGCAGTGTTCACTCTGATACCTCCAACTGA
>2156 Human | Gene Stable ID :ENSG00000185630| transcript : 5 of 22 | Location : Homo sapiens:chromosome:1:164555583-164899296:1 | Description : pre-B-cell leukemia homeobox 1 [Source:HGNC Symbol;Acc:HGNC:8632]
ATGGACGAGCAGCCCAGGCTGATGCATTCCCATGCTGGGGTCGGGATGGCCGGACACCCC
GGCCTGTCCCAGCACTTGCAGGATGGGGCCGGAGGGACCGAGGGGGAGGGCGGGAGGAAG
CAGGACATTGGAGACATTTTACAGCAAATTATGACCATCACAGACCAGAGTTTGGATGAG
GCGCAGGCCAGAAAACATGCTTTAAACTGCCACAGAATGAAGCCTGCCTTGTTTAATGTG
TTGTGTGAAATCAAAGAAAAAACAGTTTTGAGTATCCGAGGAGCCCAGGAGGAGGAACCC
ACAGACCCCCAGCTGATGCGGCTGGACAACATGCTGTTAGCGGAAGGCGTGGCGGGGCCT
GAGAAGGGCGGAGGGTCGGCGGCAGCGGCGGCAGCGGCGGCGGCTTCTGGAGGGGCAGGT
TCAGACAACTCAGTGGAGCATTCAGATTACAGAGCCAAACTCTCACAGATCAGACAAATC
TACCATACGGAGCTGGAGAAATACGAGCAGGCCTGCAACGAGTTCACCACCCACGTGATG
AATCTCCTGCGAGAGCAAAGCCGGACCAGGCCCATCTCCCCAAAGGAGATTGAGCGGATG
GTCAGCATCATCCACCGCAAGTTCAGCTCCATCCAGATGCAGCTCAAGCAGAGCACGTGC
GAGGCGGTGATGATCCTGCGTTCCCGATTTCTGGATGCGCGGCGGAAGAGACGGAATTTC
AACAAGCAAGCGACAGAAATCCTGAATGAATATTTCTATTCCCATCTCAGCAACCCTTAC
CCCAGTGAGGAAGCCAAAGAGGAGTTAGCCAAGAAGTGTGGCATCACAGTCTCCCAGGTA
TCAAACTGGTTTGGAAATAAGCGAATCCGGTACAAGAAGAACATAGGTAAATTTCAAGAG
GAAGCCAATATTTATGCTGCCAAAACAGCTGTCACTGCTACCAATGTGTCAGCCCATGGA
AGCCAAGCTAACTCGCCCTCAACTCCCAACTCGGCTGGTTCTTCCAGTTCTTTTAACATG
TCAAACTCTGGAGATTTGTTCATGAGCGTGCAGTCACTCAATGGGGATTCTTACCAAGGG
GCCCAGGTTGGAGCCAACGTGCAATCACAGGTGGATACCCTTCGCCATGTTATCAGCCAG
ACAGGAGGATACAGTGATGGACTCGCAGCCAGTCAGATGTACAGTCCGCAGGGCATCAGT
CACCTCCCCCGGCACCCCCGGCAAGCCCACTATCACTTCCGACTTCCAACGTGGCATCCG
TGA
>2157 Human | Gene Stable ID :ENSG00000185630| transcript : 7 of 22 | Location : Homo sapiens:chromosome:1:164555583-164899296:1 | Description : pre-B-cell leukemia homeobox 1 [Source:HGNC Symbol;Acc:HGNC:8632]
ATGGACGAGCAGCCCAGGCTGATGCATTCCCATGCTGGGGTCGGGATGGCCGGACACCCC
GGCCTGTCCCAGCACTTGCAGGATGGGGCCGGAGGGACCGAGGGGGAGGGCGGGAGGAAG
CAGGACATTGGAGACATTTTACAGCAAATTATGACCATCACAGACCAGAGTTTGGATGAG
GCGCAGGCCAGAAAACATGCTTTAAACTGCCACAGAATGAAGCCTGCCTTGTTTAATGTG
TTGTGTGAAATCAAAGAAAAAACAGTTTTGAGTATCCGAGGAGCCCAGGAGGAGGAACCC
ACAGACCCCCAGCTGATGCGGCTGGACAACATGCTGTTAGCGGAAGGCGTGGCGGGGCCT
GAGAAGGGCGGAGGGTCGGCGGCAGCGGCGGCAGCGGCGGCGGCTTCTGGAGGGGCAGGT
TCAGACAACTCAGTGGAGCATTCAGATTACAGAGCCAAACTCTCACAGATCAGACAAATC
TACCATACGGAGCTGGAGAAATACGAGCAGGCCTGCAACGAGTTCACCACCCACGTGATG
AATCTCCTGCGAGAGCAAAGCCGGACCAGGCCCATCTCCCCAAAGGAGATTGAGCGGATG
GTCAGCATCATCCACCGCAAGTTCAGCTCCATCCAGATGCAGCTCAAGCAGAGCACGTGC
GAGGCGGTGATGATCCTGCGTTCCCGATTTCTGGATGCGCGGCGGAAGAGACGGAATTTC
AACAAGCAAGCGACAGAAATCCTGAATGAATATTTCTATTCCCATCTCAGCAACCCTTAC
CCCAGTGAGGAAGCCAAAGAGGAGTTAGCCAAGAAGTGTGGCATCACAGTCTCCCAGGTA
TCAAACTGGTTTGGAAATAAGCGAATCCGGTACAAGAAGAACATAGGTAAATTTCAAGAG
GAAGCCAATATTTATGCTGCCAAAACAGCTGTCACTGCTACCAATGTGTCAGCCCATGGA
AGCCAAGCTAACTCGCCCTCAACTCCCAACTCGGCTGGTGGATACCCTTCGCCATGTTAT
CAGCCAGACAGGAGGATACAGTGA
>2158 Human | Gene Stable ID :ENSG00000185630| transcript : 8 of 22 | Location : Homo sapiens:chromosome:1:164555583-164899296:1 | Description : pre-B-cell leukemia homeobox 1 [Source:HGNC Symbol;Acc:HGNC:8632]
ATGGACGAGCAGCCCAGGCTGATGCATTCCCATGCTGGGGTCGGGATGGCCGGACACCCC
GGCCTGTCCCAGCACTTGCAGGATGGGGCCGGAGGGACCGAGGGGGAGGGCGGGAGGAAG
CAGGACATTGGAGACATTTTACAGCAAATTATGACCATCACAGACCAGAGTTTGGATGAG
GCGCAGGCCAGAAAACATGCTTTAAACTGCCACAGAATGAAGCCTGCCTTGTTTAATGTG
TTGTGTGAAATCAAAGAAAAAACAGTTTTGAGTATCCGAGGAGCCCAGGAGGAGGAACCC
ACAGACCCCCAGCTGATGCGGCTGGACAACATGCTGTTAGCGGAAGGCGTGGCGGGGCCT
GAGAAGGGCGGAGGGTCGGCGGCAGCGGCGGCAGCGGCGGCGGCTTCTGGAGGGGCAGGT
TCAGACAACTCAGTGGAGCATTCAGATTACAGAGCCAAACTCTCACAGATCAGACAAATC
TACCATACGGAGCTGGAGAAATACGAGCAGGCCTGCAACGAGTTCACCACCCACGTGATG
AATCTCCTGCGAGAGCAAAGCCGGACCAGGCCCATCTCCCCAAAGGAGATTGAGCGGATG
GTCAGCATCATCCACCGCAAGTTCAGCTCCATCCAGATGCAGCTCAAGCAGAGCACGTGC
GAGGCGGTGATGATCCTGCGTTCCCGATTTCTGGATGCGCGGCGGAAGAGACGGAATTTC
AACAAGCAAGCGACAGAAATCCTGAATGAATATTTCTATTCCCATCTCAGCAACCCTTAC
CCCAGTGAGGAAGCCAAAGAGGAGTTAGCCAAGAAGTGTGGCATCACAGTCTCCCAGGTG
GATACCCTTCGCCATGTTATCAGCCAGACAGGAGGATACAGTGATGGACTCGCAGCCAGT
CAGATGTACAGTCCGCAGGGCATCAGTGCTAATGGAGGTTGGCAGGATGCTACTACCCCT
TCATCAGTGACCTCCCCTACAGAAGGCCCTGGCAGTGTTCACTCTGATACCTCCAACTGA
>2159 Human | Gene Stable ID :ENSG00000185630| transcript : 14 of 22 | Location : Homo sapiens:chromosome:1:164555583-164899296:1 | Description : pre-B-cell leukemia homeobox 1 [Source:HGNC Symbol;Acc:HGNC:8632]
ATGCGGCTGGACAACATGCTGTTAGCGGAAGGCGTGGCGGGGCCTGAGAAGGGCGGAGGG
TCGGCGGCAGCGGCGGCAGCGGCGGCGGCTTCTGGAGGGGCAGGTTCAGACAACTCAGTG
GAGCATTCAGATTACAGAGCCAAACTCTCACAGATCAGACAAATCTACCATACGGAGCTG
GAGAAATACGAGCAGGCCTGCAACGAGTTCACCACCCACGTGATGAATCTCCTGCGAGAG
CAAAGCCGGACCAGGCCCATCTCCCCAAAGGAGATTGAGCGGATGGTCAGCATCATCCAC
CGCAAGTTCAGCTCCATCCAGATGCAGCTCAAGCAGAGCACGTGCGAGGCGGTGATGATC
CTGCGTTCCCGATTTCTGGATGCGCGGCGGAAGAGACGGAATTTCAACAAGCAAGCGACA
GAAATCCTGAATGAATATTTCTATTCCCATCTCAGCAACCCTTACCCCAGTGAGGAAGCC
AAAGAGGAGTTAGCCAAGAAGTGTGGCATCACAGTCTCCCAGGTATCAAACTGGTTTGGA
AATAAGCGAATCCGGTACAAGAAGAACATAGGTAAATTTCAAGAGGAAGCCAATATTTAT
GCTGCCAAAACAGCTGTCACTGCTACCAATGTGTCAGCCCATGGAAGCCAAGCTAACTCG
CCCTCAACTCCCAACTCGGCTGGTTCTTCCAGTTCTTTTAACATGTCAAACTCTGGAGAT
TTGTTCATGAGCGTGCAGTCACTCAATGGGGATTCTTACCAAGGGGCCCAGGTTGGAGCC
AACGTGCAATCACAGGTGGATACCCTTCGCCATGTTATCAGCCAGACAGGAGGATACAGT
GATGGACTCGCAGCCAGTCAGATGTACAGTCCGCAGGGCATCAGTGCTAATGGAGGTTGG
CAGGATGCTACTACCCCTTCATCAGTGACCTCCCCTACAGAAGGCCCTGGCAGTGTTCAC
TCTGATACCTCCAACTGA
>2160 Mouse | Gene Stable ID :ENSMUSG00000038718| transcript : 1 of 10 | Location : Mus musculus:chromosome:2:34171456-34373142:-1 | Description : pre B cell leukemia homeobox 3 [Source:MGI Symbol;Acc:MGI:97496]
ATGGACGATCAATCCAGGATGCTGCAGACTCTGGCCGGGGTGAACCTGGCCGGCCACTCG
GTCCAGGGGGGTATGGCTCTGCCGCCTCCCCCTCACGGCCACGAAGGGGCGGACGGCGAC
GGCAGGAAGCAGGACATCGGCGACATCCTCCACCAGATCATGACCATCACCGACCAGAGC
TTGGACGAGGCGCAAGCAAAGAAACATGCTCTGAACTGTCACAGAATGAAACCGGCGCTC
TTCAGCGTCTTGTGTGAGATCAAAGAGAAAACAGGTCTCAGCATCAGAGGAGCCCAGGAG
GAAGACCCTCCCGACCCCCAGCTAATGAGACTGGACAATATGCTTTTGGCAGAAGGGGTT
TCAGGTCCTGAGAAAGGTGGGGGATCGGCGGCAGCAGCTGCAGCCGCGGCAGCCTCTGGA
GGTTCTTCAGATAACTCTATTGAACACTCAGATTACAGAGCCAAATTGACCCAGATCAGA
CAAATCTATCACACAGAACTGGAGAAATATGAACAGGCATGTAATGAATTCACAACACAT
GTGATGAACCTTCTCCGAGAACAGAGTAGAACGCGTCCCATTTCCCCGAAAGAGATCGAA
AGGATGGTGGGCATCATCCATCGGAAATTTAGTTCCATTCAGATGCAGCTCAAGCAAAGC
ACGTGTGAAGCAGTTATGATTTTGAGATCAAGGTTCCTTGATGCCAGACGGAAAAGGCGT
AACTTCAGTAAACAGGCTACGGAAATCTTGAATGAATATTTTTACTCACACCTCAGCAAC
CCCTACCCCAGTGAAGAAGCCAAAGAGGAGCTGGCCAAGAAATGCAGCATCACAGTATCA
CAGGTATCCAACTGGTTTGGCAACAAACGAATCAGGTACAAGAAGAACATCGGCAAATTT
CAAGAGGAGGCCAATCTCTATGCTGCAAAAACAGCCGTGACAGCCGCACATGCAGTGGCT
GCAGCCGTGCAGAACAACCAGACCAACTCACCCACCACGCCAAACTCTGGTGGATACCCT
CCGTCATGTTATCAATCAGACGGGAGGCTACAGTGA
>2161 Mouse | Gene Stable ID :ENSMUSG00000038718| transcript : 2 of 10 | Location : Mus musculus:chromosome:2:34171456-34373142:-1 | Description : pre B cell leukemia homeobox 3 [Source:MGI Symbol;Acc:MGI:97496]
ATGGACGATCAATCCAGGATGCTGCAGACTCTGGCCGGGGTGAACCTGGCCGGCCACTCG
GTCCAGGGGGGTATGGCTCTGCCGCCTCCCCCTCACGGCCACGAAGGGGCGGACGGCGAC
GGCAGGAAGCAGGACATCGGCGACATCCTCCACCAGATCATGACCATCACCGACCAGAGC
TTGGACGAGGCGCAAGCAAAGAAACATGCTCTGAACTGTCACAGAATGAAACCGGCGCTC
TTCAGCGTCTTGTGTGAGATCAAAGAGAAAACAGGTCTCAGCATCAGAGGAGCCCAGGAG
GAAGACCCTCCCGACCCCCAGCTAATGAGACTGGACAATATGCTTTTGGCAGAAGGGGTT
TCAGGTCCTGAGAAAGGTGGGGGATCGGCGGCAGCAGCTGCAGCCGCGGCAGCCTCTGGA
GGTTCTTCAGATAACTCTATTGAACACTCAGATTACAGAGCCAAATTGACCCAGATCAGA
CAAATCTATCACACAGAACTGGAGAAATATGAACAGGCATGTAATGAATTCACAACACAT
GTGATGAACCTTCTCCGAGAACAGAGTAGAACGCGTCCCATTTCCCCGAAAGAGATCGAA
AGGATGGTGGGCATCATCCATCGGAAATTTAGTTCCATTCAGATGCAGCTCAAGCAAAGC
ACGTGTGAAGCAGTTATGATTTTGAGATCAAGGTTCCTTGATGCCAGACGGAAAAGGCGT
AACTTCAGTAAACAGGCTACGGAAATCTTGAATGAATATTTTTACTCACACCTCAGCAAC
CCCTACCCCAGTGAAGAAGCCAAAGAGGAGCTGGCCAAGAAATGCAGCATCACAGTATCA
CAGGTATCCAACTGGTTTGGCAACAAACGAATCAGGTACAAGAAGAACATCGGCAAATTT
CAAGAGGAGGCCAATCTCTATGCTGCAAAAACAGCCGTGACAGCCGCACATGCAGTGGCT
GCAGCCGTGCAGAACAACCAGACCAACTCACCCACCACGCCAAACTCTGGTTCTTCTGGT
TCTTTTAACCTCCCAAATTCTGGGGACATGTTCATGAACATGCAGAGTCTGAATGGGGAT
TCTTACCAAGGGTCCCAAGTCGGAGCCAATGTGCAGTCACAGGTGGATACCCTCCGTCAT
GTTATCAATCAGACGGGAGGCTACAGTGACGGCCTTGGAGCAAACTCACTGTACAGTCCA
CATAACTTAAACGCTAATGGAGGCTGGCAGGACGCAACAACTCCATCTTCTGTGACTTCT
CCTACGGAAGGCCCGGGCAGTGTGCACTCGGATACCTCTAACTAA
>2162 Human | Gene Stable ID :ENSG00000204304| transcript : 1 of 5 | Location : Homo sapiens:chromosome:6:32184740-32190186:-1 | Description : pre-B-cell leukemia homeobox 2 [Source:HGNC Symbol;Acc:HGNC:8633]
ATGGACGAACGGCTACTGGGGCCGCCCCCTCCAGGCGGGGGCCGGGGGGGCCTGGGATTG
GTGAGTGGGGAGCCTGGGGGCCCTGGCGAGCCTCCCGGTGGCGGAGACCCCGGTGGGGGT
AGCGGGGGGGTCCCGGGAGGCCGAGGGAAGCAAGACATCGGGGACATTCTGCAGCAGATA
ATGACCATCACCGACCAGAGCCTGGACGAGGCCCAGGCCAAGAAACACGCCCTAAACTGC
CACCGAATGAAGCCTGCTCTCTTTAGCGTCCTGTGTGAAATCAAGGAGAAAACTGGCCTC
AGCATTCGGAGCTCCCAGGAGGAGGAGCCGGTGGACCCACAGCTGATGCGCTTGGACAAC
ATGCTTCTGGCAGAGGGTGTGGCTGGGCCCGAGAAAGGGGGCGGCTCAGCAGCAGCAGCT
GCAGCCGCTGCAGCCTCTGGTGGTGGTGTGTCCCCTGACAACTCCATCGAACACTCGGAC
TATCGCAGCAAACTTGCCCAGATCCGTCACATATACCACTCGGAGCTGGAGAAGTATGAG
CAGGCATGTAATGAGTTCACGACCCATGTCATGAACCTGCTGAGGGAGCAGAGCCGCACC
AGGCCCGTGGCCCCCAAAGAGATGGAACGCATGGTGAGCATCATCCATCGAAAGTTCAGC
GCCATCCAGATGCAGCTGAAGCAGAGCACCTGCGAGGCTGTGATGATCCTGCGCTCCCGT
TTCCTGGATGCCAGACGAAAGCGCCGTAACTTCAGCAAACAGGCCACTGAGGTCCTAAAT
GAGTATTTCTACTCCCACCTGAGTAACCCATATCCTAGTGAGGAGGCCAAGGAGGAGCTT
GCCAAGAAGTGTGGCATCACCGTGTCTCAGGTCTCCAACTGGTTTGGCAACAAGAGGATT
CGCTATAAGAAAAACATCGGAAAGTTCCAAGAGGAGGCAAACATCTATGCTGTCAAGACC
GCCGTGTCAGTCACCCAGGGGGGCCACAGCCGCACCAGCTCCCCGACACCCCCTTCCTCT
GCAGGCTCTGGCGGCTCTTTCAATCTCTCAGGATCTGGAGACATGTTTCTGGGGATGCCT
GGGCTCAACGGAGATTCCTATTCTGCTTCCCAGGTGGAATCACTCCGACACTCGATGGGG
CCAGGGGGCTATGGGGATAACCTCGGGGGAGGCCAGATGTACAGCCCACGGGAAATGAGG
GCAAATGGCAGCTGGCAAGAGGCTGTGACCCCCTCTTCAGTGACATCCCCAACGGAGGGA
CCAGGGAGTGTTCACTCTGATACCTCCAACTGA
>2163 Cow | Gene Stable ID :ENSBTAG00000013801| transcript : 1 of 1 | Location : Bos taurus:chromosome:3:4228462-4527283:-1 | Description : pre-B-cell leukemia homeobox 1 [Source:HGNC Symbol;Acc:HGNC:8632]
ATGGACGAGCAGCCCAGGCTGATGCATTCCCATGCTGGGGTCGGGATGGCCGGACACCCC
GGCCTGTCCCAGCACTTGCAGGATGGGGCCGGAGGGACCGAGGGGGAGGGCGGGAGGAAG
CAGGACATTGGAGACATTTTACAGCAAATTATGACCATCACAGACCAGAGTTTGGATGAG
GCGCAGGCCAGAAAACATGCTTTAAACTGCCACAGAATGAAGCCTGCCTTGTTTAATGTC
TTGTGTGAAATCAAAGAGAAAACAGTTTTGAGTATCCGGGGAGCCCAGGAAGAGGAGCCA
ACAGACCCGCAGCTGATGCGACTGGACAACATGCTGCTGGCCGAGGGGGTGGCGGGGCCC
GAGAAGGGCGGGGGCTCAGCGGCGGCGGCGGCCGCGGCTGCTGCTTCTGGAGGCGCCGGT
TCCGACAACTCAGTGGAGCATTCCGATTACAGAGCCAAACTCTCACAGATCAGACAAATC
TACCACACGGAGCTGGAGAAATACGAGCAGGCATGTAACGAGTTCACCACCCATGTGATG
AACCTCCTGCGAGAACAAAGCCGGACCAGGCCTATTTCCCCAAAGGAGATCGAGCGGATG
GTCAGTATCATCCACCGCAAGTTCAGCTCCATCCAGATGCAGCTCAAGCAGAGCACGTGT
GAGGCCGTCATGATCCTGCGTTCCCGGTTCCTGGATGCGCGGCGGAAGAGACGAAATTTC
AACAAGCAAGCGACGGAAATCCTGAATGAATATTTCTATTCCCATCTCAGCAACCCTTAC
CCCAGTGAGGAAGCCAAAGAGGAGCTAGCCAAGAAGTGCGGCATCACAGTGTCCCAGGTA
TCAAACTGGTTTGGAAATAAACGAATCCGGTACAAGAAGAACATAGGTAAATTTCAAGAG
GAAGCCAATATTTATGCTGCCAAAACAGCTGTCACTGCTACCAATGTGTCAGCCCATGGA
AGCCAAGCTAACTCACCCTCAACTCCCAACTCAGCTGGTTCTTCCAGTTCTTTTAACATG
TCAAACTCTGGAGATTTGTTCATGAGCGTGCAGTCACTCAATGGGGATTCTTACCAAGGG
GCCCAGGTTGGAGCCAACGTGCAATCACAGGTGGATACCCTTCGCCATGTTATCAGCCAG
ACAGGAGGATACAGTGACGGACTCGCAGCCAGTCAGATGTACAGTCCGCAGGGCATCAGT
GCTAATGGAGGTTGGCAGGATGCTACTACCCCTTCATCAGTGACCTCCCCTACAGAAGGC
CCTGGCAGTGTTCACTCTGATACCTCCAACTGA
>2164 Cow | Gene Stable ID :ENSBTAG00000014421| transcript : 1 of 1 | Location : Bos taurus:chromosome:23:27003268-27006749:1 | Description : Bos taurus pre-B-cell leukemia homeobox 2 (PBX2), mRNA. [Source:RefSeq mRNA;Acc:NM_001256883]
ATGGACGAGCGGCTGCTGGGGCCGCCCCCTCCAGGCGGGGGCCGGGGGGCCCTTGGATTG
GTGGGTGGGGAGCCTGGGGGCCCTGGCGAACCTCCCGGTGGCGGAGACCCCGGTGGGGGT
AGCGGGGGGGTCCCGGGAGGCCGAGGGAAGCAAGACATCGGGGACATTCTGCAGCAGATA
ATGACCATCACCGACCAGAGCCTGGATGAGGCCCAGGCCAAGAAACACGCCCTAAACTGC
CACCGCATGAAGCCTGCTCTCTTTAGCGTCCTGTGTGAAATCAAGGAGAAAACTGGCCTC
AGCATTCGAAGCTCCCAAGAGGAGGAGCCTGTGGATCCACAGCTGATGCGCTTGGACAAC
ATGCTTCTGGCAGAGGGTGTGGCTGGGCCTGAGAAAGGGGGTGGCTCAGCGGCTGCAGCG
GCAGCAGCTGCAGCCTCCGGGGGCGGAGTGTCCCCTGACAACTCCATCGAACACTCGGAC
TATCGCAGCAAACTTGCCCAGATCCGCCACATTTACCACTCGGAGCTGGAGAAATATGAG
CAGGCGTGTAACGAGTTCACAACCCACGTCATGAACCTGCTGAGGGAGCAGAGCCGCACG
CGGCCCGTGGCACCCAAGGAGATGGAGCGCATGGTGAGCATCATCCACCGGAAGTTCAGC
GCCATCCAGATGCAACTCAAGCAGAGCACCTGCGAGGCCGTCATGATCCTACGTTCCCGC
TTCCTGGACGCCAGACGGAAACGCCGTAACTTCAGCAAACAGGCCACGGAGGTTCTGAAT
GAGTATTTCTACTCCCACCTGAGTAACCCATACCCTAGTGAGGAGGCTAAGGAGGAGCTT
GCCAAGAAGTGCGGAATCACTGTCTCTCAGGTCTCCAACTGGTTTGGCAACAAGCGGATT
CGCTATAAGAAAAACATAGGAAAGTTCCAGGAGGAGGCAAACATTTATGCCGTCAAGACC
GCCGTGTCGGTCACCCAGGGAGGTCACAGCCGCACCAGCTCCCCGACACCCCCTTCCTCC
GCAGGCTCTGGTGGCTCTTTCAATCTCTCAGGATCCGGTGACATGTTTCTGGGGATGCCC
GGGCTCAACGGAGATTCCTACTCTGCCTCCCAGGTGGAATCACTCCGACACTCAATGGGG
CCAGGGGGCTACGGGGATAACCTCGGGGGAGGCCAGATGTATAGCCCTCGGGAAATGAGG
GCAAATGGCGGCTGGCAGGAGGCTGTGACCCCGTCCTCAGTGACATCCCCGACAGAGGGA
CCAGGGAGCGTTCATTCGGACACTTCCAACTGA
>2165 Human | Gene Stable ID :ENSG00000167081| transcript : 1 of 12 | Location : Homo sapiens:chromosome:9:125747344-125967377:1 | Description : pre-B-cell leukemia homeobox 3 [Source:HGNC Symbol;Acc:HGNC:8634]
ATGGACGATCAATCCAGGATGCTGCAGACTCTGGCCGGGGTGAACCTGGCTGGCCACTCG
GTGCAGGGGGGCATGGCCCTGCCGCCTCCCCCGCACGGCCACGAAGGGGCGGACGGCGAC
GGCAGGAAGCAGGACATCGGCGACATCCTCCACCAGATCATGACCATCACCGACCAGAGC
TTGGACGAGGCGCAAGCAAAGAAACATGCCCTGAACTGTCACAGAATGAAACCAGCGCTC
TTCAGCGTCCTGTGTGAGATCAAAGAGAAAACAGGTCTCAGCATCAGAGGAGCCCAGGAG
GAGGACCCTCCCGATCCCCAGCTAATGAGACTGGACAATATGCTTTTGGCAGAAGGGGTT
TCAGGTCCTGAGAAAGGTGGGGGATCGGCGGCAGCAGCTGCAGCCGCGGCAGCCTCTGGA
GGTTCTTCAGATAACTCTATTGAACACTCAGATTACAGAGCCAAATTGACCCAGATCAGA
CAAATCTATCACACAGAACTGGAGAAATATGAACAGGCATGTAATGAATTTACTACACAT
GTGATGAACCTTCTCCGAGAACAGAGTAGAACACGTCCCATTTCTCCAAAAGAGATTGAA
AGAATGGTGGGCATCATCCATCGAAAATTTAGTTCCATTCAGATGCAGCTCAAACAAAGC
ACTTGTGAAGCAGTTATGATTTTAAGATCAAGGTTCCTTGATGCCAGACGGAAAAGGCGT
AACTTCAGTAAACAGGCCACAGAAATCTTGAATGAATATTTTTACTCACACCTCAGCAAC
CCCTACCCCAGTGAAGAAGCCAAAGAGGAGCTGGCCAAGAAATGCAGCATCACAGTGTCA
CAGGTATCCAATTGGTTTGGCAACAAACGAATCAGGTACAAGAAGAACATTGGCAAGTTT
CAGGAAGAAGCCAACCTCTATGCTGCAAAGACGGCCGTGACAGCTGCACACGCAGTAGCA
GCAGCTGTGCAGAACAACCAGACCAATTCGCCCACCACACCAAATTCCGGTGGATACCCT
CCGTCATGTTATCAATCAGACGGGAGGCTACAGTGA
>2166 Human | Gene Stable ID :ENSG00000167081| transcript : 3 of 12 | Location : Homo sapiens:chromosome:9:125747344-125967377:1 | Description : pre-B-cell leukemia homeobox 3 [Source:HGNC Symbol;Acc:HGNC:8634]
ATGGACGATCAATCCAGGATGCTGCAGACTCTGGCCGGGGTGAACCTGGCTGGCCACTCG
GTGCAGGGGGGCATGGCCCTGCCGCCTCCCCCGCACGGCCACGAAGGGGCGGACGGCGAC
GGCAGGAAGCAGGACATCGGCGACATCCTCCACCAGATCATGACCATCACCGACCAGAGC
TTGGACGAGGCGCAAGCAAAGAAACATGCCCTGAACTGTCACAGAATGAAACCAGCGCTC
TTCAGCGTCCTGTGTGAGATCAAAGAGAAAACAGGTCTCAGCATCAGAGGAGCCCAGGAG
GAGGACCCTCCCGATCCCCAGCTAATGAGACTGGACAATATGCTTTTGGCAGAAGGGGTT
TCAGGTCCTGAGAAAGGTGGGGGATCGGCGGCAGCAGCTGCAGCCGCGGCAGCCTCTGGA
GGTTCTTCAGATAACTCTATTGAACACTCAGATTACAGAGCCAAATTGACCCAGATCAGA
CAAATCTATCACACAGAACTGGAGAAATATGAACAGGCATGTAATGAATTTACTACACAT
GTGATGAACCTTCTCCGAGAACAGAGTAGAACACGTCCCATTTCTCCAAAAGAGATTGAA
AGAATGGTGGGCATCATCCATCGAAAATTTAGTTCCATTCAGATGCAGCTCAAACAAAGC
ACTTGTGAAGCAGTTATGATTTTAAGATCAAGGTTCCTTGATGCCAGACGGAAAAGGCGT
AACTTCAGTAAACAGGCCACAGAAATCTTGAATGAATATTTTTACTCACACCTCAGCAAC
CCCTACCCCAGTGAAGAAGCCAAAGAGGAGCTGGCCAAGAAATGCAGCATCACAGTGTCA
CAGAGTCTTGTAAAGGATCCAAAAGAAAGAGGGAGCAAAGGTTCTGACATCCAGCCAACT
AGCGTGGTATCCAATTGGTTTGGCAACAAACGAATCAGGTACAAGAAGAACATTGGCAAG
TTTCAGGAAGAAGCCAACCTCTATGCTGCAAAGACGGCCGTGACAGCTGCACACGCAGTA
GCAGCAGCTGTGCAGAACAACCAGACCAATTCGCCCACCACACCAAATTCCGGTTCTTCT
GGTTCTTTTAACCTCCCAAATTCTGGGGACATGTTCATGAACATGCAGAGTCTGAATGGG
GATTCTTACCAAGGGTCCCAAGTCGGAGCCAATGTGCAATCACAGGTGGATACCCTCCGT
CATGTTATCAATCAGACGGGAGGCTACAGTGATGGCCTTGGAGGAAATTCACTGTACAGT
CCACATAATTTAAATGCTAATGGAGGCTGGCAGGACGCAACAACTCCATCTTCTGTGACT
TCTCCTACAGAAGGCCCAGGAAGTGTGCACTCGGATACCTCTAACTAA
>2167 Human | Gene Stable ID :ENSG00000167081| transcript : 4 of 12 | Location : Homo sapiens:chromosome:9:125747344-125967377:1 | Description : pre-B-cell leukemia homeobox 3 [Source:HGNC Symbol;Acc:HGNC:8634]
ATGGACGATCAATCCAGGATGCTGCAGACTCTGGCCGGGGTGAACCTGGCTGGCCACTCG
GTGCAGGGGGGCATGGCCCTGCCGCCTCCCCCGCACGGCCACGAAGGGGCGGACGGCGAC
GGCAGGAAGCAGGACATCGGCGACATCCTCCACCAGATCATGACCATCACCGACCAGAGC
TTGGACGAGGCGCAAGCAAAGAAACATGCCCTGAACTGTCACAGAATGAAACCAGCGCTC
TTCAGCGTCCTGTGTGAGATCAAAGAGAAAACAGGTCTCAGCATCAGAGGAGCCCAGGAG
GAGGACCCTCCCGATCCCCAGCTAATGAGACTGGACAATATGCTTTTGGCAGAAGGGGTT
TCAGGTCCTGAGAAAGGTGGGGGATCGGCGGCAGCAGCTGCAGCCGCGGCAGCCTCTGGA
GGTTCTTCAGATAACTCTATTGAACACTCAGATTACAGAGCCAAATTGACCCAGATCAGA
CAAATCTATCACACAGAACTGGAGAAATATGAACAGGCATGTAATGAATTTACTACACAT
GTGATGAACCTTCTCCGAGAACAGAGTAGAACACGTCCCATTTCTCCAAAAGAGATTGAA
AGAATGGTGGGCATCATCCATCGAAAATTTAGTTCCATTCAGATGCAGCTCAAACAAAGC
ACTTGTGAAGCAGTTATGATTTTAAGATCAAGGTTCCTTGATGCCAGACGGAAAAGGCGT
AACTTCAGTAAACAGGCCACAGAAATCTTGAATGAATATTTTTACTCACACCTCAGCAAC
CCCTACCCCAGTGAAGAAGCCAAAGAGGAGCTGGCCAAGAAATGCAGCATCACAGTGTCA
CAGGTATCCAATTGGTTTGGCAACAAACGAATCAGGTACAAGAAGAACATTGGCAAGTTT
CAGGAAGAAGCCAACCTCTATGCTGCAAAGACGGCCGTGACAGCTGCACACGCAGTAGCA
GCAGCTGTGCAGAACAACCAGACCAATTCGCCCACCACACCAAATTCCGGTTCTTCTGGT
TCTTTTAACCTCCCAAATTCTGGGGACATGTTCATGAACATGCAGAGTCTGAATGGGGAT
TCTTACCAAGGGTCCCAAGTCGGAGCCAATGTGCAATCACAGGTGGATACCCTCCGTCAT
GTTATCAATCAGACGGGAGGCTACAGTGATGGCCTTGGAGGAAATTCACTGTACAGTCCA
CATAATTTAAATGCTAATGGAGGCTGGCAGGACGCAACAACTCCATCTTCTGTGACTTCT
CCTACAGAAGGCCCAGGAAGTGTGCACTCGGATACCTCTAACTAA
>2168 Human | Gene Stable ID :ENSG00000167081| transcript : 8 of 12 | Location : Homo sapiens:chromosome:9:125747344-125967377:1 | Description : pre-B-cell leukemia homeobox 3 [Source:HGNC Symbol;Acc:HGNC:8634]
ATGAAACCAGCGCTCTTCAGCGTCCTGTGTGAGATCAAAGAGAAAACAGGTCTCAGCATC
AGAGGAGCCCAGGAGGAGGACCCTCCCGATCCCCAGCTAATGAGACTGGACAATATGCTT
TTGGCAGAAGGGGTTTCAGGTCCTGAGAAAGGTGGGGGATCGGCGGCAGCAGCTGCAGCC
GCGGCAGCCTCTGGAGGTTCTTCAGATAACTCTATTGAACACTCAGATTACAGAGCCAAA
TTGACCCAGATCAGACAAATCTATCACACAGAACTGGAGAAATATGAACAGGCATGTAAT
GAATTTACTACACATGTGATGAACCTTCTCCGAGAACAGAGTAGAACACGTCCCATTTCT
CCAAAAGAGATTGAAAGAATGGTGGGCATCATCCATCGAAAATTTAGTTCCATTCAGATG
CAGCTCAAACAAAGCACTTGTGAAGCAGTTATGATTTTAAGATCAAGGTTCCTTGATGCC
AGACGGAAAAGGCGTAACTTCAGTAAACAGGCCACAGAAATCTTGAATGAATATTTTTAC
TCACACCTCAGCAACCCCTACCCCAGTGAAGAAGCCAAAGAGGAGCTGGCCAAGAAATGC
AGCATCACAGTGTCACAGGTATCCAATTGGTTTGGCAACAAACGAATCAGGTACAAGAAG
AACATTGGCAAGTTTCAGGAAGAAGCCAACCTCTATGCTGCAAAGACGGCCGTGACAGCT
GCACACGCAGTAGCAGCAGCTGTGCAGAACAACCAGACCAATTCGCCCACCACACCAAAT
TCCGGTTCTTCTGGTTCTTTTAACCTCCCAAATTCTGGGGACATGTTCATGAACATGCAG
AGTCTGAATGGGGATTCTTACCAAGGGTCCCAAGTCGGAGCCAATGTGCAATCACAGGTG
GATACCCTCCGTCATGTTATCAATCAGACGGGAGGCTACAGTGATGGCCTTGGAGGAAAT
TCACTGTACAGTCCACATAATTTAAATGCTAATGGAGGCTGGCAGGACGCAACAACTCCA
TCTTCTGTGACTTCTCCTACAGAAGGCCCAGGAAGTGTGCACTCGGATACCTCTAACTAA
>2169 Cow | Gene Stable ID :ENSBTAG00000009975| transcript : 1 of 1 | Location : Bos taurus:chromosome:7:3631054-3685738:1 | Description : pre-B-cell leukemia homeobox 4 [Source:HGNC Symbol;Acc:HGNC:13403]
ATGGACGCTCCCCAGCGCCCGCCGCGCCCCGCGCCGCCACCGCCTGCCCCGCGCCGCTCG
CCGCCTGGGCCCCCACCGGGCTCCAACACAGGCGATGTCCTGCAGCAGATCATGGCCATC
ACCGACCAGAGCCTGGACGAGGCGCAGGCCAGAAAGCACGCTCTGAATTGCCATCGGATG
AAGCCTGCGCTCTTCAGCGTGCTCTGTGAGATCAAGGAAAAGACAGTGTCGAGCATCCAT
GGCATTCAGGAAGTGGGCCCCCCTGATGCTCAGCTCCTGAGGCTGGATAACATGCTGCTG
GCCGAGGGCGTGTCCAGGCCTGAGAAGCAAGGGAGGGGAGCATCGGCAGCAGCCAACGCA
GCAATGCCAGGTGGCCGTCCAAACGACAGTGGCCTTGAGCACTCTGACTACAGGGCCAAG
CTGTCCCAGATCCGACAGATGTACCACTCCGAGCTAGAGAAATATGAACAGGCCTGCCGT
GAGTTCACCATGCACGTCACCAACCTTCTCCAGGAGCAGAGCAGGATCAGGCCCGTCTCG
CCCGCGGAGATAGAGCACATGGTGGGGGTCATCCACGGCAAGTTCCAGAGCATCCAGATG
CAGCTGAAGCAGAGCACCTGTGAGGCTGTGATGGCCCTGCGCGCGAGGTTCCTCGACGCC
AGGCGTAAGCGGCAGAATTTCAGCAAGCAAGCCACAGAAGTGCTGAATGAATACTTTTAT
TCCCATTTGAGCAACCCATACCCCAGTGAAGAAGCCAAAGAGGAGCTGGCCAGGAGGGGT
GGCATCACGGTCTCCCAGGTCTCCAACTGGTTCGGCAACAAAAGAATTCGGTATAAAAAG
AACATGAGGAAGTTTCAAGAAGAGGCTACCATCTACACAGCCAAGACGGCAGTGGACGCC
ACCGAAGTCAGGGGCTCAGGGCGCCAGGCCAGCCCCCCATCGATGTCCCACTCCAGCTCC
TCTGGCCCATTTCCGCTGACTGGCCCCGGAGACGCACTTATCCGCCTGCAGACGCTGGCC
TGCGTCCAGCCCAGCCCCCGGGGAGGAGGCCTTCTGGCCCAGGCCAGGGGCGGCTGGCAG
GTGAAGCAAATGCCAACCGCTTCACCCGTTGGCAACCCCGGCAGTGTCACCTCAGATGCA
TCTAATTAA
