# Supplementary material for: Aligning coding sequences with frameshift extension penalties
Source: Algorithms Mol Biol. 2017 Mar 31;12:10. doi: 10.1186/s13015-017-0101-4 (PMC5374649; doi:10.1186/s13015-017-0101-4)
Supplement: Supplementary file 4 — Additional file 4: Pairwise alignments for the 3-CDS benchmark. Zip file containing the sequence file and the pairwise alignment files at the fasta format for the manually-built3-CDS benchmark considered in the “Results” section, for each of the five methods and each parameter configuration. [file 13015_2017_101_MOESM4_ESM.zip]

Archive with 18 entries (18 files):
- FAM86.fasta
- FAM86.fse.101.align
- FAM86.fse.102.align
- FAM86.fse.105.align
- FAM86.fse.201.align
- FAM86.fse.202.align
- FAM86.fse.205.align
- FAM86.fse.301.align
- FAM86.fse.302.align
- FAM86.fse.305.align
- FAM86.fse0.10.align
- FAM86.fse0.20.align
- FAM86.fse0.30.align
- FAM86.macse.10.align
- FAM86.macse.20.align
- FAM86.macse.30.align
- FAM86.needlenuc.align
- FAM86.needleprot.align
