# Supplementary material for: Aligning coding sequences with frameshift extension penalties
Source: Algorithms Mol Biol. 2017 Mar 31;12:10. doi: 10.1186/s13015-017-0101-4 (PMC5374649; doi:10.1186/s13015-017-0101-4)
Supplement: Supplementary file 4 — Additional file 4: Pairwise alignments for the 3-CDS benchmark. Zip file containing the sequence file and the pairwise alignment files at the fasta format for the manually-built3-CDS benchmark considered in the “Results” section, for each of the five methods and each parameter configuration. [file 13015_2017_101_MOESM4_ESM.zip › FAM86.fasta]

>FAM86C1-002 cds:KNOWN_protein_coding
ATGGCGCCCGAGGAGAACGCGGGGAGCGAACTCTTGCTGCAGAGTTTCAAGCGCCGCTTC
CTGGCAGCGCGCGCCCTGCGCTCCTTCCGCTGGCAGAGCTTAGAAGCAAAGTTAAGAGAC
TCATCAGATTCTGAGCTGCTGCGGGATATTTTGCAGAAGCACGAGGCTGTCCACACAGAG
CCTTTGGATGAGCTGTACGAGGTGCTGGTGGAGACCCTGATGGCCAAGGAGTCCACCCAG
GGCCACCGGAGCTATTTGCTGACGTGCTGTATTGCCCAGAAGCCATCGTGTCGCTGGTCG
GGGTCCTGCGGAGGCTGGCTGCCTGCCGGGAGCACCAGCGGGCTCCTCAATTCTACATGG
CCCTTACCGTCTGCAACCCAGAGATGTGCCAGCTGTTCACCACCGAGCTATGCTGGACTG
GGATCAGATGGGAAGCGGAAGCTCATCATGACCAGAAACTGTTTCCCTACAGAGAGCACT
TGGAGATGGCAAAGCTGA
>FAM86B1-001 cds:KNOWN_protein_coding
ATGGCGCCCGAGGAGAACGCGGGGACCGAACTCTTGCTGCAGGGTTTTGAGCGCCGCTTC
CTGGCGGTGCGCACACTGCGCTCCTTCCCCTGGCAGAGCTTAGAGGCAAAGTTAAGAGAC
TCATCAGATTCTGAGCTGCTGCGGGATATTTTGCAGAAGACTGTGAGGCATCCTGTGTGT
GTGAAGCACCCGCCGTCAGTCAAGTATGCCTGGTGCTTTCTCTCAGAACTCATCAAAAAG
TCCTCAGGAGGCTCAGTCACACTCTCCAAGAGCACAGCCATCATCTCCCACGGTACCACA
GGCCTGGTCACATGGGATGCCGCCCTCTACCTTGCAGAATGGGCCATCGAGAACCCGGCA
GCCTTCATTAACAGACGTGCTGTATTGCCCAGAAGCCATCGTGTCGCTGGTCGGGGTCCT
GCAGAGGCTGGCTGCCTGCCGGGAGCACAAGCGGGCTCCTGA
>FAM86B2-202 cds:KNOWN_protein_coding
ATGCCTGGTGCTTTCTCTCAGAACTCATCAAAAAGTCCTCAGGAGGCTCAGTCACACTCT
CCAAGAGCACAGCCATCATCTCCCACGGTACCACAGGCCTGGTCACATGGGATGCCGCCC
TCTACCTTGCAGAATGGGCCATCGAGAACCCGGCAGCCTTCATTAACAGACGTGCTGTAT
TGCCCAGAAGCCATCGTGTCGCTGGTCGGGGTCCTGCAGAGGCTGGCTGCCTGCCGGGAG
CACAAGCGGGCTCCTGAGGTCTACGTGGCCTTTACCGTCCGCAACCCAGAGACATGCCAG
CTGTTCACCACCGAGCTAGGCCGGGATGGGATCAGATGGGAAGCGGAAGCTCATCATGAC
CAGAAACTGTTTCCCTATGGAGAGCACTTGGAGATGGCAATGCTGAACCTCACACTGTAG
