# Supplementary material for: Aligning coding sequences with frameshift extension penalties
Source: Algorithms Mol Biol. 2017 Mar 31;12:10. doi: 10.1186/s13015-017-0101-4 (PMC5374649; doi:10.1186/s13015-017-0101-4)
Supplement: Supplementary file 4 — Additional file 4: Pairwise alignments for the 3-CDS benchmark. Zip file containing the sequence file and the pairwise alignment files at the fasta format for the manually-built3-CDS benchmark considered in the “Results” section, for each of the five methods and each parameter configuration. [file 13015_2017_101_MOESM4_ESM.zip › FAM86.fse.102.align]

########################################
# Program: fse
# Rundate: Thu Sep 22 16:41:38 2016
# Commandline: python fse_main.py
#    --method fse
#    --datasequence FAM86.fasta fasta
#    --gapopen -11.0
#    --gapextend -1.0
#    --fsopen -10.0
#    --fsextend -0.2
#    --aminoacidmatrix BLOSUM62.txt
#    --outfile FAM86.fse.102.align
#    --outformat fasta
# Report_file: FAM86.fse.102.align
########################################

#=======================================
#
# Aligned_sequences: 2
# 1: FAM86B1-001
# 2: FAM86B2-202
# Matrix: BLOSUM62.txt
# GapOpen_penalty: -11.0
# GapExtend_penalty: -1.0
# FSopen_penalty: -10.0
# FSextend_penalty: -0.2
# Execution_time: 26.084168911
#
# Length:         625
# Identity NT:    257/625 41.1%
# Identity AA:    510/1250 40.8%
# Gapopen:        2/625 0.3%
# Gaps:           368/625 58.9%
# FSopen:         1/625 0.2%
# FrameShift:     254/625 40.6%
# Score: 247.9
#
#
#=======================================

>FAM86B1-001
ATGGCGCCCGAGGAGAACGCGGGGACCGAACTCTTGCTGCAGGGTTTTGA
GCGCCGCTTCCTGGCGGTGCGCACACTGCGCTCCTTCCCCTGGCAGAGCT
TAGAGGCAAAGTTAAGAGACTCATCAGATTCTGAGCTGCTGCGGGATATT
TTGCAGAAGACTGTGAGGCATCCTGTGTGTGTGAAGCACCCGCCGTCAGT
CAAGTATGCCTGGTGCTTTCTCTCAGAACTCATCAAAAAGTCCTCAGGAG
GCTCAGTCACACTCTCCAAGAGCACAGCCATCATCTCCCACGGTACCACA
GGCCTGGTCACATGGGATGCCGCCCTCTACCTTGCAGAATGGGCCATCGA
GAACCCGGCAGCCTTCATTAACAGACGTGCTGTATTGCCCAGAAGCCATC
GTGTCGCTGGTCGGGGTCCTGCAGAGGCTGGCTGCCTGCCGGGAGCACAA
GCGGGCTCCTGA--------------------------------------
--------------------------------------------------
--------------------------------------------------
-------------------------

>FAM86B2-202
ATG-----------------------------------------------
--------------------------------------------------
--------------------------------------------------
--------------------------------------------------
--------CCTGGTGCTTTCTCTCAGAACTCATCAAAAAGTCCTCAGGAG
GCTCAGTCACACTCTCCAAGAGCACAGCCATCATCTCCCACGGTACCACA
GGCCTGGTCACATGGGATGCCGCCCTCTACCTTGCAGAATGGGCCATCGA
GAACCCGGCAGCCTTCATTAACAGACGTGCTGTATTGCCCAGAAGCCATC
GTGTCGCTGGTCGGGGTCCTGCAGAGGCTGGCTGCCTGCCGGGAGCACAA
GCGGGCTCCTGAGGTCTACGTGGCCTTTACCGTCCGCAACCCAGAGACAT
GCCAGCTGTTCACCACCGAGCTAGGCCGGGATGGGATCAGATGGGAAGCG
GAAGCTCATCATGACCAGAAACTGTTTCCCTATGGAGAGCACTTGGAGAT
GGCAATGCTGAACCTCACACTGTAG
#---------------------------------------
#---------------------------------------

#=======================================
#
# Aligned_sequences: 2
# 1: FAM86C1-002
# 2: FAM86B2-202
# Matrix: BLOSUM62.txt
# GapOpen_penalty: -11.0
# GapExtend_penalty: -1.0
# FSopen_penalty: -10.0
# FSextend_penalty: -0.2
# Execution_time: 28.1320488453
#
# Length:         512
# Identity NT:    274/512 53.5%
# Identity AA:    492/1024 48.0%
# Gapopen:        4/512 0.8%
# Gaps:           106/512 20.7%
# FSopen:         1/512 0.2%
# FrameShift:     238/512 46.5%
# Score: 267.9
#
#
#=======================================

>FAM86C1-002
ATGGCGCCCGAGGAGAACGCGGGGAGCGAACTCTTGCTGCAGAGTTTCAA
GCGCCGCTTCCTGGCAGCGCGCGCCCTGCGCTCCTTCCGCTGGCAGAGCT
TAGAAGCAAAGTTAAGAGACTCATCAGATTCTGAGCTGCTGCGGGATATT
TTGCAGAAGCACGAGGCTGTCCACACAGAGCCTTTGGATGAGCTGTACGA
GGTGCTGGTGGAGACCCTGATGGCCAAGGAGTCCACCCAGGGCCACCGGA
GCTATTTGCTGACGTGCTGTATTGCCCAGAAGCCATCGTGTCGCTGGTCG
GGGTCCTGCGGAGGCTGGCTGCCTGCCGGGAGCACCAGCGGGCTCCTCAA
TTCTACATGGCCCTTACCGTCTGCAACCCAGAGATGTGCCAGCTGTTCAC
CACCGAGCTATGCTGGACTGGGATCAGATGGGAAGCGGAAGCTCATCATG
ACCAGAAACTGTTTCCCTACAGAGAGCACTTGGAGATGGCAAAGCTGA--
------------

>FAM86B2-202
ATGCCTGGTGCTTTCTCTCAGAACTCATCAAAAAGTCCTCAGGAGGCT--
-------------------------------------------CAGTCAC
ACTCTCCAAGAGCACAGCCATCATCTCCC---------------------
------------------------ACGGTACCACAGGCCTGGTCACATGG
GATGCCGCCCTCTACCTTGCAGAATGGGCCATCGAGAACCCGGCAGCCTT
CATTAACA--GACGTGCTGTATTGCCCAGAAGCCATCGTGTCGCTGGTCG
GGGTCCTGCAGAGGCTGGCTGCCTGCCGGGAGCACAAGCGGGCTCCTGAG
GTCTACGTGGCCTTTACCGTCCGCAACCCAGAGACATGCCAGCTGTTCAC
CACCGAGCTAGGCCGGGATGGGATCAGATGGGAAGCGGAAGCTCATCATG
ACCAGAAACTGTTTCCCTATGGAGAGCACTTGGAGATGGCAATGCTGAAC
CTCACACTGTAG
#---------------------------------------
#---------------------------------------

#=======================================
#
# Aligned_sequences: 2
# 1: FAM86C1-002
# 2: FAM86B1-001
# Matrix: BLOSUM62.txt
# GapOpen_penalty: -11.0
# GapExtend_penalty: -1.0
# FSopen_penalty: -10.0
# FSextend_penalty: -0.2
# Execution_time: 30.8335649967
#
# Length:         611
# Identity NT:    265/611 43.4%
# Identity AA:    486/1222 39.8%
# Gapopen:        4/611 0.7%
# Gaps:           262/611 42.9%
# FSopen:         1/611 0.2%
# FrameShift:     82/611 13.4%
# Score: 247.7
#
#
#=======================================

>FAM86C1-002
ATGGCGCCCGAGGAGAACGCGGGGAGCGAACTCTTGCTGCAGAGTTTCAA
GCGCCGCTTCCTGGCAGCGCGCGCCCTGCGCTCCTTCCGCTGGCAGAGCT
TAGAAGCAAAGTTAAGAGACTCATCAGATTCTGAGCTGCTGCGGGATATT
TTGCAGAAG---------CACGAGGCTGTCCACACAGAGCCTTTGGATGA
GCTGTACGAGGTGCTGGTGGAGACCCTGATGGCCAAGGAGTCCACCCAGG
GCCAC---------------------------------------------
--------------------------------------------------
-------CGGAGCTATTTGCTG--ACGTGCTGTATTGCCCAGAAGCCATC
GTGTCGCTGGTCGGGGTCCTGCGGAGGCTGGCTGCCTGCCGGGAGCACCA
GCGGGCTCCTCAATTCTACATGGCCCTTACCGTCTGCAACCCAGAGATGT
GCCAGCTGTTCACCACCGAGCTATGCTGGACTGGGATCAGATGGGAAGCG
GAAGCTCATCATGACCAGAAACTGTTTCCCTACAGAGAGCACTTGGAGAT
GGCAAAGCTGA

>FAM86B1-001
ATGGCGCCCGAGGAGAACGCGGGGACCGAACTCTTGCTGCAGGGTTTTGA
GCGCCGCTTCCTGGCGGTGCGCACACTGCGCTCCTTCCCCTGGCAGAGCT
TAGAGGCAAAGTTAAGAGACTCATCAGATTCTGAGCTGCTGCGGGATATT
TTGCAGAAGACTGTGAGGCATCCTGTGTGTGTGAAGCACCCGCCGTCAGT
CAAGTATGCCTGGTGCTTTCTCTCAGAACTCATCAAAAAGTCCTCAGGAG
GCTCAGTCACACTCTCCAAGAGCACAGCCATCATCTCCCACGGTACCACA
GGCCTGGTCACATGGGATGCCGCCCTCTACCTTGCAGAATGGGCCATCGA
GAACCCGGCAGCCTTCATTAACAGACGTGCTGTATTGCCCAGAAGCCATC
GTGTCGCTGGTCGGGGTCCTGCAGAGGCTGGCTGCCTGCCGGGAGCACAA
GCGGGC--------------------------------------------
--------------------------------------------------
--------------------------------------------------
-----TCCTGA
#---------------------------------------
#---------------------------------------

#=======================================
#
# Score_matrix
#
#=======================================

	FAM86C1-002	FAM86B1-001	FAM86B2-202
FAM86C1-002		247.7	267.9
FAM86B1-001			247.9
FAM86B2-202			
#---------------------------------------
#---------------------------------------
