# Supplementary material for: Aligning coding sequences with frameshift extension penalties
Source: Algorithms Mol Biol. 2017 Mar 31;12:10. doi: 10.1186/s13015-017-0101-4 (PMC5374649; doi:10.1186/s13015-017-0101-4)
Supplement: Supplementary file 4 — Additional file 4: Pairwise alignments for the 3-CDS benchmark. Zip file containing the sequence file and the pairwise alignment files at the fasta format for the manually-built3-CDS benchmark considered in the “Results” section, for each of the five methods and each parameter configuration. [file 13015_2017_101_MOESM4_ESM.zip › FAM86.macse.20.align]

########################################
# Program: fse
# Rundate: Thu Sep 22 16:24:04 2016
# Commandline: python fse_main.py
#    --method macse
#    --datasequence FAM86.fasta fasta
#    --gapopen -11.0
#    --gapextend -1.0
#    --fsopen -20.0
#    --fsextend -1.0
#    --aminoacidmatrix BLOSUM62.txt
#    --outfile FAM86.macse.20.align
#    --outformat fasta
# Report_file: FAM86.macse.20.align
########################################

#=======================================
#
# Aligned_sequences: 2
# 1: FAM86B1-001
# 2: FAM86B2-202
# Matrix: BLOSUM62.txt
# GapOpen_penalty: -11.0
# GapExtend_penalty: -1.0
# FSopen_penalty: -20.0
# FSextend_penalty: -1.0
# Execution_time: 3.4355199337
#
# Length:         625
# Identity NT:    255/625 40.8%
# Identity AA:    507/1250 40.6%
# Gapopen:        3/625 0.5%
# Gaps:           368/625 58.9%
# FSopen:         1/625 0.2%
# FrameShift:     255/625 40.8%
# Score: 0
#
#
#=======================================

>FAM86B1-001
ATGGCGCCCGAGGAGAACGCGGGGACCGAACTCTTGCTGCAGGGTTTTGA
GCGCCGCTTCCTGGCGGTGCGCACACTGCGCTCCTTCCCCTGGCAGAGCT
TAGAGGCAAAGTTAAGAGACTCATCAGATTCTGAGCTGCTGCGGGATATT
TTGCAGAAGACTGTGAGGCATCCTGTGTGTGTGAAGCACCCGCCGTCAGT
CAAGTATGCCTGGTGCTTTCTCTCAGAACTCATCAAAAAGTCCTCAGGAG
GCTCAGTCACACTCTCCAAGAGCACAGCCATCATCTCCCACGGTACCACA
GGCCTGGTCACATGGGATGCCGCCCTCTACCTTGCAGAATGGGCCATCGA
GAACCCGGCAGCCTTCATTAACAGACGTGCTGTATTGCCCAGAAGCCATC
GTGTCGCTGGTCGGGGTCCTGCAGAGGCTGGCTGCCTGCCGGGAGCACAA
GCGGGCTCCT-GA-------------------------------------
--------------------------------------------------
--------------------------------------------------
-------------------------

>FAM86B2-202
--------------------------------------------------
--------------------------------------------------
--------------------------------------------------
--------------------------------------------------
-----ATGCCTGGTGCTTTCTCTCAGAACTCATCAAAAAGTCCTCAGGAG
GCTCAGTCACACTCTCCAAGAGCACAGCCATCATCTCCCACGGTACCACA
GGCCTGGTCACATGGGATGCCGCCCTCTACCTTGCAGAATGGGCCATCGA
GAACCCGGCAGCCTTCATTAACAGACGTGCTGTATTGCCCAGAAGCCATC
GTGTCGCTGGTCGGGGTCCTGCAGAGGCTGGCTGCCTGCCGGGAGCACAA
GCGGGCTCCTGAGGTCTACGTGGCCTTTACCGTCCGCAACCCAGAGACAT
GCCAGCTGTTCACCACCGAGCTAGGCCGGGATGGGATCAGATGGGAAGCG
GAAGCTCATCATGACCAGAAACTGTTTCCCTATGGAGAGCACTTGGAGAT
GGCAATGCTGAACCTCACACTGTAG
#---------------------------------------
#---------------------------------------

#=======================================
#
# Aligned_sequences: 2
# 1: FAM86C1-002
# 2: FAM86B2-202
# Matrix: BLOSUM62.txt
# GapOpen_penalty: -11.0
# GapExtend_penalty: -1.0
# FSopen_penalty: -20.0
# FSextend_penalty: -1.0
# Execution_time: 3.63554883003
#
# Length:         531
# Identity NT:    276/531 52.0%
# Identity AA:    486/1062 45.8%
# Gapopen:        10/531 1.9%
# Gaps:           144/531 27.1%
# FSopen:         6/531 1.1%
# FrameShift:     361/531 68.0%
# Score: 0
#
#
#=======================================

>FAM86C1-002
ATGGCGCCCGAGGAGAACGCGGGGAGCGAACTCTTGCTGCAGAGTTTCAA
GCGCCGCTTCCTGGCAGCGCGCGCCCTGCGCTCCTTCCGCTGGCAGAGCT
TAGAAGCAAAGTTAAGAGACTCATCAGATTCTGAGCTGCTGCGGGATATT
TTGCAGAAGCACGAGGCTGTCCACACA------GAGCCTTTGGATGAGCT
GTACGAGGTGCTGGTGGAGACCCTGATGGCCAAGGAGTCCACCCAGGGCC
ACCGGAGC------------TATTTGCTGACGTGCTGTATTGCCCAGAAG
CCATCGTGTCGCTGGTCGGGGTCCTGCGGAGGCTGGCTGCCTGCCGGGAG
CACCAGCGGGCTCCTCAATTCTACATGGCCCTTACCGTCTGCAACCCAGA
GATGTGCCAGCTGTTCACCACCGAGCTATGCTGGACTGGGATCAGATGGG
AAGCGGAAGCTCATCATGACCAGAAACTGTTTCCCTACAGAGAGCACTTG
GAGATGGCAAAGCTGA---------------

>FAM86B2-202
ATG---CCT------GGTGCTTTCTCTCAG--AACTCATCAAAAAGTCCT
CAGGAGG------------------------------------------C
TCAGTCACACTCTCCAAGAGCACAGC---------------CATCATCTC
CCACGGTACCACAGGCCTGGTCACATGGGATGCCGCCCTCTACCT-----
-------------------------------------TGCAGAATGGGCC
ATCGAGAACCCGGCAGCCTTCATTAACAGACGTGCTGTATTGCCCAGAAG
CCATCGTGTCGCTGGTCGGGGTCCTGCAGAGGCTGGCTGCCTGCCGGGAG
CACAAGCGGGCTCCTGAGGTCTACGTGGCCTTTACCGTCCGCAACCCAGA
GACATGCCAGCTGTTCACCACCGAGCTAGGCCGGGATGGGATCAGATGGG
AAGCGGAAGCTCATCATGACCAGAAACTGTTTCCCTATGGAGAGCACTTG
GAGATGGCAA-TGCTGAACCTCACACTGTAG
#---------------------------------------
#---------------------------------------

#=======================================
#
# Aligned_sequences: 2
# 1: FAM86C1-002
# 2: FAM86B1-001
# Matrix: BLOSUM62.txt
# GapOpen_penalty: -11.0
# GapExtend_penalty: -1.0
# FSopen_penalty: -20.0
# FSextend_penalty: -1.0
# Execution_time: 3.73794198036
#
# Length:         612
# Identity NT:    272/612 44.4%
# Identity AA:    498/1224 40.7%
# Gapopen:        8/612 1.3%
# Gaps:           264/612 43.1%
# FSopen:         4/612 0.7%
# FrameShift:     146/612 23.9%
# Score: 0
#
#
#=======================================

>FAM86C1-002
ATGGCGCCCGAGGAGAACGCGGGGAGCGAACTCTTGCTGCAGAGTTTCAA
GCGCCGCTTCCTGGCAGCGCGCGCCCTGCGCTCCTTCCGCTGGCAGAGCT
TAGAAGCAAAGTTAAGAGACTCATCAGATTCTGAGCTGCTGCGGGATATT
TTGCAGAAG---------CACGAGGCTGTCCACACAGAGCCT--------
-------------------TTGGATGAGCTGTACGAGGTGCTGGTGGAGA
CCCTG---------ATGGCCAAGGAGTCC---------------------
------------------------------------ACCCAGGGCCACCG
GAGC------------TATTTGCTGACGTGCTGTATTGCCCAGAAGCCAT
CGTGTCGCTGGTCGGGGTCCTGCGGAGGCTGGCTGCCTGCCGGGAGCACC
AGCGGGCTCCTCAATTCTACATGGCCCTTACCGTCTGCAACCCAGAGATG
TGCCAGCTGTTCACCACCGAGCTATGCTGGACTGGGATCAGATGGGAAGC
GGAAGCTCATCATGACCAGAAACTGTTTCCCTACAGAGAGCACTTGGAGA
TGGCAAAGCTGA

>FAM86B1-001
ATGGCGCCCGAGGAGAACGCGGGGACCGAACTCTTGCTGCAGGGTTTTGA
GCGCCGCTTCCTGGCGGTGCGCACACTGCGCTCCTTCCCCTGGCAGAGCT
TAGAGGCAAAGTTAAGAGACTCATCAGATTCTGAGCTGCTGCGGGATATT
TTGCAGAAGACTGTGAGGCATCCTGTGTGTGTGAAGCACCCGCCGTCAGT
CAAGTATGCCTGGTGCTTTCTCTCAGAACTCATCAAA-AAGTCCTCAGGA
GGCTCAGTCACACTCTCCAAGAGCACAGCCATCATCTCCCACGGTACCAC
AGGCCTGGTCACATGGGATGCCGCCCTCTACCTTGCAGAATGGGCCATCG
AGAACCCGGCAGCCTTCATTAACAGACGTGCTGTATTGCCCAGAAGCCAT
CGTGTCGCTGGTCGGGGTCCTGCAGAGGCTGGCTGCCTGCCGGGAGCACA
AGCGGGCTCCTG--A-----------------------------------
--------------------------------------------------
--------------------------------------------------
------------
#---------------------------------------
#---------------------------------------

#=======================================
#
# Score_matrix
#
#=======================================

	FAM86C1-002	FAM86B1-001	FAM86B2-202
FAM86C1-002		0.0	0.0
FAM86B1-001			0.0
FAM86B2-202			
#---------------------------------------
#---------------------------------------
