# Supplementary material for: Aligning coding sequences with frameshift extension penalties
Source: Algorithms Mol Biol. 2017 Mar 31;12:10. doi: 10.1186/s13015-017-0101-4 (PMC5374649; doi:10.1186/s13015-017-0101-4)
Supplement: Supplementary file 4 — Additional file 4: Pairwise alignments for the 3-CDS benchmark. Zip file containing the sequence file and the pairwise alignment files at the fasta format for the manually-built3-CDS benchmark considered in the “Results” section, for each of the five methods and each parameter configuration. [file 13015_2017_101_MOESM4_ESM.zip › FAM86.needlenuc.align]

########################################
# Program: fse
# Rundate: Thu Sep 22 16:32:36 2016
# Commandline: python fse_main.py
#    --method needlenuc
#    --datasequence FAM86.fasta fasta
#    --gapopen -11.0
#    --gapextend -1.0
#    --fsopen -10.0
#    --fsextend -0.0
#    --aminoacidmatrix BLOSUM62.txt
#    --outfile FAM86.needlenuc.align
#    --outformat fasta
# Report_file: FAM86.needlenuc.align
########################################

#=======================================
#
# Aligned_sequences: 2
# 1: FAM86B1-001
# 2: FAM86B2-202
# Matrix: BLOSUM62.txt
# GapOpen_penalty: -11.0
# GapExtend_penalty: -1.0
# FSopen_penalty: -10.0
# FSextend_penalty: -0.0
# Execution_time: 1.22506690025
#
# Length:         625
# Identity NT:    257/625 41.1%
# Identity AA:    510/1250 40.8%
# Gapopen:        2/625 0.3%
# Gaps:           368/625 58.9%
# FSopen:         1/625 0.2%
# FrameShift:     254/625 40.6%
# Score: -228.0
#
#
#=======================================

>FAM86B1-001
ATGGCGCCCGAGGAGAACGCGGGGACCGAACTCTTGCTGCAGGGTTTTGA
GCGCCGCTTCCTGGCGGTGCGCACACTGCGCTCCTTCCCCTGGCAGAGCT
TAGAGGCAAAGTTAAGAGACTCATCAGATTCTGAGCTGCTGCGGGATATT
TTGCAGAAGACTGTGAGGCATCCTGTGTGTGTGAAGCACCCGCCGTCAGT
CAAGTATGCCTGGTGCTTTCTCTCAGAACTCATCAAAAAGTCCTCAGGAG
GCTCAGTCACACTCTCCAAGAGCACAGCCATCATCTCCCACGGTACCACA
GGCCTGGTCACATGGGATGCCGCCCTCTACCTTGCAGAATGGGCCATCGA
GAACCCGGCAGCCTTCATTAACAGACGTGCTGTATTGCCCAGAAGCCATC
GTGTCGCTGGTCGGGGTCCTGCAGAGGCTGGCTGCCTGCCGGGAGCACAA
GCGGGCTCCTGA--------------------------------------
--------------------------------------------------
--------------------------------------------------
-------------------------

>FAM86B2-202
ATG-----------------------------------------------
--------------------------------------------------
--------------------------------------------------
--------------------------------------------------
--------CCTGGTGCTTTCTCTCAGAACTCATCAAAAAGTCCTCAGGAG
GCTCAGTCACACTCTCCAAGAGCACAGCCATCATCTCCCACGGTACCACA
GGCCTGGTCACATGGGATGCCGCCCTCTACCTTGCAGAATGGGCCATCGA
GAACCCGGCAGCCTTCATTAACAGACGTGCTGTATTGCCCAGAAGCCATC
GTGTCGCTGGTCGGGGTCCTGCAGAGGCTGGCTGCCTGCCGGGAGCACAA
GCGGGCTCCTGAGGTCTACGTGGCCTTTACCGTCCGCAACCCAGAGACAT
GCCAGCTGTTCACCACCGAGCTAGGCCGGGATGGGATCAGATGGGAAGCG
GAAGCTCATCATGACCAGAAACTGTTTCCCTATGGAGAGCACTTGGAGAT
GGCAATGCTGAACCTCACACTGTAG
#---------------------------------------
#---------------------------------------

#=======================================
#
# Aligned_sequences: 2
# 1: FAM86C1-002
# 2: FAM86B2-202
# Matrix: BLOSUM62.txt
# GapOpen_penalty: -11.0
# GapExtend_penalty: -1.0
# FSopen_penalty: -10.0
# FSextend_penalty: -0.0
# Execution_time: 5.16426992416
#
# Length:         517
# Identity NT:    344/517 66.5%
# Identity AA:    510/1034 49.3%
# Gapopen:        33/517 6.4%
# Gaps:           116/517 22.4%
# FSopen:         15/517 2.9%
# FrameShift:     324/517 62.7%
# Score: 186.0
#
#
#=======================================

>FAM86C1-002
ATGGCGCCCGAGGAGAACGCGGGGAGCGAACTCTTGCTGCAGAGTTTCAA
GCGCCGCTTCCTGGCAGCGCGCGCCCTGCGCTCCTTC-CGCTGGCAGAGC
TTAGAAGCAAAGTTAAGAGACTCATCAGATTCTGAGCTGCTGCGGGATAT
TTTGCAGAAGCACGAGGC-TGTCCACACAGAGCCTTTGGATGA-GC--TG
TACGAGGTGCTGGTGGAGACCCTGATGGCCAAGGAGTCCACCCAGGGCCA
CCGGAGCTATTTGCTGACGTGCTGTATTGCCCAGAAGCCATCGTGTCGCT
GGTCGGGGTCCTGCGGAGGCTGGCTGCCTGCCGGGAGCACCAGCGGGCTC
CTCAATTCTACATGGCCCTTACCGTCTGCAACCCAGAGATGTGCCAGCTG
TTCACCACCGAGCTATGCTGGACTGGGATCAGATGGGAAGCGGAAGCTCA
TCATGACCAGAAACTGTTTCCCTACAGAGAGCACTTGGAGATGGCAAAGC
TGA--------------

>FAM86B2-202
ATG---CCTGGTGCTTTCTCTC--AG--AACTCAT----CAAA-----AA
G-------TCCT--CAG---GAG------GCTCAGTCACACTCTCCAAG-
-----AGCACAG--------C-CATCA---TCT---C--CCACGG--TA-
----C-----CAC-AGGCCTGGTCACA--------TGGGATGCCGCCCTC
TAC------CT--TGCAGAA--TG--GGCCATCGAGA--ACCC--GGCAG
CCTT--C-ATTAACAGACGTGCTGTATTGCCCAGAAGCCATCGTGTCGCT
GGTCGGGGTCCTGCAGAGGCTGGCTGCCTGCCGGGAGCACAAGCGGGCTC
CTGAGGTCTACGTGGCCTTTACCGTCCGCAACCCAGAGACATGCCAGCTG
TTCACCACCGAGCTAGGCCGGGATGGGATCAGATGGGAAGCGGAAGCTCA
TCATGACCAGAAACTGTTTCCCTATGGAGAGCACTTGGAGATGGCAATGC
TGAACCTCACACTGTAG
#---------------------------------------
#---------------------------------------

#=======================================
#
# Aligned_sequences: 2
# 1: FAM86C1-002
# 2: FAM86B1-001
# Matrix: BLOSUM62.txt
# GapOpen_penalty: -11.0
# GapExtend_penalty: -1.0
# FSopen_penalty: -10.0
# FSextend_penalty: -0.0
# Execution_time: 16.9302809238
#
# Length:         524
# Identity NT:    340/524 64.9%
# Identity AA:    429/1048 40.9%
# Gapopen:        43/524 8.2%
# Gaps:           88/524 16.8%
# FSopen:         23/524 4.4%
# FrameShift:     162/524 30.9%
# Score: 87.0
#
#
#=======================================

>FAM86C1-002
ATGGCGCCCGAGGAGAACGCGGGGAGCGAACTCTTGCTGCAGAGTTTCAA
GCGCCGCTTCCTGGCAGCGCGCGCCCTGCGCTCCTTCCGCTGGCAGAGCT
TAGAAGCAAAGTTAAGAGACTCATCAGATTCTGAGCTGCTGCGGGATATT
TTGCAGAAGCACGAGGCTGTCCACACAGAGCCTTTGGATGAGCTGTACGA
GGTGCTGGTGGAG-ACCCTGATGGCCAAGGAGTCCACCCAGG---GCCAC
CGGAGCTATTTGCTGACGTGCTGTATTGCCCAGAAGCCATCGTGTCGCTG
-GTCGGGGTCCTGCG-GAGG-CTGGCTGC--CTGCCGGGAGCACCAGCGG
GCTCCTCA-ATTCTACATG--GCCCT-TACCGTCTGCA--AC---CCA--
GAGATGT-GCCAGCTGTTCACCACCGAGCTATGCTGGACTGGGATCAGAT
GGGAAGCG-GAAGCTCATCATGA-CC---AGAAACTGTTTCCCTACAGAG
AGCACTTGGAGATGGCAAAGCTGA

>FAM86B1-001
ATGGCGCCCGAGGAGAACGCGGGGACCGAACTCTTGCTGCAGGGTTTTGA
GCGCCGCTTCCTGGCGGTGCGCACACTGCGCTCCTTCCCCTGGCAGAGCT
TAGAGGCAAAGTTAAGAGACTCATCAGATTCTGAGCTGCTGCGGGATATT
TTGCAGAAG-AC-----TGT-------GAGGC-----ATC--CTGT----
-GTG-TG-TGAAGCACCC-----GCC-----GTC-AGTCAAGTATGCCT-
-GGTGCTTTCT-CTCA-GAACTC-AT---CAAAAAGTCCTCAGGAGGCTC
AGTCACACTC-TCCAAGAGCACAGCCATCATCTCCCACG-GTACCACAGG
CCTGGTCACATGGGA--TGCCGCCCTCTACC-T-TGCAGAATGGGCCATC
GAGAACCCGGCAGCC-TTCATTAAC-AGACGTGCTGTATTGCC--CAGAA
GCCAT-CGTGTCGCTGGTCGGGGTCCTGCAGAGGCTGGCTGCCTGCCGGG
AGCACA---AGCGGGCTC--CTGA
#---------------------------------------
#---------------------------------------

#=======================================
#
# Score_matrix
#
#=======================================

	FAM86C1-002	FAM86B1-001	FAM86B2-202
FAM86C1-002		87.0	186.0
FAM86B1-001			-228.0
FAM86B2-202			
#---------------------------------------
#---------------------------------------
