# Supplementary material for: Aligning coding sequences with frameshift extension penalties
Source: Algorithms Mol Biol. 2017 Mar 31;12:10. doi: 10.1186/s13015-017-0101-4 (PMC5374649; doi:10.1186/s13015-017-0101-4)
Supplement: Supplementary file 4 — Additional file 4: Pairwise alignments for the 3-CDS benchmark. Zip file containing the sequence file and the pairwise alignment files at the fasta format for the manually-built3-CDS benchmark considered in the “Results” section, for each of the five methods and each parameter configuration. [file 13015_2017_101_MOESM4_ESM.zip › FAM86.needleprot.align]

########################################
# Program: fse
# Rundate: Thu Sep 22 16:32:53 2016
# Commandline: python fse_main.py
#    --method needleprot
#    --datasequence FAM86.fasta fasta
#    --gapopen -11.0
#    --gapextend -1.0
#    --fsopen -10.0
#    --fsextend -0.0
#    --aminoacidmatrix BLOSUM62.txt
#    --outfile FAM86.needleprot.align
#    --outformat fasta
# Report_file: FAM86.needleprot.align
########################################

#=======================================
#
# Aligned_sequences: 2
# 1: FAM86B1-001
# 2: FAM86B2-202
# Matrix: BLOSUM62.txt
# GapOpen_penalty: -11.0
# GapExtend_penalty: -1.0
# FSopen_penalty: -10.0
# FSextend_penalty: -0.0
# Execution_time: 0.113026857376
#
# Length:         522
# Identity NT:    136/522 26.1%
# Identity AA:    144/1044 13.8%
# Gapopen:        10/522 1.9%
# Gaps:           168/522 32.2%
# FSopen:         0/522 0.0%
# FrameShift:     0/522 0.0%
# Score: -70.0
#
#
#=======================================

>FAM86B1-001
ATG-----------------------------------------------
-------GCGCCCGAGGAGAACGCGGGGACCGAACTCTTGCTGCAGGGTT
TTGAGCGCCGCTTCCTGGCGGTGCGCACACTGCGCTCCTTCCCCTGGCAG
AGCTTAGAGGCAAAGTTAAGAGACTCATCAGATTCT---GAGCTGCTGCG
GGATATTTTGCAGAAGACTGTGAGGCATCCTGTGTGTGTGAAGCACCCG-
-----CCGTCAGTCAAGTATGCCTGGTGCTTTCTCTCAGAACTCATCAAA
AAGTCCTCAGGAGGCTCAGTCACACTCTCCAAGAGCACAGCCATCATCTC
CCACGGTACCACAGGCCTGGTCACATGGGATGCCGCCCTCTACCTTGCAG
AATGGGCCATCGAGAACCCGGCAGCCTTCATTAACAGACGTGCTGTATTG
CCCAGAAGCCATCGTGTCGCTGGTCGGGGTCCTGCAGAGGCTGGCTGCCT
GCCGGGAGCACAAGCGGGCTCC

>FAM86B2-202
ATGCCTGGTGCTTTCTCTCAGAACTCATCAAAAAGTCCTCAGGAGGCTCA
GTCACACTCTCCAAGAGCACAGCCATCATCTCCCACGGTACCACAGGCCT
GGTCACATGGG---ATGCCGCCCTCTACCTTGCAGAATGGGCCATCGAGA
ACCCGGCAGCCTTCATTAACAGACGTGCTGTATTGCCCAGAAGCCATCGT
GTCGCTGGTCGGGGTCCTGCAGAGGCTGGCTGCCTGCCGGGAGCACAAGC
GGGCTCCTGAGGTCTACGTGGCCTTTACCGTCCGCAACCCA---------
------------------GAGACATGCCAGCTGTTCACCACCGAGCTA--
----GGCCGGGATGGG---ATCAGATGGGAAGCGGAAGCTCAT-------
--------------------------------CATGACCAGAAACTGTTT
CCCTATGGAGAGCACTTG------------------GAGATGGCAATGCT
G---------AACCTCACACTG
#---------------------------------------
#---------------------------------------

#=======================================
#
# Aligned_sequences: 2
# 1: FAM86C1-002
# 2: FAM86B2-202
# Matrix: BLOSUM62.txt
# GapOpen_penalty: -11.0
# GapExtend_penalty: -1.0
# FSopen_penalty: -10.0
# FSextend_penalty: -0.0
# Execution_time: 0.115877866745
#
# Length:         555
# Identity NT:    130/555 23.4%
# Identity AA:    174/1110 15.7%
# Gapopen:        9/555 1.6%
# Gaps:           198/555 35.7%
# FSopen:         0/555 0.0%
# FrameShift:     0/555 0.0%
# Score: -69.0
#
#
#=======================================

>FAM86C1-002
ATGGCG---------CCCGAGGAGAACGCGGGGAGCGAACTCTTGCTGCA
GAGTTTCAAGCGCCGCTTCCTGGCAGCGCGCGCCCTGCGCTCCTTCCGCT
GG---------------------------CAGAGCTTAGAAGCAAAGTTA
AGAGACTCATCAGATTCTGAGCTGCTGCGGGATATTTTGCAGAAGCACGA
GGCTGTCCACACAGAGCCTTTGGATGAGCTGTACGAGGTGCTGGTGGAGA
CCCTGATGGCCAAGGAGTCCACCCAGGGCCACCGGAGCTATTTGCTGACG
TGCTGTATTGCCCAGAAGCCATCGTGTCGCTGGTCGGGGTCCTGCGGAGG
CTGGCTGCCTGCCGGGAGCACCAGCGGGCTCCTCAATTCTACATGGCCCT
TACCGTCTGCAACCCAGAGATGTGCCAGCTGTTCACCACCGAGCTATGCT
GGACTGGGATCAGATGGGAAGCGG---------AAGCTCATCATGACCAG
AAACTGTTTCCCT---------------ACAGAGAGCACTTGGAGATGGC
AAAGC

>FAM86B2-202
ATGCCTGGTGCTTTCTCTCAGAACTCATCAAAAAGTCCTCAGGAGGCTCA
GTCACACTCTCCAAGAGCACAGCCATCATCTCCCACGGTACCACAGGCCT
GGTCACATGGGATGCCGCCCTCTACCTTGCAGAATGGGCCATCGAGAACC
CGGCAGCCTTCA------------TTAACAGACGTGCTGTATTGCCCAGA
AGCCATCGTGTCG---------------CTGGTCGGGGTCCTGCAGAGGC
TGGCTGCCTGCCGGGAGCACAAGCGGGCTCCTGAGGTCTACGTG---GCC
TTTACCGTCCGCAACCCAGAGACATGCCAG--------------------
-------------------------------CTGTTCACCACC-------
--------------------------------------------------
GAGCTAGGCCGGGATGGGATCAGATGGGAAGCGGAAGCTCATCATGACCA
GAAACTGTTTCCCTATGGAGAGCACTTGGAGATGGCAATGCTGAACCTCA
CACTG
#---------------------------------------
#---------------------------------------

#=======================================
#
# Aligned_sequences: 2
# 1: FAM86C1-002
# 2: FAM86B1-001
# Matrix: BLOSUM62.txt
# GapOpen_penalty: -11.0
# GapExtend_penalty: -1.0
# FSopen_penalty: -10.0
# FSextend_penalty: -0.0
# Execution_time: 0.122092008591
#
# Length:         522
# Identity NT:    253/522 48.5%
# Identity AA:    408/1044 39.1%
# Gapopen:        8/522 1.5%
# Gaps:           90/522 17.2%
# FSopen:         0/522 0.0%
# FrameShift:     0/522 0.0%
# Score: 200.0
#
#
#=======================================

>FAM86C1-002
ATGGCGCCCGAGGAGAACGCGGGGAGCGAACTCTTGCTGCAGAGTTTCAA
GCGCCGCTTCCTGGCAGCGCGCGCCCTGCGCTCCTTCCGCTGGCAGAGCT
TAGAAGCAAAGTTAAGAGACTCATCAGATTCTGAGCTGCTGCGGGATATT
TTGCAGAAG---------CACGAGGCTGTCCACACAGAGCCTTTGGATGA
GCTGTACGAGGTGCTGGTGGAGACCCTGATGGCCAAGGAGTCCACCCAGG
GCCACCGGAGCTATTTGCTGACGTGCTGTATTGCCCAGAAGCCATCGTGT
CGCTGGTCGGGGTCCTGCGGA------GGCTGGCTGCCTGCCGGGAGCAC
CAGCGGGCTCCTCAATTCTACATGGCCCTTA------CCGTCTGCAACCC
AGAGATGTGCCAGCTGTTCACCACCGAGCTAT------GCTGGACTGGGA
TCAGATGGGAAGCGGAAGCTCATCATGACCAGAAACTGTTTCCCTACAGA
GAGCACTTGGAGATGGCAAAGC

>FAM86B1-001
ATGGCGCCCGAGGAGAACGCGGGGACCGAACTCTTGCTGCAGGGTTTTGA
GCGCCGCTTCCTGGCGGTGCGCACACTGCGCTCCTTCCCCTGGCAGAGCT
TAGAGGCAAAGTTAAGAGACTCATCAGATTCTGAGCTGCTGCGGGATATT
TTGCAGAAGACTGTGAGGCATCCTGTGTGTGTGAAGCACCCGCCGTCAGT
CAAGTATGCCTGGTGCTTTCTCTCAGAACTCATCAAAAAGTCCTCAGGAG
GC------------------TCAGTCACACTCTCCAAGAGCACAGCCATC
ATCTCCCACGGTACCACAGGCCTGGTCACATGG---------------GA
TGCCGCCCTCTACCTTGCAGAATGGGCCATCGAGAACCCGGCAGCCTTCA
TTAACAGACGTGCTGTATTGCCCAGAAGCCATCGTGTCGCTGGTCGGGGT
CCT---------------------GCAGAGGCTGGCTGCCTGCCGGGAGC
ACAAGCGGGC---------TCC
#---------------------------------------
#---------------------------------------

#=======================================
#
# Score_matrix
#
#=======================================

	FAM86C1-002	FAM86B1-001	FAM86B2-202
FAM86C1-002		200.0	-69.0
FAM86B1-001			-70.0
FAM86B2-202			
#---------------------------------------
#---------------------------------------
