# Supplementary material for: Aligning coding sequences with frameshift extension penalties
Source: Algorithms Mol Biol. 2017 Mar 31;12:10. doi: 10.1186/s13015-017-0101-4 (PMC5374649; doi:10.1186/s13015-017-0101-4)
Supplement: Supplementary file 5 — Additional file 5: Pairwise alignments for the 21-CDS dataset. Zip file containing the sequence file and the pairwise alignment files at the fasta format for the 21-CDS benchmarkconsidered in the “Results” section, for each of the five methods and each parameter configuration. [file 13015_2017_101_MOESM5_ESM.zip]

Archive with 18 entries (18 files):
- Homologous_CDS.fasta
- Homologous_CDS.fse100.align
- Homologous_CDS.fse101.align
- Homologous_CDS.fse102.align
- Homologous_CDS.fse105.align
- Homologous_CDS.fse200.align
- Homologous_CDS.fse201.align
- Homologous_CDS.fse202.align
- Homologous_CDS.fse205.align
- Homologous_CDS.fse300.align
- Homologous_CDS.fse301.align
- Homologous_CDS.fse302.align
- Homologous_CDS.fse305.align
- Homologous_CDS.macse_p.10.align
- Homologous_CDS.macse_p.20.align
- Homologous_CDS.macse_p.30.align
- Homologous_CDS.needlenuc.align
- Homologous_CDS.needleprot.align
