# Supplementary material for: Aligning coding sequences with frameshift extension penalties
Source: Algorithms Mol Biol. 2017 Mar 31;12:10. doi: 10.1186/s13015-017-0101-4 (PMC5374649; doi:10.1186/s13015-017-0101-4)
Supplement: Supplementary file 5 — Additional file 5: Pairwise alignments for the 21-CDS dataset. Zip file containing the sequence file and the pairwise alignment files at the fasta format for the 21-CDS benchmarkconsidered in the “Results” section, for each of the five methods and each parameter configuration. [file 13015_2017_101_MOESM5_ESM.zip › Homologous_CDS.fasta]

>C1-002
ATGGCGCCCGAGGAGAACGCGGGGAGCGAACTCTTGCTGCAGAGTTTCAAGCGCCGCTTCCTGGCAGCGCGCGCCCTGCGCTCCTTCCGCTGGCAGAGCTTAGAAGCAAAGTTAAGAGACTCATCAGATTCTGAGCTGCTGCGGGATATTTTGCAGAAGCACGAGGCTGTCCACACAGAGCCTTTGGATGAGCTGTACGAGGTGCTGGTGGAGACCCTGATGGCCAAGGAGTCCACCCAGGGCCACCGGAGCTATTTGCTGACGTGCTGTATTGCCCAGAAGCCATCGTGTCGCTGGTCGGGGTCCTGCGGAGGCTGGCTGCCTGCCGGGAGCACCAGCGGGCTCCTCAATTCTACATGGCCCTTACCGTCTGCAACCCAGAGATGTGCCAGCTGTTCACCACCGAGCTATGCTGGACTGGGATCAGATGGGAAGCGGAAGCTCATCATGACCAGAAACTGTTTCCCTACAGAGAGCACTTGGAGATGGCAAAGCTGA

>G1-Ch
ATGGCGCCCGAGGAGAACGCGGGGAGCGAACTCTTGCTGCAGAGTTTCAAGCGCCGCTTCCTGGCGGCGCGCGCCCTGCGCTCCTTCCCCTGGCAGAGCTTAGAAGCAAAGTTAAGTGACCCATCAGATTCTGAGCTTCTGTGGGATATTTTGCAGAAGCACGAGGCTGTCCACACAGAGCCTTTGGACGAGCTGTACAAGGCGTTGGCGGAGACCCTGATGGCCAAGGAGTCCACCCAGGGCCACCGGAGCTATTTGCTGATGTGCTGTATTGCCCAGAAGCCATCGTGTCGCTGGTCGGGGTCCTGCAGAGGCTGGCTGCCTGCCGGGAGCACCAGCGGGCTCCTCAAGTCTACATGGCCCTTACCGTCCGCAACCCAGAGACGTGCCAGCTGTTCACCACCGAGCTATGCTGGACTGGGATCAGATGGGAAGCGGAAGCTCATCATGACCAGAAACTGTTTCCCTACAGAGAGCACTTGGAGATGGCAATGCTGA

>G1-H2
ATGGCGCCCGAGGAGAACGCGGGGACCGAACTCTTGCTGCAGGGTTTTGAGCGCCGCTTCCTGGCGGTGCGCACACTGCGCTCCTTCCCCTGGCAGAGCTTAGAGGCAAAGTTAAGAGACTCATCAGATTCTGAGCTGCTGCGGGATATTTTGCAGAAGCACGAGGCTGTCCACACGGAGCCTTTGGACAAACTGTACGAGGTGCTCACGGAGACTCTGATGGCCAAGGAGTCCACCCAGGGCCACCGGAGCTATTTGCTGACGTGCTGTATTGCCCAGAAGCCATCGTGTCGCTGGTCGGGGTCCTGCAGAGGCTGGCTGCCTGCCGGGAGCACAAGCGGGCTCCTGAGGTCTACGTGGCCTTTACCGTCCGCAACCCAGAGACGTGCCAGCTGTTCACCACCGAGCTAGGCCGGGATGGGATCAGATGGGAAGCGGAAGCTCATCATGACCAGAAACTGTTTCCCTATGGAGAGCACTTGGAGATGGCAATGCTGA

>G1-H3
ATGGCGCCCGAGGAGAACGCGGGGACCGAACTCTTGCTGCAGGGTTTTGAGCGCCGCTTCCTGGCGGTGCGCACACTGCGCTCCTTCCCCTGGCAGAGCTTAGAGGCAAAGTTAAGAGACTCATCAGATTCTGAGCTGCTGCGGGATATTTTGCAGAAGCACGAGGCTGTCCACACGGAGCCTTTGGACAAACTGTACGAGGTGCTCGCGGAGACTCTGATGGCCAAGGAGTCCACCCAGGGCCACCGGAGCTATTTGCTGACGTGCTGTATTGCCCAGAAGCCATCGTGTCGCTGGTCGGGGTCCTGCAGAGGCTGGCTGCCTGCCGGGAGCACAAGCGGGCTCCTGAGGTCTACGTGGCCTTTACCGTCCGCAACCCAGAGACATGCCAGCTGTTCACCACCGAGCTAGGCCGGGATGGGATCAGATGGGAAGCGGAAGCTCATCATGACCAGAAACTGTTTCCCTATGGAGAGCACTTGGAGATGGCAATGCTGA

>G1-M
ATGGCGCCTGAGGACCACGAGGGGGCCACGTCTCTGCTGCAGAGTTTCGAGCGCCGCTTCCTGGCGGCTCGCGCGCTGCCCTCCTTTCCCTGGCAGAGCCTAGAAGAAAAACTAAAGGACCCCTCGGGTTCTGAGCTGTTGCTGGCTATTCTGCAGAGGCATGAGGCTGTACCCACGGAGCCTTTGGATGCACTGTATGAGGCGTTGGCAGAGGTTCTGATGACCCAAGAGTCCACCCAGTGCCACCGGAGCTATTTGCTGATGTACTGTACTGCTGGGAGATGACACTGTCACTGGTCAGGGTCCTGAAGATGCTCGAGGACTGCCAGAGGAAGAGCGCTCCTGATGTCTATGTAGCCTATACTATCCGCAGCCAGGACACAGGCAAGCTGTTCATCGAAGAGCTGGACCGTGCTGGAATCTACTGGGAAGAGGTGCCCCCTCACACTGGCAAACTGTTCCCTTACGAAGAGCATTCAGCCATCGTAATCCTGA

>G1-R
ATGGCGCCTGAGGACCACGAGGGGGCCACGTCTCTGCTGCAGAGTTTCGAGCGCCGCTTCCTGGCGGCTCGCGCGCTGCCCTCTTTTCCCTGGCAGAGCCTAGAAGAAAAACTAAGGGAGCCCTCAGGTTCTGAGCTGTTGCTGGCTATTTTGCAGAAGCATGAGGCCGTACCCATGGAGCCTTTGGATGCACTGTATGAGGCGCTGGCAGAAGTTCTGATGGCCAGAGAGTCCACCCAGTGCCACCGGAGCTATTTGCTGATGTACTGTACTGCGGGGAAGTGACACTGTCACTGGTCAGGGTCCTGAGGATGCTCACTGACTGCCAGAGGAAGAAGGCTCCTGACGTCTATGTGGCCTATACGATCCGCAGCCAGGACACGGGCAAGCTGTTCATCACAGAGCTGGACCGCGCTGGGATACACTGGGAAGAGGTGGCCCCTCACACTGGCAAACTGTTCCCTTATGAAGAGCATTCGGCCATCGTAATCCTGA

>G1-Co
ATGGCGCAGGAGGAGAGAGCGGATGCCGCGCGCCTGCTGCGGGGTTTCGAGCGCCGCTTCTTGGCGGCGCGCGCCCTGCGCTCCTTTCCCTGGCAGAGCCTAGAAGAGAAACTAAGGGACTCGTCAGGCTCCGAGCTGCTGCTGGATATTTTGCAGAAGCACGAGGCTGTCCACACGGAGCCGTTGGACGAGCTGTACCAGGCGCTGGCCGAGGTCCTGACGGCCGAGGACCCCACCCACTGCCACCGGAGCTATCTGCTGACGTGCTGTATTGTCCTGAAACGGTCCTCTCCCTGGTTGGGGTCCTGCGGAAGCTCTCCACCTGCCGGAAGGACCAGCGGGCTCCTGATGCCTACATTGCCTTCACCATCCGCAACCCGGAGACGTGCCAGCTGTTCACCACGGAGCTGGGCCAGGCTGGGATCCCGTGGGAAGAGGTGCCTTGTCATGACCAGAAACTGTTTCCCTACGAAGAGCACTCGGAGATGGCGATTCTGA

>B1-001
ATGGCGCCCGAGGAGAACGCGGGGACCGAACTCTTGCTGCAGGGTTTTGAGCGCCGCTTCCTGGCGGTGCGCACACTGCGCTCCTTCCCCTGGCAGAGCTTAGAGGCAAAGTTAAGAGACTCATCAGATTCTGAGCTGCTGCGGGATATTTTGCAGAAGACTGTGAGGCATCCTGTGTGTGTGAAGCACCCGCCGTCAGTCAAGTATGCCTGGTGCTTTCTCTCAGAACTCATCAAAAAGTCCTCAGGAGGCTCAGTCACACTCTCCAAGAGCACAGCCATCATCTCCCACGGTACCACAGGCCTGGTCACATGGGATGCCGCCCTCTACCTTGCAGAATGGGCCATCGAGAACCCGGCAGCCTTCATTAACAGACGTGCTGTATTGCCCAGAAGCCATCGTGTCGCTGGTCGGGGTCCTGCAGAGGCTGGCTGCCTGCCGGGAGCACAAGCGGGCTCCTGA

>G2-H1
ATGGCGCCCGAGGAGAACGCGGGGAGCGAACTCTTGCTGCAGAGTTTCAAGCGCCGCTTCCTGGCAGCGCGCGCCCTGCGCTCCTTCCGCTGGCAGAGCTTAGAAGCAAAGTTAAGAGACTCATCAGATTCTGAGCTGCTGCGGGATATTTTGCAGAAGACTGTGAAGCATCCTGTGTGTGTGAAGCACCCGCCGTCAGTCAAGTATGCCCGGTGCTTTCTCTCAGAACTCATCAAAAAGCCCTCGGGAGGCTCAGTCACACTCTCCAAGAGCACAGCCATCATCTCCCACGGCATCACAGTCCTGGTCACATGGGATGCCGCCCTCTACCTTGCAGAATGGGCCATCGAGAACCCAGCAGCCTTCACTGATAGACGTGCTGTATTGCCCAGAAGCCATCGTGTCGCTGGTCGGGGTCCTGCGGAGGCTGGCTGCCTGCCGGGAGCACCAGCGGGCTCCTCA

>G2-H3
ATGGCGCCCGAGGAGAACGCGGGGACCGAACTCTTGCTGCAGGGTTTTGAGCGCCGCTTCCTGGCGGTGCGCACACTGCGCTCCTTCCCCTGGCAGAGCTTAGAGGCAAAGTTAAGAGACTCATCAGATTCTGAGCTGCTGCGGGATATTTTGCAGAAGACTGTGAGGCATCCTGTGTGTGTGAAGCACCCGCCGTCAGTCAAGTATGCCTGGTGCTTTCTCTCAGAACTCATCAAAAAGTCCTCAGGAGGCTCAGTCACACTCTCCAAGAGCACAGCCATCATCTCCCACGGTACCACAGGCCTGGTCACATGGGATGCCGCCCTCTACCTTGCAGAATGGGCCATCGAGAACCCGGCAGCCTTCATTAACAGACGTGCTGTATTGCCCAGAAGCCATCGTGTCGCTGGTCGGGGTCCTGCAGAGGCTGGCTGCCTGCCGGGAGCACAAGCGGGCTCCTGA

>G2-M
ATGGCGCCTGAGGACCACGAGGGGGCCACGTCTCTGCTGCAGAGTTTCGAGCGCCGCTTCCTGGCGGCTCGCGCGCTGCCCTCCTTTCCCTGGCAGAGCCTAGAAGAAAAACTAAAGGACCCCTCGGGTTCTGAGCTGTTGCTGGCTATTCTGCAGAAGACTGTGAAGCACCCTGTGTGTGTGCAGCACGGACCTTCTGTGAAGTATGCCCGCTGCTTTCTCTCAAAGCTCATCAAAAAGCCTTCAGGAAACTCAGTTACACTCTCTGAGAGCACTGCCATCGTGTCCCATGGCACCACAGGCTTGGTTACATGGGACGCTGCTCTCTACCTGGCAGAATGGGCCATTGAGAACCCAGCAGCCTTCACTGACAGATGTACTGTACTGCTGGGAGATGACACTGTCACTGGTCAGGGTCCTGAAGATGCTCGAGGACTGCCAGAGGAAGAGCGCTCCTGATGT

>G2-R
ATGGCGCCTGAGGACCACGAGGGGGCCACGTCTCTGCTGCAGAGTTTCGAGCGCCGCTTCCTGGCGGCTCGCGCGCTGCCCTCTTTTCCCTGGCAGAGCCTAGAAGAAAAACTAAGGGAGCCCTCAGGTTCTGAGCTGTTGCTGGCTATTTTGCAGAAGACTGTGAAGCACCCTGTGTGTGTCCAGCATGGGCCCTCTCTGAAGTATTCCCGCTGCTTTCTCTCGAAGCTCATCAAAAAGCCTTCAGGAGACTCAGTCACACTCTCTGAGAGCACAGCCATCGTGTCCCATGGCACCACAGGCTTGGTTACATGGGACGCTGCTCTCTACCTGGCAGAATGGGCCATCGAGAACCCAGCAGCCTTCACTGACAGATGTACTGTACTGCGGGGAAGTGACACTGTCACTGGTCAGGGTCCTGAGGATGCTCACTGACTGCCAGAGGAAGAAGGCTCCTGACGT

>G2-Co
ATGGCGCAGGAGGAGAGAGCGGATGCCGCGCGCCTGCTGCGGGGTTTCGAGCGCCGCTTCTTGGCGGCGCGCGCCCTGCGCTCCTTTCCCTGGCAGAGCCTAGAAGAGAAACTAAGGGACTCGTCAGGCTCCGAGCTGCTGCTGGATATTTTGCAGAAGACCGTGAAGCACCCTCTGTGCGTGAAGCACCCACCATCAGTGAAGTATTCCCGGAGCTTTCTCTCTGAGCTCATCAGAAAGCCTTCAGGTGACTCGGTCACCCTCTGCGAGAGCACGGCCATCGTGTCTCATGGGACCACAGGCCTGGTCACGTGGAACGCCGCGCTCTACCTGGCCGAGTGGGCCGTGGAGAACCCAGCGGTCTTCGCTCACAGTCTAAGCGGTATACCCCCGCGGGCCCAGCTGGCGGGCGGGAGGGGCCCTGTCCCCACAGGAAGGAAACCAGAAGTCTGGGGCAGAGTCAGG

>G2-Ch
ATGGCGCCCGAGGAGAACGCGGGGAGCGAACTCTTGCTGCAGAGTTTCAAGCGCCGCTTCCTGGCGGCGCGCGCCCTGCGCTCCTTCCCCTGGCAGAGCTTAGAAGCAAAGTTAAGTGACCCATCAGATTCTGAGCTTCTGTGGGATATTTTGCAGAAGAGACTGAAGCATCCTGTGTGTGTGAAGCACCCGCCGTCAGTCAAGTATGCCCGGTGCTTTCTCTCAGTACTCATCAAAAAGCCCTCGGGAGGCTCAGTCACACTCTCCAAGAGCACAGCCATCATCTCCCACGGCATCACAGTCCTGGTCACATGGGATGCCACCCTCTACCTTGCAGAATGGGCCATCTAGAACCCAGCAGCCTTCACTGATAGATGTGCTGTATTGCCCAGAAGCCATCGTGTCGCTGGTCGGGGTCCTGCAGAGGCTGGCTGCCTGCCGGGAGCACCAGCGGGCTCCTCA

>B2-202
ATGCCTGGTGCTTTCTCTCAGAACTCATCAAAAAGTCCTCAGGAGGCTCAGTCACACTCTCCAAGAGCACAGCCATCATCTCCCACGGTACCACAGGCCTGGTCACATGGGATGCCGCCCTCTACCTTGCAGAATGGGCCATCGAGAACCCGGCAGCCTTCATTAACAGACGTGCTGTATTGCCCAGAAGCCATCGTGTCGCTGGTCGGGGTCCTGCAGAGGCTGGCTGCCTGCCGGGAGCACAAGCGGGCTCCTGAGGTCTACGTGGCCTTTACCGTCCGCAACCCAGAGACATGCCAGCTGTTCACCACCGAGCTAGGCCGGGATGGGATCAGATGGGAAGCGGAAGCTCATCATGACCAGAAACTGTTTCCCTATGGAGAGCACTTGGAGATGGCAATGCTGAACCTCACACTGTAG

>G3-H1
ATGCCCGGTGCTTTCTCTCAGAACTCATCAAAAAGCCCTCGGGAGGCTCAGTCACACTCTCCAAGAGCACAGCCATCATCTCCCACGGCATCACAGTCCTGGTCACATGGGATGCCGCCCTCTACCTTGCAGAATGGGCCATCGAGAACCCAGCAGCCTTCACTGATAGACGTGCTGTATTGCCCAGAAGCCATCGTGTCGCTGGTCGGGGTCCTGCGGAGGCTGGCTGCCTGCCGGGAGCACCAGCGGGCTCCTCAATTCTACATGGCCCTTACCGTCTGCAACCCAGAGATGTGCCAGCTGTTCACCACCGAGCTAGGCTGGACTGGGATCAGATGGGAAGCGGAAGCTCATCATGACCAGAAACTGTTTCCCTACAGAGAGCACTTGGAGATGGCAAAGCTGAACCTCACACTGTAG

>G3-H2
ATGCCTGGTGCTTTCTCTCAGAACTCATCAAAAAGTCCTCAGGAGGCTCAGTCACACTCTCCAAGAGCACAGCCATCATCTCCCACGGTACCACAGGCCTGGTCACATGGGATGCCGCCCTCTACCTTGCAGAATGGGCCATCGAGAACCCGGCAGCCTTCATTAACAGACGTGCTGTATTGCCCAGAAGCCATCGTGTCGCTGGTCGGGGTCCTGCAGAGGCTGGCTGCCTGCCGGGAGCACAAGCGGGCTCCTGAGGTCTACGTGGCCTTTACCGTCCGCAACCCAGAGACGTGCCAGCTGTTCACCACCGAGCTAGGCCGGGATGGGATCAGATGGGAAGCGGAAGCTCATCATGACCAGAAACTGTTTCCCTATGGAGAGCACTTGGAGATGGCAATGCTGAACCTCACACTGTAG

>G3-Ch
ATGCCCGGTGCTTTCTCTCAGTACTCATCAAAAAGCCCTCGGGAGGCTCAGTCACACTCTCCAAGAGCACAGCCATCATCTCCCACGGCATCACAGTCCTGGTCACATGGGATGCCACCCTCTACCTTGCAGAATGGGCCATCTAGAACCCAGCAGCCTTCACTGATAGATGTGCTGTATTGCCCAGAAGCCATCGTGTCGCTGGTCGGGGTCCTGCAGAGGCTGGCTGCCTGCCGGGAGCACCAGCGGGCTCCTCAAGTCTACATGGCCCTTACCGTCCGCAACCCAGAGACGTGCCAGCTGTTCACCACCGAGCTAGGCTGGACTGGGATCAGATGGGAAGCGGAAGCTCATCATGACCAGAAACTGTTTCCCTACAGAGAGCACTTGGAGATGGCAATGCTGAACCTCACACTGTAG

>G3-M
ATGCCCGCTGCTTTCTCTCAAAGCTCATCAAAAAGCCTTCAGGAAACTCAGTTACACTCTCTGAGAGCACTGCCATCGTGTCCCATGGCACCACAGGCTTGGTTACATGGGACGCTGCTCTCTACCTGGCAGAATGGGCCATTGAGAACCCAGCAGCCTTCACTGACAGATGTACTGTACTGCTGGGAGATGACACTGTCACTGGTCAGGGTCCTGAAGATGCTCGAGGACTGCCAGAGGAAGAGCGCTCCTGATGTCTATGTAGCCTATACTATCCGCAGCCAGGACACAGGCAAGCTGTTCATCGAAGAGCTAGACCGTGCTGGAATCTACTGGGAAGAGGTGCCCCCTCACACTGGCAAACTGTTCCCTTACGAAGAGCATTCAGCCATCGTAATCCTGAAGCTGGTGCTGACC

>G3-R
ATTCCCGCTGCTTTCTCTCGAAGCTCATCAAAAAGCCTTCAGGAGACTCAGTCACACTCTCTGAGAGCACAGCCATCGTGTCCCATGGCACCACAGGCTTGGTTACATGGGACGCTGCTCTCTACCTGGCAGAATGGGCCATCGAGAACCCAGCAGCCTTCACTGACAGATGTACTGTACTGCGGGGAAGTGACACTGTCACTGGTCAGGGTCCTGAGGATGCTCACTGACTGCCAGAGGAAGAAGGCTCCTGACGTCTATGTGGCCTATACGATCCGCAGCCAGGACACGGGCAAGCTGTTCATCACAGAGCTAGACCGCGCTGGGATACACTGGGAAGAGGTGGCCCCTCACACTGGCAAACTGTTCCCTTATGAAGAGCATTCGGCCATCGTAATCCTGAAGCTCACGCTGACC

>G3-Co
ATTCCCGGAGCTTTCTCTCTGAGCTCATCAGAAAGCCTTCAGGTGACTCGGTCACCCTCTGCGAGAGCACGGCCATCGTGTCTCATGGGACCACAGGCCTGGTCACGTGGAACGCCGCGCTCTACCTGGCCGAGTGGGCCGTGGAGAACCCAGCGGTCTTCGCTCACAGACGTGCTGTATTGTCCTGAAACGGTCCTCTCCCTGGTTGGGGTCCTGCGGAAGCTCTCCACCTGCCGGAAGGACCAGCGGGCTCCTGATGCCTACATTGCCTTCACCATCCGCAACCCGGAGACGTGCCAGCTGTTCACCACGGAGCTGGGCCAGGCTGGGATCCCGTGGGAAGAGGTGCCTTGTCATGACCAGAAACTGTTTCCCTACGAAGAGCACTCGGAGATGGCGATTCTGAAACTAACGCTGTAG
