# Supplementary material for: Aligning coding sequences with frameshift extension penalties
Source: Algorithms Mol Biol. 2017 Mar 31;12:10. doi: 10.1186/s13015-017-0101-4 (PMC5374649; doi:10.1186/s13015-017-0101-4)
Supplement: Supplementary file 5 — Additional file 5: Pairwise alignments for the 21-CDS dataset. Zip file containing the sequence file and the pairwise alignment files at the fasta format for the 21-CDS benchmarkconsidered in the “Results” section, for each of the five methods and each parameter configuration. [file 13015_2017_101_MOESM5_ESM.zip › Homologous_CDS.fse300.align]

########################################
# Program: fse
# Rundate: Sat Feb  4 12:11:27 2017
# Commandline: python fse_main.py
#    --method fse
#    --datasequence /home/Homologous_CDS.fasta fasta
#    --gapopen -11.0
#    --gapextend -1.0
#    --fsopen -30.0
#    --fsextend 0.0
#    --aminoacidmatrix /home/BLOSUM62.txt
#    --outfile /home/Homologous_CDS.fse300.align
#    --outformat fasta
# Report_file: /home/Homologous_CDS.fse300.align
########################################

#=======================================
#
# Aligned_sequences: 2
# 1: B2-202
# 2: G3-M
# Matrix: /home/BLOSUM62.txt
# GapOpen_penalty: -11.0
# GapExtend_penalty: -1.0
# FSopen_penalty: -30.0
# FSextend_penalty: 0.0
# Execution_time: 186.175569057
#
# Length:         420
# Identity NT:    308/420 73.3%
# Identity AA:    492/840 58.6%
# Gapopen:        1/420 0.2%
# Gaps:           3/420 0.7%
# FSopen:         0/420 0.0%
# FrameShift:     0/420 0.0%
# Score: 382.0
#
#
#=======================================

>B2-202
ATGCCTGGTGCTTTCTCTCAGAACTCATCAAAAAGTCCTCAGGAGGCTCA
GTCACACTCTCCAAGAGCACAGCCATCATCTCCCACGGTACCACAGGCCT
GGTCACATGGGATGCCGCCCTCTACCTTGCAGAATGGGCCATCGAGAACC
CGGCAGCCTTCATTAACAGACGTGCTGTATTGCCCAGAAGCCATCGTGTC
GCTGGTCGGGGTCCTGCAGAGGCTGGCTGCCTGCCGGGAGCACAAGCGGG
CTCCTGAGGTCTACGTGGCCTTTACCGTCCGCAACCCAGAGACATGCCAG
CTGTTCACCACCGAGCTAGGCCGGGATGGGATCAGATGGGAAGCGGAAGC
TCATCATGACCAGAAACTGTTTCCCTATGGAGAGCACTTGGAGATGGCAA
TGCTGAACCTCACACTGTAG

>G3-M
ATGCCCGCTGCTTTCTCTCAAAGCTCATCAAAAAGCCTTCAGGAAACTCA
GTTACACTCTCTGAGAGCACTGCCATCGTGTCCCATGGCACCACAGGCTT
GGTTACATGGGACGCTGCTCTCTACCTGGCAGAATGGGCCATTGAGAACC
CAGCAGCCTTCACTGACAGATGTACTGTACTGCTGGGAGATGACACTGTC
ACTGGTCAGGGTCCTGAAGATGCTCGAGGACTGC---CAGAGGAAGAGCG
CTCCTGATGTCTATGTAGCCTATACTATCCGCAGCCAGGACACAGGCAAG
CTGTTCATCGAAGAGCTAGACCGTGCTGGAATCTACTGGGAAGAGGTGCC
CCCTCACACTGGCAAACTGTTCCCTTACGAAGAGCATTCAGCCATCGTAA
TCCTGAAGCTGGTGCTGACC
#---------------------------------------
#---------------------------------------

#=======================================
#
# Aligned_sequences: 2
# 1: B2-202
# 2: G3-H1
# Matrix: /home/BLOSUM62.txt
# GapOpen_penalty: -11.0
# GapExtend_penalty: -1.0
# FSopen_penalty: -30.0
# FSextend_penalty: 0.0
# Execution_time: 186.607590914
#
# Length:         420
# Identity NT:    394/420 93.8%
# Identity AA:    732/840 87.1%
# Gapopen:        0/420 0.0%
# Gaps:           0/420 0.0%
# FSopen:         0/420 0.0%
# FrameShift:     0/420 0.0%
# Score: 645.0
#
#
#=======================================

>B2-202
ATGCCTGGTGCTTTCTCTCAGAACTCATCAAAAAGTCCTCAGGAGGCTCA
GTCACACTCTCCAAGAGCACAGCCATCATCTCCCACGGTACCACAGGCCT
GGTCACATGGGATGCCGCCCTCTACCTTGCAGAATGGGCCATCGAGAACC
CGGCAGCCTTCATTAACAGACGTGCTGTATTGCCCAGAAGCCATCGTGTC
GCTGGTCGGGGTCCTGCAGAGGCTGGCTGCCTGCCGGGAGCACAAGCGGG
CTCCTGAGGTCTACGTGGCCTTTACCGTCCGCAACCCAGAGACATGCCAG
CTGTTCACCACCGAGCTAGGCCGGGATGGGATCAGATGGGAAGCGGAAGC
TCATCATGACCAGAAACTGTTTCCCTATGGAGAGCACTTGGAGATGGCAA
TGCTGAACCTCACACTGTAG

>G3-H1
ATGCCCGGTGCTTTCTCTCAGAACTCATCAAAAAGCCCTCGGGAGGCTCA
GTCACACTCTCCAAGAGCACAGCCATCATCTCCCACGGCATCACAGTCCT
GGTCACATGGGATGCCGCCCTCTACCTTGCAGAATGGGCCATCGAGAACC
CAGCAGCCTTCACTGATAGACGTGCTGTATTGCCCAGAAGCCATCGTGTC
GCTGGTCGGGGTCCTGCGGAGGCTGGCTGCCTGCCGGGAGCACCAGCGGG
CTCCTCAATTCTACATGGCCCTTACCGTCTGCAACCCAGAGATGTGCCAG
CTGTTCACCACCGAGCTAGGCTGGACTGGGATCAGATGGGAAGCGGAAGC
TCATCATGACCAGAAACTGTTTCCCTACAGAGAGCACTTGGAGATGGCAA
AGCTGAACCTCACACTGTAG
#---------------------------------------
#---------------------------------------

#=======================================
#
# Aligned_sequences: 2
# 1: B2-202
# 2: G3-H2
# Matrix: /home/BLOSUM62.txt
# GapOpen_penalty: -11.0
# GapExtend_penalty: -1.0
# FSopen_penalty: -30.0
# FSextend_penalty: 0.0
# Execution_time: 187.219988108
#
# Length:         420
# Identity NT:    419/420 99.8%
# Identity AA:    840/840 100.0%
# Gapopen:        0/420 0.0%
# Gaps:           0/420 0.0%
# FSopen:         0/420 0.0%
# FrameShift:     0/420 0.0%
# Score: 742.0
#
#
#=======================================

>B2-202
ATGCCTGGTGCTTTCTCTCAGAACTCATCAAAAAGTCCTCAGGAGGCTCA
GTCACACTCTCCAAGAGCACAGCCATCATCTCCCACGGTACCACAGGCCT
GGTCACATGGGATGCCGCCCTCTACCTTGCAGAATGGGCCATCGAGAACC
CGGCAGCCTTCATTAACAGACGTGCTGTATTGCCCAGAAGCCATCGTGTC
GCTGGTCGGGGTCCTGCAGAGGCTGGCTGCCTGCCGGGAGCACAAGCGGG
CTCCTGAGGTCTACGTGGCCTTTACCGTCCGCAACCCAGAGACATGCCAG
CTGTTCACCACCGAGCTAGGCCGGGATGGGATCAGATGGGAAGCGGAAGC
TCATCATGACCAGAAACTGTTTCCCTATGGAGAGCACTTGGAGATGGCAA
TGCTGAACCTCACACTGTAG

>G3-H2
ATGCCTGGTGCTTTCTCTCAGAACTCATCAAAAAGTCCTCAGGAGGCTCA
GTCACACTCTCCAAGAGCACAGCCATCATCTCCCACGGTACCACAGGCCT
GGTCACATGGGATGCCGCCCTCTACCTTGCAGAATGGGCCATCGAGAACC
CGGCAGCCTTCATTAACAGACGTGCTGTATTGCCCAGAAGCCATCGTGTC
GCTGGTCGGGGTCCTGCAGAGGCTGGCTGCCTGCCGGGAGCACAAGCGGG
CTCCTGAGGTCTACGTGGCCTTTACCGTCCGCAACCCAGAGACGTGCCAG
CTGTTCACCACCGAGCTAGGCCGGGATGGGATCAGATGGGAAGCGGAAGC
TCATCATGACCAGAAACTGTTTCCCTATGGAGAGCACTTGGAGATGGCAA
TGCTGAACCTCACACTGTAG
#---------------------------------------
#---------------------------------------

#=======================================
#
# Aligned_sequences: 2
# 1: B2-202
# 2: G3-Co
# Matrix: /home/BLOSUM62.txt
# GapOpen_penalty: -11.0
# GapExtend_penalty: -1.0
# FSopen_penalty: -30.0
# FSextend_penalty: 0.0
# Execution_time: 188.050588846
#
# Length:         420
# Identity NT:    338/420 80.5%
# Identity AA:    540/840 64.3%
# Gapopen:        0/420 0.0%
# Gaps:           0/420 0.0%
# FSopen:         0/420 0.0%
# FrameShift:     0/420 0.0%
# Score: 465.0
#
#
#=======================================

>B2-202
ATGCCTGGTGCTTTCTCTCAGAACTCATCAAAAAGTCCTCAGGAGGCTCA
GTCACACTCTCCAAGAGCACAGCCATCATCTCCCACGGTACCACAGGCCT
GGTCACATGGGATGCCGCCCTCTACCTTGCAGAATGGGCCATCGAGAACC
CGGCAGCCTTCATTAACAGACGTGCTGTATTGCCCAGAAGCCATCGTGTC
GCTGGTCGGGGTCCTGCAGAGGCTGGCTGCCTGCCGGGAGCACAAGCGGG
CTCCTGAGGTCTACGTGGCCTTTACCGTCCGCAACCCAGAGACATGCCAG
CTGTTCACCACCGAGCTAGGCCGGGATGGGATCAGATGGGAAGCGGAAGC
TCATCATGACCAGAAACTGTTTCCCTATGGAGAGCACTTGGAGATGGCAA
TGCTGAACCTCACACTGTAG

>G3-Co
ATTCCCGGAGCTTTCTCTCTGAGCTCATCAGAAAGCCTTCAGGTGACTCG
GTCACCCTCTGCGAGAGCACGGCCATCGTGTCTCATGGGACCACAGGCCT
GGTCACGTGGAACGCCGCGCTCTACCTGGCCGAGTGGGCCGTGGAGAACC
CAGCGGTCTTCGCTCACAGACGTGCTGTATTGTCCTGAAACGGTCCTCTC
CCTGGTTGGGGTCCTGCGGAAGCTCTCCACCTGCCGGAAGGACCAGCGGG
CTCCTGATGCCTACATTGCCTTCACCATCCGCAACCCGGAGACGTGCCAG
CTGTTCACCACGGAGCTGGGCCAGGCTGGGATCCCGTGGGAAGAGGTGCC
TTGTCATGACCAGAAACTGTTTCCCTACGAAGAGCACTCGGAGATGGCGA
TTCTGAAACTAACGCTGTAG
#---------------------------------------
#---------------------------------------

#=======================================
#
# Aligned_sequences: 2
# 1: B2-202
# 2: G3-R
# Matrix: /home/BLOSUM62.txt
# GapOpen_penalty: -11.0
# GapExtend_penalty: -1.0
# FSopen_penalty: -30.0
# FSextend_penalty: 0.0
# Execution_time: 188.850600004
#
# Length:         420
# Identity NT:    320/420 76.2%
# Identity AA:    516/840 61.4%
# Gapopen:        1/420 0.2%
# Gaps:           3/420 0.7%
# FSopen:         0/420 0.0%
# FrameShift:     0/420 0.0%
# Score: 418.0
#
#
#=======================================

>B2-202
ATGCCTGGTGCTTTCTCTCAGAACTCATCAAAAAGTCCTCAGGAGGCTCA
GTCACACTCTCCAAGAGCACAGCCATCATCTCCCACGGTACCACAGGCCT
GGTCACATGGGATGCCGCCCTCTACCTTGCAGAATGGGCCATCGAGAACC
CGGCAGCCTTCATTAACAGACGTGCTGTATTGCCCAGAAGCCATCGTGTC
GCTGGTCGGGGTCCTGCAGAGGCTGGCTGCCTGCCGGGAGCACAAGCGGG
CTCCTGAGGTCTACGTGGCCTTTACCGTCCGCAACCCAGAGACATGCCAG
CTGTTCACCACCGAGCTAGGCCGGGATGGGATCAGATGGGAAGCGGAAGC
TCATCATGACCAGAAACTGTTTCCCTATGGAGAGCACTTGGAGATGGCAA
TGCTGAACCTCACACTGTAG

>G3-R
ATTCCCGCTGCTTTCTCTCGAAGCTCATCAAAAAGCCTTCAGGAGACTCA
GTCACACTCTCTGAGAGCACAGCCATCGTGTCCCATGGCACCACAGGCTT
GGTTACATGGGACGCTGCTCTCTACCTGGCAGAATGGGCCATCGAGAACC
CAGCAGCCTTCACTGACAGATGTACTGTACTGCGGGGAAGTGACACTGTC
ACTGGTCAGGGTCCTGAGGATGCTCACTGACTGC---CAGAGGAAGAAGG
CTCCTGACGTCTATGTGGCCTATACGATCCGCAGCCAGGACACGGGCAAG
CTGTTCATCACAGAGCTAGACCGCGCTGGGATACACTGGGAAGAGGTGGC
CCCTCACACTGGCAAACTGTTCCCTTATGAAGAGCATTCGGCCATCGTAA
TCCTGAAGCTCACGCTGACC
#---------------------------------------
#---------------------------------------

#=======================================
#
# Aligned_sequences: 2
# 1: G3-H1
# 2: G3-Ch
# Matrix: /home/BLOSUM62.txt
# GapOpen_penalty: -11.0
# GapExtend_penalty: -1.0
# FSopen_penalty: -30.0
# FSextend_penalty: 0.0
# Execution_time: 189.582093
#
# Length:         420
# Identity NT:    411/420 97.9%
# Identity AA:    804/840 95.7%
# Gapopen:        0/420 0.0%
# Gaps:           0/420 0.0%
# FSopen:         0/420 0.0%
# FrameShift:     0/420 0.0%
# Score: 704.0
#
#
#=======================================

>G3-H1
ATGCCCGGTGCTTTCTCTCAGAACTCATCAAAAAGCCCTCGGGAGGCTCA
GTCACACTCTCCAAGAGCACAGCCATCATCTCCCACGGCATCACAGTCCT
GGTCACATGGGATGCCGCCCTCTACCTTGCAGAATGGGCCATCGAGAACC
CAGCAGCCTTCACTGATAGACGTGCTGTATTGCCCAGAAGCCATCGTGTC
GCTGGTCGGGGTCCTGCGGAGGCTGGCTGCCTGCCGGGAGCACCAGCGGG
CTCCTCAATTCTACATGGCCCTTACCGTCTGCAACCCAGAGATGTGCCAG
CTGTTCACCACCGAGCTAGGCTGGACTGGGATCAGATGGGAAGCGGAAGC
TCATCATGACCAGAAACTGTTTCCCTACAGAGAGCACTTGGAGATGGCAA
AGCTGAACCTCACACTGTAG

>G3-Ch
ATGCCCGGTGCTTTCTCTCAGTACTCATCAAAAAGCCCTCGGGAGGCTCA
GTCACACTCTCCAAGAGCACAGCCATCATCTCCCACGGCATCACAGTCCT
GGTCACATGGGATGCCACCCTCTACCTTGCAGAATGGGCCATCTAGAACC
CAGCAGCCTTCACTGATAGATGTGCTGTATTGCCCAGAAGCCATCGTGTC
GCTGGTCGGGGTCCTGCAGAGGCTGGCTGCCTGCCGGGAGCACCAGCGGG
CTCCTCAAGTCTACATGGCCCTTACCGTCCGCAACCCAGAGACGTGCCAG
CTGTTCACCACCGAGCTAGGCTGGACTGGGATCAGATGGGAAGCGGAAGC
TCATCATGACCAGAAACTGTTTCCCTACAGAGAGCACTTGGAGATGGCAA
TGCTGAACCTCACACTGTAG
#---------------------------------------
#---------------------------------------

#=======================================
#
# Aligned_sequences: 2
# 1: G2-M
# 2: G3-R
# Matrix: /home/BLOSUM62.txt
# GapOpen_penalty: -11.0
# GapExtend_penalty: -1.0
# FSopen_penalty: -30.0
# FSextend_penalty: 0.0
# Execution_time: 202.040767193
#
# Length:         622
# Identity NT:    241/622 38.7%
# Identity AA:    456/1244 36.7%
# Gapopen:        2/622 0.3%
# Gaps:           365/622 58.7%
# FSopen:         1/622 0.2%
# FrameShift:     257/622 41.3%
# Score: 189.5
#
#
#=======================================

>G2-M
ATGGCGCCTGAGGACCACGAGGGGGCCACGTCTCTGCTGCAGAGTTTCGA
GCGCCGCTTCCTGGCGGCTCGCGCGCTGCCCTCCTTTCCCTGGCAGAGCC
TAGAAGAAAAACTAAAGGACCCCTCGGGTTCTGAGCTGTTGCTGGCTATT
CTGCAGAAGACTGTGAAGCACCCTGTGTGTGTGCAGCACGGACCTTCTGT
GAAGTATGCCCGCTGCTTTCTCTCAAAGCTCATCAAAAAGCCTTCAGGAA
ACTCAGTTACACTCTCTGAGAGCACTGCCATCGTGTCCCATGGCACCACA
GGCTTGGTTACATGGGACGCTGCTCTCTACCTGGCAGAATGGGCCATTGA
GAACCCAGCAGCCTTCACTGACAGATGTACTGTACTGCTGGGAGATGACA
CTGTCACTGGTCAGGGTCCTGAAGATGCTCGAGGACTGCCAGAGGAAGAG
CGCTCCTGATGT--------------------------------------
--------------------------------------------------
--------------------------------------------------
----------------------

>G3-R
--------------------------------------------------
--------------------------------------------------
--------------------------------------------------
--------------------------------------------------
-----ATTCCCGCTGCTTTCTCTCGAAGCTCATCAAAAAGCCTTCAGGAG
ACTCAGTCACACTCTCTGAGAGCACAGCCATCGTGTCCCATGGCACCACA
GGCTTGGTTACATGGGACGCTGCTCTCTACCTGGCAGAATGGGCCATCGA
GAACCCAGCAGCCTTCACTGACAGATGTACTGTACTGCGGGGAAGTGACA
CTGTCACTGGTCAGGGTCCTGAGGATGCTCACTGACTGCCAGAGGAAGAA
GGCTCCTGACGTCTATGTGGCCTATACGATCCGCAGCCAGGACACGGGCA
AGCTGTTCATCACAGAGCTAGACCGCGCTGGGATACACTGGGAAGAGGTG
GCCCCTCACACTGGCAAACTGTTCCCTTATGAAGAGCATTCGGCCATCGT
AATCCTGAAGCTCACGCTGACC
#---------------------------------------
#---------------------------------------

#=======================================
#
# Aligned_sequences: 2
# 1: G2-R
# 2: G3-R
# Matrix: /home/BLOSUM62.txt
# GapOpen_penalty: -11.0
# GapExtend_penalty: -1.0
# FSopen_penalty: -30.0
# FSextend_penalty: 0.0
# Execution_time: 202.96496582
#
# Length:         622
# Identity NT:    257/622 41.3%
# Identity AA:    510/1244 41.0%
# Gapopen:        2/622 0.3%
# Gaps:           365/622 58.7%
# FSopen:         1/622 0.2%
# FrameShift:     257/622 41.3%
# Score: 239.0
#
#
#=======================================

>G2-R
ATGGCGCCTGAGGACCACGAGGGGGCCACGTCTCTGCTGCAGAGTTTCGA
GCGCCGCTTCCTGGCGGCTCGCGCGCTGCCCTCTTTTCCCTGGCAGAGCC
TAGAAGAAAAACTAAGGGAGCCCTCAGGTTCTGAGCTGTTGCTGGCTATT
TTGCAGAAGACTGTGAAGCACCCTGTGTGTGTCCAGCATGGGCCCTCTCT
GAAGTATTCCCGCTGCTTTCTCTCGAAGCTCATCAAAAAGCCTTCAGGAG
ACTCAGTCACACTCTCTGAGAGCACAGCCATCGTGTCCCATGGCACCACA
GGCTTGGTTACATGGGACGCTGCTCTCTACCTGGCAGAATGGGCCATCGA
GAACCCAGCAGCCTTCACTGACAGATGTACTGTACTGCGGGGAAGTGACA
CTGTCACTGGTCAGGGTCCTGAGGATGCTCACTGACTGCCAGAGGAAGAA
GGCTCCTGACGT--------------------------------------
--------------------------------------------------
--------------------------------------------------
----------------------

>G3-R
--------------------------------------------------
--------------------------------------------------
--------------------------------------------------
--------------------------------------------------
-----ATTCCCGCTGCTTTCTCTCGAAGCTCATCAAAAAGCCTTCAGGAG
ACTCAGTCACACTCTCTGAGAGCACAGCCATCGTGTCCCATGGCACCACA
GGCTTGGTTACATGGGACGCTGCTCTCTACCTGGCAGAATGGGCCATCGA
GAACCCAGCAGCCTTCACTGACAGATGTACTGTACTGCGGGGAAGTGACA
CTGTCACTGGTCAGGGTCCTGAGGATGCTCACTGACTGCCAGAGGAAGAA
GGCTCCTGACGTCTATGTGGCCTATACGATCCGCAGCCAGGACACGGGCA
AGCTGTTCATCACAGAGCTAGACCGCGCTGGGATACACTGGGAAGAGGTG
GCCCCTCACACTGGCAAACTGTTCCCTTATGAAGAGCATTCGGCCATCGT
AATCCTGAAGCTCACGCTGACC
#---------------------------------------
#---------------------------------------

#=======================================
#
# Aligned_sequences: 2
# 1: G2-H1
# 2: G3-M
# Matrix: /home/BLOSUM62.txt
# GapOpen_penalty: -11.0
# GapExtend_penalty: -1.0
# FSopen_penalty: -30.0
# FSextend_penalty: 0.0
# Execution_time: 204.500128031
#
# Length:         622
# Identity NT:    195/622 31.4%
# Identity AA:    333/1244 26.8%
# Gapopen:        3/622 0.5%
# Gaps:           365/622 58.7%
# FSopen:         1/622 0.2%
# FrameShift:     239/622 38.4%
# Score: 62.0
#
#
#=======================================

>G2-H1
ATGGCGCCCGAGGAGAACGCGGGGAGCGAACTCTTGCTGCAGAGTTTCAA
GCGCCGCTTCCTGGCAGCGCGCGCCCTGCGCTCCTTCCGCTGGCAGAGCT
TAGAAGCAAAGTTAAGAGACTCATCAGATTCTGAGCTGCTGCGGGATATT
TTGCAGAAGACTGTGAAGCATCCTGTGTGTGTGAAGCACCCGCCGTCAGT
CAAGTATGCCCGGTGCTTTCTCTCAGAACTCATCAAAAAGCCCTCGGGAG
GCTCAGTCACACTCTCCAAGAGCACAGCCATCATCTCCCACGGCATCACA
GTCCTGGTCACATGGGATGCCGCCCTCTACCTTGCAGAATGGGCCATCGA
GAACCCAGCAGCCTTCACTGATAGACGTGCTGTATTGCCCAGAAGCCATC
GTGTCGCTGGTCGGGGTCCTGCGGAGGCTGGCTGCCTGCCGGGAGCA-CC
AGCGGGCTCC----------------------------------------
--------------------------------------------------
--------------------------------------------------
-------------------TCA

>G3-M
ATG-----------------------------------------------
--------------------------------------------------
--------------------------------------------------
--------------------------------------------------
--------CCCGCTGCTTTCTCTCAAAGCTCATCAAAAAGCCTTCAGGAA
ACTCAGTTACACTCTCTGAGAGCACTGCCATCGTGTCCCATGGCACCACA
GGCTTGGTTACATGGGACGCTGCTCTCTACCTGGCAGAATGGGCCATTGA
GAACCCAGCAGCCTTCACTGACAGATGTACTGTACTGCTGGGAGATGACA
CTGTCACTGGTCAGGGTCCTGAAGATGCTCGAGGACTGCCAGAGGAAGAG
CGCTCCTGATGTCTATGTAGCCTATACTATCCGCAGCCAGGACACAGGCA
AGCTGTTCATCGAAGAGCTAGACCGTGCTGGAATCTACTGGGAAGAGGTG
CCCCCTCACACTGGCAAACTGTTCCCTTACGAAGAGCATTCAGCCATCGT
AATCCTGAAGCTGGTGCTGACC
#---------------------------------------
#---------------------------------------

#=======================================
#
# Aligned_sequences: 2
# 1: G2-Ch
# 2: G3-M
# Matrix: /home/BLOSUM62.txt
# GapOpen_penalty: -11.0
# GapExtend_penalty: -1.0
# FSopen_penalty: -30.0
# FSextend_penalty: 0.0
# Execution_time: 202.952789783
#
# Length:         622
# Identity NT:    194/622 31.2%
# Identity AA:    330/1244 26.5%
# Gapopen:        3/622 0.5%
# Gaps:           365/622 58.7%
# FSopen:         1/622 0.2%
# FrameShift:     239/622 38.4%
# Score: 58.0
#
#
#=======================================

>G2-Ch
ATGGCGCCCGAGGAGAACGCGGGGAGCGAACTCTTGCTGCAGAGTTTCAA
GCGCCGCTTCCTGGCGGCGCGCGCCCTGCGCTCCTTCCCCTGGCAGAGCT
TAGAAGCAAAGTTAAGTGACCCATCAGATTCTGAGCTTCTGTGGGATATT
TTGCAGAAGAGACTGAAGCATCCTGTGTGTGTGAAGCACCCGCCGTCAGT
CAAGTATGCCCGGTGCTTTCTCTCAGTACTCATCAAAAAGCCCTCGGGAG
GCTCAGTCACACTCTCCAAGAGCACAGCCATCATCTCCCACGGCATCACA
GTCCTGGTCACATGGGATGCCACCCTCTACCTTGCAGAATGGGCCATCTA
GAACCCAGCAGCCTTCACTGATAGATGTGCTGTATTGCCCAGAAGCCATC
GTGTCGCTGGTCGGGGTCCTGCAGAGGCTGGCTGCCTGCCGGGAGCA-CC
AGCGGGCTCC----------------------------------------
--------------------------------------------------
--------------------------------------------------
-------------------TCA

>G3-M
ATG-----------------------------------------------
--------------------------------------------------
--------------------------------------------------
--------------------------------------------------
--------CCCGCTGCTTTCTCTCAAAGCTCATCAAAAAGCCTTCAGGAA
ACTCAGTTACACTCTCTGAGAGCACTGCCATCGTGTCCCATGGCACCACA
GGCTTGGTTACATGGGACGCTGCTCTCTACCTGGCAGAATGGGCCATTGA
GAACCCAGCAGCCTTCACTGACAGATGTACTGTACTGCTGGGAGATGACA
CTGTCACTGGTCAGGGTCCTGAAGATGCTCGAGGACTGCCAGAGGAAGAG
CGCTCCTGATGTCTATGTAGCCTATACTATCCGCAGCCAGGACACAGGCA
AGCTGTTCATCGAAGAGCTAGACCGTGCTGGAATCTACTGGGAAGAGGTG
CCCCCTCACACTGGCAAACTGTTCCCTTACGAAGAGCATTCAGCCATCGT
AATCCTGAAGCTGGTGCTGACC
#---------------------------------------
#---------------------------------------

#=======================================
#
# Aligned_sequences: 2
# 1: G2-M
# 2: G3-Ch
# Matrix: /home/BLOSUM62.txt
# GapOpen_penalty: -11.0
# GapExtend_penalty: -1.0
# FSopen_penalty: -30.0
# FSextend_penalty: 0.0
# Execution_time: 204.011421919
#
# Length:         625
# Identity NT:    199/625 31.8%
# Identity AA:    342/1250 27.4%
# Gapopen:        4/625 0.6%
# Gaps:           368/625 58.9%
# FSopen:         1/625 0.2%
# FrameShift:     233/625 37.3%
# Score: 63.0
#
#
#=======================================

>G2-M
ATGGCGCCTGAGGACCACGAGGGGGCCACGTCTCTGCTGCAGAGTTTCGA
GCGCCGCTTCCTGGCGGCTCGCGCGCTGCCCTCCTTTCCCTGGCAGAGCC
TAGAAGAAAAACTAAAGGACCCCTCGGGTTCTGAGCTGTTGCTGGCTATT
CTGCAGAAGACTGTGAAGCACCCTGTGTGTGTGCAGCACGGACCTTCTGT
GAAGTATGCCCGCTGCTTTCTCTCAAAGCTCATCAAAAAGCCTTCAGGAA
ACTCAGTTACACTCTCTGAGAGCACTGCCATCGTGTCCCATGGCACCACA
GGCTTGGTTACATGGGACGCTGCTCTCTACCTGGCAGAATGGGCCATTGA
GAACCCAGCAGCCTTCACTGACAGATGTACTGTACTGCTGGGAGATGACA
CTGTCACTGGTCAGGGTCCTGAAGATGCTCGAGGACTGCCA-GAGGAAGA
GCGCTCC---------------------------------------TGAT
GT------------------------------------------------
--------------------------------------------------
-------------------------

>G3-Ch
ATG-----------------------------------------------
--------------------------------------------------
--------------------------------------------------
--------------------------------------------------
--------CCCGGTGCTTTCTCTCAGTACTCATCAAAAAGCCCTCGGGAG
GCTCAGTCACACTCTCCAAGAGCACAGCCATCATCTCCCACGGCATCACA
GTCCTGGTCACATGGGATGCCACCCTCTACCTTGCAGAATGGGCCATCTA
GAACCCAGCAGCCTTCACTGATAGATGTGCTGTATTGCCCAGAAGCCATC
GTGTCGCTGGTCGGGGTCCTGCAGAGGCTGGCTGCCTGCCGGGAGCACCA
GCGGGCTCCTCAAGTCTACATGGCCCTTACCGTCCGCAACCCAGAGACGT
GCCAGCTGTTCACCACCGAGCTAGGCTGGACTGGGATCAGATGGGAAGCG
GAAGCTCATCATGACCAGAAACTGTTTCCCTACAGAGAGCACTTGGAGAT
GGCAATGCTGAACCTCACACTGTAG
#---------------------------------------
#---------------------------------------

#=======================================
#
# Aligned_sequences: 2
# 1: G2-H1
# 2: G3-R
# Matrix: /home/BLOSUM62.txt
# GapOpen_penalty: -11.0
# GapExtend_penalty: -1.0
# FSopen_penalty: -30.0
# FSextend_penalty: 0.0
# Execution_time: 204.667194843
#
# Length:         622
# Identity NT:    202/622 32.5%
# Identity AA:    339/1244 27.3%
# Gapopen:        3/622 0.5%
# Gaps:           365/622 58.7%
# FSopen:         1/622 0.2%
# FrameShift:     242/622 38.9%
# Score: 70.5
#
#
#=======================================

>G2-H1
ATGGCGCCCGAGGAGAACGCGGGGAGCGAACTCTTGCTGCAGAGTTTCAA
GCGCCGCTTCCTGGCAGCGCGCGCCCTGCGCTCCTTCCGCTGGCAGAGCT
TAGAAGCAAAGTTAAGAGACTCATCAGATTCTGAGCTGCTGCGGGATATT
TTGCAGAAGACTGTGAAGCATCCTGTGTGTGTGAAGCACCCGCCGTCAGT
CAAGTATGCCCGGTGCTTTCTCTCAGAACTCATCAAAAAGCCCTCGGGAG
GCTCAGTCACACTCTCCAAGAGCACAGCCATCATCTCCCACGGCATCACA
GTCCTGGTCACATGGGATGCCGCCCTCTACCTTGCAGAATGGGCCATCGA
GAACCCAGCAGCCTTCACTGATAGACGTGCTGTATTGCCCAGAAGCCATC
GTGTCGCTGGTCGGGGTCCTGCGGAGGCTGGCTGCCTGCCGGGAGCA-CC
AGCGGGCTCC----------------------------------------
--------------------------------------------------
--------------------------------------------------
-------------------TCA

>G3-R
--------------------------------------------------
--------------------------------------------------
--------------------------------------------------
--------------------------------------------------
-----ATTCCCGCTGCTTTCTCTCGAAGCTCATCAAAAAGCCTTCAGGAG
ACTCAGTCACACTCTCTGAGAGCACAGCCATCGTGTCCCATGGCACCACA
GGCTTGGTTACATGGGACGCTGCTCTCTACCTGGCAGAATGGGCCATCGA
GAACCCAGCAGCCTTCACTGACAGATGTACTGTACTGCGGGGAAGTGACA
CTGTCACTGGTCAGGGTCCTGAGGATGCTCACTGACTGCCAGAGGAAGAA
GGCTCCTGACGTCTATGTGGCCTATACGATCCGCAGCCAGGACACGGGCA
AGCTGTTCATCACAGAGCTAGACCGCGCTGGGATACACTGGGAAGAGGTG
GCCCCTCACACTGGCAAACTGTTCCCTTATGAAGAGCATTCGGCCATCGT
AATCCTGAAGCTCACGCTGACC
#---------------------------------------
#---------------------------------------

#=======================================
#
# Aligned_sequences: 2
# 1: G2-R
# 2: G3-H2
# Matrix: /home/BLOSUM62.txt
# GapOpen_penalty: -11.0
# GapExtend_penalty: -1.0
# FSopen_penalty: -30.0
# FSextend_penalty: 0.0
# Execution_time: 203.948212147
#
# Length:         625
# Identity NT:    200/625 32.0%
# Identity AA:    342/1250 27.4%
# Gapopen:        3/625 0.5%
# Gaps:           368/625 58.9%
# FSopen:         1/625 0.2%
# FrameShift:     233/625 37.3%
# Score: 72.0
#
#
#=======================================

>G2-R
ATGGCGCCTGAGGACCACGAGGGGGCCACGTCTCTGCTGCAGAGTTTCGA
GCGCCGCTTCCTGGCGGCTCGCGCGCTGCCCTCTTTTCCCTGGCAGAGCC
TAGAAGAAAAACTAAGGGAGCCCTCAGGTTCTGAGCTGTTGCTGGCTATT
TTGCAGAAGACTGTGAAGCACCCTGTGTGTGTCCAGCATGGGCCCTCTCT
GAAGTATTCCCGCTGCTTTCTCTCGAAGCTCATCAAAAAGCCTTCAGGAG
ACTCAGTCACACTCTCTGAGAGCACAGCCATCGTGTCCCATGGCACCACA
GGCTTGGTTACATGGGACGCTGCTCTCTACCTGGCAGAATGGGCCATCGA
GAACCCAGCAGCCTTCACTGACAGATGTACTGTACTGCGGGGAAGTGACA
CTGTCACTGGTCAGGGTCCTGAGGATGCTCACTGACTGCCA-GAGGAAGA
AGGCTCCTGACGT-------------------------------------
--------------------------------------------------
--------------------------------------------------
-------------------------

>G3-H2
ATG-----------------------------------------------
--------------------------------------------------
--------------------------------------------------
--------------------------------------------------
--------CCTGGTGCTTTCTCTCAGAACTCATCAAAAAGTCCTCAGGAG
GCTCAGTCACACTCTCCAAGAGCACAGCCATCATCTCCCACGGTACCACA
GGCCTGGTCACATGGGATGCCGCCCTCTACCTTGCAGAATGGGCCATCGA
GAACCCGGCAGCCTTCATTAACAGACGTGCTGTATTGCCCAGAAGCCATC
GTGTCGCTGGTCGGGGTCCTGCAGAGGCTGGCTGCCTGCCGGGAGCACAA
GCGGGCTCCTGAGGTCTACGTGGCCTTTACCGTCCGCAACCCAGAGACGT
GCCAGCTGTTCACCACCGAGCTAGGCCGGGATGGGATCAGATGGGAAGCG
GAAGCTCATCATGACCAGAAACTGTTTCCCTATGGAGAGCACTTGGAGAT
GGCAATGCTGAACCTCACACTGTAG
#---------------------------------------
#---------------------------------------

#=======================================
#
# Aligned_sequences: 2
# 1: G2-R
# 2: B2-202
# Matrix: /home/BLOSUM62.txt
# GapOpen_penalty: -11.0
# GapExtend_penalty: -1.0
# FSopen_penalty: -30.0
# FSextend_penalty: 0.0
# Execution_time: 204.1474998
#
# Length:         625
# Identity NT:    200/625 32.0%
# Identity AA:    342/1250 27.4%
# Gapopen:        3/625 0.5%
# Gaps:           368/625 58.9%
# FSopen:         1/625 0.2%
# FrameShift:     233/625 37.3%
# Score: 72.0
#
#
#=======================================

>G2-R
ATGGCGCCTGAGGACCACGAGGGGGCCACGTCTCTGCTGCAGAGTTTCGA
GCGCCGCTTCCTGGCGGCTCGCGCGCTGCCCTCTTTTCCCTGGCAGAGCC
TAGAAGAAAAACTAAGGGAGCCCTCAGGTTCTGAGCTGTTGCTGGCTATT
TTGCAGAAGACTGTGAAGCACCCTGTGTGTGTCCAGCATGGGCCCTCTCT
GAAGTATTCCCGCTGCTTTCTCTCGAAGCTCATCAAAAAGCCTTCAGGAG
ACTCAGTCACACTCTCTGAGAGCACAGCCATCGTGTCCCATGGCACCACA
GGCTTGGTTACATGGGACGCTGCTCTCTACCTGGCAGAATGGGCCATCGA
GAACCCAGCAGCCTTCACTGACAGATGTACTGTACTGCGGGGAAGTGACA
CTGTCACTGGTCAGGGTCCTGAGGATGCTCACTGACTGCCA-GAGGAAGA
AGGCTCCTGACGT-------------------------------------
--------------------------------------------------
--------------------------------------------------
-------------------------

>B2-202
ATG-----------------------------------------------
--------------------------------------------------
--------------------------------------------------
--------------------------------------------------
--------CCTGGTGCTTTCTCTCAGAACTCATCAAAAAGTCCTCAGGAG
GCTCAGTCACACTCTCCAAGAGCACAGCCATCATCTCCCACGGTACCACA
GGCCTGGTCACATGGGATGCCGCCCTCTACCTTGCAGAATGGGCCATCGA
GAACCCGGCAGCCTTCATTAACAGACGTGCTGTATTGCCCAGAAGCCATC
GTGTCGCTGGTCGGGGTCCTGCAGAGGCTGGCTGCCTGCCGGGAGCACAA
GCGGGCTCCTGAGGTCTACGTGGCCTTTACCGTCCGCAACCCAGAGACAT
GCCAGCTGTTCACCACCGAGCTAGGCCGGGATGGGATCAGATGGGAAGCG
GAAGCTCATCATGACCAGAAACTGTTTCCCTATGGAGAGCACTTGGAGAT
GGCAATGCTGAACCTCACACTGTAG
#---------------------------------------
#---------------------------------------

#=======================================
#
# Aligned_sequences: 2
# 1: G2-M
# 2: G3-Co
# Matrix: /home/BLOSUM62.txt
# GapOpen_penalty: -11.0
# GapExtend_penalty: -1.0
# FSopen_penalty: -30.0
# FSextend_penalty: 0.0
# Execution_time: 204.308563948
#
# Length:         625
# Identity NT:    192/625 30.7%
# Identity AA:    321/1250 25.7%
# Gapopen:        4/625 0.6%
# Gaps:           368/625 58.9%
# FSopen:         1/625 0.2%
# FrameShift:     239/625 38.2%
# Score: 52.0
#
#
#=======================================

>G2-M
ATGGCGCCTGAGGACCACGAGGGGGCCACGTCTCTGCTGCAGAGTTTCGA
GCGCCGCTTCCTGGCGGCTCGCGCGCTGCCCTCCTTTCCCTGGCAGAGCC
TAGAAGAAAAACTAAAGGACCCCTCGGGTTCTGAGCTGTTGCTGGCTATT
CTGCAGAAGACTGTGAAGCACCCTGTGTGTGTGCAGCACGGACCTTCTGT
GAAGTATGCCCGCTGCTTTCTCTCAAAGCTCATCAAAAAGCCTTCAGGAA
ACTCAGTTACACTCTCTGAGAGCACTGCCATCGTGTCCCATGGCACCACA
GGCTTGGTTACATGGGACGCTGCTCTCTACCTGGCAGAATGGGCCATTGA
GAACCCAGCAGCCTTCACTGACAGATGTACTGTACTGCTGGGAGATGACA
CTGTCACTGGTCAGGGTCCTGAAGATGCTCGAGGACTGCCAGAG-GAAGA
GCGCTCC---------------------------------------TGAT
GT------------------------------------------------
--------------------------------------------------
-------------------------

>G3-Co
--------------------------------------------------
--------------------------------------------------
--------------------------------------------------
--------------------------------------------------
-----ATTCCCGGAGCTTTCTCTCTGAGCTCATCAGAAAGCCTTCAGGTG
ACTCGGTCACCCTCTGCGAGAGCACGGCCATCGTGTCTCATGGGACCACA
GGCCTGGTCACGTGGAACGCCGCGCTCTACCTGGCCGAGTGGGCCGTGGA
GAACCCAGCGGTCTTCGCTCACAGACGTGCTGTATTGTCCTGAAACGGTC
CTCTCCCTGGTTGGGGTCCTGCGGAAGCTCTCCACCTGCCGGAAGGACCA
GCGGGCTCCTGATGCCTACATTGCCTTCACCATCCGCAACCCGGAGACGT
GCCAGCTGTTCACCACGGAGCTGGGCCAGGCTGGGATCCCGTGGGAAGAG
GTGCCTTGTCATGACCAGAAACTGTTTCCCTACGAAGAGCACTCGGAGAT
GGCGATTCTGAAACTAACGCTGTAG
#---------------------------------------
#---------------------------------------

#=======================================
#
# Aligned_sequences: 2
# 1: G2-Ch
# 2: G3-Ch
# Matrix: /home/BLOSUM62.txt
# GapOpen_penalty: -11.0
# GapExtend_penalty: -1.0
# FSopen_penalty: -30.0
# FSextend_penalty: 0.0
# Execution_time: 204.086364985
#
# Length:         625
# Identity NT:    257/625 41.1%
# Identity AA:    510/1250 40.8%
# Gapopen:        2/625 0.3%
# Gaps:           368/625 58.9%
# FSopen:         1/625 0.2%
# FrameShift:     254/625 40.6%
# Score: 240.0
#
#
#=======================================

>G2-Ch
ATGGCGCCCGAGGAGAACGCGGGGAGCGAACTCTTGCTGCAGAGTTTCAA
GCGCCGCTTCCTGGCGGCGCGCGCCCTGCGCTCCTTCCCCTGGCAGAGCT
TAGAAGCAAAGTTAAGTGACCCATCAGATTCTGAGCTTCTGTGGGATATT
TTGCAGAAGAGACTGAAGCATCCTGTGTGTGTGAAGCACCCGCCGTCAGT
CAAGTATGCCCGGTGCTTTCTCTCAGTACTCATCAAAAAGCCCTCGGGAG
GCTCAGTCACACTCTCCAAGAGCACAGCCATCATCTCCCACGGCATCACA
GTCCTGGTCACATGGGATGCCACCCTCTACCTTGCAGAATGGGCCATCTA
GAACCCAGCAGCCTTCACTGATAGATGTGCTGTATTGCCCAGAAGCCATC
GTGTCGCTGGTCGGGGTCCTGCAGAGGCTGGCTGCCTGCCGGGAGCACCA
GCGGGCTCCTCA--------------------------------------
--------------------------------------------------
--------------------------------------------------
-------------------------

>G3-Ch
ATG-----------------------------------------------
--------------------------------------------------
--------------------------------------------------
--------------------------------------------------
--------CCCGGTGCTTTCTCTCAGTACTCATCAAAAAGCCCTCGGGAG
GCTCAGTCACACTCTCCAAGAGCACAGCCATCATCTCCCACGGCATCACA
GTCCTGGTCACATGGGATGCCACCCTCTACCTTGCAGAATGGGCCATCTA
GAACCCAGCAGCCTTCACTGATAGATGTGCTGTATTGCCCAGAAGCCATC
GTGTCGCTGGTCGGGGTCCTGCAGAGGCTGGCTGCCTGCCGGGAGCACCA
GCGGGCTCCTCAAGTCTACATGGCCCTTACCGTCCGCAACCCAGAGACGT
GCCAGCTGTTCACCACCGAGCTAGGCTGGACTGGGATCAGATGGGAAGCG
GAAGCTCATCATGACCAGAAACTGTTTCCCTACAGAGAGCACTTGGAGAT
GGCAATGCTGAACCTCACACTGTAG
#---------------------------------------
#---------------------------------------

#=======================================
#
# Aligned_sequences: 2
# 1: G2-H3
# 2: B2-202
# Matrix: /home/BLOSUM62.txt
# GapOpen_penalty: -11.0
# GapExtend_penalty: -1.0
# FSopen_penalty: -30.0
# FSextend_penalty: 0.0
# Execution_time: 206.152819157
#
# Length:         625
# Identity NT:    257/625 41.1%
# Identity AA:    510/1250 40.8%
# Gapopen:        2/625 0.3%
# Gaps:           368/625 58.9%
# FSopen:         1/625 0.2%
# FrameShift:     254/625 40.6%
# Score: 241.5
#
#
#=======================================

>G2-H3
ATGGCGCCCGAGGAGAACGCGGGGACCGAACTCTTGCTGCAGGGTTTTGA
GCGCCGCTTCCTGGCGGTGCGCACACTGCGCTCCTTCCCCTGGCAGAGCT
TAGAGGCAAAGTTAAGAGACTCATCAGATTCTGAGCTGCTGCGGGATATT
TTGCAGAAGACTGTGAGGCATCCTGTGTGTGTGAAGCACCCGCCGTCAGT
CAAGTATGCCTGGTGCTTTCTCTCAGAACTCATCAAAAAGTCCTCAGGAG
GCTCAGTCACACTCTCCAAGAGCACAGCCATCATCTCCCACGGTACCACA
GGCCTGGTCACATGGGATGCCGCCCTCTACCTTGCAGAATGGGCCATCGA
GAACCCGGCAGCCTTCATTAACAGACGTGCTGTATTGCCCAGAAGCCATC
GTGTCGCTGGTCGGGGTCCTGCAGAGGCTGGCTGCCTGCCGGGAGCACAA
GCGGGCTCCTGA--------------------------------------
--------------------------------------------------
--------------------------------------------------
-------------------------

>B2-202
ATG-----------------------------------------------
--------------------------------------------------
--------------------------------------------------
--------------------------------------------------
--------CCTGGTGCTTTCTCTCAGAACTCATCAAAAAGTCCTCAGGAG
GCTCAGTCACACTCTCCAAGAGCACAGCCATCATCTCCCACGGTACCACA
GGCCTGGTCACATGGGATGCCGCCCTCTACCTTGCAGAATGGGCCATCGA
GAACCCGGCAGCCTTCATTAACAGACGTGCTGTATTGCCCAGAAGCCATC
GTGTCGCTGGTCGGGGTCCTGCAGAGGCTGGCTGCCTGCCGGGAGCACAA
GCGGGCTCCTGAGGTCTACGTGGCCTTTACCGTCCGCAACCCAGAGACAT
GCCAGCTGTTCACCACCGAGCTAGGCCGGGATGGGATCAGATGGGAAGCG
GAAGCTCATCATGACCAGAAACTGTTTCCCTATGGAGAGCACTTGGAGAT
GGCAATGCTGAACCTCACACTGTAG
#---------------------------------------
#---------------------------------------

#=======================================
#
# Aligned_sequences: 2
# 1: G2-H1
# 2: B2-202
# Matrix: /home/BLOSUM62.txt
# GapOpen_penalty: -11.0
# GapExtend_penalty: -1.0
# FSopen_penalty: -30.0
# FSextend_penalty: 0.0
# Execution_time: 206.47081399
#
# Length:         627
# Identity NT:    243/627 38.8%
# Identity AA:    462/1254 36.8%
# Gapopen:        4/627 0.6%
# Gaps:           372/627 59.3%
# FSopen:         1/627 0.2%
# FrameShift:     252/627 40.2%
# Score: 196.0
#
#
#=======================================

>G2-H1
ATGGCGCCCGAGGAGAACGCGGGGAGCGAACTCTTGCTGCAGAGTTTCAA
GCGCCGCTTCCTGGCAGCGCGCGCCCTGCGCTCCTTCCGCTGGCAGAGCT
TAGAAGCAAAGTTAAGAGACTCATCAGATTCTGAGCTGCTGCGGGATATT
TTGCAGAAGACTGTGAAGCATCCTGTGTGTGTGAAGCACCCGCCGTCAGT
CAAGTATGCCCGGTGCTTTCTCTCAGAACTCATCAAAAAGCCCTCGGGAG
GCTCAGTCACACTCTCCAAGAGCACAGCCATCATCTCCCACGGCATCACA
GTCCTGGTCACATGGGATGCCGCCCTCTACCTTGCAGAATGGGCCATCGA
GAACCCAGCAGCCTTCACTGATAGACGTGCTGTATTGCCCAGAAGCCATC
GTGTCGCTGGTCGGGGTCCTGCGGAGGCTGGCTGCCTGCCGGGAGCACCA
GCGGGCTCCTC---------------------------------------
--------------------------------------------------
--------------------------------------------------
--------------------------A

>B2-202
ATG-----------------------------------------------
--------------------------------------------------
--------------------------------------------------
--------------------------------------------------
--------CCTGGTGCTTTCTCTCAGAACTCATCAAAAAGTCCTCAGGAG
GCTCAGTCACACTCTCCAAGAGCACAGCCATCATCTCCCACGGTACCACA
GGCCTGGTCACATGGGATGCCGCCCTCTACCTTGCAGAATGGGCCATCGA
GAACCCGGCAGCCTTCATTAACAGACGTGCTGTATTGCCCAGAAGCCATC
GTGTCGCTGGTCGGGGTCCTGCAGAGGCTGGCTGCCTGCCGGGAGCACAA
GCGGGCTCCT-GAGGTCTACGTGGCCTTTACCGTCCGCAACCCAGAGACA
TGCCAGCTGTTCACCACCGAGCTAGGCCGGGATGGGATCAGATGGGAAGC
GGAAGCTCATCATGACCAGAAACTGTTTCCCTATGGAGAGCACTTGGAGA
TGGCAATGCTGAACCTCACACTGTAG-
#---------------------------------------
#---------------------------------------

#=======================================
#
# Aligned_sequences: 2
# 1: G2-H1
# 2: G3-Ch
# Matrix: /home/BLOSUM62.txt
# GapOpen_penalty: -11.0
# GapExtend_penalty: -1.0
# FSopen_penalty: -30.0
# FSextend_penalty: 0.0
# Execution_time: 207.573978901
#
# Length:         625
# Identity NT:    252/625 40.3%
# Identity AA:    492/1250 39.4%
# Gapopen:        2/625 0.3%
# Gaps:           368/625 58.9%
# FSopen:         1/625 0.2%
# FrameShift:     254/625 40.6%
# Score: 219.5
#
#
#=======================================

>G2-H1
ATGGCGCCCGAGGAGAACGCGGGGAGCGAACTCTTGCTGCAGAGTTTCAA
GCGCCGCTTCCTGGCAGCGCGCGCCCTGCGCTCCTTCCGCTGGCAGAGCT
TAGAAGCAAAGTTAAGAGACTCATCAGATTCTGAGCTGCTGCGGGATATT
TTGCAGAAGACTGTGAAGCATCCTGTGTGTGTGAAGCACCCGCCGTCAGT
CAAGTATGCCCGGTGCTTTCTCTCAGAACTCATCAAAAAGCCCTCGGGAG
GCTCAGTCACACTCTCCAAGAGCACAGCCATCATCTCCCACGGCATCACA
GTCCTGGTCACATGGGATGCCGCCCTCTACCTTGCAGAATGGGCCATCGA
GAACCCAGCAGCCTTCACTGATAGACGTGCTGTATTGCCCAGAAGCCATC
GTGTCGCTGGTCGGGGTCCTGCGGAGGCTGGCTGCCTGCCGGGAGCACCA
GCGGGCTCCTCA--------------------------------------
--------------------------------------------------
--------------------------------------------------
-------------------------

>G3-Ch
ATG-----------------------------------------------
--------------------------------------------------
--------------------------------------------------
--------------------------------------------------
--------CCCGGTGCTTTCTCTCAGTACTCATCAAAAAGCCCTCGGGAG
GCTCAGTCACACTCTCCAAGAGCACAGCCATCATCTCCCACGGCATCACA
GTCCTGGTCACATGGGATGCCACCCTCTACCTTGCAGAATGGGCCATCTA
GAACCCAGCAGCCTTCACTGATAGATGTGCTGTATTGCCCAGAAGCCATC
GTGTCGCTGGTCGGGGTCCTGCAGAGGCTGGCTGCCTGCCGGGAGCACCA
GCGGGCTCCTCAAGTCTACATGGCCCTTACCGTCCGCAACCCAGAGACGT
GCCAGCTGTTCACCACCGAGCTAGGCTGGACTGGGATCAGATGGGAAGCG
GAAGCTCATCATGACCAGAAACTGTTTCCCTACAGAGAGCACTTGGAGAT
GGCAATGCTGAACCTCACACTGTAG
#---------------------------------------
#---------------------------------------

#=======================================
#
# Aligned_sequences: 2
# 1: G2-R
# 2: G3-H1
# Matrix: /home/BLOSUM62.txt
# GapOpen_penalty: -11.0
# GapExtend_penalty: -1.0
# FSopen_penalty: -30.0
# FSextend_penalty: 0.0
# Execution_time: 206.947390079
#
# Length:         625
# Identity NT:    204/625 32.6%
# Identity AA:    345/1250 27.6%
# Gapopen:        3/625 0.5%
# Gaps:           368/625 58.9%
# FSopen:         1/625 0.2%
# FrameShift:     233/625 37.3%
# Score: 75.5
#
#
#=======================================

>G2-R
ATGGCGCCTGAGGACCACGAGGGGGCCACGTCTCTGCTGCAGAGTTTCGA
GCGCCGCTTCCTGGCGGCTCGCGCGCTGCCCTCTTTTCCCTGGCAGAGCC
TAGAAGAAAAACTAAGGGAGCCCTCAGGTTCTGAGCTGTTGCTGGCTATT
TTGCAGAAGACTGTGAAGCACCCTGTGTGTGTCCAGCATGGGCCCTCTCT
GAAGTATTCCCGCTGCTTTCTCTCGAAGCTCATCAAAAAGCCTTCAGGAG
ACTCAGTCACACTCTCTGAGAGCACAGCCATCGTGTCCCATGGCACCACA
GGCTTGGTTACATGGGACGCTGCTCTCTACCTGGCAGAATGGGCCATCGA
GAACCCAGCAGCCTTCACTGACAGATGTACTGTACTGCGGGGAAGTGACA
CTGTCACTGGTCAGGGTCCTGAGGATGCTCACTGACTGCCA-GAGGAAGA
AGGCTCCTGACGT-------------------------------------
--------------------------------------------------
--------------------------------------------------
-------------------------

>G3-H1
ATG-----------------------------------------------
--------------------------------------------------
--------------------------------------------------
--------------------------------------------------
--------CCCGGTGCTTTCTCTCAGAACTCATCAAAAAGCCCTCGGGAG
GCTCAGTCACACTCTCCAAGAGCACAGCCATCATCTCCCACGGCATCACA
GTCCTGGTCACATGGGATGCCGCCCTCTACCTTGCAGAATGGGCCATCGA
GAACCCAGCAGCCTTCACTGATAGACGTGCTGTATTGCCCAGAAGCCATC
GTGTCGCTGGTCGGGGTCCTGCGGAGGCTGGCTGCCTGCCGGGAGCACCA
GCGGGCTCCTCAATTCTACATGGCCCTTACCGTCTGCAACCCAGAGATGT
GCCAGCTGTTCACCACCGAGCTAGGCTGGACTGGGATCAGATGGGAAGCG
GAAGCTCATCATGACCAGAAACTGTTTCCCTACAGAGAGCACTTGGAGAT
GGCAAAGCTGAACCTCACACTGTAG
#---------------------------------------
#---------------------------------------

#=======================================
#
# Aligned_sequences: 2
# 1: G2-Ch
# 2: G3-Co
# Matrix: /home/BLOSUM62.txt
# GapOpen_penalty: -11.0
# GapExtend_penalty: -1.0
# FSopen_penalty: -30.0
# FSextend_penalty: 0.0
# Execution_time: 206.464534998
#
# Length:         627
# Identity NT:    199/627 31.7%
# Identity AA:    306/1254 24.4%
# Gapopen:        4/627 0.6%
# Gaps:           372/627 59.3%
# FSopen:         1/627 0.2%
# FrameShift:     255/627 40.7%
# Score: 41.5
#
#
#=======================================

>G2-Ch
ATGGCGCCCGAGGAGAACGCGGGGAGCGAACTCTTGCTGCAGAGTTTCAA
GCGCCGCTTCCTGGCGGCGCGCGCCCTGCGCTCCTTCCCCTGGCAGAGCT
TAGAAGCAAAGTTAAGTGACCCATCAGATTCTGAGCTTCTGTGGGATATT
TTGCAGAAGAGACTGAAGCATCCTGTGTGTGTGAAGCACCCGCCGTCAGT
CAAGTATGCCCGGTGCTTTCTCTCAGTACTCATCAAAAAGCCCTCGGGAG
GCTCAGTCACACTCTCCAAGAGCACAGCCATCATCTCCCACGGCATCACA
GTCCTGGTCACATGGGATGCCACCCTCTACCTTGCAGAATGGGCCATCTA
GAACCCAGCAGCCTTCACTGATAGATGTGCTGTATTGCCCAGAAGCCATC
GTGTCGCTGGTCGGGGTCCTGCAGAGGCTGGCTGCCTGCCGGGAGCACCA
GCGGGCTCCTC---------------------------------------
--------------------------------------------------
--------------------------------------------------
--------------------------A

>G3-Co
--------------------------------------------------
--------------------------------------------------
--------------------------------------------------
--------------------------------------------------
-----ATTCCCGGAGCTTTCTCTCTGAGCTCATCAGAAAGCCTTCAGGTG
ACTCGGTCACCCTCTGCGAGAGCACGGCCATCGTGTCTCATGGGACCACA
GGCCTGGTCACGTGGAACGCCGCGCTCTACCTGGCCGAGTGGGCCGTGGA
GAACCCAGCGGTCTTCGCTCACAGACGTGCTGTATTGTCCTGAAACGGTC
CTCTCCCTGGTTGGGGTCCTGCGGAAGCTCTCCACCTGCCGGAAGGACCA
GCGGGCTCCT-GATGCCTACATTGCCTTCACCATCCGCAACCCGGAGACG
TGCCAGCTGTTCACCACGGAGCTGGGCCAGGCTGGGATCCCGTGGGAAGA
GGTGCCTTGTCATGACCAGAAACTGTTTCCCTACGAAGAGCACTCGGAGA
TGGCGATTCTGAAACTAACGCTGTAG-
#---------------------------------------
#---------------------------------------

#=======================================
#
# Aligned_sequences: 2
# 1: G3-H2
# 2: G3-M
# Matrix: /home/BLOSUM62.txt
# GapOpen_penalty: -11.0
# GapExtend_penalty: -1.0
# FSopen_penalty: -30.0
# FSextend_penalty: 0.0
# Execution_time: 206.087769985
#
# Length:         420
# Identity NT:    307/420 73.1%
# Identity AA:    492/840 58.6%
# Gapopen:        1/420 0.2%
# Gaps:           3/420 0.7%
# FSopen:         0/420 0.0%
# FrameShift:     0/420 0.0%
# Score: 382.0
#
#
#=======================================

>G3-H2
ATGCCTGGTGCTTTCTCTCAGAACTCATCAAAAAGTCCTCAGGAGGCTCA
GTCACACTCTCCAAGAGCACAGCCATCATCTCCCACGGTACCACAGGCCT
GGTCACATGGGATGCCGCCCTCTACCTTGCAGAATGGGCCATCGAGAACC
CGGCAGCCTTCATTAACAGACGTGCTGTATTGCCCAGAAGCCATCGTGTC
GCTGGTCGGGGTCCTGCAGAGGCTGGCTGCCTGCCGGGAGCACAAGCGGG
CTCCTGAGGTCTACGTGGCCTTTACCGTCCGCAACCCAGAGACGTGCCAG
CTGTTCACCACCGAGCTAGGCCGGGATGGGATCAGATGGGAAGCGGAAGC
TCATCATGACCAGAAACTGTTTCCCTATGGAGAGCACTTGGAGATGGCAA
TGCTGAACCTCACACTGTAG

>G3-M
ATGCCCGCTGCTTTCTCTCAAAGCTCATCAAAAAGCCTTCAGGAAACTCA
GTTACACTCTCTGAGAGCACTGCCATCGTGTCCCATGGCACCACAGGCTT
GGTTACATGGGACGCTGCTCTCTACCTGGCAGAATGGGCCATTGAGAACC
CAGCAGCCTTCACTGACAGATGTACTGTACTGCTGGGAGATGACACTGTC
ACTGGTCAGGGTCCTGAAGATGCTCGAGGACTGC---CAGAGGAAGAGCG
CTCCTGATGTCTATGTAGCCTATACTATCCGCAGCCAGGACACAGGCAAG
CTGTTCATCGAAGAGCTAGACCGTGCTGGAATCTACTGGGAAGAGGTGCC
CCCTCACACTGGCAAACTGTTCCCTTACGAAGAGCATTCAGCCATCGTAA
TCCTGAAGCTGGTGCTGACC
#---------------------------------------
#---------------------------------------

#=======================================
#
# Aligned_sequences: 2
# 1: G3-H2
# 2: G3-R
# Matrix: /home/BLOSUM62.txt
# GapOpen_penalty: -11.0
# GapExtend_penalty: -1.0
# FSopen_penalty: -30.0
# FSextend_penalty: 0.0
# Execution_time: 206.249912024
#
# Length:         420
# Identity NT:    321/420 76.4%
# Identity AA:    516/840 61.4%
# Gapopen:        1/420 0.2%
# Gaps:           3/420 0.7%
# FSopen:         0/420 0.0%
# FrameShift:     0/420 0.0%
# Score: 418.0
#
#
#=======================================

>G3-H2
ATGCCTGGTGCTTTCTCTCAGAACTCATCAAAAAGTCCTCAGGAGGCTCA
GTCACACTCTCCAAGAGCACAGCCATCATCTCCCACGGTACCACAGGCCT
GGTCACATGGGATGCCGCCCTCTACCTTGCAGAATGGGCCATCGAGAACC
CGGCAGCCTTCATTAACAGACGTGCTGTATTGCCCAGAAGCCATCGTGTC
GCTGGTCGGGGTCCTGCAGAGGCTGGCTGCCTGCCGGGAGCACAAGCGGG
CTCCTGAGGTCTACGTGGCCTTTACCGTCCGCAACCCAGAGACGTGCCAG
CTGTTCACCACCGAGCTAGGCCGGGATGGGATCAGATGGGAAGCGGAAGC
TCATCATGACCAGAAACTGTTTCCCTATGGAGAGCACTTGGAGATGGCAA
TGCTGAACCTCACACTGTAG

>G3-R
ATTCCCGCTGCTTTCTCTCGAAGCTCATCAAAAAGCCTTCAGGAGACTCA
GTCACACTCTCTGAGAGCACAGCCATCGTGTCCCATGGCACCACAGGCTT
GGTTACATGGGACGCTGCTCTCTACCTGGCAGAATGGGCCATCGAGAACC
CAGCAGCCTTCACTGACAGATGTACTGTACTGCGGGGAAGTGACACTGTC
ACTGGTCAGGGTCCTGAGGATGCTCACTGACTGC---CAGAGGAAGAAGG
CTCCTGACGTCTATGTGGCCTATACGATCCGCAGCCAGGACACGGGCAAG
CTGTTCATCACAGAGCTAGACCGCGCTGGGATACACTGGGAAGAGGTGGC
CCCTCACACTGGCAAACTGTTCCCTTATGAAGAGCATTCGGCCATCGTAA
TCCTGAAGCTCACGCTGACC
#---------------------------------------
#---------------------------------------

#=======================================
#
# Aligned_sequences: 2
# 1: G3-Ch
# 2: G3-R
# Matrix: /home/BLOSUM62.txt
# GapOpen_penalty: -11.0
# GapExtend_penalty: -1.0
# FSopen_penalty: -30.0
# FSextend_penalty: 0.0
# Execution_time: 206.117255926
#
# Length:         420
# Identity NT:    314/420 74.8%
# Identity AA:    486/840 57.9%
# Gapopen:        1/420 0.2%
# Gaps:           3/420 0.7%
# FSopen:         0/420 0.0%
# FrameShift:     0/420 0.0%
# Score: 385.0
#
#
#=======================================

>G3-Ch
ATGCCCGGTGCTTTCTCTCAGTACTCATCAAAAAGCCCTCGGGAGGCTCA
GTCACACTCTCCAAGAGCACAGCCATCATCTCCCACGGCATCACAGTCCT
GGTCACATGGGATGCCACCCTCTACCTTGCAGAATGGGCCATCTAGAACC
CAGCAGCCTTCACTGATAGATGTGCTGTATTGCCCAGAAGCCATCGTGTC
GCTGGTCGGGGTCCTGCAGAGGCTGGCTGCCTGCCGGGAGCACCAGCGGG
CTCCTCAAGTCTACATGGCCCTTACCGTCCGCAACCCAGAGACGTGCCAG
CTGTTCACCACCGAGCTAGGCTGGACTGGGATCAGATGGGAAGCGGAAGC
TCATCATGACCAGAAACTGTTTCCCTACAGAGAGCACTTGGAGATGGCAA
TGCTGAACCTCACACTGTAG

>G3-R
ATTCCCGCTGCTTTCTCTCGAAGCTCATCAAAAAGCCTTCAGGAGACTCA
GTCACACTCTCTGAGAGCACAGCCATCGTGTCCCATGGCACCACAGGCTT
GGTTACATGGGACGCTGCTCTCTACCTGGCAGAATGGGCCATCGAGAACC
CAGCAGCCTTCACTGACAGATGTACTGTACTGCGGGGAAGTGACACTGTC
ACTGGTCAGGGTCCTGAGGATGCTCACTGACTGC---CAGAGGAAGAAGG
CTCCTGACGTCTATGTGGCCTATACGATCCGCAGCCAGGACACGGGCAAG
CTGTTCATCACAGAGCTAGACCGCGCTGGGATACACTGGGAAGAGGTGGC
CCCTCACACTGGCAAACTGTTCCCTTATGAAGAGCATTCGGCCATCGTAA
TCCTGAAGCTCACGCTGACC
#---------------------------------------
#---------------------------------------

#=======================================
#
# Aligned_sequences: 2
# 1: G3-M
# 2: G3-R
# Matrix: /home/BLOSUM62.txt
# GapOpen_penalty: -11.0
# GapExtend_penalty: -1.0
# FSopen_penalty: -30.0
# FSextend_penalty: 0.0
# Execution_time: 206.145647049
#
# Length:         417
# Identity NT:    386/417 92.6%
# Identity AA:    750/834 89.9%
# Gapopen:        0/417 0.0%
# Gaps:           0/417 0.0%
# FSopen:         0/417 0.0%
# FrameShift:     0/417 0.0%
# Score: 653.0
#
#
#=======================================

>G3-M
ATGCCCGCTGCTTTCTCTCAAAGCTCATCAAAAAGCCTTCAGGAAACTCA
GTTACACTCTCTGAGAGCACTGCCATCGTGTCCCATGGCACCACAGGCTT
GGTTACATGGGACGCTGCTCTCTACCTGGCAGAATGGGCCATTGAGAACC
CAGCAGCCTTCACTGACAGATGTACTGTACTGCTGGGAGATGACACTGTC
ACTGGTCAGGGTCCTGAAGATGCTCGAGGACTGCCAGAGGAAGAGCGCTC
CTGATGTCTATGTAGCCTATACTATCCGCAGCCAGGACACAGGCAAGCTG
TTCATCGAAGAGCTAGACCGTGCTGGAATCTACTGGGAAGAGGTGCCCCC
TCACACTGGCAAACTGTTCCCTTACGAAGAGCATTCAGCCATCGTAATCC
TGAAGCTGGTGCTGACC

>G3-R
ATTCCCGCTGCTTTCTCTCGAAGCTCATCAAAAAGCCTTCAGGAGACTCA
GTCACACTCTCTGAGAGCACAGCCATCGTGTCCCATGGCACCACAGGCTT
GGTTACATGGGACGCTGCTCTCTACCTGGCAGAATGGGCCATCGAGAACC
CAGCAGCCTTCACTGACAGATGTACTGTACTGCGGGGAAGTGACACTGTC
ACTGGTCAGGGTCCTGAGGATGCTCACTGACTGCCAGAGGAAGAAGGCTC
CTGACGTCTATGTGGCCTATACGATCCGCAGCCAGGACACGGGCAAGCTG
TTCATCACAGAGCTAGACCGCGCTGGGATACACTGGGAAGAGGTGGCCCC
TCACACTGGCAAACTGTTCCCTTATGAAGAGCATTCGGCCATCGTAATCC
TGAAGCTCACGCTGACC
#---------------------------------------
#---------------------------------------

#=======================================
#
# Aligned_sequences: 2
# 1: G3-H1
# 2: G3-R
# Matrix: /home/BLOSUM62.txt
# GapOpen_penalty: -11.0
# GapExtend_penalty: -1.0
# FSopen_penalty: -30.0
# FSextend_penalty: 0.0
# Execution_time: 206.984189987
#
# Length:         420
# Identity NT:    313/420 74.5%
# Identity AA:    474/840 56.4%
# Gapopen:        1/420 0.2%
# Gaps:           3/420 0.7%
# FSopen:         0/420 0.0%
# FrameShift:     0/420 0.0%
# Score: 369.0
#
#
#=======================================

>G3-H1
ATGCCCGGTGCTTTCTCTCAGAACTCATCAAAAAGCCCTCGGGAGGCTCA
GTCACACTCTCCAAGAGCACAGCCATCATCTCCCACGGCATCACAGTCCT
GGTCACATGGGATGCCGCCCTCTACCTTGCAGAATGGGCCATCGAGAACC
CAGCAGCCTTCACTGATAGACGTGCTGTATTGCCCAGAAGCCATCGTGTC
GCTGGTCGGGGTCCTGCGGAGGCTGGCTGCCTGCCGGGAGCACCAGCGGG
CTCCTCAATTCTACATGGCCCTTACCGTCTGCAACCCAGAGATGTGCCAG
CTGTTCACCACCGAGCTAGGCTGGACTGGGATCAGATGGGAAGCGGAAGC
TCATCATGACCAGAAACTGTTTCCCTACAGAGAGCACTTGGAGATGGCAA
AGCTGAACCTCACACTGTAG

>G3-R
ATTCCCGCTGCTTTCTCTCGAAGCTCATCAAAAAGCCTTCAGGAGACTCA
GTCACACTCTCTGAGAGCACAGCCATCGTGTCCCATGGCACCACAGGCTT
GGTTACATGGGACGCTGCTCTCTACCTGGCAGAATGGGCCATCGAGAACC
CAGCAGCCTTCACTGACAGATGTACTGTACTGCGGGGAAGTGACACTGTC
ACTGGTCAGGGTCCTGAGGATGCTCACTGACTGC---CAGAGGAAGAAGG
CTCCTGACGTCTATGTGGCCTATACGATCCGCAGCCAGGACACGGGCAAG
CTGTTCATCACAGAGCTAGACCGCGCTGGGATACACTGGGAAGAGGTGGC
CCCTCACACTGGCAAACTGTTCCCTTATGAAGAGCATTCGGCCATCGTAA
TCCTGAAGCTCACGCTGACC
#---------------------------------------
#---------------------------------------

#=======================================
#
# Aligned_sequences: 2
# 1: G3-H2
# 2: G3-Ch
# Matrix: /home/BLOSUM62.txt
# GapOpen_penalty: -11.0
# GapExtend_penalty: -1.0
# FSopen_penalty: -30.0
# FSextend_penalty: 0.0
# Execution_time: 207.201212168
#
# Length:         420
# Identity NT:    396/420 94.3%
# Identity AA:    756/840 90.0%
# Gapopen:        0/420 0.0%
# Gaps:           0/420 0.0%
# FSopen:         0/420 0.0%
# FrameShift:     0/420 0.0%
# Score: 666.0
#
#
#=======================================

>G3-H2
ATGCCTGGTGCTTTCTCTCAGAACTCATCAAAAAGTCCTCAGGAGGCTCA
GTCACACTCTCCAAGAGCACAGCCATCATCTCCCACGGTACCACAGGCCT
GGTCACATGGGATGCCGCCCTCTACCTTGCAGAATGGGCCATCGAGAACC
CGGCAGCCTTCATTAACAGACGTGCTGTATTGCCCAGAAGCCATCGTGTC
GCTGGTCGGGGTCCTGCAGAGGCTGGCTGCCTGCCGGGAGCACAAGCGGG
CTCCTGAGGTCTACGTGGCCTTTACCGTCCGCAACCCAGAGACGTGCCAG
CTGTTCACCACCGAGCTAGGCCGGGATGGGATCAGATGGGAAGCGGAAGC
TCATCATGACCAGAAACTGTTTCCCTATGGAGAGCACTTGGAGATGGCAA
TGCTGAACCTCACACTGTAG

>G3-Ch
ATGCCCGGTGCTTTCTCTCAGTACTCATCAAAAAGCCCTCGGGAGGCTCA
GTCACACTCTCCAAGAGCACAGCCATCATCTCCCACGGCATCACAGTCCT
GGTCACATGGGATGCCACCCTCTACCTTGCAGAATGGGCCATCTAGAACC
CAGCAGCCTTCACTGATAGATGTGCTGTATTGCCCAGAAGCCATCGTGTC
GCTGGTCGGGGTCCTGCAGAGGCTGGCTGCCTGCCGGGAGCACCAGCGGG
CTCCTCAAGTCTACATGGCCCTTACCGTCCGCAACCCAGAGACGTGCCAG
CTGTTCACCACCGAGCTAGGCTGGACTGGGATCAGATGGGAAGCGGAAGC
TCATCATGACCAGAAACTGTTTCCCTACAGAGAGCACTTGGAGATGGCAA
TGCTGAACCTCACACTGTAG
#---------------------------------------
#---------------------------------------

#=======================================
#
# Aligned_sequences: 2
# 1: G3-R
# 2: G3-Co
# Matrix: /home/BLOSUM62.txt
# GapOpen_penalty: -11.0
# GapExtend_penalty: -1.0
# FSopen_penalty: -30.0
# FSextend_penalty: 0.0
# Execution_time: 207.222121
#
# Length:         420
# Identity NT:    315/420 75.0%
# Identity AA:    534/840 63.6%
# Gapopen:        1/420 0.2%
# Gaps:           3/420 0.7%
# FSopen:         0/420 0.0%
# FrameShift:     0/420 0.0%
# Score: 432.0
#
#
#=======================================

>G3-R
ATTCCCGCTGCTTTCTCTCGAAGCTCATCAAAAAGCCTTCAGGAGACTCA
GTCACACTCTCTGAGAGCACAGCCATCGTGTCCCATGGCACCACAGGCTT
GGTTACATGGGACGCTGCTCTCTACCTGGCAGAATGGGCCATCGAGAACC
CAGCAGCCTTCACTGACAGATGTACTGTACTGCGGGGAAGTGACACTGTC
ACTGGTCAGGGTCCTGAGGATGCTCACTGACTGCCAGAGG---AAGAAGG
CTCCTGACGTCTATGTGGCCTATACGATCCGCAGCCAGGACACGGGCAAG
CTGTTCATCACAGAGCTAGACCGCGCTGGGATACACTGGGAAGAGGTGGC
CCCTCACACTGGCAAACTGTTCCCTTATGAAGAGCATTCGGCCATCGTAA
TCCTGAAGCTCACGCTGACC

>G3-Co
ATTCCCGGAGCTTTCTCTCTGAGCTCATCAGAAAGCCTTCAGGTGACTCG
GTCACCCTCTGCGAGAGCACGGCCATCGTGTCTCATGGGACCACAGGCCT
GGTCACGTGGAACGCCGCGCTCTACCTGGCCGAGTGGGCCGTGGAGAACC
CAGCGGTCTTCGCTCACAGACGTGCTGTATTGTCCTGAAACGGTCCTCTC
CCTGGTTGGGGTCCTGCGGAAGCTCTCCACCTGCCGGAAGGACCAGCGGG
CTCCTGATGCCTACATTGCCTTCACCATCCGCAACCCGGAGACGTGCCAG
CTGTTCACCACGGAGCTGGGCCAGGCTGGGATCCCGTGGGAAGAGGTGCC
TTGTCATGACCAGAAACTGTTTCCCTACGAAGAGCACTCGGAGATGGCGA
TTCTGAAACTAACGCTGTAG
#---------------------------------------
#---------------------------------------

#=======================================
#
# Aligned_sequences: 2
# 1: G3-H1
# 2: G3-M
# Matrix: /home/BLOSUM62.txt
# GapOpen_penalty: -11.0
# GapExtend_penalty: -1.0
# FSopen_penalty: -30.0
# FSextend_penalty: 0.0
# Execution_time: 208.063861132
#
# Length:         420
# Identity NT:    299/420 71.2%
# Identity AA:    444/840 52.9%
# Gapopen:        1/420 0.2%
# Gaps:           3/420 0.7%
# FSopen:         0/420 0.0%
# FrameShift:     0/420 0.0%
# Score: 330.0
#
#
#=======================================

>G3-H1
ATGCCCGGTGCTTTCTCTCAGAACTCATCAAAAAGCCCTCGGGAGGCTCA
GTCACACTCTCCAAGAGCACAGCCATCATCTCCCACGGCATCACAGTCCT
GGTCACATGGGATGCCGCCCTCTACCTTGCAGAATGGGCCATCGAGAACC
CAGCAGCCTTCACTGATAGACGTGCTGTATTGCCCAGAAGCCATCGTGTC
GCTGGTCGGGGTCCTGCGGAGGCTGGCTGCCTGCCGGGAGCACCAGCGGG
CTCCTCAATTCTACATGGCCCTTACCGTCTGCAACCCAGAGATGTGCCAG
CTGTTCACCACCGAGCTAGGCTGGACTGGGATCAGATGGGAAGCGGAAGC
TCATCATGACCAGAAACTGTTTCCCTACAGAGAGCACTTGGAGATGGCAA
AGCTGAACCTCACACTGTAG

>G3-M
ATGCCCGCTGCTTTCTCTCAAAGCTCATCAAAAAGCCTTCAGGAAACTCA
GTTACACTCTCTGAGAGCACTGCCATCGTGTCCCATGGCACCACAGGCTT
GGTTACATGGGACGCTGCTCTCTACCTGGCAGAATGGGCCATTGAGAACC
CAGCAGCCTTCACTGACAGATGTACTGTACTGCTGGGAGATGACACTGTC
ACTGGTCAGGGTCCTGAAGATGCTCGAGGACTGC---CAGAGGAAGAGCG
CTCCTGATGTCTATGTAGCCTATACTATCCGCAGCCAGGACACAGGCAAG
CTGTTCATCGAAGAGCTAGACCGTGCTGGAATCTACTGGGAAGAGGTGCC
CCCTCACACTGGCAAACTGTTCCCTTACGAAGAGCATTCAGCCATCGTAA
TCCTGAAGCTGGTGCTGACC
#---------------------------------------
#---------------------------------------

#=======================================
#
# Aligned_sequences: 2
# 1: G3-Ch
# 2: G3-Co
# Matrix: /home/BLOSUM62.txt
# GapOpen_penalty: -11.0
# GapExtend_penalty: -1.0
# FSopen_penalty: -30.0
# FSextend_penalty: 0.0
# Execution_time: 209.095202923
#
# Length:         420
# Identity NT:    334/420 79.5%
# Identity AA:    522/840 62.1%
# Gapopen:        0/420 0.0%
# Gaps:           0/420 0.0%
# FSopen:         0/420 0.0%
# FrameShift:     0/420 0.0%
# Score: 443.0
#
#
#=======================================

>G3-Ch
ATGCCCGGTGCTTTCTCTCAGTACTCATCAAAAAGCCCTCGGGAGGCTCA
GTCACACTCTCCAAGAGCACAGCCATCATCTCCCACGGCATCACAGTCCT
GGTCACATGGGATGCCACCCTCTACCTTGCAGAATGGGCCATCTAGAACC
CAGCAGCCTTCACTGATAGATGTGCTGTATTGCCCAGAAGCCATCGTGTC
GCTGGTCGGGGTCCTGCAGAGGCTGGCTGCCTGCCGGGAGCACCAGCGGG
CTCCTCAAGTCTACATGGCCCTTACCGTCCGCAACCCAGAGACGTGCCAG
CTGTTCACCACCGAGCTAGGCTGGACTGGGATCAGATGGGAAGCGGAAGC
TCATCATGACCAGAAACTGTTTCCCTACAGAGAGCACTTGGAGATGGCAA
TGCTGAACCTCACACTGTAG

>G3-Co
ATTCCCGGAGCTTTCTCTCTGAGCTCATCAGAAAGCCTTCAGGTGACTCG
GTCACCCTCTGCGAGAGCACGGCCATCGTGTCTCATGGGACCACAGGCCT
GGTCACGTGGAACGCCGCGCTCTACCTGGCCGAGTGGGCCGTGGAGAACC
CAGCGGTCTTCGCTCACAGACGTGCTGTATTGTCCTGAAACGGTCCTCTC
CCTGGTTGGGGTCCTGCGGAAGCTCTCCACCTGCCGGAAGGACCAGCGGG
CTCCTGATGCCTACATTGCCTTCACCATCCGCAACCCGGAGACGTGCCAG
CTGTTCACCACGGAGCTGGGCCAGGCTGGGATCCCGTGGGAAGAGGTGCC
TTGTCATGACCAGAAACTGTTTCCCTACGAAGAGCACTCGGAGATGGCGA
TTCTGAAACTAACGCTGTAG
#---------------------------------------
#---------------------------------------

#=======================================
#
# Aligned_sequences: 2
# 1: C1-002
# 2: G3-R
# Matrix: /home/BLOSUM62.txt
# GapOpen_penalty: -11.0
# GapExtend_penalty: -1.0
# FSopen_penalty: -30.0
# FSextend_penalty: 0.0
# Execution_time: 214.370995998
#
# Length:         512
# Identity NT:    214/512 41.8%
# Identity AA:    279/1024 27.2%
# Gapopen:        4/512 0.8%
# Gaps:           109/512 21.3%
# FSopen:         2/512 0.4%
# FrameShift:     235/512 45.9%
# Score: 2.0
#
#
#=======================================

>C1-002
ATGGCGCCCGAGGAGAACGCGGGGAGCGAACTCTTGCTGCAGAGTTTCAA
GCGCCGCTTCCTGGCAGCGCGCGCCCTGCGCTCCTTCCGCTGGCAGAGCT
TAGAAGCAAAGTTAAGAGACTCATCAGATTCTGAGCTGCTGCGGGATATT
TTGCAGAAGCACGAGGCTGTCCACACAGAGCCTTTGGATGAGCTGTACGA
GGTGCTGGTGGAGACCCTGATGGCCAAGGAGTCCACCCAGGGCCACCGGA
GCTATTTGCTGACGTGCTGTATTGCCCAGAAGCCATCGTGTCGCTGGTCG
GGGTCCTGCGGAGGCTGGCTGCCTGCCGGGAGCACCAGCGGGCTCCTCAA
TTCTACATGGCCCTTACCGTCTGCAACCCAGAGATGTGCCAGCTGTTCAC
CACCGAGCTATGCTGGACTGGGATCAGATGGGAAGCGGAAGCTCATCATG
ACCAGAAACTGTTTCCCTACAGAGAGCACTTGGAGATGGCAAAGCTGA--
------------

>G3-R
ATTCCCGCTGCTTTCTCTCGAAGCTCATCAAAAAGCCTTCAGGAGACTCA
GTCACACTCTCTGAGAGCACAG----------------------------
--------------------------------------------------
------------CCATCGTGTCCCATGGCACCACAGGCTTGGTTACATGG
GACGCTGCTCTCTACCTGGCAGAATGGGCCATCGAGAACCCAGCAGCCTT
CACTGACA--GATGTACTGTACTGCGGGGAAGTGACACTGTCACTGGTCA
GGGTCCTGAGGATGCTCACTGACTGCC---AGAGGAAGAAGGCTCCTGAC
GTCTATGTGGCCTATACGATCCGCAGCCAGGACACGGGCAAGCTGTTCAT
CACAGAGCTAGACCGCGCTGGGATACACTGGGAAGAGGTGGCCCCTCACA
CTGGCAAACTGTTCCCTTATGAAGAGCATTCGGCCATCGTAATCCTGAAG
CTCACGCTGACC
#---------------------------------------
#---------------------------------------

#=======================================
#
# Aligned_sequences: 2
# 1: C1-002
# 2: G3-M
# Matrix: /home/BLOSUM62.txt
# GapOpen_penalty: -11.0
# GapExtend_penalty: -1.0
# FSopen_penalty: -30.0
# FSextend_penalty: 0.0
# Execution_time: 214.385043859
#
# Length:         512
# Identity NT:    209/512 40.8%
# Identity AA:    279/1024 27.2%
# Gapopen:        5/512 1.0%
# Gaps:           109/512 21.3%
# FSopen:         2/512 0.4%
# FrameShift:     235/512 45.9%
# Score: -28.0
#
#
#=======================================

>C1-002
ATGGCGCCCGAGGAGAACGCGGGGAGCGAACTCTTGCTGCAGAGTTTCAA
GCGCCGCTTCCTGGCAGCGCGCGCCCTGCGCTCCTTCCGCTGGCAGAGCT
TAGAAGCAAAGTTAAGAGACTCATCAGATTCTGAGCTGCTGCGGGATATT
TTGCAGAAGCACGAGGCTGTCCACACAGAGCCTTTGGATGAGCTGTACGA
GGTGCTGGTGGAGACCCTGATGGCCAAGGAGTCCACCCAGGGCCACCGGA
GCTATTTGCTGACGTGCTGTATTGCCCAGAAGCCATCGTGTCGCTGGTCG
GGGTCCTGCGGAGGCTGGCTGCCTGCCGGGAGCACCAGCGGGCTCCTCAA
TTCTACATGGCCCTTACCGTCTGCAACCCAGAGATGTGCCAGCTGTTCAC
CACCGAGCTATGCTGGACTGGGATCAGATGGGAAGCGGAAGCTCATCATG
ACCAGAAACTGTTTCCCTACAGAGAGCACTTGGAGATGGCAAAGCTGA--
------------

>G3-M
ATGCCCGCTGCTTTCTCTCAAAGCTCATCAAAAAGCCTTCAGGAAACTCA
GTTACACTCTCTG------AGAGCACTGCCATCG----------------
--------------------------------------------------
------------------TGTCCCATGGCACCACAGGCTTGGTTACATGG
GACGCTGCTCTCTACCTGGCAGAATGGGCCATTGAGAACCCAGCAGCCTT
CACTGACA--GATGTACTGTACTGCTGGGAGATGACACTGTCACTGGTCA
GGGTCCTGAAGATGCTCGAGGACTGCC---AGAGGAAGAGCGCTCCTGAT
GTCTATGTAGCCTATACTATCCGCAGCCAGGACACAGGCAAGCTGTTCAT
CGAAGAGCTAGACCGTGCTGGAATCTACTGGGAAGAGGTGCCCCCTCACA
CTGGCAAACTGTTCCCTTACGAAGAGCATTCAGCCATCGTAATCCTGAAG
CTGGTGCTGACC
#---------------------------------------
#---------------------------------------

#=======================================
#
# Aligned_sequences: 2
# 1: G3-H1
# 2: G3-H2
# Matrix: /home/BLOSUM62.txt
# GapOpen_penalty: -11.0
# GapExtend_penalty: -1.0
# FSopen_penalty: -30.0
# FSextend_penalty: 0.0
# Execution_time: 210.981868982
#
# Length:         420
# Identity NT:    395/420 94.0%
# Identity AA:    732/840 87.1%
# Gapopen:        0/420 0.0%
# Gaps:           0/420 0.0%
# FSopen:         0/420 0.0%
# FrameShift:     0/420 0.0%
# Score: 645.0
#
#
#=======================================

>G3-H1
ATGCCCGGTGCTTTCTCTCAGAACTCATCAAAAAGCCCTCGGGAGGCTCA
GTCACACTCTCCAAGAGCACAGCCATCATCTCCCACGGCATCACAGTCCT
GGTCACATGGGATGCCGCCCTCTACCTTGCAGAATGGGCCATCGAGAACC
CAGCAGCCTTCACTGATAGACGTGCTGTATTGCCCAGAAGCCATCGTGTC
GCTGGTCGGGGTCCTGCGGAGGCTGGCTGCCTGCCGGGAGCACCAGCGGG
CTCCTCAATTCTACATGGCCCTTACCGTCTGCAACCCAGAGATGTGCCAG
CTGTTCACCACCGAGCTAGGCTGGACTGGGATCAGATGGGAAGCGGAAGC
TCATCATGACCAGAAACTGTTTCCCTACAGAGAGCACTTGGAGATGGCAA
AGCTGAACCTCACACTGTAG

>G3-H2
ATGCCTGGTGCTTTCTCTCAGAACTCATCAAAAAGTCCTCAGGAGGCTCA
GTCACACTCTCCAAGAGCACAGCCATCATCTCCCACGGTACCACAGGCCT
GGTCACATGGGATGCCGCCCTCTACCTTGCAGAATGGGCCATCGAGAACC
CGGCAGCCTTCATTAACAGACGTGCTGTATTGCCCAGAAGCCATCGTGTC
GCTGGTCGGGGTCCTGCAGAGGCTGGCTGCCTGCCGGGAGCACAAGCGGG
CTCCTGAGGTCTACGTGGCCTTTACCGTCCGCAACCCAGAGACGTGCCAG
CTGTTCACCACCGAGCTAGGCCGGGATGGGATCAGATGGGAAGCGGAAGC
TCATCATGACCAGAAACTGTTTCCCTATGGAGAGCACTTGGAGATGGCAA
TGCTGAACCTCACACTGTAG
#---------------------------------------
#---------------------------------------

#=======================================
#
# Aligned_sequences: 2
# 1: G1-M
# 2: G3-M
# Matrix: /home/BLOSUM62.txt
# GapOpen_penalty: -11.0
# GapExtend_penalty: -1.0
# FSopen_penalty: -30.0
# FSextend_penalty: 0.0
# Execution_time: 214.77760601
#
# Length:         509
# Identity NT:    296/509 58.2%
# Identity AA:    549/1018 53.9%
# Gapopen:        4/509 0.8%
# Gaps:           106/509 20.8%
# FSopen:         1/509 0.2%
# FrameShift:     235/509 46.2%
# Score: 305.0
#
#
#=======================================

>G1-M
ATGGCGCCTGAGGACCACGAGGGGGCCACGTCTCTGCTGCAGAGTTTCGA
GCGCCGCTTCCTGGCGGCTCGCGCGCTGCCCTCCTTTCCCTGGCAGAGCC
TAGAAGAAAAACTAAAGGACCCCTCGGGTTCTGAGCTGTTGCTGGCTATT
CTGCAGAGGCATGAGGCTGTACCCACGGAGCCTTTGGATGCACTGTATGA
GGCGTTGGCAGAGGTTCTGATGACCCAAGAGTCCACCCAGTGCCACCGGA
GCTATTTGCTGATGTACTGTACTGCTGGGAGATGACACTGTCACTGGTCA
GGGTCCTGAAGATGCTCGAGGACTGCCAGAGGAAGAGCGCTCCTGATGTC
TATGTAGCCTATACTATCCGCAGCCAGGACACAGGCAAGCTGTTCATCGA
AGAGCTGGACCGTGCTGGAATCTACTGGGAAGAGGTGCCCCCTCACACTG
GCAAACTGTTCCCTTACGAAGAGCATTCAGCCATCGTAATCCTGA-----
---------

>G3-M
ATGCCCGCTGCTTTCTCTCAAAGCTCATCAAAAAGCCTTCAG------GA
AACTCAGTTACACTCTCTGAGAGCACTGCCATCG----------------
--------------------------------------------------
------------------TGTCCCATGGCACCACAGGCTTGGTTACATGG
GACGCTGCTCTCTACCTGGCAGAATGGGCCATTGAGAACCCAGCAGCCTT
CACTGACA--GATGTACTGTACTGCTGGGAGATGACACTGTCACTGGTCA
GGGTCCTGAAGATGCTCGAGGACTGCCAGAGGAAGAGCGCTCCTGATGTC
TATGTAGCCTATACTATCCGCAGCCAGGACACAGGCAAGCTGTTCATCGA
AGAGCTAGACCGTGCTGGAATCTACTGGGAAGAGGTGCCCCCTCACACTG
GCAAACTGTTCCCTTACGAAGAGCATTCAGCCATCGTAATCCTGAAGCTG
GTGCTGACC
#---------------------------------------
#---------------------------------------

#=======================================
#
# Aligned_sequences: 2
# 1: C1-002
# 2: B2-202
# Matrix: /home/BLOSUM62.txt
# GapOpen_penalty: -11.0
# GapExtend_penalty: -1.0
# FSopen_penalty: -30.0
# FSextend_penalty: 0.0
# Execution_time: 215.358424902
#
# Length:         512
# Identity NT:    274/512 53.5%
# Identity AA:    492/1024 48.0%
# Gapopen:        4/512 0.8%
# Gaps:           106/512 20.7%
# FSopen:         1/512 0.2%
# FrameShift:     238/512 46.5%
# Score: 259.5
#
#
#=======================================

>C1-002
ATGGCGCCCGAGGAGAACGCGGGGAGCGAACTCTTGCTGCAGAGTTTCAA
GCGCCGCTTCCTGGCAGCGCGCGCCCTGCGCTCCTTCCGCTGGCAGAGCT
TAGAAGCAAAGTTAAGAGACTCATCAGATTCTGAGCTGCTGCGGGATATT
TTGCAGAAGCACGAGGCTGTCCACACAGAGCCTTTGGATGAGCTGTACGA
GGTGCTGGTGGAGACCCTGATGGCCAAGGAGTCCACCCAGGGCCACCGGA
GCTATTTGCTGACGTGCTGTATTGCCCAGAAGCCATCGTGTCGCTGGTCG
GGGTCCTGCGGAGGCTGGCTGCCTGCCGGGAGCACCAGCGGGCTCCTCAA
TTCTACATGGCCCTTACCGTCTGCAACCCAGAGATGTGCCAGCTGTTCAC
CACCGAGCTATGCTGGACTGGGATCAGATGGGAAGCGGAAGCTCATCATG
ACCAGAAACTGTTTCCCTACAGAGAGCACTTGGAGATGGCAAAGCTGA--
------------

>B2-202
ATGCCTGGTGCTTTCTCTCAGAACTCATCAAAAAGTCCTCAGGAGGCT--
-------------------------------------------CAGTCAC
ACTCTCCAAGAGCACAGCCATCATCTCCC---------------------
------------------------ACGGTACCACAGGCCTGGTCACATGG
GATGCCGCCCTCTACCTTGCAGAATGGGCCATCGAGAACCCGGCAGCCTT
CATTAACA--GACGTGCTGTATTGCCCAGAAGCCATCGTGTCGCTGGTCG
GGGTCCTGCAGAGGCTGGCTGCCTGCCGGGAGCACAAGCGGGCTCCTGAG
GTCTACGTGGCCTTTACCGTCCGCAACCCAGAGACATGCCAGCTGTTCAC
CACCGAGCTAGGCCGGGATGGGATCAGATGGGAAGCGGAAGCTCATCATG
ACCAGAAACTGTTTCCCTATGGAGAGCACTTGGAGATGGCAATGCTGAAC
CTCACACTGTAG
#---------------------------------------
#---------------------------------------

#=======================================
#
# Aligned_sequences: 2
# 1: G1-Ch
# 2: G3-R
# Matrix: /home/BLOSUM62.txt
# GapOpen_penalty: -11.0
# GapExtend_penalty: -1.0
# FSopen_penalty: -30.0
# FSextend_penalty: 0.0
# Execution_time: 215.873954058
#
# Length:         512
# Identity NT:    219/512 42.8%
# Identity AA:    303/1024 29.6%
# Gapopen:        6/512 1.2%
# Gaps:           109/512 21.3%
# FSopen:         2/512 0.4%
# FrameShift:     235/512 45.9%
# Score: 14.5
#
#
#=======================================

>G1-Ch
ATGGCGCCCGAGGAGAACGCGGGGAGCGAACTCTTGCTGCAGAGTTTCAA
GCGCCGCTTCCTGGCGGCGCGCGCCCTGCGCTCCTTCCCCTGGCAGAGCT
TAGAAGCAAAGTTAAGTGACCCATCAGATTCTGAGCTTCTGTGGGATATT
TTGCAGAAGCACGAGGCTGTCCACACAGAGCCTTTGGACGAGCTGTACAA
GGCGTTGGCGGAGACCCTGATGGCCAAGGAGTCCACCCAGGGCCACCGGA
GCTATTTGCTGATGTGCTGTATTGCCCAGAAGCCATCGTGTCGCTGGTCG
GGGTCCTGCAGAGGCTGGCTGCCTGCCGGGAGCACCAGCGGGCTCCTCAA
GTCTACATGGCCCTTACCGTCCGCAACCCAGAGACGTGCCAGCTGTTCAC
CACCGAGCTATGCTGGACTGGGATCAGATGGGAAGCGGAAGCTCATCATG
ACCAGAAACTGTTTCCCTACAGAGAGCACTTGGAGATGGCAATGCTGA--
------------

>G3-R
ATTCCC---------------------------------GCTGCTTTCTC
TCGAAGC------TCATCAAAAAGCCTTCAGGAGACTCAGTCACACTCTC
TGAGAGCACAGCCATCGTGTCCC---------------------------
------------------------ATGGCACCACAGGCTTGGTTACATGG
GACGCTGCTCTCTACCTGGCAGAATGGGCCATCGAGAACCCAGCAGCCTT
CACTGACA--GATGTACTGTACTGCGGGGAAGTGACACTGTCACTGGTCA
GGGTCCTGAGGATGCTCACTGACTGCC---AGAGGAAGAAGGCTCCTGAC
GTCTATGTGGCCTATACGATCCGCAGCCAGGACACGGGCAAGCTGTTCAT
CACAGAGCTAGACCGCGCTGGGATACACTGGGAAGAGGTGGCCCCTCACA
CTGGCAAACTGTTCCCTTATGAAGAGCATTCGGCCATCGTAATCCTGAAG
CTCACGCTGACC
#---------------------------------------
#---------------------------------------

#=======================================
#
# Aligned_sequences: 2
# 1: G1-H2
# 2: G3-R
# Matrix: /home/BLOSUM62.txt
# GapOpen_penalty: -11.0
# GapExtend_penalty: -1.0
# FSopen_penalty: -30.0
# FSextend_penalty: 0.0
# Execution_time: 215.90756917
#
# Length:         512
# Identity NT:    228/512 44.5%
# Identity AA:    300/1024 29.3%
# Gapopen:        5/512 1.0%
# Gaps:           109/512 21.3%
# FSopen:         2/512 0.4%
# FrameShift:     235/512 45.9%
# Score: 17.5
#
#
#=======================================

>G1-H2
ATGGCGCCCGAGGAGAACGCGGGGACCGAACTCTTGCTGCAGGGTTTTGA
GCGCCGCTTCCTGGCGGTGCGCACACTGCGCTCCTTCCCCTGGCAGAGCT
TAGAGGCAAAGTTAAGAGACTCATCAGATTCTGAGCTGCTGCGGGATATT
TTGCAGAAGCACGAGGCTGTCCACACGGAGCCTTTGGACAAACTGTACGA
GGTGCTCACGGAGACTCTGATGGCCAAGGAGTCCACCCAGGGCCACCGGA
GCTATTTGCTGACGTGCTGTATTGCCCAGAAGCCATCGTGTCGCTGGTCG
GGGTCCTGCAGAGGCTGGCTGCCTGCCGGGAGCACAAGCGGGCTCCTGAG
GTCTACGTGGCCTTTACCGTCCGCAACCCAGAGACGTGCCAGCTGTTCAC
CACCGAGCTAGGCCGGGATGGGATCAGATGGGAAGCGGAAGCTCATCATG
ACCAGAAACTGTTTCCCTATGGAGAGCACTTGGAGATGGCAATGCTGA--
------------

>G3-R
ATTCCCGCTGCTTTCTCTCGAAGCTCATCAAAAAGCCTTCAG------GA
GACTCAGTCACACTCTCTGAGAGCACAGCCATCGTGTCCC----------
--------------------------------------------------
------------------------ATGGCACCACAGGCTTGGTTACATGG
GACGCTGCTCTCTACCTGGCAGAATGGGCCATCGAGAACCCAGCAGCCTT
CACTGACA--GATGTACTGTACTGCGGGGAAGTGACACTGTCACTGGTCA
GGGTCCTGAGGATGCTCACTGACTGCC---AGAGGAAGAAGGCTCCTGAC
GTCTATGTGGCCTATACGATCCGCAGCCAGGACACGGGCAAGCTGTTCAT
CACAGAGCTAGACCGCGCTGGGATACACTGGGAAGAGGTGGCCCCTCACA
CTGGCAAACTGTTCCCTTATGAAGAGCATTCGGCCATCGTAATCCTGAAG
CTCACGCTGACC
#---------------------------------------
#---------------------------------------

#=======================================
#
# Aligned_sequences: 2
# 1: C1-002
# 2: G3-H1
# Matrix: /home/BLOSUM62.txt
# GapOpen_penalty: -11.0
# GapExtend_penalty: -1.0
# FSopen_penalty: -30.0
# FSextend_penalty: 0.0
# Execution_time: 216.137346983
#
# Length:         521
# Identity NT:    290/521 55.7%
# Identity AA:    546/1042 52.4%
# Gapopen:        5/521 1.0%
# Gaps:           124/521 23.8%
# FSopen:         1/521 0.2%
# FrameShift:     238/521 45.7%
# Score: 320.5
#
#
#=======================================

>C1-002
ATGGCG---------CCCGAGGAGAACGCGGGGAGCGAACTCTTGCTGCA
GAGTTTCAAGCGCCGCTTCCTGGCAGCGCGCGCCCTGCGCTCCTTCCGCT
GGCAGAGCTTAGAAGCAAAGTTAAGAGACTCATCAGATTCTGAGCTGCTG
CGGGATATTTTGCAGAAGCACGAGGCTGTCCACACAGAGCCTTTGGATGA
GCTGTACGAGGTGCTGGTGGAGACCCTGATGGCCAAGGAGTCCACCCAGG
GCCACCGGAGCTATTTGCTGACGTGCTGTATTGCCCAGAAGCCATCGTGT
CGCTGGTCGGGGTCCTGCGGAGGCTGGCTGCCTGCCGGGAGCACCAGCGG
GCTCCTCAATTCTACATGGCCCTTACCGTCTGCAACCCAGAGATGTGCCA
GCTGTTCACCACCGAGCTATGCTGGACTGGGATCAGATGGGAAGCGGAAG
CTCATCATGACCAGAAACTGTTTCCCTACAGAGAGCACTTGGAGATGGCA
AAGCTGA--------------

>G3-H1
ATGCCCGGTGCTTTCTCTCAGAACTCATCAAAAAGCCCTCGGGAGGCTCA
GTCACACTCTCCAAGAGCACAGCCATCATCTCCCACGGCATCACAGTCCT
GGTCA---------------------------------------------
------------------------------CATGGGATGCCG--------
----------------CCCTCTACCTTGCAGAATGGGCCATCGAGAACCC
AGCAGCCTTCACTGATA--GACGTGCTGTATTGCCCAGAAGCCATCGTGT
CGCTGGTCGGGGTCCTGCGGAGGCTGGCTGCCTGCCGGGAGCACCAGCGG
GCTCCTCAATTCTACATGGCCCTTACCGTCTGCAACCCAGAGATGTGCCA
GCTGTTCACCACCGAGCTAGGCTGGACTGGGATCAGATGGGAAGCGGAAG
CTCATCATGACCAGAAACTGTTTCCCTACAGAGAGCACTTGGAGATGGCA
AAGCTGAACCTCACACTGTAG
#---------------------------------------
#---------------------------------------

#=======================================
#
# Aligned_sequences: 2
# 1: G1-H2
# 2: G3-Ch
# Matrix: /home/BLOSUM62.txt
# GapOpen_penalty: -11.0
# GapExtend_penalty: -1.0
# FSopen_penalty: -30.0
# FSextend_penalty: 0.0
# Execution_time: 216.811061859
#
# Length:         512
# Identity NT:    282/512 55.1%
# Identity AA:    501/1024 48.9%
# Gapopen:        4/512 0.8%
# Gaps:           106/512 20.7%
# FSopen:         1/512 0.2%
# FrameShift:     238/512 46.5%
# Score: 285.5
#
#
#=======================================

>G1-H2
ATGGCGCCCGAGGAGAACGCGGGGACCGAACTCTTGCTGCAGGGTTTTGA
GCGCCGCTTCCTGGCGGTGCGCACACTGCGCTCCTTCCCCTGGCAGAGCT
TAGAGGCAAAGTTAAGAGACTCATCAGATTCTGAGCTGCTGCGGGATATT
TTGCAGAAGCACGAGGCTGTCCACACGGAGCCTTTGGACAAACTGTACGA
GGTGCTCACGGAGACTCTGATGGCCAAGGAGTCCACCCAGGGCCACCGGA
GCTATTTGCTGACGTGCTGTATTGCCCAGAAGCCATCGTGTCGCTGGTCG
GGGTCCTGCAGAGGCTGGCTGCCTGCCGGGAGCACAAGCGGGCTCCTGAG
GTCTACGTGGCCTTTACCGTCCGCAACCCAGAGACGTGCCAGCTGTTCAC
CACCGAGCTAGGCCGGGATGGGATCAGATGGGAAGCGGAAGCTCATCATG
ACCAGAAACTGTTTCCCTATGGAGAGCACTTGGAGATGGCAATGCTGA--
------------

>G3-Ch
ATGCCC--------------------------------------------
----------------------------GGTGCTTTCTCTCAGTACTCAT
CAAAAAGCCCTCGGGAGGCTCAGTCACACTCTCCA---------------
---AGAGCACAGCCATCATCTCCCACGGCATCACAGTCCTGGTCACATGG
GATGCCACCCTCTACCTTGCAGAATGGGCCATCTAGAACCCAGCAGCCTT
CACTGATA--GATGTGCTGTATTGCCCAGAAGCCATCGTGTCGCTGGTCG
GGGTCCTGCAGAGGCTGGCTGCCTGCCGGGAGCACCAGCGGGCTCCTCAA
GTCTACATGGCCCTTACCGTCCGCAACCCAGAGACGTGCCAGCTGTTCAC
CACCGAGCTAGGCTGGACTGGGATCAGATGGGAAGCGGAAGCTCATCATG
ACCAGAAACTGTTTCCCTACAGAGAGCACTTGGAGATGGCAATGCTGAAC
CTCACACTGTAG
#---------------------------------------
#---------------------------------------

#=======================================
#
# Aligned_sequences: 2
# 1: C1-002
# 2: G3-Ch
# Matrix: /home/BLOSUM62.txt
# GapOpen_penalty: -11.0
# GapExtend_penalty: -1.0
# FSopen_penalty: -30.0
# FSextend_penalty: 0.0
# Execution_time: 217.277137995
#
# Length:         521
# Identity NT:    284/521 54.5%
# Identity AA:    516/1042 49.5%
# Gapopen:        5/521 1.0%
# Gaps:           124/521 23.8%
# FSopen:         1/521 0.2%
# FrameShift:     238/521 45.7%
# Score: 282.5
#
#
#=======================================

>C1-002
ATGGCG---------CCCGAGGAGAACGCGGGGAGCGAACTCTTGCTGCA
GAGTTTCAAGCGCCGCTTCCTGGCAGCGCGCGCCCTGCGCTCCTTCCGCT
GGCAGAGCTTAGAAGCAAAGTTAAGAGACTCATCAGATTCTGAGCTGCTG
CGGGATATTTTGCAGAAGCACGAGGCTGTCCACACAGAGCCTTTGGATGA
GCTGTACGAGGTGCTGGTGGAGACCCTGATGGCCAAGGAGTCCACCCAGG
GCCACCGGAGCTATTTGCTGACGTGCTGTATTGCCCAGAAGCCATCGTGT
CGCTGGTCGGGGTCCTGCGGAGGCTGGCTGCCTGCCGGGAGCACCAGCGG
GCTCCTCAATTCTACATGGCCCTTACCGTCTGCAACCCAGAGATGTGCCA
GCTGTTCACCACCGAGCTATGCTGGACTGGGATCAGATGGGAAGCGGAAG
CTCATCATGACCAGAAACTGTTTCCCTACAGAGAGCACTTGGAGATGGCA
AAGCTGA--------------

>G3-Ch
ATGCCCGGTGCTTTCTCTCAGTACTCATCAAAAAGCCCTCGGGAGGCTCA
GTCACACTCTCCAAGAGCACAGCCATCATCTCCCACGGCATCACAGTCCT
GGTCA---------------------------------------------
------------------------------CATGGGATGCCA--------
----------------CCCTCTACCTTGCAGAATGGGCCATCTAGAACCC
AGCAGCCTTCACTGATA--GATGTGCTGTATTGCCCAGAAGCCATCGTGT
CGCTGGTCGGGGTCCTGCAGAGGCTGGCTGCCTGCCGGGAGCACCAGCGG
GCTCCTCAAGTCTACATGGCCCTTACCGTCCGCAACCCAGAGACGTGCCA
GCTGTTCACCACCGAGCTAGGCTGGACTGGGATCAGATGGGAAGCGGAAG
CTCATCATGACCAGAAACTGTTTCCCTACAGAGAGCACTTGGAGATGGCA
ATGCTGAACCTCACACTGTAG
#---------------------------------------
#---------------------------------------

#=======================================
#
# Aligned_sequences: 2
# 1: G1-M
# 2: G3-H1
# Matrix: /home/BLOSUM62.txt
# GapOpen_penalty: -11.0
# GapExtend_penalty: -1.0
# FSopen_penalty: -30.0
# FSextend_penalty: 0.0
# Execution_time: 216.896131992
#
# Length:         512
# Identity NT:    209/512 40.8%
# Identity AA:    273/1024 26.7%
# Gapopen:        6/512 1.2%
# Gaps:           109/512 21.3%
# FSopen:         2/512 0.4%
# FrameShift:     235/512 45.9%
# Score: -26.0
#
#
#=======================================

>G1-M
ATGGCGCCTGAGGACCACGAGGGGGCCACGTCTCTGCTGCAGAGTTTCGA
GCGCCGCTTCCTGGCGGCTCGCGCGCTGCCCTCCTTTCCCTGGCAGAGCC
TAGAAGAAAAACTAAAGGACCCCTCGGGTTCTGAGCTGTTGCTGGCTATT
CTGCAGAGGCATGAGGCTGTACCCACGGAGCCTTTGGATGCACTGTATGA
GGCGTTGGCAGAGGTTCTGATGACCCAAGAGTCCACCCAGTGCCACCGGA
GCTATTTGCTGATGTACTGTACTGCTGGGAGATGACACTGTCACTGGTCA
GGGTCCTGAAGATGCTCGAGGACTGCCAG---AGGAAGAGCGCTCCTGAT
GTCTATGTAGCCTATACTATCCGCAGCCAGGACACAGGCAAGCTGTTCAT
CGAAGAGCTGGACCGTGCTGGAATCTACTGGGAAGAGGTGCCCCCTCACA
CTGGCAAACTGTTCCCTTACGAAGAGCATTCAGCCATCGTAATCCTGA--
------------

>G3-H1
ATGCCCGGTGCTTTCTCTCAGAACTCATCAAAA------AGCCCTCGGGA
GGCTCAGTCACACTCTCCAAGAGCACAGCCATCATCTCCCACGGCATCAC
AGTCCTGGTCACATGGGATGCCGCCCTCTACC------------------
TTGCAGAATGGGCCATCGAGAACCCAGCAGCCT-----------------
-------------------------------------------------T
CACTGATA--GACGTGCTGTATTGCCCAGAAGCCATCGTGTCGCTGGTCG
GGGTCCTGCGGAGGCTGGCTGCCTGCCGGGAGCACCAGCGGGCTCCTCAA
TTCTACATGGCCCTTACCGTCTGCAACCCAGAGATGTGCCAGCTGTTCAC
CACCGAGCTAGGCTGGACTGGGATCAGATGGGAAGCGGAAGCTCATCATG
ACCAGAAACTGTTTCCCTACAGAGAGCACTTGGAGATGGCAAAGCTGAAC
CTCACACTGTAG
#---------------------------------------
#---------------------------------------

#=======================================
#
# Aligned_sequences: 2
# 1: G1-H3
# 2: G3-Ch
# Matrix: /home/BLOSUM62.txt
# GapOpen_penalty: -11.0
# GapExtend_penalty: -1.0
# FSopen_penalty: -30.0
# FSextend_penalty: 0.0
# Execution_time: 217.140074968
#
# Length:         512
# Identity NT:    281/512 54.9%
# Identity AA:    498/1024 48.6%
# Gapopen:        4/512 0.8%
# Gaps:           106/512 20.7%
# FSopen:         1/512 0.2%
# FrameShift:     238/512 46.5%
# Score: 283.0
#
#
#=======================================

>G1-H3
ATGGCGCCCGAGGAGAACGCGGGGACCGAACTCTTGCTGCAGGGTTTTGA
GCGCCGCTTCCTGGCGGTGCGCACACTGCGCTCCTTCCCCTGGCAGAGCT
TAGAGGCAAAGTTAAGAGACTCATCAGATTCTGAGCTGCTGCGGGATATT
TTGCAGAAGCACGAGGCTGTCCACACGGAGCCTTTGGACAAACTGTACGA
GGTGCTCGCGGAGACTCTGATGGCCAAGGAGTCCACCCAGGGCCACCGGA
GCTATTTGCTGACGTGCTGTATTGCCCAGAAGCCATCGTGTCGCTGGTCG
GGGTCCTGCAGAGGCTGGCTGCCTGCCGGGAGCACAAGCGGGCTCCTGAG
GTCTACGTGGCCTTTACCGTCCGCAACCCAGAGACATGCCAGCTGTTCAC
CACCGAGCTAGGCCGGGATGGGATCAGATGGGAAGCGGAAGCTCATCATG
ACCAGAAACTGTTTCCCTATGGAGAGCACTTGGAGATGGCAATGCTGA--
------------

>G3-Ch
ATGCCC--------------------------------------------
----------------------------GGTGCTTTCTCTCAGTACTCAT
CAAAAAGCCCTCGGGAGGCTCAGTCACACTCTCCA---------------
---AGAGCACAGCCATCATCTCCCACGGCATCACAGTCCTGGTCACATGG
GATGCCACCCTCTACCTTGCAGAATGGGCCATCTAGAACCCAGCAGCCTT
CACTGATA--GATGTGCTGTATTGCCCAGAAGCCATCGTGTCGCTGGTCG
GGGTCCTGCAGAGGCTGGCTGCCTGCCGGGAGCACCAGCGGGCTCCTCAA
GTCTACATGGCCCTTACCGTCCGCAACCCAGAGACGTGCCAGCTGTTCAC
CACCGAGCTAGGCTGGACTGGGATCAGATGGGAAGCGGAAGCTCATCATG
ACCAGAAACTGTTTCCCTACAGAGAGCACTTGGAGATGGCAATGCTGAAC
CTCACACTGTAG
#---------------------------------------
#---------------------------------------

#=======================================
#
# Aligned_sequences: 2
# 1: G1-Ch
# 2: G3-H1
# Matrix: /home/BLOSUM62.txt
# GapOpen_penalty: -11.0
# GapExtend_penalty: -1.0
# FSopen_penalty: -30.0
# FSextend_penalty: 0.0
# Execution_time: 217.694139957
#
# Length:         512
# Identity NT:    285/512 55.7%
# Identity AA:    528/1024 51.6%
# Gapopen:        6/512 1.2%
# Gaps:           106/512 20.7%
# FSopen:         1/512 0.2%
# FrameShift:     238/512 46.5%
# Score: 294.5
#
#
#=======================================

>G1-Ch
ATGGCGCCCGAGGAGAACGCGGGGAGCGAACTCTTGCTGCAGAGTTTCAA
GCGCCGCTTCCTGGCGGCGCGCGCCCTGCGCTCCTTCCCCTGGCAGAGCT
TAGAAGCAAAGTTAAGTGACCCATCAGATTCTGAGCTTCTGTGGGATATT
TTGCAGAAGCACGAGGCTGTCCACACAGAGCCTTTGGACGAGCTGTACAA
GGCGTTGGCGGAGACCCTGATGGCCAAGGAGTCCACCCAGGGCCACCGGA
GCTATTTGCTGATGTGCTGTATTGCCCAGAAGCCATCGTGTCGCTGGTCG
GGGTCCTGCAGAGGCTGGCTGCCTGCCGGGAGCACCAGCGGGCTCCTCAA
GTCTACATGGCCCTTACCGTCCGCAACCCAGAGACGTGCCAGCTGTTCAC
CACCGAGCTATGCTGGACTGGGATCAGATGGGAAGCGGAAGCTCATCATG
ACCAGAAACTGTTTCCCTACAGAGAGCACTTGGAGATGGCAATGCTGA--
------------

>G3-H1
ATGCCCGGTGCTTTCTCTCAGAACTCA-----------------------
----------------TCAAAAAGCCCTCGGGAGGCTCAGTCACACTCTC
CAAGAGCACAGCCATCATCTCCCACGGCATCACAG---TCCTGGTCA---
---------------------CATGGGATGCCG-----------------
-------CCCTCTACCTTGCAGAATGGGCCATCGAGAACCCAGCAGCCTT
CACTGATA--GACGTGCTGTATTGCCCAGAAGCCATCGTGTCGCTGGTCG
GGGTCCTGCGGAGGCTGGCTGCCTGCCGGGAGCACCAGCGGGCTCCTCAA
TTCTACATGGCCCTTACCGTCTGCAACCCAGAGATGTGCCAGCTGTTCAC
CACCGAGCTAGGCTGGACTGGGATCAGATGGGAAGCGGAAGCTCATCATG
ACCAGAAACTGTTTCCCTACAGAGAGCACTTGGAGATGGCAAAGCTGAAC
CTCACACTGTAG
#---------------------------------------
#---------------------------------------

#=======================================
#
# Aligned_sequences: 2
# 1: G1-R
# 2: B2-202
# Matrix: /home/BLOSUM62.txt
# GapOpen_penalty: -11.0
# GapExtend_penalty: -1.0
# FSopen_penalty: -30.0
# FSextend_penalty: 0.0
# Execution_time: 217.416757107
#
# Length:         513
# Identity NT:    237/513 46.2%
# Identity AA:    294/1026 28.7%
# Gapopen:        6/513 1.2%
# Gaps:           111/513 21.6%
# FSopen:         2/513 0.4%
# FrameShift:     237/513 46.2%
# Score: 16.5
#
#
#=======================================

>G1-R
ATGGCGCCTGAGGACCACGAGGGGGCCACGTCTCTGCTGCAGAGTTTCGA
GCGCCGCTTCCTGGCGGCTCGCGCGCTGCCCTCTTTTCCCTGGCAGAGCC
TAGAAGAAAAACTAAGGGAGCCCTCAGGTTCTGAGCTGTTGCTGGCTATT
TTGCAGAAGCATGAGGCCGTACCCATGGAGCCTTTGGATGCACTGTATGA
GGCGCTGGCAGAAGTTCTGATGGCCAGAGAGTCCACCCAGTGCCACCGGA
GCTATTTG-CTGATGTACTGTACTGCGGGGAAGTGACACTGTCACTGGTC
AGGGTCCTGAGGATGCTCACTGACTGCCAGAGGAAGAAG---GCTCCTGA
CGTCTATGTGGCCTATACGATCCGCAGCCAGGACACGGGCAAGCTGTTCA
TCACAGAGCTGGACCGCGCTGGGATACACTGGGAAGAGGTGGCCCCTCAC
ACTGGCAAACTGTTCCCTTATGAAGAGCATTCGGCCATCGTAATCCTGA-
-------------

>B2-202
ATGCCTGGTGCTTTCTCTCAGAACTCATCAAAAAGTCCTCAG------GA
GGCTCAGTCACACTCTCCAAGAGCACAGCCATCATCTCCC----------
--------------------------------------------------
---------------ACGGTACCA------------CAGGCCTGGTCACA
TGGGATGCCGCCCTCTACCTTGCAGAATGGGCCATCGAGAACCCGGCAGC
CTTCATTAACAGACGTGCTGTATTGCCCAGAAGCCATCGTGTCGCTGGTC
GGGGTCCTGCAGAGGCTGGCTGCCTGCCGGGAGCACAAGCGGGCTCCTGA
GGTCTACGTGGCCTTTACCGTCCGCAACCCAGAGACATGCCAGCTGTTCA
CCACCGAGCTAGGCCGGGATGGGATCAGATGGGAAGCGGAAGCTCATCAT
GACCAGAAACTGTTTCCCTATGGAGAGCACTTGGAGATGGCAATGCTGAA
CCTCACACTGTAG
#---------------------------------------
#---------------------------------------

#=======================================
#
# Aligned_sequences: 2
# 1: G1-Ch
# 2: G3-Co
# Matrix: /home/BLOSUM62.txt
# GapOpen_penalty: -11.0
# GapExtend_penalty: -1.0
# FSopen_penalty: -30.0
# FSextend_penalty: 0.0
# Execution_time: 218.406997919
#
# Length:         513
# Identity NT:    251/513 48.9%
# Identity AA:    402/1026 39.2%
# Gapopen:        6/513 1.2%
# Gaps:           108/513 21.1%
# FSopen:         1/513 0.2%
# FrameShift:     240/513 46.8%
# Score: 158.5
#
#
#=======================================

>G1-Ch
ATGGCGCCCGAGGAGAACGCGGGGAGCGAACTCTTGCTGCAGAGTTTCAA
GCGCCGCTTCCTGGCGGCGCGCGCCCTGCGCTCCTTCCCCTGGCAGAGCT
TAGAAGCAAAGTTAAGTGACCCATCAGATTCTGAGCTTCTGTGGGATATT
TTGCAGAAGCACGAGGCTGTCCACACAGAGCCTTTGGACGAGCTGTACAA
GGCGTTGGCGGAGACCCTGATGGCCAAGGAGTCCACCCAGGGCCACCGGA
GCTATTTG-CTGATGTGCTGTATTGCCCAGAAGCCATCGTGTCGCTGGTC
GGGGTCCTGCAGAGGCTGGCTGCCTGCCGGGAGCACCAGCGGGCTCCTCA
AGTCTACATGGCCCTTACCGTCCGCAACCCAGAGACGTGCCAGCTGTTCA
CCACCGAGCTATGCTGGACTGGGATCAGATGGGAAGCGGAAGCTCATCAT
GACCAGAAACTGTTTCCCTACAGAGAGCACTTGGAGATGGCAATGCTGA-
-------------

>G3-Co
ATTCCCGGAGCTTTCTCTCTGAGCTCATCAGAAAGCCTTCAG------GT
GACTCGGTCACCCTCTGCGAGAGCACGGCCATCGTGT-------------
-----------CTCATGGGACCACAG------------GCCTGGTCA---
------------------------------------------------CG
TGGAACGCCGCGCTCTACCTGGCCGAGTGGGCCGTGGAGAACCCAGCGGT
CTTCGCTCACAGACGTGCTGTATTGTCCTGAAACGGTCCTCTCCCTGGTT
GGGGTCCTGCGGAAGCTCTCCACCTGCCGGAAGGACCAGCGGGCTCCTGA
TGCCTACATTGCCTTCACCATCCGCAACCCGGAGACGTGCCAGCTGTTCA
CCACGGAGCTGGGCCAGGCTGGGATCCCGTGGGAAGAGGTGCCTTGTCAT
GACCAGAAACTGTTTCCCTACGAAGAGCACTCGGAGATGGCGATTCTGAA
ACTAACGCTGTAG
#---------------------------------------
#---------------------------------------

#=======================================
#
# Aligned_sequences: 2
# 1: G1-H3
# 2: B2-202
# Matrix: /home/BLOSUM62.txt
# GapOpen_penalty: -11.0
# GapExtend_penalty: -1.0
# FSopen_penalty: -30.0
# FSextend_penalty: 0.0
# Execution_time: 218.609873056
#
# Length:         512
# Identity NT:    296/512 57.8%
# Identity AA:    540/1024 52.7%
# Gapopen:        4/512 0.8%
# Gaps:           106/512 20.7%
# FSopen:         1/512 0.2%
# FrameShift:     238/512 46.5%
# Score: 318.5
#
#
#=======================================

>G1-H3
ATGGCGCCCGAGGAGAACGCGGGGACCGAACTCTTGCTGCAGGGTTTTGA
GCGCCGCTTCCTGGCGGTGCGCACACTGCGCTCCTTCCCCTGGCAGAGCT
TAGAGGCAAAGTTAAGAGACTCATCAGATTCTGAGCTGCTGCGGGATATT
TTGCAGAAGCACGAGGCTGTCCACACGGAGCCTTTGGACAAACTGTACGA
GGTGCTCGCGGAGACTCTGATGGCCAAGGAGTCCACCCAGGGCCACCGGA
GCTATTTGCTGACGTGCTGTATTGCCCAGAAGCCATCGTGTCGCTGGTCG
GGGTCCTGCAGAGGCTGGCTGCCTGCCGGGAGCACAAGCGGGCTCCTGAG
GTCTACGTGGCCTTTACCGTCCGCAACCCAGAGACATGCCAGCTGTTCAC
CACCGAGCTAGGCCGGGATGGGATCAGATGGGAAGCGGAAGCTCATCATG
ACCAGAAACTGTTTCCCTATGGAGAGCACTTGGAGATGGCAATGCTGA--
------------

>B2-202
ATGCCT--------------------------------------------
----------------------------GGTGCTTTCTCTCAGAACTCAT
CAAAAAGTCCTCAGGAGGCTCAGTCACACTCTCCA---------------
---AGAGCACAGCCATCATCTCCCACGGTACCACAGGCCTGGTCACATGG
GATGCCGCCCTCTACCTTGCAGAATGGGCCATCGAGAACCCGGCAGCCTT
CATTAACA--GACGTGCTGTATTGCCCAGAAGCCATCGTGTCGCTGGTCG
GGGTCCTGCAGAGGCTGGCTGCCTGCCGGGAGCACAAGCGGGCTCCTGAG
GTCTACGTGGCCTTTACCGTCCGCAACCCAGAGACATGCCAGCTGTTCAC
CACCGAGCTAGGCCGGGATGGGATCAGATGGGAAGCGGAAGCTCATCATG
ACCAGAAACTGTTTCCCTATGGAGAGCACTTGGAGATGGCAATGCTGAAC
CTCACACTGTAG
#---------------------------------------
#---------------------------------------

#=======================================
#
# Aligned_sequences: 2
# 1: G1-Co
# 2: B2-202
# Matrix: /home/BLOSUM62.txt
# GapOpen_penalty: -11.0
# GapExtend_penalty: -1.0
# FSopen_penalty: -30.0
# FSextend_penalty: 0.0
# Execution_time: 218.719984055
#
# Length:         513
# Identity NT:    253/513 49.3%
# Identity AA:    381/1026 37.1%
# Gapopen:        5/513 1.0%
# Gaps:           108/513 21.1%
# FSopen:         1/513 0.2%
# FrameShift:     240/513 46.8%
# Score: 157.0
#
#
#=======================================

>G1-Co
ATGGCGCAGGAGGAGAGAGCGGATGCCGCGCGCCTGCTGCGGGGTTTCGA
GCGCCGCTTCTTGGCGGCGCGCGCCCTGCGCTCCTTTCCCTGGCAGAGCC
TAGAAGAGAAACTAAGGGACTCGTCAGGCTCCGAGCTGCTGCTGGATATT
TTGCAGAAGCACGAGGCTGTCCACACGGAGCCGTTGGACGAGCTGTACCA
GGCGCTGGCCGAGGTCCTGACGGCCGAGGACCCCACCCACTGCCACCGGA
GCTATCTG-CTGACGTGCTGTATTGTCCTGAAACGGTCCTCTCCCTGGTT
GGGGTCCTGCGGAAGCTCTCCACCTGCCGGAAGGACCAGCGGGCTCCTGA
TGCCTACATTGCCTTCACCATCCGCAACCCGGAGACGTGCCAGCTGTTCA
CCACGGAGCTGGGCCAGGCTGGGATCCCGTGGGAAGAGGTGCCTTGTCAT
GACCAGAAACTGTTTCCCTACGAAGAGCACTCGGAGATGGCGATTCTGA-
-------------

>B2-202
ATGCCTGGTGCTTTCTCTCAGAACTCATCAAAAAGTCCTCAG------GA
GGCTCAGTCACACTCTCCAAGAGCACAGCCATCATCTCCC----------
--------------------------------------------------
ACGGTACCACAGGCCTGGTCACATGGGATGCCGCCCTCTACCTTGCAGAA
TGGG---------------------------CCATCGAGAACCCGGCAGC
CTTCATTAACAGACGTGCTGTATTGCCCAGAAGCCATCGTGTCGCTGGTC
GGGGTCCTGCAGAGGCTGGCTGCCTGCCGGGAGCACAAGCGGGCTCCTGA
GGTCTACGTGGCCTTTACCGTCCGCAACCCAGAGACATGCCAGCTGTTCA
CCACCGAGCTAGGCCGGGATGGGATCAGATGGGAAGCGGAAGCTCATCAT
GACCAGAAACTGTTTCCCTATGGAGAGCACTTGGAGATGGCAATGCTGAA
CCTCACACTGTAG
#---------------------------------------
#---------------------------------------

#=======================================
#
# Aligned_sequences: 2
# 1: G1-Co
# 2: G3-H1
# Matrix: /home/BLOSUM62.txt
# GapOpen_penalty: -11.0
# GapExtend_penalty: -1.0
# FSopen_penalty: -30.0
# FSextend_penalty: 0.0
# Execution_time: 219.331841946
#
# Length:         513
# Identity NT:    250/513 48.7%
# Identity AA:    396/1026 38.6%
# Gapopen:        5/513 1.0%
# Gaps:           108/513 21.1%
# FSopen:         1/513 0.2%
# FrameShift:     231/513 45.0%
# Score: 164.5
#
#
#=======================================

>G1-Co
ATGGCGCAGGAGGAGAGAGCGGATGCCGCGCGCCTGCTGCGGGGTTTCGA
GCGCCGCTTCTTGGCGGCGCGCGCCCTGCGCTCCTTTCCCTGGCAGAGCC
TAGAAGAGAAACTAAGGGACTCGTCAGGCTCCGAGCTGCTGCTGGATATT
TTGCAGAAGCACGAGGCTGTCCACACGGAGCCGTTGGACGAGCTGTACCA
GGCGCTGGCCGAGGTCCTGACGGCCGAGGACCCCACCCACTGCCACCGGA
GCTATCTGCTG-ACGTGCTGTATTGTCCTGAAACGGTCCTCTCCCTGGTT
GGGGTCCTGCGGAAGCTCTCCACCTGCCGGAAGGACCAGCGGGCTCCTGA
TGCCTACATTGCCTTCACCATCCGCAACCCGGAGACGTGCCAGCTGTTCA
CCACGGAGCTGGGCCAGGCTGGGATCCCGTGGGAAGAGGTGCCTTGTCAT
GACCAGAAACTGTTTCCCTACGAAGAGCACTCGGAGATGGCGA-------
-------TTCTGA

>G3-H1
ATGCCCGGTGCTTTCTCTCAGAACTCATCAAAAAGCCCTCGG------GA
GGCTCAGTCACACTCTCCAAGAGCACAGCCATCATCTCCCACGGCATCA-
--------------------------------------------------
---------CAGTCCTGGTCACATGGGATGCCGCCCTCTACCTTGCAGAA
TGGG---------------------------CCATCGAGAACCCAGCAGC
CTTCACTGATAGACGTGCTGTATTGCCCAGAAGCCATCGTGTCGCTGGTC
GGGGTCCTGCGGAGGCTGGCTGCCTGCCGGGAGCACCAGCGGGCTCCTCA
ATTCTACATGGCCCTTACCGTCTGCAACCCAGAGATGTGCCAGCTGTTCA
CCACCGAGCTAGGCTGGACTGGGATCAGATGGGAAGCGGAAGCTCATCAT
GACCAGAAACTGTTTCCCTACAGAGAGCACTTGGAGATGGCAAAGCTGAA
CCTCACACTGTAG
#---------------------------------------
#---------------------------------------

#=======================================
#
# Aligned_sequences: 2
# 1: G1-Co
# 2: G3-Ch
# Matrix: /home/BLOSUM62.txt
# GapOpen_penalty: -11.0
# GapExtend_penalty: -1.0
# FSopen_penalty: -30.0
# FSextend_penalty: 0.0
# Execution_time: 219.525834084
#
# Length:         513
# Identity NT:    253/513 49.3%
# Identity AA:    396/1026 38.6%
# Gapopen:        5/513 1.0%
# Gaps:           108/513 21.1%
# FSopen:         1/513 0.2%
# FrameShift:     237/513 46.2%
# Score: 164.0
#
#
#=======================================

>G1-Co
ATGGCGCAGGAGGAGAGAGCGGATGCCGCGCGCCTGCTGCGGGGTTTCGA
GCGCCGCTTCTTGGCGGCGCGCGCCCTGCGCTCCTTTCCCTGGCAGAGCC
TAGAAGAGAAACTAAGGGACTCGTCAGGCTCCGAGCTGCTGCTGGATATT
TTGCAGAAGCACGAGGCTGTCCACACGGAGCCGTTGGACGAGCTGTACCA
GGCGCTGGCCGAGGTCCTGACGGCCGAGGACCCCACCCACTGCCACCGGA
GCTATCTGCTG-ACGTGCTGTATTGTCCTGAAACGGTCCTCTCCCTGGTT
GGGGTCCTGCGGAAGCTCTCCACCTGCCGGAAGGACCAGCGGGCTCCTGA
TGCCTACATTGCCTTCACCATCCGCAACCCGGAGACGTGCCAGCTGTTCA
CCACGGAGCTGGGCCAGGCTGGGATCCCGTGGGAAGAGGTGCCTTGTCAT
GACCAGAAACTGTTTCCCTACGAAGAGCACTCGGAGATGGCGATTCTGA-
-------------

>G3-Ch
ATGCCCGGTGCTTTCTCTCAGTACTCATCAAAAAGCCCTCGG------GA
GGCTCAGTCACACTCTCCAAGAGCACAGCCATCATCTCCCACGGCATCA-
--------------------------------------------------
---------CAGTCCTGGTCACATGGGATGCCACCCTCTACCTTGCAGAA
TGGG---------------------------CCATCTAGAACCCAGCAGC
CTTCACTGATAGATGTGCTGTATTGCCCAGAAGCCATCGTGTCGCTGGTC
GGGGTCCTGCAGAGGCTGGCTGCCTGCCGGGAGCACCAGCGGGCTCCTCA
AGTCTACATGGCCCTTACCGTCCGCAACCCAGAGACGTGCCAGCTGTTCA
CCACCGAGCTAGGCTGGACTGGGATCAGATGGGAAGCGGAAGCTCATCAT
GACCAGAAACTGTTTCCCTACAGAGAGCACTTGGAGATGGCAATGCTGAA
CCTCACACTGTAG
#---------------------------------------
#---------------------------------------

#=======================================
#
# Aligned_sequences: 2
# 1: G2-H3
# 2: G3-R
# Matrix: /home/BLOSUM62.txt
# GapOpen_penalty: -11.0
# GapExtend_penalty: -1.0
# FSopen_penalty: -30.0
# FSextend_penalty: 0.0
# Execution_time: 220.525627851
#
# Length:         622
# Identity NT:    200/622 32.2%
# Identity AA:    336/1244 27.0%
# Gapopen:        3/622 0.5%
# Gaps:           365/622 58.7%
# FSopen:         1/622 0.2%
# FrameShift:     245/622 39.4%
# Score: 66.5
#
#
#=======================================

>G2-H3
ATGGCGCCCGAGGAGAACGCGGGGACCGAACTCTTGCTGCAGGGTTTTGA
GCGCCGCTTCCTGGCGGTGCGCACACTGCGCTCCTTCCCCTGGCAGAGCT
TAGAGGCAAAGTTAAGAGACTCATCAGATTCTGAGCTGCTGCGGGATATT
TTGCAGAAGACTGTGAGGCATCCTGTGTGTGTGAAGCACCCGCCGTCAGT
CAAGTATGCCTGGTGCTTTCTCTCAGAACTCATCAAAAAGTCCTCAGGAG
GCTCAGTCACACTCTCCAAGAGCACAGCCATCATCTCCCACGGTACCACA
GGCCTGGTCACATGGGATGCCGCCCTCTACCTTGCAGAATGGGCCATCGA
GAACCCGGCAGCCTTCATTAACAGACGTGCTGTATTGCCCAGAAGCCATC
GTGTCGCTGGTCGGGGTCCTGCAGAGGCTGGCTGCCTGCCGGGAGCACAA
-GCGGGCTCC----------------------------------------
--------------------------------------------------
--------------------------------------------------
-------------------TGA

>G3-R
--------------------------------------------------
--------------------------------------------------
--------------------------------------------------
--------------------------------------------------
-----ATTCCCGCTGCTTTCTCTCGAAGCTCATCAAAAAGCCTTCAGGAG
ACTCAGTCACACTCTCTGAGAGCACAGCCATCGTGTCCCATGGCACCACA
GGCTTGGTTACATGGGACGCTGCTCTCTACCTGGCAGAATGGGCCATCGA
GAACCCAGCAGCCTTCACTGACAGATGTACTGTACTGCGGGGAAGTGACA
CTGTCACTGGTCAGGGTCCTGAGGATGCTCACTGACTGCCAGAGGAAGAA
GGCTCCTGACGTCTATGTGGCCTATACGATCCGCAGCCAGGACACGGGCA
AGCTGTTCATCACAGAGCTAGACCGCGCTGGGATACACTGGGAAGAGGTG
GCCCCTCACACTGGCAAACTGTTCCCTTATGAAGAGCATTCGGCCATCGT
AATCCTGAAGCTCACGCTGACC
#---------------------------------------
#---------------------------------------

#=======================================
#
# Aligned_sequences: 2
# 1: G2-H3
# 2: G3-M
# Matrix: /home/BLOSUM62.txt
# GapOpen_penalty: -11.0
# GapExtend_penalty: -1.0
# FSopen_penalty: -30.0
# FSextend_penalty: 0.0
# Execution_time: 221.787357092
#
# Length:         622
# Identity NT:    194/622 31.2%
# Identity AA:    333/1244 26.8%
# Gapopen:        3/622 0.5%
# Gaps:           365/622 58.7%
# FSopen:         1/622 0.2%
# FrameShift:     242/622 38.9%
# Score: 58.5
#
#
#=======================================

>G2-H3
ATGGCGCCCGAGGAGAACGCGGGGACCGAACTCTTGCTGCAGGGTTTTGA
GCGCCGCTTCCTGGCGGTGCGCACACTGCGCTCCTTCCCCTGGCAGAGCT
TAGAGGCAAAGTTAAGAGACTCATCAGATTCTGAGCTGCTGCGGGATATT
TTGCAGAAGACTGTGAGGCATCCTGTGTGTGTGAAGCACCCGCCGTCAGT
CAAGTATGCCTGGTGCTTTCTCTCAGAACTCATCAAAAAGTCCTCAGGAG
GCTCAGTCACACTCTCCAAGAGCACAGCCATCATCTCCCACGGTACCACA
GGCCTGGTCACATGGGATGCCGCCCTCTACCTTGCAGAATGGGCCATCGA
GAACCCGGCAGCCTTCATTAACAGACGTGCTGTATTGCCCAGAAGCCATC
GTGTCGCTGGTCGGGGTCCTGCAGAGGCTGGCTGCCTGCCGGGAGCACAA
-GCGGGCTCC----------------------------------------
--------------------------------------------------
--------------------------------------------------
-------------------TGA

>G3-M
ATG-----------------------------------------------
--------------------------------------------------
--------------------------------------------------
--------------------------------------------------
--------CCCGCTGCTTTCTCTCAAAGCTCATCAAAAAGCCTTCAGGAA
ACTCAGTTACACTCTCTGAGAGCACTGCCATCGTGTCCCATGGCACCACA
GGCTTGGTTACATGGGACGCTGCTCTCTACCTGGCAGAATGGGCCATTGA
GAACCCAGCAGCCTTCACTGACAGATGTACTGTACTGCTGGGAGATGACA
CTGTCACTGGTCAGGGTCCTGAAGATGCTCGAGGACTGCCAGAGGAAGAG
CGCTCCTGATGTCTATGTAGCCTATACTATCCGCAGCCAGGACACAGGCA
AGCTGTTCATCGAAGAGCTAGACCGTGCTGGAATCTACTGGGAAGAGGTG
CCCCCTCACACTGGCAAACTGTTCCCTTACGAAGAGCATTCAGCCATCGT
AATCCTGAAGCTGGTGCTGACC
#---------------------------------------
#---------------------------------------

#=======================================
#
# Aligned_sequences: 2
# 1: G2-H1
# 2: G2-Ch
# Matrix: /home/BLOSUM62.txt
# GapOpen_penalty: -11.0
# GapExtend_penalty: -1.0
# FSopen_penalty: -30.0
# FSextend_penalty: 0.0
# Execution_time: 222.462949038
#
# Length:         462
# Identity NT:    448/462 97.0%
# Identity AA:    864/924 93.5%
# Gapopen:        0/462 0.0%
# Gaps:           0/462 0.0%
# FSopen:         0/462 0.0%
# FrameShift:     0/462 0.0%
# Score: 724.0
#
#
#=======================================

>G2-H1
ATGGCGCCCGAGGAGAACGCGGGGAGCGAACTCTTGCTGCAGAGTTTCAA
GCGCCGCTTCCTGGCAGCGCGCGCCCTGCGCTCCTTCCGCTGGCAGAGCT
TAGAAGCAAAGTTAAGAGACTCATCAGATTCTGAGCTGCTGCGGGATATT
TTGCAGAAGACTGTGAAGCATCCTGTGTGTGTGAAGCACCCGCCGTCAGT
CAAGTATGCCCGGTGCTTTCTCTCAGAACTCATCAAAAAGCCCTCGGGAG
GCTCAGTCACACTCTCCAAGAGCACAGCCATCATCTCCCACGGCATCACA
GTCCTGGTCACATGGGATGCCGCCCTCTACCTTGCAGAATGGGCCATCGA
GAACCCAGCAGCCTTCACTGATAGACGTGCTGTATTGCCCAGAAGCCATC
GTGTCGCTGGTCGGGGTCCTGCGGAGGCTGGCTGCCTGCCGGGAGCACCA
GCGGGCTCCTCA

>G2-Ch
ATGGCGCCCGAGGAGAACGCGGGGAGCGAACTCTTGCTGCAGAGTTTCAA
GCGCCGCTTCCTGGCGGCGCGCGCCCTGCGCTCCTTCCCCTGGCAGAGCT
TAGAAGCAAAGTTAAGTGACCCATCAGATTCTGAGCTTCTGTGGGATATT
TTGCAGAAGAGACTGAAGCATCCTGTGTGTGTGAAGCACCCGCCGTCAGT
CAAGTATGCCCGGTGCTTTCTCTCAGTACTCATCAAAAAGCCCTCGGGAG
GCTCAGTCACACTCTCCAAGAGCACAGCCATCATCTCCCACGGCATCACA
GTCCTGGTCACATGGGATGCCACCCTCTACCTTGCAGAATGGGCCATCTA
GAACCCAGCAGCCTTCACTGATAGATGTGCTGTATTGCCCAGAAGCCATC
GTGTCGCTGGTCGGGGTCCTGCAGAGGCTGGCTGCCTGCCGGGAGCACCA
GCGGGCTCCTCA
#---------------------------------------
#---------------------------------------

#=======================================
#
# Aligned_sequences: 2
# 1: G2-H3
# 2: G3-H1
# Matrix: /home/BLOSUM62.txt
# GapOpen_penalty: -11.0
# GapExtend_penalty: -1.0
# FSopen_penalty: -30.0
# FSextend_penalty: 0.0
# Execution_time: 222.086346149
#
# Length:         627
# Identity NT:    243/627 38.8%
# Identity AA:    462/1254 36.8%
# Gapopen:        4/627 0.6%
# Gaps:           372/627 59.3%
# FSopen:         1/627 0.2%
# FrameShift:     252/627 40.2%
# Score: 196.0
#
#
#=======================================

>G2-H3
ATGGCGCCCGAGGAGAACGCGGGGACCGAACTCTTGCTGCAGGGTTTTGA
GCGCCGCTTCCTGGCGGTGCGCACACTGCGCTCCTTCCCCTGGCAGAGCT
TAGAGGCAAAGTTAAGAGACTCATCAGATTCTGAGCTGCTGCGGGATATT
TTGCAGAAGACTGTGAGGCATCCTGTGTGTGTGAAGCACCCGCCGTCAGT
CAAGTATGCCTGGTGCTTTCTCTCAGAACTCATCAAAAAGTCCTCAGGAG
GCTCAGTCACACTCTCCAAGAGCACAGCCATCATCTCCCACGGTACCACA
GGCCTGGTCACATGGGATGCCGCCCTCTACCTTGCAGAATGGGCCATCGA
GAACCCGGCAGCCTTCATTAACAGACGTGCTGTATTGCCCAGAAGCCATC
GTGTCGCTGGTCGGGGTCCTGCAGAGGCTGGCTGCCTGCCGGGAGCACAA
GCGGGCTCCTG---------------------------------------
--------------------------------------------------
--------------------------------------------------
--------------------------A

>G3-H1
ATG-----------------------------------------------
--------------------------------------------------
--------------------------------------------------
--------------------------------------------------
--------CCCGGTGCTTTCTCTCAGAACTCATCAAAAAGCCCTCGGGAG
GCTCAGTCACACTCTCCAAGAGCACAGCCATCATCTCCCACGGCATCACA
GTCCTGGTCACATGGGATGCCGCCCTCTACCTTGCAGAATGGGCCATCGA
GAACCCAGCAGCCTTCACTGATAGACGTGCTGTATTGCCCAGAAGCCATC
GTGTCGCTGGTCGGGGTCCTGCGGAGGCTGGCTGCCTGCCGGGAGCACCA
GCGGGCTCCT-CAATTCTACATGGCCCTTACCGTCTGCAACCCAGAGATG
TGCCAGCTGTTCACCACCGAGCTAGGCTGGACTGGGATCAGATGGGAAGC
GGAAGCTCATCATGACCAGAAACTGTTTCCCTACAGAGAGCACTTGGAGA
TGGCAAAGCTGAACCTCACACTGTAG-
#---------------------------------------
#---------------------------------------

#=======================================
#
# Aligned_sequences: 2
# 1: G2-R
# 2: G3-Co
# Matrix: /home/BLOSUM62.txt
# GapOpen_penalty: -11.0
# GapExtend_penalty: -1.0
# FSopen_penalty: -30.0
# FSextend_penalty: 0.0
# Execution_time: 221.355110168
#
# Length:         625
# Identity NT:    194/625 31.0%
# Identity AA:    324/1250 25.9%
# Gapopen:        3/625 0.5%
# Gaps:           368/625 58.9%
# FSopen:         1/625 0.2%
# FrameShift:     239/625 38.2%
# Score: 57.0
#
#
#=======================================

>G2-R
ATGGCGCCTGAGGACCACGAGGGGGCCACGTCTCTGCTGCAGAGTTTCGA
GCGCCGCTTCCTGGCGGCTCGCGCGCTGCCCTCTTTTCCCTGGCAGAGCC
TAGAAGAAAAACTAAGGGAGCCCTCAGGTTCTGAGCTGTTGCTGGCTATT
TTGCAGAAGACTGTGAAGCACCCTGTGTGTGTCCAGCATGGGCCCTCTCT
GAAGTATTCCCGCTGCTTTCTCTCGAAGCTCATCAAAAAGCCTTCAGGAG
ACTCAGTCACACTCTCTGAGAGCACAGCCATCGTGTCCCATGGCACCACA
GGCTTGGTTACATGGGACGCTGCTCTCTACCTGGCAGAATGGGCCATCGA
GAACCCAGCAGCCTTCACTGACAGATGTACTGTACTGCGGGGAAGTGACA
CTGTCACTGGTCAGGGTCCTGAGGATGCTCACTGACTGCCAGAG-GAAGA
AGGCTCCTGACGT-------------------------------------
--------------------------------------------------
--------------------------------------------------
-------------------------

>G3-Co
--------------------------------------------------
--------------------------------------------------
--------------------------------------------------
--------------------------------------------------
-----ATTCCCGGAGCTTTCTCTCTGAGCTCATCAGAAAGCCTTCAGGTG
ACTCGGTCACCCTCTGCGAGAGCACGGCCATCGTGTCTCATGGGACCACA
GGCCTGGTCACGTGGAACGCCGCGCTCTACCTGGCCGAGTGGGCCGTGGA
GAACCCAGCGGTCTTCGCTCACAGACGTGCTGTATTGTCCTGAAACGGTC
CTCTCCCTGGTTGGGGTCCTGCGGAAGCTCTCCACCTGCCGGAAGGACCA
GCGGGCTCCTGATGCCTACATTGCCTTCACCATCCGCAACCCGGAGACGT
GCCAGCTGTTCACCACGGAGCTGGGCCAGGCTGGGATCCCGTGGGAAGAG
GTGCCTTGTCATGACCAGAAACTGTTTCCCTACGAAGAGCACTCGGAGAT
GGCGATTCTGAAACTAACGCTGTAG
#---------------------------------------
#---------------------------------------

#=======================================
#
# Aligned_sequences: 2
# 1: G2-Co
# 2: G3-R
# Matrix: /home/BLOSUM62.txt
# GapOpen_penalty: -11.0
# GapExtend_penalty: -1.0
# FSopen_penalty: -30.0
# FSextend_penalty: 0.0
# Execution_time: 221.132509947
#
# Length:         622
# Identity NT:    172/622 27.7%
# Identity AA:    285/1244 22.9%
# Gapopen:        4/622 0.6%
# Gaps:           362/622 58.2%
# FSopen:         1/622 0.2%
# FrameShift:     170/622 27.3%
# Score: -1.5
#
#
#=======================================

>G2-Co
ATGGCGCAGGAGGAGAGAGCGGATGCCGCGCGCCTGCTGCGGGGTTTCGA
GCGCCGCTTCTTGGCGGCGCGCGCCCTGCGCTCCTTTCCCTGGCAGAGCC
TAGAAGAGAAACTAAGGGACTCGTCAGGCTCCGAGCTGCTGCTGGATATT
TTGCAGAAGACCGTGAAGCACCCTCTGTGCGTGAAGCACCCACCATCAGT
GAAGTATTCCCGGAGCTTTCTCTCTGAGCTCATCAGAAAGCCTTCAGGTG
ACTCGGTCACCCTCTGCGAGAGCACGGCCATCGTGTCTCATGGGACCACA
GGCCTGGTCACGTGGAACGCCGCGCTCTACCTGGCCGAGTGGGCCGTGGA
GAACCCAGCGGTCTTCGCTCACAGT-CTA---------------------
--------------------------------------------------
----------------AGCGGTATACCCCCGCGGGCCCAGCTGGCGGGCG
GGAGGGGCCCTGTCCCCACAGGAAGGAAACCAGAAGTCTGGGGCAGAGTC
--------------------------------------------------
-------------------AGG

>G3-R
--------------------------------------------------
--------------------------------------------------
--------------------------------------------------
--------------------------------------------------
-----ATTCCCGCTGCTTTCTCTCGAAGCTCATCAAAAAGCCTTCAGGAG
ACTCAGTCACACTCTCTGAGAGCACAGCCATCGTGTCCCATGGCACCACA
GGCTTGGTTACATGGGACGCTGCTCTCTACCTGGCAGAATGGGCCATCGA
GAACCCAGCAGCCTTCACTGACAGATGTACTGTACTGCGGGGAAGTGACA
CTGTCACTGGTCAGGGTCCTGAGGATGCTCACTGACTGCCAGAGGAAGAA
GGCTCCTGACGTCTATGTGGCCTATACGATCCGCAGCCAGGACACGGGCA
AGCTGTTCATCACAGAGCTAGACCGCGCTGGGATACACTGGGAAGAGGTG
GCCCCTCACACTGGCAAACTGTTCCCTTATGAAGAGCATTCGGCCATCGT
AATCCTGAAGCTCACGCTGACC
#---------------------------------------
#---------------------------------------

#=======================================
#
# Aligned_sequences: 2
# 1: B1-001
# 2: G3-Ch
# Matrix: /home/BLOSUM62.txt
# GapOpen_penalty: -11.0
# GapExtend_penalty: -1.0
# FSopen_penalty: -30.0
# FSextend_penalty: 0.0
# Execution_time: 223.194595814
#
# Length:         627
# Identity NT:    240/627 38.3%
# Identity AA:    450/1254 35.9%
# Gapopen:        4/627 0.6%
# Gaps:           372/627 59.3%
# FSopen:         1/627 0.2%
# FrameShift:     252/627 40.2%
# Score: 180.0
#
#
#=======================================

>B1-001
ATGGCGCCCGAGGAGAACGCGGGGACCGAACTCTTGCTGCAGGGTTTTGA
GCGCCGCTTCCTGGCGGTGCGCACACTGCGCTCCTTCCCCTGGCAGAGCT
TAGAGGCAAAGTTAAGAGACTCATCAGATTCTGAGCTGCTGCGGGATATT
TTGCAGAAGACTGTGAGGCATCCTGTGTGTGTGAAGCACCCGCCGTCAGT
CAAGTATGCCTGGTGCTTTCTCTCAGAACTCATCAAAAAGTCCTCAGGAG
GCTCAGTCACACTCTCCAAGAGCACAGCCATCATCTCCCACGGTACCACA
GGCCTGGTCACATGGGATGCCGCCCTCTACCTTGCAGAATGGGCCATCGA
GAACCCGGCAGCCTTCATTAACAGACGTGCTGTATTGCCCAGAAGCCATC
GTGTCGCTGGTCGGGGTCCTGCAGAGGCTGGCTGCCTGCCGGGAGCACAA
GCGGGCTCCTG---------------------------------------
--------------------------------------------------
--------------------------------------------------
--------------------------A

>G3-Ch
ATG-----------------------------------------------
--------------------------------------------------
--------------------------------------------------
--------------------------------------------------
--------CCCGGTGCTTTCTCTCAGTACTCATCAAAAAGCCCTCGGGAG
GCTCAGTCACACTCTCCAAGAGCACAGCCATCATCTCCCACGGCATCACA
GTCCTGGTCACATGGGATGCCACCCTCTACCTTGCAGAATGGGCCATCTA
GAACCCAGCAGCCTTCACTGATAGATGTGCTGTATTGCCCAGAAGCCATC
GTGTCGCTGGTCGGGGTCCTGCAGAGGCTGGCTGCCTGCCGGGAGCACCA
GCGGGCTCCT-CAAGTCTACATGGCCCTTACCGTCCGCAACCCAGAGACG
TGCCAGCTGTTCACCACCGAGCTAGGCTGGACTGGGATCAGATGGGAAGC
GGAAGCTCATCATGACCAGAAACTGTTTCCCTACAGAGAGCACTTGGAGA
TGGCAATGCTGAACCTCACACTGTAG-
#---------------------------------------
#---------------------------------------

#=======================================
#
# Aligned_sequences: 2
# 1: G2-H3
# 2: G3-H2
# Matrix: /home/BLOSUM62.txt
# GapOpen_penalty: -11.0
# GapExtend_penalty: -1.0
# FSopen_penalty: -30.0
# FSextend_penalty: 0.0
# Execution_time: 222.753944159
#
# Length:         625
# Identity NT:    257/625 41.1%
# Identity AA:    510/1250 40.8%
# Gapopen:        2/625 0.3%
# Gaps:           368/625 58.9%
# FSopen:         1/625 0.2%
# FrameShift:     254/625 40.6%
# Score: 241.5
#
#
#=======================================

>G2-H3
ATGGCGCCCGAGGAGAACGCGGGGACCGAACTCTTGCTGCAGGGTTTTGA
GCGCCGCTTCCTGGCGGTGCGCACACTGCGCTCCTTCCCCTGGCAGAGCT
TAGAGGCAAAGTTAAGAGACTCATCAGATTCTGAGCTGCTGCGGGATATT
TTGCAGAAGACTGTGAGGCATCCTGTGTGTGTGAAGCACCCGCCGTCAGT
CAAGTATGCCTGGTGCTTTCTCTCAGAACTCATCAAAAAGTCCTCAGGAG
GCTCAGTCACACTCTCCAAGAGCACAGCCATCATCTCCCACGGTACCACA
GGCCTGGTCACATGGGATGCCGCCCTCTACCTTGCAGAATGGGCCATCGA
GAACCCGGCAGCCTTCATTAACAGACGTGCTGTATTGCCCAGAAGCCATC
GTGTCGCTGGTCGGGGTCCTGCAGAGGCTGGCTGCCTGCCGGGAGCACAA
GCGGGCTCCTGA--------------------------------------
--------------------------------------------------
--------------------------------------------------
-------------------------

>G3-H2
ATG-----------------------------------------------
--------------------------------------------------
--------------------------------------------------
--------------------------------------------------
--------CCTGGTGCTTTCTCTCAGAACTCATCAAAAAGTCCTCAGGAG
GCTCAGTCACACTCTCCAAGAGCACAGCCATCATCTCCCACGGTACCACA
GGCCTGGTCACATGGGATGCCGCCCTCTACCTTGCAGAATGGGCCATCGA
GAACCCGGCAGCCTTCATTAACAGACGTGCTGTATTGCCCAGAAGCCATC
GTGTCGCTGGTCGGGGTCCTGCAGAGGCTGGCTGCCTGCCGGGAGCACAA
GCGGGCTCCTGAGGTCTACGTGGCCTTTACCGTCCGCAACCCAGAGACGT
GCCAGCTGTTCACCACCGAGCTAGGCCGGGATGGGATCAGATGGGAAGCG
GAAGCTCATCATGACCAGAAACTGTTTCCCTATGGAGAGCACTTGGAGAT
GGCAATGCTGAACCTCACACTGTAG
#---------------------------------------
#---------------------------------------

#=======================================
#
# Aligned_sequences: 2
# 1: G2-M
# 2: G3-M
# Matrix: /home/BLOSUM62.txt
# GapOpen_penalty: -11.0
# GapExtend_penalty: -1.0
# FSopen_penalty: -30.0
# FSextend_penalty: 0.0
# Execution_time: 222.399292946
#
# Length:         622
# Identity NT:    257/622 41.3%
# Identity AA:    510/1244 41.0%
# Gapopen:        2/622 0.3%
# Gaps:           365/622 58.7%
# FSopen:         1/622 0.2%
# FrameShift:     254/622 40.8%
# Score: 245.0
#
#
#=======================================

>G2-M
ATGGCGCCTGAGGACCACGAGGGGGCCACGTCTCTGCTGCAGAGTTTCGA
GCGCCGCTTCCTGGCGGCTCGCGCGCTGCCCTCCTTTCCCTGGCAGAGCC
TAGAAGAAAAACTAAAGGACCCCTCGGGTTCTGAGCTGTTGCTGGCTATT
CTGCAGAAGACTGTGAAGCACCCTGTGTGTGTGCAGCACGGACCTTCTGT
GAAGTATGCCCGCTGCTTTCTCTCAAAGCTCATCAAAAAGCCTTCAGGAA
ACTCAGTTACACTCTCTGAGAGCACTGCCATCGTGTCCCATGGCACCACA
GGCTTGGTTACATGGGACGCTGCTCTCTACCTGGCAGAATGGGCCATTGA
GAACCCAGCAGCCTTCACTGACAGATGTACTGTACTGCTGGGAGATGACA
CTGTCACTGGTCAGGGTCCTGAAGATGCTCGAGGACTGCCAGAGGAAGAG
CGCTCCTGATGT--------------------------------------
--------------------------------------------------
--------------------------------------------------
----------------------

>G3-M
ATG-----------------------------------------------
--------------------------------------------------
--------------------------------------------------
--------------------------------------------------
--------CCCGCTGCTTTCTCTCAAAGCTCATCAAAAAGCCTTCAGGAA
ACTCAGTTACACTCTCTGAGAGCACTGCCATCGTGTCCCATGGCACCACA
GGCTTGGTTACATGGGACGCTGCTCTCTACCTGGCAGAATGGGCCATTGA
GAACCCAGCAGCCTTCACTGACAGATGTACTGTACTGCTGGGAGATGACA
CTGTCACTGGTCAGGGTCCTGAAGATGCTCGAGGACTGCCAGAGGAAGAG
CGCTCCTGATGTCTATGTAGCCTATACTATCCGCAGCCAGGACACAGGCA
AGCTGTTCATCGAAGAGCTAGACCGTGCTGGAATCTACTGGGAAGAGGTG
CCCCCTCACACTGGCAAACTGTTCCCTTACGAAGAGCATTCAGCCATCGT
AATCCTGAAGCTGGTGCTGACC
#---------------------------------------
#---------------------------------------

#=======================================
#
# Aligned_sequences: 2
# 1: B1-001
# 2: G2-M
# Matrix: /home/BLOSUM62.txt
# GapOpen_penalty: -11.0
# GapExtend_penalty: -1.0
# FSopen_penalty: -30.0
# FSextend_penalty: 0.0
# Execution_time: 223.54776001
#
# Length:         462
# Identity NT:    357/462 77.3%
# Identity AA:    642/924 69.5%
# Gapopen:        0/462 0.0%
# Gaps:           0/462 0.0%
# FSopen:         0/462 0.0%
# FrameShift:     0/462 0.0%
# Score: 522.0
#
#
#=======================================

>B1-001
ATGGCGCCCGAGGAGAACGCGGGGACCGAACTCTTGCTGCAGGGTTTTGA
GCGCCGCTTCCTGGCGGTGCGCACACTGCGCTCCTTCCCCTGGCAGAGCT
TAGAGGCAAAGTTAAGAGACTCATCAGATTCTGAGCTGCTGCGGGATATT
TTGCAGAAGACTGTGAGGCATCCTGTGTGTGTGAAGCACCCGCCGTCAGT
CAAGTATGCCTGGTGCTTTCTCTCAGAACTCATCAAAAAGTCCTCAGGAG
GCTCAGTCACACTCTCCAAGAGCACAGCCATCATCTCCCACGGTACCACA
GGCCTGGTCACATGGGATGCCGCCCTCTACCTTGCAGAATGGGCCATCGA
GAACCCGGCAGCCTTCATTAACAGACGTGCTGTATTGCCCAGAAGCCATC
GTGTCGCTGGTCGGGGTCCTGCAGAGGCTGGCTGCCTGCCGGGAGCACAA
GCGGGCTCCTGA

>G2-M
ATGGCGCCTGAGGACCACGAGGGGGCCACGTCTCTGCTGCAGAGTTTCGA
GCGCCGCTTCCTGGCGGCTCGCGCGCTGCCCTCCTTTCCCTGGCAGAGCC
TAGAAGAAAAACTAAAGGACCCCTCGGGTTCTGAGCTGTTGCTGGCTATT
CTGCAGAAGACTGTGAAGCACCCTGTGTGTGTGCAGCACGGACCTTCTGT
GAAGTATGCCCGCTGCTTTCTCTCAAAGCTCATCAAAAAGCCTTCAGGAA
ACTCAGTTACACTCTCTGAGAGCACTGCCATCGTGTCCCATGGCACCACA
GGCTTGGTTACATGGGACGCTGCTCTCTACCTGGCAGAATGGGCCATTGA
GAACCCAGCAGCCTTCACTGACAGATGTACTGTACTGCTGGGAGATGACA
CTGTCACTGGTCAGGGTCCTGAAGATGCTCGAGGACTGCCAGAGGAAGAG
CGCTCCTGATGT
#---------------------------------------
#---------------------------------------

#=======================================
#
# Aligned_sequences: 2
# 1: B1-001
# 2: B2-202
# Matrix: /home/BLOSUM62.txt
# GapOpen_penalty: -11.0
# GapExtend_penalty: -1.0
# FSopen_penalty: -30.0
# FSextend_penalty: 0.0
# Execution_time: 223.589230061
#
# Length:         625
# Identity NT:    257/625 41.1%
# Identity AA:    510/1250 40.8%
# Gapopen:        2/625 0.3%
# Gaps:           368/625 58.9%
# FSopen:         1/625 0.2%
# FrameShift:     254/625 40.6%
# Score: 241.5
#
#
#=======================================

>B1-001
ATGGCGCCCGAGGAGAACGCGGGGACCGAACTCTTGCTGCAGGGTTTTGA
GCGCCGCTTCCTGGCGGTGCGCACACTGCGCTCCTTCCCCTGGCAGAGCT
TAGAGGCAAAGTTAAGAGACTCATCAGATTCTGAGCTGCTGCGGGATATT
TTGCAGAAGACTGTGAGGCATCCTGTGTGTGTGAAGCACCCGCCGTCAGT
CAAGTATGCCTGGTGCTTTCTCTCAGAACTCATCAAAAAGTCCTCAGGAG
GCTCAGTCACACTCTCCAAGAGCACAGCCATCATCTCCCACGGTACCACA
GGCCTGGTCACATGGGATGCCGCCCTCTACCTTGCAGAATGGGCCATCGA
GAACCCGGCAGCCTTCATTAACAGACGTGCTGTATTGCCCAGAAGCCATC
GTGTCGCTGGTCGGGGTCCTGCAGAGGCTGGCTGCCTGCCGGGAGCACAA
GCGGGCTCCTGA--------------------------------------
--------------------------------------------------
--------------------------------------------------
-------------------------

>B2-202
ATG-----------------------------------------------
--------------------------------------------------
--------------------------------------------------
--------------------------------------------------
--------CCTGGTGCTTTCTCTCAGAACTCATCAAAAAGTCCTCAGGAG
GCTCAGTCACACTCTCCAAGAGCACAGCCATCATCTCCCACGGTACCACA
GGCCTGGTCACATGGGATGCCGCCCTCTACCTTGCAGAATGGGCCATCGA
GAACCCGGCAGCCTTCATTAACAGACGTGCTGTATTGCCCAGAAGCCATC
GTGTCGCTGGTCGGGGTCCTGCAGAGGCTGGCTGCCTGCCGGGAGCACAA
GCGGGCTCCTGAGGTCTACGTGGCCTTTACCGTCCGCAACCCAGAGACAT
GCCAGCTGTTCACCACCGAGCTAGGCCGGGATGGGATCAGATGGGAAGCG
GAAGCTCATCATGACCAGAAACTGTTTCCCTATGGAGAGCACTTGGAGAT
GGCAATGCTGAACCTCACACTGTAG
#---------------------------------------
#---------------------------------------

#=======================================
#
# Aligned_sequences: 2
# 1: G2-H3
# 2: G2-M
# Matrix: /home/BLOSUM62.txt
# GapOpen_penalty: -11.0
# GapExtend_penalty: -1.0
# FSopen_penalty: -30.0
# FSextend_penalty: 0.0
# Execution_time: 223.310540915
#
# Length:         462
# Identity NT:    357/462 77.3%
# Identity AA:    642/924 69.5%
# Gapopen:        0/462 0.0%
# Gaps:           0/462 0.0%
# FSopen:         0/462 0.0%
# FrameShift:     0/462 0.0%
# Score: 522.0
#
#
#=======================================

>G2-H3
ATGGCGCCCGAGGAGAACGCGGGGACCGAACTCTTGCTGCAGGGTTTTGA
GCGCCGCTTCCTGGCGGTGCGCACACTGCGCTCCTTCCCCTGGCAGAGCT
TAGAGGCAAAGTTAAGAGACTCATCAGATTCTGAGCTGCTGCGGGATATT
TTGCAGAAGACTGTGAGGCATCCTGTGTGTGTGAAGCACCCGCCGTCAGT
CAAGTATGCCTGGTGCTTTCTCTCAGAACTCATCAAAAAGTCCTCAGGAG
GCTCAGTCACACTCTCCAAGAGCACAGCCATCATCTCCCACGGTACCACA
GGCCTGGTCACATGGGATGCCGCCCTCTACCTTGCAGAATGGGCCATCGA
GAACCCGGCAGCCTTCATTAACAGACGTGCTGTATTGCCCAGAAGCCATC
GTGTCGCTGGTCGGGGTCCTGCAGAGGCTGGCTGCCTGCCGGGAGCACAA
GCGGGCTCCTGA

>G2-M
ATGGCGCCTGAGGACCACGAGGGGGCCACGTCTCTGCTGCAGAGTTTCGA
GCGCCGCTTCCTGGCGGCTCGCGCGCTGCCCTCCTTTCCCTGGCAGAGCC
TAGAAGAAAAACTAAAGGACCCCTCGGGTTCTGAGCTGTTGCTGGCTATT
CTGCAGAAGACTGTGAAGCACCCTGTGTGTGTGCAGCACGGACCTTCTGT
GAAGTATGCCCGCTGCTTTCTCTCAAAGCTCATCAAAAAGCCTTCAGGAA
ACTCAGTTACACTCTCTGAGAGCACTGCCATCGTGTCCCATGGCACCACA
GGCTTGGTTACATGGGACGCTGCTCTCTACCTGGCAGAATGGGCCATTGA
GAACCCAGCAGCCTTCACTGACAGATGTACTGTACTGCTGGGAGATGACA
CTGTCACTGGTCAGGGTCCTGAAGATGCTCGAGGACTGCCAGAGGAAGAG
CGCTCCTGATGT
#---------------------------------------
#---------------------------------------

#=======================================
#
# Aligned_sequences: 2
# 1: B1-001
# 2: G2-H1
# Matrix: /home/BLOSUM62.txt
# GapOpen_penalty: -11.0
# GapExtend_penalty: -1.0
# FSopen_penalty: -30.0
# FSextend_penalty: 0.0
# Execution_time: 223.899789095
#
# Length:         462
# Identity NT:    438/462 94.8%
# Identity AA:    834/924 90.3%
# Gapopen:        0/462 0.0%
# Gaps:           0/462 0.0%
# FSopen:         0/462 0.0%
# FrameShift:     0/462 0.0%
# Score: 703.0
#
#
#=======================================

>B1-001
ATGGCGCCCGAGGAGAACGCGGGGACCGAACTCTTGCTGCAGGGTTTTGA
GCGCCGCTTCCTGGCGGTGCGCACACTGCGCTCCTTCCCCTGGCAGAGCT
TAGAGGCAAAGTTAAGAGACTCATCAGATTCTGAGCTGCTGCGGGATATT
TTGCAGAAGACTGTGAGGCATCCTGTGTGTGTGAAGCACCCGCCGTCAGT
CAAGTATGCCTGGTGCTTTCTCTCAGAACTCATCAAAAAGTCCTCAGGAG
GCTCAGTCACACTCTCCAAGAGCACAGCCATCATCTCCCACGGTACCACA
GGCCTGGTCACATGGGATGCCGCCCTCTACCTTGCAGAATGGGCCATCGA
GAACCCGGCAGCCTTCATTAACAGACGTGCTGTATTGCCCAGAAGCCATC
GTGTCGCTGGTCGGGGTCCTGCAGAGGCTGGCTGCCTGCCGGGAGCACAA
GCGGGCTCCTGA

>G2-H1
ATGGCGCCCGAGGAGAACGCGGGGAGCGAACTCTTGCTGCAGAGTTTCAA
GCGCCGCTTCCTGGCAGCGCGCGCCCTGCGCTCCTTCCGCTGGCAGAGCT
TAGAAGCAAAGTTAAGAGACTCATCAGATTCTGAGCTGCTGCGGGATATT
TTGCAGAAGACTGTGAAGCATCCTGTGTGTGTGAAGCACCCGCCGTCAGT
CAAGTATGCCCGGTGCTTTCTCTCAGAACTCATCAAAAAGCCCTCGGGAG
GCTCAGTCACACTCTCCAAGAGCACAGCCATCATCTCCCACGGCATCACA
GTCCTGGTCACATGGGATGCCGCCCTCTACCTTGCAGAATGGGCCATCGA
GAACCCAGCAGCCTTCACTGATAGACGTGCTGTATTGCCCAGAAGCCATC
GTGTCGCTGGTCGGGGTCCTGCGGAGGCTGGCTGCCTGCCGGGAGCACCA
GCGGGCTCCTCA
#---------------------------------------
#---------------------------------------

#=======================================
#
# Aligned_sequences: 2
# 1: G2-R
# 2: G2-Co
# Matrix: /home/BLOSUM62.txt
# GapOpen_penalty: -11.0
# GapExtend_penalty: -1.0
# FSopen_penalty: -30.0
# FSextend_penalty: 0.0
# Execution_time: 222.753529072
#
# Length:         465
# Identity NT:    337/465 72.5%
# Identity AA:    630/930 67.7%
# Gapopen:        1/465 0.2%
# Gaps:           3/465 0.6%
# FSopen:         0/465 0.0%
# FrameShift:     0/465 0.0%
# Score: 504.0
#
#
#=======================================

>G2-R
ATGGCGCCTGAGGACCACGAGGGGGCCACGTCTCTGCTGCAGAGTTTCGA
GCGCCGCTTCCTGGCGGCTCGCGCGCTGCCCTCTTTTCCCTGGCAGAGCC
TAGAAGAAAAACTAAGGGAGCCCTCAGGTTCTGAGCTGTTGCTGGCTATT
TTGCAGAAGACTGTGAAGCACCCTGTGTGTGTCCAGCATGGGCCCTCTCT
GAAGTATTCCCGCTGCTTTCTCTCGAAGCTCATCAAAAAGCCTTCAGGAG
ACTCAGTCACACTCTCTGAGAGCACAGCCATCGTGTCCCATGGCACCACA
GGCTTGGTTACATGGGACGCTGCTCTCTACCTGGCAGAATGGGCCATCGA
GAACCCAGCAGCCTTCACTGACAGATGTACT---GTACTGCGGGGAAGTG
ACACTGTCACTGGTCAGGGTCCTGAGGATGCTCACTGACTGCCAGAGGAA
GAAGGCTCCTGACGT

>G2-Co
ATGGCGCAGGAGGAGAGAGCGGATGCCGCGCGCCTGCTGCGGGGTTTCGA
GCGCCGCTTCTTGGCGGCGCGCGCCCTGCGCTCCTTTCCCTGGCAGAGCC
TAGAAGAGAAACTAAGGGACTCGTCAGGCTCCGAGCTGCTGCTGGATATT
TTGCAGAAGACCGTGAAGCACCCTCTGTGCGTGAAGCACCCACCATCAGT
GAAGTATTCCCGGAGCTTTCTCTCTGAGCTCATCAGAAAGCCTTCAGGTG
ACTCGGTCACCCTCTGCGAGAGCACGGCCATCGTGTCTCATGGGACCACA
GGCCTGGTCACGTGGAACGCCGCGCTCTACCTGGCCGAGTGGGCCGTGGA
GAACCCAGCGGTCTTCGCTCACAGTCTAAGCGGTATACCCCCGCGGGCCC
AGCTGGCGGGCGGGAGGGGCCCTGTCCCCACAGGAAGGAAACCAGAAGTC
TGGGGCAGAGTCAGG
#---------------------------------------
#---------------------------------------

#=======================================
#
# Aligned_sequences: 2
# 1: B1-001
# 2: G3-M
# Matrix: /home/BLOSUM62.txt
# GapOpen_penalty: -11.0
# GapExtend_penalty: -1.0
# FSopen_penalty: -30.0
# FSextend_penalty: 0.0
# Execution_time: 223.79340601
#
# Length:         622
# Identity NT:    194/622 31.2%
# Identity AA:    333/1244 26.8%
# Gapopen:        3/622 0.5%
# Gaps:           365/622 58.7%
# FSopen:         1/622 0.2%
# FrameShift:     242/622 38.9%
# Score: 58.5
#
#
#=======================================

>B1-001
ATGGCGCCCGAGGAGAACGCGGGGACCGAACTCTTGCTGCAGGGTTTTGA
GCGCCGCTTCCTGGCGGTGCGCACACTGCGCTCCTTCCCCTGGCAGAGCT
TAGAGGCAAAGTTAAGAGACTCATCAGATTCTGAGCTGCTGCGGGATATT
TTGCAGAAGACTGTGAGGCATCCTGTGTGTGTGAAGCACCCGCCGTCAGT
CAAGTATGCCTGGTGCTTTCTCTCAGAACTCATCAAAAAGTCCTCAGGAG
GCTCAGTCACACTCTCCAAGAGCACAGCCATCATCTCCCACGGTACCACA
GGCCTGGTCACATGGGATGCCGCCCTCTACCTTGCAGAATGGGCCATCGA
GAACCCGGCAGCCTTCATTAACAGACGTGCTGTATTGCCCAGAAGCCATC
GTGTCGCTGGTCGGGGTCCTGCAGAGGCTGGCTGCCTGCCGGGAGCACAA
-GCGGGCTCC----------------------------------------
--------------------------------------------------
--------------------------------------------------
-------------------TGA

>G3-M
ATG-----------------------------------------------
--------------------------------------------------
--------------------------------------------------
--------------------------------------------------
--------CCCGCTGCTTTCTCTCAAAGCTCATCAAAAAGCCTTCAGGAA
ACTCAGTTACACTCTCTGAGAGCACTGCCATCGTGTCCCATGGCACCACA
GGCTTGGTTACATGGGACGCTGCTCTCTACCTGGCAGAATGGGCCATTGA
GAACCCAGCAGCCTTCACTGACAGATGTACTGTACTGCTGGGAGATGACA
CTGTCACTGGTCAGGGTCCTGAAGATGCTCGAGGACTGCCAGAGGAAGAG
CGCTCCTGATGTCTATGTAGCCTATACTATCCGCAGCCAGGACACAGGCA
AGCTGTTCATCGAAGAGCTAGACCGTGCTGGAATCTACTGGGAAGAGGTG
CCCCCTCACACTGGCAAACTGTTCCCTTACGAAGAGCATTCAGCCATCGT
AATCCTGAAGCTGGTGCTGACC
#---------------------------------------
#---------------------------------------

#=======================================
#
# Aligned_sequences: 2
# 1: G2-H3
# 2: G2-Co
# Matrix: /home/BLOSUM62.txt
# GapOpen_penalty: -11.0
# GapExtend_penalty: -1.0
# FSopen_penalty: -30.0
# FSextend_penalty: 0.0
# Execution_time: 223.536515951
#
# Length:         465
# Identity NT:    338/465 72.7%
# Identity AA:    624/930 67.1%
# Gapopen:        1/465 0.2%
# Gaps:           3/465 0.6%
# FSopen:         0/465 0.0%
# FrameShift:     0/465 0.0%
# Score: 509.0
#
#
#=======================================

>G2-H3
ATGGCGCCCGAGGAGAACGCGGGGACCGAACTCTTGCTGCAGGGTTTTGA
GCGCCGCTTCCTGGCGGTGCGCACACTGCGCTCCTTCCCCTGGCAGAGCT
TAGAGGCAAAGTTAAGAGACTCATCAGATTCTGAGCTGCTGCGGGATATT
TTGCAGAAGACTGTGAGGCATCCTGTGTGTGTGAAGCACCCGCCGTCAGT
CAAGTATGCCTGGTGCTTTCTCTCAGAACTCATCAAAAAGTCCTCAGGAG
GCTCAGTCACACTCTCCAAGAGCACAGCCATCATCTCCCACGGTACCACA
GGCCTGGTCACATGGGATGCCGCCCTCTACCTTGCAGAATGGGCCATCGA
GAACCCGGCAGCCTTCATTAACAGA---CGTGCTGTATTGCCCAGAAGCC
ATCGTGTCGCTGGTCGGGGTCCTGCAGAGGCTGGCTGCCTGCCGGGAGCA
CAAGCGGGCTCCTGA

>G2-Co
ATGGCGCAGGAGGAGAGAGCGGATGCCGCGCGCCTGCTGCGGGGTTTCGA
GCGCCGCTTCTTGGCGGCGCGCGCCCTGCGCTCCTTTCCCTGGCAGAGCC
TAGAAGAGAAACTAAGGGACTCGTCAGGCTCCGAGCTGCTGCTGGATATT
TTGCAGAAGACCGTGAAGCACCCTCTGTGCGTGAAGCACCCACCATCAGT
GAAGTATTCCCGGAGCTTTCTCTCTGAGCTCATCAGAAAGCCTTCAGGTG
ACTCGGTCACCCTCTGCGAGAGCACGGCCATCGTGTCTCATGGGACCACA
GGCCTGGTCACGTGGAACGCCGCGCTCTACCTGGCCGAGTGGGCCGTGGA
GAACCCAGCGGTCTTCGCTCACAGTCTAAGCGGTATACCCCCGCGGGCCC
AGCTGGCGGGCGGGAGGGGCCCTGTCCCCACAGGAAGGAAACCAGAAGTC
TGGGGCAGAGTCAGG
#---------------------------------------
#---------------------------------------

#=======================================
#
# Aligned_sequences: 2
# 1: B1-001
# 2: G3-H2
# Matrix: /home/BLOSUM62.txt
# GapOpen_penalty: -11.0
# GapExtend_penalty: -1.0
# FSopen_penalty: -30.0
# FSextend_penalty: 0.0
# Execution_time: 224.121884823
#
# Length:         625
# Identity NT:    257/625 41.1%
# Identity AA:    510/1250 40.8%
# Gapopen:        2/625 0.3%
# Gaps:           368/625 58.9%
# FSopen:         1/625 0.2%
# FrameShift:     254/625 40.6%
# Score: 241.5
#
#
#=======================================

>B1-001
ATGGCGCCCGAGGAGAACGCGGGGACCGAACTCTTGCTGCAGGGTTTTGA
GCGCCGCTTCCTGGCGGTGCGCACACTGCGCTCCTTCCCCTGGCAGAGCT
TAGAGGCAAAGTTAAGAGACTCATCAGATTCTGAGCTGCTGCGGGATATT
TTGCAGAAGACTGTGAGGCATCCTGTGTGTGTGAAGCACCCGCCGTCAGT
CAAGTATGCCTGGTGCTTTCTCTCAGAACTCATCAAAAAGTCCTCAGGAG
GCTCAGTCACACTCTCCAAGAGCACAGCCATCATCTCCCACGGTACCACA
GGCCTGGTCACATGGGATGCCGCCCTCTACCTTGCAGAATGGGCCATCGA
GAACCCGGCAGCCTTCATTAACAGACGTGCTGTATTGCCCAGAAGCCATC
GTGTCGCTGGTCGGGGTCCTGCAGAGGCTGGCTGCCTGCCGGGAGCACAA
GCGGGCTCCTGA--------------------------------------
--------------------------------------------------
--------------------------------------------------
-------------------------

>G3-H2
ATG-----------------------------------------------
--------------------------------------------------
--------------------------------------------------
--------------------------------------------------
--------CCTGGTGCTTTCTCTCAGAACTCATCAAAAAGTCCTCAGGAG
GCTCAGTCACACTCTCCAAGAGCACAGCCATCATCTCCCACGGTACCACA
GGCCTGGTCACATGGGATGCCGCCCTCTACCTTGCAGAATGGGCCATCGA
GAACCCGGCAGCCTTCATTAACAGACGTGCTGTATTGCCCAGAAGCCATC
GTGTCGCTGGTCGGGGTCCTGCAGAGGCTGGCTGCCTGCCGGGAGCACAA
GCGGGCTCCTGAGGTCTACGTGGCCTTTACCGTCCGCAACCCAGAGACGT
GCCAGCTGTTCACCACCGAGCTAGGCCGGGATGGGATCAGATGGGAAGCG
GAAGCTCATCATGACCAGAAACTGTTTCCCTATGGAGAGCACTTGGAGAT
GGCAATGCTGAACCTCACACTGTAG
#---------------------------------------
#---------------------------------------

#=======================================
#
# Aligned_sequences: 2
# 1: G2-Co
# 2: G3-H1
# Matrix: /home/BLOSUM62.txt
# GapOpen_penalty: -11.0
# GapExtend_penalty: -1.0
# FSopen_penalty: -30.0
# FSextend_penalty: 0.0
# Execution_time: 222.613116026
#
# Length:         625
# Identity NT:    180/625 28.8%
# Identity AA:    273/1250 21.8%
# Gapopen:        6/625 1.0%
# Gaps:           365/625 58.4%
# FSopen:         1/625 0.2%
# FrameShift:     203/625 32.5%
# Score: -20.5
#
#
#=======================================

>G2-Co
ATGGCGCAGGAGGAGAGAGCGGATGCCGCGCGCCTGCTGCGGGGTTTCGA
GCGCCGCTTCTTGGCGGCGCGCGCCCTGCGCTCCTTTCCCTGGCAGAGCC
TAGAAGAGAAACTAAGGGACTCGTCAGGCTCCGAGCTGCTGCTGGATATT
TTGCAGAAGACCGTGAAGCACCCTCTGTGCGTGAAGCACCCACCATCAGT
GAAGTATTCCCGGAGCTTTCTCTCTGAGCTCATCAGAAAGCCTTCAGGTG
ACTCGGTCACCCTCTGCGAGAGCACGGCCATCGTGTCTCATGGGACCACA
GGCCTGGTCACGTGGAACGCCGCGCTCTACCTGGCCGAGTGGGCCGTGGA
GAACCCAGCGGTCTTCGCTCACAGTCTAAGCGGTATACCCCCGCGGGCCC
AGCTGGCGGGC-GGG-----------------------------------
-AGGGGCCCT------------GTCCCCACAGGAAGGAAACCAGAAGTC-
--------------------------TGGGGCAGAGTCAGG---------
--------------------------------------------------
-------------------------

>G3-H1
ATG-----------------------------------------------
--------------------------------------------------
--------------------------------------------------
--------------------------------------------------
--------CCCGGTGCTTTCTCTCAGAACTCATCAAAAAGCCCTCGGGAG
GCTCAGTCACACTCTCCAAGAGCACAGCCATCATCTCCCACGGCATCACA
GTCCTGGTCACATGGGATGCCGCCCTCTACCTTGCAGAATGGGCCATCGA
GAACCCAGCAGCCTTCACTGATAGACGTGCTGTATTGCCCAGAAGCCATC
GTGTCGCTGGTCGGGGTCCTGCGGAGGCTGGCTGCCTGCCGGGAGCACCA
GCGGGCTCCTCAATTCTACATGGCCCTTACCGTCTGCAACCCAGAGATGT
GCCAGCTGTTCACCACCGAGCTAGGCTGGACTGGGATCAGATGGGAAGCG
GAAGCTCATCATGACCAGAAACTGTTTCCCTACAGAGAGCACTTGGAGAT
GGCAAAGCTGAACCTCACACTGTAG
#---------------------------------------
#---------------------------------------

#=======================================
#
# Aligned_sequences: 2
# 1: G2-H3
# 2: G3-Co
# Matrix: /home/BLOSUM62.txt
# GapOpen_penalty: -11.0
# GapExtend_penalty: -1.0
# FSopen_penalty: -30.0
# FSextend_penalty: 0.0
# Execution_time: 223.485972166
#
# Length:         625
# Identity NT:    204/625 32.6%
# Identity AA:    324/1250 25.9%
# Gapopen:        2/625 0.3%
# Gaps:           368/625 58.9%
# FSopen:         1/625 0.2%
# FrameShift:     257/625 41.1%
# Score: 60.0
#
#
#=======================================

>G2-H3
ATGGCGCCCGAGGAGAACGCGGGGACCGAACTCTTGCTGCAGGGTTTTGA
GCGCCGCTTCCTGGCGGTGCGCACACTGCGCTCCTTCCCCTGGCAGAGCT
TAGAGGCAAAGTTAAGAGACTCATCAGATTCTGAGCTGCTGCGGGATATT
TTGCAGAAGACTGTGAGGCATCCTGTGTGTGTGAAGCACCCGCCGTCAGT
CAAGTATGCCTGGTGCTTTCTCTCAGAACTCATCAAAAAGTCCTCAGGAG
GCTCAGTCACACTCTCCAAGAGCACAGCCATCATCTCCCACGGTACCACA
GGCCTGGTCACATGGGATGCCGCCCTCTACCTTGCAGAATGGGCCATCGA
GAACCCGGCAGCCTTCATTAACAGACGTGCTGTATTGCCCAGAAGCCATC
GTGTCGCTGGTCGGGGTCCTGCAGAGGCTGGCTGCCTGCCGGGAGCACAA
GCGGGCTCCTGA--------------------------------------
--------------------------------------------------
--------------------------------------------------
-------------------------

>G3-Co
--------------------------------------------------
--------------------------------------------------
--------------------------------------------------
--------------------------------------------------
-----ATTCCCGGAGCTTTCTCTCTGAGCTCATCAGAAAGCCTTCAGGTG
ACTCGGTCACCCTCTGCGAGAGCACGGCCATCGTGTCTCATGGGACCACA
GGCCTGGTCACGTGGAACGCCGCGCTCTACCTGGCCGAGTGGGCCGTGGA
GAACCCAGCGGTCTTCGCTCACAGACGTGCTGTATTGTCCTGAAACGGTC
CTCTCCCTGGTTGGGGTCCTGCGGAAGCTCTCCACCTGCCGGAAGGACCA
GCGGGCTCCTGATGCCTACATTGCCTTCACCATCCGCAACCCGGAGACGT
GCCAGCTGTTCACCACGGAGCTGGGCCAGGCTGGGATCCCGTGGGAAGAG
GTGCCTTGTCATGACCAGAAACTGTTTCCCTACGAAGAGCACTCGGAGAT
GGCGATTCTGAAACTAACGCTGTAG
#---------------------------------------
#---------------------------------------

#=======================================
#
# Aligned_sequences: 2
# 1: B1-001
# 2: G3-Co
# Matrix: /home/BLOSUM62.txt
# GapOpen_penalty: -11.0
# GapExtend_penalty: -1.0
# FSopen_penalty: -30.0
# FSextend_penalty: 0.0
# Execution_time: 224.160223961
#
# Length:         625
# Identity NT:    204/625 32.6%
# Identity AA:    324/1250 25.9%
# Gapopen:        2/625 0.3%
# Gaps:           368/625 58.9%
# FSopen:         1/625 0.2%
# FrameShift:     257/625 41.1%
# Score: 60.0
#
#
#=======================================

>B1-001
ATGGCGCCCGAGGAGAACGCGGGGACCGAACTCTTGCTGCAGGGTTTTGA
GCGCCGCTTCCTGGCGGTGCGCACACTGCGCTCCTTCCCCTGGCAGAGCT
TAGAGGCAAAGTTAAGAGACTCATCAGATTCTGAGCTGCTGCGGGATATT
TTGCAGAAGACTGTGAGGCATCCTGTGTGTGTGAAGCACCCGCCGTCAGT
CAAGTATGCCTGGTGCTTTCTCTCAGAACTCATCAAAAAGTCCTCAGGAG
GCTCAGTCACACTCTCCAAGAGCACAGCCATCATCTCCCACGGTACCACA
GGCCTGGTCACATGGGATGCCGCCCTCTACCTTGCAGAATGGGCCATCGA
GAACCCGGCAGCCTTCATTAACAGACGTGCTGTATTGCCCAGAAGCCATC
GTGTCGCTGGTCGGGGTCCTGCAGAGGCTGGCTGCCTGCCGGGAGCACAA
GCGGGCTCCTGA--------------------------------------
--------------------------------------------------
--------------------------------------------------
-------------------------

>G3-Co
--------------------------------------------------
--------------------------------------------------
--------------------------------------------------
--------------------------------------------------
-----ATTCCCGGAGCTTTCTCTCTGAGCTCATCAGAAAGCCTTCAGGTG
ACTCGGTCACCCTCTGCGAGAGCACGGCCATCGTGTCTCATGGGACCACA
GGCCTGGTCACGTGGAACGCCGCGCTCTACCTGGCCGAGTGGGCCGTGGA
GAACCCAGCGGTCTTCGCTCACAGACGTGCTGTATTGTCCTGAAACGGTC
CTCTCCCTGGTTGGGGTCCTGCGGAAGCTCTCCACCTGCCGGAAGGACCA
GCGGGCTCCTGATGCCTACATTGCCTTCACCATCCGCAACCCGGAGACGT
GCCAGCTGTTCACCACGGAGCTGGGCCAGGCTGGGATCCCGTGGGAAGAG
GTGCCTTGTCATGACCAGAAACTGTTTCCCTACGAAGAGCACTCGGAGAT
GGCGATTCTGAAACTAACGCTGTAG
#---------------------------------------
#---------------------------------------

#=======================================
#
# Aligned_sequences: 2
# 1: B1-001
# 2: G3-R
# Matrix: /home/BLOSUM62.txt
# GapOpen_penalty: -11.0
# GapExtend_penalty: -1.0
# FSopen_penalty: -30.0
# FSextend_penalty: 0.0
# Execution_time: 224.224731922
#
# Length:         622
# Identity NT:    200/622 32.2%
# Identity AA:    336/1244 27.0%
# Gapopen:        3/622 0.5%
# Gaps:           365/622 58.7%
# FSopen:         1/622 0.2%
# FrameShift:     245/622 39.4%
# Score: 66.5
#
#
#=======================================

>B1-001
ATGGCGCCCGAGGAGAACGCGGGGACCGAACTCTTGCTGCAGGGTTTTGA
GCGCCGCTTCCTGGCGGTGCGCACACTGCGCTCCTTCCCCTGGCAGAGCT
TAGAGGCAAAGTTAAGAGACTCATCAGATTCTGAGCTGCTGCGGGATATT
TTGCAGAAGACTGTGAGGCATCCTGTGTGTGTGAAGCACCCGCCGTCAGT
CAAGTATGCCTGGTGCTTTCTCTCAGAACTCATCAAAAAGTCCTCAGGAG
GCTCAGTCACACTCTCCAAGAGCACAGCCATCATCTCCCACGGTACCACA
GGCCTGGTCACATGGGATGCCGCCCTCTACCTTGCAGAATGGGCCATCGA
GAACCCGGCAGCCTTCATTAACAGACGTGCTGTATTGCCCAGAAGCCATC
GTGTCGCTGGTCGGGGTCCTGCAGAGGCTGGCTGCCTGCCGGGAGCACAA
-GCGGGCTCC----------------------------------------
--------------------------------------------------
--------------------------------------------------
-------------------TGA

>G3-R
--------------------------------------------------
--------------------------------------------------
--------------------------------------------------
--------------------------------------------------
-----ATTCCCGCTGCTTTCTCTCGAAGCTCATCAAAAAGCCTTCAGGAG
ACTCAGTCACACTCTCTGAGAGCACAGCCATCGTGTCCCATGGCACCACA
GGCTTGGTTACATGGGACGCTGCTCTCTACCTGGCAGAATGGGCCATCGA
GAACCCAGCAGCCTTCACTGACAGATGTACTGTACTGCGGGGAAGTGACA
CTGTCACTGGTCAGGGTCCTGAGGATGCTCACTGACTGCCAGAGGAAGAA
GGCTCCTGACGTCTATGTGGCCTATACGATCCGCAGCCAGGACACGGGCA
AGCTGTTCATCACAGAGCTAGACCGCGCTGGGATACACTGGGAAGAGGTG
GCCCCTCACACTGGCAAACTGTTCCCTTATGAAGAGCATTCGGCCATCGT
AATCCTGAAGCTCACGCTGACC
#---------------------------------------
#---------------------------------------

#=======================================
#
# Aligned_sequences: 2
# 1: G2-R
# 2: G3-M
# Matrix: /home/BLOSUM62.txt
# GapOpen_penalty: -11.0
# GapExtend_penalty: -1.0
# FSopen_penalty: -30.0
# FSextend_penalty: 0.0
# Execution_time: 223.43145299
#
# Length:         622
# Identity NT:    242/622 38.9%
# Identity AA:    462/1244 37.1%
# Gapopen:        2/622 0.3%
# Gaps:           365/622 58.7%
# FSopen:         1/622 0.2%
# FrameShift:     254/622 40.8%
# Score: 193.5
#
#
#=======================================

>G2-R
ATGGCGCCTGAGGACCACGAGGGGGCCACGTCTCTGCTGCAGAGTTTCGA
GCGCCGCTTCCTGGCGGCTCGCGCGCTGCCCTCTTTTCCCTGGCAGAGCC
TAGAAGAAAAACTAAGGGAGCCCTCAGGTTCTGAGCTGTTGCTGGCTATT
TTGCAGAAGACTGTGAAGCACCCTGTGTGTGTCCAGCATGGGCCCTCTCT
GAAGTATTCCCGCTGCTTTCTCTCGAAGCTCATCAAAAAGCCTTCAGGAG
ACTCAGTCACACTCTCTGAGAGCACAGCCATCGTGTCCCATGGCACCACA
GGCTTGGTTACATGGGACGCTGCTCTCTACCTGGCAGAATGGGCCATCGA
GAACCCAGCAGCCTTCACTGACAGATGTACTGTACTGCGGGGAAGTGACA
CTGTCACTGGTCAGGGTCCTGAGGATGCTCACTGACTGCCAGAGGAAGAA
GGCTCCTGACGT--------------------------------------
--------------------------------------------------
--------------------------------------------------
----------------------

>G3-M
ATG-----------------------------------------------
--------------------------------------------------
--------------------------------------------------
--------------------------------------------------
--------CCCGCTGCTTTCTCTCAAAGCTCATCAAAAAGCCTTCAGGAA
ACTCAGTTACACTCTCTGAGAGCACTGCCATCGTGTCCCATGGCACCACA
GGCTTGGTTACATGGGACGCTGCTCTCTACCTGGCAGAATGGGCCATTGA
GAACCCAGCAGCCTTCACTGACAGATGTACTGTACTGCTGGGAGATGACA
CTGTCACTGGTCAGGGTCCTGAAGATGCTCGAGGACTGCCAGAGGAAGAG
CGCTCCTGATGTCTATGTAGCCTATACTATCCGCAGCCAGGACACAGGCA
AGCTGTTCATCGAAGAGCTAGACCGTGCTGGAATCTACTGGGAAGAGGTG
CCCCCTCACACTGGCAAACTGTTCCCTTACGAAGAGCATTCAGCCATCGT
AATCCTGAAGCTGGTGCTGACC
#---------------------------------------
#---------------------------------------

#=======================================
#
# Aligned_sequences: 2
# 1: G2-H3
# 2: G2-R
# Matrix: /home/BLOSUM62.txt
# GapOpen_penalty: -11.0
# GapExtend_penalty: -1.0
# FSopen_penalty: -30.0
# FSextend_penalty: 0.0
# Execution_time: 224.377249002
#
# Length:         462
# Identity NT:    361/462 78.1%
# Identity AA:    636/924 68.8%
# Gapopen:        0/462 0.0%
# Gaps:           0/462 0.0%
# FSopen:         0/462 0.0%
# FrameShift:     0/462 0.0%
# Score: 519.0
#
#
#=======================================

>G2-H3
ATGGCGCCCGAGGAGAACGCGGGGACCGAACTCTTGCTGCAGGGTTTTGA
GCGCCGCTTCCTGGCGGTGCGCACACTGCGCTCCTTCCCCTGGCAGAGCT
TAGAGGCAAAGTTAAGAGACTCATCAGATTCTGAGCTGCTGCGGGATATT
TTGCAGAAGACTGTGAGGCATCCTGTGTGTGTGAAGCACCCGCCGTCAGT
CAAGTATGCCTGGTGCTTTCTCTCAGAACTCATCAAAAAGTCCTCAGGAG
GCTCAGTCACACTCTCCAAGAGCACAGCCATCATCTCCCACGGTACCACA
GGCCTGGTCACATGGGATGCCGCCCTCTACCTTGCAGAATGGGCCATCGA
GAACCCGGCAGCCTTCATTAACAGACGTGCTGTATTGCCCAGAAGCCATC
GTGTCGCTGGTCGGGGTCCTGCAGAGGCTGGCTGCCTGCCGGGAGCACAA
GCGGGCTCCTGA

>G2-R
ATGGCGCCTGAGGACCACGAGGGGGCCACGTCTCTGCTGCAGAGTTTCGA
GCGCCGCTTCCTGGCGGCTCGCGCGCTGCCCTCTTTTCCCTGGCAGAGCC
TAGAAGAAAAACTAAGGGAGCCCTCAGGTTCTGAGCTGTTGCTGGCTATT
TTGCAGAAGACTGTGAAGCACCCTGTGTGTGTCCAGCATGGGCCCTCTCT
GAAGTATTCCCGCTGCTTTCTCTCGAAGCTCATCAAAAAGCCTTCAGGAG
ACTCAGTCACACTCTCTGAGAGCACAGCCATCGTGTCCCATGGCACCACA
GGCTTGGTTACATGGGACGCTGCTCTCTACCTGGCAGAATGGGCCATCGA
GAACCCAGCAGCCTTCACTGACAGATGTACTGTACTGCGGGGAAGTGACA
CTGTCACTGGTCAGGGTCCTGAGGATGCTCACTGACTGCCAGAGGAAGAA
GGCTCCTGACGT
#---------------------------------------
#---------------------------------------

#=======================================
#
# Aligned_sequences: 2
# 1: B1-001
# 2: G2-Co
# Matrix: /home/BLOSUM62.txt
# GapOpen_penalty: -11.0
# GapExtend_penalty: -1.0
# FSopen_penalty: -30.0
# FSextend_penalty: 0.0
# Execution_time: 225.090722084
#
# Length:         465
# Identity NT:    338/465 72.7%
# Identity AA:    624/930 67.1%
# Gapopen:        1/465 0.2%
# Gaps:           3/465 0.6%
# FSopen:         0/465 0.0%
# FrameShift:     0/465 0.0%
# Score: 509.0
#
#
#=======================================

>B1-001
ATGGCGCCCGAGGAGAACGCGGGGACCGAACTCTTGCTGCAGGGTTTTGA
GCGCCGCTTCCTGGCGGTGCGCACACTGCGCTCCTTCCCCTGGCAGAGCT
TAGAGGCAAAGTTAAGAGACTCATCAGATTCTGAGCTGCTGCGGGATATT
TTGCAGAAGACTGTGAGGCATCCTGTGTGTGTGAAGCACCCGCCGTCAGT
CAAGTATGCCTGGTGCTTTCTCTCAGAACTCATCAAAAAGTCCTCAGGAG
GCTCAGTCACACTCTCCAAGAGCACAGCCATCATCTCCCACGGTACCACA
GGCCTGGTCACATGGGATGCCGCCCTCTACCTTGCAGAATGGGCCATCGA
GAACCCGGCAGCCTTCATTAACAGA---CGTGCTGTATTGCCCAGAAGCC
ATCGTGTCGCTGGTCGGGGTCCTGCAGAGGCTGGCTGCCTGCCGGGAGCA
CAAGCGGGCTCCTGA

>G2-Co
ATGGCGCAGGAGGAGAGAGCGGATGCCGCGCGCCTGCTGCGGGGTTTCGA
GCGCCGCTTCTTGGCGGCGCGCGCCCTGCGCTCCTTTCCCTGGCAGAGCC
TAGAAGAGAAACTAAGGGACTCGTCAGGCTCCGAGCTGCTGCTGGATATT
TTGCAGAAGACCGTGAAGCACCCTCTGTGCGTGAAGCACCCACCATCAGT
GAAGTATTCCCGGAGCTTTCTCTCTGAGCTCATCAGAAAGCCTTCAGGTG
ACTCGGTCACCCTCTGCGAGAGCACGGCCATCGTGTCTCATGGGACCACA
GGCCTGGTCACGTGGAACGCCGCGCTCTACCTGGCCGAGTGGGCCGTGGA
GAACCCAGCGGTCTTCGCTCACAGTCTAAGCGGTATACCCCCGCGGGCCC
AGCTGGCGGGCGGGAGGGGCCCTGTCCCCACAGGAAGGAAACCAGAAGTC
TGGGGCAGAGTCAGG
#---------------------------------------
#---------------------------------------

#=======================================
#
# Aligned_sequences: 2
# 1: G2-Co
# 2: G3-H2
# Matrix: /home/BLOSUM62.txt
# GapOpen_penalty: -11.0
# GapExtend_penalty: -1.0
# FSopen_penalty: -30.0
# FSextend_penalty: 0.0
# Execution_time: 223.500458002
#
# Length:         625
# Identity NT:    176/625 28.2%
# Identity AA:    288/1250 23.0%
# Gapopen:        6/625 1.0%
# Gaps:           365/625 58.4%
# FSopen:         1/625 0.2%
# FrameShift:     203/625 32.5%
# Score: -16.5
#
#
#=======================================

>G2-Co
ATGGCGCAGGAGGAGAGAGCGGATGCCGCGCGCCTGCTGCGGGGTTTCGA
GCGCCGCTTCTTGGCGGCGCGCGCCCTGCGCTCCTTTCCCTGGCAGAGCC
TAGAAGAGAAACTAAGGGACTCGTCAGGCTCCGAGCTGCTGCTGGATATT
TTGCAGAAGACCGTGAAGCACCCTCTGTGCGTGAAGCACCCACCATCAGT
GAAGTATTCCCGGAGCTTTCTCTCTGAGCTCATCAGAAAGCCTTCAGGTG
ACTCGGTCACCCTCTGCGAGAGCACGGCCATCGTGTCTCATGGGACCACA
GGCCTGGTCACGTGGAACGCCGCGCTCTACCTGGCCGAGTGGGCCGTGGA
GAACCCAGCGGTCTTCGCTCACAGTCTAAGCGGTATACCCCCGCGGGCCC
AGCTGGCGGGC-GGG-----------------------------------
-AGGGGCCCT------------GTCCCCACAGGAAGGAAACCAGAAGTC-
--------------------TGGGGCAGA---------------------
--------------------------------------------------
-------------------GTCAGG

>G3-H2
ATG-----------------------------------------------
--------------------------------------------------
--------------------------------------------------
--------------------------------------------------
--------CCTGGTGCTTTCTCTCAGAACTCATCAAAAAGTCCTCAGGAG
GCTCAGTCACACTCTCCAAGAGCACAGCCATCATCTCCCACGGTACCACA
GGCCTGGTCACATGGGATGCCGCCCTCTACCTTGCAGAATGGGCCATCGA
GAACCCGGCAGCCTTCATTAACAGACGTGCTGTATTGCCCAGAAGCCATC
GTGTCGCTGGTCGGGGTCCTGCAGAGGCTGGCTGCCTGCCGGGAGCACAA
GCGGGCTCCTGAGGTCTACGTGGCCTTTACCGTCCGCAACCCAGAGACGT
GCCAGCTGTTCACCACCGAGCTAGGCCGGGATGGGATCAGATGGGAAGCG
GAAGCTCATCATGACCAGAAACTGTTTCCCTATGGAGAGCACTTGGAGAT
GGCAATGCTGAACCTCACACTGTAG
#---------------------------------------
#---------------------------------------

#=======================================
#
# Aligned_sequences: 2
# 1: G2-Ch
# 2: B2-202
# Matrix: /home/BLOSUM62.txt
# GapOpen_penalty: -11.0
# GapExtend_penalty: -1.0
# FSopen_penalty: -30.0
# FSextend_penalty: 0.0
# Execution_time: 223.386352062
#
# Length:         627
# Identity NT:    240/627 38.3%
# Identity AA:    450/1254 35.9%
# Gapopen:        4/627 0.6%
# Gaps:           372/627 59.3%
# FSopen:         1/627 0.2%
# FrameShift:     252/627 40.2%
# Score: 180.0
#
#
#=======================================

>G2-Ch
ATGGCGCCCGAGGAGAACGCGGGGAGCGAACTCTTGCTGCAGAGTTTCAA
GCGCCGCTTCCTGGCGGCGCGCGCCCTGCGCTCCTTCCCCTGGCAGAGCT
TAGAAGCAAAGTTAAGTGACCCATCAGATTCTGAGCTTCTGTGGGATATT
TTGCAGAAGAGACTGAAGCATCCTGTGTGTGTGAAGCACCCGCCGTCAGT
CAAGTATGCCCGGTGCTTTCTCTCAGTACTCATCAAAAAGCCCTCGGGAG
GCTCAGTCACACTCTCCAAGAGCACAGCCATCATCTCCCACGGCATCACA
GTCCTGGTCACATGGGATGCCACCCTCTACCTTGCAGAATGGGCCATCTA
GAACCCAGCAGCCTTCACTGATAGATGTGCTGTATTGCCCAGAAGCCATC
GTGTCGCTGGTCGGGGTCCTGCAGAGGCTGGCTGCCTGCCGGGAGCACCA
GCGGGCTCCTC---------------------------------------
--------------------------------------------------
--------------------------------------------------
--------------------------A

>B2-202
ATG-----------------------------------------------
--------------------------------------------------
--------------------------------------------------
--------------------------------------------------
--------CCTGGTGCTTTCTCTCAGAACTCATCAAAAAGTCCTCAGGAG
GCTCAGTCACACTCTCCAAGAGCACAGCCATCATCTCCCACGGTACCACA
GGCCTGGTCACATGGGATGCCGCCCTCTACCTTGCAGAATGGGCCATCGA
GAACCCGGCAGCCTTCATTAACAGACGTGCTGTATTGCCCAGAAGCCATC
GTGTCGCTGGTCGGGGTCCTGCAGAGGCTGGCTGCCTGCCGGGAGCACAA
GCGGGCTCCT-GAGGTCTACGTGGCCTTTACCGTCCGCAACCCAGAGACA
TGCCAGCTGTTCACCACCGAGCTAGGCCGGGATGGGATCAGATGGGAAGC
GGAAGCTCATCATGACCAGAAACTGTTTCCCTATGGAGAGCACTTGGAGA
TGGCAATGCTGAACCTCACACTGTAG-
#---------------------------------------
#---------------------------------------

#=======================================
#
# Aligned_sequences: 2
# 1: G3-M
# 2: G3-Co
# Matrix: /home/BLOSUM62.txt
# GapOpen_penalty: -11.0
# GapExtend_penalty: -1.0
# FSopen_penalty: -30.0
# FSextend_penalty: 0.0
# Execution_time: 222.233818054
#
# Length:         420
# Identity NT:    306/420 72.9%
# Identity AA:    510/840 60.7%
# Gapopen:        1/420 0.2%
# Gaps:           3/420 0.7%
# FSopen:         0/420 0.0%
# FrameShift:     0/420 0.0%
# Score: 407.0
#
#
#=======================================

>G3-M
ATGCCCGCTGCTTTCTCTCAAAGCTCATCAAAAAGCCTTCAGGAAACTCA
GTTACACTCTCTGAGAGCACTGCCATCGTGTCCCATGGCACCACAGGCTT
GGTTACATGGGACGCTGCTCTCTACCTGGCAGAATGGGCCATTGAGAACC
CAGCAGCCTTCACTGACAGATGTACTGTACTGCTGGGAGATGACACTGTC
ACTGGTCAGGGTCCTGAAGATGCTCGAGGACTGCCAGAGG---AAGAGCG
CTCCTGATGTCTATGTAGCCTATACTATCCGCAGCCAGGACACAGGCAAG
CTGTTCATCGAAGAGCTAGACCGTGCTGGAATCTACTGGGAAGAGGTGCC
CCCTCACACTGGCAAACTGTTCCCTTACGAAGAGCATTCAGCCATCGTAA
TCCTGAAGCTGGTGCTGACC

>G3-Co
ATTCCCGGAGCTTTCTCTCTGAGCTCATCAGAAAGCCTTCAGGTGACTCG
GTCACCCTCTGCGAGAGCACGGCCATCGTGTCTCATGGGACCACAGGCCT
GGTCACGTGGAACGCCGCGCTCTACCTGGCCGAGTGGGCCGTGGAGAACC
CAGCGGTCTTCGCTCACAGACGTGCTGTATTGTCCTGAAACGGTCCTCTC
CCTGGTTGGGGTCCTGCGGAAGCTCTCCACCTGCCGGAAGGACCAGCGGG
CTCCTGATGCCTACATTGCCTTCACCATCCGCAACCCGGAGACGTGCCAG
CTGTTCACCACGGAGCTGGGCCAGGCTGGGATCCCGTGGGAAGAGGTGCC
TTGTCATGACCAGAAACTGTTTCCCTACGAAGAGCACTCGGAGATGGCGA
TTCTGAAACTAACGCTGTAG
#---------------------------------------
#---------------------------------------

#=======================================
#
# Aligned_sequences: 2
# 1: G2-Ch
# 2: G3-H2
# Matrix: /home/BLOSUM62.txt
# GapOpen_penalty: -11.0
# GapExtend_penalty: -1.0
# FSopen_penalty: -30.0
# FSextend_penalty: 0.0
# Execution_time: 223.64636302
#
# Length:         627
# Identity NT:    240/627 38.3%
# Identity AA:    450/1254 35.9%
# Gapopen:        4/627 0.6%
# Gaps:           372/627 59.3%
# FSopen:         1/627 0.2%
# FrameShift:     252/627 40.2%
# Score: 180.0
#
#
#=======================================

>G2-Ch
ATGGCGCCCGAGGAGAACGCGGGGAGCGAACTCTTGCTGCAGAGTTTCAA
GCGCCGCTTCCTGGCGGCGCGCGCCCTGCGCTCCTTCCCCTGGCAGAGCT
TAGAAGCAAAGTTAAGTGACCCATCAGATTCTGAGCTTCTGTGGGATATT
TTGCAGAAGAGACTGAAGCATCCTGTGTGTGTGAAGCACCCGCCGTCAGT
CAAGTATGCCCGGTGCTTTCTCTCAGTACTCATCAAAAAGCCCTCGGGAG
GCTCAGTCACACTCTCCAAGAGCACAGCCATCATCTCCCACGGCATCACA
GTCCTGGTCACATGGGATGCCACCCTCTACCTTGCAGAATGGGCCATCTA
GAACCCAGCAGCCTTCACTGATAGATGTGCTGTATTGCCCAGAAGCCATC
GTGTCGCTGGTCGGGGTCCTGCAGAGGCTGGCTGCCTGCCGGGAGCACCA
GCGGGCTCCTC---------------------------------------
--------------------------------------------------
--------------------------------------------------
--------------------------A

>G3-H2
ATG-----------------------------------------------
--------------------------------------------------
--------------------------------------------------
--------------------------------------------------
--------CCTGGTGCTTTCTCTCAGAACTCATCAAAAAGTCCTCAGGAG
GCTCAGTCACACTCTCCAAGAGCACAGCCATCATCTCCCACGGTACCACA
GGCCTGGTCACATGGGATGCCGCCCTCTACCTTGCAGAATGGGCCATCGA
GAACCCGGCAGCCTTCATTAACAGACGTGCTGTATTGCCCAGAAGCCATC
GTGTCGCTGGTCGGGGTCCTGCAGAGGCTGGCTGCCTGCCGGGAGCACAA
GCGGGCTCCT-GAGGTCTACGTGGCCTTTACCGTCCGCAACCCAGAGACG
TGCCAGCTGTTCACCACCGAGCTAGGCCGGGATGGGATCAGATGGGAAGC
GGAAGCTCATCATGACCAGAAACTGTTTCCCTATGGAGAGCACTTGGAGA
TGGCAATGCTGAACCTCACACTGTAG-
#---------------------------------------
#---------------------------------------

#=======================================
#
# Aligned_sequences: 2
# 1: G2-Co
# 2: G3-Ch
# Matrix: /home/BLOSUM62.txt
# GapOpen_penalty: -11.0
# GapExtend_penalty: -1.0
# FSopen_penalty: -30.0
# FSextend_penalty: 0.0
# Execution_time: 223.971706867
#
# Length:         625
# Identity NT:    175/625 28.0%
# Identity AA:    270/1250 21.6%
# Gapopen:        6/625 1.0%
# Gaps:           365/625 58.4%
# FSopen:         1/625 0.2%
# FrameShift:     203/625 32.5%
# Score: -24.5
#
#
#=======================================

>G2-Co
ATGGCGCAGGAGGAGAGAGCGGATGCCGCGCGCCTGCTGCGGGGTTTCGA
GCGCCGCTTCTTGGCGGCGCGCGCCCTGCGCTCCTTTCCCTGGCAGAGCC
TAGAAGAGAAACTAAGGGACTCGTCAGGCTCCGAGCTGCTGCTGGATATT
TTGCAGAAGACCGTGAAGCACCCTCTGTGCGTGAAGCACCCACCATCAGT
GAAGTATTCCCGGAGCTTTCTCTCTGAGCTCATCAGAAAGCCTTCAGGTG
ACTCGGTCACCCTCTGCGAGAGCACGGCCATCGTGTCTCATGGGACCACA
GGCCTGGTCACGTGGAACGCCGCGCTCTACCTGGCCGAGTGGGCCGTGGA
GAACCCAGCGGTCTTCGCTCACAGTCTAAGCGGTATACCCCCGCGGGCCC
AGCTGGCGGGC-GGG-----------------------------------
-AGGGGCCCT------------GTCCCCACAGGAAGGAAACCAGAAGTC-
--------------------------TGGGGCAGAGTCAGG---------
--------------------------------------------------
-------------------------

>G3-Ch
ATG-----------------------------------------------
--------------------------------------------------
--------------------------------------------------
--------------------------------------------------
--------CCCGGTGCTTTCTCTCAGTACTCATCAAAAAGCCCTCGGGAG
GCTCAGTCACACTCTCCAAGAGCACAGCCATCATCTCCCACGGCATCACA
GTCCTGGTCACATGGGATGCCACCCTCTACCTTGCAGAATGGGCCATCTA
GAACCCAGCAGCCTTCACTGATAGATGTGCTGTATTGCCCAGAAGCCATC
GTGTCGCTGGTCGGGGTCCTGCAGAGGCTGGCTGCCTGCCGGGAGCACCA
GCGGGCTCCTCAAGTCTACATGGCCCTTACCGTCCGCAACCCAGAGACGT
GCCAGCTGTTCACCACCGAGCTAGGCTGGACTGGGATCAGATGGGAAGCG
GAAGCTCATCATGACCAGAAACTGTTTCCCTACAGAGAGCACTTGGAGAT
GGCAATGCTGAACCTCACACTGTAG
#---------------------------------------
#---------------------------------------

#=======================================
#
# Aligned_sequences: 2
# 1: B1-001
# 2: G2-H3
# Matrix: /home/BLOSUM62.txt
# GapOpen_penalty: -11.0
# GapExtend_penalty: -1.0
# FSopen_penalty: -30.0
# FSextend_penalty: 0.0
# Execution_time: 225.803002834
#
# Length:         462
# Identity NT:    462/462 100.0%
# Identity AA:    924/924 100.0%
# Gapopen:        0/462 0.0%
# Gaps:           0/462 0.0%
# FSopen:         0/462 0.0%
# FrameShift:     0/462 0.0%
# Score: 793.0
#
#
#=======================================

>B1-001
ATGGCGCCCGAGGAGAACGCGGGGACCGAACTCTTGCTGCAGGGTTTTGA
GCGCCGCTTCCTGGCGGTGCGCACACTGCGCTCCTTCCCCTGGCAGAGCT
TAGAGGCAAAGTTAAGAGACTCATCAGATTCTGAGCTGCTGCGGGATATT
TTGCAGAAGACTGTGAGGCATCCTGTGTGTGTGAAGCACCCGCCGTCAGT
CAAGTATGCCTGGTGCTTTCTCTCAGAACTCATCAAAAAGTCCTCAGGAG
GCTCAGTCACACTCTCCAAGAGCACAGCCATCATCTCCCACGGTACCACA
GGCCTGGTCACATGGGATGCCGCCCTCTACCTTGCAGAATGGGCCATCGA
GAACCCGGCAGCCTTCATTAACAGACGTGCTGTATTGCCCAGAAGCCATC
GTGTCGCTGGTCGGGGTCCTGCAGAGGCTGGCTGCCTGCCGGGAGCACAA
GCGGGCTCCTGA

>G2-H3
ATGGCGCCCGAGGAGAACGCGGGGACCGAACTCTTGCTGCAGGGTTTTGA
GCGCCGCTTCCTGGCGGTGCGCACACTGCGCTCCTTCCCCTGGCAGAGCT
TAGAGGCAAAGTTAAGAGACTCATCAGATTCTGAGCTGCTGCGGGATATT
TTGCAGAAGACTGTGAGGCATCCTGTGTGTGTGAAGCACCCGCCGTCAGT
CAAGTATGCCTGGTGCTTTCTCTCAGAACTCATCAAAAAGTCCTCAGGAG
GCTCAGTCACACTCTCCAAGAGCACAGCCATCATCTCCCACGGTACCACA
GGCCTGGTCACATGGGATGCCGCCCTCTACCTTGCAGAATGGGCCATCGA
GAACCCGGCAGCCTTCATTAACAGACGTGCTGTATTGCCCAGAAGCCATC
GTGTCGCTGGTCGGGGTCCTGCAGAGGCTGGCTGCCTGCCGGGAGCACAA
GCGGGCTCCTGA
#---------------------------------------
#---------------------------------------

#=======================================
#
# Aligned_sequences: 2
# 1: G2-M
# 2: B2-202
# Matrix: /home/BLOSUM62.txt
# GapOpen_penalty: -11.0
# GapExtend_penalty: -1.0
# FSopen_penalty: -30.0
# FSextend_penalty: 0.0
# Execution_time: 225.055104017
#
# Length:         625
# Identity NT:    200/625 32.0%
# Identity AA:    345/1250 27.6%
# Gapopen:        4/625 0.6%
# Gaps:           368/625 58.9%
# FSopen:         1/625 0.2%
# FrameShift:     233/625 37.3%
# Score: 66.0
#
#
#=======================================

>G2-M
ATGGCGCCTGAGGACCACGAGGGGGCCACGTCTCTGCTGCAGAGTTTCGA
GCGCCGCTTCCTGGCGGCTCGCGCGCTGCCCTCCTTTCCCTGGCAGAGCC
TAGAAGAAAAACTAAAGGACCCCTCGGGTTCTGAGCTGTTGCTGGCTATT
CTGCAGAAGACTGTGAAGCACCCTGTGTGTGTGCAGCACGGACCTTCTGT
GAAGTATGCCCGCTGCTTTCTCTCAAAGCTCATCAAAAAGCCTTCAGGAA
ACTCAGTTACACTCTCTGAGAGCACTGCCATCGTGTCCCATGGCACCACA
GGCTTGGTTACATGGGACGCTGCTCTCTACCTGGCAGAATGGGCCATTGA
GAACCCAGCAGCCTTCACTGACAGATGTACTGTACTGCTGGGAGATGACA
CTGTCACTGGTCAGGGTCCTGAAGATGCTCGAGGACTGCCA-GAGGAAGA
GCGCTCC---------------------------------------TGAT
GT------------------------------------------------
--------------------------------------------------
-------------------------

>B2-202
ATG-----------------------------------------------
--------------------------------------------------
--------------------------------------------------
--------------------------------------------------
--------CCTGGTGCTTTCTCTCAGAACTCATCAAAAAGTCCTCAGGAG
GCTCAGTCACACTCTCCAAGAGCACAGCCATCATCTCCCACGGTACCACA
GGCCTGGTCACATGGGATGCCGCCCTCTACCTTGCAGAATGGGCCATCGA
GAACCCGGCAGCCTTCATTAACAGACGTGCTGTATTGCCCAGAAGCCATC
GTGTCGCTGGTCGGGGTCCTGCAGAGGCTGGCTGCCTGCCGGGAGCACAA
GCGGGCTCCTGAGGTCTACGTGGCCTTTACCGTCCGCAACCCAGAGACAT
GCCAGCTGTTCACCACCGAGCTAGGCCGGGATGGGATCAGATGGGAAGCG
GAAGCTCATCATGACCAGAAACTGTTTCCCTATGGAGAGCACTTGGAGAT
GGCAATGCTGAACCTCACACTGTAG
#---------------------------------------
#---------------------------------------

#=======================================
#
# Aligned_sequences: 2
# 1: G2-Co
# 2: G3-Co
# Matrix: /home/BLOSUM62.txt
# GapOpen_penalty: -11.0
# GapExtend_penalty: -1.0
# FSopen_penalty: -30.0
# FSextend_penalty: 0.0
# Execution_time: 224.124099016
#
# Length:         625
# Identity NT:    206/625 33.0%
# Identity AA:    393/1250 31.4%
# Gapopen:        6/625 1.0%
# Gaps:           365/625 58.4%
# FSopen:         1/625 0.2%
# FrameShift:     170/625 27.2%
# Score: 92.5
#
#
#=======================================

>G2-Co
ATGGCGCAGGAGGAGAGAGCGGATGCCGCGCGCCTGCTGCGGGGTTTCGA
GCGCCGCTTCTTGGCGGCGCGCGCCCTGCGCTCCTTTCCCTGGCAGAGCC
TAGAAGAGAAACTAAGGGACTCGTCAGGCTCCGAGCTGCTGCTGGATATT
TTGCAGAAGACCGTGAAGCACCCTCTGTGCGTGAAGCACCCACCATCAGT
GAAGTATTCCCGGAGCTTTCTCTCTGAGCTCATCAGAAAGCCTTCAGGTG
ACTCGGTCACCCTCTGCGAGAGCACGGCCATCGTGTCTCATGGGACCACA
GGCCTGGTCACGTGGAACGCCGCGCTCTACCTGGCCGAGTGGGCCGTGGA
GAACCCAGCGGTCTTCGCTCACAGT-CTAAGCGGTATACCCCCGCGGGCC
---CAGCTGGCGGGCGGGAGGGGCCCTGTCCCCACAGGAAGGAAA-----
----------------------------------------CCAGAAGTC-
-----------------------------------------TGGGGCAGA
GTCAGG--------------------------------------------
-------------------------

>G3-Co
--------------------------------------------------
--------------------------------------------------
--------------------------------------------------
--------------------------------------------------
-----ATTCCCGGAGCTTTCTCTCTGAGCTCATCAGAAAGCCTTCAGGTG
ACTCGGTCACCCTCTGCGAGAGCACGGCCATCGTGTCTCATGGGACCACA
GGCCTGGTCACGTGGAACGCCGCGCTCTACCTGGCCGAGTGGGCCGTGGA
GAACCCAGCGGTCTTCGCTCACAGACGTGCTGTATTGTCCTGAAACGGTC
CTCTCCCTGGTTGGGGTCCTGCGGAAGCTCTCCACCTGCCGGAAGGACCA
GCGGGCTCCTGATGCCTACATTGCCTTCACCATCCGCAACCCGGAGACGT
GCCAGCTGTTCACCACGGAGCTGGGCCAGGCTGGGATCCCGTGGGAAGAG
GTGCCTTGTCATGACCAGAAACTGTTTCCCTACGAAGAGCACTCGGAGAT
GGCGATTCTGAAACTAACGCTGTAG
#---------------------------------------
#---------------------------------------

#=======================================
#
# Aligned_sequences: 2
# 1: B2-202
# 2: G3-Ch
# Matrix: /home/BLOSUM62.txt
# GapOpen_penalty: -11.0
# GapExtend_penalty: -1.0
# FSopen_penalty: -30.0
# FSextend_penalty: 0.0
# Execution_time: 223.724471092
#
# Length:         420
# Identity NT:    395/420 94.0%
# Identity AA:    756/840 90.0%
# Gapopen:        0/420 0.0%
# Gaps:           0/420 0.0%
# FSopen:         0/420 0.0%
# FrameShift:     0/420 0.0%
# Score: 666.0
#
#
#=======================================

>B2-202
ATGCCTGGTGCTTTCTCTCAGAACTCATCAAAAAGTCCTCAGGAGGCTCA
GTCACACTCTCCAAGAGCACAGCCATCATCTCCCACGGTACCACAGGCCT
GGTCACATGGGATGCCGCCCTCTACCTTGCAGAATGGGCCATCGAGAACC
CGGCAGCCTTCATTAACAGACGTGCTGTATTGCCCAGAAGCCATCGTGTC
GCTGGTCGGGGTCCTGCAGAGGCTGGCTGCCTGCCGGGAGCACAAGCGGG
CTCCTGAGGTCTACGTGGCCTTTACCGTCCGCAACCCAGAGACATGCCAG
CTGTTCACCACCGAGCTAGGCCGGGATGGGATCAGATGGGAAGCGGAAGC
TCATCATGACCAGAAACTGTTTCCCTATGGAGAGCACTTGGAGATGGCAA
TGCTGAACCTCACACTGTAG

>G3-Ch
ATGCCCGGTGCTTTCTCTCAGTACTCATCAAAAAGCCCTCGGGAGGCTCA
GTCACACTCTCCAAGAGCACAGCCATCATCTCCCACGGCATCACAGTCCT
GGTCACATGGGATGCCACCCTCTACCTTGCAGAATGGGCCATCTAGAACC
CAGCAGCCTTCACTGATAGATGTGCTGTATTGCCCAGAAGCCATCGTGTC
GCTGGTCGGGGTCCTGCAGAGGCTGGCTGCCTGCCGGGAGCACCAGCGGG
CTCCTCAAGTCTACATGGCCCTTACCGTCCGCAACCCAGAGACGTGCCAG
CTGTTCACCACCGAGCTAGGCTGGACTGGGATCAGATGGGAAGCGGAAGC
TCATCATGACCAGAAACTGTTTCCCTACAGAGAGCACTTGGAGATGGCAA
TGCTGAACCTCACACTGTAG
#---------------------------------------
#---------------------------------------

#=======================================
#
# Aligned_sequences: 2
# 1: G2-H3
# 2: G3-Ch
# Matrix: /home/BLOSUM62.txt
# GapOpen_penalty: -11.0
# GapExtend_penalty: -1.0
# FSopen_penalty: -30.0
# FSextend_penalty: 0.0
# Execution_time: 225.355967045
#
# Length:         627
# Identity NT:    240/627 38.3%
# Identity AA:    450/1254 35.9%
# Gapopen:        4/627 0.6%
# Gaps:           372/627 59.3%
# FSopen:         1/627 0.2%
# FrameShift:     252/627 40.2%
# Score: 180.0
#
#
#=======================================

>G2-H3
ATGGCGCCCGAGGAGAACGCGGGGACCGAACTCTTGCTGCAGGGTTTTGA
GCGCCGCTTCCTGGCGGTGCGCACACTGCGCTCCTTCCCCTGGCAGAGCT
TAGAGGCAAAGTTAAGAGACTCATCAGATTCTGAGCTGCTGCGGGATATT
TTGCAGAAGACTGTGAGGCATCCTGTGTGTGTGAAGCACCCGCCGTCAGT
CAAGTATGCCTGGTGCTTTCTCTCAGAACTCATCAAAAAGTCCTCAGGAG
GCTCAGTCACACTCTCCAAGAGCACAGCCATCATCTCCCACGGTACCACA
GGCCTGGTCACATGGGATGCCGCCCTCTACCTTGCAGAATGGGCCATCGA
GAACCCGGCAGCCTTCATTAACAGACGTGCTGTATTGCCCAGAAGCCATC
GTGTCGCTGGTCGGGGTCCTGCAGAGGCTGGCTGCCTGCCGGGAGCACAA
GCGGGCTCCTG---------------------------------------
--------------------------------------------------
--------------------------------------------------
--------------------------A

>G3-Ch
ATG-----------------------------------------------
--------------------------------------------------
--------------------------------------------------
--------------------------------------------------
--------CCCGGTGCTTTCTCTCAGTACTCATCAAAAAGCCCTCGGGAG
GCTCAGTCACACTCTCCAAGAGCACAGCCATCATCTCCCACGGCATCACA
GTCCTGGTCACATGGGATGCCACCCTCTACCTTGCAGAATGGGCCATCTA
GAACCCAGCAGCCTTCACTGATAGATGTGCTGTATTGCCCAGAAGCCATC
GTGTCGCTGGTCGGGGTCCTGCAGAGGCTGGCTGCCTGCCGGGAGCACCA
GCGGGCTCCT-CAAGTCTACATGGCCCTTACCGTCCGCAACCCAGAGACG
TGCCAGCTGTTCACCACCGAGCTAGGCTGGACTGGGATCAGATGGGAAGC
GGAAGCTCATCATGACCAGAAACTGTTTCCCTACAGAGAGCACTTGGAGA
TGGCAATGCTGAACCTCACACTGTAG-
#---------------------------------------
#---------------------------------------

#=======================================
#
# Aligned_sequences: 2
# 1: G2-Ch
# 2: G3-R
# Matrix: /home/BLOSUM62.txt
# GapOpen_penalty: -11.0
# GapExtend_penalty: -1.0
# FSopen_penalty: -30.0
# FSextend_penalty: 0.0
# Execution_time: 224.332345009
#
# Length:         622
# Identity NT:    199/622 32.0%
# Identity AA:    333/1244 26.8%
# Gapopen:        3/622 0.5%
# Gaps:           365/622 58.7%
# FSopen:         1/622 0.2%
# FrameShift:     242/622 38.9%
# Score: 65.0
#
#
#=======================================

>G2-Ch
ATGGCGCCCGAGGAGAACGCGGGGAGCGAACTCTTGCTGCAGAGTTTCAA
GCGCCGCTTCCTGGCGGCGCGCGCCCTGCGCTCCTTCCCCTGGCAGAGCT
TAGAAGCAAAGTTAAGTGACCCATCAGATTCTGAGCTTCTGTGGGATATT
TTGCAGAAGAGACTGAAGCATCCTGTGTGTGTGAAGCACCCGCCGTCAGT
CAAGTATGCCCGGTGCTTTCTCTCAGTACTCATCAAAAAGCCCTCGGGAG
GCTCAGTCACACTCTCCAAGAGCACAGCCATCATCTCCCACGGCATCACA
GTCCTGGTCACATGGGATGCCACCCTCTACCTTGCAGAATGGGCCATCTA
GAACCCAGCAGCCTTCACTGATAGATGTGCTGTATTGCCCAGAAGCCATC
GTGTCGCTGGTCGGGGTCCTGCAGAGGCTGGCTGCCTGCCGGGAGCA-CC
AGCGGGCTCC----------------------------------------
--------------------------------------------------
--------------------------------------------------
-------------------TCA

>G3-R
--------------------------------------------------
--------------------------------------------------
--------------------------------------------------
--------------------------------------------------
-----ATTCCCGCTGCTTTCTCTCGAAGCTCATCAAAAAGCCTTCAGGAG
ACTCAGTCACACTCTCTGAGAGCACAGCCATCGTGTCCCATGGCACCACA
GGCTTGGTTACATGGGACGCTGCTCTCTACCTGGCAGAATGGGCCATCGA
GAACCCAGCAGCCTTCACTGACAGATGTACTGTACTGCGGGGAAGTGACA
CTGTCACTGGTCAGGGTCCTGAGGATGCTCACTGACTGCCAGAGGAAGAA
GGCTCCTGACGTCTATGTGGCCTATACGATCCGCAGCCAGGACACGGGCA
AGCTGTTCATCACAGAGCTAGACCGCGCTGGGATACACTGGGAAGAGGTG
GCCCCTCACACTGGCAAACTGTTCCCTTATGAAGAGCATTCGGCCATCGT
AATCCTGAAGCTCACGCTGACC
#---------------------------------------
#---------------------------------------

#=======================================
#
# Aligned_sequences: 2
# 1: G2-R
# 2: G3-Ch
# Matrix: /home/BLOSUM62.txt
# GapOpen_penalty: -11.0
# GapExtend_penalty: -1.0
# FSopen_penalty: -30.0
# FSextend_penalty: 0.0
# Execution_time: 225.425225973
#
# Length:         625
# Identity NT:    201/625 32.2%
# Identity AA:    339/1250 27.1%
# Gapopen:        3/625 0.5%
# Gaps:           368/625 58.9%
# FSopen:         1/625 0.2%
# FrameShift:     233/625 37.3%
# Score: 70.0
#
#
#=======================================

>G2-R
ATGGCGCCTGAGGACCACGAGGGGGCCACGTCTCTGCTGCAGAGTTTCGA
GCGCCGCTTCCTGGCGGCTCGCGCGCTGCCCTCTTTTCCCTGGCAGAGCC
TAGAAGAAAAACTAAGGGAGCCCTCAGGTTCTGAGCTGTTGCTGGCTATT
TTGCAGAAGACTGTGAAGCACCCTGTGTGTGTCCAGCATGGGCCCTCTCT
GAAGTATTCCCGCTGCTTTCTCTCGAAGCTCATCAAAAAGCCTTCAGGAG
ACTCAGTCACACTCTCTGAGAGCACAGCCATCGTGTCCCATGGCACCACA
GGCTTGGTTACATGGGACGCTGCTCTCTACCTGGCAGAATGGGCCATCGA
GAACCCAGCAGCCTTCACTGACAGATGTACTGTACTGCGGGGAAGTGACA
CTGTCACTGGTCAGGGTCCTGAGGATGCTCACTGACTGCCA-GAGGAAGA
AGGCTCCTGACGT-------------------------------------
--------------------------------------------------
--------------------------------------------------
-------------------------

>G3-Ch
ATG-----------------------------------------------
--------------------------------------------------
--------------------------------------------------
--------------------------------------------------
--------CCCGGTGCTTTCTCTCAGTACTCATCAAAAAGCCCTCGGGAG
GCTCAGTCACACTCTCCAAGAGCACAGCCATCATCTCCCACGGCATCACA
GTCCTGGTCACATGGGATGCCACCCTCTACCTTGCAGAATGGGCCATCTA
GAACCCAGCAGCCTTCACTGATAGATGTGCTGTATTGCCCAGAAGCCATC
GTGTCGCTGGTCGGGGTCCTGCAGAGGCTGGCTGCCTGCCGGGAGCACCA
GCGGGCTCCTCAAGTCTACATGGCCCTTACCGTCCGCAACCCAGAGACGT
GCCAGCTGTTCACCACCGAGCTAGGCTGGACTGGGATCAGATGGGAAGCG
GAAGCTCATCATGACCAGAAACTGTTTCCCTACAGAGAGCACTTGGAGAT
GGCAATGCTGAACCTCACACTGTAG
#---------------------------------------
#---------------------------------------

#=======================================
#
# Aligned_sequences: 2
# 1: G2-Ch
# 2: G3-H1
# Matrix: /home/BLOSUM62.txt
# GapOpen_penalty: -11.0
# GapExtend_penalty: -1.0
# FSopen_penalty: -30.0
# FSextend_penalty: 0.0
# Execution_time: 225.085281134
#
# Length:         625
# Identity NT:    252/625 40.3%
# Identity AA:    492/1250 39.4%
# Gapopen:        2/625 0.3%
# Gaps:           368/625 58.9%
# FSopen:         1/625 0.2%
# FrameShift:     254/625 40.6%
# Score: 219.5
#
#
#=======================================

>G2-Ch
ATGGCGCCCGAGGAGAACGCGGGGAGCGAACTCTTGCTGCAGAGTTTCAA
GCGCCGCTTCCTGGCGGCGCGCGCCCTGCGCTCCTTCCCCTGGCAGAGCT
TAGAAGCAAAGTTAAGTGACCCATCAGATTCTGAGCTTCTGTGGGATATT
TTGCAGAAGAGACTGAAGCATCCTGTGTGTGTGAAGCACCCGCCGTCAGT
CAAGTATGCCCGGTGCTTTCTCTCAGTACTCATCAAAAAGCCCTCGGGAG
GCTCAGTCACACTCTCCAAGAGCACAGCCATCATCTCCCACGGCATCACA
GTCCTGGTCACATGGGATGCCACCCTCTACCTTGCAGAATGGGCCATCTA
GAACCCAGCAGCCTTCACTGATAGATGTGCTGTATTGCCCAGAAGCCATC
GTGTCGCTGGTCGGGGTCCTGCAGAGGCTGGCTGCCTGCCGGGAGCACCA
GCGGGCTCCTCA--------------------------------------
--------------------------------------------------
--------------------------------------------------
-------------------------

>G3-H1
ATG-----------------------------------------------
--------------------------------------------------
--------------------------------------------------
--------------------------------------------------
--------CCCGGTGCTTTCTCTCAGAACTCATCAAAAAGCCCTCGGGAG
GCTCAGTCACACTCTCCAAGAGCACAGCCATCATCTCCCACGGCATCACA
GTCCTGGTCACATGGGATGCCGCCCTCTACCTTGCAGAATGGGCCATCGA
GAACCCAGCAGCCTTCACTGATAGACGTGCTGTATTGCCCAGAAGCCATC
GTGTCGCTGGTCGGGGTCCTGCGGAGGCTGGCTGCCTGCCGGGAGCACCA
GCGGGCTCCTCAATTCTACATGGCCCTTACCGTCTGCAACCCAGAGATGT
GCCAGCTGTTCACCACCGAGCTAGGCTGGACTGGGATCAGATGGGAAGCG
GAAGCTCATCATGACCAGAAACTGTTTCCCTACAGAGAGCACTTGGAGAT
GGCAAAGCTGAACCTCACACTGTAG
#---------------------------------------
#---------------------------------------

#=======================================
#
# Aligned_sequences: 2
# 1: B1-001
# 2: G3-H1
# Matrix: /home/BLOSUM62.txt
# GapOpen_penalty: -11.0
# GapExtend_penalty: -1.0
# FSopen_penalty: -30.0
# FSextend_penalty: 0.0
# Execution_time: 227.295973063
#
# Length:         627
# Identity NT:    243/627 38.8%
# Identity AA:    462/1254 36.8%
# Gapopen:        4/627 0.6%
# Gaps:           372/627 59.3%
# FSopen:         1/627 0.2%
# FrameShift:     252/627 40.2%
# Score: 196.0
#
#
#=======================================

>B1-001
ATGGCGCCCGAGGAGAACGCGGGGACCGAACTCTTGCTGCAGGGTTTTGA
GCGCCGCTTCCTGGCGGTGCGCACACTGCGCTCCTTCCCCTGGCAGAGCT
TAGAGGCAAAGTTAAGAGACTCATCAGATTCTGAGCTGCTGCGGGATATT
TTGCAGAAGACTGTGAGGCATCCTGTGTGTGTGAAGCACCCGCCGTCAGT
CAAGTATGCCTGGTGCTTTCTCTCAGAACTCATCAAAAAGTCCTCAGGAG
GCTCAGTCACACTCTCCAAGAGCACAGCCATCATCTCCCACGGTACCACA
GGCCTGGTCACATGGGATGCCGCCCTCTACCTTGCAGAATGGGCCATCGA
GAACCCGGCAGCCTTCATTAACAGACGTGCTGTATTGCCCAGAAGCCATC
GTGTCGCTGGTCGGGGTCCTGCAGAGGCTGGCTGCCTGCCGGGAGCACAA
GCGGGCTCCTG---------------------------------------
--------------------------------------------------
--------------------------------------------------
--------------------------A

>G3-H1
ATG-----------------------------------------------
--------------------------------------------------
--------------------------------------------------
--------------------------------------------------
--------CCCGGTGCTTTCTCTCAGAACTCATCAAAAAGCCCTCGGGAG
GCTCAGTCACACTCTCCAAGAGCACAGCCATCATCTCCCACGGCATCACA
GTCCTGGTCACATGGGATGCCGCCCTCTACCTTGCAGAATGGGCCATCGA
GAACCCAGCAGCCTTCACTGATAGACGTGCTGTATTGCCCAGAAGCCATC
GTGTCGCTGGTCGGGGTCCTGCGGAGGCTGGCTGCCTGCCGGGAGCACCA
GCGGGCTCCT-CAATTCTACATGGCCCTTACCGTCTGCAACCCAGAGATG
TGCCAGCTGTTCACCACCGAGCTAGGCTGGACTGGGATCAGATGGGAAGC
GGAAGCTCATCATGACCAGAAACTGTTTCCCTACAGAGAGCACTTGGAGA
TGGCAAAGCTGAACCTCACACTGTAG-
#---------------------------------------
#---------------------------------------

#=======================================
#
# Aligned_sequences: 2
# 1: G2-H1
# 2: G3-Co
# Matrix: /home/BLOSUM62.txt
# GapOpen_penalty: -11.0
# GapExtend_penalty: -1.0
# FSopen_penalty: -30.0
# FSextend_penalty: 0.0
# Execution_time: 227.047708035
#
# Length:         627
# Identity NT:    204/627 32.5%
# Identity AA:    321/1254 25.6%
# Gapopen:        4/627 0.6%
# Gaps:           372/627 59.3%
# FSopen:         1/627 0.2%
# FrameShift:     255/627 40.7%
# Score: 59.0
#
#
#=======================================

>G2-H1
ATGGCGCCCGAGGAGAACGCGGGGAGCGAACTCTTGCTGCAGAGTTTCAA
GCGCCGCTTCCTGGCAGCGCGCGCCCTGCGCTCCTTCCGCTGGCAGAGCT
TAGAAGCAAAGTTAAGAGACTCATCAGATTCTGAGCTGCTGCGGGATATT
TTGCAGAAGACTGTGAAGCATCCTGTGTGTGTGAAGCACCCGCCGTCAGT
CAAGTATGCCCGGTGCTTTCTCTCAGAACTCATCAAAAAGCCCTCGGGAG
GCTCAGTCACACTCTCCAAGAGCACAGCCATCATCTCCCACGGCATCACA
GTCCTGGTCACATGGGATGCCGCCCTCTACCTTGCAGAATGGGCCATCGA
GAACCCAGCAGCCTTCACTGATAGACGTGCTGTATTGCCCAGAAGCCATC
GTGTCGCTGGTCGGGGTCCTGCGGAGGCTGGCTGCCTGCCGGGAGCACCA
GCGGGCTCCTC---------------------------------------
--------------------------------------------------
--------------------------------------------------
--------------------------A

>G3-Co
--------------------------------------------------
--------------------------------------------------
--------------------------------------------------
--------------------------------------------------
-----ATTCCCGGAGCTTTCTCTCTGAGCTCATCAGAAAGCCTTCAGGTG
ACTCGGTCACCCTCTGCGAGAGCACGGCCATCGTGTCTCATGGGACCACA
GGCCTGGTCACGTGGAACGCCGCGCTCTACCTGGCCGAGTGGGCCGTGGA
GAACCCAGCGGTCTTCGCTCACAGACGTGCTGTATTGTCCTGAAACGGTC
CTCTCCCTGGTTGGGGTCCTGCGGAAGCTCTCCACCTGCCGGAAGGACCA
GCGGGCTCCT-GATGCCTACATTGCCTTCACCATCCGCAACCCGGAGACG
TGCCAGCTGTTCACCACGGAGCTGGGCCAGGCTGGGATCCCGTGGGAAGA
GGTGCCTTGTCATGACCAGAAACTGTTTCCCTACGAAGAGCACTCGGAGA
TGGCGATTCTGAAACTAACGCTGTAG-
#---------------------------------------
#---------------------------------------

#=======================================
#
# Aligned_sequences: 2
# 1: G3-Ch
# 2: G3-M
# Matrix: /home/BLOSUM62.txt
# GapOpen_penalty: -11.0
# GapExtend_penalty: -1.0
# FSopen_penalty: -30.0
# FSextend_penalty: 0.0
# Execution_time: 224.600402117
#
# Length:         420
# Identity NT:    302/420 71.9%
# Identity AA:    462/840 55.0%
# Gapopen:        1/420 0.2%
# Gaps:           3/420 0.7%
# FSopen:         0/420 0.0%
# FrameShift:     0/420 0.0%
# Score: 349.0
#
#
#=======================================

>G3-Ch
ATGCCCGGTGCTTTCTCTCAGTACTCATCAAAAAGCCCTCGGGAGGCTCA
GTCACACTCTCCAAGAGCACAGCCATCATCTCCCACGGCATCACAGTCCT
GGTCACATGGGATGCCACCCTCTACCTTGCAGAATGGGCCATCTAGAACC
CAGCAGCCTTCACTGATAGATGTGCTGTATTGCCCAGAAGCCATCGTGTC
GCTGGTCGGGGTCCTGCAGAGGCTGGCTGCCTGCCGGGAGCACCAGCGGG
CTCCTCAAGTCTACATGGCCCTTACCGTCCGCAACCCAGAGACGTGCCAG
CTGTTCACCACCGAGCTAGGCTGGACTGGGATCAGATGGGAAGCGGAAGC
TCATCATGACCAGAAACTGTTTCCCTACAGAGAGCACTTGGAGATGGCAA
TGCTGAACCTCACACTGTAG

>G3-M
ATGCCCGCTGCTTTCTCTCAAAGCTCATCAAAAAGCCTTCAGGAAACTCA
GTTACACTCTCTGAGAGCACTGCCATCGTGTCCCATGGCACCACAGGCTT
GGTTACATGGGACGCTGCTCTCTACCTGGCAGAATGGGCCATTGAGAACC
CAGCAGCCTTCACTGACAGATGTACTGTACTGCTGGGAGATGACACTGTC
ACTGGTCAGGGTCCTGAAGATGCTCGAGGACTGC---CAGAGGAAGAGCG
CTCCTGATGTCTATGTAGCCTATACTATCCGCAGCCAGGACACAGGCAAG
CTGTTCATCGAAGAGCTAGACCGTGCTGGAATCTACTGGGAAGAGGTGCC
CCCTCACACTGGCAAACTGTTCCCTTACGAAGAGCATTCAGCCATCGTAA
TCCTGAAGCTGGTGCTGACC
#---------------------------------------
#---------------------------------------

#=======================================
#
# Aligned_sequences: 2
# 1: G3-H2
# 2: G3-Co
# Matrix: /home/BLOSUM62.txt
# GapOpen_penalty: -11.0
# GapExtend_penalty: -1.0
# FSopen_penalty: -30.0
# FSextend_penalty: 0.0
# Execution_time: 225.894128084
#
# Length:         420
# Identity NT:    339/420 80.7%
# Identity AA:    540/840 64.3%
# Gapopen:        0/420 0.0%
# Gaps:           0/420 0.0%
# FSopen:         0/420 0.0%
# FrameShift:     0/420 0.0%
# Score: 465.0
#
#
#=======================================

>G3-H2
ATGCCTGGTGCTTTCTCTCAGAACTCATCAAAAAGTCCTCAGGAGGCTCA
GTCACACTCTCCAAGAGCACAGCCATCATCTCCCACGGTACCACAGGCCT
GGTCACATGGGATGCCGCCCTCTACCTTGCAGAATGGGCCATCGAGAACC
CGGCAGCCTTCATTAACAGACGTGCTGTATTGCCCAGAAGCCATCGTGTC
GCTGGTCGGGGTCCTGCAGAGGCTGGCTGCCTGCCGGGAGCACAAGCGGG
CTCCTGAGGTCTACGTGGCCTTTACCGTCCGCAACCCAGAGACGTGCCAG
CTGTTCACCACCGAGCTAGGCCGGGATGGGATCAGATGGGAAGCGGAAGC
TCATCATGACCAGAAACTGTTTCCCTATGGAGAGCACTTGGAGATGGCAA
TGCTGAACCTCACACTGTAG

>G3-Co
ATTCCCGGAGCTTTCTCTCTGAGCTCATCAGAAAGCCTTCAGGTGACTCG
GTCACCCTCTGCGAGAGCACGGCCATCGTGTCTCATGGGACCACAGGCCT
GGTCACGTGGAACGCCGCGCTCTACCTGGCCGAGTGGGCCGTGGAGAACC
CAGCGGTCTTCGCTCACAGACGTGCTGTATTGTCCTGAAACGGTCCTCTC
CCTGGTTGGGGTCCTGCGGAAGCTCTCCACCTGCCGGAAGGACCAGCGGG
CTCCTGATGCCTACATTGCCTTCACCATCCGCAACCCGGAGACGTGCCAG
CTGTTCACCACGGAGCTGGGCCAGGCTGGGATCCCGTGGGAAGAGGTGCC
TTGTCATGACCAGAAACTGTTTCCCTACGAAGAGCACTCGGAGATGGCGA
TTCTGAAACTAACGCTGTAG
#---------------------------------------
#---------------------------------------

#=======================================
#
# Aligned_sequences: 2
# 1: G3-H1
# 2: G3-Co
# Matrix: /home/BLOSUM62.txt
# GapOpen_penalty: -11.0
# GapExtend_penalty: -1.0
# FSopen_penalty: -30.0
# FSextend_penalty: 0.0
# Execution_time: 226.218273163
#
# Length:         420
# Identity NT:    335/420 79.8%
# Identity AA:    516/840 61.4%
# Gapopen:        0/420 0.0%
# Gaps:           0/420 0.0%
# FSopen:         0/420 0.0%
# FrameShift:     0/420 0.0%
# Score: 430.0
#
#
#=======================================

>G3-H1
ATGCCCGGTGCTTTCTCTCAGAACTCATCAAAAAGCCCTCGGGAGGCTCA
GTCACACTCTCCAAGAGCACAGCCATCATCTCCCACGGCATCACAGTCCT
GGTCACATGGGATGCCGCCCTCTACCTTGCAGAATGGGCCATCGAGAACC
CAGCAGCCTTCACTGATAGACGTGCTGTATTGCCCAGAAGCCATCGTGTC
GCTGGTCGGGGTCCTGCGGAGGCTGGCTGCCTGCCGGGAGCACCAGCGGG
CTCCTCAATTCTACATGGCCCTTACCGTCTGCAACCCAGAGATGTGCCAG
CTGTTCACCACCGAGCTAGGCTGGACTGGGATCAGATGGGAAGCGGAAGC
TCATCATGACCAGAAACTGTTTCCCTACAGAGAGCACTTGGAGATGGCAA
AGCTGAACCTCACACTGTAG

>G3-Co
ATTCCCGGAGCTTTCTCTCTGAGCTCATCAGAAAGCCTTCAGGTGACTCG
GTCACCCTCTGCGAGAGCACGGCCATCGTGTCTCATGGGACCACAGGCCT
GGTCACGTGGAACGCCGCGCTCTACCTGGCCGAGTGGGCCGTGGAGAACC
CAGCGGTCTTCGCTCACAGACGTGCTGTATTGTCCTGAAACGGTCCTCTC
CCTGGTTGGGGTCCTGCGGAAGCTCTCCACCTGCCGGAAGGACCAGCGGG
CTCCTGATGCCTACATTGCCTTCACCATCCGCAACCCGGAGACGTGCCAG
CTGTTCACCACGGAGCTGGGCCAGGCTGGGATCCCGTGGGAAGAGGTGCC
TTGTCATGACCAGAAACTGTTTCCCTACGAAGAGCACTCGGAGATGGCGA
TTCTGAAACTAACGCTGTAG
#---------------------------------------
#---------------------------------------

#=======================================
#
# Aligned_sequences: 2
# 1: C1-002
# 2: G2-Ch
# Matrix: /home/BLOSUM62.txt
# GapOpen_penalty: -11.0
# GapExtend_penalty: -1.0
# FSopen_penalty: -30.0
# FSextend_penalty: 0.0
# Execution_time: 230.290574074
#
# Length:         611
# Identity NT:    268/611 43.9%
# Identity AA:    489/1222 40.0%
# Gapopen:        4/611 0.7%
# Gaps:           262/611 42.9%
# FSopen:         1/611 0.2%
# FrameShift:     82/611 13.4%
# Score: 217.0
#
#
#=======================================

>C1-002
ATGGCGCCCGAGGAGAACGCGGGGAGCGAACTCTTGCTGCAGAGTTTCAA
GCGCCGCTTCCTGGCAGCGCGCGCCCTGCGCTCCTTCCGCTGGCAGAGCT
TAGAAGCAAAGTTAAGAGACTCATCAGATTCTGAGCTGCTGCGGGATATT
TTGCAG---------AAGCACGAGGCTGTCCACACAGAGCCTTTGGATGA
GCTGTACGAGGTGCTGGTGGAGACCCTGATGGCCAAGGAGTCCACCCAGG
GCCAC---------------------------------------------
--------------------------------------------------
-------CGGAGCTATTTGCTGACGTGC--TGTATTGCCCAGAAGCCATC
GTGTCGCTGGTCGGGGTCCTGCGGAGGCTGGCTGCCTGCCGGGAGCACCA
GCGGGCTCCTCAATTCTACATGGCCCTTACCGTCTGCAACCCAGAGATGT
GCCAGCTGTTCACCACCGAGCTATGCTGGACTGGGATCAGATGGGAAGCG
GAAGCTCATCATGACCAGAAACTGTTTCCCTACAGAGAGCACTTGGAGAT
GGCAAAGCTGA

>G2-Ch
ATGGCGCCCGAGGAGAACGCGGGGAGCGAACTCTTGCTGCAGAGTTTCAA
GCGCCGCTTCCTGGCGGCGCGCGCCCTGCGCTCCTTCCCCTGGCAGAGCT
TAGAAGCAAAGTTAAGTGACCCATCAGATTCTGAGCTTCTGTGGGATATT
TTGCAGAAGAGACTGAAGCATCCTGTGTGTGTGAAGCACCCGCCGTCAGT
CAAGTATGCCCGGTGCTTTCTCTCAGTACTCATCAAAAAGCCCTCGGGAG
GCTCAGTCACACTCTCCAAGAGCACAGCCATCATCTCCCACGGCATCACA
GTCCTGGTCACATGGGATGCCACCCTCTACCTTGCAGAATGGGCCATCTA
GAACCCAGCAGCCTTCACTGATAGATGTGCTGTATTGCCCAGAAGCCATC
GTGTCGCTGGTCGGGGTCCTGCAGAGGCTGGCTGCCTGCCGGGAGCACCA
GCGGGCTCCTCA--------------------------------------
--------------------------------------------------
--------------------------------------------------
-----------
#---------------------------------------
#---------------------------------------

#=======================================
#
# Aligned_sequences: 2
# 1: G1-H3
# 2: G3-M
# Matrix: /home/BLOSUM62.txt
# GapOpen_penalty: -11.0
# GapExtend_penalty: -1.0
# FSopen_penalty: -30.0
# FSextend_penalty: 0.0
# Execution_time: 231.115797043
#
# Length:         512
# Identity NT:    221/512 43.2%
# Identity AA:    288/1024 28.1%
# Gapopen:        5/512 1.0%
# Gaps:           109/512 21.3%
# FSopen:         2/512 0.4%
# FrameShift:     235/512 45.9%
# Score: -2.0
#
#
#=======================================

>G1-H3
ATGGCGCCCGAGGAGAACGCGGGGACCGAACTCTTGCTGCAGGGTTTTGA
GCGCCGCTTCCTGGCGGTGCGCACACTGCGCTCCTTCCCCTGGCAGAGCT
TAGAGGCAAAGTTAAGAGACTCATCAGATTCTGAGCTGCTGCGGGATATT
TTGCAGAAGCACGAGGCTGTCCACACGGAGCCTTTGGACAAACTGTACGA
GGTGCTCGCGGAGACTCTGATGGCCAAGGAGTCCACCCAGGGCCACCGGA
GCTATTTGCTGACGTGCTGTATTGCCCAGAAGCCATCGTGTCGCTGGTCG
GGGTCCTGCAGAGGCTGGCTGCCTGCCGGGAGCACAAGCGGGCTCCTGAG
GTCTACGTGGCCTTTACCGTCCGCAACCCAGAGACATGCCAGCTGTTCAC
CACCGAGCTAGGCCGGGATGGGATCAGATGGGAAGCGGAAGCTCATCATG
ACCAGAAACTGTTTCCCTATGGAGAGCACTTGGAGATGGCAATGCTGA--
------------

>G3-M
ATGCCCGCTGCTTTCTCTCAAAGCTCATCAAAAAGCCTTCAG------GA
AACTCAGTTACACTCTCTGAGAGCACTGCCATCGTGTCCC----------
--------------------------------------------------
------------------------ATGGCACCACAGGCTTGGTTACATGG
GACGCTGCTCTCTACCTGGCAGAATGGGCCATTGAGAACCCAGCAGCCTT
CACTGACA--GATGTACTGTACTGCTGGGAGATGACACTGTCACTGGTCA
GGGTCCTGAAGATGCTCGAGGACTGCC---AGAGGAAGAGCGCTCCTGAT
GTCTATGTAGCCTATACTATCCGCAGCCAGGACACAGGCAAGCTGTTCAT
CGAAGAGCTAGACCGTGCTGGAATCTACTGGGAAGAGGTGCCCCCTCACA
CTGGCAAACTGTTCCCTTACGAAGAGCATTCAGCCATCGTAATCCTGAAG
CTGGTGCTGACC
#---------------------------------------
#---------------------------------------

#=======================================
#
# Aligned_sequences: 2
# 1: G1-M
# 2: G2-M
# Matrix: /home/BLOSUM62.txt
# GapOpen_penalty: -11.0
# GapExtend_penalty: -1.0
# FSopen_penalty: -30.0
# FSextend_penalty: 0.0
# Execution_time: 231.057178974
#
# Length:         608
# Identity NT:    277/608 45.6%
# Identity AA:    504/1216 41.4%
# Gapopen:        3/608 0.5%
# Gaps:           259/608 42.6%
# FSopen:         1/608 0.2%
# FrameShift:     91/608 15.0%
# Score: 247.5
#
#
#=======================================

>G1-M
ATGGCGCCTGAGGACCACGAGGGGGCCACGTCTCTGCTGCAGAGTTTCGA
GCGCCGCTTCCTGGCGGCTCGCGCGCTGCCCTCCTTTCCCTGGCAGAGCC
TAGAAGAAAAACTAAAGGACCCCTCGGGTTCTGAGCTGTTGCTGGCTATT
CTGCAGAGG-----------------------------------------
--------------------------------------------------
--------------------CATGAGGCTGTACCCACGGAGCCTTTGGAT
GCACTGTATGAGGCGTTGGCAGAGGTTCTGATGACCCAAGAGTCCACCCA
GTGCCACCGGAGCTATTTG--CTGATGTACTGTACTGCTGGGAGATGACA
CTGTCACTGGTCAGGGTCCTGAAGATGCTCGAGGACTGCCAGAGGAAGAG
CGCTCCTGATGTCTATGTAGCCTATACTATCCGCAGCCAGGACACAGGCA
AGCTGTTCATCGAAGAGCTGGACCGTGCTGGAATCTACTGGGAAGAGGTG
CCCCCTCACACTGGCAAACTGTTCCCTTACGAAGAGCATTCAGCCATCGT
AATCCTGA

>G2-M
ATGGCGCCTGAGGACCACGAGGGGGCCACGTCTCTGCTGCAGAGTTTCGA
GCGCCGCTTCCTGGCGGCTCGCGCGCTGCCCTCCTTTCCCTGGCAGAGCC
TAGAAGAAAAACTAAAGGACCCCTCGGGTTCTGAGCTGTTGCTGGCTATT
CTGCAGAAGACTGTGAAGCACCCTGTGTGTGTGCAGCACGGACCTTCTGT
GAAGTATGCCCGCTGCTTTCTCTCAAAGCTCATCAAAAAGCCTTCAGGAA
ACTCAGTTACACTCTCTGAGAGCACTGCCATCGTGTCCCATGGCACCACA
GGCTTGGTTACATGGGACGCTGCTCTCTACCTGGCAGAATGGGCCATTGA
GAACCCAGCAGCCTTCACTGACAGATGTACTGTACTGCTGGGAGATGACA
CTGTCACTGGTCAGGGTCCTGAAGATGCTCGAGGACTGCCAGAGGAAGAG
CGCTCCTGATGT--------------------------------------
--------------------------------------------------
--------------------------------------------------
--------
#---------------------------------------
#---------------------------------------

#=======================================
#
# Aligned_sequences: 2
# 1: G1-R
# 2: B1-001
# Matrix: /home/BLOSUM62.txt
# GapOpen_penalty: -11.0
# GapExtend_penalty: -1.0
# FSopen_penalty: -30.0
# FSextend_penalty: 0.0
# Execution_time: 231.088947058
#
# Length:         525
# Identity NT:    223/525 42.5%
# Identity AA:    348/1050 33.1%
# Gapopen:        8/525 1.5%
# Gaps:           93/525 17.7%
# FSopen:         0/525 0.0%
# FrameShift:     0/525 0.0%
# Score: 129.0
#
#
#=======================================

>G1-R
ATGGCGCCTGAGGACCACGAGGGGGCCACGTCTCTGCTGCAGAGTTTCGA
GCGCCGCTTCCTGGCGGCTCGCGCGCTGCCCTCTTTTCCCTGGCAGAGCC
TAGAAGAAAAACTAAGGGAGCCCTCAGGTTCTGAGCTGTTGCTGGCTATT
TTGCAGAAG---------CATGAGGCCGTACCCATGGAGCCTTTGGATGC
ACTGTATGAG------GCGCTGGCAGAAGTTCTGATGGCCAGAGAGTCC-
--------ACCCAGTGCCACCGGAGCTATTTGCTGATGTACTGTACTGCG
GGGAAGTGACACTGTCACTGGTCAGGGTCCTGAGGATGCTCACTGACTGC
CAGAGGAAGAAGGCTCCTGACGTCTATGTGGCCTATACGATCCGCAGCCA
GG------ACACGGGCAAGCTGTTCATCACAGAGCTGGACCGCGCTGGGA
TACACTGGGAAGAGGTGGCCCCTCACACTGGCAAACTGTTCCCTTATGAA
GAGCATTCGGCCATCGTAATCCTGA

>B1-001
ATGGCGCCCGAGGAGAACGCGGGGACCGAACTCTTGCTGCAGGGTTTTGA
GCGCCGCTTCCTGGCGGTGCGCACACTGCGCTCCTTCCCCTGGCAGAGCT
TAGAGGCAAAGTTAAGAGACTCATCAGATTCTGAGCTGCTGCGGGATATT
TTGCAGAAGACTGTGAGGCATCCTGTGTGTGTGAAGCACCCGCCGTCAGT
CAAGTATGCCTGGTGCTTTCTCTCAGAACTCATCAAAAAGTCCTCAGGAG
GCTCAGTCACACTCTCCAAGAGCACAGCCATCATCTCCCACGGTACCACA
GGC---------------------------------------CTGGTCAC
ATGGGATGCCGCCCTCTACCTTGCAGAATGGGCCATCGAGAACCCGGCAG
CCTTCATTAACAGACGTGCTGTATTGCCCAGAAGCCATCGTGTCGCTGGT
------------CGGGGTCCT---------GCAGAGGCTGGCTGCCTGCC
GGGAGCACAAGCGGGC---TCCTGA
#---------------------------------------
#---------------------------------------

#=======================================
#
# Aligned_sequences: 2
# 1: G1-M
# 2: G2-H3
# Matrix: /home/BLOSUM62.txt
# GapOpen_penalty: -11.0
# GapExtend_penalty: -1.0
# FSopen_penalty: -30.0
# FSextend_penalty: 0.0
# Execution_time: 231.228389978
#
# Length:         543
# Identity NT:    217/543 40.0%
# Identity AA:    336/1086 30.9%
# Gapopen:        7/543 1.3%
# Gaps:           129/543 23.8%
# FSopen:         0/543 0.0%
# FrameShift:     0/543 0.0%
# Score: 116.0
#
#
#=======================================

>G1-M
ATGGCGCCTGAGGACCACGAGGGGGCCACGTCTCTGCTGCAGAGTTTCGA
GCGCCGCTTCCTGGCGGCTCGCGCGCTGCCCTCCTTTCCCTGGCAGAGCC
TAGAAGAAAAACTAAAGGACCCCTCGGGTTCTGAGCTGTTGCTGGCTATT
CTGCAG---------AGGCATGAGGCTGTACCCACGGAGCCTTTGGATGC
ACTGTATGAG------GCGTTGGCAGAGGTTCTGATGACCCAAGAGTCC-
--------ACCCAGTGCCACCGGAGCTATTTGCTGATGTACTGTACTGCT
GGGAGATGACACTGTCACTGGTCAGGGTCCTGAAGATGCTCGAGGACTGC
C------------------------AGAGGAAGAGCGCTCCTGATGTCTA
TGTAGCCTATACTATCCGCAGCCAGGACACAGGCAAGCTGTTCATCGAAG
AGCTGGACCGTGCTGGAATCTACTGGGAAGAGGTGCCCCCTCACACTGGC
AAACTGTTCCCTTACGAAGAGCATTCAGCCATCGTAATCCTGA

>G2-H3
ATGGCGCCCGAGGAGAACGCGGGGACCGAACTCTTGCTGCAGGGTTTTGA
GCGCCGCTTCCTGGCGGTGCGCACACTGCGCTCCTTCCCCTGGCAGAGCT
TAGAGGCAAAGTTAAGAGACTCATCAGATTCTGAGCTGCTGCGGGATATT
TTGCAGAAGACTGTGAGGCATCCTGTGTGTGTGAAGCACCCGCCGTCAGT
CAAGTATGCCTGGTGCTTTCTCTCAGAACTCATCAAAAAGTCCTCAGGAG
GCTCAGTCACACTCTCCAAGAGCACAGCCATCATCTCCCACGGTACCACA
GGCCTG------GTCACATGGGATGCCGCCCTCTACCTTGCAGAATGGGC
CATCGAGAACCCGGCAGCCTTCATTAACAGACGTGCTGTATTGCCCAGAA
GCCATCGTGTCGCTGGTCGGGGTCCTGCAGAGGCTGGCTGC---------
---------------------------------CTGCCGGGAGCACAAGC
GGGC---------------------------------TCCTGA
#---------------------------------------
#---------------------------------------

#=======================================
#
# Aligned_sequences: 2
# 1: C1-002
# 2: G2-M
# Matrix: /home/BLOSUM62.txt
# GapOpen_penalty: -11.0
# GapExtend_penalty: -1.0
# FSopen_penalty: -30.0
# FSextend_penalty: 0.0
# Execution_time: 231.769829035
#
# Length:         531
# Identity NT:    229/531 43.1%
# Identity AA:    366/1062 34.5%
# Gapopen:        10/531 1.9%
# Gaps:           102/531 19.2%
# FSopen:         0/531 0.0%
# FrameShift:     0/531 0.0%
# Score: 125.0
#
#
#=======================================

>C1-002
ATGGCGCCCGAGGAGAACGCGGGGAGCGAACTCTTGCTGCAGAGTTTCAA
GCGCCGCTTCCTGGCAGCGCGCGCCCTGCGCTCCTTCCGCTGGCAGAGCT
TAGAAGCAAAGTTAAGAGACTCATCAGATTCTGAGCTGCTGCGGGATATT
TTGCAGAAG------------CACGAGGCTGTCCACACAGAGCCTTTGGA
TGAGCTGTACGAGGTGCTGGTGGAGACCCTGATGGCCAAGGAGTCCACCC
AGGGCCACCGGAGCTATTTGCTGACGTGCTGTATTGCCCAGAAGCCATCG
TGTCGCTGGTCGGGGTCCTGCGGA------GGCTGGCTGCCTGCCGGGAG
CACCAGCGGGCTCCTCAATTCTACATGGCCCTTA------CCGTCTGCA-
--ACCCAGAGATGT---GCCAGCTGTTCACCACCGAGCTATGCTGGACTG
GGATCAGATGGGAAGCGGAAGCTCATCATGACCAGAAACTGTTTCCCTAC
AGAGAGCACTTGGAGATGGCAAAGCTGA---

>G2-M
ATGGCGCCTGAGGACCACGAGGGGGCCACGTCTCTGCTGCAGAGTTTCGA
GCGCCGCTTCCTGGCGGCTCGCGCGCTGCCCTCCTTTCCCTGGCAGAGCC
TAGAAGAAAAACTAAAGGACCCCTCGGGTTCTGAGCTGTTGCTGGCTATT
CTGCAGAAGACTGTGAAGCACCCTGTGTGTGTGCAGCACGGACCTTCTGT
GAAGTATGCCCGCTGCTTTCTCTCAAAGCTCATCAAAAAGCCTTCAGGAA
AC---------------------TCAGTTACACTCTCTGAGAGCACTGCC
ATCGTGTCCCATGGCACCACAGGCTTGGTTACATGG--------------
-GACGCTGCTCTCTACCTGGCAGAATGGGCCATTGAGAACCCAGCAGCCT
TCACTGACAGATGTACTGTACTGCTGGGAGATGACACTGTCACTGGTCAG
GGTCCTGAAGATGCTCGAGGACTG---------------------CCAGA
GGAAGAG------------CGCTCCTGATGT
#---------------------------------------
#---------------------------------------

#=======================================
#
# Aligned_sequences: 2
# 1: G1-M
# 2: B2-202
# Matrix: /home/BLOSUM62.txt
# GapOpen_penalty: -11.0
# GapExtend_penalty: -1.0
# FSopen_penalty: -30.0
# FSextend_penalty: 0.0
# Execution_time: 231.526817083
#
# Length:         512
# Identity NT:    216/512 42.2%
# Identity AA:    285/1024 27.8%
# Gapopen:        6/512 1.2%
# Gaps:           109/512 21.3%
# FSopen:         2/512 0.4%
# FrameShift:     217/512 42.4%
# Score: -6.5
#
#
#=======================================

>G1-M
ATGGCGCCTGAGGACCACGAGGGGGCCACGTCTCTGCTGCAGAGTTTCGA
GCGCCGCTTCCTGGCGGCTCGCGCGCTGCCCTCCTTTCCCTGGCAGAGCC
TAGAAGAAAAACTAAAGGACCCCTCGGGTTCTGAGCTGTTGCTGGCTATT
CTGCAGAGGCATGAGGCTGTACCCACGGAGCCTTTGGATGCACTGTATGA
GGCGTTGGCAGAGGTTCTGATGACCCAAGAGTCCACCCAGTGCCACCGGA
GCTATTTGCTGATGTACTGTACTGCTGGGAGATGACACTGTCACTGGTCA
GGGTCCTGAAGATGCTCGAGGACTGCCAGAGG---AAGAGCGCTCCTGAT
GTCTATGTAGCCTATACTATCCGCAGCCAGGACACAGGCAAGCTGTTCAT
CGAAGAGCTGGACCGTGCTGGAATCTACTGGGAAGAGGTGCCCCCTCACA
CTGGCAAACTGTTCCCTTACGAAGAGCATT--CAGCCATCG---------
---TAATCCTGA

>B2-202
ATGCCTGGTGCTTTCTCTCAGAACTCATCAAAAAGTCCTCAG------GA
GGCTCAGTCACACTCTCCAAGAGCACAGCCATCA----------------
--------------------------------------------------
------------------TCTCCCACGGTACCACAGGCCTGGTCACATGG
GATGCCGCCCTCTACCTTGCAGAATGGGCCATCGAGAACCCGGCAGCCTT
CATTAACA--GACGTGCTGTATTGCCCAGAAGCCATCGTGTCGCTGGTCG
GGGTCCTGCAGAGGCTGGCTGCCTGCCGGGAGCACAAGCGGGCTCCTGAG
GTCTACGTGGCCTTTACCGTCCGCAACCCAGAGACATGCCAGCTGTTCAC
CACCGAGCTAGGCCGGGATGGGATCAGATGGGAAGCGGAAGCTCATCATG
ACCAGAAACTGTTTCCCTATGGAGAGCACTTGGAGATGGCAATGCTGAAC
CTCACACTGTAG
#---------------------------------------
#---------------------------------------

#=======================================
#
# Aligned_sequences: 2
# 1: G1-M
# 2: G3-R
# Matrix: /home/BLOSUM62.txt
# GapOpen_penalty: -11.0
# GapExtend_penalty: -1.0
# FSopen_penalty: -30.0
# FSextend_penalty: 0.0
# Execution_time: 231.647152901
#
# Length:         509
# Identity NT:    273/509 53.6%
# Identity AA:    474/1018 46.6%
# Gapopen:        4/509 0.8%
# Gaps:           106/509 20.8%
# FSopen:         1/509 0.2%
# FrameShift:     235/509 46.2%
# Score: 231.0
#
#
#=======================================

>G1-M
ATGGCGCCTGAGGACCACGAGGGGGCCACGTCTCTGCTGCAGAGTTTCGA
GCGCCGCTTCCTGGCGGCTCGCGCGCTGCCCTCCTTTCCCTGGCAGAGCC
TAGAAGAAAAACTAAAGGACCCCTCGGGTTCTGAGCTGTTGCTGGCTATT
CTGCAGAGGCATGAGGCTGTACCCACGGAGCCTTTGGATGCACTGTATGA
GGCGTTGGCAGAGGTTCTGATGACCCAAGAGTCCACCCAGTGCCACCGGA
GCTATTTGCTGATGTACTGTACTGCTGGGAGATGACACTGTCACTGGTCA
GGGTCCTGAAGATGCTCGAGGACTGCCAGAGGAAGAGCGCTCCTGATGTC
TATGTAGCCTATACTATCCGCAGCCAGGACACAGGCAAGCTGTTCATCGA
AGAGCTGGACCGTGCTGGAATCTACTGGGAAGAGGTGCCCCCTCACACTG
GCAAACTGTTCCCTTACGAAGAGCATTCAGCCATCGTAATCCTGA-----
---------

>G3-R
ATTCCCGCTGCTTTCTCTCGAAGCTCATCAAAAAGCCTTCAGGAGACTCA
GTCACACTCTCTG------AGAGCACAGCCATCG----------------
--------------------------------------------------
------------------TGTCCCATGGCACCACAGGCTTGGTTACATGG
GACGCTGCTCTCTACCTGGCAGAATGGGCCATCGAGAACCCAGCAGCCTT
CACTGACA--GATGTACTGTACTGCGGGGAAGTGACACTGTCACTGGTCA
GGGTCCTGAGGATGCTCACTGACTGCCAGAGGAAGAAGGCTCCTGACGTC
TATGTGGCCTATACGATCCGCAGCCAGGACACGGGCAAGCTGTTCATCAC
AGAGCTAGACCGCGCTGGGATACACTGGGAAGAGGTGGCCCCTCACACTG
GCAAACTGTTCCCTTATGAAGAGCATTCGGCCATCGTAATCCTGAAGCTC
ACGCTGACC
#---------------------------------------
#---------------------------------------

#=======================================
#
# Aligned_sequences: 2
# 1: C1-002
# 2: G2-H3
# Matrix: /home/BLOSUM62.txt
# GapOpen_penalty: -11.0
# GapExtend_penalty: -1.0
# FSopen_penalty: -30.0
# FSextend_penalty: 0.0
# Execution_time: 232.242802143
#
# Length:         611
# Identity NT:    267/611 43.7%
# Identity AA:    486/1222 39.8%
# Gapopen:        4/611 0.7%
# Gaps:           262/611 42.9%
# FSopen:         1/611 0.2%
# FrameShift:     85/611 13.9%
# Score: 218.5
#
#
#=======================================

>C1-002
ATGGCGCCCGAGGAGAACGCGGGGAGCGAACTCTTGCTGCAGAGTTTCAA
GCGCCGCTTCCTGGCAGCGCGCGCCCTGCGCTCCTTCCGCTGGCAGAGCT
TAGAAGCAAAGTTAAGAGACTCATCAGATTCTGAGCTGCTGCGGGATATT
TTGCAGAAG---------CACGAGGCTGTCCACACAGAGCCTTTGGATGA
GCTGTACGAGGTGCTGGTGGAGACCCTGATGGCCAAGGAGTCCACCCAGG
GCCAC---------------------------------------------
--------------------------------------------------
-------CGGAGCTATTTG--CTGACGTGCTGTATTGCCCAGAAGCCATC
GTGTCGCTGGTCGGGGTCCTGCGGAGGCTGGCTGCCTGCCGGGAGCACCA
GCGGGCTCCTCAATTCTACATGGCCCTTACCGTCTGCAACCCAGAGATGT
GCCAGCTGTTCACCACCGAGCTATGCTGGACTGGGATCAGATGGGAAGCG
GAAGCTCATCATGACCAGAAACTGTTTCCCTACAGAGAGCACTTGGAGAT
GGCAAAGCTGA

>G2-H3
ATGGCGCCCGAGGAGAACGCGGGGACCGAACTCTTGCTGCAGGGTTTTGA
GCGCCGCTTCCTGGCGGTGCGCACACTGCGCTCCTTCCCCTGGCAGAGCT
TAGAGGCAAAGTTAAGAGACTCATCAGATTCTGAGCTGCTGCGGGATATT
TTGCAGAAGACTGTGAGGCATCCTGTGTGTGTGAAGCACCCGCCGTCAGT
CAAGTATGCCTGGTGCTTTCTCTCAGAACTCATCAAAAAGTCCTCAGGAG
GCTCAGTCACACTCTCCAAGAGCACAGCCATCATCTCCCACGGTACCACA
GGCCTGGTCACATGGGATGCCGCCCTCTACCTTGCAGAATGGGCCATCGA
GAACCCGGCAGCCTTCATTAACAGACGTGCTGTATTGCCCAGAAGCCATC
GTGTCGCTGGTCGGGGTCCTGCAGAGGCTGGCTGCCTGCCGGGAGCACAA
GCGGGC--------------------------------------------
--------------------------------------------------
--------------------------------------------------
-----TCCTGA
#---------------------------------------
#---------------------------------------

#=======================================
#
# Aligned_sequences: 2
# 1: G1-R
# 2: G3-R
# Matrix: /home/BLOSUM62.txt
# GapOpen_penalty: -11.0
# GapExtend_penalty: -1.0
# FSopen_penalty: -30.0
# FSextend_penalty: 0.0
# Execution_time: 231.473742962
#
# Length:         509
# Identity NT:    297/509 58.3%
# Identity AA:    549/1018 53.9%
# Gapopen:        4/509 0.8%
# Gaps:           106/509 20.8%
# FSopen:         1/509 0.2%
# FrameShift:     235/509 46.2%
# Score: 307.5
#
#
#=======================================

>G1-R
ATGGCGCCTGAGGACCACGAGGGGGCCACGTCTCTGCTGCAGAGTTTCGA
GCGCCGCTTCCTGGCGGCTCGCGCGCTGCCCTCTTTTCCCTGGCAGAGCC
TAGAAGAAAAACTAAGGGAGCCCTCAGGTTCTGAGCTGTTGCTGGCTATT
TTGCAGAAGCATGAGGCCGTACCCATGGAGCCTTTGGATGCACTGTATGA
GGCGCTGGCAGAAGTTCTGATGGCCAGAGAGTCCACCCAGTGCCACCGGA
GCTATTTGCTGATGTACTGTACTGCGGGGAAGTGACACTGTCACTGGTCA
GGGTCCTGAGGATGCTCACTGACTGCCAGAGGAAGAAGGCTCCTGACGTC
TATGTGGCCTATACGATCCGCAGCCAGGACACGGGCAAGCTGTTCATCAC
AGAGCTGGACCGCGCTGGGATACACTGGGAAGAGGTGGCCCCTCACACTG
GCAAACTGTTCCCTTATGAAGAGCATTCGGCCATCGTAATCCTGA-----
---------

>G3-R
ATTCCCGCTGCTTTCTCTCGAAGCTCATCAAAAAGCCTTCAGGAGACTCA
GTCACACTCTCTG------AGAGCACAGCCATCG----------------
--------------------------------------------------
------------------TGTCCCATGGCACCACAGGCTTGGTTACATGG
GACGCTGCTCTCTACCTGGCAGAATGGGCCATCGAGAACCCAGCAGCCTT
CACTGACA--GATGTACTGTACTGCGGGGAAGTGACACTGTCACTGGTCA
GGGTCCTGAGGATGCTCACTGACTGCCAGAGGAAGAAGGCTCCTGACGTC
TATGTGGCCTATACGATCCGCAGCCAGGACACGGGCAAGCTGTTCATCAC
AGAGCTAGACCGCGCTGGGATACACTGGGAAGAGGTGGCCCCTCACACTG
GCAAACTGTTCCCTTATGAAGAGCATTCGGCCATCGTAATCCTGAAGCTC
ACGCTGACC
#---------------------------------------
#---------------------------------------

#=======================================
#
# Aligned_sequences: 2
# 1: G1-H2
# 2: B2-202
# Matrix: /home/BLOSUM62.txt
# GapOpen_penalty: -11.0
# GapExtend_penalty: -1.0
# FSopen_penalty: -30.0
# FSextend_penalty: 0.0
# Execution_time: 232.191787004
#
# Length:         512
# Identity NT:    295/512 57.6%
# Identity AA:    537/1024 52.4%
# Gapopen:        4/512 0.8%
# Gaps:           106/512 20.7%
# FSopen:         1/512 0.2%
# FrameShift:     238/512 46.5%
# Score: 314.5
#
#
#=======================================

>G1-H2
ATGGCGCCCGAGGAGAACGCGGGGACCGAACTCTTGCTGCAGGGTTTTGA
GCGCCGCTTCCTGGCGGTGCGCACACTGCGCTCCTTCCCCTGGCAGAGCT
TAGAGGCAAAGTTAAGAGACTCATCAGATTCTGAGCTGCTGCGGGATATT
TTGCAGAAGCACGAGGCTGTCCACACGGAGCCTTTGGACAAACTGTACGA
GGTGCTCACGGAGACTCTGATGGCCAAGGAGTCCACCCAGGGCCACCGGA
GCTATTTGCTGACGTGCTGTATTGCCCAGAAGCCATCGTGTCGCTGGTCG
GGGTCCTGCAGAGGCTGGCTGCCTGCCGGGAGCACAAGCGGGCTCCTGAG
GTCTACGTGGCCTTTACCGTCCGCAACCCAGAGACGTGCCAGCTGTTCAC
CACCGAGCTAGGCCGGGATGGGATCAGATGGGAAGCGGAAGCTCATCATG
ACCAGAAACTGTTTCCCTATGGAGAGCACTTGGAGATGGCAATGCTGA--
------------

>B2-202
ATGCCT--------------------------------------------
----------------------------GGTGCTTTCTCTCAGAACTCAT
CAAAAAGTCCTCAGGAGGCTCAGTCACACTCTCCA---------------
---AGAGCACAGCCATCATCTCCCACGGTACCACAGGCCTGGTCACATGG
GATGCCGCCCTCTACCTTGCAGAATGGGCCATCGAGAACCCGGCAGCCTT
CATTAACA--GACGTGCTGTATTGCCCAGAAGCCATCGTGTCGCTGGTCG
GGGTCCTGCAGAGGCTGGCTGCCTGCCGGGAGCACAAGCGGGCTCCTGAG
GTCTACGTGGCCTTTACCGTCCGCAACCCAGAGACATGCCAGCTGTTCAC
CACCGAGCTAGGCCGGGATGGGATCAGATGGGAAGCGGAAGCTCATCATG
ACCAGAAACTGTTTCCCTATGGAGAGCACTTGGAGATGGCAATGCTGAAC
CTCACACTGTAG
#---------------------------------------
#---------------------------------------

#=======================================
#
# Aligned_sequences: 2
# 1: G1-H2
# 2: G3-M
# Matrix: /home/BLOSUM62.txt
# GapOpen_penalty: -11.0
# GapExtend_penalty: -1.0
# FSopen_penalty: -30.0
# FSextend_penalty: 0.0
# Execution_time: 232.239593983
#
# Length:         512
# Identity NT:    220/512 43.0%
# Identity AA:    288/1024 28.1%
# Gapopen:        5/512 1.0%
# Gaps:           109/512 21.3%
# FSopen:         2/512 0.4%
# FrameShift:     235/512 45.9%
# Score: -1.5
#
#
#=======================================

>G1-H2
ATGGCGCCCGAGGAGAACGCGGGGACCGAACTCTTGCTGCAGGGTTTTGA
GCGCCGCTTCCTGGCGGTGCGCACACTGCGCTCCTTCCCCTGGCAGAGCT
TAGAGGCAAAGTTAAGAGACTCATCAGATTCTGAGCTGCTGCGGGATATT
TTGCAGAAGCACGAGGCTGTCCACACGGAGCCTTTGGACAAACTGTACGA
GGTGCTCACGGAGACTCTGATGGCCAAGGAGTCCACCCAGGGCCACCGGA
GCTATTTGCTGACGTGCTGTATTGCCCAGAAGCCATCGTGTCGCTGGTCG
GGGTCCTGCAGAGGCTGGCTGCCTGCCGGGAGCACAAGCGGGCTCCTGAG
GTCTACGTGGCCTTTACCGTCCGCAACCCAGAGACGTGCCAGCTGTTCAC
CACCGAGCTAGGCCGGGATGGGATCAGATGGGAAGCGGAAGCTCATCATG
ACCAGAAACTGTTTCCCTATGGAGAGCACTTGGAGATGGCAATGCTGA--
------------

>G3-M
ATGCCCGCTGCTTTCTCTCAAAGCTCATCAAAAAGCCTTCAG------GA
AACTCAGTTACACTCTCTGAGAGCACTGCCATCGTGTCCC----------
--------------------------------------------------
------------------------ATGGCACCACAGGCTTGGTTACATGG
GACGCTGCTCTCTACCTGGCAGAATGGGCCATTGAGAACCCAGCAGCCTT
CACTGACA--GATGTACTGTACTGCTGGGAGATGACACTGTCACTGGTCA
GGGTCCTGAAGATGCTCGAGGACTGCC---AGAGGAAGAGCGCTCCTGAT
GTCTATGTAGCCTATACTATCCGCAGCCAGGACACAGGCAAGCTGTTCAT
CGAAGAGCTAGACCGTGCTGGAATCTACTGGGAAGAGGTGCCCCCTCACA
CTGGCAAACTGTTCCCTTACGAAGAGCATTCAGCCATCGTAATCCTGAAG
CTGGTGCTGACC
#---------------------------------------
#---------------------------------------

#=======================================
#
# Aligned_sequences: 2
# 1: G1-R
# 2: G3-Co
# Matrix: /home/BLOSUM62.txt
# GapOpen_penalty: -11.0
# GapExtend_penalty: -1.0
# FSopen_penalty: -30.0
# FSextend_penalty: 0.0
# Execution_time: 231.850735903
#
# Length:         537
# Identity NT:    219/537 40.8%
# Identity AA:    348/1074 32.4%
# Gapopen:        7/537 1.3%
# Gaps:           159/537 29.6%
# FSopen:         2/537 0.4%
# FrameShift:     237/537 44.1%
# Score: 27.5
#
#
#=======================================

>G1-R
ATGGCGCCTGAGGACCACGAGGGGGCCACGTCTCTGCTGCAGAGTTTCGA
G---------CGCCGCTTCCTGGCGGCTCGCGCGCTGCCCTCTTTT----
-----------CCCTGGCAGAGCCTAGAAGAAAAACTAAGGGAGCCCTCA
GGTTCTGAGCTGTTGCTGGCTATTTTGCAGAAGCATGAGGCCGTACCCAT
GGAGCCTTTGGATGCACTGTATGAGGCGCTGGCAGAAGTTCTGATGGCCA
GAGAGTCCACCCAGTGCCACCGGAGCTATTTG-CTGATGTACTGTACTGC
GGGGAAGTGACACTGTCACTGGTCAGGGTCCTGAGGATGCTCACTGACTG
CCAGAGGAAGAAG---GCTCCTGACGTCTATGTGGCCTATACGATCCGCA
GCCAGGACACGGGCAAGCTGTTCATCACAGAGCTGGACCGCGCTGGGATA
CACTGGGAAGAGGTGGCCCCTCACACTGGCAAACTGTTCCCTTATGAAGA
GCATTCGGCCATCGTAATCCTGA--------------

>G3-Co
ATT---------------CCCGGAGCTTTCTCTCTGAGCTCATCAGAAAG
CCTTCAGGTGACTCGGTCACCCTCTGCGAGAGCACGGCCATCGTGTCTCA
TGGGACCACAGGCCTGGTCACGTGGAACGCCGCGCTCTACCTGGCCGAGT
GGG-----------------------------------------------
--------------------------------------------------
-----CCGTGGAGAACCCAGCGGTCTTCGCTCACAGACGTGCTGTATTGT
CCTGAAACGGTCCTCTCCCTGGTTGGGGTCCTGCGGAAGCTCTCCACCTG
CCGGAAGGACCAGCGGGCTCCTGATGCCTACATTGCCTTCACCATCCGCA
ACCCGGAGACGTGCCAGCTGTTCACCACGGAGCTGGGCCAGGCTGGGATC
CCGTGGGAAGAGGTGCCTTGTCATGACCAGAAACTGTTTCCCTACGAAGA
GCACTCGGAGATGGCGATTCTGAAACTAACGCTGTAG
#---------------------------------------
#---------------------------------------

#=======================================
#
# Aligned_sequences: 2
# 1: G1-H2
# 2: G2-R
# Matrix: /home/BLOSUM62.txt
# GapOpen_penalty: -11.0
# GapExtend_penalty: -1.0
# FSopen_penalty: -30.0
# FSextend_penalty: 0.0
# Execution_time: 232.568490982
#
# Length:         528
# Identity NT:    217/528 41.1%
# Identity AA:    330/1056 31.3%
# Gapopen:        7/528 1.3%
# Gaps:           96/528 18.2%
# FSopen:         0/528 0.0%
# FrameShift:     0/528 0.0%
# Score: 107.0
#
#
#=======================================

>G1-H2
ATGGCGCCCGAGGAGAACGCGGGGACCGAACTCTTGCTGCAGGGTTTTGA
GCGCCGCTTCCTGGCGGTGCGCACACTGCGCTCCTTCCCCTGGCAGAGCT
TAGAGGCAAAGTTAAGAGACTCATCAGATTCTGAGCTGCTGCGGGATATT
TTGCAGAAG------------CACGAGGCTGTCCACACGGAGCCTTTGGA
CAAACTGTACGAGGTGCTCACGGAGACTCTGATGGCCAAGGAGTCCACCC
AGGGCCACCGGAGCTATTTGCTGACGTGCTGTATTGCCCAGAAGCCATCG
------TGTCGCTGGTCGGGGTCCTGCAGAGGCTGGCTGCCTGCCGGGAG
CACAAGCGGGCTCCTGAGGTCTACGTGGCCTTTA------CCGTCCGCAA
CCCAGAGACGTGCCAGCTGT------TCACCACCGAGCTAGGCCGGGATG
GGATCAGATGGGAAGCGGAAGCTCATCATGACCAGAAACTGTTTCCCTAT
GGAGAGCACTTGGAGATGGCAATGCTGA

>G2-R
ATGGCGCCTGAGGACCACGAGGGGGCCACGTCTCTGCTGCAGAGTTTCGA
GCGCCGCTTCCTGGCGGCTCGCGCGCTGCCCTCTTTTCCCTGGCAGAGCC
TAGAAGAAAAACTAAGGGAGCCCTCAGGTTCTGAGCTGTTGCTGGCTATT
TTGCAGAAGACTGTGAAGCACCCTGTGTGTGTCCAGCATGGGCCCTCTCT
GAAGTATTCCCGCTGCTTTCTCTCGAAGCTCATCAAAAAGCCTTCAGGAG
ACTCAGTCACACTCTCTGAGAGCACAGCCATCGTGTCCCATGGCACCACA
GGCTTGGTTACATGGGAC--------------------------------
----GCTGCTCTCTACCTGGCAGAATGGGCCATCGAGAACCCAGCAGCCT
TCACTGACAGATGTACTGTACTGCGGGGAAGTGACACTGTCACTGGTCAG
GGTCCTGAGGATGCTCACTGACTGCCA------------------GAGGA
AGAAGGCTCCTGACGT------------
#---------------------------------------
#---------------------------------------

#=======================================
#
# Aligned_sequences: 2
# 1: G1-R
# 2: G3-H1
# Matrix: /home/BLOSUM62.txt
# GapOpen_penalty: -11.0
# GapExtend_penalty: -1.0
# FSopen_penalty: -30.0
# FSextend_penalty: 0.0
# Execution_time: 232.081189156
#
# Length:         512
# Identity NT:    223/512 43.6%
# Identity AA:    291/1024 28.4%
# Gapopen:        6/512 1.2%
# Gaps:           109/512 21.3%
# FSopen:         2/512 0.4%
# FrameShift:     235/512 45.9%
# Score: 4.5
#
#
#=======================================

>G1-R
ATGGCGCCTGAGGACCACGAGGGGGCCACGTCTCTGCTGCAGAGTTTCGA
GCGCCGCTTCCTGGCGGCTCGCGCGCTGCCCTCTTTTCCCTGGCAGAGCC
TAGAAGAAAAACTAAGGGAGCCCTCAGGTTCTGAGCTGTTGCTGGCTATT
TTGCAGAAGCATGAGGCCGTACCCATGGAGCCTTTGGATGCACTGTATGA
GGCGCTGGCAGAAGTTCTGATGGCCAGAGAGTCCACCCAGTGCCACCGGA
GCTATTTGCTGATGTACTGTACTGCGGGGAAGTGACACTGTCACTGGTCA
GGGTCCTGAGGATGCTCACTGACTGCCAGAGGAAGAAG---GCTCCTGAC
GTCTATGTGGCCTATACGATCCGCAGCCAGGACACGGGCAAGCTGTTCAT
CACAGAGCTGGACCGCGCTGGGATACACTGGGAAGAGGTGGCCCCTCACA
CTGGCAAACTGTTCCCTTATGAAGAGCATTCGGCCATCGTAATCCTGA--
------------

>G3-H1
ATGCCCGGTGCTTTCTCTCAGAACTCATCAAAA------AGCCCTCGGGA
GGCTCAGTCACACTCTCCAAGAGCACAGCCATCATCTCCCACGGCATCAC
AGTCCTGGTCACATGGGATGCCGCCCTCTACC------------------
TTGCAGAATGGGCCATCGAGAACCCAGCAGCCT-----------------
-------------------------------------------------T
CACTGATA--GACGTGCTGTATTGCCCAGAAGCCATCGTGTCGCTGGTCG
GGGTCCTGCGGAGGCTGGCTGCCTGCCGGGAGCACCAGCGGGCTCCTCAA
TTCTACATGGCCCTTACCGTCTGCAACCCAGAGATGTGCCAGCTGTTCAC
CACCGAGCTAGGCTGGACTGGGATCAGATGGGAAGCGGAAGCTCATCATG
ACCAGAAACTGTTTCCCTACAGAGAGCACTTGGAGATGGCAAAGCTGAAC
CTCACACTGTAG
#---------------------------------------
#---------------------------------------

#=======================================
#
# Aligned_sequences: 2
# 1: G1-H3
# 2: G3-R
# Matrix: /home/BLOSUM62.txt
# GapOpen_penalty: -11.0
# GapExtend_penalty: -1.0
# FSopen_penalty: -30.0
# FSextend_penalty: 0.0
# Execution_time: 232.642323017
#
# Length:         512
# Identity NT:    227/512 44.3%
# Identity AA:    297/1024 29.0%
# Gapopen:        5/512 1.0%
# Gaps:           109/512 21.3%
# FSopen:         2/512 0.4%
# FrameShift:     235/512 45.9%
# Score: 15.0
#
#
#=======================================

>G1-H3
ATGGCGCCCGAGGAGAACGCGGGGACCGAACTCTTGCTGCAGGGTTTTGA
GCGCCGCTTCCTGGCGGTGCGCACACTGCGCTCCTTCCCCTGGCAGAGCT
TAGAGGCAAAGTTAAGAGACTCATCAGATTCTGAGCTGCTGCGGGATATT
TTGCAGAAGCACGAGGCTGTCCACACGGAGCCTTTGGACAAACTGTACGA
GGTGCTCGCGGAGACTCTGATGGCCAAGGAGTCCACCCAGGGCCACCGGA
GCTATTTGCTGACGTGCTGTATTGCCCAGAAGCCATCGTGTCGCTGGTCG
GGGTCCTGCAGAGGCTGGCTGCCTGCCGGGAGCACAAGCGGGCTCCTGAG
GTCTACGTGGCCTTTACCGTCCGCAACCCAGAGACATGCCAGCTGTTCAC
CACCGAGCTAGGCCGGGATGGGATCAGATGGGAAGCGGAAGCTCATCATG
ACCAGAAACTGTTTCCCTATGGAGAGCACTTGGAGATGGCAATGCTGA--
------------

>G3-R
ATTCCCGCTGCTTTCTCTCGAAGCTCATCAAAAAGCCTTCAG------GA
GACTCAGTCACACTCTCTGAGAGCACAGCCATCGTGTCCC----------
--------------------------------------------------
------------------------ATGGCACCACAGGCTTGGTTACATGG
GACGCTGCTCTCTACCTGGCAGAATGGGCCATCGAGAACCCAGCAGCCTT
CACTGACA--GATGTACTGTACTGCGGGGAAGTGACACTGTCACTGGTCA
GGGTCCTGAGGATGCTCACTGACTGCC---AGAGGAAGAAGGCTCCTGAC
GTCTATGTGGCCTATACGATCCGCAGCCAGGACACGGGCAAGCTGTTCAT
CACAGAGCTAGACCGCGCTGGGATACACTGGGAAGAGGTGGCCCCTCACA
CTGGCAAACTGTTCCCTTATGAAGAGCATTCGGCCATCGTAATCCTGAAG
CTCACGCTGACC
#---------------------------------------
#---------------------------------------

#=======================================
#
# Aligned_sequences: 2
# 1: G1-H3
# 2: G2-H3
# Matrix: /home/BLOSUM62.txt
# GapOpen_penalty: -11.0
# GapExtend_penalty: -1.0
# FSopen_penalty: -30.0
# FSextend_penalty: 0.0
# Execution_time: 232.806652069
#
# Length:         611
# Identity NT:    284/611 46.5%
# Identity AA:    528/1222 43.2%
# Gapopen:        5/611 0.8%
# Gaps:           262/611 42.9%
# FSopen:         1/611 0.2%
# FrameShift:     91/611 14.9%
# Score: 257.5
#
#
#=======================================

>G1-H3
ATGGCGCCCGAGGAGAACGCGGGGACCGAACTCTTGCTGCAGGGTTTTGA
GCGCCGCTTCCTGGCGGTGCGCACACTGCGCTCCTTCCCCTGGCAGAGCT
TAGAGGCAAAGTTAAGAGACTCATCAGATTCTGAGCTGCTGCGGGATATT
TTGCAGAAG---------CACGAGGCTGTCCACACGGAGCCT--------
--------------------------------------------------
-----------TTGGACAAACTGTACGAGGTGCTC---------------
------------------GCGGAGACTCTGATGGCCAAGGAGTCCACCCA
GGGCCACCGGAGCTATTTG--CTGACGTGCTGTATTGCCCAGAAGCCATC
GTGTCGCTGGTCGGGGTCCTGCAGAGGCTGGCTGCCTGCCGGGAGCACAA
GCGGGCTCCTGAGGTCTACGTGGCCTTTACCGTCCGCAACCCAGAGACAT
GCCAGCTGTTCACCACCGAGCTAGGCCGGGATGGGATCAGATGGGAAGCG
GAAGCTCATCATGACCAGAAACTGTTTCCCTATGGAGAGCACTTGGAGAT
GGCAATGCTGA

>G2-H3
ATGGCGCCCGAGGAGAACGCGGGGACCGAACTCTTGCTGCAGGGTTTTGA
GCGCCGCTTCCTGGCGGTGCGCACACTGCGCTCCTTCCCCTGGCAGAGCT
TAGAGGCAAAGTTAAGAGACTCATCAGATTCTGAGCTGCTGCGGGATATT
TTGCAGAAGACTGTGAGGCATCCTGTGTGTGTGAAGCACCCGCCGTCAGT
CAAGTATGCCTGGTGCTTTCTCTCAGAACTCATCAAAAAGTCCTCAGGAG
GCTCAGTCACACTCTCCAAGAGCACAGCCATCATCTCCCACGGTACCACA
GGCCTGGTCACATGGGATGCCGCCCTCTACCTTGCAGAATGGGCCATCGA
GAACCCGGCAGCCTTCATTAACAGACGTGCTGTATTGCCCAGAAGCCATC
GTGTCGCTGGTCGGGGTCCTGCAGAGGCTGGCTGCCTGCCGGGAGCACAA
GCGGGCTCCTGA--------------------------------------
--------------------------------------------------
--------------------------------------------------
-----------
#---------------------------------------
#---------------------------------------

#=======================================
#
# Aligned_sequences: 2
# 1: G1-Ch
# 2: G2-R
# Matrix: /home/BLOSUM62.txt
# GapOpen_penalty: -11.0
# GapExtend_penalty: -1.0
# FSopen_penalty: -30.0
# FSextend_penalty: 0.0
# Execution_time: 233.065680027
#
# Length:         516
# Identity NT:    221/516 42.8%
# Identity AA:    330/1032 32.0%
# Gapopen:        5/516 1.0%
# Gaps:           72/516 14.0%
# FSopen:         0/516 0.0%
# FrameShift:     0/516 0.0%
# Score: 115.0
#
#
#=======================================

>G1-Ch
ATGGCGCCCGAGGAGAACGCGGGGAGCGAACTCTTGCTGCAGAGTTTCAA
GCGCCGCTTCCTGGCGGCGCGCGCCCTGCGCTCCTTCCCCTGGCAGAGCT
TAGAAGCAAAGTTAAGTGACCCATCAGATTCTGAGCTTCTGTGGGATATT
TTGCAGAAG------------CACGAGGCTGTCCACACAGAGCCTTTGGA
CGAGCTGTACAAGGCGTTGGCGGAGACCCTGATGGCCAAGGAGTCCACCC
AGGGCCACCGGAGCTATTTGCTGATGTGCTGTATTGCCCAGAAGCCATCG
TGTCGCTGGTCGGGGTCCTGCAGAGGCTGGCTGCCTGCCGGGAGCACCAG
CGGGCTCCTCAAGTCTACATGGCCCTTACCGTCCGCAACCCAGAGACGTG
CCAGCTGT------TCACCACCGAGCTATGCTGGACTGGGATCAGATGGG
AAGCGGAAGCTCATCATGACCAGAAACTGTTTCCCTACAGAGAGCACTTG
GAGATGGCAATGCTGA

>G2-R
ATGGCGCCTGAGGACCACGAGGGGGCCACGTCTCTGCTGCAGAGTTTCGA
GCGCCGCTTCCTGGCGGCTCGCGCGCTGCCCTCTTTTCCCTGGCAGAGCC
TAGAAGAAAAACTAAGGGAGCCCTCAGGTTCTGAGCTGTTGCTGGCTATT
TTGCAGAAGACTGTGAAGCACCCTGTGTGTGTCCAGCATGGGCCCTCTCT
GAAGTATTCCCGCTGCTTTCTCTCGAAGCTCATCAAAAAGCCTTCAGGAG
ACTCA------------------------GTCACACTCTCTGAGAGCACA
GCCATCGTGTCCCATGGCACCACAGGCTTGGTTACATGGGACGCTGCTCT
CTACCTGGCAGAATGGGCCATCGAGAACCCAGCAGCCTTCACTGACAGAT
GTACTGTACTGCGGGGAAGTGACACTGTCACTGGTCAGGGTCCTGAGGAT
GCTCACTGACTGCCA------------------GAGGAAGAAGGCTCCTG
ACGT------------
#---------------------------------------
#---------------------------------------

#=======================================
#
# Aligned_sequences: 2
# 1: G1-H2
# 2: B1-001
# Matrix: /home/BLOSUM62.txt
# GapOpen_penalty: -11.0
# GapExtend_penalty: -1.0
# FSopen_penalty: -30.0
# FSextend_penalty: 0.0
# Execution_time: 233.089845896
#
# Length:         611
# Identity NT:    281/611 46.0%
# Identity AA:    528/1222 43.2%
# Gapopen:        4/611 0.7%
# Gaps:           262/611 42.9%
# FSopen:         1/611 0.2%
# FrameShift:     91/611 14.9%
# Score: 257.5
#
#
#=======================================

>G1-H2
ATGGCGCCCGAGGAGAACGCGGGGACCGAACTCTTGCTGCAGGGTTTTGA
GCGCCGCTTCCTGGCGGTGCGCACACTGCGCTCCTTCCCCTGGCAGAGCT
TAGAGGCAAAGTTAAGAGACTCATCAGATTCTGAGCTGCTGCGGGATATT
TTGCAGAAG---------CACGAGGCTGTCCACACGGAGCCTTTGGACAA
ACTGTACGAGGTGCTCACGGAGACTCTGATGGCCAAGGAGTCCACCCAGG
GCCAC---------------------------------------------
--------------------------------------------------
-------CGGAGCTATTTG--CTGACGTGCTGTATTGCCCAGAAGCCATC
GTGTCGCTGGTCGGGGTCCTGCAGAGGCTGGCTGCCTGCCGGGAGCACAA
GCGGGCTCCTGAGGTCTACGTGGCCTTTACCGTCCGCAACCCAGAGACGT
GCCAGCTGTTCACCACCGAGCTAGGCCGGGATGGGATCAGATGGGAAGCG
GAAGCTCATCATGACCAGAAACTGTTTCCCTATGGAGAGCACTTGGAGAT
GGCAATGCTGA

>B1-001
ATGGCGCCCGAGGAGAACGCGGGGACCGAACTCTTGCTGCAGGGTTTTGA
GCGCCGCTTCCTGGCGGTGCGCACACTGCGCTCCTTCCCCTGGCAGAGCT
TAGAGGCAAAGTTAAGAGACTCATCAGATTCTGAGCTGCTGCGGGATATT
TTGCAGAAGACTGTGAGGCATCCTGTGTGTGTGAAGCACCCGCCGTCAGT
CAAGTATGCCTGGTGCTTTCTCTCAGAACTCATCAAAAAGTCCTCAGGAG
GCTCAGTCACACTCTCCAAGAGCACAGCCATCATCTCCCACGGTACCACA
GGCCTGGTCACATGGGATGCCGCCCTCTACCTTGCAGAATGGGCCATCGA
GAACCCGGCAGCCTTCATTAACAGACGTGCTGTATTGCCCAGAAGCCATC
GTGTCGCTGGTCGGGGTCCTGCAGAGGCTGGCTGCCTGCCGGGAGCACAA
GCGGGCTCCTGA--------------------------------------
--------------------------------------------------
--------------------------------------------------
-----------
#---------------------------------------
#---------------------------------------

#=======================================
#
# Aligned_sequences: 2
# 1: G1-H2
# 2: G3-H1
# Matrix: /home/BLOSUM62.txt
# GapOpen_penalty: -11.0
# GapExtend_penalty: -1.0
# FSopen_penalty: -30.0
# FSextend_penalty: 0.0
# Execution_time: 233.161844969
#
# Length:         512
# Identity NT:    278/512 54.3%
# Identity AA:    480/1024 46.9%
# Gapopen:        4/512 0.8%
# Gaps:           106/512 20.7%
# FSopen:         1/512 0.2%
# FrameShift:     238/512 46.5%
# Score: 261.5
#
#
#=======================================

>G1-H2
ATGGCGCCCGAGGAGAACGCGGGGACCGAACTCTTGCTGCAGGGTTTTGA
GCGCCGCTTCCTGGCGGTGCGCACACTGCGCTCCTTCCCCTGGCAGAGCT
TAGAGGCAAAGTTAAGAGACTCATCAGATTCTGAGCTGCTGCGGGATATT
TTGCAGAAGCACGAGGCTGTCCACACGGAGCCTTTGGACAAACTGTACGA
GGTGCTCACGGAGACTCTGATGGCCAAGGAGTCCACCCAGGGCCACCGGA
GCTATTTGCTGACGTGCTGTATTGCCCAGAAGCCATCGTGTCGCTGGTCG
GGGTCCTGCAGAGGCTGGCTGCCTGCCGGGAGCACAAGCGGGCTCCTGAG
GTCTACGTGGCCTTTACCGTCCGCAACCCAGAGACGTGCCAGCTGTTCAC
CACCGAGCTAGGCCGGGATGGGATCAGATGGGAAGCGGAAGCTCATCATG
ACCAGAAACTGTTTCCCTATGGAGAGCACTTGGAGATGGCAATGCTGA--
------------

>G3-H1
ATGCCC--------------------------------------------
----------------------------GGTGCTTTCTCTCAGAACTCAT
CAAAAAGCCCTCGGGAGGCTCAGTCACACTCTCCA---------------
---AGAGCACAGCCATCATCTCCCACGGCATCACAGTCCTGGTCACATGG
GATGCCGCCCTCTACCTTGCAGAATGGGCCATCGAGAACCCAGCAGCCTT
CACTGATA--GACGTGCTGTATTGCCCAGAAGCCATCGTGTCGCTGGTCG
GGGTCCTGCGGAGGCTGGCTGCCTGCCGGGAGCACCAGCGGGCTCCTCAA
TTCTACATGGCCCTTACCGTCTGCAACCCAGAGATGTGCCAGCTGTTCAC
CACCGAGCTAGGCTGGACTGGGATCAGATGGGAAGCGGAAGCTCATCATG
ACCAGAAACTGTTTCCCTACAGAGAGCACTTGGAGATGGCAAAGCTGAAC
CTCACACTGTAG
#---------------------------------------
#---------------------------------------

#=======================================
#
# Aligned_sequences: 2
# 1: G1-M
# 2: G3-Ch
# Matrix: /home/BLOSUM62.txt
# GapOpen_penalty: -11.0
# GapExtend_penalty: -1.0
# FSopen_penalty: -30.0
# FSextend_penalty: 0.0
# Execution_time: 232.876621962
#
# Length:         521
# Identity NT:    210/521 40.3%
# Identity AA:    309/1042 29.7%
# Gapopen:        8/521 1.5%
# Gaps:           127/521 24.4%
# FSopen:         2/521 0.4%
# FrameShift:     217/521 41.7%
# Score: -8.5
#
#
#=======================================

>G1-M
ATGGCGCCTGAGGACCACGAGGGGGCCACGTCTCTGCTGCAGAGT-----
----TTCGAGCGCCGCTTCCTGGCGGCTCGCGCGCTGCCCTCCTTTCCCT
GGCAGAGCCTAGAAGAAAAACTAAAGGACCCCTCGGGTTCTGAGCTGTTG
CTGGCTATTCTGCAGAGGCATGAGGCTGTACCCACGGAGCCTTTGGATGC
ACTGTATGAGGCGTTGGCAGAGGTTCTGATGACCCAAGAGTCCACCCAGT
GCCACCGGAGCTATTTGCTGATGTACTGTACTGCTGGGAGATGACACTGT
CACTGGTCAGGGTCCTGAAGATGCTCGAGGACTGCCAG---AGGAAGAGC
GCTCCTGATGTCTATGTAGCCTATACTATCCGCAGCCAGGACACAGGCAA
GCTGTTCATCGAAGAGCTGGACCGTGCTGGAATCTACTGGGAAGAGGTGC
CCCCTCACACTGGCAAACTGTTCCCTTACGAAGAGCATT--CAGCCATCG
------------TAATCCTGA

>G3-Ch
ATG---------------CCCGGTGCTTTCTCTCAGTACTCATCAAAAAG
CCCTCGGGAGGCTCAGTCACACTCTCCAAGAGCACAGCCATCATCTCCCA
CGGCATCACAGTCCTGGTCACATGGGATGCCACCCTCTACC---------
---------TTGCAGAATGGGCCATCTAGAACCCAGCAGCCT--------
--------------------------------------------------
--------TCACTGATA--GATGTGCTGTATTGCCCAGAAGCCATCGTGT
CGCTGGTCGGGGTCCTGCAGAGGCTGGCTGCCTGCCGGGAGCACCAGCGG
GCTCCTCAAGTCTACATGGCCCTTACCGTCCGCAACCCAGAGACGTGCCA
GCTGTTCACCACCGAGCTAGGCTGGACTGGGATCAGATGGGAAGCGGAAG
CTCATCATGACCAGAAACTGTTTCCCTACAGAGAGCACTTGGAGATGGCA
ATGCTGAACCTCACACTGTAG
#---------------------------------------
#---------------------------------------

#=======================================
#
# Aligned_sequences: 2
# 1: G1-Ch
# 2: G3-H2
# Matrix: /home/BLOSUM62.txt
# GapOpen_penalty: -11.0
# GapExtend_penalty: -1.0
# FSopen_penalty: -30.0
# FSextend_penalty: 0.0
# Execution_time: 233.359155178
#
# Length:         512
# Identity NT:    278/512 54.3%
# Identity AA:    513/1024 50.1%
# Gapopen:        6/512 1.2%
# Gaps:           106/512 20.7%
# FSopen:         1/512 0.2%
# FrameShift:     238/512 46.5%
# Score: 285.5
#
#
#=======================================

>G1-Ch
ATGGCGCCCGAGGAGAACGCGGGGAGCGAACTCTTGCTGCAGAGTTTCAA
GCGCCGCTTCCTGGCGGCGCGCGCCCTGCGCTCCTTCCCCTGGCAGAGCT
TAGAAGCAAAGTTAAGTGACCCATCAGATTCTGAGCTTCTGTGGGATATT
TTGCAGAAGCACGAGGCTGTCCACACAGAGCCTTTGGACGAGCTGTACAA
GGCGTTGGCGGAGACCCTGATGGCCAAGGAGTCCACCCAGGGCCACCGGA
GCTATTTGCTGATGTGCTGTATTGCCCAGAAGCCATCGTGTCGCTGGTCG
GGGTCCTGCAGAGGCTGGCTGCCTGCCGGGAGCACCAGCGGGCTCCTCAA
GTCTACATGGCCCTTACCGTCCGCAACCCAGAGACGTGCCAGCTGTTCAC
CACCGAGCTATGCTGGACTGGGATCAGATGGGAAGCGGAAGCTCATCATG
ACCAGAAACTGTTTCCCTACAGAGAGCACTTGGAGATGGCAATGCTGA--
------------

>G3-H2
ATGCCTGGTGCTTTCTCTCAGAACTCA-----------------------
----------------TCAAAAAGTCCTCAGGAGGCTCAGTCACACTCTC
CAAGAGCACAGCCATCATCTCCCACGGTACCACAG---GCCTGGTCA---
---------------------CATGGGATGCCG-----------------
-------CCCTCTACCTTGCAGAATGGGCCATCGAGAACCCGGCAGCCTT
CATTAACA--GACGTGCTGTATTGCCCAGAAGCCATCGTGTCGCTGGTCG
GGGTCCTGCAGAGGCTGGCTGCCTGCCGGGAGCACAAGCGGGCTCCTGAG
GTCTACGTGGCCTTTACCGTCCGCAACCCAGAGACGTGCCAGCTGTTCAC
CACCGAGCTAGGCCGGGATGGGATCAGATGGGAAGCGGAAGCTCATCATG
ACCAGAAACTGTTTCCCTATGGAGAGCACTTGGAGATGGCAATGCTGAAC
CTCACACTGTAG
#---------------------------------------
#---------------------------------------

#=======================================
#
# Aligned_sequences: 2
# 1: G1-Ch
# 2: B1-001
# Matrix: /home/BLOSUM62.txt
# GapOpen_penalty: -11.0
# GapExtend_penalty: -1.0
# FSopen_penalty: -30.0
# FSextend_penalty: 0.0
# Execution_time: 233.449727058
#
# Length:         611
# Identity NT:    269/611 44.0%
# Identity AA:    483/1222 39.5%
# Gapopen:        5/611 0.8%
# Gaps:           262/611 42.9%
# FSopen:         1/611 0.2%
# FrameShift:     82/611 13.4%
# Score: 210.0
#
#
#=======================================

>G1-Ch
ATGGCGCCCGAGGAGAACGCGGGGAGCGAACTCTTGCTGCAGAGTTTCAA
GCGCCGCTTCCTGGCGGCGCGCGCCCTGCGCTCCTTCCCCTGGCAGAGCT
TAGAAGCAAAGTTAAGTGACCCATCAGATTCTGAGCTTCTGTGGGATATT
TTGCAGAAG---------CACGAGGCTGTCCACACAGAGCCT--------
-------------------TTGGACGAGCTGTACAAGGCGTTG-------
--------------------------------------------------
------------------GCGGAGACCCTGATGGCCAAGGAGTCCACCCA
GGGCCACCGGAGCTATTTGCTGATG--TGCTGTATTGCCCAGAAGCCATC
GTGTCGCTGGTCGGGGTCCTGCAGAGGCTGGCTGCCTGCCGGGAGCACCA
GCGGGCTCCTCAAGTCTACATGGCCCTTACCGTCCGCAACCCAGAGACGT
GCCAGCTGTTCACCACCGAGCTATGCTGGACTGGGATCAGATGGGAAGCG
GAAGCTCATCATGACCAGAAACTGTTTCCCTACAGAGAGCACTTGGAGAT
GGCAATGCTGA

>B1-001
ATGGCGCCCGAGGAGAACGCGGGGACCGAACTCTTGCTGCAGGGTTTTGA
GCGCCGCTTCCTGGCGGTGCGCACACTGCGCTCCTTCCCCTGGCAGAGCT
TAGAGGCAAAGTTAAGAGACTCATCAGATTCTGAGCTGCTGCGGGATATT
TTGCAGAAGACTGTGAGGCATCCTGTGTGTGTGAAGCACCCGCCGTCAGT
CAAGTATGCCTGGTGCTTTCTCTCAGAACTCATCAAAAAGTCCTCAGGAG
GCTCAGTCACACTCTCCAAGAGCACAGCCATCATCTCCCACGGTACCACA
GGCCTGGTCACATGGGATGCCGCCCTCTACCTTGCAGAATGGGCCATCGA
GAACCCGGCAGCCTTCATTAACAGACGTGCTGTATTGCCCAGAAGCCATC
GTGTCGCTGGTCGGGGTCCTGCAGAGGCTGGCTGCCTGCCGGGAGCACAA
GCGGGCTCC-----------------------------------------
--------------------------------------------------
--------------------------------------------------
--------TGA
#---------------------------------------
#---------------------------------------

#=======================================
#
# Aligned_sequences: 2
# 1: G1-R
# 2: G3-H2
# Matrix: /home/BLOSUM62.txt
# GapOpen_penalty: -11.0
# GapExtend_penalty: -1.0
# FSopen_penalty: -30.0
# FSextend_penalty: 0.0
# Execution_time: 232.861746073
#
# Length:         513
# Identity NT:    238/513 46.4%
# Identity AA:    297/1026 28.9%
# Gapopen:        6/513 1.2%
# Gaps:           111/513 21.6%
# FSopen:         2/513 0.4%
# FrameShift:     237/513 46.2%
# Score: 19.0
#
#
#=======================================

>G1-R
ATGGCGCCTGAGGACCACGAGGGGGCCACGTCTCTGCTGCAGAGTTTCGA
GCGCCGCTTCCTGGCGGCTCGCGCGCTGCCCTCTTTTCCCTGGCAGAGCC
TAGAAGAAAAACTAAGGGAGCCCTCAGGTTCTGAGCTGTTGCTGGCTATT
TTGCAGAAGCATGAGGCCGTACCCATGGAGCCTTTGGATGCACTGTATGA
GGCGCTGGCAGAAGTTCTGATGGCCAGAGAGTCCACCCAGTGCCACCGGA
GCTATTTG-CTGATGTACTGTACTGCGGGGAAGTGACACTGTCACTGGTC
AGGGTCCTGAGGATGCTCACTGACTGCCAGAGGAAGAAG---GCTCCTGA
CGTCTATGTGGCCTATACGATCCGCAGCCAGGACACGGGCAAGCTGTTCA
TCACAGAGCTGGACCGCGCTGGGATACACTGGGAAGAGGTGGCCCCTCAC
ACTGGCAAACTGTTCCCTTATGAAGAGCATTCGGCCATCGTAATCCTGA-
-------------

>G3-H2
ATGCCTGGTGCTTTCTCTCAGAACTCATCAAAAAGTCCTCAG------GA
GGCTCAGTCACACTCTCCAAGAGCACAGCCATCATCTCCC----------
--------------------------------------------------
---------------ACGGTACCA------------CAGGCCTGGTCACA
TGGGATGCCGCCCTCTACCTTGCAGAATGGGCCATCGAGAACCCGGCAGC
CTTCATTAACAGACGTGCTGTATTGCCCAGAAGCCATCGTGTCGCTGGTC
GGGGTCCTGCAGAGGCTGGCTGCCTGCCGGGAGCACAAGCGGGCTCCTGA
GGTCTACGTGGCCTTTACCGTCCGCAACCCAGAGACGTGCCAGCTGTTCA
CCACCGAGCTAGGCCGGGATGGGATCAGATGGGAAGCGGAAGCTCATCAT
GACCAGAAACTGTTTCCCTATGGAGAGCACTTGGAGATGGCAATGCTGAA
CCTCACACTGTAG
#---------------------------------------
#---------------------------------------

#=======================================
#
# Aligned_sequences: 2
# 1: G1-Co
# 2: G3-M
# Matrix: /home/BLOSUM62.txt
# GapOpen_penalty: -11.0
# GapExtend_penalty: -1.0
# FSopen_penalty: -30.0
# FSextend_penalty: 0.0
# Execution_time: 232.630471945
#
# Length:         512
# Identity NT:    216/512 42.2%
# Identity AA:    315/1024 30.8%
# Gapopen:        8/512 1.6%
# Gaps:           109/512 21.3%
# FSopen:         1/512 0.2%
# FrameShift:     157/512 30.7%
# Score: 28.0
#
#
#=======================================

>G1-Co
ATGGCGCAGGAGGAGAGAGCGGATGCCGCGCGCCTGCTGCGGGGTTTCGA
GCGCCGCTTCTTGGCGGCGCGCGCCCTGCGCTCCTTTCCCTGGCAGAGCC
TAGAAGAGAAACTAAGGGACTCGTCAGGCTCCGAGCTGCTGCTGGATATT
TTGCAGAAGCACGAGGCTGTCCACACGGAGCCGTTGGACGAGCTGTACCA
GGCGCTGGCCGAGGTCCTGACGGCCGAGGACCCCACCCACTGCCACCGGA
GCTATCTGCTGACGTGCTGTATTGTCCTGAAACGGTCCTCTCCCTGGTTG
GGGTCCTGCGGAAGCTCTCCACCTGCCGGAAGGACCAGCGGGCTCCTGAT
GCCTACATTGCCTTCACCATCCGCAACCCGGAGACGTGCCAGCTGTTCAC
CACGGAGCTGGGCCAGGCTGGGATCCCGTGGGAAGAGGTGCCTTGTCATG
ACCAGAAACTGTTTCCCTACGAAGAGCACTCGGAGATGGCGATTCTGA--
------------

>G3-M
ATGCCCGCTGCTTTCTCTCAAAGCTCATCAAAAAGCCTTCAG------GA
AACTCAGTTACACTCTCTGAGAGCACTGCCATCGTGTCCC---ATGGCAC
CACAGGCTTGGTTACATGGGACG---------------CTGCTCTCTACC
TGGCAG------------------AATGGGCCATTGAGAACCCAGCAGCC
TTCACTGACAGATGTACTG-------------------------------
--TACTGCTGGGAGATGACACTGTCACTGGTCAGGGTCCTGAAGATGCTC
GAGGACTGC------------------CAGAGGAAGAGC--GCTCCTGAT
GTCTATGTAGCCTATACTATCCGCAGCCAGGACACAGGCAAGCTGTTCAT
CGAAGAGCTAGACCGTGCTGGAATCTACTGGGAAGAGGTGCCCCCTCACA
CTGGCAAACTGTTCCCTTACGAAGAGCATTCAGCCATCGTAATCCTGAAG
CTGGTGCTGACC
#---------------------------------------
#---------------------------------------

#=======================================
#
# Aligned_sequences: 2
# 1: G1-H2
# 2: G2-Ch
# Matrix: /home/BLOSUM62.txt
# GapOpen_penalty: -11.0
# GapExtend_penalty: -1.0
# FSopen_penalty: -30.0
# FSextend_penalty: 0.0
# Execution_time: 233.509848118
#
# Length:         612
# Identity NT:    260/612 42.5%
# Identity AA:    462/1224 37.7%
# Gapopen:        5/612 0.8%
# Gaps:           264/612 43.1%
# FSopen:         1/612 0.2%
# FrameShift:     81/612 13.2%
# Score: 202.0
#
#
#=======================================

>G1-H2
ATGGCGCCCGAGGAGAACGCGGGGACCGAACTCTTGCTGCAGGGTTTTGA
GCGCCGCTTCCTGGCGGTGCGCACACTGCGCTCCTTCCCCTGGCAGAGCT
TAGAGGCAAAGTTAAGAGACTCATCAGATTCTGAGCTGCTGCGGGATATT
TTGCAG---------AAGCACGAGGCTGTCCACACGGAGCCTTTGGACAA
ACTGTACGAGGTGCTCACGGAGACTCTGATGGCCAAGGAGTCCACCCAGG
GCCAC---------------------------------------------
--------------------------------------------------
-------CGGAGCTATTTGCTGACGTGC--TGTATTGCCCAGAAGCCATC
GTGTCGCTGGTCGGGGTCCTGCAGAGGCTGGCTGCCTGCCGGGAGCACAA
GCGGGCTCCTG-AGGTCTACGTGGCCTTTACCGTCCGCAACCCAGAGACG
TGCCAGCTGTTCACCACCGAGCTAGGCCGGGATGGGATCAGATGGGAAGC
GGAAGCTCATCATGACCAGAAACTGTTTCCCTATGGAGAGCACTTGGAGA
TGGCAATGCTGA

>G2-Ch
ATGGCGCCCGAGGAGAACGCGGGGAGCGAACTCTTGCTGCAGAGTTTCAA
GCGCCGCTTCCTGGCGGCGCGCGCCCTGCGCTCCTTCCCCTGGCAGAGCT
TAGAAGCAAAGTTAAGTGACCCATCAGATTCTGAGCTTCTGTGGGATATT
TTGCAGAAGAGACTGAAGCATCCTGTGTGTGTGAAGCACCCGCCGTCAGT
CAAGTATGCCCGGTGCTTTCTCTCAGTACTCATCAAAAAGCCCTCGGGAG
GCTCAGTCACACTCTCCAAGAGCACAGCCATCATCTCCCACGGCATCACA
GTCCTGGTCACATGGGATGCCACCCTCTACCTTGCAGAATGGGCCATCTA
GAACCCAGCAGCCTTCACTGATAGATGTGCTGTATTGCCCAGAAGCCATC
GTGTCGCTGGTCGGGGTCCTGCAGAGGCTGGCTGCCTGCCGGGAGCACCA
GCGGGCTCCTCA--------------------------------------
--------------------------------------------------
--------------------------------------------------
------------
#---------------------------------------
#---------------------------------------

#=======================================
#
# Aligned_sequences: 2
# 1: C1-002
# 2: G3-Co
# Matrix: /home/BLOSUM62.txt
# GapOpen_penalty: -11.0
# GapExtend_penalty: -1.0
# FSopen_penalty: -30.0
# FSextend_penalty: 0.0
# Execution_time: 233.812258959
#
# Length:         513
# Identity NT:    253/513 49.3%
# Identity AA:    414/1026 40.4%
# Gapopen:        6/513 1.2%
# Gaps:           108/513 21.1%
# FSopen:         1/513 0.2%
# FrameShift:     240/513 46.8%
# Score: 148.0
#
#
#=======================================

>C1-002
ATGGCGCCCGAGGAGAACGCGGGGAGCGAACTCTTGCTGCAGAGTTTCAA
GCGCCGCTTCCTGGCAGCGCGCGCCCTGCGCTCCTTCCGCTGGCAGAGCT
TAGAAGCAAAGTTAAGAGACTCATCAGATTCTGAGCTGCTGCGGGATATT
TTGCAGAAGCACGAGGCTGTCCACACAGAGCCTTTGGATGAGCTGTACGA
GGTGCTGGTGGAGACCCTGATGGCCAAGGAGTCCACCCAGGGCCACCGGA
GCTATTTG-CTGACGTGCTGTATTGCCCAGAAGCCATCGTGTCGCTGGTC
GGGGTCCTGCGGAGGCTGGCTGCCTGCCGGGAGCACCAGCGGGCTCCTCA
ATTCTACATGGCCCTTACCGTCTGCAACCCAGAGATGTGCCAGCTGTTCA
CCACCGAGCTATGCTGGACTGGGATCAGATGGGAAGCGGAAGCTCATCAT
GACCAGAAACTGTTTCCCTACAGAGAGCACTTGGAGATGGCAAAGCTGA-
-------------

>G3-Co
ATTCCCGGAGCTTTCTCTCTGAGCTCATCAGAAAGCCTTCAG------GT
GACTCGGTCACCCTCTGCGAGAGCA---CGGCCATCGTGTCTCATGGGAC
CACAGGCCTGGTCACGTGGAACGCCGCGCTCT------------------
------------------------ACCTGGCCG-----------------
-------------------------AGTGGGCCGTGGAGAACCCAGCGGT
CTTCGCTCACAGACGTGCTGTATTGTCCTGAAACGGTCCTCTCCCTGGTT
GGGGTCCTGCGGAAGCTCTCCACCTGCCGGAAGGACCAGCGGGCTCCTGA
TGCCTACATTGCCTTCACCATCCGCAACCCGGAGACGTGCCAGCTGTTCA
CCACGGAGCTGGGCCAGGCTGGGATCCCGTGGGAAGAGGTGCCTTGTCAT
GACCAGAAACTGTTTCCCTACGAAGAGCACTCGGAGATGGCGATTCTGAA
ACTAACGCTGTAG
#---------------------------------------
#---------------------------------------

#=======================================
#
# Aligned_sequences: 2
# 1: G1-M
# 2: G3-Co
# Matrix: /home/BLOSUM62.txt
# GapOpen_penalty: -11.0
# GapExtend_penalty: -1.0
# FSopen_penalty: -30.0
# FSextend_penalty: 0.0
# Execution_time: 233.31663084
#
# Length:         533
# Identity NT:    201/533 37.7%
# Identity AA:    318/1066 29.8%
# Gapopen:        8/533 1.5%
# Gaps:           151/533 28.3%
# FSopen:         1/533 0.2%
# FrameShift:     157/533 29.5%
# Score: 23.5
#
#
#=======================================

>G1-M
ATGGCGCCTGAGGACCACGAGGGGGCCACGTCTCTGCTGCAGAGTTTCGA
G---------CGCCGCTTCCTGGCGGCTCGCGCGCTGCCCTCCTTT----
-----------CCCTGGCAGAGCCTAGAAGAAAAACTAAAGGACCCCTCG
GGTTCTGAGCTGTTGCTGGCTATTCTGCAGAGGCATGAGGCTGTACCCAC
GGAGCCTTTGGATGCACTGTATGAGGCGTTGGCAGAGGTTCTGATGACCC
AAGAGTCCACCCAGTGCCACCGGAGCTATTTGCTGATGTACTGTACTGCT
GGGAGATGACACTGTCACTGGTCAGGGTCCTGAAGATGCTCGAGGACTGC
CAGAGGAAGAGCGCTCCTGATGTCTATGTAGCCTATACTATCCGCAGCCA
GGACACAGGCAAGCTGTTCATCGAAGAGCTGGACCGTGCTGGAATCTACT
GGGAAGAGGTGCCCCCTCACACTGGCAAACTGTTCCCTTACGAAGAGCAT
TCAGCCATCGTAATCCTGA--------------

>G3-Co
ATT---------------CCCGGAGCTTTCTCTCTGAGCTCATCAGAAAG
CCTTCAGGTGACTCGGTCACCCTCTGCGAGAGCACGGCCATCGTGTCTCA
TGGGACCACAGGCCTGGTCACGTGGAACGCCGCGCTCTACCTGGCCGAGT
GGG-----------------------------------------------
----CCGTGGAGAACCCAGCGGTCTTCGCTCACAGACGTGCTGTATTGTC
CTGAAACGGTCCTCTCCCTGGTTGGGGTCCTGCGGAAGCTCTCCACC---
------------------------------------TGCCGGAAGGACCA
G------CGG--GCTCCTGATGCCTACATTGCCTTCACCATCCGCAACCC
GGAGACGTGCCAGCTGTTCACCACGGAGCTGGGCCAGGCTGGGATCCCGT
GGGAAGAGGTGCCTTGTCATGACCAGAAACTGTTTCCCTACGAAGAGCAC
TCGGAGATGGCGATTCTGAAACTAACGCTGTAG
#---------------------------------------
#---------------------------------------

#=======================================
#
# Aligned_sequences: 2
# 1: G1-Co
# 2: G3-R
# Matrix: /home/BLOSUM62.txt
# GapOpen_penalty: -11.0
# GapExtend_penalty: -1.0
# FSopen_penalty: -30.0
# FSextend_penalty: 0.0
# Execution_time: 233.088064909
#
# Length:         513
# Identity NT:    228/513 44.4%
# Identity AA:    306/1026 29.8%
# Gapopen:        6/513 1.2%
# Gaps:           111/513 21.6%
# FSopen:         2/513 0.4%
# FrameShift:     237/513 46.2%
# Score: 13.5
#
#
#=======================================

>G1-Co
ATGGCGCAGGAGGAGAGAGCGGATGCCGCGCGCCTGCTGCGGGGTTTCGA
GCGCCGCTTCTTGGCGGCGCGCGCCCTGCGCTCCTTTCCCTGGCAGAGCC
TAGAAGAGAAACTAAGGGACTCGTCAGGCTCCGAGCTGCTGCTGGATATT
TTGCAGAAGCACGAGGCTGTCCACACGGAGCCGTTGGACGAGCTGTACCA
GGCGCTGGCCGAGGTCCTGACGGCCGAGGACCCCACCCACTGCCACCGGA
GCTATCTG-CTGACGTGCTGTATTGTCCTGAAACGGTCCTCTCCCTGGTT
GGGGTCCTGCGGAAGCTCTCCACCTGCCGGAAGGACCAGCGGGCTCCTGA
TGCCTACATTGCCTTCACCATCCGCAACCCGGAGACGTGCCAGCTGTTCA
CCACGGAGCTGGGCCAGGCTGGGATCCCGTGGGAAGAGGTGCCTTGTCAT
GACCAGAAACTGTTTCCCTACGAAGAGCACTCGGAGATGGCGATTCTGA-
-------------

>G3-R
ATTCCCGCTGCTTTCTCTCGAAGCTCATCAAAAAGCCTTCAG------GA
GACTCAGTCACACTCTCTGAGAGCACAGCCATCGTGTCCC----------
--------------------------------------------------
------------------------ATGGCACCACAGGCTTGGTTACATGG
GACGCTGCTCTCTACC---TGGCAGAATGGGCCATCGAGAACCCAGCAGC
CTTCACTGACAGATGTACTGTACTGCGGGGAAGTGACACTGTCACTGGTC
AGGGTCCTGAGGATGCTCACTGACTGCC---AGAGGAAGAAGGCTCCTGA
CGTCTATGTGGCCTATACGATCCGCAGCCAGGACACGGGCAAGCTGTTCA
TCACAGAGCTAGACCGCGCTGGGATACACTGGGAAGAGGTGGCCCCTCAC
ACTGGCAAACTGTTCCCTTATGAAGAGCATTCGGCCATCGTAATCCTGAA
GCTCACGCTGACC
#---------------------------------------
#---------------------------------------

#=======================================
#
# Aligned_sequences: 2
# 1: G1-H3
# 2: G2-M
# Matrix: /home/BLOSUM62.txt
# GapOpen_penalty: -11.0
# GapExtend_penalty: -1.0
# FSopen_penalty: -30.0
# FSextend_penalty: 0.0
# Execution_time: 233.855113983
#
# Length:         528
# Identity NT:    221/528 41.9%
# Identity AA:    336/1056 31.8%
# Gapopen:        7/528 1.3%
# Gaps:           96/528 18.2%
# FSopen:         0/528 0.0%
# FrameShift:     0/528 0.0%
# Score: 120.0
#
#
#=======================================

>G1-H3
ATGGCGCCCGAGGAGAACGCGGGGACCGAACTCTTGCTGCAGGGTTTTGA
GCGCCGCTTCCTGGCGGTGCGCACACTGCGCTCCTTCCCCTGGCAGAGCT
TAGAGGCAAAGTTAAGAGACTCATCAGATTCTGAGCTGCTGCGGGATATT
TTGCAGAAG------------CACGAGGCTGTCCACACGGAGCCTTTGGA
CAAACTGTACGAGGTGCTCGCGGAGACTCTGATGGCCAAGGAGTCCACCC
AGGGCCACCGGAGCTATTTGCTGACGTGCTGTATTGCCCAGAAGCCATCG
------TGTCGCTGGTCGGGGTCCTGCAGAGGCTGGCTGCCTGCCGGGAG
CACAAGCGGGCTCCTGAGGTCTACGTGGCCTTTACCGTCCGCAACCCAGA
GACATGCCAGCTGTTCA------------CCACCGAGCTAGGCCGGGATG
GGATCAGATGGGAAGCGGAAGCTCATCATGACCAGAAACTGTTTCCCTAT
GGAGAGCACTTGGAGATGGCAATGCTGA

>G2-M
ATGGCGCCTGAGGACCACGAGGGGGCCACGTCTCTGCTGCAGAGTTTCGA
GCGCCGCTTCCTGGCGGCTCGCGCGCTGCCCTCCTTTCCCTGGCAGAGCC
TAGAAGAAAAACTAAAGGACCCCTCGGGTTCTGAGCTGTTGCTGGCTATT
CTGCAGAAGACTGTGAAGCACCCTGTGTGTGTGCAGCACGGACCTTCTGT
GAAGTATGCCCGCTGCTTTCTCTCAAAGCTCATCAAAAAGCCTTCAGGAA
ACTCAGTTACACTCTCTGAGAGCACTGCCATCGTGTCCCATGGCACCACA
GGCTTGGTTACATGGGAC--------------------------------
----GCTGCTCTCTACCTGGCAGAATGGGCCATTGAGAACCCAGCAGCCT
TCACTGACAGATGTACTGTACTGCTGGGAGATGACACTGTCACTGGTCAG
GGTCCTGAAGATGCTCGAGGACTG---------------------CCAGA
GGAAGAG------CGCTCCTGATGT---
#---------------------------------------
#---------------------------------------

#=======================================
#
# Aligned_sequences: 2
# 1: G1-Co
# 2: B1-001
# Matrix: /home/BLOSUM62.txt
# GapOpen_penalty: -11.0
# GapExtend_penalty: -1.0
# FSopen_penalty: -30.0
# FSextend_penalty: 0.0
# Execution_time: 233.315886974
#
# Length:         525
# Identity NT:    223/525 42.5%
# Identity AA:    384/1050 36.6%
# Gapopen:        8/525 1.5%
# Gaps:           90/525 17.1%
# FSopen:         0/525 0.0%
# FrameShift:     0/525 0.0%
# Score: 155.0
#
#
#=======================================

>G1-Co
ATGGCGCAGGAGGAGAGAGCGGATGCCGCGCGCCTGCTGCGGGGTTTCGA
GCGCCGCTTCTTGGCGGCGCGCGCCCTGCGCTCCTTTCCCTGGCAGAGCC
TAGAAGAGAAACTAAGGGACTCGTCAGGCTCCGAGCTGCTGCTGGATATT
TTGCAGAAG---------CACGAGGCTGTCCACACGGAGCCGTTGGACGA
GCTGTACCAGGCGCTGGCCGAGGTCCTGACGGCCGAGGACCCCACCCACT
GCCACCGGAGCTATCTGCTGACG------------TGCTGTATTGTCCTG
AAACGGTCCTCTCCCTGGTTGGGGTCCTGCGGAAGCTCTCCACCTGCCGG
AAGGACCAGCGGGCTCCTGATGCCT------ACATTGCCTTCACCATCCG
CAACCCGGAGACGTGCCAGCTGTTCACCACGGAGCTGGGCCAGGCTGGGA
TCCCGTGGGAAGAGGTGCCTTGTCATGACCAGAAACTGTTTCCCTACGAA
GAGCACTCGGAGATGGCGATTCTGA

>B1-001
ATGGCGCCCGAGGAGAACGCGGGGACCGAACTCTTGCTGCAGGGTTTTGA
GCGCCGCTTCCTGGCGGTGCGCACACTGCGCTCCTTCCCCTGGCAGAGCT
TAGAGGCAAAGTTAAGAGACTCATCAGATTCTGAGCTGCTGCGGGATATT
TTGCAGAAGACTGTGAGGCATCCTGTGTGTGTGAAGCACCCGCCGTCAGT
CAAGTAT------------------------------------GCCTGGT
GCTTTCTCTCAGAACTCATCAAAAAGTCCTCAGGAGGCTCAGTCACACTC
TCCAAGAGCACAGCCATCATC---TCCCACGGTACCACAGGCCTGGTCAC
ATGGGATGCCGCCCTCTACCTTGCAGAATGGGCCATCGAGAACCCGGCAG
CCTTCATTAACAGACGTGCTGTATTGCCCAGAAGC---CATCGTGTCGCT
GGTCGGGGTCCT------------GCAGAGGCTGGCTGCCTGCCGGGAGC
ACAAGCGGGCTCC---------TGA
#---------------------------------------
#---------------------------------------

#=======================================
#
# Aligned_sequences: 2
# 1: G1-H2
# 2: G2-M
# Matrix: /home/BLOSUM62.txt
# GapOpen_penalty: -11.0
# GapExtend_penalty: -1.0
# FSopen_penalty: -30.0
# FSextend_penalty: 0.0
# Execution_time: 233.992815971
#
# Length:         528
# Identity NT:    216/528 40.9%
# Identity AA:    348/1056 33.0%
# Gapopen:        8/528 1.5%
# Gaps:           96/528 18.2%
# FSopen:         0/528 0.0%
# FrameShift:     0/528 0.0%
# Score: 121.0
#
#
#=======================================

>G1-H2
ATGGCGCCCGAGGAGAACGCGGGGACCGAACTCTTGCTGCAGGGTTTTGA
GCGCCGCTTCCTGGCGGTGCGCACACTGCGCTCCTTCCCCTGGCAGAGCT
TAGAGGCAAAGTTAAGAGACTCATCAGATTCTGAGCTGCTGCGGGATATT
TTGCAGAAG------------CACGAGGCTGTCCACACGGAGCCTTTGGA
CAAACTGTACGAGGTGCTCACGGAGACTCTGATGGCCAAGGAGTCCACCC
AGGGCCACCGGAGCTATTTGCTGACGTGCTGTATTGCCCAGAAGCCATCG
------TGTCGCTGGTCGGGGTCCTGCAGAGGCTGGCTGCCTGCCGGGAG
CACAAGCGGGCTCCTGAGGTCTACGTGGCCTTTA------CCGTCCGCAA
CCCAGAGACGTGCCAGC------TGTTCACCACCGAGCTAGGCCGGGATG
GGATCAGATGGGAAGCGGAAGCTCATCATGACCAGAAACTGTTTCCCTAT
GGAGAGCACTTGGAGATGGCAATGCTGA

>G2-M
ATGGCGCCTGAGGACCACGAGGGGGCCACGTCTCTGCTGCAGAGTTTCGA
GCGCCGCTTCCTGGCGGCTCGCGCGCTGCCCTCCTTTCCCTGGCAGAGCC
TAGAAGAAAAACTAAAGGACCCCTCGGGTTCTGAGCTGTTGCTGGCTATT
CTGCAGAAGACTGTGAAGCACCCTGTGTGTGTGCAGCACGGACCTTCTGT
GAAGTATGCCCGCTGCTTTCTCTCAAAGCTCATCAAAAAGCCTTCAGGAA
ACTCAGTTACACTCTCTGAGAGCACTGCCATCGTGTCCCATGGCACCACA
GGCTTGGTTACATGGGAC--------------------------------
----GCTGCTCTCTACCTGGCAGAATGGGCCATTGAGAACCCAGCAGCCT
TCACTGACAGATGTACTGTACTGCTGGGAGATGACACTGTCACTGGTCAG
GGTCCTGAAGATGCTCGAGGACTG---------------------CCAGA
GGAAGAG------CGCTCCTGATGT---
#---------------------------------------
#---------------------------------------

#=======================================
#
# Aligned_sequences: 2
# 1: G1-Ch
# 2: B2-202
# Matrix: /home/BLOSUM62.txt
# GapOpen_penalty: -11.0
# GapExtend_penalty: -1.0
# FSopen_penalty: -30.0
# FSextend_penalty: 0.0
# Execution_time: 234.177320004
#
# Length:         512
# Identity NT:    277/512 54.1%
# Identity AA:    510/1024 49.8%
# Gapopen:        6/512 1.2%
# Gaps:           106/512 20.7%
# FSopen:         1/512 0.2%
# FrameShift:     238/512 46.5%
# Score: 283.0
#
#
#=======================================

>G1-Ch
ATGGCGCCCGAGGAGAACGCGGGGAGCGAACTCTTGCTGCAGAGTTTCAA
GCGCCGCTTCCTGGCGGCGCGCGCCCTGCGCTCCTTCCCCTGGCAGAGCT
TAGAAGCAAAGTTAAGTGACCCATCAGATTCTGAGCTTCTGTGGGATATT
TTGCAGAAGCACGAGGCTGTCCACACAGAGCCTTTGGACGAGCTGTACAA
GGCGTTGGCGGAGACCCTGATGGCCAAGGAGTCCACCCAGGGCCACCGGA
GCTATTTGCTGATGTGCTGTATTGCCCAGAAGCCATCGTGTCGCTGGTCG
GGGTCCTGCAGAGGCTGGCTGCCTGCCGGGAGCACCAGCGGGCTCCTCAA
GTCTACATGGCCCTTACCGTCCGCAACCCAGAGACGTGCCAGCTGTTCAC
CACCGAGCTATGCTGGACTGGGATCAGATGGGAAGCGGAAGCTCATCATG
ACCAGAAACTGTTTCCCTACAGAGAGCACTTGGAGATGGCAATGCTGA--
------------

>B2-202
ATGCCTGGTGCTTTCTCTCAGAACTCA-----------------------
----------------TCAAAAAGTCCTCAGGAGGCTCAGTCACACTCTC
CAAGAGCACAGCCATCATCTCCCACGGTACCACAG---GCCTGGTCA---
---------------------CATGGGATGCCG-----------------
-------CCCTCTACCTTGCAGAATGGGCCATCGAGAACCCGGCAGCCTT
CATTAACA--GACGTGCTGTATTGCCCAGAAGCCATCGTGTCGCTGGTCG
GGGTCCTGCAGAGGCTGGCTGCCTGCCGGGAGCACAAGCGGGCTCCTGAG
GTCTACGTGGCCTTTACCGTCCGCAACCCAGAGACATGCCAGCTGTTCAC
CACCGAGCTAGGCCGGGATGGGATCAGATGGGAAGCGGAAGCTCATCATG
ACCAGAAACTGTTTCCCTATGGAGAGCACTTGGAGATGGCAATGCTGAAC
CTCACACTGTAG
#---------------------------------------
#---------------------------------------

#=======================================
#
# Aligned_sequences: 2
# 1: G1-H2
# 2: G2-H3
# Matrix: /home/BLOSUM62.txt
# GapOpen_penalty: -11.0
# GapExtend_penalty: -1.0
# FSopen_penalty: -30.0
# FSextend_penalty: 0.0
# Execution_time: 234.265666962
#
# Length:         611
# Identity NT:    281/611 46.0%
# Identity AA:    528/1222 43.2%
# Gapopen:        4/611 0.7%
# Gaps:           262/611 42.9%
# FSopen:         1/611 0.2%
# FrameShift:     91/611 14.9%
# Score: 257.5
#
#
#=======================================

>G1-H2
ATGGCGCCCGAGGAGAACGCGGGGACCGAACTCTTGCTGCAGGGTTTTGA
GCGCCGCTTCCTGGCGGTGCGCACACTGCGCTCCTTCCCCTGGCAGAGCT
TAGAGGCAAAGTTAAGAGACTCATCAGATTCTGAGCTGCTGCGGGATATT
TTGCAGAAG---------CACGAGGCTGTCCACACGGAGCCTTTGGACAA
ACTGTACGAGGTGCTCACGGAGACTCTGATGGCCAAGGAGTCCACCCAGG
GCCAC---------------------------------------------
--------------------------------------------------
-------CGGAGCTATTTG--CTGACGTGCTGTATTGCCCAGAAGCCATC
GTGTCGCTGGTCGGGGTCCTGCAGAGGCTGGCTGCCTGCCGGGAGCACAA
GCGGGCTCCTGAGGTCTACGTGGCCTTTACCGTCCGCAACCCAGAGACGT
GCCAGCTGTTCACCACCGAGCTAGGCCGGGATGGGATCAGATGGGAAGCG
GAAGCTCATCATGACCAGAAACTGTTTCCCTATGGAGAGCACTTGGAGAT
GGCAATGCTGA

>G2-H3
ATGGCGCCCGAGGAGAACGCGGGGACCGAACTCTTGCTGCAGGGTTTTGA
GCGCCGCTTCCTGGCGGTGCGCACACTGCGCTCCTTCCCCTGGCAGAGCT
TAGAGGCAAAGTTAAGAGACTCATCAGATTCTGAGCTGCTGCGGGATATT
TTGCAGAAGACTGTGAGGCATCCTGTGTGTGTGAAGCACCCGCCGTCAGT
CAAGTATGCCTGGTGCTTTCTCTCAGAACTCATCAAAAAGTCCTCAGGAG
GCTCAGTCACACTCTCCAAGAGCACAGCCATCATCTCCCACGGTACCACA
GGCCTGGTCACATGGGATGCCGCCCTCTACCTTGCAGAATGGGCCATCGA
GAACCCGGCAGCCTTCATTAACAGACGTGCTGTATTGCCCAGAAGCCATC
GTGTCGCTGGTCGGGGTCCTGCAGAGGCTGGCTGCCTGCCGGGAGCACAA
GCGGGCTCCTGA--------------------------------------
--------------------------------------------------
--------------------------------------------------
-----------
#---------------------------------------
#---------------------------------------

#=======================================
#
# Aligned_sequences: 2
# 1: C1-002
# 2: G3-H2
# Matrix: /home/BLOSUM62.txt
# GapOpen_penalty: -11.0
# GapExtend_penalty: -1.0
# FSopen_penalty: -30.0
# FSextend_penalty: 0.0
# Execution_time: 234.669729948
#
# Length:         512
# Identity NT:    275/512 53.7%
# Identity AA:    492/1024 48.0%
# Gapopen:        4/512 0.8%
# Gaps:           106/512 20.7%
# FSopen:         1/512 0.2%
# FrameShift:     238/512 46.5%
# Score: 259.5
#
#
#=======================================

>C1-002
ATGGCGCCCGAGGAGAACGCGGGGAGCGAACTCTTGCTGCAGAGTTTCAA
GCGCCGCTTCCTGGCAGCGCGCGCCCTGCGCTCCTTCCGCTGGCAGAGCT
TAGAAGCAAAGTTAAGAGACTCATCAGATTCTGAGCTGCTGCGGGATATT
TTGCAGAAGCACGAGGCTGTCCACACAGAGCCTTTGGATGAGCTGTACGA
GGTGCTGGTGGAGACCCTGATGGCCAAGGAGTCCACCCAGGGCCACCGGA
GCTATTTGCTGACGTGCTGTATTGCCCAGAAGCCATCGTGTCGCTGGTCG
GGGTCCTGCGGAGGCTGGCTGCCTGCCGGGAGCACCAGCGGGCTCCTCAA
TTCTACATGGCCCTTACCGTCTGCAACCCAGAGATGTGCCAGCTGTTCAC
CACCGAGCTATGCTGGACTGGGATCAGATGGGAAGCGGAAGCTCATCATG
ACCAGAAACTGTTTCCCTACAGAGAGCACTTGGAGATGGCAAAGCTGA--
------------

>G3-H2
ATGCCTGGTGCTTTCTCTCAGAACTCATCAAAAAGTCCTCAGGAGGCT--
-------------------------------------------CAGTCAC
ACTCTCCAAGAGCACAGCCATCATCTCCC---------------------
------------------------ACGGTACCACAGGCCTGGTCACATGG
GATGCCGCCCTCTACCTTGCAGAATGGGCCATCGAGAACCCGGCAGCCTT
CATTAACA--GACGTGCTGTATTGCCCAGAAGCCATCGTGTCGCTGGTCG
GGGTCCTGCAGAGGCTGGCTGCCTGCCGGGAGCACAAGCGGGCTCCTGAG
GTCTACGTGGCCTTTACCGTCCGCAACCCAGAGACGTGCCAGCTGTTCAC
CACCGAGCTAGGCCGGGATGGGATCAGATGGGAAGCGGAAGCTCATCATG
ACCAGAAACTGTTTCCCTATGGAGAGCACTTGGAGATGGCAATGCTGAAC
CTCACACTGTAG
#---------------------------------------
#---------------------------------------

#=======================================
#
# Aligned_sequences: 2
# 1: G1-M
# 2: G3-H2
# Matrix: /home/BLOSUM62.txt
# GapOpen_penalty: -11.0
# GapExtend_penalty: -1.0
# FSopen_penalty: -30.0
# FSextend_penalty: 0.0
# Execution_time: 234.277266979
#
# Length:         512
# Identity NT:    215/512 42.0%
# Identity AA:    285/1024 27.8%
# Gapopen:        6/512 1.2%
# Gaps:           109/512 21.3%
# FSopen:         2/512 0.4%
# FrameShift:     217/512 42.4%
# Score: -6.0
#
#
#=======================================

>G1-M
ATGGCGCCTGAGGACCACGAGGGGGCCACGTCTCTGCTGCAGAGTTTCGA
GCGCCGCTTCCTGGCGGCTCGCGCGCTGCCCTCCTTTCCCTGGCAGAGCC
TAGAAGAAAAACTAAAGGACCCCTCGGGTTCTGAGCTGTTGCTGGCTATT
CTGCAGAGGCATGAGGCTGTACCCACGGAGCCTTTGGATGCACTGTATGA
GGCGTTGGCAGAGGTTCTGATGACCCAAGAGTCCACCCAGTGCCACCGGA
GCTATTTGCTGATGTACTGTACTGCTGGGAGATGACACTGTCACTGGTCA
GGGTCCTGAAGATGCTCGAGGACTGCCAGAGG---AAGAGCGCTCCTGAT
GTCTATGTAGCCTATACTATCCGCAGCCAGGACACAGGCAAGCTGTTCAT
CGAAGAGCTGGACCGTGCTGGAATCTACTGGGAAGAGGTGCCCCCTCACA
CTGGCAAACTGTTCCCTTACGAAGAGCATT--CAGCCATCG---------
---TAATCCTGA

>G3-H2
ATGCCTGGTGCTTTCTCTCAGAACTCATCAAAAAGTCCTCAG------GA
GGCTCAGTCACACTCTCCAAGAGCACAGCCATCA----------------
--------------------------------------------------
------------------TCTCCCACGGTACCACAGGCCTGGTCACATGG
GATGCCGCCCTCTACCTTGCAGAATGGGCCATCGAGAACCCGGCAGCCTT
CATTAACA--GACGTGCTGTATTGCCCAGAAGCCATCGTGTCGCTGGTCG
GGGTCCTGCAGAGGCTGGCTGCCTGCCGGGAGCACAAGCGGGCTCCTGAG
GTCTACGTGGCCTTTACCGTCCGCAACCCAGAGACGTGCCAGCTGTTCAC
CACCGAGCTAGGCCGGGATGGGATCAGATGGGAAGCGGAAGCTCATCATG
ACCAGAAACTGTTTCCCTATGGAGAGCACTTGGAGATGGCAATGCTGAAC
CTCACACTGTAG
#---------------------------------------
#---------------------------------------

#=======================================
#
# Aligned_sequences: 2
# 1: G1-Ch
# 2: G3-M
# Matrix: /home/BLOSUM62.txt
# GapOpen_penalty: -11.0
# GapExtend_penalty: -1.0
# FSopen_penalty: -30.0
# FSextend_penalty: 0.0
# Execution_time: 235.066869974
#
# Length:         512
# Identity NT:    214/512 41.8%
# Identity AA:    297/1024 29.0%
# Gapopen:        5/512 1.0%
# Gaps:           109/512 21.3%
# FSopen:         2/512 0.4%
# FrameShift:     235/512 45.9%
# Score: -4.5
#
#
#=======================================

>G1-Ch
ATGGCGCCCGAGGAGAACGCGGGGAGCGAACTCTTGCTGCAGAGTTTCAA
GCGCCGCTTCCTGGCGGCGCGCGCCCTGCGCTCCTTCCCCTGGCAGAGCT
TAGAAGCAAAGTTAAGTGACCCATCAGATTCTGAGCTTCTGTGGGATATT
TTGCAGAAGCACGAGGCTGTCCACACAGAGCCTTTGGACGAGCTGTACAA
GGCGTTGGCGGAGACCCTGATGGCCAAGGAGTCCACCCAGGGCCACCGGA
GCTATTTGCTGATGTGCTGTATTGCCCAGAAGCCATCGTGTCGCTGGTCG
GGGTCCTGCAGAGGCTGGCTGCCTGCCGGGAGCACCAGCGGGCTCCTCAA
GTCTACATGGCCCTTACCGTCCGCAACCCAGAGACGTGCCAGCTGTTCAC
CACCGAGCTATGCTGGACTGGGATCAGATGGGAAGCGGAAGCTCATCATG
ACCAGAAACTGTTTCCCTACAGAGAGCACTTGGAGATGGCAATGCTGA--
------------

>G3-M
ATGCCCGCTGCTTTCTCTCAAAGCTCATCAAAAAGCCTTCAGGAAACTCA
GTTACACTCTCTG------AGAGCACTGCCATCGTGTCCC----------
--------------------------------------------------
------------------------ATGGCACCACAGGCTTGGTTACATGG
GACGCTGCTCTCTACCTGGCAGAATGGGCCATTGAGAACCCAGCAGCCTT
CACTGACA--GATGTACTGTACTGCTGGGAGATGACACTGTCACTGGTCA
GGGTCCTGAAGATGCTCGAGGACTGCC---AGAGGAAGAGCGCTCCTGAT
GTCTATGTAGCCTATACTATCCGCAGCCAGGACACAGGCAAGCTGTTCAT
CGAAGAGCTAGACCGTGCTGGAATCTACTGGGAAGAGGTGCCCCCTCACA
CTGGCAAACTGTTCCCTTACGAAGAGCATTCAGCCATCGTAATCCTGAAG
CTGGTGCTGACC
#---------------------------------------
#---------------------------------------

#=======================================
#
# Aligned_sequences: 2
# 1: G2-M
# 2: G3-H2
# Matrix: /home/BLOSUM62.txt
# GapOpen_penalty: -11.0
# GapExtend_penalty: -1.0
# FSopen_penalty: -30.0
# FSextend_penalty: 0.0
# Execution_time: 233.314037085
#
# Length:         625
# Identity NT:    199/625 31.8%
# Identity AA:    345/1250 27.6%
# Gapopen:        4/625 0.6%
# Gaps:           368/625 58.9%
# FSopen:         1/625 0.2%
# FrameShift:     233/625 37.3%
# Score: 66.0
#
#
#=======================================

>G2-M
ATGGCGCCTGAGGACCACGAGGGGGCCACGTCTCTGCTGCAGAGTTTCGA
GCGCCGCTTCCTGGCGGCTCGCGCGCTGCCCTCCTTTCCCTGGCAGAGCC
TAGAAGAAAAACTAAAGGACCCCTCGGGTTCTGAGCTGTTGCTGGCTATT
CTGCAGAAGACTGTGAAGCACCCTGTGTGTGTGCAGCACGGACCTTCTGT
GAAGTATGCCCGCTGCTTTCTCTCAAAGCTCATCAAAAAGCCTTCAGGAA
ACTCAGTTACACTCTCTGAGAGCACTGCCATCGTGTCCCATGGCACCACA
GGCTTGGTTACATGGGACGCTGCTCTCTACCTGGCAGAATGGGCCATTGA
GAACCCAGCAGCCTTCACTGACAGATGTACTGTACTGCTGGGAGATGACA
CTGTCACTGGTCAGGGTCCTGAAGATGCTCGAGGACTGCCA-GAGGAAGA
GCGCTCC---------------------------------------TGAT
GT------------------------------------------------
--------------------------------------------------
-------------------------

>G3-H2
ATG-----------------------------------------------
--------------------------------------------------
--------------------------------------------------
--------------------------------------------------
--------CCTGGTGCTTTCTCTCAGAACTCATCAAAAAGTCCTCAGGAG
GCTCAGTCACACTCTCCAAGAGCACAGCCATCATCTCCCACGGTACCACA
GGCCTGGTCACATGGGATGCCGCCCTCTACCTTGCAGAATGGGCCATCGA
GAACCCGGCAGCCTTCATTAACAGACGTGCTGTATTGCCCAGAAGCCATC
GTGTCGCTGGTCGGGGTCCTGCAGAGGCTGGCTGCCTGCCGGGAGCACAA
GCGGGCTCCTGAGGTCTACGTGGCCTTTACCGTCCGCAACCCAGAGACGT
GCCAGCTGTTCACCACCGAGCTAGGCCGGGATGGGATCAGATGGGAAGCG
GAAGCTCATCATGACCAGAAACTGTTTCCCTATGGAGAGCACTTGGAGAT
GGCAATGCTGAACCTCACACTGTAG
#---------------------------------------
#---------------------------------------

#=======================================
#
# Aligned_sequences: 2
# 1: G1-R
# 2: G3-M
# Matrix: /home/BLOSUM62.txt
# GapOpen_penalty: -11.0
# GapExtend_penalty: -1.0
# FSopen_penalty: -30.0
# FSextend_penalty: 0.0
# Execution_time: 234.892935038
#
# Length:         509
# Identity NT:    276/509 54.2%
# Identity AA:    486/1018 47.7%
# Gapopen:        4/509 0.8%
# Gaps:           106/509 20.8%
# FSopen:         1/509 0.2%
# FrameShift:     235/509 46.2%
# Score: 242.0
#
#
#=======================================

>G1-R
ATGGCGCCTGAGGACCACGAGGGGGCCACGTCTCTGCTGCAGAGTTTCGA
GCGCCGCTTCCTGGCGGCTCGCGCGCTGCCCTCTTTTCCCTGGCAGAGCC
TAGAAGAAAAACTAAGGGAGCCCTCAGGTTCTGAGCTGTTGCTGGCTATT
TTGCAGAAGCATGAGGCCGTACCCATGGAGCCTTTGGATGCACTGTATGA
GGCGCTGGCAGAAGTTCTGATGGCCAGAGAGTCCACCCAGTGCCACCGGA
GCTATTTGCTGATGTACTGTACTGCGGGGAAGTGACACTGTCACTGGTCA
GGGTCCTGAGGATGCTCACTGACTGCCAGAGGAAGAAGGCTCCTGACGTC
TATGTGGCCTATACGATCCGCAGCCAGGACACGGGCAAGCTGTTCATCAC
AGAGCTGGACCGCGCTGGGATACACTGGGAAGAGGTGGCCCCTCACACTG
GCAAACTGTTCCCTTATGAAGAGCATTCGGCCATCGTAATCCTGA-----
---------

>G3-M
ATGCCCGCTGCTTTCTCTCAAAGCTCATCAAAAAGCCTTCAG------GA
AACTCAGTTACACTCTCTGAGAGCACTGCCATCG----------------
--------------------------------------------------
------------------TGTCCCATGGCACCACAGGCTTGGTTACATGG
GACGCTGCTCTCTACCTGGCAGAATGGGCCATTGAGAACCCAGCAGCCTT
CACTGACA--GATGTACTGTACTGCTGGGAGATGACACTGTCACTGGTCA
GGGTCCTGAAGATGCTCGAGGACTGCCAGAGGAAGAGCGCTCCTGATGTC
TATGTAGCCTATACTATCCGCAGCCAGGACACAGGCAAGCTGTTCATCGA
AGAGCTAGACCGTGCTGGAATCTACTGGGAAGAGGTGCCCCCTCACACTG
GCAAACTGTTCCCTTACGAAGAGCATTCAGCCATCGTAATCCTGAAGCTG
GTGCTGACC
#---------------------------------------
#---------------------------------------

#=======================================
#
# Aligned_sequences: 2
# 1: G1-Ch
# 2: G3-Ch
# Matrix: /home/BLOSUM62.txt
# GapOpen_penalty: -11.0
# GapExtend_penalty: -1.0
# FSopen_penalty: -30.0
# FSextend_penalty: 0.0
# Execution_time: 235.798918962
#
# Length:         512
# Identity NT:    292/512 57.0%
# Identity AA:    564/1024 55.1%
# Gapopen:        7/512 1.4%
# Gaps:           106/512 20.7%
# FSopen:         1/512 0.2%
# FrameShift:     238/512 46.5%
# Score: 325.0
#
#
#=======================================

>G1-Ch
ATGGCGCCCGAGGAGAACGCGGGGAGCGAACTCTTGCTGCAGAGTTTCAA
GCGCCGCTTCCTGGCGGCGCGCGCCCTGCGCTCCTTCCCCTGGCAGAGCT
TAGAAGCAAAGTTAAGTGACCCATCAGATTCTGAGCTTCTGTGGGATATT
TTGCAGAAGCACGAGGCTGTCCACACAGAGCCTTTGGACGAGCTGTACAA
GGCGTTGGCGGAGACCCTGATGGCCAAGGAGTCCACCCAGGGCCACCGGA
GCTATTTGCTGATGTGCTGTATTGCCCAGAAGCCATCGTGTCGCTGGTCG
GGGTCCTGCAGAGGCTGGCTGCCTGCCGGGAGCACCAGCGGGCTCCTCAA
GTCTACATGGCCCTTACCGTCCGCAACCCAGAGACGTGCCAGCTGTTCAC
CACCGAGCTATGCTGGACTGGGATCAGATGGGAAGCGGAAGCTCATCATG
ACCAGAAACTGTTTCCCTACAGAGAGCACTTGGAGATGGCAATGCTGA--
------------

>G3-Ch
ATG---------CCCGGTGCTTTCTCTCAG--------------------
----------TACTCATCAAAAAGCCCTCGGGAGGCTCAGTCACACTCTC
CAAGAGCACAGCCATCATCTCCCACGGCATCACAG---TCCTGGTCA---
---------------------CATGGGATGCCA-----------------
-------CCCTCTACCTTGCAGAATGGGCCATCTAGAACCCAGCAGCCTT
CACTGATA--GATGTGCTGTATTGCCCAGAAGCCATCGTGTCGCTGGTCG
GGGTCCTGCAGAGGCTGGCTGCCTGCCGGGAGCACCAGCGGGCTCCTCAA
GTCTACATGGCCCTTACCGTCCGCAACCCAGAGACGTGCCAGCTGTTCAC
CACCGAGCTAGGCTGGACTGGGATCAGATGGGAAGCGGAAGCTCATCATG
ACCAGAAACTGTTTCCCTACAGAGAGCACTTGGAGATGGCAATGCTGAAC
CTCACACTGTAG
#---------------------------------------
#---------------------------------------

#=======================================
#
# Aligned_sequences: 2
# 1: G1-H2
# 2: G3-Co
# Matrix: /home/BLOSUM62.txt
# GapOpen_penalty: -11.0
# GapExtend_penalty: -1.0
# FSopen_penalty: -30.0
# FSextend_penalty: 0.0
# Execution_time: 235.773197889
#
# Length:         513
# Identity NT:    245/513 47.8%
# Identity AA:    378/1026 36.8%
# Gapopen:        5/513 1.0%
# Gaps:           108/513 21.1%
# FSopen:         1/513 0.2%
# FrameShift:     240/513 46.8%
# Score: 150.5
#
#
#=======================================

>G1-H2
ATGGCGCCCGAGGAGAACGCGGGGACCGAACTCTTGCTGCAGGGTTTTGA
GCGCCGCTTCCTGGCGGTGCGCACACTGCGCTCCTTCCCCTGGCAGAGCT
TAGAGGCAAAGTTAAGAGACTCATCAGATTCTGAGCTGCTGCGGGATATT
TTGCAGAAGCACGAGGCTGTCCACACGGAGCCTTTGGACAAACTGTACGA
GGTGCTCACGGAGACTCTGATGGCCAAGGAGTCCACCCAGGGCCACCGGA
GCTATTTG-CTGACGTGCTGTATTGCCCAGAAGCCATCGTGTCGCTGGTC
GGGGTCCTGCAGAGGCTGGCTGCCTGCCGGGAGCACAAGCGGGCTCCTGA
GGTCTACGTGGCCTTTACCGTCCGCAACCCAGAGACGTGCCAGCTGTTCA
CCACCGAGCTAGGCCGGGATGGGATCAGATGGGAAGCGGAAGCTCATCAT
GACCAGAAACTGTTTCCCTATGGAGAGCACTTGGAGATGGCAATGCTGA-
-------------

>G3-Co
ATTCCCGGAGCTTTCTCTCTGAGCTCATCAGAAAGCCTTCAG--------
-------------------------------------GTGACTCGGTCAC
CCTCTGCGAGAGCACGGCCATCGTGT---------------------CTC
ATGGGACCACAGGCCTGGTCACGTGGAACGCCG-----------------
----------CGCTCTACCTGGCCGAGTGGGCCGTGGAGAACCCAGCGGT
CTTCGCTCACAGACGTGCTGTATTGTCCTGAAACGGTCCTCTCCCTGGTT
GGGGTCCTGCGGAAGCTCTCCACCTGCCGGAAGGACCAGCGGGCTCCTGA
TGCCTACATTGCCTTCACCATCCGCAACCCGGAGACGTGCCAGCTGTTCA
CCACGGAGCTGGGCCAGGCTGGGATCCCGTGGGAAGAGGTGCCTTGTCAT
GACCAGAAACTGTTTCCCTACGAAGAGCACTCGGAGATGGCGATTCTGAA
ACTAACGCTGTAG
#---------------------------------------
#---------------------------------------

#=======================================
#
# Aligned_sequences: 2
# 1: B1-001
# 2: G2-Ch
# Matrix: /home/BLOSUM62.txt
# GapOpen_penalty: -11.0
# GapExtend_penalty: -1.0
# FSopen_penalty: -30.0
# FSextend_penalty: 0.0
# Execution_time: 235.170737982
#
# Length:         462
# Identity NT:    430/462 93.1%
# Identity AA:    786/924 85.1%
# Gapopen:        0/462 0.0%
# Gaps:           0/462 0.0%
# FSopen:         0/462 0.0%
# FrameShift:     0/462 0.0%
# Score: 656.0
#
#
#=======================================

>B1-001
ATGGCGCCCGAGGAGAACGCGGGGACCGAACTCTTGCTGCAGGGTTTTGA
GCGCCGCTTCCTGGCGGTGCGCACACTGCGCTCCTTCCCCTGGCAGAGCT
TAGAGGCAAAGTTAAGAGACTCATCAGATTCTGAGCTGCTGCGGGATATT
TTGCAGAAGACTGTGAGGCATCCTGTGTGTGTGAAGCACCCGCCGTCAGT
CAAGTATGCCTGGTGCTTTCTCTCAGAACTCATCAAAAAGTCCTCAGGAG
GCTCAGTCACACTCTCCAAGAGCACAGCCATCATCTCCCACGGTACCACA
GGCCTGGTCACATGGGATGCCGCCCTCTACCTTGCAGAATGGGCCATCGA
GAACCCGGCAGCCTTCATTAACAGACGTGCTGTATTGCCCAGAAGCCATC
GTGTCGCTGGTCGGGGTCCTGCAGAGGCTGGCTGCCTGCCGGGAGCACAA
GCGGGCTCCTGA

>G2-Ch
ATGGCGCCCGAGGAGAACGCGGGGAGCGAACTCTTGCTGCAGAGTTTCAA
GCGCCGCTTCCTGGCGGCGCGCGCCCTGCGCTCCTTCCCCTGGCAGAGCT
TAGAAGCAAAGTTAAGTGACCCATCAGATTCTGAGCTTCTGTGGGATATT
TTGCAGAAGAGACTGAAGCATCCTGTGTGTGTGAAGCACCCGCCGTCAGT
CAAGTATGCCCGGTGCTTTCTCTCAGTACTCATCAAAAAGCCCTCGGGAG
GCTCAGTCACACTCTCCAAGAGCACAGCCATCATCTCCCACGGCATCACA
GTCCTGGTCACATGGGATGCCACCCTCTACCTTGCAGAATGGGCCATCTA
GAACCCAGCAGCCTTCACTGATAGATGTGCTGTATTGCCCAGAAGCCATC
GTGTCGCTGGTCGGGGTCCTGCAGAGGCTGGCTGCCTGCCGGGAGCACCA
GCGGGCTCCTCA
#---------------------------------------
#---------------------------------------

#=======================================
#
# Aligned_sequences: 2
# 1: G1-R
# 2: G3-Ch
# Matrix: /home/BLOSUM62.txt
# GapOpen_penalty: -11.0
# GapExtend_penalty: -1.0
# FSopen_penalty: -30.0
# FSextend_penalty: 0.0
# Execution_time: 235.798521996
#
# Length:         521
# Identity NT:    227/521 43.6%
# Identity AA:    321/1042 30.8%
# Gapopen:        7/521 1.3%
# Gaps:           127/521 24.4%
# FSopen:         2/521 0.4%
# FrameShift:     235/521 45.1%
# Score: 14.0
#
#
#=======================================

>G1-R
ATGGCGCCTGAGGACCACGAGGGGGCCACGTCTCTGCTGCAGAGT-----
----TTCGAGCGCCGCTTCCTGGCGGCTCGCGCGCTGCCCTCTTTTCCCT
GGCAGAGCCTAGAAGAAAAACTAAGGGAGCCCTCAGGTTCTGAGCTGTTG
CTGGCTATTTTGCAGAAGCATGAGGCCGTACCCATGGAGCCTTTGGATGC
ACTGTATGAGGCGCTGGCAGAAGTTCTGATGGCCAGAGAGTCCACCCAGT
GCCACCGGAGCTATTTGCTGATGTACTGTACTGCGGGGAAGTGACACTGT
CACTGGTCAGGGTCCTGAGGATGCTCACTGACTGCCAGAGGAAGAAG---
GCTCCTGACGTCTATGTGGCCTATACGATCCGCAGCCAGGACACGGGCAA
GCTGTTCATCACAGAGCTGGACCGCGCTGGGATACACTGGGAAGAGGTGG
CCCCTCACACTGGCAAACTGTTCCCTTATGAAGAGCATTCGGCCATCGTA
ATCCTGA--------------

>G3-Ch
ATG---------------CCCGGTGCTTTCTCTCAGTACTCATCAAAAAG
CCCTCGGGAGGCTCAGTCACACTCTCCAAGAGCACAGCCATCATCTCCCA
CGGCATCACAGTCCTGGTCACATGGGATGCCACCCTCTACC---------
---------TTGCAGAATGGGCCATCTAGAACCCAGCAGCCT--------
--------------------------------------------------
--------TCACTGATA--GATGTGCTGTATTGCCCAGAAGCCATCGTGT
CGCTGGTCGGGGTCCTGCAGAGGCTGGCTGCCTGCCGGGAGCACCAGCGG
GCTCCTCAAGTCTACATGGCCCTTACCGTCCGCAACCCAGAGACGTGCCA
GCTGTTCACCACCGAGCTAGGCTGGACTGGGATCAGATGGGAAGCGGAAG
CTCATCATGACCAGAAACTGTTTCCCTACAGAGAGCACTTGGAGATGGCA
ATGCTGAACCTCACACTGTAG
#---------------------------------------
#---------------------------------------

#=======================================
#
# Aligned_sequences: 2
# 1: G2-H1
# 2: G3-H2
# Matrix: /home/BLOSUM62.txt
# GapOpen_penalty: -11.0
# GapExtend_penalty: -1.0
# FSopen_penalty: -30.0
# FSextend_penalty: 0.0
# Execution_time: 235.141352892
#
# Length:         627
# Identity NT:    243/627 38.8%
# Identity AA:    462/1254 36.8%
# Gapopen:        4/627 0.6%
# Gaps:           372/627 59.3%
# FSopen:         1/627 0.2%
# FrameShift:     252/627 40.2%
# Score: 196.0
#
#
#=======================================

>G2-H1
ATGGCGCCCGAGGAGAACGCGGGGAGCGAACTCTTGCTGCAGAGTTTCAA
GCGCCGCTTCCTGGCAGCGCGCGCCCTGCGCTCCTTCCGCTGGCAGAGCT
TAGAAGCAAAGTTAAGAGACTCATCAGATTCTGAGCTGCTGCGGGATATT
TTGCAGAAGACTGTGAAGCATCCTGTGTGTGTGAAGCACCCGCCGTCAGT
CAAGTATGCCCGGTGCTTTCTCTCAGAACTCATCAAAAAGCCCTCGGGAG
GCTCAGTCACACTCTCCAAGAGCACAGCCATCATCTCCCACGGCATCACA
GTCCTGGTCACATGGGATGCCGCCCTCTACCTTGCAGAATGGGCCATCGA
GAACCCAGCAGCCTTCACTGATAGACGTGCTGTATTGCCCAGAAGCCATC
GTGTCGCTGGTCGGGGTCCTGCGGAGGCTGGCTGCCTGCCGGGAGCACCA
GCGGGCTCCTC---------------------------------------
--------------------------------------------------
--------------------------------------------------
--------------------------A

>G3-H2
ATG-----------------------------------------------
--------------------------------------------------
--------------------------------------------------
--------------------------------------------------
--------CCTGGTGCTTTCTCTCAGAACTCATCAAAAAGTCCTCAGGAG
GCTCAGTCACACTCTCCAAGAGCACAGCCATCATCTCCCACGGTACCACA
GGCCTGGTCACATGGGATGCCGCCCTCTACCTTGCAGAATGGGCCATCGA
GAACCCGGCAGCCTTCATTAACAGACGTGCTGTATTGCCCAGAAGCCATC
GTGTCGCTGGTCGGGGTCCTGCAGAGGCTGGCTGCCTGCCGGGAGCACAA
GCGGGCTCCT-GAGGTCTACGTGGCCTTTACCGTCCGCAACCCAGAGACG
TGCCAGCTGTTCACCACCGAGCTAGGCCGGGATGGGATCAGATGGGAAGC
GGAAGCTCATCATGACCAGAAACTGTTTCCCTATGGAGAGCACTTGGAGA
TGGCAATGCTGAACCTCACACTGTAG-
#---------------------------------------
#---------------------------------------

#=======================================
#
# Aligned_sequences: 2
# 1: G2-Co
# 2: G2-Ch
# Matrix: /home/BLOSUM62.txt
# GapOpen_penalty: -11.0
# GapExtend_penalty: -1.0
# FSopen_penalty: -30.0
# FSextend_penalty: 0.0
# Execution_time: 234.256812096
#
# Length:         465
# Identity NT:    329/465 70.8%
# Identity AA:    588/930 63.2%
# Gapopen:        1/465 0.2%
# Gaps:           3/465 0.6%
# FSopen:         0/465 0.0%
# FrameShift:     0/465 0.0%
# Score: 473.0
#
#
#=======================================

>G2-Co
ATGGCGCAGGAGGAGAGAGCGGATGCCGCGCGCCTGCTGCGGGGTTTCGA
GCGCCGCTTCTTGGCGGCGCGCGCCCTGCGCTCCTTTCCCTGGCAGAGCC
TAGAAGAGAAACTAAGGGACTCGTCAGGCTCCGAGCTGCTGCTGGATATT
TTGCAGAAGACCGTGAAGCACCCTCTGTGCGTGAAGCACCCACCATCAGT
GAAGTATTCCCGGAGCTTTCTCTCTGAGCTCATCAGAAAGCCTTCAGGTG
ACTCGGTCACCCTCTGCGAGAGCACGGCCATCGTGTCTCATGGGACCACA
GGCCTGGTCACGTGGAACGCCGCGCTCTACCTGGCCGAGTGGGCCGTGGA
GAACCCAGCGGTCTTCGCTCACAGTCTAAGCGGTATACCCCCGCGGGCCC
AGCTGGCGGGCGGGAGGGGCCCTGTCCCCACAGGAAGGAAACCAGAAGTC
TGGGGCAGAGTCAGG

>G2-Ch
ATGGCGCCCGAGGAGAACGCGGGGAGCGAACTCTTGCTGCAGAGTTTCAA
GCGCCGCTTCCTGGCGGCGCGCGCCCTGCGCTCCTTCCCCTGGCAGAGCT
TAGAAGCAAAGTTAAGTGACCCATCAGATTCTGAGCTTCTGTGGGATATT
TTGCAGAAGAGACTGAAGCATCCTGTGTGTGTGAAGCACCCGCCGTCAGT
CAAGTATGCCCGGTGCTTTCTCTCAGTACTCATCAAAAAGCCCTCGGGAG
GCTCAGTCACACTCTCCAAGAGCACAGCCATCATCTCCCACGGCATCACA
GTCCTGGTCACATGGGATGCCACCCTCTACCTTGCAGAATGGGCCATCTA
GAACCCAGCAGCCTTCACTGATAGATGTGCT---GTATTGCCCAGAAGCC
ATCGTGTCGCTGGTCGGGGTCCTGCAGAGGCTGGCTGCCTGCCGGGAGCA
CCAGCGGGCTCCTCA
#---------------------------------------
#---------------------------------------

#=======================================
#
# Aligned_sequences: 2
# 1: G2-Co
# 2: G3-M
# Matrix: /home/BLOSUM62.txt
# GapOpen_penalty: -11.0
# GapExtend_penalty: -1.0
# FSopen_penalty: -30.0
# FSextend_penalty: 0.0
# Execution_time: 234.292430878
#
# Length:         622
# Identity NT:    172/622 27.7%
# Identity AA:    285/1244 22.9%
# Gapopen:        5/622 0.8%
# Gaps:           362/622 58.2%
# FSopen:         1/622 0.2%
# FrameShift:     167/622 26.8%
# Score: -6.0
#
#
#=======================================

>G2-Co
ATGGCGCAGGAGGAGAGAGCGGATGCCGCGCGCCTGCTGCGGGGTTTCGA
GCGCCGCTTCTTGGCGGCGCGCGCCCTGCGCTCCTTTCCCTGGCAGAGCC
TAGAAGAGAAACTAAGGGACTCGTCAGGCTCCGAGCTGCTGCTGGATATT
TTGCAGAAGACCGTGAAGCACCCTCTGTGCGTGAAGCACCCACCATCAGT
GAAGTATTCCCGGAGCTTTCTCTCTGAGCTCATCAGAAAGCCTTCAGGTG
ACTCGGTCACCCTCTGCGAGAGCACGGCCATCGTGTCTCATGGGACCACA
GGCCTGGTCACGTGGAACGCCGCGCTCTACCTGGCCGAGTGGGCCGTGGA
GAACCCAGCGGTCTTCGCTCACAGT-CTA---------------------
---------------------------------------------AGCGG
TATACCCCCG---------------------CGGGCCCAGCTGGCGGGCG
GGAGGGGCCCTGTCCCCACAGGAAGGAAACCAGAAGTCTGGGGCAGAGTC
--------------------------------------------------
-------------------AGG

>G3-M
ATG-----------------------------------------------
--------------------------------------------------
--------------------------------------------------
--------------------------------------------------
--------CCCGCTGCTTTCTCTCAAAGCTCATCAAAAAGCCTTCAGGAA
ACTCAGTTACACTCTCTGAGAGCACTGCCATCGTGTCCCATGGCACCACA
GGCTTGGTTACATGGGACGCTGCTCTCTACCTGGCAGAATGGGCCATTGA
GAACCCAGCAGCCTTCACTGACAGATGTACTGTACTGCTGGGAGATGACA
CTGTCACTGGTCAGGGTCCTGAAGATGCTCGAGGACTGCCAGAGGAAGAG
CGCTCCTGATGTCTATGTAGCCTATACTATCCGCAGCCAGGACACAGGCA
AGCTGTTCATCGAAGAGCTAGACCGTGCTGGAATCTACTGGGAAGAGGTG
CCCCCTCACACTGGCAAACTGTTCCCTTACGAAGAGCATTCAGCCATCGT
AATCCTGAAGCTGGTGCTGACC
#---------------------------------------
#---------------------------------------

#=======================================
#
# Aligned_sequences: 2
# 1: G2-M
# 2: G2-Ch
# Matrix: /home/BLOSUM62.txt
# GapOpen_penalty: -11.0
# GapExtend_penalty: -1.0
# FSopen_penalty: -30.0
# FSextend_penalty: 0.0
# Execution_time: 235.294713974
#
# Length:         462
# Identity NT:    355/462 76.8%
# Identity AA:    660/924 71.4%
# Gapopen:        0/462 0.0%
# Gaps:           0/462 0.0%
# FSopen:         0/462 0.0%
# FrameShift:     0/462 0.0%
# Score: 539.0
#
#
#=======================================

>G2-M
ATGGCGCCTGAGGACCACGAGGGGGCCACGTCTCTGCTGCAGAGTTTCGA
GCGCCGCTTCCTGGCGGCTCGCGCGCTGCCCTCCTTTCCCTGGCAGAGCC
TAGAAGAAAAACTAAAGGACCCCTCGGGTTCTGAGCTGTTGCTGGCTATT
CTGCAGAAGACTGTGAAGCACCCTGTGTGTGTGCAGCACGGACCTTCTGT
GAAGTATGCCCGCTGCTTTCTCTCAAAGCTCATCAAAAAGCCTTCAGGAA
ACTCAGTTACACTCTCTGAGAGCACTGCCATCGTGTCCCATGGCACCACA
GGCTTGGTTACATGGGACGCTGCTCTCTACCTGGCAGAATGGGCCATTGA
GAACCCAGCAGCCTTCACTGACAGATGTACTGTACTGCTGGGAGATGACA
CTGTCACTGGTCAGGGTCCTGAAGATGCTCGAGGACTGCCAGAGGAAGAG
CGCTCCTGATGT

>G2-Ch
ATGGCGCCCGAGGAGAACGCGGGGAGCGAACTCTTGCTGCAGAGTTTCAA
GCGCCGCTTCCTGGCGGCGCGCGCCCTGCGCTCCTTCCCCTGGCAGAGCT
TAGAAGCAAAGTTAAGTGACCCATCAGATTCTGAGCTTCTGTGGGATATT
TTGCAGAAGAGACTGAAGCATCCTGTGTGTGTGAAGCACCCGCCGTCAGT
CAAGTATGCCCGGTGCTTTCTCTCAGTACTCATCAAAAAGCCCTCGGGAG
GCTCAGTCACACTCTCCAAGAGCACAGCCATCATCTCCCACGGCATCACA
GTCCTGGTCACATGGGATGCCACCCTCTACCTTGCAGAATGGGCCATCTA
GAACCCAGCAGCCTTCACTGATAGATGTGCTGTATTGCCCAGAAGCCATC
GTGTCGCTGGTCGGGGTCCTGCAGAGGCTGGCTGCCTGCCGGGAGCACCA
GCGGGCTCCTCA
#---------------------------------------
#---------------------------------------

#=======================================
#
# Aligned_sequences: 2
# 1: G2-Co
# 2: B2-202
# Matrix: /home/BLOSUM62.txt
# GapOpen_penalty: -11.0
# GapExtend_penalty: -1.0
# FSopen_penalty: -30.0
# FSextend_penalty: 0.0
# Execution_time: 234.63229084
#
# Length:         625
# Identity NT:    176/625 28.2%
# Identity AA:    288/1250 23.0%
# Gapopen:        6/625 1.0%
# Gaps:           365/625 58.4%
# FSopen:         1/625 0.2%
# FrameShift:     203/625 32.5%
# Score: -16.5
#
#
#=======================================

>G2-Co
ATGGCGCAGGAGGAGAGAGCGGATGCCGCGCGCCTGCTGCGGGGTTTCGA
GCGCCGCTTCTTGGCGGCGCGCGCCCTGCGCTCCTTTCCCTGGCAGAGCC
TAGAAGAGAAACTAAGGGACTCGTCAGGCTCCGAGCTGCTGCTGGATATT
TTGCAGAAGACCGTGAAGCACCCTCTGTGCGTGAAGCACCCACCATCAGT
GAAGTATTCCCGGAGCTTTCTCTCTGAGCTCATCAGAAAGCCTTCAGGTG
ACTCGGTCACCCTCTGCGAGAGCACGGCCATCGTGTCTCATGGGACCACA
GGCCTGGTCACGTGGAACGCCGCGCTCTACCTGGCCGAGTGGGCCGTGGA
GAACCCAGCGGTCTTCGCTCACAGTCTAAGCGGTATACCCCCGCGGGCCC
AGCTGGCGGGC-GGG-----------------------------------
-AGGGGCCCT------------GTCCCCACAGGAAGGAAACCAGAAGTC-
--------------------TGGGGCAGA---------------------
--------------------------------------------------
-------------------GTCAGG

>B2-202
ATG-----------------------------------------------
--------------------------------------------------
--------------------------------------------------
--------------------------------------------------
--------CCTGGTGCTTTCTCTCAGAACTCATCAAAAAGTCCTCAGGAG
GCTCAGTCACACTCTCCAAGAGCACAGCCATCATCTCCCACGGTACCACA
GGCCTGGTCACATGGGATGCCGCCCTCTACCTTGCAGAATGGGCCATCGA
GAACCCGGCAGCCTTCATTAACAGACGTGCTGTATTGCCCAGAAGCCATC
GTGTCGCTGGTCGGGGTCCTGCAGAGGCTGGCTGCCTGCCGGGAGCACAA
GCGGGCTCCTGAGGTCTACGTGGCCTTTACCGTCCGCAACCCAGAGACAT
GCCAGCTGTTCACCACCGAGCTAGGCCGGGATGGGATCAGATGGGAAGCG
GAAGCTCATCATGACCAGAAACTGTTTCCCTATGGAGAGCACTTGGAGAT
GGCAATGCTGAACCTCACACTGTAG
#---------------------------------------
#---------------------------------------

#=======================================
#
# Aligned_sequences: 2
# 1: G2-H1
# 2: G2-H3
# Matrix: /home/BLOSUM62.txt
# GapOpen_penalty: -11.0
# GapExtend_penalty: -1.0
# FSopen_penalty: -30.0
# FSextend_penalty: 0.0
# Execution_time: 235.994101048
#
# Length:         462
# Identity NT:    438/462 94.8%
# Identity AA:    834/924 90.3%
# Gapopen:        0/462 0.0%
# Gaps:           0/462 0.0%
# FSopen:         0/462 0.0%
# FrameShift:     0/462 0.0%
# Score: 703.0
#
#
#=======================================

>G2-H1
ATGGCGCCCGAGGAGAACGCGGGGAGCGAACTCTTGCTGCAGAGTTTCAA
GCGCCGCTTCCTGGCAGCGCGCGCCCTGCGCTCCTTCCGCTGGCAGAGCT
TAGAAGCAAAGTTAAGAGACTCATCAGATTCTGAGCTGCTGCGGGATATT
TTGCAGAAGACTGTGAAGCATCCTGTGTGTGTGAAGCACCCGCCGTCAGT
CAAGTATGCCCGGTGCTTTCTCTCAGAACTCATCAAAAAGCCCTCGGGAG
GCTCAGTCACACTCTCCAAGAGCACAGCCATCATCTCCCACGGCATCACA
GTCCTGGTCACATGGGATGCCGCCCTCTACCTTGCAGAATGGGCCATCGA
GAACCCAGCAGCCTTCACTGATAGACGTGCTGTATTGCCCAGAAGCCATC
GTGTCGCTGGTCGGGGTCCTGCGGAGGCTGGCTGCCTGCCGGGAGCACCA
GCGGGCTCCTCA

>G2-H3
ATGGCGCCCGAGGAGAACGCGGGGACCGAACTCTTGCTGCAGGGTTTTGA
GCGCCGCTTCCTGGCGGTGCGCACACTGCGCTCCTTCCCCTGGCAGAGCT
TAGAGGCAAAGTTAAGAGACTCATCAGATTCTGAGCTGCTGCGGGATATT
TTGCAGAAGACTGTGAGGCATCCTGTGTGTGTGAAGCACCCGCCGTCAGT
CAAGTATGCCTGGTGCTTTCTCTCAGAACTCATCAAAAAGTCCTCAGGAG
GCTCAGTCACACTCTCCAAGAGCACAGCCATCATCTCCCACGGTACCACA
GGCCTGGTCACATGGGATGCCGCCCTCTACCTTGCAGAATGGGCCATCGA
GAACCCGGCAGCCTTCATTAACAGACGTGCTGTATTGCCCAGAAGCCATC
GTGTCGCTGGTCGGGGTCCTGCAGAGGCTGGCTGCCTGCCGGGAGCACAA
GCGGGCTCCTGA
#---------------------------------------
#---------------------------------------

#=======================================
#
# Aligned_sequences: 2
# 1: G2-H1
# 2: G2-M
# Matrix: /home/BLOSUM62.txt
# GapOpen_penalty: -11.0
# GapExtend_penalty: -1.0
# FSopen_penalty: -30.0
# FSextend_penalty: 0.0
# Execution_time: 236.158454895
#
# Length:         462
# Identity NT:    358/462 77.5%
# Identity AA:    666/924 72.1%
# Gapopen:        0/462 0.0%
# Gaps:           0/462 0.0%
# FSopen:         0/462 0.0%
# FrameShift:     0/462 0.0%
# Score: 537.0
#
#
#=======================================

>G2-H1
ATGGCGCCCGAGGAGAACGCGGGGAGCGAACTCTTGCTGCAGAGTTTCAA
GCGCCGCTTCCTGGCAGCGCGCGCCCTGCGCTCCTTCCGCTGGCAGAGCT
TAGAAGCAAAGTTAAGAGACTCATCAGATTCTGAGCTGCTGCGGGATATT
TTGCAGAAGACTGTGAAGCATCCTGTGTGTGTGAAGCACCCGCCGTCAGT
CAAGTATGCCCGGTGCTTTCTCTCAGAACTCATCAAAAAGCCCTCGGGAG
GCTCAGTCACACTCTCCAAGAGCACAGCCATCATCTCCCACGGCATCACA
GTCCTGGTCACATGGGATGCCGCCCTCTACCTTGCAGAATGGGCCATCGA
GAACCCAGCAGCCTTCACTGATAGACGTGCTGTATTGCCCAGAAGCCATC
GTGTCGCTGGTCGGGGTCCTGCGGAGGCTGGCTGCCTGCCGGGAGCACCA
GCGGGCTCCTCA

>G2-M
ATGGCGCCTGAGGACCACGAGGGGGCCACGTCTCTGCTGCAGAGTTTCGA
GCGCCGCTTCCTGGCGGCTCGCGCGCTGCCCTCCTTTCCCTGGCAGAGCC
TAGAAGAAAAACTAAAGGACCCCTCGGGTTCTGAGCTGTTGCTGGCTATT
CTGCAGAAGACTGTGAAGCACCCTGTGTGTGTGCAGCACGGACCTTCTGT
GAAGTATGCCCGCTGCTTTCTCTCAAAGCTCATCAAAAAGCCTTCAGGAA
ACTCAGTTACACTCTCTGAGAGCACTGCCATCGTGTCCCATGGCACCACA
GGCTTGGTTACATGGGACGCTGCTCTCTACCTGGCAGAATGGGCCATTGA
GAACCCAGCAGCCTTCACTGACAGATGTACTGTACTGCTGGGAGATGACA
CTGTCACTGGTCAGGGTCCTGAAGATGCTCGAGGACTGCCAGAGGAAGAG
CGCTCCTGATGT
#---------------------------------------
#---------------------------------------

#=======================================
#
# Aligned_sequences: 2
# 1: G2-M
# 2: G2-Co
# Matrix: /home/BLOSUM62.txt
# GapOpen_penalty: -11.0
# GapExtend_penalty: -1.0
# FSopen_penalty: -30.0
# FSextend_penalty: 0.0
# Execution_time: 235.578251123
#
# Length:         465
# Identity NT:    340/465 73.1%
# Identity AA:    612/930 65.8%
# Gapopen:        1/465 0.2%
# Gaps:           3/465 0.6%
# FSopen:         0/465 0.0%
# FrameShift:     0/465 0.0%
# Score: 482.0
#
#
#=======================================

>G2-M
ATGGCGCCTGAGGACCACGAGGGGGCCACGTCTCTGCTGCAGAGTTTCGA
GCGCCGCTTCCTGGCGGCTCGCGCGCTGCCCTCCTTTCCCTGGCAGAGCC
TAGAAGAAAAACTAAAGGACCCCTCGGGTTCTGAGCTGTTGCTGGCTATT
CTGCAGAAGACTGTGAAGCACCCTGTGTGTGTGCAGCACGGACCTTCTGT
GAAGTATGCCCGCTGCTTTCTCTCAAAGCTCATCAAAAAGCCTTCAGGAA
ACTCAGTTACACTCTCTGAGAGCACTGCCATCGTGTCCCATGGCACCACA
GGCTTGGTTACATGGGACGCTGCTCTCTACCTGGCAGAATGGGCCATTGA
GAACCCAGCAGCCTTCACTGACAGATGTACT---GTACTGCTGGGAGATG
ACACTGTCACTGGTCAGGGTCCTGAAGATGCTCGAGGACTGCCAGAGGAA
GAGCGCTCCTGATGT

>G2-Co
ATGGCGCAGGAGGAGAGAGCGGATGCCGCGCGCCTGCTGCGGGGTTTCGA
GCGCCGCTTCTTGGCGGCGCGCGCCCTGCGCTCCTTTCCCTGGCAGAGCC
TAGAAGAGAAACTAAGGGACTCGTCAGGCTCCGAGCTGCTGCTGGATATT
TTGCAGAAGACCGTGAAGCACCCTCTGTGCGTGAAGCACCCACCATCAGT
GAAGTATTCCCGGAGCTTTCTCTCTGAGCTCATCAGAAAGCCTTCAGGTG
ACTCGGTCACCCTCTGCGAGAGCACGGCCATCGTGTCTCATGGGACCACA
GGCCTGGTCACGTGGAACGCCGCGCTCTACCTGGCCGAGTGGGCCGTGGA
GAACCCAGCGGTCTTCGCTCACAGTCTAAGCGGTATACCCCCGCGGGCCC
AGCTGGCGGGCGGGAGGGGCCCTGTCCCCACAGGAAGGAAACCAGAAGTC
TGGGGCAGAGTCAGG
#---------------------------------------
#---------------------------------------

#=======================================
#
# Aligned_sequences: 2
# 1: G2-H1
# 2: G3-H1
# Matrix: /home/BLOSUM62.txt
# GapOpen_penalty: -11.0
# GapExtend_penalty: -1.0
# FSopen_penalty: -30.0
# FSextend_penalty: 0.0
# Execution_time: 236.563913822
#
# Length:         625
# Identity NT:    257/625 41.1%
# Identity AA:    510/1250 40.8%
# Gapopen:        2/625 0.3%
# Gaps:           368/625 58.9%
# FSopen:         1/625 0.2%
# FrameShift:     254/625 40.6%
# Score: 239.5
#
#
#=======================================

>G2-H1
ATGGCGCCCGAGGAGAACGCGGGGAGCGAACTCTTGCTGCAGAGTTTCAA
GCGCCGCTTCCTGGCAGCGCGCGCCCTGCGCTCCTTCCGCTGGCAGAGCT
TAGAAGCAAAGTTAAGAGACTCATCAGATTCTGAGCTGCTGCGGGATATT
TTGCAGAAGACTGTGAAGCATCCTGTGTGTGTGAAGCACCCGCCGTCAGT
CAAGTATGCCCGGTGCTTTCTCTCAGAACTCATCAAAAAGCCCTCGGGAG
GCTCAGTCACACTCTCCAAGAGCACAGCCATCATCTCCCACGGCATCACA
GTCCTGGTCACATGGGATGCCGCCCTCTACCTTGCAGAATGGGCCATCGA
GAACCCAGCAGCCTTCACTGATAGACGTGCTGTATTGCCCAGAAGCCATC
GTGTCGCTGGTCGGGGTCCTGCGGAGGCTGGCTGCCTGCCGGGAGCACCA
GCGGGCTCCTCA--------------------------------------
--------------------------------------------------
--------------------------------------------------
-------------------------

>G3-H1
ATG-----------------------------------------------
--------------------------------------------------
--------------------------------------------------
--------------------------------------------------
--------CCCGGTGCTTTCTCTCAGAACTCATCAAAAAGCCCTCGGGAG
GCTCAGTCACACTCTCCAAGAGCACAGCCATCATCTCCCACGGCATCACA
GTCCTGGTCACATGGGATGCCGCCCTCTACCTTGCAGAATGGGCCATCGA
GAACCCAGCAGCCTTCACTGATAGACGTGCTGTATTGCCCAGAAGCCATC
GTGTCGCTGGTCGGGGTCCTGCGGAGGCTGGCTGCCTGCCGGGAGCACCA
GCGGGCTCCTCAATTCTACATGGCCCTTACCGTCTGCAACCCAGAGATGT
GCCAGCTGTTCACCACCGAGCTAGGCTGGACTGGGATCAGATGGGAAGCG
GAAGCTCATCATGACCAGAAACTGTTTCCCTACAGAGAGCACTTGGAGAT
GGCAAAGCTGAACCTCACACTGTAG
#---------------------------------------
#---------------------------------------

#=======================================
#
# Aligned_sequences: 2
# 1: G2-H1
# 2: G2-Co
# Matrix: /home/BLOSUM62.txt
# GapOpen_penalty: -11.0
# GapExtend_penalty: -1.0
# FSopen_penalty: -30.0
# FSextend_penalty: 0.0
# Execution_time: 236.640861988
#
# Length:         465
# Identity NT:    337/465 72.5%
# Identity AA:    624/930 67.1%
# Gapopen:        1/465 0.2%
# Gaps:           3/465 0.6%
# FSopen:         0/465 0.0%
# FrameShift:     0/465 0.0%
# Score: 503.0
#
#
#=======================================

>G2-H1
ATGGCGCCCGAGGAGAACGCGGGGAGCGAACTCTTGCTGCAGAGTTTCAA
GCGCCGCTTCCTGGCAGCGCGCGCCCTGCGCTCCTTCCGCTGGCAGAGCT
TAGAAGCAAAGTTAAGAGACTCATCAGATTCTGAGCTGCTGCGGGATATT
TTGCAGAAGACTGTGAAGCATCCTGTGTGTGTGAAGCACCCGCCGTCAGT
CAAGTATGCCCGGTGCTTTCTCTCAGAACTCATCAAAAAGCCCTCGGGAG
GCTCAGTCACACTCTCCAAGAGCACAGCCATCATCTCCCACGGCATCACA
GTCCTGGTCACATGGGATGCCGCCCTCTACCTTGCAGAATGGGCCATCGA
GAACCCAGCAGCCTTCACT---GATAGACGTGCTGTATTGCCCAGAAGCC
ATCGTGTCGCTGGTCGGGGTCCTGCGGAGGCTGGCTGCCTGCCGGGAGCA
CCAGCGGGCTCCTCA

>G2-Co
ATGGCGCAGGAGGAGAGAGCGGATGCCGCGCGCCTGCTGCGGGGTTTCGA
GCGCCGCTTCTTGGCGGCGCGCGCCCTGCGCTCCTTTCCCTGGCAGAGCC
TAGAAGAGAAACTAAGGGACTCGTCAGGCTCCGAGCTGCTGCTGGATATT
TTGCAGAAGACCGTGAAGCACCCTCTGTGCGTGAAGCACCCACCATCAGT
GAAGTATTCCCGGAGCTTTCTCTCTGAGCTCATCAGAAAGCCTTCAGGTG
ACTCGGTCACCCTCTGCGAGAGCACGGCCATCGTGTCTCATGGGACCACA
GGCCTGGTCACGTGGAACGCCGCGCTCTACCTGGCCGAGTGGGCCGTGGA
GAACCCAGCGGTCTTCGCTCACAGTCTAAGCGGTATACCCCCGCGGGCCC
AGCTGGCGGGCGGGAGGGGCCCTGTCCCCACAGGAAGGAAACCAGAAGTC
TGGGGCAGAGTCAGG
#---------------------------------------
#---------------------------------------

#=======================================
#
# Aligned_sequences: 2
# 1: G2-R
# 2: G2-Ch
# Matrix: /home/BLOSUM62.txt
# GapOpen_penalty: -11.0
# GapExtend_penalty: -1.0
# FSopen_penalty: -30.0
# FSextend_penalty: 0.0
# Execution_time: 235.939137936
#
# Length:         462
# Identity NT:    359/462 77.7%
# Identity AA:    648/924 70.1%
# Gapopen:        0/462 0.0%
# Gaps:           0/462 0.0%
# FSopen:         0/462 0.0%
# FrameShift:     0/462 0.0%
# Score: 532.0
#
#
#=======================================

>G2-R
ATGGCGCCTGAGGACCACGAGGGGGCCACGTCTCTGCTGCAGAGTTTCGA
GCGCCGCTTCCTGGCGGCTCGCGCGCTGCCCTCTTTTCCCTGGCAGAGCC
TAGAAGAAAAACTAAGGGAGCCCTCAGGTTCTGAGCTGTTGCTGGCTATT
TTGCAGAAGACTGTGAAGCACCCTGTGTGTGTCCAGCATGGGCCCTCTCT
GAAGTATTCCCGCTGCTTTCTCTCGAAGCTCATCAAAAAGCCTTCAGGAG
ACTCAGTCACACTCTCTGAGAGCACAGCCATCGTGTCCCATGGCACCACA
GGCTTGGTTACATGGGACGCTGCTCTCTACCTGGCAGAATGGGCCATCGA
GAACCCAGCAGCCTTCACTGACAGATGTACTGTACTGCGGGGAAGTGACA
CTGTCACTGGTCAGGGTCCTGAGGATGCTCACTGACTGCCAGAGGAAGAA
GGCTCCTGACGT

>G2-Ch
ATGGCGCCCGAGGAGAACGCGGGGAGCGAACTCTTGCTGCAGAGTTTCAA
GCGCCGCTTCCTGGCGGCGCGCGCCCTGCGCTCCTTCCCCTGGCAGAGCT
TAGAAGCAAAGTTAAGTGACCCATCAGATTCTGAGCTTCTGTGGGATATT
TTGCAGAAGAGACTGAAGCATCCTGTGTGTGTGAAGCACCCGCCGTCAGT
CAAGTATGCCCGGTGCTTTCTCTCAGTACTCATCAAAAAGCCCTCGGGAG
GCTCAGTCACACTCTCCAAGAGCACAGCCATCATCTCCCACGGCATCACA
GTCCTGGTCACATGGGATGCCACCCTCTACCTTGCAGAATGGGCCATCTA
GAACCCAGCAGCCTTCACTGATAGATGTGCTGTATTGCCCAGAAGCCATC
GTGTCGCTGGTCGGGGTCCTGCAGAGGCTGGCTGCCTGCCGGGAGCACCA
GCGGGCTCCTCA
#---------------------------------------
#---------------------------------------

#=======================================
#
# Aligned_sequences: 2
# 1: G2-M
# 2: G3-H1
# Matrix: /home/BLOSUM62.txt
# GapOpen_penalty: -11.0
# GapExtend_penalty: -1.0
# FSopen_penalty: -30.0
# FSextend_penalty: 0.0
# Execution_time: 236.201900005
#
# Length:         625
# Identity NT:    201/625 32.2%
# Identity AA:    345/1250 27.6%
# Gapopen:        4/625 0.6%
# Gaps:           368/625 58.9%
# FSopen:         1/625 0.2%
# FrameShift:     233/625 37.3%
# Score: 67.0
#
#
#=======================================

>G2-M
ATGGCGCCTGAGGACCACGAGGGGGCCACGTCTCTGCTGCAGAGTTTCGA
GCGCCGCTTCCTGGCGGCTCGCGCGCTGCCCTCCTTTCCCTGGCAGAGCC
TAGAAGAAAAACTAAAGGACCCCTCGGGTTCTGAGCTGTTGCTGGCTATT
CTGCAGAAGACTGTGAAGCACCCTGTGTGTGTGCAGCACGGACCTTCTGT
GAAGTATGCCCGCTGCTTTCTCTCAAAGCTCATCAAAAAGCCTTCAGGAA
ACTCAGTTACACTCTCTGAGAGCACTGCCATCGTGTCCCATGGCACCACA
GGCTTGGTTACATGGGACGCTGCTCTCTACCTGGCAGAATGGGCCATTGA
GAACCCAGCAGCCTTCACTGACAGATGTACTGTACTGCTGGGAGATGACA
CTGTCACTGGTCAGGGTCCTGAAGATGCTCGAGGACTGCCA-GAGGAAGA
GCGC------------------------TCCTGATGT-------------
--------------------------------------------------
--------------------------------------------------
-------------------------

>G3-H1
ATG-----------------------------------------------
--------------------------------------------------
--------------------------------------------------
--------------------------------------------------
--------CCCGGTGCTTTCTCTCAGAACTCATCAAAAAGCCCTCGGGAG
GCTCAGTCACACTCTCCAAGAGCACAGCCATCATCTCCCACGGCATCACA
GTCCTGGTCACATGGGATGCCGCCCTCTACCTTGCAGAATGGGCCATCGA
GAACCCAGCAGCCTTCACTGATAGACGTGCTGTATTGCCCAGAAGCCATC
GTGTCGCTGGTCGGGGTCCTGCGGAGGCTGGCTGCCTGCCGGGAGCACCA
GCGGGCTCCTCAATTCTACATGGCCCTTACCGTCTGCAACCCAGAGATGT
GCCAGCTGTTCACCACCGAGCTAGGCTGGACTGGGATCAGATGGGAAGCG
GAAGCTCATCATGACCAGAAACTGTTTCCCTACAGAGAGCACTTGGAGAT
GGCAAAGCTGAACCTCACACTGTAG
#---------------------------------------
#---------------------------------------

#=======================================
#
# Aligned_sequences: 2
# 1: B1-001
# 2: G2-R
# Matrix: /home/BLOSUM62.txt
# GapOpen_penalty: -11.0
# GapExtend_penalty: -1.0
# FSopen_penalty: -30.0
# FSextend_penalty: 0.0
# Execution_time: 237.743448973
#
# Length:         462
# Identity NT:    361/462 78.1%
# Identity AA:    636/924 68.8%
# Gapopen:        0/462 0.0%
# Gaps:           0/462 0.0%
# FSopen:         0/462 0.0%
# FrameShift:     0/462 0.0%
# Score: 519.0
#
#
#=======================================

>B1-001
ATGGCGCCCGAGGAGAACGCGGGGACCGAACTCTTGCTGCAGGGTTTTGA
GCGCCGCTTCCTGGCGGTGCGCACACTGCGCTCCTTCCCCTGGCAGAGCT
TAGAGGCAAAGTTAAGAGACTCATCAGATTCTGAGCTGCTGCGGGATATT
TTGCAGAAGACTGTGAGGCATCCTGTGTGTGTGAAGCACCCGCCGTCAGT
CAAGTATGCCTGGTGCTTTCTCTCAGAACTCATCAAAAAGTCCTCAGGAG
GCTCAGTCACACTCTCCAAGAGCACAGCCATCATCTCCCACGGTACCACA
GGCCTGGTCACATGGGATGCCGCCCTCTACCTTGCAGAATGGGCCATCGA
GAACCCGGCAGCCTTCATTAACAGACGTGCTGTATTGCCCAGAAGCCATC
GTGTCGCTGGTCGGGGTCCTGCAGAGGCTGGCTGCCTGCCGGGAGCACAA
GCGGGCTCCTGA

>G2-R
ATGGCGCCTGAGGACCACGAGGGGGCCACGTCTCTGCTGCAGAGTTTCGA
GCGCCGCTTCCTGGCGGCTCGCGCGCTGCCCTCTTTTCCCTGGCAGAGCC
TAGAAGAAAAACTAAGGGAGCCCTCAGGTTCTGAGCTGTTGCTGGCTATT
TTGCAGAAGACTGTGAAGCACCCTGTGTGTGTCCAGCATGGGCCCTCTCT
GAAGTATTCCCGCTGCTTTCTCTCGAAGCTCATCAAAAAGCCTTCAGGAG
ACTCAGTCACACTCTCTGAGAGCACAGCCATCGTGTCCCATGGCACCACA
GGCTTGGTTACATGGGACGCTGCTCTCTACCTGGCAGAATGGGCCATCGA
GAACCCAGCAGCCTTCACTGACAGATGTACTGTACTGCGGGGAAGTGACA
CTGTCACTGGTCAGGGTCCTGAGGATGCTCACTGACTGCCAGAGGAAGAA
GGCTCCTGACGT
#---------------------------------------
#---------------------------------------

#=======================================
#
# Aligned_sequences: 2
# 1: G2-H3
# 2: G2-Ch
# Matrix: /home/BLOSUM62.txt
# GapOpen_penalty: -11.0
# GapExtend_penalty: -1.0
# FSopen_penalty: -30.0
# FSextend_penalty: 0.0
# Execution_time: 237.254324913
#
# Length:         462
# Identity NT:    430/462 93.1%
# Identity AA:    786/924 85.1%
# Gapopen:        0/462 0.0%
# Gaps:           0/462 0.0%
# FSopen:         0/462 0.0%
# FrameShift:     0/462 0.0%
# Score: 656.0
#
#
#=======================================

>G2-H3
ATGGCGCCCGAGGAGAACGCGGGGACCGAACTCTTGCTGCAGGGTTTTGA
GCGCCGCTTCCTGGCGGTGCGCACACTGCGCTCCTTCCCCTGGCAGAGCT
TAGAGGCAAAGTTAAGAGACTCATCAGATTCTGAGCTGCTGCGGGATATT
TTGCAGAAGACTGTGAGGCATCCTGTGTGTGTGAAGCACCCGCCGTCAGT
CAAGTATGCCTGGTGCTTTCTCTCAGAACTCATCAAAAAGTCCTCAGGAG
GCTCAGTCACACTCTCCAAGAGCACAGCCATCATCTCCCACGGTACCACA
GGCCTGGTCACATGGGATGCCGCCCTCTACCTTGCAGAATGGGCCATCGA
GAACCCGGCAGCCTTCATTAACAGACGTGCTGTATTGCCCAGAAGCCATC
GTGTCGCTGGTCGGGGTCCTGCAGAGGCTGGCTGCCTGCCGGGAGCACAA
GCGGGCTCCTGA

>G2-Ch
ATGGCGCCCGAGGAGAACGCGGGGAGCGAACTCTTGCTGCAGAGTTTCAA
GCGCCGCTTCCTGGCGGCGCGCGCCCTGCGCTCCTTCCCCTGGCAGAGCT
TAGAAGCAAAGTTAAGTGACCCATCAGATTCTGAGCTTCTGTGGGATATT
TTGCAGAAGAGACTGAAGCATCCTGTGTGTGTGAAGCACCCGCCGTCAGT
CAAGTATGCCCGGTGCTTTCTCTCAGTACTCATCAAAAAGCCCTCGGGAG
GCTCAGTCACACTCTCCAAGAGCACAGCCATCATCTCCCACGGCATCACA
GTCCTGGTCACATGGGATGCCACCCTCTACCTTGCAGAATGGGCCATCTA
GAACCCAGCAGCCTTCACTGATAGATGTGCTGTATTGCCCAGAAGCCATC
GTGTCGCTGGTCGGGGTCCTGCAGAGGCTGGCTGCCTGCCGGGAGCACCA
GCGGGCTCCTCA
#---------------------------------------
#---------------------------------------

#=======================================
#
# Aligned_sequences: 2
# 1: G1-Ch
# 2: G1-M
# Matrix: /home/BLOSUM62.txt
# GapOpen_penalty: -11.0
# GapExtend_penalty: -1.0
# FSopen_penalty: -30.0
# FSextend_penalty: 0.0
# Execution_time: 239.195525885
#
# Length:         498
# Identity NT:    360/498 72.3%
# Identity AA:    582/996 58.4%
# Gapopen:        1/498 0.2%
# Gaps:           3/498 0.6%
# FSopen:         0/498 0.0%
# FrameShift:     0/498 0.0%
# Score: 411.0
#
#
#=======================================

>G1-Ch
ATGGCGCCCGAGGAGAACGCGGGGAGCGAACTCTTGCTGCAGAGTTTCAA
GCGCCGCTTCCTGGCGGCGCGCGCCCTGCGCTCCTTCCCCTGGCAGAGCT
TAGAAGCAAAGTTAAGTGACCCATCAGATTCTGAGCTTCTGTGGGATATT
TTGCAGAAGCACGAGGCTGTCCACACAGAGCCTTTGGACGAGCTGTACAA
GGCGTTGGCGGAGACCCTGATGGCCAAGGAGTCCACCCAGGGCCACCGGA
GCTATTTGCTGATGTGCTGTATTGCCCAGAAGCCATCGTGTCGCTGGTCG
GGGTCCTGCAGAGGCTGGCTGCCTGCCGGGAGCACCAGCGGGCTCCTCAA
GTCTACATGGCCCTTACCGTCCGCAACCCAGAGACGTGCCAGCTGTTCAC
CACCGAGCTATGCTGGACTGGGATCAGATGGGAAGCGGAAGCTCATCATG
ACCAGAAACTGTTTCCCTACAGAGAGCACTTGGAGATGGCAATGCTGA

>G1-M
ATGGCGCCTGAGGACCACGAGGGGGCCACGTCTCTGCTGCAGAGTTTCGA
GCGCCGCTTCCTGGCGGCTCGCGCGCTGCCCTCCTTTCCCTGGCAGAGCC
TAGAAGAAAAACTAAAGGACCCCTCGGGTTCTGAGCTGTTGCTGGCTATT
CTGCAGAGGCATGAGGCTGTACCCACGGAGCCTTTGGATGCACTGTATGA
GGCGTTGGCAGAGGTTCTGATGACCCAAGAGTCCACCCAGTGCCACCGGA
GCTATTTGCTGATGTACTGTACTGCTGGGAGATGACACTGTCACTGGTCA
GGGTCCTGAAGATGCTCGAGGACTGCCAGAGGAAGAGCG---CTCCTGAT
GTCTATGTAGCCTATACTATCCGCAGCCAGGACACAGGCAAGCTGTTCAT
CGAAGAGCTGGACCGTGCTGGAATCTACTGGGAAGAGGTGCCCCCTCACA
CTGGCAAACTGTTCCCTTACGAAGAGCATTCAGCCATCGTAATCCTGA
#---------------------------------------
#---------------------------------------

#=======================================
#
# Aligned_sequences: 2
# 1: G1-H2
# 2: G1-R
# Matrix: /home/BLOSUM62.txt
# GapOpen_penalty: -11.0
# GapExtend_penalty: -1.0
# FSopen_penalty: -30.0
# FSextend_penalty: 0.0
# Execution_time: 239.394848824
#
# Length:         498
# Identity NT:    374/498 75.1%
# Identity AA:    570/996 57.2%
# Gapopen:        1/498 0.2%
# Gaps:           3/498 0.6%
# FSopen:         0/498 0.0%
# FrameShift:     0/498 0.0%
# Score: 403.0
#
#
#=======================================

>G1-H2
ATGGCGCCCGAGGAGAACGCGGGGACCGAACTCTTGCTGCAGGGTTTTGA
GCGCCGCTTCCTGGCGGTGCGCACACTGCGCTCCTTCCCCTGGCAGAGCT
TAGAGGCAAAGTTAAGAGACTCATCAGATTCTGAGCTGCTGCGGGATATT
TTGCAGAAGCACGAGGCTGTCCACACGGAGCCTTTGGACAAACTGTACGA
GGTGCTCACGGAGACTCTGATGGCCAAGGAGTCCACCCAGGGCCACCGGA
GCTATTTGCTGACGTGCTGTATTGCCCAGAAGCCATCGTGTCGCTGGTCG
GGGTCCTGCAGAGGCTGGCTGCCTGCCGGGAGCACAAGCGGGCTCCTGAG
GTCTACGTGGCCTTTACCGTCCGCAACCCAGAGACGTGCCAGCTGTTCAC
CACCGAGCTAGGCCGGGATGGGATCAGATGGGAAGCGGAAGCTCATCATG
ACCAGAAACTGTTTCCCTATGGAGAGCACTTGGAGATGGCAATGCTGA

>G1-R
ATGGCGCCTGAGGACCACGAGGGGGCCACGTCTCTGCTGCAGAGTTTCGA
GCGCCGCTTCCTGGCGGCTCGCGCGCTGCCCTCTTTTCCCTGGCAGAGCC
TAGAAGAAAAACTAAGGGAGCCCTCAGGTTCTGAGCTGTTGCTGGCTATT
TTGCAGAAGCATGAGGCCGTACCCATGGAGCCTTTGGATGCACTGTATGA
GGCGCTGGCAGAAGTTCTGATGGCCAGAGAGTCCACCCAGTGCCACCGGA
GCTATTTGCTGATGTACTGTACTGCGGGGAAGTGACACTGTCACTGGTCA
GGGTCCTGAGGATGCTCACTGACTGCCAGAGGAAGAAGG---CTCCTGAC
GTCTATGTGGCCTATACGATCCGCAGCCAGGACACGGGCAAGCTGTTCAT
CACAGAGCTGGACCGCGCTGGGATACACTGGGAAGAGGTGGCCCCTCACA
CTGGCAAACTGTTCCCTTATGAAGAGCATTCGGCCATCGTAATCCTGA
#---------------------------------------
#---------------------------------------

#=======================================
#
# Aligned_sequences: 2
# 1: G1-H2
# 2: G1-Co
# Matrix: /home/BLOSUM62.txt
# GapOpen_penalty: -11.0
# GapExtend_penalty: -1.0
# FSopen_penalty: -30.0
# FSextend_penalty: 0.0
# Execution_time: 239.396667004
#
# Length:         498
# Identity NT:    407/498 81.7%
# Identity AA:    690/996 69.3%
# Gapopen:        0/498 0.0%
# Gaps:           0/498 0.0%
# FSopen:         0/498 0.0%
# FrameShift:     0/498 0.0%
# Score: 563.0
#
#
#=======================================

>G1-H2
ATGGCGCCCGAGGAGAACGCGGGGACCGAACTCTTGCTGCAGGGTTTTGA
GCGCCGCTTCCTGGCGGTGCGCACACTGCGCTCCTTCCCCTGGCAGAGCT
TAGAGGCAAAGTTAAGAGACTCATCAGATTCTGAGCTGCTGCGGGATATT
TTGCAGAAGCACGAGGCTGTCCACACGGAGCCTTTGGACAAACTGTACGA
GGTGCTCACGGAGACTCTGATGGCCAAGGAGTCCACCCAGGGCCACCGGA
GCTATTTGCTGACGTGCTGTATTGCCCAGAAGCCATCGTGTCGCTGGTCG
GGGTCCTGCAGAGGCTGGCTGCCTGCCGGGAGCACAAGCGGGCTCCTGAG
GTCTACGTGGCCTTTACCGTCCGCAACCCAGAGACGTGCCAGCTGTTCAC
CACCGAGCTAGGCCGGGATGGGATCAGATGGGAAGCGGAAGCTCATCATG
ACCAGAAACTGTTTCCCTATGGAGAGCACTTGGAGATGGCAATGCTGA

>G1-Co
ATGGCGCAGGAGGAGAGAGCGGATGCCGCGCGCCTGCTGCGGGGTTTCGA
GCGCCGCTTCTTGGCGGCGCGCGCCCTGCGCTCCTTTCCCTGGCAGAGCC
TAGAAGAGAAACTAAGGGACTCGTCAGGCTCCGAGCTGCTGCTGGATATT
TTGCAGAAGCACGAGGCTGTCCACACGGAGCCGTTGGACGAGCTGTACCA
GGCGCTGGCCGAGGTCCTGACGGCCGAGGACCCCACCCACTGCCACCGGA
GCTATCTGCTGACGTGCTGTATTGTCCTGAAACGGTCCTCTCCCTGGTTG
GGGTCCTGCGGAAGCTCTCCACCTGCCGGAAGGACCAGCGGGCTCCTGAT
GCCTACATTGCCTTCACCATCCGCAACCCGGAGACGTGCCAGCTGTTCAC
CACGGAGCTGGGCCAGGCTGGGATCCCGTGGGAAGAGGTGCCTTGTCATG
ACCAGAAACTGTTTCCCTACGAAGAGCACTCGGAGATGGCGATTCTGA
#---------------------------------------
#---------------------------------------

#=======================================
#
# Aligned_sequences: 2
# 1: G1-M
# 2: G1-R
# Matrix: /home/BLOSUM62.txt
# GapOpen_penalty: -11.0
# GapExtend_penalty: -1.0
# FSopen_penalty: -30.0
# FSextend_penalty: 0.0
# Execution_time: 239.261328936
#
# Length:         495
# Identity NT:    460/495 92.9%
# Identity AA:    864/990 87.3%
# Gapopen:        0/495 0.0%
# Gaps:           0/495 0.0%
# FSopen:         0/495 0.0%
# FrameShift:     0/495 0.0%
# Score: 725.0
#
#
#=======================================

>G1-M
ATGGCGCCTGAGGACCACGAGGGGGCCACGTCTCTGCTGCAGAGTTTCGA
GCGCCGCTTCCTGGCGGCTCGCGCGCTGCCCTCCTTTCCCTGGCAGAGCC
TAGAAGAAAAACTAAAGGACCCCTCGGGTTCTGAGCTGTTGCTGGCTATT
CTGCAGAGGCATGAGGCTGTACCCACGGAGCCTTTGGATGCACTGTATGA
GGCGTTGGCAGAGGTTCTGATGACCCAAGAGTCCACCCAGTGCCACCGGA
GCTATTTGCTGATGTACTGTACTGCTGGGAGATGACACTGTCACTGGTCA
GGGTCCTGAAGATGCTCGAGGACTGCCAGAGGAAGAGCGCTCCTGATGTC
TATGTAGCCTATACTATCCGCAGCCAGGACACAGGCAAGCTGTTCATCGA
AGAGCTGGACCGTGCTGGAATCTACTGGGAAGAGGTGCCCCCTCACACTG
GCAAACTGTTCCCTTACGAAGAGCATTCAGCCATCGTAATCCTGA

>G1-R
ATGGCGCCTGAGGACCACGAGGGGGCCACGTCTCTGCTGCAGAGTTTCGA
GCGCCGCTTCCTGGCGGCTCGCGCGCTGCCCTCTTTTCCCTGGCAGAGCC
TAGAAGAAAAACTAAGGGAGCCCTCAGGTTCTGAGCTGTTGCTGGCTATT
TTGCAGAAGCATGAGGCCGTACCCATGGAGCCTTTGGATGCACTGTATGA
GGCGCTGGCAGAAGTTCTGATGGCCAGAGAGTCCACCCAGTGCCACCGGA
GCTATTTGCTGATGTACTGTACTGCGGGGAAGTGACACTGTCACTGGTCA
GGGTCCTGAGGATGCTCACTGACTGCCAGAGGAAGAAGGCTCCTGACGTC
TATGTGGCCTATACGATCCGCAGCCAGGACACGGGCAAGCTGTTCATCAC
AGAGCTGGACCGCGCTGGGATACACTGGGAAGAGGTGGCCCCTCACACTG
GCAAACTGTTCCCTTATGAAGAGCATTCGGCCATCGTAATCCTGA
#---------------------------------------
#---------------------------------------

#=======================================
#
# Aligned_sequences: 2
# 1: G1-R
# 2: G1-Co
# Matrix: /home/BLOSUM62.txt
# GapOpen_penalty: -11.0
# GapExtend_penalty: -1.0
# FSopen_penalty: -30.0
# FSextend_penalty: 0.0
# Execution_time: 239.371104956
#
# Length:         498
# Identity NT:    375/498 75.3%
# Identity AA:    588/996 59.0%
# Gapopen:        1/498 0.2%
# Gaps:           3/498 0.6%
# FSopen:         0/498 0.0%
# FrameShift:     0/498 0.0%
# Score: 411.0
#
#
#=======================================

>G1-R
ATGGCGCCTGAGGACCACGAGGGGGCCACGTCTCTGCTGCAGAGTTTCGA
GCGCCGCTTCCTGGCGGCTCGCGCGCTGCCCTCTTTTCCCTGGCAGAGCC
TAGAAGAAAAACTAAGGGAGCCCTCAGGTTCTGAGCTGTTGCTGGCTATT
TTGCAGAAGCATGAGGCCGTACCCATGGAGCCTTTGGATGCACTGTATGA
GGCGCTGGCAGAAGTTCTGATGGCCAGAGAGTCCACCCAGTGCCACCGGA
GCTATTTGCTGATGTACTGTACTGCGGGGAAGTGACACTGTCACTGGTCA
GGGTCCTGAGGATGCTCACTGACTGCC---AGAGGAAGAAGGCTCCTGAC
GTCTATGTGGCCTATACGATCCGCAGCCAGGACACGGGCAAGCTGTTCAT
CACAGAGCTGGACCGCGCTGGGATACACTGGGAAGAGGTGGCCCCTCACA
CTGGCAAACTGTTCCCTTATGAAGAGCATTCGGCCATCGTAATCCTGA

>G1-Co
ATGGCGCAGGAGGAGAGAGCGGATGCCGCGCGCCTGCTGCGGGGTTTCGA
GCGCCGCTTCTTGGCGGCGCGCGCCCTGCGCTCCTTTCCCTGGCAGAGCC
TAGAAGAGAAACTAAGGGACTCGTCAGGCTCCGAGCTGCTGCTGGATATT
TTGCAGAAGCACGAGGCTGTCCACACGGAGCCGTTGGACGAGCTGTACCA
GGCGCTGGCCGAGGTCCTGACGGCCGAGGACCCCACCCACTGCCACCGGA
GCTATCTGCTGACGTGCTGTATTGTCCTGAAACGGTCCTCTCCCTGGTTG
GGGTCCTGCGGAAGCTCTCCACCTGCCGGAAGGACCAGCGGGCTCCTGAT
GCCTACATTGCCTTCACCATCCGCAACCCGGAGACGTGCCAGCTGTTCAC
CACGGAGCTGGGCCAGGCTGGGATCCCGTGGGAAGAGGTGCCTTGTCATG
ACCAGAAACTGTTTCCCTACGAAGAGCACTCGGAGATGGCGATTCTGA
#---------------------------------------
#---------------------------------------

#=======================================
#
# Aligned_sequences: 2
# 1: G1-Ch
# 2: G1-H2
# Matrix: /home/BLOSUM62.txt
# GapOpen_penalty: -11.0
# GapExtend_penalty: -1.0
# FSopen_penalty: -30.0
# FSextend_penalty: 0.0
# Execution_time: 240.078965902
#
# Length:         498
# Identity NT:    465/498 93.4%
# Identity AA:    894/996 89.8%
# Gapopen:        0/498 0.0%
# Gaps:           0/498 0.0%
# FSopen:         0/498 0.0%
# FrameShift:     0/498 0.0%
# Score: 801.0
#
#
#=======================================

>G1-Ch
ATGGCGCCCGAGGAGAACGCGGGGAGCGAACTCTTGCTGCAGAGTTTCAA
GCGCCGCTTCCTGGCGGCGCGCGCCCTGCGCTCCTTCCCCTGGCAGAGCT
TAGAAGCAAAGTTAAGTGACCCATCAGATTCTGAGCTTCTGTGGGATATT
TTGCAGAAGCACGAGGCTGTCCACACAGAGCCTTTGGACGAGCTGTACAA
GGCGTTGGCGGAGACCCTGATGGCCAAGGAGTCCACCCAGGGCCACCGGA
GCTATTTGCTGATGTGCTGTATTGCCCAGAAGCCATCGTGTCGCTGGTCG
GGGTCCTGCAGAGGCTGGCTGCCTGCCGGGAGCACCAGCGGGCTCCTCAA
GTCTACATGGCCCTTACCGTCCGCAACCCAGAGACGTGCCAGCTGTTCAC
CACCGAGCTATGCTGGACTGGGATCAGATGGGAAGCGGAAGCTCATCATG
ACCAGAAACTGTTTCCCTACAGAGAGCACTTGGAGATGGCAATGCTGA

>G1-H2
ATGGCGCCCGAGGAGAACGCGGGGACCGAACTCTTGCTGCAGGGTTTTGA
GCGCCGCTTCCTGGCGGTGCGCACACTGCGCTCCTTCCCCTGGCAGAGCT
TAGAGGCAAAGTTAAGAGACTCATCAGATTCTGAGCTGCTGCGGGATATT
TTGCAGAAGCACGAGGCTGTCCACACGGAGCCTTTGGACAAACTGTACGA
GGTGCTCACGGAGACTCTGATGGCCAAGGAGTCCACCCAGGGCCACCGGA
GCTATTTGCTGACGTGCTGTATTGCCCAGAAGCCATCGTGTCGCTGGTCG
GGGTCCTGCAGAGGCTGGCTGCCTGCCGGGAGCACAAGCGGGCTCCTGAG
GTCTACGTGGCCTTTACCGTCCGCAACCCAGAGACGTGCCAGCTGTTCAC
CACCGAGCTAGGCCGGGATGGGATCAGATGGGAAGCGGAAGCTCATCATG
ACCAGAAACTGTTTCCCTATGGAGAGCACTTGGAGATGGCAATGCTGA
#---------------------------------------
#---------------------------------------

#=======================================
#
# Aligned_sequences: 2
# 1: G1-M
# 2: G1-Co
# Matrix: /home/BLOSUM62.txt
# GapOpen_penalty: -11.0
# GapExtend_penalty: -1.0
# FSopen_penalty: -30.0
# FSextend_penalty: 0.0
# Execution_time: 239.784748077
#
# Length:         498
# Identity NT:    371/498 74.5%
# Identity AA:    576/996 57.8%
# Gapopen:        1/498 0.2%
# Gaps:           3/498 0.6%
# FSopen:         0/498 0.0%
# FrameShift:     0/498 0.0%
# Score: 414.0
#
#
#=======================================

>G1-M
ATGGCGCCTGAGGACCACGAGGGGGCCACGTCTCTGCTGCAGAGTTTCGA
GCGCCGCTTCCTGGCGGCTCGCGCGCTGCCCTCCTTTCCCTGGCAGAGCC
TAGAAGAAAAACTAAAGGACCCCTCGGGTTCTGAGCTGTTGCTGGCTATT
CTGCAGAGGCATGAGGCTGTACCCACGGAGCCTTTGGATGCACTGTATGA
GGCGTTGGCAGAGGTTCTGATGACCCAAGAGTCCACCCAGTGCCACCGGA
GCTATTTGCTGATGTACTGTACTGCTGGGAGATGACACTGTCACTGGTCA
GGGTCCTGAAGATGCTCGAGGACTGCC---AGAGGAAGAGCGCTCCTGAT
GTCTATGTAGCCTATACTATCCGCAGCCAGGACACAGGCAAGCTGTTCAT
CGAAGAGCTGGACCGTGCTGGAATCTACTGGGAAGAGGTGCCCCCTCACA
CTGGCAAACTGTTCCCTTACGAAGAGCATTCAGCCATCGTAATCCTGA

>G1-Co
ATGGCGCAGGAGGAGAGAGCGGATGCCGCGCGCCTGCTGCGGGGTTTCGA
GCGCCGCTTCTTGGCGGCGCGCGCCCTGCGCTCCTTTCCCTGGCAGAGCC
TAGAAGAGAAACTAAGGGACTCGTCAGGCTCCGAGCTGCTGCTGGATATT
TTGCAGAAGCACGAGGCTGTCCACACGGAGCCGTTGGACGAGCTGTACCA
GGCGCTGGCCGAGGTCCTGACGGCCGAGGACCCCACCCACTGCCACCGGA
GCTATCTGCTGACGTGCTGTATTGTCCTGAAACGGTCCTCTCCCTGGTTG
GGGTCCTGCGGAAGCTCTCCACCTGCCGGAAGGACCAGCGGGCTCCTGAT
GCCTACATTGCCTTCACCATCCGCAACCCGGAGACGTGCCAGCTGTTCAC
CACGGAGCTGGGCCAGGCTGGGATCCCGTGGGAAGAGGTGCCTTGTCATG
ACCAGAAACTGTTTCCCTACGAAGAGCACTCGGAGATGGCGATTCTGA
#---------------------------------------
#---------------------------------------

#=======================================
#
# Aligned_sequences: 2
# 1: G1-Ch
# 2: G2-M
# Matrix: /home/BLOSUM62.txt
# GapOpen_penalty: -11.0
# GapExtend_penalty: -1.0
# FSopen_penalty: -30.0
# FSextend_penalty: 0.0
# Execution_time: 240.421393156
#
# Length:         516
# Identity NT:    220/516 42.6%
# Identity AA:    354/1032 34.3%
# Gapopen:        6/516 1.2%
# Gaps:           72/516 14.0%
# FSopen:         0/516 0.0%
# FrameShift:     0/516 0.0%
# Score: 133.0
#
#
#=======================================

>G1-Ch
ATGGCGCCCGAGGAGAACGCGGGGAGCGAACTCTTGCTGCAGAGTTTCAA
GCGCCGCTTCCTGGCGGCGCGCGCCCTGCGCTCCTTCCCCTGGCAGAGCT
TAGAAGCAAAGTTAAGTGACCCATCAGATTCTGAGCTTCTGTGGGATATT
TTGCAGAAG------------CACGAGGCTGTCCACACAGAGCCTTTGGA
CGAGCTGTACAAGGCGTTGGCGGAGACCCTGATGGCCAAGGAGTCCACCC
AGGGCCACCGGAGCTATTTGCTGATGTGCTGTATTGCCCAGAAGCCATCG
TGTCGCTGGTCGGGGTCCTGCAGAGGCTGGCTGCCTGCCGGGAGCACCAG
CGGGCTCCTCAAGTCTACATGGCCCTTACCGTCCGCAACCCAGAGACGTG
CCAGC------TGTTCACCACCGAGCTATGCTGGACTGGGATCAGATGGG
AAGCGGAAGCTCATCATGACCAGAAACTGTTTCCCTACAGAGAGCACTTG
GAGATGGCAATGCTGA

>G2-M
ATGGCGCCTGAGGACCACGAGGGGGCCACGTCTCTGCTGCAGAGTTTCGA
GCGCCGCTTCCTGGCGGCTCGCGCGCTGCCCTCCTTTCCCTGGCAGAGCC
TAGAAGAAAAACTAAAGGACCCCTCGGGTTCTGAGCTGTTGCTGGCTATT
CTGCAGAAGACTGTGAAGCACCCTGTGTGTGTGCAGCACGGACCTTCTGT
GAAGTATGCCCGCTGCTTTCTCTCAAAGCTCATCAAAAAGCCTTCAGGAA
ACTCA------------------------GTTACACTCTCTGAGAGCACT
GCCATCGTGTCCCATGGCACCACAGGCTTGGTTACATGGGACGCTGCTCT
CTACCTGGCAGAATGGGCCATTGAGAACCCAGCAGCCTTCACTGACAGAT
GTACTGTACTGCTGGGAGATGACACTGTCACTGGTCAGGGTCCTGAAGAT
GCTCGAGGACTG---------------------CCAGAGGAAGAG-----
-CGCTCCTGATGT---
#---------------------------------------
#---------------------------------------

#=======================================
#
# Aligned_sequences: 2
# 1: G1-Ch
# 2: G1-Co
# Matrix: /home/BLOSUM62.txt
# GapOpen_penalty: -11.0
# GapExtend_penalty: -1.0
# FSopen_penalty: -30.0
# FSextend_penalty: 0.0
# Execution_time: 240.484415054
#
# Length:         498
# Identity NT:    407/498 81.7%
# Identity AA:    702/996 70.5%
# Gapopen:        0/498 0.0%
# Gaps:           0/498 0.0%
# FSopen:         0/498 0.0%
# FrameShift:     0/498 0.0%
# Score: 570.0
#
#
#=======================================

>G1-Ch
ATGGCGCCCGAGGAGAACGCGGGGAGCGAACTCTTGCTGCAGAGTTTCAA
GCGCCGCTTCCTGGCGGCGCGCGCCCTGCGCTCCTTCCCCTGGCAGAGCT
TAGAAGCAAAGTTAAGTGACCCATCAGATTCTGAGCTTCTGTGGGATATT
TTGCAGAAGCACGAGGCTGTCCACACAGAGCCTTTGGACGAGCTGTACAA
GGCGTTGGCGGAGACCCTGATGGCCAAGGAGTCCACCCAGGGCCACCGGA
GCTATTTGCTGATGTGCTGTATTGCCCAGAAGCCATCGTGTCGCTGGTCG
GGGTCCTGCAGAGGCTGGCTGCCTGCCGGGAGCACCAGCGGGCTCCTCAA
GTCTACATGGCCCTTACCGTCCGCAACCCAGAGACGTGCCAGCTGTTCAC
CACCGAGCTATGCTGGACTGGGATCAGATGGGAAGCGGAAGCTCATCATG
ACCAGAAACTGTTTCCCTACAGAGAGCACTTGGAGATGGCAATGCTGA

>G1-Co
ATGGCGCAGGAGGAGAGAGCGGATGCCGCGCGCCTGCTGCGGGGTTTCGA
GCGCCGCTTCTTGGCGGCGCGCGCCCTGCGCTCCTTTCCCTGGCAGAGCC
TAGAAGAGAAACTAAGGGACTCGTCAGGCTCCGAGCTGCTGCTGGATATT
TTGCAGAAGCACGAGGCTGTCCACACGGAGCCGTTGGACGAGCTGTACCA
GGCGCTGGCCGAGGTCCTGACGGCCGAGGACCCCACCCACTGCCACCGGA
GCTATCTGCTGACGTGCTGTATTGTCCTGAAACGGTCCTCTCCCTGGTTG
GGGTCCTGCGGAAGCTCTCCACCTGCCGGAAGGACCAGCGGGCTCCTGAT
GCCTACATTGCCTTCACCATCCGCAACCCGGAGACGTGCCAGCTGTTCAC
CACGGAGCTGGGCCAGGCTGGGATCCCGTGGGAAGAGGTGCCTTGTCATG
ACCAGAAACTGTTTCCCTACGAAGAGCACTCGGAGATGGCGATTCTGA
#---------------------------------------
#---------------------------------------

#=======================================
#
# Aligned_sequences: 2
# 1: G1-M
# 2: G2-Ch
# Matrix: /home/BLOSUM62.txt
# GapOpen_penalty: -11.0
# GapExtend_penalty: -1.0
# FSopen_penalty: -30.0
# FSextend_penalty: 0.0
# Execution_time: 240.228788853
#
# Length:         513
# Identity NT:    226/513 44.1%
# Identity AA:    336/1026 32.7%
# Gapopen:        5/513 1.0%
# Gaps:           69/513 13.5%
# FSopen:         0/513 0.0%
# FrameShift:     0/513 0.0%
# Score: 128.0
#
#
#=======================================

>G1-M
ATGGCGCCTGAGGACCACGAGGGGGCCACGTCTCTGCTGCAGAGTTTCGA
GCGCCGCTTCCTGGCGGCTCGCGCGCTGCCCTCCTTTCCCTGGCAGAGCC
TAGAAGAAAAACTAAAGGACCCCTCGGGTTCTGAGCTGTTGCTGGCTATT
CTGCAG---------AGGCATGAGGCTGTACCCACGGAGCCTTTGGATGC
ACTGTATGAGGCGTTGGCAGAGGTTCTGATGACCCAAGAGTCCACCCAGT
GCCACCGGAGCTATTTGCTGATGTACTGTACTGCTGGGAGATGACACTGT
CACTGGTCAGGGTCCTGAAGATGCTCGAGGACTGCCAGAGGAAGAGCGCT
CCTGATGTCTATGTAGCCTATACTATCCGCAGCCAGGACA---------C
AGGCAAGCTGTTCATCGAAGAGCTGGACCGTGCTGGAATCTACTGGGAAG
AGGTGCCCCCTCACACTGGCAAACTGTTCCCTTACGAAGAGCATTCAGCC
ATCGTAATCCTGA

>G2-Ch
ATGGCGCCCGAGGAGAACGCGGGGAGCGAACTCTTGCTGCAGAGTTTCAA
GCGCCGCTTCCTGGCGGCGCGCGCCCTGCGCTCCTTCCCCTGGCAGAGCT
TAGAAGCAAAGTTAAGTGACCCATCAGATTCTGAGCTTCTGTGGGATATT
TTGCAGAAGAGACTGAAGCATCCTGTGTGTGTGAAGCACCCGCCGTCAGT
CAAGTAT------------------------------------GCCCGGT
GCTTTCTCTCAGTACTCATCAAAAAGCCCTCGGGAGGC------------
TCAGTCACACTCTCCAAGAGCACAGCCATCATCTCCCACGGCATCACAGT
CCTGGTCACATGGGATGCCACCCTCTACCTTGCAGAATGGGCCATCTAGA
ACCCAGCAGCCTTCACTGATAGATGTGCTGTATTGCCCAGAAGCCATCGT
GTCGCTGGTCGGGGTCCTGCAGAGGCTGGCTGCCTGCCGGGA---GCACC
AGCGGGCTCCTCA
#---------------------------------------
#---------------------------------------

#=======================================
#
# Aligned_sequences: 2
# 1: G1-M
# 2: B1-001
# Matrix: /home/BLOSUM62.txt
# GapOpen_penalty: -11.0
# GapExtend_penalty: -1.0
# FSopen_penalty: -30.0
# FSextend_penalty: 0.0
# Execution_time: 240.322093964
#
# Length:         543
# Identity NT:    217/543 40.0%
# Identity AA:    336/1086 30.9%
# Gapopen:        7/543 1.3%
# Gaps:           129/543 23.8%
# FSopen:         0/543 0.0%
# FrameShift:     0/543 0.0%
# Score: 116.0
#
#
#=======================================

>G1-M
ATGGCGCCTGAGGACCACGAGGGGGCCACGTCTCTGCTGCAGAGTTTCGA
GCGCCGCTTCCTGGCGGCTCGCGCGCTGCCCTCCTTTCCCTGGCAGAGCC
TAGAAGAAAAACTAAAGGACCCCTCGGGTTCTGAGCTGTTGCTGGCTATT
CTGCAG---------AGGCATGAGGCTGTACCCACGGAGCCTTTGGATGC
ACTGTATGAG------GCGTTGGCAGAGGTTCTGATGACCCAAGAGTCC-
--------ACCCAGTGCCACCGGAGCTATTTGCTGATGTACTGTACTGCT
GGGAGATGACACTGTCACTGGTCAGGGTCCTGAAGATGCTCGAGGACTGC
C------------------------AGAGGAAGAGCGCTCCTGATGTCTA
TGTAGCCTATACTATCCGCAGCCAGGACACAGGCAAGCTGTTCATCGAAG
AGCTGGACCGTGCTGGAATCTACTGGGAAGAGGTGCCCCCTCACACTGGC
AAACTGTTCCCTTACGAAGAGCATTCAGCCATCGTAATCCTGA

>B1-001
ATGGCGCCCGAGGAGAACGCGGGGACCGAACTCTTGCTGCAGGGTTTTGA
GCGCCGCTTCCTGGCGGTGCGCACACTGCGCTCCTTCCCCTGGCAGAGCT
TAGAGGCAAAGTTAAGAGACTCATCAGATTCTGAGCTGCTGCGGGATATT
TTGCAGAAGACTGTGAGGCATCCTGTGTGTGTGAAGCACCCGCCGTCAGT
CAAGTATGCCTGGTGCTTTCTCTCAGAACTCATCAAAAAGTCCTCAGGAG
GCTCAGTCACACTCTCCAAGAGCACAGCCATCATCTCCCACGGTACCACA
GGCCTG------GTCACATGGGATGCCGCCCTCTACCTTGCAGAATGGGC
CATCGAGAACCCGGCAGCCTTCATTAACAGACGTGCTGTATTGCCCAGAA
GCCATCGTGTCGCTGGTCGGGGTCCTGCAGAGGCTGGCTGC---------
---------------------------------CTGCCGGGAGCACAAGC
GGGC---------------------------------TCCTGA
#---------------------------------------
#---------------------------------------

#=======================================
#
# Aligned_sequences: 2
# 1: G1-M
# 2: G2-R
# Matrix: /home/BLOSUM62.txt
# GapOpen_penalty: -11.0
# GapExtend_penalty: -1.0
# FSopen_penalty: -30.0
# FSextend_penalty: 0.0
# Execution_time: 240.332216024
#
# Length:         608
# Identity NT:    262/608 43.1%
# Identity AA:    459/1216 37.7%
# Gapopen:        4/608 0.7%
# Gaps:           259/608 42.6%
# FSopen:         1/608 0.2%
# FrameShift:     88/608 14.5%
# Score: 204.5
#
#
#=======================================

>G1-M
ATGGCGCCTGAGGACCACGAGGGGGCCACGTCTCTGCTGCAGAGTTTCGA
GCGCCGCTTCCTGGCGGCTCGCGCGCTGCCCTCCTTTCCCTGGCAGAGCC
TAGAAGAAAAACTAAAGGACCCCTCGGGTTCTGAGCTGTTGCTGGCTATT
CTGCAGAGG-----------------------------------------
--------------------------------------------------
--------------------CATGAGGCTGTACCCACGGAGCCTTTGGAT
GCACTGTATGAGGCGTTGGCAGAGGTTCTGATGACCCAAGAGTCCACCCA
GTGCCACCGGAGCTATTTG--CTGATGTACTGTACTGCTGGGAGATGACA
CTGTCACTGGTCAGGGTCCTGAAGATGCTCGAGGACTGCCAGAGGAAGAG
CGCTCCTGATGTCTATGTAGCCTATACTATCCGCAGCCAGGACACAGGCA
AGCTGTTCATCGAAGAGCTGGACCGTGCTGGAATCTACTGGGAAGAGGTG
CCCCCTCACACTGGCAAACTGTTCCCTTACGAAGAGCATTCAGCCATCGT
AATCCTGA

>G2-R
ATGGCGCCTGAGGACCACGAGGGGGCCACGTCTCTGCTGCAGAGTTTCGA
GCGCCGCTTCCTGGCGGCTCGCGCGCTGCCCTCTTTTCCCTGGCAGAGCC
TAGAAGAAAAACTAAGGGAGCCCTCAGGTTCTGAGCTGTTGCTGGCTATT
TTGCAGAAGACTGTGAAGCACCCTGTGTGTGTCCAGCATGGGCCCTCTCT
GAAGTATTCCCGCTGCTTTCTCTCGAAGCTCATCAAAAAGCCTTCAGGAG
ACTCAGTCACACTCTCTGAGAGCACAGCCATCGTGTCCCATGGCACCACA
GGCTTGGTTACATGGGACGCTGCTCTCTACCTGGCAGAATGGGCCATCGA
GAACCCAGCAGCCTTCACTGACAGATGTACTGTACTGCGGGGAAGTGACA
CTGTCACTGGTCAGGGTCCTGAGGATGCTCACTGACTGCCAGAGGAAGAA
GGCTCCTGA--CGT------------------------------------
--------------------------------------------------
--------------------------------------------------
--------
#---------------------------------------
#---------------------------------------

#=======================================
#
# Aligned_sequences: 2
# 1: C1-002
# 2: B1-001
# Matrix: /home/BLOSUM62.txt
# GapOpen_penalty: -11.0
# GapExtend_penalty: -1.0
# FSopen_penalty: -30.0
# FSextend_penalty: 0.0
# Execution_time: 240.800246
#
# Length:         611
# Identity NT:    267/611 43.7%
# Identity AA:    486/1222 39.8%
# Gapopen:        4/611 0.7%
# Gaps:           262/611 42.9%
# FSopen:         1/611 0.2%
# FrameShift:     85/611 13.9%
# Score: 218.5
#
#
#=======================================

>C1-002
ATGGCGCCCGAGGAGAACGCGGGGAGCGAACTCTTGCTGCAGAGTTTCAA
GCGCCGCTTCCTGGCAGCGCGCGCCCTGCGCTCCTTCCGCTGGCAGAGCT
TAGAAGCAAAGTTAAGAGACTCATCAGATTCTGAGCTGCTGCGGGATATT
TTGCAGAAG---------CACGAGGCTGTCCACACAGAGCCTTTGGATGA
GCTGTACGAGGTGCTGGTGGAGACCCTGATGGCCAAGGAGTCCACCCAGG
GCCAC---------------------------------------------
--------------------------------------------------
-------CGGAGCTATTTG--CTGACGTGCTGTATTGCCCAGAAGCCATC
GTGTCGCTGGTCGGGGTCCTGCGGAGGCTGGCTGCCTGCCGGGAGCACCA
GCGGGCTCCTCAATTCTACATGGCCCTTACCGTCTGCAACCCAGAGATGT
GCCAGCTGTTCACCACCGAGCTATGCTGGACTGGGATCAGATGGGAAGCG
GAAGCTCATCATGACCAGAAACTGTTTCCCTACAGAGAGCACTTGGAGAT
GGCAAAGCTGA

>B1-001
ATGGCGCCCGAGGAGAACGCGGGGACCGAACTCTTGCTGCAGGGTTTTGA
GCGCCGCTTCCTGGCGGTGCGCACACTGCGCTCCTTCCCCTGGCAGAGCT
TAGAGGCAAAGTTAAGAGACTCATCAGATTCTGAGCTGCTGCGGGATATT
TTGCAGAAGACTGTGAGGCATCCTGTGTGTGTGAAGCACCCGCCGTCAGT
CAAGTATGCCTGGTGCTTTCTCTCAGAACTCATCAAAAAGTCCTCAGGAG
GCTCAGTCACACTCTCCAAGAGCACAGCCATCATCTCCCACGGTACCACA
GGCCTGGTCACATGGGATGCCGCCCTCTACCTTGCAGAATGGGCCATCGA
GAACCCGGCAGCCTTCATTAACAGACGTGCTGTATTGCCCAGAAGCCATC
GTGTCGCTGGTCGGGGTCCTGCAGAGGCTGGCTGCCTGCCGGGAGCACAA
GCGGGC--------------------------------------------
--------------------------------------------------
--------------------------------------------------
-----TCCTGA
#---------------------------------------
#---------------------------------------

#=======================================
#
# Aligned_sequences: 2
# 1: G1-H3
# 2: G2-Ch
# Matrix: /home/BLOSUM62.txt
# GapOpen_penalty: -11.0
# GapExtend_penalty: -1.0
# FSopen_penalty: -30.0
# FSextend_penalty: 0.0
# Execution_time: 240.706226826
#
# Length:         612
# Identity NT:    260/612 42.5%
# Identity AA:    462/1224 37.7%
# Gapopen:        5/612 0.8%
# Gaps:           264/612 43.1%
# FSopen:         1/612 0.2%
# FrameShift:     81/612 13.2%
# Score: 202.0
#
#
#=======================================

>G1-H3
ATGGCGCCCGAGGAGAACGCGGGGACCGAACTCTTGCTGCAGGGTTTTGA
GCGCCGCTTCCTGGCGGTGCGCACACTGCGCTCCTTCCCCTGGCAGAGCT
TAGAGGCAAAGTTAAGAGACTCATCAGATTCTGAGCTGCTGCGGGATATT
TTGCAG---------AAGCACGAGGCTGTCCACACGGAGCCTTTGGACAA
ACTGTACGAGGTGCTCGCGGAGACTCTGATGGCCAAGGAGTCCACCCAGG
GCCAC---------------------------------------------
--------------------------------------------------
-------CGGAGCTATTTGCTGACGTGC--TGTATTGCCCAGAAGCCATC
GTGTCGCTGGTCGGGGTCCTGCAGAGGCTGGCTGCCTGCCGGGAGCACAA
GCGGGCTCCTG-AGGTCTACGTGGCCTTTACCGTCCGCAACCCAGAGACA
TGCCAGCTGTTCACCACCGAGCTAGGCCGGGATGGGATCAGATGGGAAGC
GGAAGCTCATCATGACCAGAAACTGTTTCCCTATGGAGAGCACTTGGAGA
TGGCAATGCTGA

>G2-Ch
ATGGCGCCCGAGGAGAACGCGGGGAGCGAACTCTTGCTGCAGAGTTTCAA
GCGCCGCTTCCTGGCGGCGCGCGCCCTGCGCTCCTTCCCCTGGCAGAGCT
TAGAAGCAAAGTTAAGTGACCCATCAGATTCTGAGCTTCTGTGGGATATT
TTGCAGAAGAGACTGAAGCATCCTGTGTGTGTGAAGCACCCGCCGTCAGT
CAAGTATGCCCGGTGCTTTCTCTCAGTACTCATCAAAAAGCCCTCGGGAG
GCTCAGTCACACTCTCCAAGAGCACAGCCATCATCTCCCACGGCATCACA
GTCCTGGTCACATGGGATGCCACCCTCTACCTTGCAGAATGGGCCATCTA
GAACCCAGCAGCCTTCACTGATAGATGTGCTGTATTGCCCAGAAGCCATC
GTGTCGCTGGTCGGGGTCCTGCAGAGGCTGGCTGCCTGCCGGGAGCACCA
GCGGGCTCCTCA--------------------------------------
--------------------------------------------------
--------------------------------------------------
------------
#---------------------------------------
#---------------------------------------

#=======================================
#
# Aligned_sequences: 2
# 1: G1-H3
# 2: G3-Co
# Matrix: /home/BLOSUM62.txt
# GapOpen_penalty: -11.0
# GapExtend_penalty: -1.0
# FSopen_penalty: -30.0
# FSextend_penalty: 0.0
# Execution_time: 240.623841047
#
# Length:         513
# Identity NT:    244/513 47.6%
# Identity AA:    375/1026 36.5%
# Gapopen:        5/513 1.0%
# Gaps:           108/513 21.1%
# FSopen:         1/513 0.2%
# FrameShift:     240/513 46.8%
# Score: 148.0
#
#
#=======================================

>G1-H3
ATGGCGCCCGAGGAGAACGCGGGGACCGAACTCTTGCTGCAGGGTTTTGA
GCGCCGCTTCCTGGCGGTGCGCACACTGCGCTCCTTCCCCTGGCAGAGCT
TAGAGGCAAAGTTAAGAGACTCATCAGATTCTGAGCTGCTGCGGGATATT
TTGCAGAAGCACGAGGCTGTCCACACGGAGCCTTTGGACAAACTGTACGA
GGTGCTCGCGGAGACTCTGATGGCCAAGGAGTCCACCCAGGGCCACCGGA
GCTATTTG-CTGACGTGCTGTATTGCCCAGAAGCCATCGTGTCGCTGGTC
GGGGTCCTGCAGAGGCTGGCTGCCTGCCGGGAGCACAAGCGGGCTCCTGA
GGTCTACGTGGCCTTTACCGTCCGCAACCCAGAGACATGCCAGCTGTTCA
CCACCGAGCTAGGCCGGGATGGGATCAGATGGGAAGCGGAAGCTCATCAT
GACCAGAAACTGTTTCCCTATGGAGAGCACTTGGAGATGGCAATGCTGA-
-------------

>G3-Co
ATTCCCGGAGCTTTCTCTCTGAGCTCATCAGAAAGCCTTCAG--------
-------------------------------------GTGACTCGGTCAC
CCTCTGCGAGAGCACGGCCATCGTGT---------------------CTC
ATGGGACCACAGGCCTGGTCACGTGGAACGCCG-----------------
----------CGCTCTACCTGGCCGAGTGGGCCGTGGAGAACCCAGCGGT
CTTCGCTCACAGACGTGCTGTATTGTCCTGAAACGGTCCTCTCCCTGGTT
GGGGTCCTGCGGAAGCTCTCCACCTGCCGGAAGGACCAGCGGGCTCCTGA
TGCCTACATTGCCTTCACCATCCGCAACCCGGAGACGTGCCAGCTGTTCA
CCACGGAGCTGGGCCAGGCTGGGATCCCGTGGGAAGAGGTGCCTTGTCAT
GACCAGAAACTGTTTCCCTACGAAGAGCACTCGGAGATGGCGATTCTGAA
ACTAACGCTGTAG
#---------------------------------------
#---------------------------------------

#=======================================
#
# Aligned_sequences: 2
# 1: C1-002
# 2: G2-R
# Matrix: /home/BLOSUM62.txt
# GapOpen_penalty: -11.0
# GapExtend_penalty: -1.0
# FSopen_penalty: -30.0
# FSextend_penalty: 0.0
# Execution_time: 241.01493597
#
# Length:         528
# Identity NT:    233/528 44.1%
# Identity AA:    348/1056 33.0%
# Gapopen:        9/528 1.7%
# Gaps:           96/528 18.2%
# FSopen:         0/528 0.0%
# FrameShift:     0/528 0.0%
# Score: 114.0
#
#
#=======================================

>C1-002
ATGGCGCCCGAGGAGAACGCGGGGAGCGAACTCTTGCTGCAGAGTTTCAA
GCGCCGCTTCCTGGCAGCGCGCGCCCTGCGCTCCTTCCGCTGGCAGAGCT
TAGAAGCAAAGTTAAGAGACTCATCAGATTCTGAGCTGCTGCGGGATATT
TTGCAGAAG------------CACGAGGCTGTCCACACAGAGCCTTTGGA
TGAGCTGTACGAGGTGCTGGTGGAGACCCTGATGGCCAAGGAGTCCACCC
AGGGCCACCGGAGCTATTTGCTGACGTGCTGTATTGCCCAGAAGCCATCG
TGTCGCTGGTCGGGGTCCTGCGGA------GGCTGGCTGCCTGCCGGGAG
CACCAGCGGGCTCCTCAATTCTACATGGCCCTTA------CCGTCTGCA-
--ACCCAGAGATGTGCCAGCTGT---TCACCACCGAGCTATGCTGGACTG
GGATCAGATGGGAAGCGGAAGCTCATCATGACCAGAAACTGTTTCCCTAC
AGAGAGCACTTGGAGATGGCAAAGCTGA

>G2-R
ATGGCGCCTGAGGACCACGAGGGGGCCACGTCTCTGCTGCAGAGTTTCGA
GCGCCGCTTCCTGGCGGCTCGCGCGCTGCCCTCTTTTCCCTGGCAGAGCC
TAGAAGAAAAACTAAGGGAGCCCTCAGGTTCTGAGCTGTTGCTGGCTATT
TTGCAGAAGACTGTGAAGCACCCTGTGTGTGTCCAGCATGGGCCCTCTCT
GAAGTATTCCCGCTGCTTTCTCTCGAAGCTCATCAAAAAGCCTTCAGGAG
AC---------------------TCAGTCACACTCTCTGAGAGCACAGCC
ATCGTGTCCCATGGCACCACAGGCTTGGTTACATGG--------------
-GACGCTGCTCTCTACCTGGCAGAATGGGCCATCGAGAACCCAGCAGCCT
TCACTGACAGATGTACTGTACTGCGGGGAAGTGACACTGTCACTGGTCAG
GGTCCTGAGGATGCTCACTGACTGCCA------------------GAGGA
AGAAGGCTCCTGACGT------------
#---------------------------------------
#---------------------------------------

#=======================================
#
# Aligned_sequences: 2
# 1: G1-Ch
# 2: G2-H1
# Matrix: /home/BLOSUM62.txt
# GapOpen_penalty: -11.0
# GapExtend_penalty: -1.0
# FSopen_penalty: -30.0
# FSextend_penalty: 0.0
# Execution_time: 241.037034988
#
# Length:         611
# Identity NT:    273/611 44.7%
# Identity AA:    507/1222 41.5%
# Gapopen:        5/611 0.8%
# Gaps:           262/611 42.9%
# FSopen:         1/611 0.2%
# FrameShift:     85/611 13.9%
# Score: 218.5
#
#
#=======================================

>G1-Ch
ATGGCGCCCGAGGAGAACGCGGGGAGCGAACTCTTGCTGCAGAGTTTCAA
GCGCCGCTTCCTGGCGGCGCGCGCCCTGCGCTCCTTCCCCTGGCAGAGCT
TAGAAGCAAAGTTAAGTGACCCATCAGATTCTGAGCTTCTGTGGGATATT
TTGCAG---------AAGCACGAGGCTGTCCACACAGAGCCT--------
-------------------TTGGACGAGCTGTACAAGGCGTTG-------
--------------------------------------------------
------------------GCGGAGACCCTGATGGCCAAGGAGTCCACCCA
GGGCCACCGGAGCTATTTGCTGATG--TGCTGTATTGCCCAGAAGCCATC
GTGTCGCTGGTCGGGGTCCTGCAGAGGCTGGCTGCCTGCCGGGAGCACCA
GCGGGCTCCTCAAGTCTACATGGCCCTTACCGTCCGCAACCCAGAGACGT
GCCAGCTGTTCACCACCGAGCTATGCTGGACTGGGATCAGATGGGAAGCG
GAAGCTCATCATGACCAGAAACTGTTTCCCTACAGAGAGCACTTGGAGAT
GGCAATGCTGA

>G2-H1
ATGGCGCCCGAGGAGAACGCGGGGAGCGAACTCTTGCTGCAGAGTTTCAA
GCGCCGCTTCCTGGCAGCGCGCGCCCTGCGCTCCTTCCGCTGGCAGAGCT
TAGAAGCAAAGTTAAGAGACTCATCAGATTCTGAGCTGCTGCGGGATATT
TTGCAGAAGACTGTGAAGCATCCTGTGTGTGTGAAGCACCCGCCGTCAGT
CAAGTATGCCCGGTGCTTTCTCTCAGAACTCATCAAAAAGCCCTCGGGAG
GCTCAGTCACACTCTCCAAGAGCACAGCCATCATCTCCCACGGCATCACA
GTCCTGGTCACATGGGATGCCGCCCTCTACCTTGCAGAATGGGCCATCGA
GAACCCAGCAGCCTTCACTGATAGACGTGCTGTATTGCCCAGAAGCCATC
GTGTCGCTGGTCGGGGTCCTGCGGAGGCTGGCTGCCTGCCGGGAGCACCA
GCGGGCTCCTCA--------------------------------------
--------------------------------------------------
--------------------------------------------------
-----------
#---------------------------------------
#---------------------------------------

#=======================================
#
# Aligned_sequences: 2
# 1: G1-R
# 2: G2-H1
# Matrix: /home/BLOSUM62.txt
# GapOpen_penalty: -11.0
# GapExtend_penalty: -1.0
# FSopen_penalty: -30.0
# FSextend_penalty: 0.0
# Execution_time: 240.554725885
#
# Length:         522
# Identity NT:    220/522 42.1%
# Identity AA:    372/1044 35.6%
# Gapopen:        8/522 1.5%
# Gaps:           87/522 16.7%
# FSopen:         0/522 0.0%
# FrameShift:     0/522 0.0%
# Score: 123.0
#
#
#=======================================

>G1-R
ATGGCGCCTGAGGACCACGAGGGGGCCACGTCTCTGCTGCAGAGTTTCGA
GCGCCGCTTCCTGGCGGCTCGCGCGCTGCCCTCTTTTCCCTGGCAGAGCC
TAGAAGAAAAACTAAGGGAGCCCTCAGGTTCTGAGCTGTTGCTGGCTATT
TTGCAG---------AAGCATGAGGCCGTACCCATGGAGCCTTTGGATGC
ACTGTATGAGGCGCTGGCAGAAGTTCTGATGGCCAGAGAGTCCACCCAGT
GCCACCGGAGCTATTTGCTGATGTACTGTACTGCGGGGAAGTGACACTGT
CACTGGTCAGGG---------TCCTGAGGATGCTCA---CTGACTGCCAG
AGGAAGAAGGCTCCTGACGTCTATGTGGCCTATACGATCCGCAGCC----
--AGGACACGGGCAAGCTGTTCATCACAGAGCTGGACCGCGCTGGGATAC
ACTGGGAAGAGGTGGCCCCTCACACTGGCAAACTGTTCCCTTATGAAGAG
CATTCGGCCATCGTAATCCTGA

>G2-H1
ATGGCGCCCGAGGAGAACGCGGGGAGCGAACTCTTGCTGCAGAGTTTCAA
GCGCCGCTTCCTGGCAGCGCGCGCCCTGCGCTCCTTCCGCTGGCAGAGCT
TAGAAGCAAAGTTAAGAGACTCATCAGATTCTGAGCTGCTGCGGGATATT
TTGCAGAAGACTGTGAAGCATCCTGTGTGTGTGAAGCACCCGCCGTCAGT
CAAGTAT------------------------------------GCCCGGT
GCTTTCTCTCAGAACTCATCAAAAAGCCCTCGGGAGGCTCAGTCACACTC
TCCAAGAGCACAGCCATCATCTCCCACGGCATCACAGTCCTGGTCACATG
GGATGCCGCCCTCTACCTTGCAGAATGGGCCATCGAGAACCCAGCAGCCT
TCACTGATAGACGTGCTGTATTGCCCAGAAGCCATCGTGTCGCTGGT---
---------CGGGGTCCTGCGGAG---GCTGGCTGC---------CTGCC
GGGAGCACCAGCGGGCTCCTCA
#---------------------------------------
#---------------------------------------

#=======================================
#
# Aligned_sequences: 2
# 1: G1-R
# 2: G2-M
# Matrix: /home/BLOSUM62.txt
# GapOpen_penalty: -11.0
# GapExtend_penalty: -1.0
# FSopen_penalty: -30.0
# FSextend_penalty: 0.0
# Execution_time: 240.66385603
#
# Length:         608
# Identity NT:    263/608 43.3%
# Identity AA:    471/1216 38.7%
# Gapopen:        4/608 0.7%
# Gaps:           259/608 42.6%
# FSopen:         1/608 0.2%
# FrameShift:     88/608 14.5%
# Score: 207.5
#
#
#=======================================

>G1-R
ATGGCGCCTGAGGACCACGAGGGGGCCACGTCTCTGCTGCAGAGTTTCGA
GCGCCGCTTCCTGGCGGCTCGCGCGCTGCCCTCTTTTCCCTGGCAGAGCC
TAGAAGAAAAACTAAGGGAGCCCTCAGGTTCTGAGCTGTTGCTGGCTATT
TTGCAGAAG-----------------------------------------
--------------------------------------------------
--------------------CATGAGGCCGTACCCATGGAGCCTTTGGAT
GCACTGTATGAGGCGCTGGCAGAAGTTCTGATGGCCAGAGAGTCCACCCA
GTGCCACCGGAGCTATTTG--CTGATGTACTGTACTGCGGGGAAGTGACA
CTGTCACTGGTCAGGGTCCTGAGGATGCTCACTGACTGCCAGAGGAAGAA
GGCTCCTGACGTCTATGTGGCCTATACGATCCGCAGCCAGGACACGGGCA
AGCTGTTCATCACAGAGCTGGACCGCGCTGGGATACACTGGGAAGAGGTG
GCCCCTCACACTGGCAAACTGTTCCCTTATGAAGAGCATTCGGCCATCGT
AATCCTGA

>G2-M
ATGGCGCCTGAGGACCACGAGGGGGCCACGTCTCTGCTGCAGAGTTTCGA
GCGCCGCTTCCTGGCGGCTCGCGCGCTGCCCTCCTTTCCCTGGCAGAGCC
TAGAAGAAAAACTAAAGGACCCCTCGGGTTCTGAGCTGTTGCTGGCTATT
CTGCAGAAGACTGTGAAGCACCCTGTGTGTGTGCAGCACGGACCTTCTGT
GAAGTATGCCCGCTGCTTTCTCTCAAAGCTCATCAAAAAGCCTTCAGGAA
ACTCAGTTACACTCTCTGAGAGCACTGCCATCGTGTCCCATGGCACCACA
GGCTTGGTTACATGGGACGCTGCTCTCTACCTGGCAGAATGGGCCATTGA
GAACCCAGCAGCCTTCACTGACAGATGTACTGTACTGCTGGGAGATGACA
CTGTCACTGGTCAGGGTCCTGAAGATGCTCGAGGACTGCCAGAGGAAGAG
CGCTCCTGA--TGT------------------------------------
--------------------------------------------------
--------------------------------------------------
--------
#---------------------------------------
#---------------------------------------

#=======================================
#
# Aligned_sequences: 2
# 1: G1-H3
# 2: G3-H1
# Matrix: /home/BLOSUM62.txt
# GapOpen_penalty: -11.0
# GapExtend_penalty: -1.0
# FSopen_penalty: -30.0
# FSextend_penalty: 0.0
# Execution_time: 241.10593605
#
# Length:         512
# Identity NT:    277/512 54.1%
# Identity AA:    480/1024 46.9%
# Gapopen:        4/512 0.8%
# Gaps:           106/512 20.7%
# FSopen:         1/512 0.2%
# FrameShift:     238/512 46.5%
# Score: 261.5
#
#
#=======================================

>G1-H3
ATGGCGCCCGAGGAGAACGCGGGGACCGAACTCTTGCTGCAGGGTTTTGA
GCGCCGCTTCCTGGCGGTGCGCACACTGCGCTCCTTCCCCTGGCAGAGCT
TAGAGGCAAAGTTAAGAGACTCATCAGATTCTGAGCTGCTGCGGGATATT
TTGCAGAAGCACGAGGCTGTCCACACGGAGCCTTTGGACAAACTGTACGA
GGTGCTCGCGGAGACTCTGATGGCCAAGGAGTCCACCCAGGGCCACCGGA
GCTATTTGCTGACGTGCTGTATTGCCCAGAAGCCATCGTGTCGCTGGTCG
GGGTCCTGCAGAGGCTGGCTGCCTGCCGGGAGCACAAGCGGGCTCCTGAG
GTCTACGTGGCCTTTACCGTCCGCAACCCAGAGACATGCCAGCTGTTCAC
CACCGAGCTAGGCCGGGATGGGATCAGATGGGAAGCGGAAGCTCATCATG
ACCAGAAACTGTTTCCCTATGGAGAGCACTTGGAGATGGCAATGCTGA--
------------

>G3-H1
ATGCCC--------------------------------------------
----------------------------GGTGCTTTCTCTCAGAACTCAT
CAAAAAGCCCTCGGGAGGCTCAGTCACACTCTCCA---------------
---AGAGCACAGCCATCATCTCCCACGGCATCACAGTCCTGGTCACATGG
GATGCCGCCCTCTACCTTGCAGAATGGGCCATCGAGAACCCAGCAGCCTT
CACTGATA--GACGTGCTGTATTGCCCAGAAGCCATCGTGTCGCTGGTCG
GGGTCCTGCGGAGGCTGGCTGCCTGCCGGGAGCACCAGCGGGCTCCTCAA
TTCTACATGGCCCTTACCGTCTGCAACCCAGAGATGTGCCAGCTGTTCAC
CACCGAGCTAGGCTGGACTGGGATCAGATGGGAAGCGGAAGCTCATCATG
ACCAGAAACTGTTTCCCTACAGAGAGCACTTGGAGATGGCAAAGCTGAAC
CTCACACTGTAG
#---------------------------------------
#---------------------------------------

#=======================================
#
# Aligned_sequences: 2
# 1: G1-H2
# 2: G3-H2
# Matrix: /home/BLOSUM62.txt
# GapOpen_penalty: -11.0
# GapExtend_penalty: -1.0
# FSopen_penalty: -30.0
# FSextend_penalty: 0.0
# Execution_time: 241.31258893
#
# Length:         512
# Identity NT:    296/512 57.8%
# Identity AA:    540/1024 52.7%
# Gapopen:        4/512 0.8%
# Gaps:           106/512 20.7%
# FSopen:         1/512 0.2%
# FrameShift:     238/512 46.5%
# Score: 317.0
#
#
#=======================================

>G1-H2
ATGGCGCCCGAGGAGAACGCGGGGACCGAACTCTTGCTGCAGGGTTTTGA
GCGCCGCTTCCTGGCGGTGCGCACACTGCGCTCCTTCCCCTGGCAGAGCT
TAGAGGCAAAGTTAAGAGACTCATCAGATTCTGAGCTGCTGCGGGATATT
TTGCAGAAGCACGAGGCTGTCCACACGGAGCCTTTGGACAAACTGTACGA
GGTGCTCACGGAGACTCTGATGGCCAAGGAGTCCACCCAGGGCCACCGGA
GCTATTTGCTGACGTGCTGTATTGCCCAGAAGCCATCGTGTCGCTGGTCG
GGGTCCTGCAGAGGCTGGCTGCCTGCCGGGAGCACAAGCGGGCTCCTGAG
GTCTACGTGGCCTTTACCGTCCGCAACCCAGAGACGTGCCAGCTGTTCAC
CACCGAGCTAGGCCGGGATGGGATCAGATGGGAAGCGGAAGCTCATCATG
ACCAGAAACTGTTTCCCTATGGAGAGCACTTGGAGATGGCAATGCTGA--
------------

>G3-H2
ATGCCT--------------------------------------------
----------------------------GGTGCTTTCTCTCAGAACTCAT
CAAAAAGTCCTCAGGAGGCTCAGTCACACTCTCCA---------------
---AGAGCACAGCCATCATCTCCCACGGTACCACAGGCCTGGTCACATGG
GATGCCGCCCTCTACCTTGCAGAATGGGCCATCGAGAACCCGGCAGCCTT
CATTAACA--GACGTGCTGTATTGCCCAGAAGCCATCGTGTCGCTGGTCG
GGGTCCTGCAGAGGCTGGCTGCCTGCCGGGAGCACAAGCGGGCTCCTGAG
GTCTACGTGGCCTTTACCGTCCGCAACCCAGAGACGTGCCAGCTGTTCAC
CACCGAGCTAGGCCGGGATGGGATCAGATGGGAAGCGGAAGCTCATCATG
ACCAGAAACTGTTTCCCTATGGAGAGCACTTGGAGATGGCAATGCTGAAC
CTCACACTGTAG
#---------------------------------------
#---------------------------------------

#=======================================
#
# Aligned_sequences: 2
# 1: G1-R
# 2: G2-R
# Matrix: /home/BLOSUM62.txt
# GapOpen_penalty: -11.0
# GapExtend_penalty: -1.0
# FSopen_penalty: -30.0
# FSextend_penalty: 0.0
# Execution_time: 240.966820955
#
# Length:         608
# Identity NT:    279/608 45.9%
# Identity AA:    516/1216 42.4%
# Gapopen:        3/608 0.5%
# Gaps:           259/608 42.6%
# FSopen:         1/608 0.2%
# FrameShift:     91/608 15.0%
# Score: 247.0
#
#
#=======================================

>G1-R
ATGGCGCCTGAGGACCACGAGGGGGCCACGTCTCTGCTGCAGAGTTTCGA
GCGCCGCTTCCTGGCGGCTCGCGCGCTGCCCTCTTTTCCCTGGCAGAGCC
TAGAAGAAAAACTAAGGGAGCCCTCAGGTTCTGAGCTGTTGCTGGCTATT
TTGCAGAAG-----------------------------------------
--------------------------------------------------
--------------------CATGAGGCCGTACCCATGGAGCCTTTGGAT
GCACTGTATGAGGCGCTGGCAGAAGTTCTGATGGCCAGAGAGTCCACCCA
GTGCCACCGGAGCTATTTG--CTGATGTACTGTACTGCGGGGAAGTGACA
CTGTCACTGGTCAGGGTCCTGAGGATGCTCACTGACTGCCAGAGGAAGAA
GGCTCCTGACGTCTATGTGGCCTATACGATCCGCAGCCAGGACACGGGCA
AGCTGTTCATCACAGAGCTGGACCGCGCTGGGATACACTGGGAAGAGGTG
GCCCCTCACACTGGCAAACTGTTCCCTTATGAAGAGCATTCGGCCATCGT
AATCCTGA

>G2-R
ATGGCGCCTGAGGACCACGAGGGGGCCACGTCTCTGCTGCAGAGTTTCGA
GCGCCGCTTCCTGGCGGCTCGCGCGCTGCCCTCTTTTCCCTGGCAGAGCC
TAGAAGAAAAACTAAGGGAGCCCTCAGGTTCTGAGCTGTTGCTGGCTATT
TTGCAGAAGACTGTGAAGCACCCTGTGTGTGTCCAGCATGGGCCCTCTCT
GAAGTATTCCCGCTGCTTTCTCTCGAAGCTCATCAAAAAGCCTTCAGGAG
ACTCAGTCACACTCTCTGAGAGCACAGCCATCGTGTCCCATGGCACCACA
GGCTTGGTTACATGGGACGCTGCTCTCTACCTGGCAGAATGGGCCATCGA
GAACCCAGCAGCCTTCACTGACAGATGTACTGTACTGCGGGGAAGTGACA
CTGTCACTGGTCAGGGTCCTGAGGATGCTCACTGACTGCCAGAGGAAGAA
GGCTCCTGACGT--------------------------------------
--------------------------------------------------
--------------------------------------------------
--------
#---------------------------------------
#---------------------------------------

#=======================================
#
# Aligned_sequences: 2
# 1: G1-H3
# 2: G3-H2
# Matrix: /home/BLOSUM62.txt
# GapOpen_penalty: -11.0
# GapExtend_penalty: -1.0
# FSopen_penalty: -30.0
# FSextend_penalty: 0.0
# Execution_time: 241.306061029
#
# Length:         512
# Identity NT:    295/512 57.6%
# Identity AA:    537/1024 52.4%
# Gapopen:        4/512 0.8%
# Gaps:           106/512 20.7%
# FSopen:         1/512 0.2%
# FrameShift:     238/512 46.5%
# Score: 314.5
#
#
#=======================================

>G1-H3
ATGGCGCCCGAGGAGAACGCGGGGACCGAACTCTTGCTGCAGGGTTTTGA
GCGCCGCTTCCTGGCGGTGCGCACACTGCGCTCCTTCCCCTGGCAGAGCT
TAGAGGCAAAGTTAAGAGACTCATCAGATTCTGAGCTGCTGCGGGATATT
TTGCAGAAGCACGAGGCTGTCCACACGGAGCCTTTGGACAAACTGTACGA
GGTGCTCGCGGAGACTCTGATGGCCAAGGAGTCCACCCAGGGCCACCGGA
GCTATTTGCTGACGTGCTGTATTGCCCAGAAGCCATCGTGTCGCTGGTCG
GGGTCCTGCAGAGGCTGGCTGCCTGCCGGGAGCACAAGCGGGCTCCTGAG
GTCTACGTGGCCTTTACCGTCCGCAACCCAGAGACATGCCAGCTGTTCAC
CACCGAGCTAGGCCGGGATGGGATCAGATGGGAAGCGGAAGCTCATCATG
ACCAGAAACTGTTTCCCTATGGAGAGCACTTGGAGATGGCAATGCTGA--
------------

>G3-H2
ATGCCT--------------------------------------------
----------------------------GGTGCTTTCTCTCAGAACTCAT
CAAAAAGTCCTCAGGAGGCTCAGTCACACTCTCCA---------------
---AGAGCACAGCCATCATCTCCCACGGTACCACAGGCCTGGTCACATGG
GATGCCGCCCTCTACCTTGCAGAATGGGCCATCGAGAACCCGGCAGCCTT
CATTAACA--GACGTGCTGTATTGCCCAGAAGCCATCGTGTCGCTGGTCG
GGGTCCTGCAGAGGCTGGCTGCCTGCCGGGAGCACAAGCGGGCTCCTGAG
GTCTACGTGGCCTTTACCGTCCGCAACCCAGAGACGTGCCAGCTGTTCAC
CACCGAGCTAGGCCGGGATGGGATCAGATGGGAAGCGGAAGCTCATCATG
ACCAGAAACTGTTTCCCTATGGAGAGCACTTGGAGATGGCAATGCTGAAC
CTCACACTGTAG
#---------------------------------------
#---------------------------------------

#=======================================
#
# Aligned_sequences: 2
# 1: G1-R
# 2: G2-Co
# Matrix: /home/BLOSUM62.txt
# GapOpen_penalty: -11.0
# GapExtend_penalty: -1.0
# FSopen_penalty: -30.0
# FSextend_penalty: 0.0
# Execution_time: 241.053016901
#
# Length:         522
# Identity NT:    224/522 42.9%
# Identity AA:    366/1044 35.1%
# Gapopen:        7/522 1.3%
# Gaps:           84/522 16.1%
# FSopen:         0/522 0.0%
# FrameShift:     0/522 0.0%
# Score: 149.0
#
#
#=======================================

>G1-R
ATGGCGCCTGAGGACCACGAGGGGGCCACGTCTCTGCTGCAGAGTTTCGA
GCGCCGCTTCCTGGCGGCTCGCGCGCTGCCCTCTTTTCCCTGGCAGAGCC
TAGAAGAAAAACTAAGGGAGCCCTCAGGTTCTGAGCTGTTGCTGGCTATT
TTGCAG---------AAGCATGAGGCCGTACCCATGGAGCCTTTGGATGC
ACTGTATGAGGCG------CTGGCAGAAGTTCTGATGGCCAGAGAGTCC-
--------ACCCAGTGCCACCGGAGCTATTTGCTGATGTACTGTACTGCG
GGGAAGTGACACTGTCACTGGTCAGGGTCCTGAGGATGCTCACTGACTGC
CAGAGGAAGAAGGCTCCTGACGTCTATGTGGCCTATACGATCCGCAGCCA
GGACACGGGCAAGCTGTTCATCACAGAGCTGGACCGCGCTGGGATACACT
GGGAAGAGGTGGCCCCTC---ACACTGGCAAACTGTTCCCTTATGAAGAG
CATTCGGCCATCGTAATCCTGA

>G2-Co
ATGGCGCAGGAGGAGAGAGCGGATGCCGCGCGCCTGCTGCGGGGTTTCGA
GCGCCGCTTCTTGGCGGCGCGCGCCCTGCGCTCCTTTCCCTGGCAGAGCC
TAGAAGAGAAACTAAGGGACTCGTCAGGCTCCGAGCTGCTGCTGGATATT
TTGCAGAAGACCGTGAAGCACCCTCTGTGCGTGAAGCACCCACCATCAGT
GAAGTATTCCCGGAGCTTTCTCTCTGAGCTCATCAGAAAGCCTTCAGGTG
ACTCGGTCACCCTCTGCGAGAGCACGGCCATCGTGTCTCATGGGACCACA
GGC---------------------------------------CTGGTCAC
GTGGAACGCCGCGCTCTACCTGGCCGAGTGGGCCGTGGAGAACCCAGCGG
TCTTCGCTCACAGTCTAAGCGGTATACCCCCGCGGGCC---CAGCTGGCG
GGCGGGAGGGGCCCTGTCCCCACAGGAAGGAAACCAGAAGTCTGGGGCAG
AGTCAGG---------------
#---------------------------------------
#---------------------------------------

#=======================================
#
# Aligned_sequences: 2
# 1: G1-H3
# 2: G2-Co
# Matrix: /home/BLOSUM62.txt
# GapOpen_penalty: -11.0
# GapExtend_penalty: -1.0
# FSopen_penalty: -30.0
# FSextend_penalty: 0.0
# Execution_time: 241.431447983
#
# Length:         522
# Identity NT:    236/522 45.2%
# Identity AA:    384/1044 36.8%
# Gapopen:        8/522 1.5%
# Gaps:           81/522 15.5%
# FSopen:         0/522 0.0%
# FrameShift:     0/522 0.0%
# Score: 142.0
#
#
#=======================================

>G1-H3
ATGGCGCCCGAGGAGAACGCGGGGACCGAACTCTTGCTGCAGGGTTTTGA
GCGCCGCTTCCTGGCGGTGCGCACACTGCGCTCCTTCCCCTGGCAGAGCT
TAGAGGCAAAGTTAAGAGACTCATCAGATTCTGAGCTGCTGCGGGATATT
TTGCAGAAGCACGAGGCTGTCCACACGGAGCCTTTGGACAAACTGTACGA
GGTGCTCGCGGAGACTCTGATGGCCAAGGAG------TCCACCCAGGGCC
ACCGGAGCTATTTGCTGACGTGCTGTATTGCCCAGAAGCCATCGTGTCGC
TGGTCGGGGTCCTGCAGAGGCTGG---CTGCCTGCCGGGAGCACAAGCGG
GCTCCTGAGGTCTACGTGGCCTTTACCGTCCGCAACCCAGAGACATGCCA
GCTGTTCACCACCGAGCTAGGCCGGG------ATGGGATCAGATGGGAAG
CGGAAGCTCATCATGACCAGAAACTGTTTCCCT---------ATGGAGAG
CACTTGGAGATGGCAATGCTGA

>G2-Co
ATGGCGCAGGAGGAGAGAGCGGATGCCGCGCGCCTGCTGCGGGGTTTCGA
GCGCCGCTTCTTGGCGGCGCGCGCCCTGCGCTCCTTTCCCTGGCAGAGCC
TAGAAGAGAAACTAAGGGACTCGTCAGGCTCCGAGCTGCTGCTGGATATT
TTGCAGAAG-----------------------------------------
-ACCGTGAAGCACCCTCTGTGCGTGAAGCACCCACCATCAGTGAAGTATT
CCCGGAGCTTTCTCTCTGAG------CTCATCAGAAAGCCTTCAGGTGAC
TCGGTCACCCTCTGCGAGAGCACGGCCATCGTGTCTCATGGGACCACAGG
CCTGGTC------ACGTGGAACGCCGCGCTCTACCTGGCCGAGTGGGCCG
TGGAGAACCCAGCGGTCTTCGCTCACAGTCTAAGCGGTATACCCCCGCGG
GCCCAGCTGGCGGGCGGGAGGGGCCCTGTCCCCACAGGAAGGAAACCAGA
AGTCTGG---GGCAGAGTCAGG
#---------------------------------------
#---------------------------------------

#=======================================
#
# Aligned_sequences: 2
# 1: G1-Co
# 2: G2-H3
# Matrix: /home/BLOSUM62.txt
# GapOpen_penalty: -11.0
# GapExtend_penalty: -1.0
# FSopen_penalty: -30.0
# FSextend_penalty: 0.0
# Execution_time: 240.904096842
#
# Length:         525
# Identity NT:    223/525 42.5%
# Identity AA:    384/1050 36.6%
# Gapopen:        8/525 1.5%
# Gaps:           90/525 17.1%
# FSopen:         0/525 0.0%
# FrameShift:     0/525 0.0%
# Score: 155.0
#
#
#=======================================

>G1-Co
ATGGCGCAGGAGGAGAGAGCGGATGCCGCGCGCCTGCTGCGGGGTTTCGA
GCGCCGCTTCTTGGCGGCGCGCGCCCTGCGCTCCTTTCCCTGGCAGAGCC
TAGAAGAGAAACTAAGGGACTCGTCAGGCTCCGAGCTGCTGCTGGATATT
TTGCAGAAG---------CACGAGGCTGTCCACACGGAGCCGTTGGACGA
GCTGTACCAGGCGCTGGCCGAGGTCCTGACGGCCGAGGACCCCACCCACT
GCCACCGGAGCTATCTGCTGACG------------TGCTGTATTGTCCTG
AAACGGTCCTCTCCCTGGTTGGGGTCCTGCGGAAGCTCTCCACCTGCCGG
AAGGACCAGCGGGCTCCTGATGCCT------ACATTGCCTTCACCATCCG
CAACCCGGAGACGTGCCAGCTGTTCACCACGGAGCTGGGCCAGGCTGGGA
TCCCGTGGGAAGAGGTGCCTTGTCATGACCAGAAACTGTTTCCCTACGAA
GAGCACTCGGAGATGGCGATTCTGA

>G2-H3
ATGGCGCCCGAGGAGAACGCGGGGACCGAACTCTTGCTGCAGGGTTTTGA
GCGCCGCTTCCTGGCGGTGCGCACACTGCGCTCCTTCCCCTGGCAGAGCT
TAGAGGCAAAGTTAAGAGACTCATCAGATTCTGAGCTGCTGCGGGATATT
TTGCAGAAGACTGTGAGGCATCCTGTGTGTGTGAAGCACCCGCCGTCAGT
CAAGTAT------------------------------------GCCTGGT
GCTTTCTCTCAGAACTCATCAAAAAGTCCTCAGGAGGCTCAGTCACACTC
TCCAAGAGCACAGCCATCATC---TCCCACGGTACCACAGGCCTGGTCAC
ATGGGATGCCGCCCTCTACCTTGCAGAATGGGCCATCGAGAACCCGGCAG
CCTTCATTAACAGACGTGCTGTATTGCCCAGAAGC---CATCGTGTCGCT
GGTCGGGGTCCT------------GCAGAGGCTGGCTGCCTGCCGGGAGC
ACAAGCGGGCTCC---------TGA
#---------------------------------------
#---------------------------------------

#=======================================
#
# Aligned_sequences: 2
# 1: G1-Ch
# 2: G2-Co
# Matrix: /home/BLOSUM62.txt
# GapOpen_penalty: -11.0
# GapExtend_penalty: -1.0
# FSopen_penalty: -30.0
# FSextend_penalty: 0.0
# Execution_time: 241.670159101
#
# Length:         516
# Identity NT:    234/516 45.3%
# Identity AA:    360/1032 34.9%
# Gapopen:        6/516 1.2%
# Gaps:           69/516 13.4%
# FSopen:         0/516 0.0%
# FrameShift:     0/516 0.0%
# Score: 142.0
#
#
#=======================================

>G1-Ch
ATGGCGCCCGAGGAGAACGCGGGGAGCGAACTCTTGCTGCAGAGTTTCAA
GCGCCGCTTCCTGGCGGCGCGCGCCCTGCGCTCCTTCCCCTGGCAGAGCT
TAGAAGCAAAGTTAAGTGACCCATCAGATTCTGAGCTTCTGTGGGATATT
TTGCAGAAGCACGAGGCTGTCCACACAGAGCCTTTGGACGAGCTGTACAA
GGCGTTGGCGGAGACCCTGATGGCCAAGGAGTCCACCCAGGGCCACCGGA
GCTATTTGCTGATGTGCTGTATTGCCCAGAAGCCATCGTGTCGCTGGTCG
GGGTCCTGCAGAGGCTGG---CTGCCTGCCGGGAGCACCAGCGGGCTCCT
CAAGTCTACATGGCCCTTACCGTCCGCAACCCAGAGACGTGCCAGCTGTT
CACCACCGAGCTATGCTGGA------CTGGGATCAGATGGGAAGCGGAAG
CTCATCATGACCAGAAACTGTTTCCCTACA---------GAGAGCACTTG
GAGATGGCAATGCTGA

>G2-Co
ATGGCGCAGGAGGAGAGAGCGGATGCCGCGCGCCTGCTGCGGGGTTTCGA
GCGCCGCTTCTTGGCGGCGCGCGCCCTGCGCTCCTTTCCCTGGCAGAGCC
TAGAAGAGAAACTAAGGGACTCGTCAGGCTCCGAGCTGCTGCTGGATATT
TTGCAG------------------------------------------AA
GACCGTGAAGCACCCTCTGTGCGTGAAGCACCCACCATCAGTGAAGTATT
CCCGGAGCTTTCTCTCTGAGCTCATCAGAAAGCCTTCAGGTGACTCGGTC
ACCCTCTGCGAGAGCACGGCCATCGTGTCTCATGGGACCACAGGCCTGGT
C------ACGTGGAACGCCGCGCTCTACCTGGCCGAGTGGGCCGTGGAGA
ACCCAGCGGTCTTCGCTCACAGTCTAAGCGGTATACCCCCGCGGGCCCAG
CTGGCGGGCGGGAGGGGCCCTGTCCCCACAGGAAGGAAACCAGAAGTCTG
G---GGCAGAGTCAGG
#---------------------------------------
#---------------------------------------

#=======================================
#
# Aligned_sequences: 2
# 1: G1-Co
# 2: G2-M
# Matrix: /home/BLOSUM62.txt
# GapOpen_penalty: -11.0
# GapExtend_penalty: -1.0
# FSopen_penalty: -30.0
# FSextend_penalty: 0.0
# Execution_time: 240.896204948
#
# Length:         525
# Identity NT:    216/525 41.1%
# Identity AA:    342/1050 32.6%
# Gapopen:        5/525 1.0%
# Gaps:           90/525 17.1%
# FSopen:         0/525 0.0%
# FrameShift:     0/525 0.0%
# Score: 113.0
#
#
#=======================================

>G1-Co
ATGGCGCAGGAGGAGAGAGCGGATGCCGCGCGCCTGCTGCGGGGTTTCGA
GCGCCGCTTCTTGGCGGCGCGCGCCCTGCGCTCCTTTCCCTGGCAGAGCC
TAGAAGAGAAACTAAGGGACTCGTCAGGCTCCGAGCTGCTGCTGGATATT
TTGCAGAAGCACGAGGCTGTCCACACGGAGCCGTTGGACGAGCTGTACCA
GGCGCTGGCCGAGGTCCTGACGGCCGAGGACCCCACCCACTGCCACCGGA
GCTATCTGCTGACGTGCTGTATTGTCCTGAAACGGTCCTCTCCCTGGTTG
GGGTCCTGCGGAAGCTCTCCACCTGCCGGAAGGACCAGCGGGCTCCTGAT
GCCTACATTGCCTTCACCATCCGCAACCCGGAGACGTGCCAGCTGTTCAC
CACGGAGCTGGGCCAGGCTGGGATCCCGTGGGAAGAGGTGCCTTGTCATG
ACCAGAAACTGTTTCCCTACGAAGAGC-----------------------
-ACTCGGAGATGGCGATTCTGA---

>G2-M
ATGGCGCCTGAGGACCACGAGGGGGCCACGTCTCTGCTGCAGAGTTTCGA
GCGCCGCTTCCTGGCGGCTCGCGCGCTGCCCTCCTTTCCCTGGCAGAGCC
TAGAAGAAAAACTAAAGGACCCCTCGGGTTCTGAGCTGTTGCTGGCTATT
CTGCAGAAG---------------------------------------AC
TGTGAAGCACCCTGTGTGTGTGCAGCACGGACCTTCTGTGAAGTATGCCC
GCTGCTTTCTCTCAAAGCTCATCAAAAAGCCTTCAGGAAACTCAGTTACA
CTCTCTGAGAGCACTGCCATCGTGTCCCATGGCACCACAGGCTTGGTT--
----ACATGGGACGCTGCTCTCTACCTGGCAGAATGGGCCATTGAGAACC
CAGCAGCCTTCACT------------------GACAGATGTACTGTACTG
CTGGGAGATGACACTGTCACTGGTCAGGGTCCTGAAGATGCTCGAGGACT
GCCAGAGGAAGAGCGCTCCTGATGT
#---------------------------------------
#---------------------------------------

#=======================================
#
# Aligned_sequences: 2
# 1: G1-H3
# 2: G2-H1
# Matrix: /home/BLOSUM62.txt
# GapOpen_penalty: -11.0
# GapExtend_penalty: -1.0
# FSopen_penalty: -30.0
# FSextend_penalty: 0.0
# Execution_time: 241.656685829
#
# Length:         612
# Identity NT:    267/612 43.6%
# Identity AA:    483/1224 39.5%
# Gapopen:        6/612 1.0%
# Gaps:           264/612 43.1%
# FSopen:         1/612 0.2%
# FrameShift:     87/612 14.2%
# Score: 213.0
#
#
#=======================================

>G1-H3
ATGGCGCCCGAGGAGAACGCGGGGACCGAACTCTTGCTGCAGGGTTTTGA
GCGCCGCTTCCTGGCGGTGCGCACACTGCGCTCCTTCCCCTGGCAGAGCT
TAGAGGCAAAGTTAAGAGACTCATCAGATTCTGAGCTGCTGCGGGATATT
TTGCAG---------AAGCACGAGGCTGTCCACACGGAGCCT--------
--------------------------------------------------
-----------TTGGACAAACTGTACGAGGTGCTC---------------
------------------GCGGAGACTCTGATGGCCAAGGAGTCCACCCA
GGGCCACCGGAGCTATTTGCTG--ACGTGCTGTATTGCCCAGAAGCCATC
GTGTCGCTGGTCGGGGTCCTGCAGAGGCTGGCTGCCTGCCGGGAGCACAA
GCGGGCTCCTG-AGGTCTACGTGGCCTTTACCGTCCGCAACCCAGAGACA
TGCCAGCTGTTCACCACCGAGCTAGGCCGGGATGGGATCAGATGGGAAGC
GGAAGCTCATCATGACCAGAAACTGTTTCCCTATGGAGAGCACTTGGAGA
TGGCAATGCTGA

>G2-H1
ATGGCGCCCGAGGAGAACGCGGGGAGCGAACTCTTGCTGCAGAGTTTCAA
GCGCCGCTTCCTGGCAGCGCGCGCCCTGCGCTCCTTCCGCTGGCAGAGCT
TAGAAGCAAAGTTAAGAGACTCATCAGATTCTGAGCTGCTGCGGGATATT
TTGCAGAAGACTGTGAAGCATCCTGTGTGTGTGAAGCACCCGCCGTCAGT
CAAGTATGCCCGGTGCTTTCTCTCAGAACTCATCAAAAAGCCCTCGGGAG
GCTCAGTCACACTCTCCAAGAGCACAGCCATCATCTCCCACGGCATCACA
GTCCTGGTCACATGGGATGCCGCCCTCTACCTTGCAGAATGGGCCATCGA
GAACCCAGCAGCCTTCACTGATAGACGTGCTGTATTGCCCAGAAGCCATC
GTGTCGCTGGTCGGGGTCCTGCGGAGGCTGGCTGCCTGCCGGGAGCACCA
GCGGGCTCCTCA--------------------------------------
--------------------------------------------------
--------------------------------------------------
------------
#---------------------------------------
#---------------------------------------

#=======================================
#
# Aligned_sequences: 2
# 1: G1-Co
# 2: G3-H2
# Matrix: /home/BLOSUM62.txt
# GapOpen_penalty: -11.0
# GapExtend_penalty: -1.0
# FSopen_penalty: -30.0
# FSextend_penalty: 0.0
# Execution_time: 240.978565931
#
# Length:         513
# Identity NT:    254/513 49.5%
# Identity AA:    384/1026 37.4%
# Gapopen:        5/513 1.0%
# Gaps:           108/513 21.1%
# FSopen:         1/513 0.2%
# FrameShift:     240/513 46.8%
# Score: 159.5
#
#
#=======================================

>G1-Co
ATGGCGCAGGAGGAGAGAGCGGATGCCGCGCGCCTGCTGCGGGGTTTCGA
GCGCCGCTTCTTGGCGGCGCGCGCCCTGCGCTCCTTTCCCTGGCAGAGCC
TAGAAGAGAAACTAAGGGACTCGTCAGGCTCCGAGCTGCTGCTGGATATT
TTGCAGAAGCACGAGGCTGTCCACACGGAGCCGTTGGACGAGCTGTACCA
GGCGCTGGCCGAGGTCCTGACGGCCGAGGACCCCACCCACTGCCACCGGA
GCTATCTG-CTGACGTGCTGTATTGTCCTGAAACGGTCCTCTCCCTGGTT
GGGGTCCTGCGGAAGCTCTCCACCTGCCGGAAGGACCAGCGGGCTCCTGA
TGCCTACATTGCCTTCACCATCCGCAACCCGGAGACGTGCCAGCTGTTCA
CCACGGAGCTGGGCCAGGCTGGGATCCCGTGGGAAGAGGTGCCTTGTCAT
GACCAGAAACTGTTTCCCTACGAAGAGCACTCGGAGATGGCGATTCTGA-
-------------

>G3-H2
ATGCCTGGTGCTTTCTCTCAGAACTCATCAAAAAGTCCTCAG------GA
GGCTCAGTCACACTCTCCAAGAGCACAGCCATCATCTCCC----------
--------------------------------------------------
ACGGTACCACAGGCCTGGTCACATGGGATGCCGCCCTCTACCTTGCAGAA
TGGG---------------------------CCATCGAGAACCCGGCAGC
CTTCATTAACAGACGTGCTGTATTGCCCAGAAGCCATCGTGTCGCTGGTC
GGGGTCCTGCAGAGGCTGGCTGCCTGCCGGGAGCACAAGCGGGCTCCTGA
GGTCTACGTGGCCTTTACCGTCCGCAACCCAGAGACGTGCCAGCTGTTCA
CCACCGAGCTAGGCCGGGATGGGATCAGATGGGAAGCGGAAGCTCATCAT
GACCAGAAACTGTTTCCCTATGGAGAGCACTTGGAGATGGCAATGCTGAA
CCTCACACTGTAG
#---------------------------------------
#---------------------------------------

#=======================================
#
# Aligned_sequences: 2
# 1: C1-002
# 2: G2-Co
# Matrix: /home/BLOSUM62.txt
# GapOpen_penalty: -11.0
# GapExtend_penalty: -1.0
# FSopen_penalty: -30.0
# FSextend_penalty: 0.0
# Execution_time: 242.150702
#
# Length:         516
# Identity NT:    243/516 47.1%
# Identity AA:    384/1032 37.2%
# Gapopen:        8/516 1.6%
# Gaps:           69/516 13.4%
# FSopen:         0/516 0.0%
# FrameShift:     0/516 0.0%
# Score: 140.0
#
#
#=======================================

>C1-002
ATGGCGCCCGAGGAGAACGCGGGGAGCGAACTCTTGCTGCAGAGTTTCAA
GCGCCGCTTCCTGGCAGCGCGCGCCCTGCGCTCCTTCCGCTGGCAGAGCT
TAGAAGCAAAGTTAAGAGACTCATCAGATTCTGAGCTGCTGCGGGATATT
TTGCAGAAGCACGAGGCTGTCCACACAGAGCCTTTGGATGAGCTGTACGA
GGTGCTGGTGGAGACCCTGATGGCCAAGGAGTCCACCCAGGGCCACCGGA
GCTATTTGCTGACGTGCTGTATTGCCCAGAAGCCATCGTGTCGCTGGTCG
GGGTCCTGCGGAGGCTGG---CTGCCTGCCGGGAGCACCAGCGGGCTCCT
CAATTCTACATGGCCCTTACCGTCTGCAACCCAGAGATGTGCCAGCTGTT
CACCACCGAGCTATGCTGGA------CTGGGATCAGATGGGAAGCGGAAG
CTCATCATGACCAGAAACTGTTTCCCTACA---------GAGAGCACTTG
GAGATGGCAAAGCTGA

>G2-Co
ATGGCGCAGGAGGAGAGAGCGGATGCCGCGCGCCTGCTGCGGGGTTTCGA
GCGCCGCTTCTTGGCGGCGCGCGCCCTGCGCTCCTTTCCCTGGCAGAGCC
TAGAAGAGAAACTAAGGGACTCGTCAGGCTCCGAGCTGCTGCTGGATATT
TTGCAGAAG---------ACCGTGAAGCACCCTCTG--------------
-------------TGCGTGAAGCACCCACCATCAGTGAAGTATTCCCGGA
GCTTTCTCTCTGAG------CTCATCAGAAAGCCTTCAGGTGACTCGGTC
ACCCTCTGCGAGAGCACGGCCATCGTGTCTCATGGGACCACAGGCCTGGT
C------ACGTGGAACGCCGCGCTCTACCTGGCCGAGTGGGCCGTGGAGA
ACCCAGCGGTCTTCGCTCACAGTCTAAGCGGTATACCCCCGCGGGCCCAG
CTGGCGGGCGGGAGGGGCCCTGTCCCCACAGGAAGGAAACCAGAAGTCTG
G---GGCAGAGTCAGG
#---------------------------------------
#---------------------------------------

#=======================================
#
# Aligned_sequences: 2
# 1: G1-Co
# 2: G3-Co
# Matrix: /home/BLOSUM62.txt
# GapOpen_penalty: -11.0
# GapExtend_penalty: -1.0
# FSopen_penalty: -30.0
# FSextend_penalty: 0.0
# Execution_time: 241.191103935
#
# Length:         522
# Identity NT:    290/522 55.6%
# Identity AA:    528/1044 50.6%
# Gapopen:        4/522 0.8%
# Gaps:           126/522 24.1%
# FSopen:         1/522 0.2%
# FrameShift:     240/522 46.0%
# Score: 309.0
#
#
#=======================================

>G1-Co
ATGGCG---------CAGGAGGAGAGAGCGGATGCCGCGCGCCTGCTGCG
GGGTTTCGAGCGCCGCTTCTTGGCGGCGCGCGCCCTGCGCTCCTTTCCCT
GGCAGAGCCTAGAAGAGAAACTAAGGGACTCGTCAGGCTCCGAGCTGCTG
CTGGATATTTTGCAGAAGCACGAGGCTGTCCACACGGAGCCGTTGGACGA
GCTGTACCAGGCGCTGGCCGAGGTCCTGACGGCCGAGGACCCCACCCACT
GCCACCGGAGCTATCTG-CTGACGTGCTGTATTGTCCTGAAACGGTCCTC
TCCCTGGTTGGGGTCCTGCGGAAGCTCTCCACCTGCCGGAAGGACCAGCG
GGCTCCTGATGCCTACATTGCCTTCACCATCCGCAACCCGGAGACGTGCC
AGCTGTTCACCACGGAGCTGGGCCAGGCTGGGATCCCGTGGGAAGAGGTG
CCTTGTCATGACCAGAAACTGTTTCCCTACGAAGAGCACTCGGAGATGGC
GATTCTGA--------------

>G3-Co
ATTCCCGGAGCTTTCTCTCTGAGCTCATCAGAAAGCCTTCAGGTGACTCG
GTCACCCTCTGCGAGAGCACGGCCATCGTGTCTCATGGGACCACAGGCCT
GGTCACGTGGAACGCCGCGCTCTACCTGGCCGAGTGGG------------
--------------------------------------------------
----------------------------------------CCGTGGAGAA
CCCAGCGGTCTTCGCTCACAGACGTGCTGTATTGTCCTGAAACGGTCCTC
TCCCTGGTTGGGGTCCTGCGGAAGCTCTCCACCTGCCGGAAGGACCAGCG
GGCTCCTGATGCCTACATTGCCTTCACCATCCGCAACCCGGAGACGTGCC
AGCTGTTCACCACGGAGCTGGGCCAGGCTGGGATCCCGTGGGAAGAGGTG
CCTTGTCATGACCAGAAACTGTTTCCCTACGAAGAGCACTCGGAGATGGC
GATTCTGAAACTAACGCTGTAG
#---------------------------------------
#---------------------------------------

#=======================================
#
# Aligned_sequences: 2
# 1: G1-H3
# 2: G2-R
# Matrix: /home/BLOSUM62.txt
# GapOpen_penalty: -11.0
# GapExtend_penalty: -1.0
# FSopen_penalty: -30.0
# FSextend_penalty: 0.0
# Execution_time: 242.010083914
#
# Length:         528
# Identity NT:    222/528 42.0%
# Identity AA:    318/1056 30.1%
# Gapopen:        6/528 1.1%
# Gaps:           96/528 18.2%
# FSopen:         0/528 0.0%
# FrameShift:     0/528 0.0%
# Score: 106.0
#
#
#=======================================

>G1-H3
ATGGCGCCCGAGGAGAACGCGGGGACCGAACTCTTGCTGCAGGGTTTTGA
GCGCCGCTTCCTGGCGGTGCGCACACTGCGCTCCTTCCCCTGGCAGAGCT
TAGAGGCAAAGTTAAGAGACTCATCAGATTCTGAGCTGCTGCGGGATATT
TTGCAGAAG------------CACGAGGCTGTCCACACGGAGCCTTTGGA
CAAACTGTACGAGGTGCTCGCGGAGACTCTGATGGCCAAGGAGTCCACCC
AGGGCCACCGGAGCTATTTGCTGACGTGCTGTATTGCCCAGAAGCCATCG
------TGTCGCTGGTCGGGGTCCTGCAGAGGCTGGCTGCCTGCCGGGAG
CACAAGCGGGCTCCTGAGGTCTACGTGGCCTTTACCGTCCGCAACCCAGA
GACATGCCAGCTGTTCA------------CCACCGAGCTAGGCCGGGATG
GGATCAGATGGGAAGCGGAAGCTCATCATGACCAGAAACTGTTTCCCTAT
GGAGAGCACTTGGAGATGGCAATGCTGA

>G2-R
ATGGCGCCTGAGGACCACGAGGGGGCCACGTCTCTGCTGCAGAGTTTCGA
GCGCCGCTTCCTGGCGGCTCGCGCGCTGCCCTCTTTTCCCTGGCAGAGCC
TAGAAGAAAAACTAAGGGAGCCCTCAGGTTCTGAGCTGTTGCTGGCTATT
TTGCAGAAGACTGTGAAGCACCCTGTGTGTGTCCAGCATGGGCCCTCTCT
GAAGTATTCCCGCTGCTTTCTCTCGAAGCTCATCAAAAAGCCTTCAGGAG
ACTCAGTCACACTCTCTGAGAGCACAGCCATCGTGTCCCATGGCACCACA
GGCTTGGTTACATGGGAC--------------------------------
----GCTGCTCTCTACCTGGCAGAATGGGCCATCGAGAACCCAGCAGCCT
TCACTGACAGATGTACTGTACTGCGGGGAAGTGACACTGTCACTGGTCAG
GGTCCTGAGGATGCTCACTGACTGCCA------------------GAGGA
AGAAGGCTCCTGACGT------------
#---------------------------------------
#---------------------------------------

#=======================================
#
# Aligned_sequences: 2
# 1: G1-M
# 2: G2-H1
# Matrix: /home/BLOSUM62.txt
# GapOpen_penalty: -11.0
# GapExtend_penalty: -1.0
# FSopen_penalty: -30.0
# FSextend_penalty: 0.0
# Execution_time: 241.934125185
#
# Length:         540
# Identity NT:    222/540 41.1%
# Identity AA:    336/1080 31.1%
# Gapopen:        5/540 0.9%
# Gaps:           123/540 22.8%
# FSopen:         0/540 0.0%
# FrameShift:     0/540 0.0%
# Score: 119.0
#
#
#=======================================

>G1-M
ATGGCGCCTGAGGACCACGAGGGGGCCACGTCTCTGCTGCAGAGTTTCGA
GCGCCGCTTCCTGGCGGCTCGCGCGCTGCCCTCCTTTCCCTGGCAGAGCC
TAGAAGAAAAACTAAAGGACCCCTCGGGTTCTGAGCTGTTGCTGGCTATT
CTGCAG---------AGGCATGAGGCTGTACCCACGGAGCCTTTGGATGC
ACTGTATGAGGCG------TTGGCAGAGGTT-------------------
-----------CTGATGACCCAAGAGTCCACCCAGTGCCACCGGAGCTAT
TTGCTGATGTACTGTACTGCTGGGAGATGACACTGTCACTGGTCAGGGTC
CTGAAGATGCTCGAGGACTGCCAGAGGAAGAGCGCTCCTGATGTCTATGT
AGCCTATACTATCCGCAGCCAGGACACAGGCAAGCTGTTCATCGAAGAGC
TGGACCGTGCTGGAATCTACTGGGAAGAGGTGCCCCCTCACACTGGCAAA
CTGTTCCCTTACGAAGAGCATTCAGCCATCGTAATCCTGA

>G2-H1
ATGGCGCCCGAGGAGAACGCGGGGAGCGAACTCTTGCTGCAGAGTTTCAA
GCGCCGCTTCCTGGCAGCGCGCGCCCTGCGCTCCTTCCGCTGGCAGAGCT
TAGAAGCAAAGTTAAGAGACTCATCAGATTCTGAGCTGCTGCGGGATATT
TTGCAGAAGACTGTGAAGCATCCTGTGTGTGTGAAGCACCCGCCGTCAGT
CAAGTATGCCCGGTGCTTTCTCTCAGAACTCATCAAAAAGCCCTCGGGAG
GCTCAGTCACACTCTCCAAGAGCACAGCCATCATCTCCCACGGCATCACA
GTCCTGGTCACATGGGATGCCGCCCTCTACCTTGCAGAATGGGCCATCGA
GAACCCAGCAGCCTTCACTGATAGA---CGTGCTGTATTGCCCAGAAGCC
ATCGTGTCGCTGGTCGGGGTCCTGCGGAGGCTGGCTGCCTGCCGGGAGCA
--------------------------------------------------
-------------------------CCAGCGGGCTCCTCA
#---------------------------------------
#---------------------------------------

#=======================================
#
# Aligned_sequences: 2
# 1: G1-M
# 2: G2-Co
# Matrix: /home/BLOSUM62.txt
# GapOpen_penalty: -11.0
# GapExtend_penalty: -1.0
# FSopen_penalty: -30.0
# FSextend_penalty: 0.0
# Execution_time: 241.895045996
#
# Length:         519
# Identity NT:    222/519 42.8%
# Identity AA:    342/1038 32.9%
# Gapopen:        8/519 1.5%
# Gaps:           78/519 15.0%
# FSopen:         0/519 0.0%
# FrameShift:     0/519 0.0%
# Score: 130.0
#
#
#=======================================

>G1-M
ATGGCGCCTGAGGACCACGAGGGGGCCACGTCTCTGCTGCAGAGTTTCGA
GCGCCGCTTCCTGGCGGCTCGCGCGCTGCCCTCCTTTCCCTGGCAGAGCC
TAGAAGAAAAACTAAAGGACCCCTCGGGTTCTGAGCTGTTGCTGGCTATT
CTGCAG---------AGGCATGAGGCTGTACCCACGGAGCCTTTGGATGC
ACTGTATGAGGCG------TTGGCAGAGGTTCTGATGACCCAAGAGTCC-
--------ACCCAGTGCCACCGGAGCTATTTGCTGATGTACTGTACTGCT
GGGAGATGACACTGTCACTGGTCAGGGTCCTGAAGATGCTCGAGGACTGC
CAGAGGAAGAGCGCTCCTGATGTCTATGTAGCCTATACTATCCGCAGCCA
GGACACAGGCAAGCTGTTCATCGAAGAGCTGGACCGTGCTGGAATCTACT
GGGAAGAGGTGCCCCCTCACACTGGCAAACTGTTCCCTTACGAAGAGCAT
TCAGCCATCGTAATCCTGA

>G2-Co
ATGGCGCAGGAGGAGAGAGCGGATGCCGCGCGCCTGCTGCGGGGTTTCGA
GCGCCGCTTCTTGGCGGCGCGCGCCCTGCGCTCCTTTCCCTGGCAGAGCC
TAGAAGAGAAACTAAGGGACTCGTCAGGCTCCGAGCTGCTGCTGGATATT
TTGCAGAAGACCGTGAAGCACCCTCTGTGCGTGAAGCACCCACCATCAGT
GAAGTATTCCCGGAGCTTTCTCTCTGAGCTCATCAGAAAGCCTTCAGGTG
ACTCGGTCACCCTCTGCGAGAGCACGGCCATCGTGTCTCATGGGACCACA
GGCCTG------GTCACGTGGAACGCCGCGCTCTACCTGGCCGAGTGGGC
CGTGGAGAACCCAGCGGTCTTCGCT------CACAGTCTAAGCGGTATAC
CCCCGCGGGCCCAGCTGGCGGGCGGGAGGGGCCCTGTC------CCCACA
GGAAGGAAA---CCAGAAGTCTGGGGCAGAGTCAGG--------------
-------------------
#---------------------------------------
#---------------------------------------

#=======================================
#
# Aligned_sequences: 2
# 1: G1-Co
# 2: G2-R
# Matrix: /home/BLOSUM62.txt
# GapOpen_penalty: -11.0
# GapExtend_penalty: -1.0
# FSopen_penalty: -30.0
# FSextend_penalty: 0.0
# Execution_time: 241.602504015
#
# Length:         525
# Identity NT:    215/525 41.0%
# Identity AA:    336/1050 32.0%
# Gapopen:        4/525 0.8%
# Gaps:           90/525 17.1%
# FSopen:         0/525 0.0%
# FrameShift:     0/525 0.0%
# Score: 113.0
#
#
#=======================================

>G1-Co
ATGGCGCAGGAGGAGAGAGCGGATGCCGCGCGCCTGCTGCGGGGTTTCGA
GCGCCGCTTCTTGGCGGCGCGCGCCCTGCGCTCCTTTCCCTGGCAGAGCC
TAGAAGAGAAACTAAGGGACTCGTCAGGCTCCGAGCTGCTGCTGGATATT
TTGCAGAAGCACGAGGCTGTCCACACGGAGCCGTTGGACGAGCTGTACCA
GGCGCTGGCCGAGGTCCTGACGGCCGAGGACCCCACCCACTGCCACCGGA
GCTATCTGCTGACGTGCTGTATTGTCCTGAAACGGTCCTCTCCCTGGTTG
GGGTCCTGCGGAAGCTCTCCACCTGCCGGAAGGACCAGCGGGCTCCTGAT
GCCTACATTGCCTTCACCATCCGCAACCCGGAGACGTGCCAGCTGTTCAC
CACGGAGCTGGGCCAGGCTGGGATCCCGTGGGAAGAGGTGCCTTGTCATG
ACCAGAAACTGTTTCCCTACGAAGAGCACTCGGAGATGGCGATTCTGA--
-------------------------

>G2-R
ATGGCGCCTGAGGACCACGAGGGGGCCACGTCTCTGCTGCAGAGTTTCGA
GCGCCGCTTCCTGGCGGCTCGCGCGCTGCCCTCTTTTCCCTGGCAGAGCC
TAGAAGAAAAACTAAGGGAGCCCTCAGGTTCTGAGCTGTTGCTGGCTATT
TTGCAGAAG---------------------------------------AC
TGTGAAGCACCCTGTGTGTGTCCAGCATGGGCCCTCTCTGAAGTATTCCC
GCTGCTTTCTCTCGAAGCTCATCAAAAAGCCTTCAGGAGACTCAGTCACA
CTCTCTGAGAGCACAGCCATCGTGTCCCATGGCACCACAGGCTTGGTT--
----ACATGGGACGCTGCTCTCTACCTGGCAGAATGGGCCATCGAGAACC
CAGCAGCCTTCACT------------------GACAGATGTACTGTACTG
CGGGGAAGTGACACTGTCACTGGTCAGGGTCCTGAGGATGCTCACTGACT
GCCAGAGGAAGAAGGCTCCTGACGT
#---------------------------------------
#---------------------------------------

#=======================================
#
# Aligned_sequences: 2
# 1: G1-H3
# 2: B1-001
# Matrix: /home/BLOSUM62.txt
# GapOpen_penalty: -11.0
# GapExtend_penalty: -1.0
# FSopen_penalty: -30.0
# FSextend_penalty: 0.0
# Execution_time: 242.277867079
#
# Length:         611
# Identity NT:    284/611 46.5%
# Identity AA:    528/1222 43.2%
# Gapopen:        5/611 0.8%
# Gaps:           262/611 42.9%
# FSopen:         1/611 0.2%
# FrameShift:     91/611 14.9%
# Score: 257.5
#
#
#=======================================

>G1-H3
ATGGCGCCCGAGGAGAACGCGGGGACCGAACTCTTGCTGCAGGGTTTTGA
GCGCCGCTTCCTGGCGGTGCGCACACTGCGCTCCTTCCCCTGGCAGAGCT
TAGAGGCAAAGTTAAGAGACTCATCAGATTCTGAGCTGCTGCGGGATATT
TTGCAGAAG---------CACGAGGCTGTCCACACGGAGCCT--------
--------------------------------------------------
-----------TTGGACAAACTGTACGAGGTGCTC---------------
------------------GCGGAGACTCTGATGGCCAAGGAGTCCACCCA
GGGCCACCGGAGCTATTTG--CTGACGTGCTGTATTGCCCAGAAGCCATC
GTGTCGCTGGTCGGGGTCCTGCAGAGGCTGGCTGCCTGCCGGGAGCACAA
GCGGGCTCCTGAGGTCTACGTGGCCTTTACCGTCCGCAACCCAGAGACAT
GCCAGCTGTTCACCACCGAGCTAGGCCGGGATGGGATCAGATGGGAAGCG
GAAGCTCATCATGACCAGAAACTGTTTCCCTATGGAGAGCACTTGGAGAT
GGCAATGCTGA

>B1-001
ATGGCGCCCGAGGAGAACGCGGGGACCGAACTCTTGCTGCAGGGTTTTGA
GCGCCGCTTCCTGGCGGTGCGCACACTGCGCTCCTTCCCCTGGCAGAGCT
TAGAGGCAAAGTTAAGAGACTCATCAGATTCTGAGCTGCTGCGGGATATT
TTGCAGAAGACTGTGAGGCATCCTGTGTGTGTGAAGCACCCGCCGTCAGT
CAAGTATGCCTGGTGCTTTCTCTCAGAACTCATCAAAAAGTCCTCAGGAG
GCTCAGTCACACTCTCCAAGAGCACAGCCATCATCTCCCACGGTACCACA
GGCCTGGTCACATGGGATGCCGCCCTCTACCTTGCAGAATGGGCCATCGA
GAACCCGGCAGCCTTCATTAACAGACGTGCTGTATTGCCCAGAAGCCATC
GTGTCGCTGGTCGGGGTCCTGCAGAGGCTGGCTGCCTGCCGGGAGCACAA
GCGGGCTCCTGA--------------------------------------
--------------------------------------------------
--------------------------------------------------
-----------
#---------------------------------------
#---------------------------------------

#=======================================
#
# Aligned_sequences: 2
# 1: G1-Co
# 2: G2-Ch
# Matrix: /home/BLOSUM62.txt
# GapOpen_penalty: -11.0
# GapExtend_penalty: -1.0
# FSopen_penalty: -30.0
# FSextend_penalty: 0.0
# Execution_time: 241.766161919
#
# Length:         513
# Identity NT:    217/513 42.3%
# Identity AA:    354/1026 34.5%
# Gapopen:        7/513 1.4%
# Gaps:           66/513 12.9%
# FSopen:         0/513 0.0%
# FrameShift:     0/513 0.0%
# Score: 134.0
#
#
#=======================================

>G1-Co
ATGGCGCAGGAGGAGAGAGCGGATGCCGCGCGCCTGCTGCGGGGTTTCGA
GCGCCGCTTCTTGGCGGCGCGCGCCCTGCGCTCCTTTCCCTGGCAGAGCC
TAGAAGAGAAACTAAGGGACTCGTCAGGCTCCGAGCTGCTGCTGGATATT
TTGCAG---------AAGCACGAGGCTGTCCACACGGAGCCGTTGGACGA
GCTGTACCAGGCGCTGGCCGAGGTCCTGACGGCCGAGGACCCCACCCACT
GCCACCGGAGCTATCTGCTGACGTGCTGTATTGTCCTGAAACGGTCCTCT
CCCTGGTTGGGGTCCTGCGGAAGCTCTCCACCTGCCGGAAGGACCAGCGG
GCTCCTGATGCCT------ACATTGCCTTCACCATCCGCAACCCGGAGAC
GTGCCAGCTGTTCACCACGGAGCTGGGCCAGGCTGGGATCCCGTGGGAAG
AGGTGCCTTGTCATGACCAGAAACTGTTTCCCTACGAAGAGCACTCGGAG
ATGGCGATTCTGA

>G2-Ch
ATGGCGCCCGAGGAGAACGCGGGGAGCGAACTCTTGCTGCAGAGTTTCAA
GCGCCGCTTCCTGGCGGCGCGCGCCCTGCGCTCCTTCCCCTGGCAGAGCT
TAGAAGCAAAGTTAAGTGACCCATCAGATTCTGAGCTTCTGTGGGATATT
TTGCAGAAGAGACTGAAGCATCCTGTGTGTGTGAAGCACCCGCCGTCAGT
CAAGTATGCCCGGTGCTTTCTCTCAGTACTCATCAAAAAGCCCTCG----
--------------------GGAGGCTCAGTCACACTCTCCAAGAGCACA
GCCATCATC---TCCCACGGCATCACAGTCCTGGTCACATGGGATGCCAC
CCTCTACCTTGCAGAATGGGCCATCTAGAACCCAGCAGCCTTCACTGATA
GATGTGCTGTATTGCCCAGAAGC---CATCGTGTCGCTGGTCGGGGTCCT
------------GCAGAGGCTGGCTGCCTGCCGGGAGCACCAGCGGGCTC
CTCA---------
#---------------------------------------
#---------------------------------------

#=======================================
#
# Aligned_sequences: 2
# 1: G2-M
# 2: G2-R
# Matrix: /home/BLOSUM62.txt
# GapOpen_penalty: -11.0
# GapExtend_penalty: -1.0
# FSopen_penalty: -30.0
# FSextend_penalty: 0.0
# Execution_time: 240.89755702
#
# Length:         462
# Identity NT:    436/462 94.4%
# Identity AA:    858/924 92.9%
# Gapopen:        0/462 0.0%
# Gaps:           0/462 0.0%
# FSopen:         0/462 0.0%
# FrameShift:     0/462 0.0%
# Score: 735.0
#
#
#=======================================

>G2-M
ATGGCGCCTGAGGACCACGAGGGGGCCACGTCTCTGCTGCAGAGTTTCGA
GCGCCGCTTCCTGGCGGCTCGCGCGCTGCCCTCCTTTCCCTGGCAGAGCC
TAGAAGAAAAACTAAAGGACCCCTCGGGTTCTGAGCTGTTGCTGGCTATT
CTGCAGAAGACTGTGAAGCACCCTGTGTGTGTGCAGCACGGACCTTCTGT
GAAGTATGCCCGCTGCTTTCTCTCAAAGCTCATCAAAAAGCCTTCAGGAA
ACTCAGTTACACTCTCTGAGAGCACTGCCATCGTGTCCCATGGCACCACA
GGCTTGGTTACATGGGACGCTGCTCTCTACCTGGCAGAATGGGCCATTGA
GAACCCAGCAGCCTTCACTGACAGATGTACTGTACTGCTGGGAGATGACA
CTGTCACTGGTCAGGGTCCTGAAGATGCTCGAGGACTGCCAGAGGAAGAG
CGCTCCTGATGT

>G2-R
ATGGCGCCTGAGGACCACGAGGGGGCCACGTCTCTGCTGCAGAGTTTCGA
GCGCCGCTTCCTGGCGGCTCGCGCGCTGCCCTCTTTTCCCTGGCAGAGCC
TAGAAGAAAAACTAAGGGAGCCCTCAGGTTCTGAGCTGTTGCTGGCTATT
TTGCAGAAGACTGTGAAGCACCCTGTGTGTGTCCAGCATGGGCCCTCTCT
GAAGTATTCCCGCTGCTTTCTCTCGAAGCTCATCAAAAAGCCTTCAGGAG
ACTCAGTCACACTCTCTGAGAGCACAGCCATCGTGTCCCATGGCACCACA
GGCTTGGTTACATGGGACGCTGCTCTCTACCTGGCAGAATGGGCCATCGA
GAACCCAGCAGCCTTCACTGACAGATGTACTGTACTGCGGGGAAGTGACA
CTGTCACTGGTCAGGGTCCTGAGGATGCTCACTGACTGCCAGAGGAAGAA
GGCTCCTGACGT
#---------------------------------------
#---------------------------------------

#=======================================
#
# Aligned_sequences: 2
# 1: G2-H1
# 2: G2-R
# Matrix: /home/BLOSUM62.txt
# GapOpen_penalty: -11.0
# GapExtend_penalty: -1.0
# FSopen_penalty: -30.0
# FSextend_penalty: 0.0
# Execution_time: 241.657537937
#
# Length:         462
# Identity NT:    364/462 78.8%
# Identity AA:    660/924 71.4%
# Gapopen:        0/462 0.0%
# Gaps:           0/462 0.0%
# FSopen:         0/462 0.0%
# FrameShift:     0/462 0.0%
# Score: 534.0
#
#
#=======================================

>G2-H1
ATGGCGCCCGAGGAGAACGCGGGGAGCGAACTCTTGCTGCAGAGTTTCAA
GCGCCGCTTCCTGGCAGCGCGCGCCCTGCGCTCCTTCCGCTGGCAGAGCT
TAGAAGCAAAGTTAAGAGACTCATCAGATTCTGAGCTGCTGCGGGATATT
TTGCAGAAGACTGTGAAGCATCCTGTGTGTGTGAAGCACCCGCCGTCAGT
CAAGTATGCCCGGTGCTTTCTCTCAGAACTCATCAAAAAGCCCTCGGGAG
GCTCAGTCACACTCTCCAAGAGCACAGCCATCATCTCCCACGGCATCACA
GTCCTGGTCACATGGGATGCCGCCCTCTACCTTGCAGAATGGGCCATCGA
GAACCCAGCAGCCTTCACTGATAGACGTGCTGTATTGCCCAGAAGCCATC
GTGTCGCTGGTCGGGGTCCTGCGGAGGCTGGCTGCCTGCCGGGAGCACCA
GCGGGCTCCTCA

>G2-R
ATGGCGCCTGAGGACCACGAGGGGGCCACGTCTCTGCTGCAGAGTTTCGA
GCGCCGCTTCCTGGCGGCTCGCGCGCTGCCCTCTTTTCCCTGGCAGAGCC
TAGAAGAAAAACTAAGGGAGCCCTCAGGTTCTGAGCTGTTGCTGGCTATT
TTGCAGAAGACTGTGAAGCACCCTGTGTGTGTCCAGCATGGGCCCTCTCT
GAAGTATTCCCGCTGCTTTCTCTCGAAGCTCATCAAAAAGCCTTCAGGAG
ACTCAGTCACACTCTCTGAGAGCACAGCCATCGTGTCCCATGGCACCACA
GGCTTGGTTACATGGGACGCTGCTCTCTACCTGGCAGAATGGGCCATCGA
GAACCCAGCAGCCTTCACTGACAGATGTACTGTACTGCGGGGAAGTGACA
CTGTCACTGGTCAGGGTCCTGAGGATGCTCACTGACTGCCAGAGGAAGAA
GGCTCCTGACGT
#---------------------------------------
#---------------------------------------

#=======================================
#
# Aligned_sequences: 2
# 1: C1-002
# 2: G1-Ch
# Matrix: /home/BLOSUM62.txt
# GapOpen_penalty: -11.0
# GapExtend_penalty: -1.0
# FSopen_penalty: -30.0
# FSextend_penalty: 0.0
# Execution_time: 243.415907145
#
# Length:         498
# Identity NT:    481/498 96.6%
# Identity AA:    924/996 92.8%
# Gapopen:        0/498 0.0%
# Gaps:           0/498 0.0%
# FSopen:         0/498 0.0%
# FrameShift:     0/498 0.0%
# Score: 807.0
#
#
#=======================================

>C1-002
ATGGCGCCCGAGGAGAACGCGGGGAGCGAACTCTTGCTGCAGAGTTTCAA
GCGCCGCTTCCTGGCAGCGCGCGCCCTGCGCTCCTTCCGCTGGCAGAGCT
TAGAAGCAAAGTTAAGAGACTCATCAGATTCTGAGCTGCTGCGGGATATT
TTGCAGAAGCACGAGGCTGTCCACACAGAGCCTTTGGATGAGCTGTACGA
GGTGCTGGTGGAGACCCTGATGGCCAAGGAGTCCACCCAGGGCCACCGGA
GCTATTTGCTGACGTGCTGTATTGCCCAGAAGCCATCGTGTCGCTGGTCG
GGGTCCTGCGGAGGCTGGCTGCCTGCCGGGAGCACCAGCGGGCTCCTCAA
TTCTACATGGCCCTTACCGTCTGCAACCCAGAGATGTGCCAGCTGTTCAC
CACCGAGCTATGCTGGACTGGGATCAGATGGGAAGCGGAAGCTCATCATG
ACCAGAAACTGTTTCCCTACAGAGAGCACTTGGAGATGGCAAAGCTGA

>G1-Ch
ATGGCGCCCGAGGAGAACGCGGGGAGCGAACTCTTGCTGCAGAGTTTCAA
GCGCCGCTTCCTGGCGGCGCGCGCCCTGCGCTCCTTCCCCTGGCAGAGCT
TAGAAGCAAAGTTAAGTGACCCATCAGATTCTGAGCTTCTGTGGGATATT
TTGCAGAAGCACGAGGCTGTCCACACAGAGCCTTTGGACGAGCTGTACAA
GGCGTTGGCGGAGACCCTGATGGCCAAGGAGTCCACCCAGGGCCACCGGA
GCTATTTGCTGATGTGCTGTATTGCCCAGAAGCCATCGTGTCGCTGGTCG
GGGTCCTGCAGAGGCTGGCTGCCTGCCGGGAGCACCAGCGGGCTCCTCAA
GTCTACATGGCCCTTACCGTCCGCAACCCAGAGACGTGCCAGCTGTTCAC
CACCGAGCTATGCTGGACTGGGATCAGATGGGAAGCGGAAGCTCATCATG
ACCAGAAACTGTTTCCCTACAGAGAGCACTTGGAGATGGCAATGCTGA
#---------------------------------------
#---------------------------------------

#=======================================
#
# Aligned_sequences: 2
# 1: C1-002
# 2: G1-H3
# Matrix: /home/BLOSUM62.txt
# GapOpen_penalty: -11.0
# GapExtend_penalty: -1.0
# FSopen_penalty: -30.0
# FSextend_penalty: 0.0
# Execution_time: 243.524255991
#
# Length:         498
# Identity NT:    464/498 93.2%
# Identity AA:    906/996 91.0%
# Gapopen:        0/498 0.0%
# Gaps:           0/498 0.0%
# FSopen:         0/498 0.0%
# FrameShift:     0/498 0.0%
# Score: 798.0
#
#
#=======================================

>C1-002
ATGGCGCCCGAGGAGAACGCGGGGAGCGAACTCTTGCTGCAGAGTTTCAA
GCGCCGCTTCCTGGCAGCGCGCGCCCTGCGCTCCTTCCGCTGGCAGAGCT
TAGAAGCAAAGTTAAGAGACTCATCAGATTCTGAGCTGCTGCGGGATATT
TTGCAGAAGCACGAGGCTGTCCACACAGAGCCTTTGGATGAGCTGTACGA
GGTGCTGGTGGAGACCCTGATGGCCAAGGAGTCCACCCAGGGCCACCGGA
GCTATTTGCTGACGTGCTGTATTGCCCAGAAGCCATCGTGTCGCTGGTCG
GGGTCCTGCGGAGGCTGGCTGCCTGCCGGGAGCACCAGCGGGCTCCTCAA
TTCTACATGGCCCTTACCGTCTGCAACCCAGAGATGTGCCAGCTGTTCAC
CACCGAGCTATGCTGGACTGGGATCAGATGGGAAGCGGAAGCTCATCATG
ACCAGAAACTGTTTCCCTACAGAGAGCACTTGGAGATGGCAAAGCTGA

>G1-H3
ATGGCGCCCGAGGAGAACGCGGGGACCGAACTCTTGCTGCAGGGTTTTGA
GCGCCGCTTCCTGGCGGTGCGCACACTGCGCTCCTTCCCCTGGCAGAGCT
TAGAGGCAAAGTTAAGAGACTCATCAGATTCTGAGCTGCTGCGGGATATT
TTGCAGAAGCACGAGGCTGTCCACACGGAGCCTTTGGACAAACTGTACGA
GGTGCTCGCGGAGACTCTGATGGCCAAGGAGTCCACCCAGGGCCACCGGA
GCTATTTGCTGACGTGCTGTATTGCCCAGAAGCCATCGTGTCGCTGGTCG
GGGTCCTGCAGAGGCTGGCTGCCTGCCGGGAGCACAAGCGGGCTCCTGAG
GTCTACGTGGCCTTTACCGTCCGCAACCCAGAGACATGCCAGCTGTTCAC
CACCGAGCTAGGCCGGGATGGGATCAGATGGGAAGCGGAAGCTCATCATG
ACCAGAAACTGTTTCCCTATGGAGAGCACTTGGAGATGGCAATGCTGA
#---------------------------------------
#---------------------------------------

#=======================================
#
# Aligned_sequences: 2
# 1: G1-Ch
# 2: G1-H3
# Matrix: /home/BLOSUM62.txt
# GapOpen_penalty: -11.0
# GapExtend_penalty: -1.0
# FSopen_penalty: -30.0
# FSextend_penalty: 0.0
# Execution_time: 243.572944164
#
# Length:         498
# Identity NT:    465/498 93.4%
# Identity AA:    894/996 89.8%
# Gapopen:        0/498 0.0%
# Gaps:           0/498 0.0%
# FSopen:         0/498 0.0%
# FrameShift:     0/498 0.0%
# Score: 800.0
#
#
#=======================================

>G1-Ch
ATGGCGCCCGAGGAGAACGCGGGGAGCGAACTCTTGCTGCAGAGTTTCAA
GCGCCGCTTCCTGGCGGCGCGCGCCCTGCGCTCCTTCCCCTGGCAGAGCT
TAGAAGCAAAGTTAAGTGACCCATCAGATTCTGAGCTTCTGTGGGATATT
TTGCAGAAGCACGAGGCTGTCCACACAGAGCCTTTGGACGAGCTGTACAA
GGCGTTGGCGGAGACCCTGATGGCCAAGGAGTCCACCCAGGGCCACCGGA
GCTATTTGCTGATGTGCTGTATTGCCCAGAAGCCATCGTGTCGCTGGTCG
GGGTCCTGCAGAGGCTGGCTGCCTGCCGGGAGCACCAGCGGGCTCCTCAA
GTCTACATGGCCCTTACCGTCCGCAACCCAGAGACGTGCCAGCTGTTCAC
CACCGAGCTATGCTGGACTGGGATCAGATGGGAAGCGGAAGCTCATCATG
ACCAGAAACTGTTTCCCTACAGAGAGCACTTGGAGATGGCAATGCTGA

>G1-H3
ATGGCGCCCGAGGAGAACGCGGGGACCGAACTCTTGCTGCAGGGTTTTGA
GCGCCGCTTCCTGGCGGTGCGCACACTGCGCTCCTTCCCCTGGCAGAGCT
TAGAGGCAAAGTTAAGAGACTCATCAGATTCTGAGCTGCTGCGGGATATT
TTGCAGAAGCACGAGGCTGTCCACACGGAGCCTTTGGACAAACTGTACGA
GGTGCTCGCGGAGACTCTGATGGCCAAGGAGTCCACCCAGGGCCACCGGA
GCTATTTGCTGACGTGCTGTATTGCCCAGAAGCCATCGTGTCGCTGGTCG
GGGTCCTGCAGAGGCTGGCTGCCTGCCGGGAGCACAAGCGGGCTCCTGAG
GTCTACGTGGCCTTTACCGTCCGCAACCCAGAGACATGCCAGCTGTTCAC
CACCGAGCTAGGCCGGGATGGGATCAGATGGGAAGCGGAAGCTCATCATG
ACCAGAAACTGTTTCCCTATGGAGAGCACTTGGAGATGGCAATGCTGA
#---------------------------------------
#---------------------------------------

#=======================================
#
# Aligned_sequences: 2
# 1: G1-H3
# 2: G1-M
# Matrix: /home/BLOSUM62.txt
# GapOpen_penalty: -11.0
# GapExtend_penalty: -1.0
# FSopen_penalty: -30.0
# FSextend_penalty: 0.0
# Execution_time: 243.499580145
#
# Length:         498
# Identity NT:    364/498 73.1%
# Identity AA:    546/996 54.8%
# Gapopen:        1/498 0.2%
# Gaps:           3/498 0.6%
# FSopen:         0/498 0.0%
# FrameShift:     0/498 0.0%
# Score: 375.0
#
#
#=======================================

>G1-H3
ATGGCGCCCGAGGAGAACGCGGGGACCGAACTCTTGCTGCAGGGTTTTGA
GCGCCGCTTCCTGGCGGTGCGCACACTGCGCTCCTTCCCCTGGCAGAGCT
TAGAGGCAAAGTTAAGAGACTCATCAGATTCTGAGCTGCTGCGGGATATT
TTGCAGAAGCACGAGGCTGTCCACACGGAGCCTTTGGACAAACTGTACGA
GGTGCTCGCGGAGACTCTGATGGCCAAGGAGTCCACCCAGGGCCACCGGA
GCTATTTGCTGACGTGCTGTATTGCCCAGAAGCCATCGTGTCGCTGGTCG
GGGTCCTGCAGAGGCTGGCTGCCTGCCGGGAGCACAAGCGGGCTCCTGAG
GTCTACGTGGCCTTTACCGTCCGCAACCCAGAGACATGCCAGCTGTTCAC
CACCGAGCTAGGCCGGGATGGGATCAGATGGGAAGCGGAAGCTCATCATG
ACCAGAAACTGTTTCCCTATGGAGAGCACTTGGAGATGGCAATGCTGA

>G1-M
ATGGCGCCTGAGGACCACGAGGGGGCCACGTCTCTGCTGCAGAGTTTCGA
GCGCCGCTTCCTGGCGGCTCGCGCGCTGCCCTCCTTTCCCTGGCAGAGCC
TAGAAGAAAAACTAAAGGACCCCTCGGGTTCTGAGCTGTTGCTGGCTATT
CTGCAGAGGCATGAGGCTGTACCCACGGAGCCTTTGGATGCACTGTATGA
GGCGTTGGCAGAGGTTCTGATGACCCAAGAGTCCACCCAGTGCCACCGGA
GCTATTTGCTGATGTACTGTACTGCTGGGAGATGACACTGTCACTGGTCA
GGGTCCTGAAGATGCTCGAGGACTGCCAGAGGAAGAGCG---CTCCTGAT
GTCTATGTAGCCTATACTATCCGCAGCCAGGACACAGGCAAGCTGTTCAT
CGAAGAGCTGGACCGTGCTGGAATCTACTGGGAAGAGGTGCCCCCTCACA
CTGGCAAACTGTTCCCTTACGAAGAGCATTCAGCCATCGTAATCCTGA
#---------------------------------------
#---------------------------------------

#=======================================
#
# Aligned_sequences: 2
# 1: C1-002
# 2: G1-H2
# Matrix: /home/BLOSUM62.txt
# GapOpen_penalty: -11.0
# GapExtend_penalty: -1.0
# FSopen_penalty: -30.0
# FSextend_penalty: 0.0
# Execution_time: 243.768912077
#
# Length:         498
# Identity NT:    464/498 93.2%
# Identity AA:    906/996 91.0%
# Gapopen:        0/498 0.0%
# Gaps:           0/498 0.0%
# FSopen:         0/498 0.0%
# FrameShift:     0/498 0.0%
# Score: 798.0
#
#
#=======================================

>C1-002
ATGGCGCCCGAGGAGAACGCGGGGAGCGAACTCTTGCTGCAGAGTTTCAA
GCGCCGCTTCCTGGCAGCGCGCGCCCTGCGCTCCTTCCGCTGGCAGAGCT
TAGAAGCAAAGTTAAGAGACTCATCAGATTCTGAGCTGCTGCGGGATATT
TTGCAGAAGCACGAGGCTGTCCACACAGAGCCTTTGGATGAGCTGTACGA
GGTGCTGGTGGAGACCCTGATGGCCAAGGAGTCCACCCAGGGCCACCGGA
GCTATTTGCTGACGTGCTGTATTGCCCAGAAGCCATCGTGTCGCTGGTCG
GGGTCCTGCGGAGGCTGGCTGCCTGCCGGGAGCACCAGCGGGCTCCTCAA
TTCTACATGGCCCTTACCGTCTGCAACCCAGAGATGTGCCAGCTGTTCAC
CACCGAGCTATGCTGGACTGGGATCAGATGGGAAGCGGAAGCTCATCATG
ACCAGAAACTGTTTCCCTACAGAGAGCACTTGGAGATGGCAAAGCTGA

>G1-H2
ATGGCGCCCGAGGAGAACGCGGGGACCGAACTCTTGCTGCAGGGTTTTGA
GCGCCGCTTCCTGGCGGTGCGCACACTGCGCTCCTTCCCCTGGCAGAGCT
TAGAGGCAAAGTTAAGAGACTCATCAGATTCTGAGCTGCTGCGGGATATT
TTGCAGAAGCACGAGGCTGTCCACACGGAGCCTTTGGACAAACTGTACGA
GGTGCTCACGGAGACTCTGATGGCCAAGGAGTCCACCCAGGGCCACCGGA
GCTATTTGCTGACGTGCTGTATTGCCCAGAAGCCATCGTGTCGCTGGTCG
GGGTCCTGCAGAGGCTGGCTGCCTGCCGGGAGCACAAGCGGGCTCCTGAG
GTCTACGTGGCCTTTACCGTCCGCAACCCAGAGACGTGCCAGCTGTTCAC
CACCGAGCTAGGCCGGGATGGGATCAGATGGGAAGCGGAAGCTCATCATG
ACCAGAAACTGTTTCCCTATGGAGAGCACTTGGAGATGGCAATGCTGA
#---------------------------------------
#---------------------------------------

#=======================================
#
# Aligned_sequences: 2
# 1: C1-002
# 2: G1-R
# Matrix: /home/BLOSUM62.txt
# GapOpen_penalty: -11.0
# GapExtend_penalty: -1.0
# FSopen_penalty: -30.0
# FSextend_penalty: 0.0
# Execution_time: 243.793319941
#
# Length:         498
# Identity NT:    364/498 73.1%
# Identity AA:    582/996 58.4%
# Gapopen:        1/498 0.2%
# Gaps:           3/498 0.6%
# FSopen:         0/498 0.0%
# FrameShift:     0/498 0.0%
# Score: 411.0
#
#
#=======================================

>C1-002
ATGGCGCCCGAGGAGAACGCGGGGAGCGAACTCTTGCTGCAGAGTTTCAA
GCGCCGCTTCCTGGCAGCGCGCGCCCTGCGCTCCTTCCGCTGGCAGAGCT
TAGAAGCAAAGTTAAGAGACTCATCAGATTCTGAGCTGCTGCGGGATATT
TTGCAGAAGCACGAGGCTGTCCACACAGAGCCTTTGGATGAGCTGTACGA
GGTGCTGGTGGAGACCCTGATGGCCAAGGAGTCCACCCAGGGCCACCGGA
GCTATTTGCTGACGTGCTGTATTGCCCAGAAGCCATCGTGTCGCTGGTCG
GGGTCCTGCGGAGGCTGGCTGCCTGCCGGGAGCACCAGCGGGCTCCTCAA
TTCTACATGGCCCTTACCGTCTGCAACCCAGAGATGTGCCAGCTGTTCAC
CACCGAGCTATGCTGGACTGGGATCAGATGGGAAGCGGAAGCTCATCATG
ACCAGAAACTGTTTCCCTACAGAGAGCACTTGGAGATGGCAAAGCTGA

>G1-R
ATGGCGCCTGAGGACCACGAGGGGGCCACGTCTCTGCTGCAGAGTTTCGA
GCGCCGCTTCCTGGCGGCTCGCGCGCTGCCCTCTTTTCCCTGGCAGAGCC
TAGAAGAAAAACTAAGGGAGCCCTCAGGTTCTGAGCTGTTGCTGGCTATT
TTGCAGAAGCATGAGGCCGTACCCATGGAGCCTTTGGATGCACTGTATGA
GGCGCTGGCAGAAGTTCTGATGGCCAGAGAGTCCACCCAGTGCCACCGGA
GCTATTTGCTGATGTACTGTACTGCGGGGAAGTGACACTGTCACTGGTCA
GGGTCCTGAGGATGCTCACTGACTGCCAGAGGAAGAAGG---CTCCTGAC
GTCTATGTGGCCTATACGATCCGCAGCCAGGACACGGGCAAGCTGTTCAT
CACAGAGCTGGACCGCGCTGGGATACACTGGGAAGAGGTGGCCCCTCACA
CTGGCAAACTGTTCCCTTATGAAGAGCATTCGGCCATCGTAATCCTGA
#---------------------------------------
#---------------------------------------

#=======================================
#
# Aligned_sequences: 2
# 1: G1-H2
# 2: G1-M
# Matrix: /home/BLOSUM62.txt
# GapOpen_penalty: -11.0
# GapExtend_penalty: -1.0
# FSopen_penalty: -30.0
# FSextend_penalty: 0.0
# Execution_time: 243.924633026
#
# Length:         498
# Identity NT:    362/498 72.7%
# Identity AA:    540/996 54.2%
# Gapopen:        1/498 0.2%
# Gaps:           3/498 0.6%
# FSopen:         0/498 0.0%
# FrameShift:     0/498 0.0%
# Score: 372.0
#
#
#=======================================

>G1-H2
ATGGCGCCCGAGGAGAACGCGGGGACCGAACTCTTGCTGCAGGGTTTTGA
GCGCCGCTTCCTGGCGGTGCGCACACTGCGCTCCTTCCCCTGGCAGAGCT
TAGAGGCAAAGTTAAGAGACTCATCAGATTCTGAGCTGCTGCGGGATATT
TTGCAGAAGCACGAGGCTGTCCACACGGAGCCTTTGGACAAACTGTACGA
GGTGCTCACGGAGACTCTGATGGCCAAGGAGTCCACCCAGGGCCACCGGA
GCTATTTGCTGACGTGCTGTATTGCCCAGAAGCCATCGTGTCGCTGGTCG
GGGTCCTGCAGAGGCTGGCTGCCTGCCGGGAGCACAAGCGGGCTCCTGAG
GTCTACGTGGCCTTTACCGTCCGCAACCCAGAGACGTGCCAGCTGTTCAC
CACCGAGCTAGGCCGGGATGGGATCAGATGGGAAGCGGAAGCTCATCATG
ACCAGAAACTGTTTCCCTATGGAGAGCACTTGGAGATGGCAATGCTGA

>G1-M
ATGGCGCCTGAGGACCACGAGGGGGCCACGTCTCTGCTGCAGAGTTTCGA
GCGCCGCTTCCTGGCGGCTCGCGCGCTGCCCTCCTTTCCCTGGCAGAGCC
TAGAAGAAAAACTAAAGGACCCCTCGGGTTCTGAGCTGTTGCTGGCTATT
CTGCAGAGGCATGAGGCTGTACCCACGGAGCCTTTGGATGCACTGTATGA
GGCGTTGGCAGAGGTTCTGATGACCCAAGAGTCCACCCAGTGCCACCGGA
GCTATTTGCTGATGTACTGTACTGCTGGGAGATGACACTGTCACTGGTCA
GGGTCCTGAAGATGCTCGAGGACTGCCAGAGGAAGAGCG---CTCCTGAT
GTCTATGTAGCCTATACTATCCGCAGCCAGGACACAGGCAAGCTGTTCAT
CGAAGAGCTGGACCGTGCTGGAATCTACTGGGAAGAGGTGCCCCCTCACA
CTGGCAAACTGTTCCCTTACGAAGAGCATTCAGCCATCGTAATCCTGA
#---------------------------------------
#---------------------------------------

#=======================================
#
# Aligned_sequences: 2
# 1: G1-H2
# 2: G1-H3
# Matrix: /home/BLOSUM62.txt
# GapOpen_penalty: -11.0
# GapExtend_penalty: -1.0
# FSopen_penalty: -30.0
# FSextend_penalty: 0.0
# Execution_time: 243.967681885
#
# Length:         498
# Identity NT:    496/498 99.6%
# Identity AA:    984/996 98.8%
# Gapopen:        0/498 0.0%
# Gaps:           0/498 0.0%
# FSopen:         0/498 0.0%
# FrameShift:     0/498 0.0%
# Score: 873.0
#
#
#=======================================

>G1-H2
ATGGCGCCCGAGGAGAACGCGGGGACCGAACTCTTGCTGCAGGGTTTTGA
GCGCCGCTTCCTGGCGGTGCGCACACTGCGCTCCTTCCCCTGGCAGAGCT
TAGAGGCAAAGTTAAGAGACTCATCAGATTCTGAGCTGCTGCGGGATATT
TTGCAGAAGCACGAGGCTGTCCACACGGAGCCTTTGGACAAACTGTACGA
GGTGCTCACGGAGACTCTGATGGCCAAGGAGTCCACCCAGGGCCACCGGA
GCTATTTGCTGACGTGCTGTATTGCCCAGAAGCCATCGTGTCGCTGGTCG
GGGTCCTGCAGAGGCTGGCTGCCTGCCGGGAGCACAAGCGGGCTCCTGAG
GTCTACGTGGCCTTTACCGTCCGCAACCCAGAGACGTGCCAGCTGTTCAC
CACCGAGCTAGGCCGGGATGGGATCAGATGGGAAGCGGAAGCTCATCATG
ACCAGAAACTGTTTCCCTATGGAGAGCACTTGGAGATGGCAATGCTGA

>G1-H3
ATGGCGCCCGAGGAGAACGCGGGGACCGAACTCTTGCTGCAGGGTTTTGA
GCGCCGCTTCCTGGCGGTGCGCACACTGCGCTCCTTCCCCTGGCAGAGCT
TAGAGGCAAAGTTAAGAGACTCATCAGATTCTGAGCTGCTGCGGGATATT
TTGCAGAAGCACGAGGCTGTCCACACGGAGCCTTTGGACAAACTGTACGA
GGTGCTCGCGGAGACTCTGATGGCCAAGGAGTCCACCCAGGGCCACCGGA
GCTATTTGCTGACGTGCTGTATTGCCCAGAAGCCATCGTGTCGCTGGTCG
GGGTCCTGCAGAGGCTGGCTGCCTGCCGGGAGCACAAGCGGGCTCCTGAG
GTCTACGTGGCCTTTACCGTCCGCAACCCAGAGACATGCCAGCTGTTCAC
CACCGAGCTAGGCCGGGATGGGATCAGATGGGAAGCGGAAGCTCATCATG
ACCAGAAACTGTTTCCCTATGGAGAGCACTTGGAGATGGCAATGCTGA
#---------------------------------------
#---------------------------------------

#=======================================
#
# Aligned_sequences: 2
# 1: C1-002
# 2: G1-Co
# Matrix: /home/BLOSUM62.txt
# GapOpen_penalty: -11.0
# GapExtend_penalty: -1.0
# FSopen_penalty: -30.0
# FSextend_penalty: 0.0
# Execution_time: 244.109116077
#
# Length:         498
# Identity NT:    404/498 81.1%
# Identity AA:    702/996 70.5%
# Gapopen:        0/498 0.0%
# Gaps:           0/498 0.0%
# FSopen:         0/498 0.0%
# FrameShift:     0/498 0.0%
# Score: 570.0
#
#
#=======================================

>C1-002
ATGGCGCCCGAGGAGAACGCGGGGAGCGAACTCTTGCTGCAGAGTTTCAA
GCGCCGCTTCCTGGCAGCGCGCGCCCTGCGCTCCTTCCGCTGGCAGAGCT
TAGAAGCAAAGTTAAGAGACTCATCAGATTCTGAGCTGCTGCGGGATATT
TTGCAGAAGCACGAGGCTGTCCACACAGAGCCTTTGGATGAGCTGTACGA
GGTGCTGGTGGAGACCCTGATGGCCAAGGAGTCCACCCAGGGCCACCGGA
GCTATTTGCTGACGTGCTGTATTGCCCAGAAGCCATCGTGTCGCTGGTCG
GGGTCCTGCGGAGGCTGGCTGCCTGCCGGGAGCACCAGCGGGCTCCTCAA
TTCTACATGGCCCTTACCGTCTGCAACCCAGAGATGTGCCAGCTGTTCAC
CACCGAGCTATGCTGGACTGGGATCAGATGGGAAGCGGAAGCTCATCATG
ACCAGAAACTGTTTCCCTACAGAGAGCACTTGGAGATGGCAAAGCTGA

>G1-Co
ATGGCGCAGGAGGAGAGAGCGGATGCCGCGCGCCTGCTGCGGGGTTTCGA
GCGCCGCTTCTTGGCGGCGCGCGCCCTGCGCTCCTTTCCCTGGCAGAGCC
TAGAAGAGAAACTAAGGGACTCGTCAGGCTCCGAGCTGCTGCTGGATATT
TTGCAGAAGCACGAGGCTGTCCACACGGAGCCGTTGGACGAGCTGTACCA
GGCGCTGGCCGAGGTCCTGACGGCCGAGGACCCCACCCACTGCCACCGGA
GCTATCTGCTGACGTGCTGTATTGTCCTGAAACGGTCCTCTCCCTGGTTG
GGGTCCTGCGGAAGCTCTCCACCTGCCGGAAGGACCAGCGGGCTCCTGAT
GCCTACATTGCCTTCACCATCCGCAACCCGGAGACGTGCCAGCTGTTCAC
CACGGAGCTGGGCCAGGCTGGGATCCCGTGGGAAGAGGTGCCTTGTCATG
ACCAGAAACTGTTTCCCTACGAAGAGCACTCGGAGATGGCGATTCTGA
#---------------------------------------
#---------------------------------------

#=======================================
#
# Aligned_sequences: 2
# 1: G1-H3
# 2: G1-R
# Matrix: /home/BLOSUM62.txt
# GapOpen_penalty: -11.0
# GapExtend_penalty: -1.0
# FSopen_penalty: -30.0
# FSextend_penalty: 0.0
# Execution_time: 243.970565081
#
# Length:         498
# Identity NT:    374/498 75.1%
# Identity AA:    570/996 57.2%
# Gapopen:        1/498 0.2%
# Gaps:           3/498 0.6%
# FSopen:         0/498 0.0%
# FrameShift:     0/498 0.0%
# Score: 402.0
#
#
#=======================================

>G1-H3
ATGGCGCCCGAGGAGAACGCGGGGACCGAACTCTTGCTGCAGGGTTTTGA
GCGCCGCTTCCTGGCGGTGCGCACACTGCGCTCCTTCCCCTGGCAGAGCT
TAGAGGCAAAGTTAAGAGACTCATCAGATTCTGAGCTGCTGCGGGATATT
TTGCAGAAGCACGAGGCTGTCCACACGGAGCCTTTGGACAAACTGTACGA
GGTGCTCGCGGAGACTCTGATGGCCAAGGAGTCCACCCAGGGCCACCGGA
GCTATTTGCTGACGTGCTGTATTGCCCAGAAGCCATCGTGTCGCTGGTCG
GGGTCCTGCAGAGGCTGGCTGCCTGCCGGGAGCACAAGCGGGCTCCTGAG
GTCTACGTGGCCTTTACCGTCCGCAACCCAGAGACATGCCAGCTGTTCAC
CACCGAGCTAGGCCGGGATGGGATCAGATGGGAAGCGGAAGCTCATCATG
ACCAGAAACTGTTTCCCTATGGAGAGCACTTGGAGATGGCAATGCTGA

>G1-R
ATGGCGCCTGAGGACCACGAGGGGGCCACGTCTCTGCTGCAGAGTTTCGA
GCGCCGCTTCCTGGCGGCTCGCGCGCTGCCCTCTTTTCCCTGGCAGAGCC
TAGAAGAAAAACTAAGGGAGCCCTCAGGTTCTGAGCTGTTGCTGGCTATT
TTGCAGAAGCATGAGGCCGTACCCATGGAGCCTTTGGATGCACTGTATGA
GGCGCTGGCAGAAGTTCTGATGGCCAGAGAGTCCACCCAGTGCCACCGGA
GCTATTTGCTGATGTACTGTACTGCGGGGAAGTGACACTGTCACTGGTCA
GGGTCCTGAGGATGCTCACTGACTGCCAGAGGAAGAAGG---CTCCTGAC
GTCTATGTGGCCTATACGATCCGCAGCCAGGACACGGGCAAGCTGTTCAT
CACAGAGCTGGACCGCGCTGGGATACACTGGGAAGAGGTGGCCCCTCACA
CTGGCAAACTGTTCCCTTATGAAGAGCATTCGGCCATCGTAATCCTGA
#---------------------------------------
#---------------------------------------

#=======================================
#
# Aligned_sequences: 2
# 1: C1-002
# 2: G2-H1
# Matrix: /home/BLOSUM62.txt
# GapOpen_penalty: -11.0
# GapExtend_penalty: -1.0
# FSopen_penalty: -30.0
# FSextend_penalty: 0.0
# Execution_time: 244.274507046
#
# Length:         611
# Identity NT:    285/611 46.6%
# Identity AA:    546/1222 44.7%
# Gapopen:        6/611 1.0%
# Gaps:           262/611 42.9%
# FSopen:         1/611 0.2%
# FrameShift:     88/611 14.4%
# Score: 251.5
#
#
#=======================================

>C1-002
ATGGCGCCCGAGGAGAACGCGGGGAGCGAACTCTTGCTGCAGAGTTTCAA
GCGCCGCTTCCTGGCAGCGCGCGCCCTGCGCTCCTTCCGCTGGCAGAGCT
TAGAAGCAAAGTTAAGAGACTCATCAGATTCTGAGCTGCTGCGGGATATT
TTGCAG---------AAGCACGAGGCTGTCCACACAGAGCCT--------
-------------------TTGGATGAGCTGTACGAG-------------
--------------------------------------------------
GTGCTGGTG------------GAGACCCTGATGGCCAAGGAGTCCACCCA
GGGCCACCGGAGCTATTTGCTG--ACGTGCTGTATTGCCCAGAAGCCATC
GTGTCGCTGGTCGGGGTCCTGCGGAGGCTGGCTGCCTGCCGGGAGCACCA
GCGGGCTCCTCAATTCTACATGGCCCTTACCGTCTGCAACCCAGAGATGT
GCCAGCTGTTCACCACCGAGCTATGCTGGACTGGGATCAGATGGGAAGCG
GAAGCTCATCATGACCAGAAACTGTTTCCCTACAGAGAGCACTTGGAGAT
GGCAAAGCTGA

>G2-H1
ATGGCGCCCGAGGAGAACGCGGGGAGCGAACTCTTGCTGCAGAGTTTCAA
GCGCCGCTTCCTGGCAGCGCGCGCCCTGCGCTCCTTCCGCTGGCAGAGCT
TAGAAGCAAAGTTAAGAGACTCATCAGATTCTGAGCTGCTGCGGGATATT
TTGCAGAAGACTGTGAAGCATCCTGTGTGTGTGAAGCACCCGCCGTCAGT
CAAGTATGCCCGGTGCTTTCTCTCAGAACTCATCAAAAAGCCCTCGGGAG
GCTCAGTCACACTCTCCAAGAGCACAGCCATCATCTCCCACGGCATCACA
GTCCTGGTCACATGGGATGCCGCCCTCTACCTTGCAGAATGGGCCATCGA
GAACCCAGCAGCCTTCACTGATAGACGTGCTGTATTGCCCAGAAGCCATC
GTGTCGCTGGTCGGGGTCCTGCGGAGGCTGGCTGCCTGCCGGGAGCACCA
GCGGGCTCCTCA--------------------------------------
--------------------------------------------------
--------------------------------------------------
-----------
#---------------------------------------
#---------------------------------------

#=======================================
#
# Aligned_sequences: 2
# 1: G1-H3
# 2: G1-Co
# Matrix: /home/BLOSUM62.txt
# GapOpen_penalty: -11.0
# GapExtend_penalty: -1.0
# FSopen_penalty: -30.0
# FSextend_penalty: 0.0
# Execution_time: 244.13933897
#
# Length:         498
# Identity NT:    407/498 81.7%
# Identity AA:    690/996 69.3%
# Gapopen:        0/498 0.0%
# Gaps:           0/498 0.0%
# FSopen:         0/498 0.0%
# FrameShift:     0/498 0.0%
# Score: 562.0
#
#
#=======================================

>G1-H3
ATGGCGCCCGAGGAGAACGCGGGGACCGAACTCTTGCTGCAGGGTTTTGA
GCGCCGCTTCCTGGCGGTGCGCACACTGCGCTCCTTCCCCTGGCAGAGCT
TAGAGGCAAAGTTAAGAGACTCATCAGATTCTGAGCTGCTGCGGGATATT
TTGCAGAAGCACGAGGCTGTCCACACGGAGCCTTTGGACAAACTGTACGA
GGTGCTCGCGGAGACTCTGATGGCCAAGGAGTCCACCCAGGGCCACCGGA
GCTATTTGCTGACGTGCTGTATTGCCCAGAAGCCATCGTGTCGCTGGTCG
GGGTCCTGCAGAGGCTGGCTGCCTGCCGGGAGCACAAGCGGGCTCCTGAG
GTCTACGTGGCCTTTACCGTCCGCAACCCAGAGACATGCCAGCTGTTCAC
CACCGAGCTAGGCCGGGATGGGATCAGATGGGAAGCGGAAGCTCATCATG
ACCAGAAACTGTTTCCCTATGGAGAGCACTTGGAGATGGCAATGCTGA

>G1-Co
ATGGCGCAGGAGGAGAGAGCGGATGCCGCGCGCCTGCTGCGGGGTTTCGA
GCGCCGCTTCTTGGCGGCGCGCGCCCTGCGCTCCTTTCCCTGGCAGAGCC
TAGAAGAGAAACTAAGGGACTCGTCAGGCTCCGAGCTGCTGCTGGATATT
TTGCAGAAGCACGAGGCTGTCCACACGGAGCCGTTGGACGAGCTGTACCA
GGCGCTGGCCGAGGTCCTGACGGCCGAGGACCCCACCCACTGCCACCGGA
GCTATCTGCTGACGTGCTGTATTGTCCTGAAACGGTCCTCTCCCTGGTTG
GGGTCCTGCGGAAGCTCTCCACCTGCCGGAAGGACCAGCGGGCTCCTGAT
GCCTACATTGCCTTCACCATCCGCAACCCGGAGACGTGCCAGCTGTTCAC
CACGGAGCTGGGCCAGGCTGGGATCCCGTGGGAAGAGGTGCCTTGTCATG
ACCAGAAACTGTTTCCCTACGAAGAGCACTCGGAGATGGCGATTCTGA
#---------------------------------------
#---------------------------------------

#=======================================
#
# Aligned_sequences: 2
# 1: G1-R
# 2: G2-Ch
# Matrix: /home/BLOSUM62.txt
# GapOpen_penalty: -11.0
# GapExtend_penalty: -1.0
# FSopen_penalty: -30.0
# FSextend_penalty: 0.0
# Execution_time: 243.716335058
#
# Length:         516
# Identity NT:    230/516 44.6%
# Identity AA:    390/1032 37.8%
# Gapopen:        9/516 1.7%
# Gaps:           75/516 14.5%
# FSopen:         0/516 0.0%
# FrameShift:     0/516 0.0%
# Score: 135.0
#
#
#=======================================

>G1-R
ATGGCGCCTGAGGACCACGAGGGGGCCACGTCTCTGCTGCAGAGTTTCGA
GCGCCGCTTCCTGGCGGCTCGCGCGCTGCCCTCTTTTCCCTGGCAGAGCC
TAGAAGAAAAACTAAGGGAGCCCTCAGGTTCTGAGCTGTTGCTGGCTATT
TTGCAG---------AAGCATGAGGCCGTACCCATGGAGCCTTTGGATGC
ACTGTAT---GAGGCGCTGGCAGAAGTTCTGATGGCCAGAGAGTCCACCC
AGTGCCACCGGAGCTATTTGCTGATGTACTGTACTGCGGGGAAGTGACAC
TGTCACTGGTCAGGGTCCTGAGGATGCTCA---CTGACTGCCAGAGGAAG
AAGGCTCCTGACGTCTATGTGGCCTATACGATCCGCAGCCAGGACACGGG
CAAGCTGTTCA------TCACAGAGCTGGACCGCGCTGGGATACACTGGG
AAGAGGTGGCCCCTCACACTGGCAAACTGTTCCCTTATGAAGAGCATTCG
GCCATCGTAATCCTGA

>G2-Ch
ATGGCGCCCGAGGAGAACGCGGGGAGCGAACTCTTGCTGCAGAGTTTCAA
GCGCCGCTTCCTGGCGGCGCGCGCCCTGCGCTCCTTCCCCTGGCAGAGCT
TAGAAGCAAAGTTAAGTGACCCATCAGATTCTGAGCTTCTGTGGGATATT
TTGCAGAAGAGACTGAAGCATCCTGTGTGTGTGAAGCACCCGCCGTCAGT
CAAGTATGCCCGGTGCTTTCTCTCAGTACTCATCAAAAAGCCCTCG----
-----GGAGGCTCAGTCACACTCTCCAAGAGCACAGCCATCATCTCCCAC
---------------------GGCATCACAGTCCTGGTCACATGGGATGC
CACCCTCTACCTTGCAGAATGGGCCATCTAGAACCCAGCAGCCTTCACTG
ATAGATGTGCTGTATTGCCCAGAAGCCATCGTGTCGCTGGT---------
---CGGGGTCCTGCAGAG---GCTGGCTGC---------CTGCCGGGAGC
ACCAGCGGGCTCCTCA
#---------------------------------------
#---------------------------------------

#=======================================
#
# Aligned_sequences: 2
# 1: G1-Ch
# 2: G2-Ch
# Matrix: /home/BLOSUM62.txt
# GapOpen_penalty: -11.0
# GapExtend_penalty: -1.0
# FSopen_penalty: -30.0
# FSextend_penalty: 0.0
# Execution_time: 244.380946875
#
# Length:         611
# Identity NT:    277/611 45.3%
# Identity AA:    522/1222 42.7%
# Gapopen:        4/611 0.7%
# Gaps:           262/611 42.9%
# FSopen:         1/611 0.2%
# FrameShift:     88/611 14.4%
# Score: 263.0
#
#
#=======================================

>G1-Ch
ATGGCGCCCGAGGAGAACGCGGGGAGCGAACTCTTGCTGCAGAGTTTCAA
GCGCCGCTTCCTGGCGGCGCGCGCCCTGCGCTCCTTCCCCTGGCAGAGCT
TAGAAGCAAAGTTAAGTGACCCATCAGATTCTGAGCTTCTGTGGGATATT
TTGCAG---------AAGCACGAGGCTGTCCACACAGAGCCTTTGGACGA
GCTGTACAAGGCGTTGGCGGAGACCCTGATGGCCAAGGAGTCCACCCAGG
GCCAC---------------------------------------------
--------------------------------------------------
-------CGGAGCTATTTGCTG--ATGTGCTGTATTGCCCAGAAGCCATC
GTGTCGCTGGTCGGGGTCCTGCAGAGGCTGGCTGCCTGCCGGGAGCACCA
GCGGGCTCCTCAAGTCTACATGGCCCTTACCGTCCGCAACCCAGAGACGT
GCCAGCTGTTCACCACCGAGCTATGCTGGACTGGGATCAGATGGGAAGCG
GAAGCTCATCATGACCAGAAACTGTTTCCCTACAGAGAGCACTTGGAGAT
GGCAATGCTGA

>G2-Ch
ATGGCGCCCGAGGAGAACGCGGGGAGCGAACTCTTGCTGCAGAGTTTCAA
GCGCCGCTTCCTGGCGGCGCGCGCCCTGCGCTCCTTCCCCTGGCAGAGCT
TAGAAGCAAAGTTAAGTGACCCATCAGATTCTGAGCTTCTGTGGGATATT
TTGCAGAAGAGACTGAAGCATCCTGTGTGTGTGAAGCACCCGCCGTCAGT
CAAGTATGCCCGGTGCTTTCTCTCAGTACTCATCAAAAAGCCCTCGGGAG
GCTCAGTCACACTCTCCAAGAGCACAGCCATCATCTCCCACGGCATCACA
GTCCTGGTCACATGGGATGCCACCCTCTACCTTGCAGAATGGGCCATCTA
GAACCCAGCAGCCTTCACTGATAGATGTGCTGTATTGCCCAGAAGCCATC
GTGTCGCTGGTCGGGGTCCTGCAGAGGCTGGCTGCCTGCCGGGAGCACCA
GCGGGCTCCTCA--------------------------------------
--------------------------------------------------
--------------------------------------------------
-----------
#---------------------------------------
#---------------------------------------

#=======================================
#
# Aligned_sequences: 2
# 1: G1-R
# 2: G2-H3
# Matrix: /home/BLOSUM62.txt
# GapOpen_penalty: -11.0
# GapExtend_penalty: -1.0
# FSopen_penalty: -30.0
# FSextend_penalty: 0.0
# Execution_time: 243.871077061
#
# Length:         525
# Identity NT:    223/525 42.5%
# Identity AA:    348/1050 33.1%
# Gapopen:        8/525 1.5%
# Gaps:           93/525 17.7%
# FSopen:         0/525 0.0%
# FrameShift:     0/525 0.0%
# Score: 129.0
#
#
#=======================================

>G1-R
ATGGCGCCTGAGGACCACGAGGGGGCCACGTCTCTGCTGCAGAGTTTCGA
GCGCCGCTTCCTGGCGGCTCGCGCGCTGCCCTCTTTTCCCTGGCAGAGCC
TAGAAGAAAAACTAAGGGAGCCCTCAGGTTCTGAGCTGTTGCTGGCTATT
TTGCAGAAG---------CATGAGGCCGTACCCATGGAGCCTTTGGATGC
ACTGTATGAG------GCGCTGGCAGAAGTTCTGATGGCCAGAGAGTCC-
--------ACCCAGTGCCACCGGAGCTATTTGCTGATGTACTGTACTGCG
GGGAAGTGACACTGTCACTGGTCAGGGTCCTGAGGATGCTCACTGACTGC
CAGAGGAAGAAGGCTCCTGACGTCTATGTGGCCTATACGATCCGCAGCCA
GG------ACACGGGCAAGCTGTTCATCACAGAGCTGGACCGCGCTGGGA
TACACTGGGAAGAGGTGGCCCCTCACACTGGCAAACTGTTCCCTTATGAA
GAGCATTCGGCCATCGTAATCCTGA

>G2-H3
ATGGCGCCCGAGGAGAACGCGGGGACCGAACTCTTGCTGCAGGGTTTTGA
GCGCCGCTTCCTGGCGGTGCGCACACTGCGCTCCTTCCCCTGGCAGAGCT
TAGAGGCAAAGTTAAGAGACTCATCAGATTCTGAGCTGCTGCGGGATATT
TTGCAGAAGACTGTGAGGCATCCTGTGTGTGTGAAGCACCCGCCGTCAGT
CAAGTATGCCTGGTGCTTTCTCTCAGAACTCATCAAAAAGTCCTCAGGAG
GCTCAGTCACACTCTCCAAGAGCACAGCCATCATCTCCCACGGTACCACA
GGC---------------------------------------CTGGTCAC
ATGGGATGCCGCCCTCTACCTTGCAGAATGGGCCATCGAGAACCCGGCAG
CCTTCATTAACAGACGTGCTGTATTGCCCAGAAGCCATCGTGTCGCTGGT
------------CGGGGTCCT---------GCAGAGGCTGGCTGCCTGCC
GGGAGCACAAGCGGGC---TCCTGA
#---------------------------------------
#---------------------------------------

#=======================================
#
# Aligned_sequences: 2
# 1: G1-Ch
# 2: G2-H3
# Matrix: /home/BLOSUM62.txt
# GapOpen_penalty: -11.0
# GapExtend_penalty: -1.0
# FSopen_penalty: -30.0
# FSextend_penalty: 0.0
# Execution_time: 244.519222021
#
# Length:         611
# Identity NT:    269/611 44.0%
# Identity AA:    483/1222 39.5%
# Gapopen:        5/611 0.8%
# Gaps:           262/611 42.9%
# FSopen:         1/611 0.2%
# FrameShift:     82/611 13.4%
# Score: 210.0
#
#
#=======================================

>G1-Ch
ATGGCGCCCGAGGAGAACGCGGGGAGCGAACTCTTGCTGCAGAGTTTCAA
GCGCCGCTTCCTGGCGGCGCGCGCCCTGCGCTCCTTCCCCTGGCAGAGCT
TAGAAGCAAAGTTAAGTGACCCATCAGATTCTGAGCTTCTGTGGGATATT
TTGCAGAAG---------CACGAGGCTGTCCACACAGAGCCT--------
-------------------TTGGACGAGCTGTACAAGGCGTTG-------
--------------------------------------------------
------------------GCGGAGACCCTGATGGCCAAGGAGTCCACCCA
GGGCCACCGGAGCTATTTGCTGATG--TGCTGTATTGCCCAGAAGCCATC
GTGTCGCTGGTCGGGGTCCTGCAGAGGCTGGCTGCCTGCCGGGAGCACCA
GCGGGCTCCTCAAGTCTACATGGCCCTTACCGTCCGCAACCCAGAGACGT
GCCAGCTGTTCACCACCGAGCTATGCTGGACTGGGATCAGATGGGAAGCG
GAAGCTCATCATGACCAGAAACTGTTTCCCTACAGAGAGCACTTGGAGAT
GGCAATGCTGA

>G2-H3
ATGGCGCCCGAGGAGAACGCGGGGACCGAACTCTTGCTGCAGGGTTTTGA
GCGCCGCTTCCTGGCGGTGCGCACACTGCGCTCCTTCCCCTGGCAGAGCT
TAGAGGCAAAGTTAAGAGACTCATCAGATTCTGAGCTGCTGCGGGATATT
TTGCAGAAGACTGTGAGGCATCCTGTGTGTGTGAAGCACCCGCCGTCAGT
CAAGTATGCCTGGTGCTTTCTCTCAGAACTCATCAAAAAGTCCTCAGGAG
GCTCAGTCACACTCTCCAAGAGCACAGCCATCATCTCCCACGGTACCACA
GGCCTGGTCACATGGGATGCCGCCCTCTACCTTGCAGAATGGGCCATCGA
GAACCCGGCAGCCTTCATTAACAGACGTGCTGTATTGCCCAGAAGCCATC
GTGTCGCTGGTCGGGGTCCTGCAGAGGCTGGCTGCCTGCCGGGAGCACAA
GCGGGCTCC-----------------------------------------
--------------------------------------------------
--------------------------------------------------
--------TGA
#---------------------------------------
#---------------------------------------

#=======================================
#
# Aligned_sequences: 2
# 1: G1-Co
# 2: G2-H1
# Matrix: /home/BLOSUM62.txt
# GapOpen_penalty: -11.0
# GapExtend_penalty: -1.0
# FSopen_penalty: -30.0
# FSextend_penalty: 0.0
# Execution_time: 243.993821144
#
# Length:         525
# Identity NT:    223/525 42.5%
# Identity AA:    372/1050 35.4%
# Gapopen:        8/525 1.5%
# Gaps:           90/525 17.1%
# FSopen:         0/525 0.0%
# FrameShift:     0/525 0.0%
# Score: 139.0
#
#
#=======================================

>G1-Co
ATGGCGCAGGAGGAGAGAGCGGATGCCGCGCGCCTGCTGCGGGGTTTCGA
GCGCCGCTTCTTGGCGGCGCGCGCCCTGCGCTCCTTTCCCTGGCAGAGCC
TAGAAGAGAAACTAAGGGACTCGTCAGGCTCCGAGCTGCTGCTGGATATT
TTGCAG---------AAGCACGAGGCTGTCCACACGGAGCCGTTGGACGA
GCTGTACCAGGCGCTGGCCGAGGTCCTGACGGCCGAGGACCCCACCCACT
GCCACCGGAGCTATCTGCTGACG------------TGCTGTATTGTCCTG
AAACGGTCCTCTCCCTGGTTGGGGTCCTGCGGAAGCTCTCCACCTGCCGG
AAGGACCAGCGGGCTCCTGATGCCT------ACATTGCCTTCACCATCCG
CAACCCGGAGACGTGCCAGCTGTTCACCACGGAGCTGGGCCAGGCTGGGA
TCCCGTGGGAAGAGGTGCCTTGTCATGACCAGAAACTGTTTCCCTACGAA
GAGCACTCGGAGATGGCGATTCTGA

>G2-H1
ATGGCGCCCGAGGAGAACGCGGGGAGCGAACTCTTGCTGCAGAGTTTCAA
GCGCCGCTTCCTGGCAGCGCGCGCCCTGCGCTCCTTCCGCTGGCAGAGCT
TAGAAGCAAAGTTAAGAGACTCATCAGATTCTGAGCTGCTGCGGGATATT
TTGCAGAAGACTGTGAAGCATCCTGTGTGTGTGAAGCACCCGCCGTCAGT
CAAGTAT------------------------------------GCCCGGT
GCTTTCTCTCAGAACTCATCAAAAAGCCCTCGGGAGGCTCAGTCACACTC
TCCAAGAGCACAGCCATCATC---TCCCACGGCATCACAGTCCTGGTCAC
ATGGGATGCCGCCCTCTACCTTGCAGAATGGGCCATCGAGAACCCAGCAG
CCTTCACTGATAGACGTGCTGTATTGCCCAGAAGC---CATCGTGTCGCT
GGTCGGGGTCCT------------GCGGAGGCTGGCTGCCTGCCGGGAGC
ACCAGCGGGCTCCTCA---------
#---------------------------------------
#---------------------------------------

#=======================================
#
# Aligned_sequences: 2
# 1: G1-H2
# 2: G2-H1
# Matrix: /home/BLOSUM62.txt
# GapOpen_penalty: -11.0
# GapExtend_penalty: -1.0
# FSopen_penalty: -30.0
# FSextend_penalty: 0.0
# Execution_time: 244.689797163
#
# Length:         612
# Identity NT:    267/612 43.6%
# Identity AA:    477/1224 39.0%
# Gapopen:        6/612 1.0%
# Gaps:           264/612 43.1%
# FSopen:         1/612 0.2%
# FrameShift:     87/612 14.2%
# Score: 213.0
#
#
#=======================================

>G1-H2
ATGGCGCCCGAGGAGAACGCGGGGACCGAACTCTTGCTGCAGGGTTTTGA
GCGCCGCTTCCTGGCGGTGCGCACACTGCGCTCCTTCCCCTGGCAGAGCT
TAGAGGCAAAGTTAAGAGACTCATCAGATTCTGAGCTGCTGCGGGATATT
TTGCAG---------AAGCACGAGGCTGTCCACACGGAGCCT--------
--------------------------------------------------
-----------TTGGACAAACTGTACGAGGTGCTCACGGAGACTCTG---
------------------------------ATGGCCAAGGAGTCCACCCA
GGGCCACCGGAGCTATTTGCTG--ACGTGCTGTATTGCCCAGAAGCCATC
GTGTCGCTGGTCGGGGTCCTGCAGAGGCTGGCTGCCTGCCGGGAGCACAA
GCGGGCTCCTG-AGGTCTACGTGGCCTTTACCGTCCGCAACCCAGAGACG
TGCCAGCTGTTCACCACCGAGCTAGGCCGGGATGGGATCAGATGGGAAGC
GGAAGCTCATCATGACCAGAAACTGTTTCCCTATGGAGAGCACTTGGAGA
TGGCAATGCTGA

>G2-H1
ATGGCGCCCGAGGAGAACGCGGGGAGCGAACTCTTGCTGCAGAGTTTCAA
GCGCCGCTTCCTGGCAGCGCGCGCCCTGCGCTCCTTCCGCTGGCAGAGCT
TAGAAGCAAAGTTAAGAGACTCATCAGATTCTGAGCTGCTGCGGGATATT
TTGCAGAAGACTGTGAAGCATCCTGTGTGTGTGAAGCACCCGCCGTCAGT
CAAGTATGCCCGGTGCTTTCTCTCAGAACTCATCAAAAAGCCCTCGGGAG
GCTCAGTCACACTCTCCAAGAGCACAGCCATCATCTCCCACGGCATCACA
GTCCTGGTCACATGGGATGCCGCCCTCTACCTTGCAGAATGGGCCATCGA
GAACCCAGCAGCCTTCACTGATAGACGTGCTGTATTGCCCAGAAGCCATC
GTGTCGCTGGTCGGGGTCCTGCGGAGGCTGGCTGCCTGCCGGGAGCACCA
GCGGGCTCCTCA--------------------------------------
--------------------------------------------------
--------------------------------------------------
------------
#---------------------------------------
#---------------------------------------

#=======================================
#
# Aligned_sequences: 2
# 1: G1-H2
# 2: G2-Co
# Matrix: /home/BLOSUM62.txt
# GapOpen_penalty: -11.0
# GapExtend_penalty: -1.0
# FSopen_penalty: -30.0
# FSextend_penalty: 0.0
# Execution_time: 244.870821953
#
# Length:         522
# Identity NT:    238/522 45.6%
# Identity AA:    384/1044 36.8%
# Gapopen:        8/522 1.5%
# Gaps:           81/522 15.5%
# FSopen:         0/522 0.0%
# FrameShift:     0/522 0.0%
# Score: 141.0
#
#
#=======================================

>G1-H2
ATGGCGCCCGAGGAGAACGCGGGGACCGAACTCTTGCTGCAGGGTTTTGA
GCGCCGCTTCCTGGCGGTGCGCACACTGCGCTCCTTCCCCTGGCAGAGCT
TAGAGGCAAAGTTAAGAGACTCATCAGATTCTGAGCTGCTGCGGGATATT
TTGCAGAAGCACGAGGCTGTCCACACGGAGCCTTTGGACAAACTGTACGA
GGTGCTCACGGAGACTCTGATGGCCAAGGAG------TCCACCCAGGGCC
ACCGGAGCTATTTGCTGACGTGCTGTATTGCCCAGAAGCCATCGTGTCGC
TGGTCGGGGTCCTGCAGAGGCTGG---CTGCCTGCCGGGAGCACAAGCGG
GCTCCTGAGGTCTACGTGGCCTTTACCGTCCGCAACCCAGAGACGTGCCA
GCTGTTCACCACCGAGCTAGGCCGGG------ATGGGATCAGATGGGAAG
CGGAAGCTCATCATGACCAGAAACTGTTTCCCT---------ATGGAGAG
CACTTGGAGATGGCAATGCTGA

>G2-Co
ATGGCGCAGGAGGAGAGAGCGGATGCCGCGCGCCTGCTGCGGGGTTTCGA
GCGCCGCTTCTTGGCGGCGCGCGCCCTGCGCTCCTTTCCCTGGCAGAGCC
TAGAAGAGAAACTAAGGGACTCGTCAGGCTCCGAGCTGCTGCTGGATATT
TTGCAGAAG-----------------------------------------
-ACCGTGAAGCACCCTCTGTGCGTGAAGCACCCACCATCAGTGAAGTATT
CCCGGAGCTTTCTCTCTGAG------CTCATCAGAAAGCCTTCAGGTGAC
TCGGTCACCCTCTGCGAGAGCACGGCCATCGTGTCTCATGGGACCACAGG
CCTGGTC------ACGTGGAACGCCGCGCTCTACCTGGCCGAGTGGGCCG
TGGAGAACCCAGCGGTCTTCGCTCACAGTCTAAGCGGTATACCCCCGCGG
GCCCAGCTGGCGGGCGGGAGGGGCCCTGTCCCCACAGGAAGGAAACCAGA
AGTCTGG---GGCAGAGTCAGG
#---------------------------------------
#---------------------------------------

#=======================================
#
# Aligned_sequences: 2
# 1: G1-Co
# 2: G2-Co
# Matrix: /home/BLOSUM62.txt
# GapOpen_penalty: -11.0
# GapExtend_penalty: -1.0
# FSopen_penalty: -30.0
# FSextend_penalty: 0.0
# Execution_time: 244.262444973
#
# Length:         513
# Identity NT:    260/513 50.7%
# Identity AA:    444/1026 43.3%
# Gapopen:        6/513 1.2%
# Gaps:           63/513 12.3%
# FSopen:         0/513 0.0%
# FrameShift:     0/513 0.0%
# Score: 212.0
#
#
#=======================================

>G1-Co
ATGGCGCAGGAGGAGAGAGCGGATGCCGCGCGCCTGCTGCGGGGTTTCGA
GCGCCGCTTCTTGGCGGCGCGCGCCCTGCGCTCCTTTCCCTGGCAGAGCC
TAGAAGAGAAACTAAGGGACTCGTCAGGCTCCGAGCTGCTGCTGGATATT
TTGCAGAAGCACGAGGCTGTCCACACGGAGCCGTTGGACGAGCTGTACCA
GGCGCTGGCCGAGGTCCTGACGGCCGAGGACCCCACCCACTGCCACCGGA
GCTATCTGCTGACGTGCTGTATTGTCCTGAAACGGTCCTCTCCCTGGTTG
GGGTCCTGCGGAAGCTCTCCACCTGCCGGAAGG---ACCAGCGGGCTCCT
GATGCCTACATTGCCTTCACCATCCGCAACCCGGAGACGTGCCAGCTGTT
CACCACGGAGCTGGGCCAGG------CTGGGATCCCGTGGGAAGAGGTGC
CTTGTCATGACCAGAAACTGTTTCCCTACG---AAGAGCACTCGGAGATG
G---CGATTCTGA

>G2-Co
ATGGCGCAGGAGGAGAGAGCGGATGCCGCGCGCCTGCTGCGGGGTTTCGA
GCGCCGCTTCTTGGCGGCGCGCGCCCTGCGCTCCTTTCCCTGGCAGAGCC
TAGAAGAGAAACTAAGGGACTCGTCAGGCTCCGAGCTGCTGCTGGATATT
TTGCAGAAG-----------------------------------------
-ACCGTGAAGCACCCTCTGTGCGTGAAGCACCCACCATCAGTGAAGTATT
CCCGGAGCTTTCTCTCTGAGCTCATCAGAAAGCCTTCAGGTGACTCGGTC
ACCCTCTGCGAGAGCACGGCCATCGTGTCTCATGGGACCACAGGCCTGGT
C------ACGTGGAACGCCGCGCTCTACCTGGCCGAGTGGGCCGTGGAGA
ACCCAGCGGTCTTCGCTCACAGTCTAAGCGGTATACCCCCGCGGGCCCAG
CTGGCGGGCGGGAGGGGCCCTGTCCCCACAGGAAGGAAACCAGAAGTCTG
GGGCAGAGTCAGG
#---------------------------------------
#---------------------------------------

#=======================================
#
# Aligned_sequences: 2
# 1: C1-002
# 2: G1-M
# Matrix: /home/BLOSUM62.txt
# GapOpen_penalty: -11.0
# GapExtend_penalty: -1.0
# FSopen_penalty: -30.0
# FSextend_penalty: 0.0
# Execution_time: 246.407531977
#
# Length:         504
# Identity NT:    346/504 68.7%
# Identity AA:    558/1008 55.4%
# Gapopen:        2/504 0.4%
# Gaps:           15/504 3.0%
# FSopen:         0/504 0.0%
# FrameShift:     0/504 0.0%
# Score: 380.0
#
#
#=======================================

>C1-002
ATGGCGCCCGAGGAGAACGCGGGGAGCGAACTCTTGCTGCAGAGTTTCAA
GCGCCGCTTCCTGGCAGCGCGCGCCCTGCGCTCCTTCCGCTGGCAGAGCT
TAGAAGCAAAGTTAAGAGACTCATCAGATTCTGAGCTGCTGCGGGATATT
TTGCAGAAGCACGAGGCTGTCCACACAGAGCCTTTGGATGAGCTGTACGA
GGTGCTGGTGGAGACCCTGATGGCCAAGGAGTCCACCCAGGGCCACCGGA
GCTATTTGCTGACGTGCTGTATTGCCCAGAAGCCATCGTGTCGCTGGTCG
GGGTCC------TGCGGAGGCTGGCTGCCTGCCGGGAGCACCAGCGGGCT
CCTCAATTCTACATGGCCCTTACCGTCTGCAACCCAGAGATGTGCCAGCT
GTTCACCACCGAGCTATGCTGGACTGGGATCAGATGGGAAGCGGAAGCTC
ATCATGACCAGAAACTGTTTCCCTACAGAGAGCACTTGGAGATGGCAAAG
CTGA

>G1-M
ATGGCGCCTGAGGACCACGAGGGGGCCACGTCTCTGCTGCAGAGTTTCGA
GCGCCGCTTCCTGGCGGCTCGCGCGCTGCCCTCCTTTCCCTGGCAGAGCC
TAGAAGAAAAACTAAAGGACCCCTCGGGTTCTGAGCTGTTGCTGGCTATT
CTGCAGAGGCATGAGGCTGTACCCACGGAGCCTTTGGATGCACTGTATGA
GGCGTTGGCAGAGGTTCTGATGACCCAAGAGTCCACCCAGTGCCACCGGA
GCTATTTGCTGATGTACTGTACTGCTGGGAGATGACACTGTCACTGGTCA
GGGTCCTGAAGATGCTCG---------AGGACTGCCAGAGGAAGAGCGCT
CCTGATGTCTATGTAGCCTATACTATCCGCAGCCAGGACACAGGCAAGCT
GTTCATCGAAGAGCTGGACCGTGCTGGAATCTACTGGGAAGAGGTGCCCC
CTCACACTGGCAAACTGTTCCCTTACGAAGAGCATTCAGCCATCGTAATC
CTGA
#---------------------------------------
#---------------------------------------

#=======================================
#
# Aligned_sequences: 2
# 1: G1-Ch
# 2: G1-R
# Matrix: /home/BLOSUM62.txt
# GapOpen_penalty: -11.0
# GapExtend_penalty: -1.0
# FSopen_penalty: -30.0
# FSextend_penalty: 0.0
# Execution_time: 246.631971121
#
# Length:         498
# Identity NT:    368/498 73.9%
# Identity AA:    594/996 59.6%
# Gapopen:        1/498 0.2%
# Gaps:           3/498 0.6%
# FSopen:         0/498 0.0%
# FrameShift:     0/498 0.0%
# Score: 426.0
#
#
#=======================================

>G1-Ch
ATGGCGCCCGAGGAGAACGCGGGGAGCGAACTCTTGCTGCAGAGTTTCAA
GCGCCGCTTCCTGGCGGCGCGCGCCCTGCGCTCCTTCCCCTGGCAGAGCT
TAGAAGCAAAGTTAAGTGACCCATCAGATTCTGAGCTTCTGTGGGATATT
TTGCAGAAGCACGAGGCTGTCCACACAGAGCCTTTGGACGAGCTGTACAA
GGCGTTGGCGGAGACCCTGATGGCCAAGGAGTCCACCCAGGGCCACCGGA
GCTATTTGCTGATGTGCTGTATTGCCCAGAAGCCATCGTGTCGCTGGTCG
GGGTCCTGCAGAGGCTGGCTGCCTGCCGGGAGCACCAGCGGGCTCCTCAA
GTCTACATGGCCCTTACCGTCCGCAACCCAGAGACGTGCCAGCTGTTCAC
CACCGAGCTATGCTGGACTGGGATCAGATGGGAAGCGGAAGCTCATCATG
ACCAGAAACTGTTTCCCTACAGAGAGCACTTGGAGATGGCAATGCTGA

>G1-R
ATGGCGCCTGAGGACCACGAGGGGGCCACGTCTCTGCTGCAGAGTTTCGA
GCGCCGCTTCCTGGCGGCTCGCGCGCTGCCCTCTTTTCCCTGGCAGAGCC
TAGAAGAAAAACTAAGGGAGCCCTCAGGTTCTGAGCTGTTGCTGGCTATT
TTGCAGAAGCATGAGGCCGTACCCATGGAGCCTTTGGATGCACTGTATGA
GGCGCTGGCAGAAGTTCTGATGGCCAGAGAGTCCACCCAGTGCCACCGGA
GCTATTTGCTGATGTACTGTACTGCGGGGAAGTGACACTGTCACTGGTCA
GGGTCCTGAGGATGCTCACTGACTGCCAGAGGAAGAAGG---CTCCTGAC
GTCTATGTGGCCTATACGATCCGCAGCCAGGACACGGGCAAGCTGTTCAT
CACAGAGCTGGACCGCGCTGGGATACACTGGGAAGAGGTGGCCCCTCACA
CTGGCAAACTGTTCCCTTATGAAGAGCATTCGGCCATCGTAATCCTGA
#---------------------------------------
#---------------------------------------

#=======================================
#
# Score_matrix
#
#=======================================

	C1-002	G1-Ch	G1-H2	G1-H3	G1-M	G1-R	G1-Co	B1-001	G2-H1	G2-H3	G2-M	G2-R	G2-Co	G2-Ch	B2-202	G3-H1	G3-H2	G3-Ch	G3-M	G3-R	G3-Co
C1-002		807.0	798.0	798.0	380.0	411.0	570.0	218.5	251.5	218.5	125.0	114.0	140.0	217.0	259.5	320.5	259.5	282.5	-28.0	2.0	148.0
G1-Ch			801.0	800.0	411.0	426.0	570.0	210.0	218.5	210.0	133.0	115.0	142.0	263.0	283.0	294.5	285.5	325.0	-4.5	14.5	158.5
G1-H2				873.0	372.0	403.0	563.0	257.5	213.0	257.5	121.0	107.0	141.0	202.0	314.5	261.5	317.0	285.5	-1.5	17.5	150.5
G1-H3					375.0	402.0	562.0	257.5	213.0	257.5	120.0	106.0	142.0	202.0	318.5	261.5	314.5	283.0	-2.0	15.0	148.0
G1-M						725.0	414.0	116.0	119.0	116.0	247.5	204.5	130.0	128.0	-6.5	-26.0	-6.0	-8.5	305.0	231.0	23.5
G1-R							411.0	129.0	123.0	129.0	207.5	247.0	149.0	135.0	16.5	4.5	19.0	14.0	242.0	307.5	27.5
G1-Co								155.0	139.0	155.0	113.0	113.0	212.0	134.0	157.0	164.5	159.5	164.0	28.0	13.5	309.0
B1-001									703.0	793.0	522.0	519.0	509.0	656.0	241.5	196.0	241.5	180.0	58.5	66.5	60.0
G2-H1										703.0	537.0	534.0	503.0	724.0	196.0	239.5	196.0	219.5	62.0	70.5	59.0
G2-H3											522.0	519.0	509.0	656.0	241.5	196.0	241.5	180.0	58.5	66.5	60.0
G2-M												735.0	482.0	539.0	66.0	67.0	66.0	63.0	245.0	189.5	52.0
G2-R													504.0	532.0	72.0	75.5	72.0	70.0	193.5	239.0	57.0
G2-Co														473.0	-16.5	-20.5	-16.5	-24.5	-6.0	-1.5	92.5
G2-Ch															180.0	219.5	180.0	240.0	58.0	65.0	41.5
B2-202																645.0	742.0	666.0	382.0	418.0	465.0
G3-H1																	645.0	704.0	330.0	369.0	430.0
G3-H2																		666.0	382.0	418.0	465.0
G3-Ch																			349.0	385.0	443.0
G3-M																				653.0	407.0
G3-R																					432.0
G3-Co																					
#---------------------------------------
#---------------------------------------
