# Supplementary material for: Aligning coding sequences with frameshift extension penalties
Source: Algorithms Mol Biol. 2017 Mar 31;12:10. doi: 10.1186/s13015-017-0101-4 (PMC5374649; doi:10.1186/s13015-017-0101-4)
Supplement: Supplementary file 5 — Additional file 5: Pairwise alignments for the 21-CDS dataset. Zip file containing the sequence file and the pairwise alignment files at the fasta format for the 21-CDS benchmarkconsidered in the “Results” section, for each of the five methods and each parameter configuration. [file 13015_2017_101_MOESM5_ESM.zip › Homologous_CDS.fse301.align]

########################################
# Program: fse
# Rundate: Sat Feb  4 12:11:41 2017
# Commandline: python fse_main.py
#    --method fse
#    --datasequence /home/Homologous_CDS.fasta fasta
#    --gapopen -11.0
#    --gapextend -1.0
#    --fsopen -30.0
#    --fsextend -1.0
#    --aminoacidmatrix /home/BLOSUM62.txt
#    --outfile /home/Homologous_CDS.fse301.align
#    --outformat fasta
# Report_file: /home/Homologous_CDS.fse301.align
########################################

#=======================================
#
# Aligned_sequences: 2
# 1: B2-202
# 2: G3-R
# Matrix: /home/BLOSUM62.txt
# GapOpen_penalty: -11.0
# GapExtend_penalty: -1.0
# FSopen_penalty: -30.0
# FSextend_penalty: -1.0
# Execution_time: 186.298135996
#
# Length:         420
# Identity NT:    320/420 76.2%
# Identity AA:    516/840 61.4%
# Gapopen:        1/420 0.2%
# Gaps:           3/420 0.7%
# FSopen:         0/420 0.0%
# FrameShift:     0/420 0.0%
# Score: 418.0
#
#
#=======================================

>B2-202
ATGCCTGGTGCTTTCTCTCAGAACTCATCAAAAAGTCCTCAGGAGGCTCA
GTCACACTCTCCAAGAGCACAGCCATCATCTCCCACGGTACCACAGGCCT
GGTCACATGGGATGCCGCCCTCTACCTTGCAGAATGGGCCATCGAGAACC
CGGCAGCCTTCATTAACAGACGTGCTGTATTGCCCAGAAGCCATCGTGTC
GCTGGTCGGGGTCCTGCAGAGGCTGGCTGCCTGCCGGGAGCACAAGCGGG
CTCCTGAGGTCTACGTGGCCTTTACCGTCCGCAACCCAGAGACATGCCAG
CTGTTCACCACCGAGCTAGGCCGGGATGGGATCAGATGGGAAGCGGAAGC
TCATCATGACCAGAAACTGTTTCCCTATGGAGAGCACTTGGAGATGGCAA
TGCTGAACCTCACACTGTAG

>G3-R
ATTCCCGCTGCTTTCTCTCGAAGCTCATCAAAAAGCCTTCAGGAGACTCA
GTCACACTCTCTGAGAGCACAGCCATCGTGTCCCATGGCACCACAGGCTT
GGTTACATGGGACGCTGCTCTCTACCTGGCAGAATGGGCCATCGAGAACC
CAGCAGCCTTCACTGACAGATGTACTGTACTGCGGGGAAGTGACACTGTC
ACTGGTCAGGGTCCTGAGGATGCTCACTGACTGC---CAGAGGAAGAAGG
CTCCTGACGTCTATGTGGCCTATACGATCCGCAGCCAGGACACGGGCAAG
CTGTTCATCACAGAGCTAGACCGCGCTGGGATACACTGGGAAGAGGTGGC
CCCTCACACTGGCAAACTGTTCCCTTATGAAGAGCATTCGGCCATCGTAA
TCCTGAAGCTCACGCTGACC
#---------------------------------------
#---------------------------------------

#=======================================
#
# Aligned_sequences: 2
# 1: B2-202
# 2: G3-H1
# Matrix: /home/BLOSUM62.txt
# GapOpen_penalty: -11.0
# GapExtend_penalty: -1.0
# FSopen_penalty: -30.0
# FSextend_penalty: -1.0
# Execution_time: 187.535346031
#
# Length:         420
# Identity NT:    394/420 93.8%
# Identity AA:    732/840 87.1%
# Gapopen:        0/420 0.0%
# Gaps:           0/420 0.0%
# FSopen:         0/420 0.0%
# FrameShift:     0/420 0.0%
# Score: 645.0
#
#
#=======================================

>B2-202
ATGCCTGGTGCTTTCTCTCAGAACTCATCAAAAAGTCCTCAGGAGGCTCA
GTCACACTCTCCAAGAGCACAGCCATCATCTCCCACGGTACCACAGGCCT
GGTCACATGGGATGCCGCCCTCTACCTTGCAGAATGGGCCATCGAGAACC
CGGCAGCCTTCATTAACAGACGTGCTGTATTGCCCAGAAGCCATCGTGTC
GCTGGTCGGGGTCCTGCAGAGGCTGGCTGCCTGCCGGGAGCACAAGCGGG
CTCCTGAGGTCTACGTGGCCTTTACCGTCCGCAACCCAGAGACATGCCAG
CTGTTCACCACCGAGCTAGGCCGGGATGGGATCAGATGGGAAGCGGAAGC
TCATCATGACCAGAAACTGTTTCCCTATGGAGAGCACTTGGAGATGGCAA
TGCTGAACCTCACACTGTAG

>G3-H1
ATGCCCGGTGCTTTCTCTCAGAACTCATCAAAAAGCCCTCGGGAGGCTCA
GTCACACTCTCCAAGAGCACAGCCATCATCTCCCACGGCATCACAGTCCT
GGTCACATGGGATGCCGCCCTCTACCTTGCAGAATGGGCCATCGAGAACC
CAGCAGCCTTCACTGATAGACGTGCTGTATTGCCCAGAAGCCATCGTGTC
GCTGGTCGGGGTCCTGCGGAGGCTGGCTGCCTGCCGGGAGCACCAGCGGG
CTCCTCAATTCTACATGGCCCTTACCGTCTGCAACCCAGAGATGTGCCAG
CTGTTCACCACCGAGCTAGGCTGGACTGGGATCAGATGGGAAGCGGAAGC
TCATCATGACCAGAAACTGTTTCCCTACAGAGAGCACTTGGAGATGGCAA
AGCTGAACCTCACACTGTAG
#---------------------------------------
#---------------------------------------

#=======================================
#
# Aligned_sequences: 2
# 1: B2-202
# 2: G3-Ch
# Matrix: /home/BLOSUM62.txt
# GapOpen_penalty: -11.0
# GapExtend_penalty: -1.0
# FSopen_penalty: -30.0
# FSextend_penalty: -1.0
# Execution_time: 187.52623415
#
# Length:         420
# Identity NT:    395/420 94.0%
# Identity AA:    756/840 90.0%
# Gapopen:        0/420 0.0%
# Gaps:           0/420 0.0%
# FSopen:         0/420 0.0%
# FrameShift:     0/420 0.0%
# Score: 666.0
#
#
#=======================================

>B2-202
ATGCCTGGTGCTTTCTCTCAGAACTCATCAAAAAGTCCTCAGGAGGCTCA
GTCACACTCTCCAAGAGCACAGCCATCATCTCCCACGGTACCACAGGCCT
GGTCACATGGGATGCCGCCCTCTACCTTGCAGAATGGGCCATCGAGAACC
CGGCAGCCTTCATTAACAGACGTGCTGTATTGCCCAGAAGCCATCGTGTC
GCTGGTCGGGGTCCTGCAGAGGCTGGCTGCCTGCCGGGAGCACAAGCGGG
CTCCTGAGGTCTACGTGGCCTTTACCGTCCGCAACCCAGAGACATGCCAG
CTGTTCACCACCGAGCTAGGCCGGGATGGGATCAGATGGGAAGCGGAAGC
TCATCATGACCAGAAACTGTTTCCCTATGGAGAGCACTTGGAGATGGCAA
TGCTGAACCTCACACTGTAG

>G3-Ch
ATGCCCGGTGCTTTCTCTCAGTACTCATCAAAAAGCCCTCGGGAGGCTCA
GTCACACTCTCCAAGAGCACAGCCATCATCTCCCACGGCATCACAGTCCT
GGTCACATGGGATGCCACCCTCTACCTTGCAGAATGGGCCATCTAGAACC
CAGCAGCCTTCACTGATAGATGTGCTGTATTGCCCAGAAGCCATCGTGTC
GCTGGTCGGGGTCCTGCAGAGGCTGGCTGCCTGCCGGGAGCACCAGCGGG
CTCCTCAAGTCTACATGGCCCTTACCGTCCGCAACCCAGAGACGTGCCAG
CTGTTCACCACCGAGCTAGGCTGGACTGGGATCAGATGGGAAGCGGAAGC
TCATCATGACCAGAAACTGTTTCCCTACAGAGAGCACTTGGAGATGGCAA
TGCTGAACCTCACACTGTAG
#---------------------------------------
#---------------------------------------

#=======================================
#
# Aligned_sequences: 2
# 1: B2-202
# 2: G3-Co
# Matrix: /home/BLOSUM62.txt
# GapOpen_penalty: -11.0
# GapExtend_penalty: -1.0
# FSopen_penalty: -30.0
# FSextend_penalty: -1.0
# Execution_time: 187.482325077
#
# Length:         420
# Identity NT:    338/420 80.5%
# Identity AA:    540/840 64.3%
# Gapopen:        0/420 0.0%
# Gaps:           0/420 0.0%
# FSopen:         0/420 0.0%
# FrameShift:     0/420 0.0%
# Score: 465.0
#
#
#=======================================

>B2-202
ATGCCTGGTGCTTTCTCTCAGAACTCATCAAAAAGTCCTCAGGAGGCTCA
GTCACACTCTCCAAGAGCACAGCCATCATCTCCCACGGTACCACAGGCCT
GGTCACATGGGATGCCGCCCTCTACCTTGCAGAATGGGCCATCGAGAACC
CGGCAGCCTTCATTAACAGACGTGCTGTATTGCCCAGAAGCCATCGTGTC
GCTGGTCGGGGTCCTGCAGAGGCTGGCTGCCTGCCGGGAGCACAAGCGGG
CTCCTGAGGTCTACGTGGCCTTTACCGTCCGCAACCCAGAGACATGCCAG
CTGTTCACCACCGAGCTAGGCCGGGATGGGATCAGATGGGAAGCGGAAGC
TCATCATGACCAGAAACTGTTTCCCTATGGAGAGCACTTGGAGATGGCAA
TGCTGAACCTCACACTGTAG

>G3-Co
ATTCCCGGAGCTTTCTCTCTGAGCTCATCAGAAAGCCTTCAGGTGACTCG
GTCACCCTCTGCGAGAGCACGGCCATCGTGTCTCATGGGACCACAGGCCT
GGTCACGTGGAACGCCGCGCTCTACCTGGCCGAGTGGGCCGTGGAGAACC
CAGCGGTCTTCGCTCACAGACGTGCTGTATTGTCCTGAAACGGTCCTCTC
CCTGGTTGGGGTCCTGCGGAAGCTCTCCACCTGCCGGAAGGACCAGCGGG
CTCCTGATGCCTACATTGCCTTCACCATCCGCAACCCGGAGACGTGCCAG
CTGTTCACCACGGAGCTGGGCCAGGCTGGGATCCCGTGGGAAGAGGTGCC
TTGTCATGACCAGAAACTGTTTCCCTACGAAGAGCACTCGGAGATGGCGA
TTCTGAAACTAACGCTGTAG
#---------------------------------------
#---------------------------------------

#=======================================
#
# Aligned_sequences: 2
# 1: G3-H1
# 2: G3-H2
# Matrix: /home/BLOSUM62.txt
# GapOpen_penalty: -11.0
# GapExtend_penalty: -1.0
# FSopen_penalty: -30.0
# FSextend_penalty: -1.0
# Execution_time: 187.428189993
#
# Length:         420
# Identity NT:    395/420 94.0%
# Identity AA:    732/840 87.1%
# Gapopen:        0/420 0.0%
# Gaps:           0/420 0.0%
# FSopen:         0/420 0.0%
# FrameShift:     0/420 0.0%
# Score: 645.0
#
#
#=======================================

>G3-H1
ATGCCCGGTGCTTTCTCTCAGAACTCATCAAAAAGCCCTCGGGAGGCTCA
GTCACACTCTCCAAGAGCACAGCCATCATCTCCCACGGCATCACAGTCCT
GGTCACATGGGATGCCGCCCTCTACCTTGCAGAATGGGCCATCGAGAACC
CAGCAGCCTTCACTGATAGACGTGCTGTATTGCCCAGAAGCCATCGTGTC
GCTGGTCGGGGTCCTGCGGAGGCTGGCTGCCTGCCGGGAGCACCAGCGGG
CTCCTCAATTCTACATGGCCCTTACCGTCTGCAACCCAGAGATGTGCCAG
CTGTTCACCACCGAGCTAGGCTGGACTGGGATCAGATGGGAAGCGGAAGC
TCATCATGACCAGAAACTGTTTCCCTACAGAGAGCACTTGGAGATGGCAA
AGCTGAACCTCACACTGTAG

>G3-H2
ATGCCTGGTGCTTTCTCTCAGAACTCATCAAAAAGTCCTCAGGAGGCTCA
GTCACACTCTCCAAGAGCACAGCCATCATCTCCCACGGTACCACAGGCCT
GGTCACATGGGATGCCGCCCTCTACCTTGCAGAATGGGCCATCGAGAACC
CGGCAGCCTTCATTAACAGACGTGCTGTATTGCCCAGAAGCCATCGTGTC
GCTGGTCGGGGTCCTGCAGAGGCTGGCTGCCTGCCGGGAGCACAAGCGGG
CTCCTGAGGTCTACGTGGCCTTTACCGTCCGCAACCCAGAGACGTGCCAG
CTGTTCACCACCGAGCTAGGCCGGGATGGGATCAGATGGGAAGCGGAAGC
TCATCATGACCAGAAACTGTTTCCCTATGGAGAGCACTTGGAGATGGCAA
TGCTGAACCTCACACTGTAG
#---------------------------------------
#---------------------------------------

#=======================================
#
# Aligned_sequences: 2
# 1: B2-202
# 2: G3-H2
# Matrix: /home/BLOSUM62.txt
# GapOpen_penalty: -11.0
# GapExtend_penalty: -1.0
# FSopen_penalty: -30.0
# FSextend_penalty: -1.0
# Execution_time: 187.906017065
#
# Length:         420
# Identity NT:    419/420 99.8%
# Identity AA:    840/840 100.0%
# Gapopen:        0/420 0.0%
# Gaps:           0/420 0.0%
# FSopen:         0/420 0.0%
# FrameShift:     0/420 0.0%
# Score: 742.0
#
#
#=======================================

>B2-202
ATGCCTGGTGCTTTCTCTCAGAACTCATCAAAAAGTCCTCAGGAGGCTCA
GTCACACTCTCCAAGAGCACAGCCATCATCTCCCACGGTACCACAGGCCT
GGTCACATGGGATGCCGCCCTCTACCTTGCAGAATGGGCCATCGAGAACC
CGGCAGCCTTCATTAACAGACGTGCTGTATTGCCCAGAAGCCATCGTGTC
GCTGGTCGGGGTCCTGCAGAGGCTGGCTGCCTGCCGGGAGCACAAGCGGG
CTCCTGAGGTCTACGTGGCCTTTACCGTCCGCAACCCAGAGACATGCCAG
CTGTTCACCACCGAGCTAGGCCGGGATGGGATCAGATGGGAAGCGGAAGC
TCATCATGACCAGAAACTGTTTCCCTATGGAGAGCACTTGGAGATGGCAA
TGCTGAACCTCACACTGTAG

>G3-H2
ATGCCTGGTGCTTTCTCTCAGAACTCATCAAAAAGTCCTCAGGAGGCTCA
GTCACACTCTCCAAGAGCACAGCCATCATCTCCCACGGTACCACAGGCCT
GGTCACATGGGATGCCGCCCTCTACCTTGCAGAATGGGCCATCGAGAACC
CGGCAGCCTTCATTAACAGACGTGCTGTATTGCCCAGAAGCCATCGTGTC
GCTGGTCGGGGTCCTGCAGAGGCTGGCTGCCTGCCGGGAGCACAAGCGGG
CTCCTGAGGTCTACGTGGCCTTTACCGTCCGCAACCCAGAGACGTGCCAG
CTGTTCACCACCGAGCTAGGCCGGGATGGGATCAGATGGGAAGCGGAAGC
TCATCATGACCAGAAACTGTTTCCCTATGGAGAGCACTTGGAGATGGCAA
TGCTGAACCTCACACTGTAG
#---------------------------------------
#---------------------------------------

#=======================================
#
# Aligned_sequences: 2
# 1: G3-H1
# 2: G3-M
# Matrix: /home/BLOSUM62.txt
# GapOpen_penalty: -11.0
# GapExtend_penalty: -1.0
# FSopen_penalty: -30.0
# FSextend_penalty: -1.0
# Execution_time: 192.79323101
#
# Length:         420
# Identity NT:    299/420 71.2%
# Identity AA:    444/840 52.9%
# Gapopen:        1/420 0.2%
# Gaps:           3/420 0.7%
# FSopen:         0/420 0.0%
# FrameShift:     0/420 0.0%
# Score: 330.0
#
#
#=======================================

>G3-H1
ATGCCCGGTGCTTTCTCTCAGAACTCATCAAAAAGCCCTCGGGAGGCTCA
GTCACACTCTCCAAGAGCACAGCCATCATCTCCCACGGCATCACAGTCCT
GGTCACATGGGATGCCGCCCTCTACCTTGCAGAATGGGCCATCGAGAACC
CAGCAGCCTTCACTGATAGACGTGCTGTATTGCCCAGAAGCCATCGTGTC
GCTGGTCGGGGTCCTGCGGAGGCTGGCTGCCTGCCGGGAGCACCAGCGGG
CTCCTCAATTCTACATGGCCCTTACCGTCTGCAACCCAGAGATGTGCCAG
CTGTTCACCACCGAGCTAGGCTGGACTGGGATCAGATGGGAAGCGGAAGC
TCATCATGACCAGAAACTGTTTCCCTACAGAGAGCACTTGGAGATGGCAA
AGCTGAACCTCACACTGTAG

>G3-M
ATGCCCGCTGCTTTCTCTCAAAGCTCATCAAAAAGCCTTCAGGAAACTCA
GTTACACTCTCTGAGAGCACTGCCATCGTGTCCCATGGCACCACAGGCTT
GGTTACATGGGACGCTGCTCTCTACCTGGCAGAATGGGCCATTGAGAACC
CAGCAGCCTTCACTGACAGATGTACTGTACTGCTGGGAGATGACACTGTC
ACTGGTCAGGGTCCTGAAGATGCTCGAGGACTGC---CAGAGGAAGAGCG
CTCCTGATGTCTATGTAGCCTATACTATCCGCAGCCAGGACACAGGCAAG
CTGTTCATCGAAGAGCTAGACCGTGCTGGAATCTACTGGGAAGAGGTGCC
CCCTCACACTGGCAAACTGTTCCCTTACGAAGAGCATTCAGCCATCGTAA
TCCTGAAGCTGGTGCTGACC
#---------------------------------------
#---------------------------------------

#=======================================
#
# Aligned_sequences: 2
# 1: G2-M
# 2: G3-M
# Matrix: /home/BLOSUM62.txt
# GapOpen_penalty: -11.0
# GapExtend_penalty: -1.0
# FSopen_penalty: -30.0
# FSextend_penalty: -1.0
# Execution_time: 203.356745958
#
# Length:         622
# Identity NT:    257/622 41.3%
# Identity AA:    510/1244 41.0%
# Gapopen:        2/622 0.3%
# Gaps:           365/622 58.7%
# FSopen:         1/622 0.2%
# FrameShift:     254/622 40.8%
# Score: 77.0
#
#
#=======================================

>G2-M
ATGGCGCCTGAGGACCACGAGGGGGCCACGTCTCTGCTGCAGAGTTTCGA
GCGCCGCTTCCTGGCGGCTCGCGCGCTGCCCTCCTTTCCCTGGCAGAGCC
TAGAAGAAAAACTAAAGGACCCCTCGGGTTCTGAGCTGTTGCTGGCTATT
CTGCAGAAGACTGTGAAGCACCCTGTGTGTGTGCAGCACGGACCTTCTGT
GAAGTATGCCCGCTGCTTTCTCTCAAAGCTCATCAAAAAGCCTTCAGGAA
ACTCAGTTACACTCTCTGAGAGCACTGCCATCGTGTCCCATGGCACCACA
GGCTTGGTTACATGGGACGCTGCTCTCTACCTGGCAGAATGGGCCATTGA
GAACCCAGCAGCCTTCACTGACAGATGTACTGTACTGCTGGGAGATGACA
CTGTCACTGGTCAGGGTCCTGAAGATGCTCGAGGACTGCCAGAGGAAGAG
CGCTCCTGATGT--------------------------------------
--------------------------------------------------
--------------------------------------------------
----------------------

>G3-M
ATG-----------------------------------------------
--------------------------------------------------
--------------------------------------------------
--------------------------------------------------
--------CCCGCTGCTTTCTCTCAAAGCTCATCAAAAAGCCTTCAGGAA
ACTCAGTTACACTCTCTGAGAGCACTGCCATCGTGTCCCATGGCACCACA
GGCTTGGTTACATGGGACGCTGCTCTCTACCTGGCAGAATGGGCCATTGA
GAACCCAGCAGCCTTCACTGACAGATGTACTGTACTGCTGGGAGATGACA
CTGTCACTGGTCAGGGTCCTGAAGATGCTCGAGGACTGCCAGAGGAAGAG
CGCTCCTGATGTCTATGTAGCCTATACTATCCGCAGCCAGGACACAGGCA
AGCTGTTCATCGAAGAGCTAGACCGTGCTGGAATCTACTGGGAAGAGGTG
CCCCCTCACACTGGCAAACTGTTCCCTTACGAAGAGCATTCAGCCATCGT
AATCCTGAAGCTGGTGCTGACC
#---------------------------------------
#---------------------------------------

#=======================================
#
# Aligned_sequences: 2
# 1: G2-H1
# 2: G3-R
# Matrix: /home/BLOSUM62.txt
# GapOpen_penalty: -11.0
# GapExtend_penalty: -1.0
# FSopen_penalty: -30.0
# FSextend_penalty: -1.0
# Execution_time: 204.098987103
#
# Length:         501
# Identity NT:    123/501 24.6%
# Identity AA:    138/1002 13.8%
# Gapopen:        5/501 1.0%
# Gaps:           123/501 24.6%
# FSopen:         0/501 0.0%
# FrameShift:     0/501 0.0%
# Score: -67.0
#
#
#=======================================

>G2-H1
ATGGCGCCCGAGGAGAACGCGGGGAGCGAACTCTTGCTGCAGAGTTTCAA
GCGCCGCTTCCTGGCAGCGCGCGCCCTGCGCTCCTTCCGCTGGCAGAGCT
TAGAAGCAAAGTTAAGAGACTCATCAGATTCTGAGCTGCTGCGGGATATT
TTGCAGAAGACTGTGAAGCATCCTGTGTGTGTGAAGCACCCGCCGTCAGT
CAAGTATGCCCGGTGCTTTCTCTCAGAACTCATCAAAAAGCCCTCGGGAG
GCTCAGTCACACTCTCC---------------------------------
------AAGAGCACAGCCATCATCTCCCACGGCATCACAGTCCTGGTCAC
ATGGGATGCCGCCCTCTACCTTGCAGAATGGGCCATCGAGAACCCAGCAG
CCTTCACTGATAGACGTGCTGTATTGCCCAGAAGCCATCGTGTCGCTGGT
CGGGGTCCTGCGGAGGCTGGCTGCCTGCCGGGAGCACCAGCGGGCTCCTC
A

>G3-R
ATTCCCGCTGCTTTCTCTCGAAGCTCATCAAAAAGCCTTCAGGAGACTCA
GTCACACTCTCTGAGAGCA-------------------------------
--CAGCCATCGTGTCCCATGGCACCACAGGCTTGGTTACATGGGACGCTG
CTCTCTACCTGGCAGAATGGGCCATCGAGAACCCAGCAGCCTTCACTGAC
AGATGTACTGTACTGC---------------------------------G
GGGAAGTGACACTGTCACTGGTCAGGGTCCTGAGGATGCTCACTGACTGC
CAGAGGAAGAAGGCTCCTGACGTCTATGTGGCCTATACGATCCGCAGCCA
GGACACGGGCAAGCTGTTCATCACAGAGCTA------------GACCGCG
CTGGGATACACTGGGAAGAGGTGGCCCCTCACACTGGCAAACTGTTCCCT
TAT------GAAGAGCATTCGGCCATCGTAATCCTGAAGCTCACGCTGAC
C
#---------------------------------------
#---------------------------------------

#=======================================
#
# Aligned_sequences: 2
# 1: G2-H1
# 2: G3-M
# Matrix: /home/BLOSUM62.txt
# GapOpen_penalty: -11.0
# GapExtend_penalty: -1.0
# FSopen_penalty: -30.0
# FSextend_penalty: -1.0
# Execution_time: 204.787470102
#
# Length:         468
# Identity NT:    139/468 29.7%
# Identity AA:    138/936 14.7%
# Gapopen:        6/468 1.3%
# Gaps:           57/468 12.2%
# FSopen:         0/468 0.0%
# FrameShift:     0/468 0.0%
# Score: -59.0
#
#
#=======================================

>G2-H1
ATGGCGCCCGAGGAGAACGCGGGGAGCGAACTCTTGCTGCAGAGTTTCAA
GCGCCGCTTCCTGGCAGCGCGCGCCCTGCGCTCCTTCCGCTGGCAGAGCT
TAGAAGCAAAGTTAAGAGACTCATCAGATTCTGAGCTGCTGCGGGATATT
TTGCAGAAGACTGTGAAGCATCCTGTGTGTGTGAAGCACCCGCCGTCAGT
CAAGTATGCCCGGTGCTTT------CTCTCAGAACTCATCAAAAAGCCCT
CGGGAGGCTCAGTCACACTCTCCAAGAGCACAGCCATCATCTCCCACGGC
ATCACAGTCCTGGTCACATGGGATGCCGCCCTCTACCTTGCAGAATGGGC
CATCGAGAACCCAGCAGCCTTCACTGATAGACGTGCTGTATTGCCCAGAA
GCCATCGTGTCGCTGGTCGGGGTCCTGCGGAGGCTGGCTGCCTGCCGGGA
GCACCAGCGGGCTCCTCA

>G3-M
ATGCCCGCTGCTTTCTCTCAAAGCTCATCAAAAAGCCTTCAGGAAACTCA
GTTACACTCTCTG------AGAGCACTGCCATCGTGTCCCATG-------
--------------------GCACCACAGGCTTGGTTACATGGGACGCTG
CTCTCTACCTGGCAGAATGGGCCATTGAGAACCCAGCAGCCTTCACTGAC
AGATGTACTGTACTGCTGGGAGATGACACTGTCACTGGTCAGGGTCCTGA
AGATGCTCGAGGACTGCCAGAGGAAGAGCGCTCCTGATGTCTATGTAGCC
TATACTATCCGCAGCCAGGACACAGGCAAGCTGTTCATCGAAGAG-----
-CTAGACCGTGCTGGAATCTACTGGGAAGAG------GTGCCCCCTCACA
CTGGCAAACTGTTCCCTTAC------GAAGAGCATTCAGCCATCGTAATC
CTGAAGCTGGTGCTGACC
#---------------------------------------
#---------------------------------------

#=======================================
#
# Aligned_sequences: 2
# 1: G2-M
# 2: G3-Co
# Matrix: /home/BLOSUM62.txt
# GapOpen_penalty: -11.0
# GapExtend_penalty: -1.0
# FSopen_penalty: -30.0
# FSextend_penalty: -1.0
# Execution_time: 204.27860713
#
# Length:         546
# Identity NT:    130/546 23.8%
# Identity AA:    174/1092 15.9%
# Gapopen:        9/546 1.6%
# Gaps:           210/546 38.5%
# FSopen:         0/546 0.0%
# FrameShift:     0/546 0.0%
# Score: -59.0
#
#
#=======================================

>G2-M
ATGGCGCCTGAGGACCACGAGGGGGCCACGTCTCTGCTGCAGAGTTTCGA
GCGCCGCTTCCTGGCGGCTCGC----------------------------
-----------------------GCGCTGCCCTCCTTTCCCTGGCAGAGC
CTAGAAGAAAAACTAAAGGACCCC---TCGGGTTCTGAGCTGTTGCTGGC
TATTCTGCAGAAGACTGTGAAGCACCCTGTGTGT------GTGCAGCACG
GACCTTCTGTGAAGTATGCCCGCTGCTTTCTCTCAAAGCTCATCAAAAAG
CCTTCAGGAAACTCAGTTACACTCTCTGAGAGCACTGCCATCGTGTCCCA
TGGCACCACAGGCTTGGTTACATGGGACGCTGCTCTCTACCTGGCAGAAT
GGGCCATTGAGAACCCAGCAGCCTTCACTGACAGATGTACTGTACTGCTG
GGAGATGACACTGTCACTGGTCAGGGTCCTGAAGATGCTCGAGGACTGCC
AGAGGAAGAGCGCTCCTGATGT------------------------

>G3-Co
ATTCCCGGAGCTTTCTCTCTGAGCTCATCAGAAAGCCTTCAGGTGACTCG
GTCACCCTCTGCGAGAGCACGGCCATCGTGTCTCATGGGACCACAGGCCT
GGTCACGTGGAACGCCGCGCTCTACCTGGCCGAGTGGGCCGTGGAGAACC
CAGCGGTCTTCGCTCACAGACGTGCTGTATTGTCCTGAAACGGTCCTCTC
CCTGGTTGGGGTCCTGCGGAAGCTCTCCACCTGCCGGAAGGACCAGCGGG
CTCCTGAT---------------GCCTACATTGCCTTCACCATCCGCAAC
CCGGAGACGTGCCAGCTGTTCACCACGGAGCTG-----------------
-GGCCAGGCTGGG---ATCCCGTGGGAA----------------------
--------GAGGTGCCTTGT------------------------------
------------------------------CATGACCAGAAACTGTTTCC
CTACGAAGAGCACTCGGAGATGGCGATTCTGAAACTAACGCTGTAG
#---------------------------------------
#---------------------------------------

#=======================================
#
# Aligned_sequences: 2
# 1: G2-M
# 2: G3-Ch
# Matrix: /home/BLOSUM62.txt
# GapOpen_penalty: -11.0
# GapExtend_penalty: -1.0
# FSopen_penalty: -30.0
# FSextend_penalty: -1.0
# Execution_time: 204.516321898
#
# Length:         516
# Identity NT:    135/516 26.2%
# Identity AA:    204/1032 19.8%
# Gapopen:        9/516 1.7%
# Gaps:           150/516 29.1%
# FSopen:         0/516 0.0%
# FrameShift:     0/516 0.0%
# Score: -50.0
#
#
#=======================================

>G2-M
ATGGCGCCTGAGGACCACGAGGGGGCCACGTCTCTGCTGCAGAGT-----
----TTCGAGCGCCGCTTCCTGGCGGCTCGCGCGCTGCCCTCCTTTCCCT
GGCAGAGCCTAGAAGAAAAACTAAAGGACCCCTCGGGTTCTGAGCTGTTG
CTGGCTATTCTGCAGAAGACTGTGAAGCACCCTGTGTGTGTGCAGCACGG
ACCTTCTGTGAAGTATGCCCGCTGCTTTCTCTCAAAGCTCATCAAAAAGC
CTTCAGGAAACTCAGTT------ACACTCTCTGAGAGCACTGCCATCGTG
TCCCATGGCACCACAGGCTTGGTTACATGGGACGCTGCTCTCTACCTGGC
AGAATGGGCCATTGAGAACCCAGCAGCCTTCACTGACAGATGTACTGTAC
TGCTGGGAGATGACACTGTCACTGGT---------------CAGGGTCCT
GAAGATGCTCGAGGACTGCCAGAGGAAGAGCGC-----------------
-------TCCTGATGT

>G3-Ch
ATG---------------CCCGGTGCTTTCTCTCAGTACTCATCAAAAAG
CCCTCGGGAGGCTCAGTCACACTCTCCAAGAGCACAGCCATCATCTCCCA
CGGCATCACAGTCCTGGTCACATGGGATGCCA------------------
------------------------------CCCTCTACCTTGCAGAATGG
GCCATCTAGAACCCAGCAGCCTTCACTGATAGATGTGCTGTATTGCCCAG
AAGCCATCGTGTCGCTGGTCGGGGTCCTGCAGAGGCTGGCTGCCTGCCGG
GAGCACCAGCGGGCTCCTCAAGTC------------------TACATGGC
C---CTTACCGTCCGCAACCCA------------GAGACGTGCCAGCTGT
TCACCACCGAGCTAGGCTGGACTGGGATCAGATGGGAAGCGGAAGCTCAT
CATGACCAGAAACTGTTTCCCTACAGAGAGCACTTGGAGATGGCAATGCT
GAACCTCACACTGTAG
#---------------------------------------
#---------------------------------------

#=======================================
#
# Aligned_sequences: 2
# 1: G2-Ch
# 2: G3-M
# Matrix: /home/BLOSUM62.txt
# GapOpen_penalty: -11.0
# GapExtend_penalty: -1.0
# FSopen_penalty: -30.0
# FSextend_penalty: -1.0
# Execution_time: 203.713408232
#
# Length:         510
# Identity NT:    128/510 25.1%
# Identity AA:    144/1020 14.1%
# Gapopen:        6/510 1.2%
# Gaps:           141/510 27.6%
# FSopen:         0/510 0.0%
# FrameShift:     0/510 0.0%
# Score: -50.0
#
#
#=======================================

>G2-Ch
ATGGCGCCCGAGGAGAACGCGGGGAGCGAACTCTTGCTGCAGAGTTTCAA
GCGCCGCTTCCTGGCGGCGCGCGCCCTGCGCTCCTTCCCC----------
--------------------------------TGGCAGAGCTTAGAAGCA
AAGTTAAGTGACCCATCAGATTCTGAGCTTCTG------TGGGATATTTT
GCAGAAGAGACTGAAGCATCCTGTGTGTGTGAAGCACCCGCCGTCAGTCA
AGTATGCCCGGTGCTTTCTCTCAGTACTCATCAAAAAGCCCTCGGGAGGC
TCAGTCACACTCTCCAAGAGCACAGCCATCATCTCCCACGGCATCACAGT
CCTGGTCACATGGGATGCCACCCTCTACCTTGCAGAATGGGCCATCTAGA
ACCCAGCAGCCTTCACTGATAGATGTGCTGTATTGCCCAGAAGCCATCGT
GTCGCTGGTCGGGGTCCTGCAGAGGCTGGCTGCCTGCCGGGAGCACCAGC
GGGCTCCTCA

>G3-M
ATGCCCGCTGCTTTCTCTCAAAGCTCATCAAAAAGCCTTCAGGAAACTCA
GTTACACTCTCTG------AGAGCACTGCCATCGTGTCCCATGGCACCAC
AGGCTTGGTTACATGGGACGCTGCTCTCTACCTGGCAGAATGGGCCATTG
AGAACCCAGCAGCCTTCACTGACAGATGTACTGTACTGCTGGGAGATGAC
ACTGTCACTGGTCAGGGTCCTGAAGATGCTCGAGGACTGCCAGAGGAAGA
GCGCTCCTGATGTCTATGTAGCCTATACTATCCGCAGCCAGGACACAGGC
AAGCTGTTCATCGAAGAGCTAGACCGT-----------------------
----------------GCTGGAATCTACTGGGAAGAG-------------
-----------------------------GTGCCCCCTCACACTGGCAAA
CTGTTCCCTTAC------GAAGAGCATTCAGCCATCGTAATCCTGAAGCT
GGTGCTGACC
#---------------------------------------
#---------------------------------------

#=======================================
#
# Aligned_sequences: 2
# 1: G2-H1
# 2: B2-202
# Matrix: /home/BLOSUM62.txt
# GapOpen_penalty: -11.0
# GapExtend_penalty: -1.0
# FSopen_penalty: -30.0
# FSextend_penalty: -1.0
# Execution_time: 206.07287097
#
# Length:         627
# Identity NT:    243/627 38.8%
# Identity AA:    462/1254 36.8%
# Gapopen:        4/627 0.6%
# Gaps:           372/627 59.3%
# FSopen:         1/627 0.2%
# FrameShift:     252/627 40.2%
# Score: 29.0
#
#
#=======================================

>G2-H1
ATGGCGCCCGAGGAGAACGCGGGGAGCGAACTCTTGCTGCAGAGTTTCAA
GCGCCGCTTCCTGGCAGCGCGCGCCCTGCGCTCCTTCCGCTGGCAGAGCT
TAGAAGCAAAGTTAAGAGACTCATCAGATTCTGAGCTGCTGCGGGATATT
TTGCAGAAGACTGTGAAGCATCCTGTGTGTGTGAAGCACCCGCCGTCAGT
CAAGTATGCCCGGTGCTTTCTCTCAGAACTCATCAAAAAGCCCTCGGGAG
GCTCAGTCACACTCTCCAAGAGCACAGCCATCATCTCCCACGGCATCACA
GTCCTGGTCACATGGGATGCCGCCCTCTACCTTGCAGAATGGGCCATCGA
GAACCCAGCAGCCTTCACTGATAGACGTGCTGTATTGCCCAGAAGCCATC
GTGTCGCTGGTCGGGGTCCTGCGGAGGCTGGCTGCCTGCCGGGAGCACCA
GCGGGCTCCTC---------------------------------------
--------------------------------------------------
--------------------------------------------------
--------------------------A

>B2-202
ATG-----------------------------------------------
--------------------------------------------------
--------------------------------------------------
--------------------------------------------------
--------CCTGGTGCTTTCTCTCAGAACTCATCAAAAAGTCCTCAGGAG
GCTCAGTCACACTCTCCAAGAGCACAGCCATCATCTCCCACGGTACCACA
GGCCTGGTCACATGGGATGCCGCCCTCTACCTTGCAGAATGGGCCATCGA
GAACCCGGCAGCCTTCATTAACAGACGTGCTGTATTGCCCAGAAGCCATC
GTGTCGCTGGTCGGGGTCCTGCAGAGGCTGGCTGCCTGCCGGGAGCACAA
GCGGGCTCCT-GAGGTCTACGTGGCCTTTACCGTCCGCAACCCAGAGACA
TGCCAGCTGTTCACCACCGAGCTAGGCCGGGATGGGATCAGATGGGAAGC
GGAAGCTCATCATGACCAGAAACTGTTTCCCTATGGAGAGCACTTGGAGA
TGGCAATGCTGAACCTCACACTGTAG-
#---------------------------------------
#---------------------------------------

#=======================================
#
# Aligned_sequences: 2
# 1: G2-R
# 2: G3-H1
# Matrix: /home/BLOSUM62.txt
# GapOpen_penalty: -11.0
# GapExtend_penalty: -1.0
# FSopen_penalty: -30.0
# FSextend_penalty: -1.0
# Execution_time: 205.357037067
#
# Length:         507
# Identity NT:    132/507 26.0%
# Identity AA:    168/1014 16.6%
# Gapopen:        7/507 1.4%
# Gaps:           132/507 26.0%
# FSopen:         0/507 0.0%
# FrameShift:     0/507 0.0%
# Score: -60.0
#
#
#=======================================

>G2-R
ATGGCGCCTGAGGACCACGAGGGGGCCACGTCTCTGCTGCAGAGTTTCGA
GCGCCGCTTCCTGGCGGCTCGCGCGCTGCCCTCTTTTCCCTGGCAGAGCC
TAGAAGAAAAACTAAGGGAGCCCTCAGGTTCTGAGCTGTTGCTGGCTATT
TTGCAGAAGACTGTGAAGCACCCTGTGTGTGTCCAGCATGGGCCCTCTCT
GAAGTATTCCCGCTGCTTTCTCTCGAAGCTCATCAAAAAGCCTTCAGGAG
ACTCAGTC------ACACTCTCTGAGAGCACAGCCATCGTGTCCCATGGC
ACCACAGGCTTGGTTACATGGGACGCTGCTCTCTACCTGGCAGAATGGGC
CATCGAGAACCCAGCAGCCTTCACTGACAGATGTACTGTACTGCGGGGAA
GTGACACTGTCACTGGT---------------CAGGGTCCTGAGGATGCT
CACTGACTGCCAGAGGAAGAAGGC------------------------TC
CTGACGT

>G3-H1
ATGCCCGGTGCTTTCTCTCAGAACTCATCAAAA------AGCCCTCGGGA
GGCTCAGTCACACTCTCCAAGAGCACAGCCATCATCTCCCACGGCATCAC
AGTCCTGGTCACATGGGATGCCG---------------------------
---------------------CCCTCTACCTTGCAGAATGGGCCATCGAG
AACCCAGCAGCCTTCACTGATAGACGTGCTGTATTGCCCAGAAGCCATCG
TGTCGCTGGTCGGGGTCCTGCGGAGGCTGGCTGCCTGCCGGGAGCACCAG
CGG---------------------GCTCCTCAATTCTACATGGCCCTTAC
CGTCTGCAACCCA------------GAGATGTGCCAGCTGTTCACCACCG
AGCTAGGCTGGACTGGGATCAGATGGGAAGCGGAAGCTCATCATGACCAG
AAACTGTTTCCCTACAGAGAGCACTTGGAGATGGCAAAGCTGAACCTCAC
ACTGTAG
#---------------------------------------
#---------------------------------------

#=======================================
#
# Aligned_sequences: 2
# 1: G2-H1
# 2: G3-Ch
# Matrix: /home/BLOSUM62.txt
# GapOpen_penalty: -11.0
# GapExtend_penalty: -1.0
# FSopen_penalty: -30.0
# FSextend_penalty: -1.0
# Execution_time: 206.20717001
#
# Length:         625
# Identity NT:    252/625 40.3%
# Identity AA:    492/1250 39.4%
# Gapopen:        2/625 0.3%
# Gaps:           368/625 58.9%
# FSopen:         1/625 0.2%
# FrameShift:     254/625 40.6%
# Score: 51.5
#
#
#=======================================

>G2-H1
ATGGCGCCCGAGGAGAACGCGGGGAGCGAACTCTTGCTGCAGAGTTTCAA
GCGCCGCTTCCTGGCAGCGCGCGCCCTGCGCTCCTTCCGCTGGCAGAGCT
TAGAAGCAAAGTTAAGAGACTCATCAGATTCTGAGCTGCTGCGGGATATT
TTGCAGAAGACTGTGAAGCATCCTGTGTGTGTGAAGCACCCGCCGTCAGT
CAAGTATGCCCGGTGCTTTCTCTCAGAACTCATCAAAAAGCCCTCGGGAG
GCTCAGTCACACTCTCCAAGAGCACAGCCATCATCTCCCACGGCATCACA
GTCCTGGTCACATGGGATGCCGCCCTCTACCTTGCAGAATGGGCCATCGA
GAACCCAGCAGCCTTCACTGATAGACGTGCTGTATTGCCCAGAAGCCATC
GTGTCGCTGGTCGGGGTCCTGCGGAGGCTGGCTGCCTGCCGGGAGCACCA
GCGGGCTCCTCA--------------------------------------
--------------------------------------------------
--------------------------------------------------
-------------------------

>G3-Ch
ATG-----------------------------------------------
--------------------------------------------------
--------------------------------------------------
--------------------------------------------------
--------CCCGGTGCTTTCTCTCAGTACTCATCAAAAAGCCCTCGGGAG
GCTCAGTCACACTCTCCAAGAGCACAGCCATCATCTCCCACGGCATCACA
GTCCTGGTCACATGGGATGCCACCCTCTACCTTGCAGAATGGGCCATCTA
GAACCCAGCAGCCTTCACTGATAGATGTGCTGTATTGCCCAGAAGCCATC
GTGTCGCTGGTCGGGGTCCTGCAGAGGCTGGCTGCCTGCCGGGAGCACCA
GCGGGCTCCTCAAGTCTACATGGCCCTTACCGTCCGCAACCCAGAGACGT
GCCAGCTGTTCACCACCGAGCTAGGCTGGACTGGGATCAGATGGGAAGCG
GAAGCTCATCATGACCAGAAACTGTTTCCCTACAGAGAGCACTTGGAGAT
GGCAATGCTGAACCTCACACTGTAG
#---------------------------------------
#---------------------------------------

#=======================================
#
# Aligned_sequences: 2
# 1: G2-R
# 2: G3-H2
# Matrix: /home/BLOSUM62.txt
# GapOpen_penalty: -11.0
# GapExtend_penalty: -1.0
# FSopen_penalty: -30.0
# FSextend_penalty: -1.0
# Execution_time: 205.453610897
#
# Length:         513
# Identity NT:    156/513 30.4%
# Identity AA:    222/1026 21.6%
# Gapopen:        8/513 1.6%
# Gaps:           144/513 28.1%
# FSopen:         0/513 0.0%
# FrameShift:     0/513 0.0%
# Score: -51.0
#
#
#=======================================

>G2-R
ATGGCGCCTGAGGACCACGAGGGGGCCACGTCTCTGCTGCAGAGTTTCGA
GCGCCGCTTCCTGGCGGCTCGCGCGCTGCCCTCTTTTCCCTGGCAGAGCC
TAGAAGAAAAACTAAGGGAGCCCTCAGGTTCTGAGCTGTTGCTGGCTATT
TTGCAGAAGACTGTGAAGCACCCTGTGTGTGTCCAGCATGGGCCCTCTCT
GAAGTATTCCCGCTGCTTTCTCTCGAAGCTCATCAAAAAGCCTTCAGGAG
ACTCAGTCACACTCTCTGAGAGCACAGCCATCGTGTCCCATGGCACCACA
GGCTTGGTTACATGGGACGCTGCTCTCTACCTGGCAGAATGGGCCATCGA
GAACCCAGCAGCCTTCACTGACAGA---------------------TGTA
CTGTACTGCGGGGAAGTGACACTGTC------ACTGGTCAGGGTCCTGAG
GATGCTCACTGACTGCCAGAGGAAGAAGGC--------------------
----TCCTGACGT

>G3-H2
ATGCCTGGTGCTTTCTCTCAGAACTCATCAAAAAGTCCTCAG------GA
GGCTCAGTCACACTCTCCAAGAGCACAGCCATCATCTCCCACGGTACCAC
AGGCCTGGTCACATGGGATGCCG---------------------------
---------------------CCCTCTACCTTGCAGAATGGGCCATCG--
----------------------------AGAACCCGGCAGCCTTCATTAA
CAGACGTG---CTGTATTGCCCAGAAGCCATCGTGTCG------CTGGTC
GGGGTCCTGCAGAGGCTGGCTGCCTGCCGGGAGCACAAGCGGGCTCCTGA
GGTCTACGTGGCCTTTACCGTCCGCAACCCAGAGACGTGCCAGCTGTTCA
CCACCGAGCTAGGCCGGGATGGGATCAGATGGGAAGCGGAAGCTCATCAT
GACCAGAAACTGTTTCCCTATGGAGAGCACTTGGAGATGGCAATGCTGAA
CCTCACACTGTAG
#---------------------------------------
#---------------------------------------

#=======================================
#
# Aligned_sequences: 2
# 1: G2-R
# 2: G3-Ch
# Matrix: /home/BLOSUM62.txt
# GapOpen_penalty: -11.0
# GapExtend_penalty: -1.0
# FSopen_penalty: -30.0
# FSextend_penalty: -1.0
# Execution_time: 205.605270863
#
# Length:         516
# Identity NT:    134/516 26.0%
# Identity AA:    204/1032 19.8%
# Gapopen:        9/516 1.7%
# Gaps:           150/516 29.1%
# FSopen:         0/516 0.0%
# FrameShift:     0/516 0.0%
# Score: -54.0
#
#
#=======================================

>G2-R
ATGGCGCCTGAGGACCACGAGGGGGCCACGTCTCTGCTGCAGAGT-----
----TTCGAGCGCCGCTTCCTGGCGGCTCGCGCGCTGCCCTCTTTTCCCT
GGCAGAGCCTAGAAGAAAAACTAAGGGAGCCCTCAGGTTCTGAGCTGTTG
CTGGCTATTTTGCAGAAGACTGTGAAGCACCCTGTGTGTGTCCAGCATGG
GCCCTCTCTGAAGTATTCCCGCTGCTTTCTCTCGAAGCTCATCAAAAAGC
CTTCAGGAGACTCAGTC------ACACTCTCTGAGAGCACAGCCATCGTG
TCCCATGGCACCACAGGCTTGGTTACATGGGACGCTGCTCTCTACCTGGC
AGAATGGGCCATCGAGAACCCAGCAGCCTTCACTGACAGATGTACTGTAC
TGCGGGGAAGTGACACTGTCACTGGT---------------CAGGGTCCT
GAGGATGCTCACTGACTGCCAGAGGAAGAAGGC-----------------
-------TCCTGACGT

>G3-Ch
ATG---------------CCCGGTGCTTTCTCTCAGTACTCATCAAAAAG
CCCTCGGGAGGCTCAGTCACACTCTCCAAGAGCACAGCCATCATCTCCCA
CGGCATCACAGTCCTGGTCACATGGGATGCCA------------------
------------------------------CCCTCTACCTTGCAGAATGG
GCCATCTAGAACCCAGCAGCCTTCACTGATAGATGTGCTGTATTGCCCAG
AAGCCATCGTGTCGCTGGTCGGGGTCCTGCAGAGGCTGGCTGCCTGCCGG
GAGCACCAGCGGGCTCCTCAAGTC------------------TACATGGC
C---CTTACCGTCCGCAACCCA------------GAGACGTGCCAGCTGT
TCACCACCGAGCTAGGCTGGACTGGGATCAGATGGGAAGCGGAAGCTCAT
CATGACCAGAAACTGTTTCCCTACAGAGAGCACTTGGAGATGGCAATGCT
GAACCTCACACTGTAG
#---------------------------------------
#---------------------------------------

#=======================================
#
# Aligned_sequences: 2
# 1: G2-Ch
# 2: G3-R
# Matrix: /home/BLOSUM62.txt
# GapOpen_penalty: -11.0
# GapExtend_penalty: -1.0
# FSopen_penalty: -30.0
# FSextend_penalty: -1.0
# Execution_time: 204.966163874
#
# Length:         510
# Identity NT:    122/510 23.9%
# Identity AA:    126/1020 12.4%
# Gapopen:        6/510 1.2%
# Gaps:           141/510 27.6%
# FSopen:         0/510 0.0%
# FrameShift:     0/510 0.0%
# Score: -58.0
#
#
#=======================================

>G2-Ch
ATGGCGCCCGAGGAGAACGCGGGGAGCGAACTCTTGCTGCAGAGTTTCAA
GCGCCGCTTCCTGGCGGCGCGCGCCCTGCGCTCCTTCCCC----------
--------------------------------TGGCAGAGCTTAGAAGCA
AAGTTAAGTGACCCATCAGATTCTGAGCTTCTGTGG------GATATTTT
GCAGAAGAGACTGAAGCATCCTGTGTGTGTGAAGCACCCGCCGTCAGTCA
AGTATGCCCGGTGCTTTCTCTCAGTACTCATCAAAAAGCCCTCGGGAGGC
TCAGTCACACTCTCCAAGAGCACAGCCATCATCTCCCACGGCATCACAGT
CCTGGTCACATGGGATGCCACCCTCTACCTTGCAGAATGGGCCATCTAGA
ACCCAGCAGCCTTCACTGATAGATGTGCTGTATTGCCCAGAAGCCATCGT
GTCGCTGGTCGGGGTCCTGCAGAGGCTGGCTGCCTGCCGGGAGCACCAGC
GGGCTCCTCA

>G3-R
ATTCCCGCTGCTTTCTCTCGAAGCTCATCAAAAAGCCTTCAGGAGACTCA
GTCACACTCTCTG------AGAGCACAGCCATCGTGTCCCATGGCACCAC
AGGCTTGGTTACATGGGACGCTGCTCTCTACCTGGCAGAATGGGCCATCG
AGAACCCAGCAGCCTTCACTGACAGATGTACTGTACTGCGGGGAAGTGAC
ACTGTCACTGGTCAGGGTCCTGAGGATGCTCACTGACTGCCAGAGGAAGA
AGGCTCCTGACGTCTATGTGGCCTATACGATCCGCAGCCAGGACACGGGC
AAGCTGTTCATCACAGAGCTAGACCGCGCTGGGATACAC-----------
----------TGGGAA----------------------------------
--------------------------GAGGTGGCCCCTCACACTGGCAAA
CTGTTCCCTTAT------GAAGAGCATTCGGCCATCGTAATCCTGAAGCT
CACGCTGACC
#---------------------------------------
#---------------------------------------

#=======================================
#
# Aligned_sequences: 2
# 1: G3-H1
# 2: G3-R
# Matrix: /home/BLOSUM62.txt
# GapOpen_penalty: -11.0
# GapExtend_penalty: -1.0
# FSopen_penalty: -30.0
# FSextend_penalty: -1.0
# Execution_time: 206.649385214
#
# Length:         420
# Identity NT:    313/420 74.5%
# Identity AA:    474/840 56.4%
# Gapopen:        1/420 0.2%
# Gaps:           3/420 0.7%
# FSopen:         0/420 0.0%
# FrameShift:     0/420 0.0%
# Score: 369.0
#
#
#=======================================

>G3-H1
ATGCCCGGTGCTTTCTCTCAGAACTCATCAAAAAGCCCTCGGGAGGCTCA
GTCACACTCTCCAAGAGCACAGCCATCATCTCCCACGGCATCACAGTCCT
GGTCACATGGGATGCCGCCCTCTACCTTGCAGAATGGGCCATCGAGAACC
CAGCAGCCTTCACTGATAGACGTGCTGTATTGCCCAGAAGCCATCGTGTC
GCTGGTCGGGGTCCTGCGGAGGCTGGCTGCCTGCCGGGAGCACCAGCGGG
CTCCTCAATTCTACATGGCCCTTACCGTCTGCAACCCAGAGATGTGCCAG
CTGTTCACCACCGAGCTAGGCTGGACTGGGATCAGATGGGAAGCGGAAGC
TCATCATGACCAGAAACTGTTTCCCTACAGAGAGCACTTGGAGATGGCAA
AGCTGAACCTCACACTGTAG

>G3-R
ATTCCCGCTGCTTTCTCTCGAAGCTCATCAAAAAGCCTTCAGGAGACTCA
GTCACACTCTCTGAGAGCACAGCCATCGTGTCCCATGGCACCACAGGCTT
GGTTACATGGGACGCTGCTCTCTACCTGGCAGAATGGGCCATCGAGAACC
CAGCAGCCTTCACTGACAGATGTACTGTACTGCGGGGAAGTGACACTGTC
ACTGGTCAGGGTCCTGAGGATGCTCACTGACTGC---CAGAGGAAGAAGG
CTCCTGACGTCTATGTGGCCTATACGATCCGCAGCCAGGACACGGGCAAG
CTGTTCATCACAGAGCTAGACCGCGCTGGGATACACTGGGAAGAGGTGGC
CCCTCACACTGGCAAACTGTTCCCTTATGAAGAGCATTCGGCCATCGTAA
TCCTGAAGCTCACGCTGACC
#---------------------------------------
#---------------------------------------

#=======================================
#
# Aligned_sequences: 2
# 1: G3-H2
# 2: G3-R
# Matrix: /home/BLOSUM62.txt
# GapOpen_penalty: -11.0
# GapExtend_penalty: -1.0
# FSopen_penalty: -30.0
# FSextend_penalty: -1.0
# Execution_time: 206.612552881
#
# Length:         420
# Identity NT:    321/420 76.4%
# Identity AA:    516/840 61.4%
# Gapopen:        1/420 0.2%
# Gaps:           3/420 0.7%
# FSopen:         0/420 0.0%
# FrameShift:     0/420 0.0%
# Score: 418.0
#
#
#=======================================

>G3-H2
ATGCCTGGTGCTTTCTCTCAGAACTCATCAAAAAGTCCTCAGGAGGCTCA
GTCACACTCTCCAAGAGCACAGCCATCATCTCCCACGGTACCACAGGCCT
GGTCACATGGGATGCCGCCCTCTACCTTGCAGAATGGGCCATCGAGAACC
CGGCAGCCTTCATTAACAGACGTGCTGTATTGCCCAGAAGCCATCGTGTC
GCTGGTCGGGGTCCTGCAGAGGCTGGCTGCCTGCCGGGAGCACAAGCGGG
CTCCTGAGGTCTACGTGGCCTTTACCGTCCGCAACCCAGAGACGTGCCAG
CTGTTCACCACCGAGCTAGGCCGGGATGGGATCAGATGGGAAGCGGAAGC
TCATCATGACCAGAAACTGTTTCCCTATGGAGAGCACTTGGAGATGGCAA
TGCTGAACCTCACACTGTAG

>G3-R
ATTCCCGCTGCTTTCTCTCGAAGCTCATCAAAAAGCCTTCAGGAGACTCA
GTCACACTCTCTGAGAGCACAGCCATCGTGTCCCATGGCACCACAGGCTT
GGTTACATGGGACGCTGCTCTCTACCTGGCAGAATGGGCCATCGAGAACC
CAGCAGCCTTCACTGACAGATGTACTGTACTGCGGGGAAGTGACACTGTC
ACTGGTCAGGGTCCTGAGGATGCTCACTGACTGC---CAGAGGAAGAAGG
CTCCTGACGTCTATGTGGCCTATACGATCCGCAGCCAGGACACGGGCAAG
CTGTTCATCACAGAGCTAGACCGCGCTGGGATACACTGGGAAGAGGTGGC
CCCTCACACTGGCAAACTGTTCCCTTATGAAGAGCATTCGGCCATCGTAA
TCCTGAAGCTCACGCTGACC
#---------------------------------------
#---------------------------------------

#=======================================
#
# Aligned_sequences: 2
# 1: G3-H2
# 2: G3-M
# Matrix: /home/BLOSUM62.txt
# GapOpen_penalty: -11.0
# GapExtend_penalty: -1.0
# FSopen_penalty: -30.0
# FSextend_penalty: -1.0
# Execution_time: 207.144828081
#
# Length:         420
# Identity NT:    307/420 73.1%
# Identity AA:    492/840 58.6%
# Gapopen:        1/420 0.2%
# Gaps:           3/420 0.7%
# FSopen:         0/420 0.0%
# FrameShift:     0/420 0.0%
# Score: 382.0
#
#
#=======================================

>G3-H2
ATGCCTGGTGCTTTCTCTCAGAACTCATCAAAAAGTCCTCAGGAGGCTCA
GTCACACTCTCCAAGAGCACAGCCATCATCTCCCACGGTACCACAGGCCT
GGTCACATGGGATGCCGCCCTCTACCTTGCAGAATGGGCCATCGAGAACC
CGGCAGCCTTCATTAACAGACGTGCTGTATTGCCCAGAAGCCATCGTGTC
GCTGGTCGGGGTCCTGCAGAGGCTGGCTGCCTGCCGGGAGCACAAGCGGG
CTCCTGAGGTCTACGTGGCCTTTACCGTCCGCAACCCAGAGACGTGCCAG
CTGTTCACCACCGAGCTAGGCCGGGATGGGATCAGATGGGAAGCGGAAGC
TCATCATGACCAGAAACTGTTTCCCTATGGAGAGCACTTGGAGATGGCAA
TGCTGAACCTCACACTGTAG

>G3-M
ATGCCCGCTGCTTTCTCTCAAAGCTCATCAAAAAGCCTTCAGGAAACTCA
GTTACACTCTCTGAGAGCACTGCCATCGTGTCCCATGGCACCACAGGCTT
GGTTACATGGGACGCTGCTCTCTACCTGGCAGAATGGGCCATTGAGAACC
CAGCAGCCTTCACTGACAGATGTACTGTACTGCTGGGAGATGACACTGTC
ACTGGTCAGGGTCCTGAAGATGCTCGAGGACTGC---CAGAGGAAGAGCG
CTCCTGATGTCTATGTAGCCTATACTATCCGCAGCCAGGACACAGGCAAG
CTGTTCATCGAAGAGCTAGACCGTGCTGGAATCTACTGGGAAGAGGTGCC
CCCTCACACTGGCAAACTGTTCCCTTACGAAGAGCATTCAGCCATCGTAA
TCCTGAAGCTGGTGCTGACC
#---------------------------------------
#---------------------------------------

#=======================================
#
# Aligned_sequences: 2
# 1: G3-H2
# 2: G3-Co
# Matrix: /home/BLOSUM62.txt
# GapOpen_penalty: -11.0
# GapExtend_penalty: -1.0
# FSopen_penalty: -30.0
# FSextend_penalty: -1.0
# Execution_time: 207.347351789
#
# Length:         420
# Identity NT:    339/420 80.7%
# Identity AA:    540/840 64.3%
# Gapopen:        0/420 0.0%
# Gaps:           0/420 0.0%
# FSopen:         0/420 0.0%
# FrameShift:     0/420 0.0%
# Score: 465.0
#
#
#=======================================

>G3-H2
ATGCCTGGTGCTTTCTCTCAGAACTCATCAAAAAGTCCTCAGGAGGCTCA
GTCACACTCTCCAAGAGCACAGCCATCATCTCCCACGGTACCACAGGCCT
GGTCACATGGGATGCCGCCCTCTACCTTGCAGAATGGGCCATCGAGAACC
CGGCAGCCTTCATTAACAGACGTGCTGTATTGCCCAGAAGCCATCGTGTC
GCTGGTCGGGGTCCTGCAGAGGCTGGCTGCCTGCCGGGAGCACAAGCGGG
CTCCTGAGGTCTACGTGGCCTTTACCGTCCGCAACCCAGAGACGTGCCAG
CTGTTCACCACCGAGCTAGGCCGGGATGGGATCAGATGGGAAGCGGAAGC
TCATCATGACCAGAAACTGTTTCCCTATGGAGAGCACTTGGAGATGGCAA
TGCTGAACCTCACACTGTAG

>G3-Co
ATTCCCGGAGCTTTCTCTCTGAGCTCATCAGAAAGCCTTCAGGTGACTCG
GTCACCCTCTGCGAGAGCACGGCCATCGTGTCTCATGGGACCACAGGCCT
GGTCACGTGGAACGCCGCGCTCTACCTGGCCGAGTGGGCCGTGGAGAACC
CAGCGGTCTTCGCTCACAGACGTGCTGTATTGTCCTGAAACGGTCCTCTC
CCTGGTTGGGGTCCTGCGGAAGCTCTCCACCTGCCGGAAGGACCAGCGGG
CTCCTGATGCCTACATTGCCTTCACCATCCGCAACCCGGAGACGTGCCAG
CTGTTCACCACGGAGCTGGGCCAGGCTGGGATCCCGTGGGAAGAGGTGCC
TTGTCATGACCAGAAACTGTTTCCCTACGAAGAGCACTCGGAGATGGCGA
TTCTGAAACTAACGCTGTAG
#---------------------------------------
#---------------------------------------

#=======================================
#
# Aligned_sequences: 2
# 1: G3-H1
# 2: G3-Co
# Matrix: /home/BLOSUM62.txt
# GapOpen_penalty: -11.0
# GapExtend_penalty: -1.0
# FSopen_penalty: -30.0
# FSextend_penalty: -1.0
# Execution_time: 207.950042009
#
# Length:         420
# Identity NT:    335/420 79.8%
# Identity AA:    516/840 61.4%
# Gapopen:        0/420 0.0%
# Gaps:           0/420 0.0%
# FSopen:         0/420 0.0%
# FrameShift:     0/420 0.0%
# Score: 430.0
#
#
#=======================================

>G3-H1
ATGCCCGGTGCTTTCTCTCAGAACTCATCAAAAAGCCCTCGGGAGGCTCA
GTCACACTCTCCAAGAGCACAGCCATCATCTCCCACGGCATCACAGTCCT
GGTCACATGGGATGCCGCCCTCTACCTTGCAGAATGGGCCATCGAGAACC
CAGCAGCCTTCACTGATAGACGTGCTGTATTGCCCAGAAGCCATCGTGTC
GCTGGTCGGGGTCCTGCGGAGGCTGGCTGCCTGCCGGGAGCACCAGCGGG
CTCCTCAATTCTACATGGCCCTTACCGTCTGCAACCCAGAGATGTGCCAG
CTGTTCACCACCGAGCTAGGCTGGACTGGGATCAGATGGGAAGCGGAAGC
TCATCATGACCAGAAACTGTTTCCCTACAGAGAGCACTTGGAGATGGCAA
AGCTGAACCTCACACTGTAG

>G3-Co
ATTCCCGGAGCTTTCTCTCTGAGCTCATCAGAAAGCCTTCAGGTGACTCG
GTCACCCTCTGCGAGAGCACGGCCATCGTGTCTCATGGGACCACAGGCCT
GGTCACGTGGAACGCCGCGCTCTACCTGGCCGAGTGGGCCGTGGAGAACC
CAGCGGTCTTCGCTCACAGACGTGCTGTATTGTCCTGAAACGGTCCTCTC
CCTGGTTGGGGTCCTGCGGAAGCTCTCCACCTGCCGGAAGGACCAGCGGG
CTCCTGATGCCTACATTGCCTTCACCATCCGCAACCCGGAGACGTGCCAG
CTGTTCACCACGGAGCTGGGCCAGGCTGGGATCCCGTGGGAAGAGGTGCC
TTGTCATGACCAGAAACTGTTTCCCTACGAAGAGCACTCGGAGATGGCGA
TTCTGAAACTAACGCTGTAG
#---------------------------------------
#---------------------------------------

#=======================================
#
# Aligned_sequences: 2
# 1: G3-Ch
# 2: G3-R
# Matrix: /home/BLOSUM62.txt
# GapOpen_penalty: -11.0
# GapExtend_penalty: -1.0
# FSopen_penalty: -30.0
# FSextend_penalty: -1.0
# Execution_time: 207.916113138
#
# Length:         420
# Identity NT:    314/420 74.8%
# Identity AA:    486/840 57.9%
# Gapopen:        1/420 0.2%
# Gaps:           3/420 0.7%
# FSopen:         0/420 0.0%
# FrameShift:     0/420 0.0%
# Score: 385.0
#
#
#=======================================

>G3-Ch
ATGCCCGGTGCTTTCTCTCAGTACTCATCAAAAAGCCCTCGGGAGGCTCA
GTCACACTCTCCAAGAGCACAGCCATCATCTCCCACGGCATCACAGTCCT
GGTCACATGGGATGCCACCCTCTACCTTGCAGAATGGGCCATCTAGAACC
CAGCAGCCTTCACTGATAGATGTGCTGTATTGCCCAGAAGCCATCGTGTC
GCTGGTCGGGGTCCTGCAGAGGCTGGCTGCCTGCCGGGAGCACCAGCGGG
CTCCTCAAGTCTACATGGCCCTTACCGTCCGCAACCCAGAGACGTGCCAG
CTGTTCACCACCGAGCTAGGCTGGACTGGGATCAGATGGGAAGCGGAAGC
TCATCATGACCAGAAACTGTTTCCCTACAGAGAGCACTTGGAGATGGCAA
TGCTGAACCTCACACTGTAG

>G3-R
ATTCCCGCTGCTTTCTCTCGAAGCTCATCAAAAAGCCTTCAGGAGACTCA
GTCACACTCTCTGAGAGCACAGCCATCGTGTCCCATGGCACCACAGGCTT
GGTTACATGGGACGCTGCTCTCTACCTGGCAGAATGGGCCATCGAGAACC
CAGCAGCCTTCACTGACAGATGTACTGTACTGCGGGGAAGTGACACTGTC
ACTGGTCAGGGTCCTGAGGATGCTCACTGACTGC---CAGAGGAAGAAGG
CTCCTGACGTCTATGTGGCCTATACGATCCGCAGCCAGGACACGGGCAAG
CTGTTCATCACAGAGCTAGACCGCGCTGGGATACACTGGGAAGAGGTGGC
CCCTCACACTGGCAAACTGTTCCCTTATGAAGAGCATTCGGCCATCGTAA
TCCTGAAGCTCACGCTGACC
#---------------------------------------
#---------------------------------------

#=======================================
#
# Aligned_sequences: 2
# 1: B2-202
# 2: G3-M
# Matrix: /home/BLOSUM62.txt
# GapOpen_penalty: -11.0
# GapExtend_penalty: -1.0
# FSopen_penalty: -30.0
# FSextend_penalty: -1.0
# Execution_time: 209.088390827
#
# Length:         420
# Identity NT:    308/420 73.3%
# Identity AA:    492/840 58.6%
# Gapopen:        1/420 0.2%
# Gaps:           3/420 0.7%
# FSopen:         0/420 0.0%
# FrameShift:     0/420 0.0%
# Score: 382.0
#
#
#=======================================

>B2-202
ATGCCTGGTGCTTTCTCTCAGAACTCATCAAAAAGTCCTCAGGAGGCTCA
GTCACACTCTCCAAGAGCACAGCCATCATCTCCCACGGTACCACAGGCCT
GGTCACATGGGATGCCGCCCTCTACCTTGCAGAATGGGCCATCGAGAACC
CGGCAGCCTTCATTAACAGACGTGCTGTATTGCCCAGAAGCCATCGTGTC
GCTGGTCGGGGTCCTGCAGAGGCTGGCTGCCTGCCGGGAGCACAAGCGGG
CTCCTGAGGTCTACGTGGCCTTTACCGTCCGCAACCCAGAGACATGCCAG
CTGTTCACCACCGAGCTAGGCCGGGATGGGATCAGATGGGAAGCGGAAGC
TCATCATGACCAGAAACTGTTTCCCTATGGAGAGCACTTGGAGATGGCAA
TGCTGAACCTCACACTGTAG

>G3-M
ATGCCCGCTGCTTTCTCTCAAAGCTCATCAAAAAGCCTTCAGGAAACTCA
GTTACACTCTCTGAGAGCACTGCCATCGTGTCCCATGGCACCACAGGCTT
GGTTACATGGGACGCTGCTCTCTACCTGGCAGAATGGGCCATTGAGAACC
CAGCAGCCTTCACTGACAGATGTACTGTACTGCTGGGAGATGACACTGTC
ACTGGTCAGGGTCCTGAAGATGCTCGAGGACTGC---CAGAGGAAGAGCG
CTCCTGATGTCTATGTAGCCTATACTATCCGCAGCCAGGACACAGGCAAG
CTGTTCATCGAAGAGCTAGACCGTGCTGGAATCTACTGGGAAGAGGTGCC
CCCTCACACTGGCAAACTGTTCCCTTACGAAGAGCATTCAGCCATCGTAA
TCCTGAAGCTGGTGCTGACC
#---------------------------------------
#---------------------------------------

#=======================================
#
# Aligned_sequences: 2
# 1: G3-M
# 2: G3-Co
# Matrix: /home/BLOSUM62.txt
# GapOpen_penalty: -11.0
# GapExtend_penalty: -1.0
# FSopen_penalty: -30.0
# FSextend_penalty: -1.0
# Execution_time: 208.318747997
#
# Length:         420
# Identity NT:    306/420 72.9%
# Identity AA:    510/840 60.7%
# Gapopen:        1/420 0.2%
# Gaps:           3/420 0.7%
# FSopen:         0/420 0.0%
# FrameShift:     0/420 0.0%
# Score: 407.0
#
#
#=======================================

>G3-M
ATGCCCGCTGCTTTCTCTCAAAGCTCATCAAAAAGCCTTCAGGAAACTCA
GTTACACTCTCTGAGAGCACTGCCATCGTGTCCCATGGCACCACAGGCTT
GGTTACATGGGACGCTGCTCTCTACCTGGCAGAATGGGCCATTGAGAACC
CAGCAGCCTTCACTGACAGATGTACTGTACTGCTGGGAGATGACACTGTC
ACTGGTCAGGGTCCTGAAGATGCTCGAGGACTGCCAGAGG---AAGAGCG
CTCCTGATGTCTATGTAGCCTATACTATCCGCAGCCAGGACACAGGCAAG
CTGTTCATCGAAGAGCTAGACCGTGCTGGAATCTACTGGGAAGAGGTGCC
CCCTCACACTGGCAAACTGTTCCCTTACGAAGAGCATTCAGCCATCGTAA
TCCTGAAGCTGGTGCTGACC

>G3-Co
ATTCCCGGAGCTTTCTCTCTGAGCTCATCAGAAAGCCTTCAGGTGACTCG
GTCACCCTCTGCGAGAGCACGGCCATCGTGTCTCATGGGACCACAGGCCT
GGTCACGTGGAACGCCGCGCTCTACCTGGCCGAGTGGGCCGTGGAGAACC
CAGCGGTCTTCGCTCACAGACGTGCTGTATTGTCCTGAAACGGTCCTCTC
CCTGGTTGGGGTCCTGCGGAAGCTCTCCACCTGCCGGAAGGACCAGCGGG
CTCCTGATGCCTACATTGCCTTCACCATCCGCAACCCGGAGACGTGCCAG
CTGTTCACCACGGAGCTGGGCCAGGCTGGGATCCCGTGGGAAGAGGTGCC
TTGTCATGACCAGAAACTGTTTCCCTACGAAGAGCACTCGGAGATGGCGA
TTCTGAAACTAACGCTGTAG
#---------------------------------------
#---------------------------------------

#=======================================
#
# Aligned_sequences: 2
# 1: G3-H1
# 2: G3-Ch
# Matrix: /home/BLOSUM62.txt
# GapOpen_penalty: -11.0
# GapExtend_penalty: -1.0
# FSopen_penalty: -30.0
# FSextend_penalty: -1.0
# Execution_time: 210.768553972
#
# Length:         420
# Identity NT:    411/420 97.9%
# Identity AA:    804/840 95.7%
# Gapopen:        0/420 0.0%
# Gaps:           0/420 0.0%
# FSopen:         0/420 0.0%
# FrameShift:     0/420 0.0%
# Score: 704.0
#
#
#=======================================

>G3-H1
ATGCCCGGTGCTTTCTCTCAGAACTCATCAAAAAGCCCTCGGGAGGCTCA
GTCACACTCTCCAAGAGCACAGCCATCATCTCCCACGGCATCACAGTCCT
GGTCACATGGGATGCCGCCCTCTACCTTGCAGAATGGGCCATCGAGAACC
CAGCAGCCTTCACTGATAGACGTGCTGTATTGCCCAGAAGCCATCGTGTC
GCTGGTCGGGGTCCTGCGGAGGCTGGCTGCCTGCCGGGAGCACCAGCGGG
CTCCTCAATTCTACATGGCCCTTACCGTCTGCAACCCAGAGATGTGCCAG
CTGTTCACCACCGAGCTAGGCTGGACTGGGATCAGATGGGAAGCGGAAGC
TCATCATGACCAGAAACTGTTTCCCTACAGAGAGCACTTGGAGATGGCAA
AGCTGAACCTCACACTGTAG

>G3-Ch
ATGCCCGGTGCTTTCTCTCAGTACTCATCAAAAAGCCCTCGGGAGGCTCA
GTCACACTCTCCAAGAGCACAGCCATCATCTCCCACGGCATCACAGTCCT
GGTCACATGGGATGCCACCCTCTACCTTGCAGAATGGGCCATCTAGAACC
CAGCAGCCTTCACTGATAGATGTGCTGTATTGCCCAGAAGCCATCGTGTC
GCTGGTCGGGGTCCTGCAGAGGCTGGCTGCCTGCCGGGAGCACCAGCGGG
CTCCTCAAGTCTACATGGCCCTTACCGTCCGCAACCCAGAGACGTGCCAG
CTGTTCACCACCGAGCTAGGCTGGACTGGGATCAGATGGGAAGCGGAAGC
TCATCATGACCAGAAACTGTTTCCCTACAGAGAGCACTTGGAGATGGCAA
TGCTGAACCTCACACTGTAG
#---------------------------------------
#---------------------------------------

#=======================================
#
# Aligned_sequences: 2
# 1: G2-R
# 2: G3-Co
# Matrix: /home/BLOSUM62.txt
# GapOpen_penalty: -11.0
# GapExtend_penalty: -1.0
# FSopen_penalty: -30.0
# FSextend_penalty: -1.0
# Execution_time: 212.019400835
#
# Length:         513
# Identity NT:    136/513 26.5%
# Identity AA:    192/1026 18.7%
# Gapopen:        7/513 1.4%
# Gaps:           144/513 28.1%
# FSopen:         0/513 0.0%
# FrameShift:     0/513 0.0%
# Score: -58.0
#
#
#=======================================

>G2-R
ATGGCGCCTGAGGACCACGAGGGGGCCACGTCTCTGCTGCAGAGTTTCGA
G---------CGCCGCTTCCTGGCGGCTCGCGCGCTGCCCTCTTTT----
-----------CCCTGGCAGAGCCTAGAAGAAAAACTAAGGGAGCCCTCA
GGTTCTGAGCTGTTGCTGGCTATTTTGCAGAAGACTGTGAAGCACCCTGT
GTGTGTCCAGCATGGGCCCTCTCTGAAGTATTCCCGCTGCTTTCTCTCGA
AGCTCATCAAAAAGCCTTCAGGAGACTCAGTCACACTCTCTGAGAGCACA
GCCATCGTGTCCCATGGCACCACAGGCTTGGTTACATGGGACGCTGCTCT
CTACCTGGCAGAATGGGCCATCGAGAACCCAGCAGCCTTCACTGACAGAT
GTACTGTACTGCGGGGAAGTGACACTGTCACTGGTCAGGGTCCT---GAG
GATGCTCACTGACTGCCAGAGGAAGAAGGCTCCTGACGT-----------
-------------

>G3-Co
ATT---------------CCCGGAGCTTTCTCTCTGAGCTCATCAGAAAG
CCTTCAGGTGACTCGGTCACCCTCTGCGAGAGCACGGCCATCGTGTCTCA
TGGGACCACAGGCCTGGTCACGTGGAACGCCGCGCTCTACCTGGCCGAGT
GGG-----------------------------------------------
-------------------CCGTGGAGAACCCAGCGGTCTTCGCTCACAG
ACGTGCTGTATTGTCCTGAA------------ACGGTCCTCTCCCTGGTT
GGGGTCCTGCGGAAGCTCTCCACCTGCCGGAAGGACCAGCGGGCTCCTGA
TGCCTACATTGCCTTCACCATCCGCAACCCGGAGACGTGCCAGCTGTTCA
CCACGGAGCTGGGCCAGGCTGGGATCCCGTGGGAAGAGGTGCCTTGTCAT
GACCAGAAACTGTTTCCCTACGAAGAGCACTCGGAGATGGCGATTCTGAA
ACTAACGCTGTAG
#---------------------------------------
#---------------------------------------

#=======================================
#
# Aligned_sequences: 2
# 1: G3-Ch
# 2: G3-Co
# Matrix: /home/BLOSUM62.txt
# GapOpen_penalty: -11.0
# GapExtend_penalty: -1.0
# FSopen_penalty: -30.0
# FSextend_penalty: -1.0
# Execution_time: 210.495101929
#
# Length:         420
# Identity NT:    334/420 79.5%
# Identity AA:    522/840 62.1%
# Gapopen:        0/420 0.0%
# Gaps:           0/420 0.0%
# FSopen:         0/420 0.0%
# FrameShift:     0/420 0.0%
# Score: 443.0
#
#
#=======================================

>G3-Ch
ATGCCCGGTGCTTTCTCTCAGTACTCATCAAAAAGCCCTCGGGAGGCTCA
GTCACACTCTCCAAGAGCACAGCCATCATCTCCCACGGCATCACAGTCCT
GGTCACATGGGATGCCACCCTCTACCTTGCAGAATGGGCCATCTAGAACC
CAGCAGCCTTCACTGATAGATGTGCTGTATTGCCCAGAAGCCATCGTGTC
GCTGGTCGGGGTCCTGCAGAGGCTGGCTGCCTGCCGGGAGCACCAGCGGG
CTCCTCAAGTCTACATGGCCCTTACCGTCCGCAACCCAGAGACGTGCCAG
CTGTTCACCACCGAGCTAGGCTGGACTGGGATCAGATGGGAAGCGGAAGC
TCATCATGACCAGAAACTGTTTCCCTACAGAGAGCACTTGGAGATGGCAA
TGCTGAACCTCACACTGTAG

>G3-Co
ATTCCCGGAGCTTTCTCTCTGAGCTCATCAGAAAGCCTTCAGGTGACTCG
GTCACCCTCTGCGAGAGCACGGCCATCGTGTCTCATGGGACCACAGGCCT
GGTCACGTGGAACGCCGCGCTCTACCTGGCCGAGTGGGCCGTGGAGAACC
CAGCGGTCTTCGCTCACAGACGTGCTGTATTGTCCTGAAACGGTCCTCTC
CCTGGTTGGGGTCCTGCGGAAGCTCTCCACCTGCCGGAAGGACCAGCGGG
CTCCTGATGCCTACATTGCCTTCACCATCCGCAACCCGGAGACGTGCCAG
CTGTTCACCACGGAGCTGGGCCAGGCTGGGATCCCGTGGGAAGAGGTGCC
TTGTCATGACCAGAAACTGTTTCCCTACGAAGAGCACTCGGAGATGGCGA
TTCTGAAACTAACGCTGTAG
#---------------------------------------
#---------------------------------------

#=======================================
#
# Aligned_sequences: 2
# 1: G2-H3
# 2: B2-202
# Matrix: /home/BLOSUM62.txt
# GapOpen_penalty: -11.0
# GapExtend_penalty: -1.0
# FSopen_penalty: -30.0
# FSextend_penalty: -1.0
# Execution_time: 213.402925968
#
# Length:         625
# Identity NT:    257/625 41.1%
# Identity AA:    510/1250 40.8%
# Gapopen:        2/625 0.3%
# Gaps:           368/625 58.9%
# FSopen:         1/625 0.2%
# FrameShift:     254/625 40.6%
# Score: 73.5
#
#
#=======================================

>G2-H3
ATGGCGCCCGAGGAGAACGCGGGGACCGAACTCTTGCTGCAGGGTTTTGA
GCGCCGCTTCCTGGCGGTGCGCACACTGCGCTCCTTCCCCTGGCAGAGCT
TAGAGGCAAAGTTAAGAGACTCATCAGATTCTGAGCTGCTGCGGGATATT
TTGCAGAAGACTGTGAGGCATCCTGTGTGTGTGAAGCACCCGCCGTCAGT
CAAGTATGCCTGGTGCTTTCTCTCAGAACTCATCAAAAAGTCCTCAGGAG
GCTCAGTCACACTCTCCAAGAGCACAGCCATCATCTCCCACGGTACCACA
GGCCTGGTCACATGGGATGCCGCCCTCTACCTTGCAGAATGGGCCATCGA
GAACCCGGCAGCCTTCATTAACAGACGTGCTGTATTGCCCAGAAGCCATC
GTGTCGCTGGTCGGGGTCCTGCAGAGGCTGGCTGCCTGCCGGGAGCACAA
GCGGGCTCCTGA--------------------------------------
--------------------------------------------------
--------------------------------------------------
-------------------------

>B2-202
ATG-----------------------------------------------
--------------------------------------------------
--------------------------------------------------
--------------------------------------------------
--------CCTGGTGCTTTCTCTCAGAACTCATCAAAAAGTCCTCAGGAG
GCTCAGTCACACTCTCCAAGAGCACAGCCATCATCTCCCACGGTACCACA
GGCCTGGTCACATGGGATGCCGCCCTCTACCTTGCAGAATGGGCCATCGA
GAACCCGGCAGCCTTCATTAACAGACGTGCTGTATTGCCCAGAAGCCATC
GTGTCGCTGGTCGGGGTCCTGCAGAGGCTGGCTGCCTGCCGGGAGCACAA
GCGGGCTCCTGAGGTCTACGTGGCCTTTACCGTCCGCAACCCAGAGACAT
GCCAGCTGTTCACCACCGAGCTAGGCCGGGATGGGATCAGATGGGAAGCG
GAAGCTCATCATGACCAGAAACTGTTTCCCTATGGAGAGCACTTGGAGAT
GGCAATGCTGAACCTCACACTGTAG
#---------------------------------------
#---------------------------------------

#=======================================
#
# Aligned_sequences: 2
# 1: C1-002
# 2: G3-R
# Matrix: /home/BLOSUM62.txt
# GapOpen_penalty: -11.0
# GapExtend_penalty: -1.0
# FSopen_penalty: -30.0
# FSextend_penalty: -1.0
# Execution_time: 215.172171116
#
# Length:         537
# Identity NT:    145/537 27.0%
# Identity AA:    162/1074 15.1%
# Gapopen:        8/537 1.5%
# Gaps:           159/537 29.6%
# FSopen:         0/537 0.0%
# FrameShift:     0/537 0.0%
# Score: -78.0
#
#
#=======================================

>C1-002
ATGGCGCCCGAGGAGAACGCGGGGAGCGAACTCTTGCTGCAGAGTTTCAA
GCGCCGCTTCCTGGCAGCGCGC----------------------------
--------GCCCTGCGCTCCTTCCGCTGGCAGAGCTTAGAAGCAAAGTTA
AGAGACTCATCAGATTCTGAGCTGCTGCGGGATATTTTGCAGAAGCACGA
GGCTGTCCACACAGAGCCTTTGGATGAGCTGTACGAGGTGCTGGTGGAGA
CCCTGATGGCCAAGGAGTCCACCCAGGGCCACCGGAGCTATTTGCTGACG
TGCTGTATTGCCCAGAAGCCATCGTGTCGCTGGTCGGGGTCCTGCGGA--
-GGCTGGCTGCCTGCCGGGAGCACCAGCGGGCTCCTCAATTCTACATGGC
CCTTACCGTCTGCAACCCAGAGATGTGCCAGCTGTTCACCACCGAGCTAT
GCTGGACTGGGATCAGATGGGAAGCGGAAGCTCATCATGACCAGAAACTG
TTTCCCTACAGAGAGCACTTGGAGATGGCAAAGCTGA

>G3-R
ATTCCCGCTGCTTTCTCTCGAAGCTCATCAAAAAGCCTTCAGGAGACTCA
GTCACACTCTCTGAGAGCACAGCCATCGTGTCCCATGGCACCACAGGCTT
GGTTACATGGGACGCTGCTCTCTACCTGGCAGAATGGGCCATCGAGAACC
CAGCAGCCTTCA------------CTGACAGATGTACTGTACTGCGGGGA
AGTG------ACACTGTCACTGGTCAGGGTCCTGAGGATGCTCACTGAC-
--TGCCAGAGGAAGAAGGCTCCTGACGTCTATGTGGCCTATACGATCCGC
AGCCAGGACACGGGCAAGCTGTTCATCACAGAGCTAGACCGCGCTGGGAT
ACACTGGGAAGAGGTGGCCCCTCACACTGGCAAACTG---------TTCC
CT---------------------------------------------TAT
GAAGAGCATTCGGCCATCGTAATCCTGAAGCTCACGCTGACC--------
-------------------------------------
#---------------------------------------
#---------------------------------------

#=======================================
#
# Aligned_sequences: 2
# 1: C1-002
# 2: G3-H1
# Matrix: /home/BLOSUM62.txt
# GapOpen_penalty: -11.0
# GapExtend_penalty: -1.0
# FSopen_penalty: -30.0
# FSextend_penalty: -1.0
# Execution_time: 216.178406954
#
# Length:         521
# Identity NT:    288/521 55.3%
# Identity AA:    546/1042 52.4%
# Gapopen:        5/521 1.0%
# Gaps:           124/521 23.8%
# FSopen:         1/521 0.2%
# FrameShift:     235/521 45.1%
# Score: 163.0
#
#
#=======================================

>C1-002
ATGGCG---------CCCGAGGAGAACGCGGGGAGCGAACTCTTGCTGCA
GAGTTTCAAGCGCCGCTTCCTGGCAGCGCGCGCCCTGCGCTCCTTCCGCT
GGCAGAGCTTAGAAGCAAAGTTAAGAGACTCATCAGATTCTGAGCTGCTG
CGGGATATTTTGCAGAAGCACGAGGCTGTCCACACAGAGCCTTTGGATGA
GCTGTACGAGGTGCTGGTGGAGACCCTGATGGCCAAGGAGTCCACCCAGG
GCCACCGGAGCTATTTGCTGACGTGCTGTATTGCCCAGAAGCCATCGTGT
CGCTGGTCGGGGTCCTGCGGAGGCTGGCTGCCTGCCGGGAGCACCAGCGG
GCTCCTCAATTCTACATGGCCCTTACCGTCTGCAACCCAGAGATGTGCCA
GCTGTTCACCACCGAGCTATGCTGGACTGGGATCAGATGGGAAGCGGAAG
CTCATCATGACCAGAAACTGTTTCCCTACAGAGAGCACTTGGAGATGGCA
AAGC--------------TGA

>G3-H1
ATGCCCGGTGCTTTCTCTCAGAACTCATCAAAAAGCCCTCGGGAGGCTCA
GTCACACTCTCCAAGAGCACAGCCATCATCTCCCACGGCATCACAGTCCT
GGTCA---------------------------------------------
------------------------------CATGGGATGCCG--------
----------------CCCTCTACCTTGCAGAATGGGCCATCGAGAACCC
AGCAGCCTTCACTGATA--GACGTGCTGTATTGCCCAGAAGCCATCGTGT
CGCTGGTCGGGGTCCTGCGGAGGCTGGCTGCCTGCCGGGAGCACCAGCGG
GCTCCTCAATTCTACATGGCCCTTACCGTCTGCAACCCAGAGATGTGCCA
GCTGTTCACCACCGAGCTAGGCTGGACTGGGATCAGATGGGAAGCGGAAG
CTCATCATGACCAGAAACTGTTTCCCTACAGAGAGCACTTGGAGATGGCA
AAGCTGAACCTCACACTGTAG
#---------------------------------------
#---------------------------------------

#=======================================
#
# Aligned_sequences: 2
# 1: G1-H3
# 2: G3-R
# Matrix: /home/BLOSUM62.txt
# GapOpen_penalty: -11.0
# GapExtend_penalty: -1.0
# FSopen_penalty: -30.0
# FSextend_penalty: -1.0
# Execution_time: 216.456732035
#
# Length:         555
# Identity NT:    134/555 24.1%
# Identity AA:    168/1110 15.1%
# Gapopen:        9/555 1.6%
# Gaps:           195/555 35.1%
# FSopen:         0/555 0.0%
# FrameShift:     0/555 0.0%
# Score: -79.0
#
#
#=======================================

>G1-H3
ATGGCGCCCGAGGAGAACGCGGGGACCGAACTCTTGCTGCAGGGTTTTGA
GCGCCGCTTCCTGGCGGTGCGCACACTGCGCTCCTTCCCC----------
--------------------------------TGGCAGAGCTTAGAGGCA
AAGTTAAGAGACTCATCAGATTCTGAGCTGCTGCGGGATATTTTGCAGAA
GCACGAGGCTGTCCACACGGAGCCTTTGGACAAACTGTACGAGGTGCTCG
CGGAGACTCTGATGGCCAAGGAGTCCACCCAGGGCCACCGGAGCTATTTG
CTGACGTGCTGTATTGCCCAGAAGCCATCGTGTCGCTGGTCGGGGTCCTG
CAGAGGCTGGCTGCCTGCCGGGAGCACAAGCGGGCTCCTGAGGTCTACGT
GGCCTTTACCGTCCGCAACCCAGAGACATGCCAGCTGTTCACCACCGAGC
TAGGCCGGGATGGGATCAGATGGGAAGCGGAAGCTCATCATGACCAGAAA
CTGTTTCCCTATGGAGAGC---------------ACTTGGAGATGGCAAT
GCTGA

>G3-R
ATTCCCGCTGCTTTCTCTCGAAGCTCATCAAAAAGCCTTCAG------GA
GACTCAGTCACACTCTCTGAGAGCACAGCCATCGTGTCCCATGGCACCAC
AGGCTTGGTTACATGGGACGCTGCTCTCTACCTGGCAGAATGGGCCATCG
AGAACCCAGCAGCCTTCA------------CTGACAGATGTACTGTACTG
CGGGGAAGTG------ACACTGTCACTGGTCAGGGTCCTGAGGATGCTCA
CTGAC---TGCCAGAGGAAGAAGGCTCCTGACGTCTATGTGGCCTATACG
ATC-----------------------------------------------
----------------CGCAGCCAGGACACGGGCAAGCTGTTCATCACA-
--GAGCTAGACCGCGCTGGGATACACTGGGAAGAGGTGGCCCCT------
---------------------------------------CACACTGGCAA
ACTGTTCCCTTATGAAGAGCATTCGGCCATCGTAATCCTGAAGCTCACGC
TGACC
#---------------------------------------
#---------------------------------------

#=======================================
#
# Aligned_sequences: 2
# 1: G1-M
# 2: G3-H1
# Matrix: /home/BLOSUM62.txt
# GapOpen_penalty: -11.0
# GapExtend_penalty: -1.0
# FSopen_penalty: -30.0
# FSextend_penalty: -1.0
# Execution_time: 216.659184933
#
# Length:         525
# Identity NT:    153/525 29.1%
# Identity AA:    174/1050 16.6%
# Gapopen:        7/525 1.3%
# Gaps:           135/525 25.7%
# FSopen:         0/525 0.0%
# FrameShift:     0/525 0.0%
# Score: -50.0
#
#
#=======================================

>G1-M
ATGGCGCCTGAGGACCACGAGGGGGCCACGTCTCTGCTGCAGAGTTTCGA
GCGCCGCTTCCTGGCGGCTCGCGCGCTGCCCTCCTTTCCCTGGCAGAGCC
TAGAAGAAAAACTAAAGGACCCCTCGGGTTCTGAGCTGTTGCTGGCTATT
CTGCAGAGGCATGAGGCTGTACCCACGGAGCCTTTGGATGCACTGTATGA
GGCGTTGGCAGAGGTTCTGATGACCCAAGAGTCCACCCAGTGCCACCGGA
GCTATTTGCTGATGTACTGTACTGCTGGGAGATGACACTGTCACTGGTCA
GGGTCCTGAAGATGCTCGAGGACTGCCAGAGGAAGAGCGCTCCTGATGTC
TATGTAGCCTATACTATCCGCAGCCAGGACACAGGCAAGCTGTTCATCGA
AGAGCTGGACCGTGCTGGAATCTACTGGGAAG------------------
------------AGGTGCCCCCTCACACTGGCAAACTGTTCCCTTACGAA
GAGCATTCAGCCATCGTAATCCTGA

>G3-H1
ATGCCCGGTGCTTTCTCTCAGAACTCATCAAAA------AGCCCTCGGGA
GGCTCAGTCACACTCTCCAAGAGCACAGCCATCATCTCCCACGGCATCAC
AGTCCTGGTCACATGGGATGCCGCCCTCTACC------------------
TTGCAGAATGGGCCATCGAGAACCCAGCAGCCT-----------------
-TCACTGATAGACGTGCTGTATTGCCCAGAAGCCATCGTGTCGCTGGTCG
GGGTCCTGCGGAGGCTGGCTGCC---------------------------
------------TGCCGGGAGCACCAGCGGGCTCCTCAATTCTACATGGC
CCTT---ACCGTCTGCAACCCAGAGATGTGCCAGCTGTTCACCACCGAGC
TAGGCTGGACTGGGATCAGATGGGAAGCGGAAGCTCATCATGACCAGAAA
CTGTTTCCCTACAGAGAGCACTTGGAGATGGCAAAGCTGAACCTCACA--
-------------------CTGTAG
#---------------------------------------
#---------------------------------------

#=======================================
#
# Aligned_sequences: 2
# 1: C1-002
# 2: G3-M
# Matrix: /home/BLOSUM62.txt
# GapOpen_penalty: -11.0
# GapExtend_penalty: -1.0
# FSopen_penalty: -30.0
# FSextend_penalty: -1.0
# Execution_time: 217.107676983
#
# Length:         507
# Identity NT:    155/507 30.6%
# Identity AA:    192/1014 18.9%
# Gapopen:        9/507 1.8%
# Gaps:           99/507 19.5%
# FSopen:         0/507 0.0%
# FrameShift:     0/507 0.0%
# Score: -67.0
#
#
#=======================================

>C1-002
ATGGCGCCCGAGGAGAACGCGGGGAGCGAACTCTTGCTGCAGAGTTTCAA
GCGCCGCTTCCTGGCAGCGCGCGCCCTGCGCTCCTTCCGCTGGCAGAGCT
TAGAAGCAAAGTTAAGAGACTCATCAGATTCTGAGCTGCTGCGGGATATT
TTGCAGAAGCACGAGGCTGTCCACACAGAGCCTTTGGAT------GAGCT
GTACGAGGTGCTGGTGGAGACCCTGATGGCCAAGGAGTCCACCCAGGGCC
ACCGGAGCTATTTGCTGACGTGCTGTATTGCCCAGAAGCCATCGTGTCGC
TGGTCGGGGTCCTGCGGAGGCTGGCTGCCTGCCGGGAGCACCAGCGGGCT
CCTCAATTCTACATGG---CCCTTACCGTCTGCAACCCAGAGATGTGCCA
GCTGTTCACCACCGAGCTATGCTGGACTGGGATCAGATGGGAAGCGGAAG
CTCATCATGACCAGAAACTGTTTCCCTACAGAGAGCACTTGGAGATGGCA
AAGCTGA

>G3-M
ATGCCCGCTGCTTTCTCTCAAAGCTCATCAAAAAGCCTTCAGGAAACTCA
GTTACACTCTCTG------AGAGCACTGCCATCGTGTCCC---ATGGCAC
CACAGGCTTGGTTACATGGGACGCTGCTCTCTACCTGGCAGAATGGGCCA
TTGAGAACCCAGCAGCCTTCACTGACAGATGTACTGTACTGCTGGGAGAT
GACACTGTCACTGGTCAGGGTCCTGAAGATGCTCGAGGACTGCCAG----
--AGGAAGAGCGCTCCTGATGTCTATGTAGCCTATACTATCCGCAGCCAG
GACACAGGCAAGCTG------TTCATCGAAGAGCTAGACCGTGCTGGAAT
CTAC---------TGGGAAGAGGTGCCCCCTCACACTGGCAAACTGTTCC
CTTACGAAGAGCATTCAGCCATCGTAATC---------------CTGAAG
CTGGTGCTGACC--------------------------------------
-------
#---------------------------------------
#---------------------------------------

#=======================================
#
# Aligned_sequences: 2
# 1: G1-H3
# 2: G3-Ch
# Matrix: /home/BLOSUM62.txt
# GapOpen_penalty: -11.0
# GapExtend_penalty: -1.0
# FSopen_penalty: -30.0
# FSextend_penalty: -1.0
# Execution_time: 217.019870043
#
# Length:         512
# Identity NT:    279/512 54.5%
# Identity AA:    498/1024 48.6%
# Gapopen:        4/512 0.8%
# Gaps:           106/512 20.7%
# FSopen:         1/512 0.2%
# FrameShift:     235/512 45.9%
# Score: 125.5
#
#
#=======================================

>G1-H3
ATGGCGCCCGAGGAGAACGCGGGGACCGAACTCTTGCTGCAGGGTTTTGA
GCGCCGCTTCCTGGCGGTGCGCACACTGCGCTCCTTCCCCTGGCAGAGCT
TAGAGGCAAAGTTAAGAGACTCATCAGATTCTGAGCTGCTGCGGGATATT
TTGCAGAAGCACGAGGCTGTCCACACGGAGCCTTTGGACAAACTGTACGA
GGTGCTCGCGGAGACTCTGATGGCCAAGGAGTCCACCCAGGGCCACCGGA
GCTATTTGCTGACGTGCTGTATTGCCCAGAAGCCATCGTGTCGCTGGTCG
GGGTCCTGCAGAGGCTGGCTGCCTGCCGGGAGCACAAGCGGGCTCCTGAG
GTCTACGTGGCCTTTACCGTCCGCAACCCAGAGACATGCCAGCTGTTCAC
CACCGAGCTAGGCCGGGATGGGATCAGATGGGAAGCGGAAGCTCATCATG
ACCAGAAACTGTTTCCCTATGGAGAGCACTTGGAGATGGCAATGC-----
---------TGA

>G3-Ch
ATGCCC--------------------------------------------
----------------------------GGTGCTTTCTCTCAGTACTCAT
CAAAAAGCCCTCGGGAGGCTCAGTCACACTCTCCA---------------
---AGAGCACAGCCATCATCTCCCACGGCATCACAGTCCTGGTCACATGG
GATGCCACCCTCTACCTTGCAGAATGGGCCATCTAGAACCCAGCAGCCTT
CACTGATA--GATGTGCTGTATTGCCCAGAAGCCATCGTGTCGCTGGTCG
GGGTCCTGCAGAGGCTGGCTGCCTGCCGGGAGCACCAGCGGGCTCCTCAA
GTCTACATGGCCCTTACCGTCCGCAACCCAGAGACGTGCCAGCTGTTCAC
CACCGAGCTAGGCTGGACTGGGATCAGATGGGAAGCGGAAGCTCATCATG
ACCAGAAACTGTTTCCCTACAGAGAGCACTTGGAGATGGCAATGCTGAAC
CTCACACTGTAG
#---------------------------------------
#---------------------------------------

#=======================================
#
# Aligned_sequences: 2
# 1: C1-002
# 2: G3-Ch
# Matrix: /home/BLOSUM62.txt
# GapOpen_penalty: -11.0
# GapExtend_penalty: -1.0
# FSopen_penalty: -30.0
# FSextend_penalty: -1.0
# Execution_time: 217.39033103
#
# Length:         521
# Identity NT:    280/521 53.7%
# Identity AA:    516/1042 49.5%
# Gapopen:        5/521 1.0%
# Gaps:           124/521 23.8%
# FSopen:         1/521 0.2%
# FrameShift:     232/521 44.5%
# Score: 126.0
#
#
#=======================================

>C1-002
ATGGCG---------CCCGAGGAGAACGCGGGGAGCGAACTCTTGCTGCA
GAGTTTCAAGCGCCGCTTCCTGGCAGCGCGCGCCCTGCGCTCCTTCCGCT
GGCAGAGCTTAGAAGCAAAGTTAAGAGACTCATCAGATTCTGAGCTGCTG
CGGGATATTTTGCAGAAGCACGAGGCTGTCCACACAGAGCCTTTGGATGA
GCTGTACGAGGTGCTGGTGGAGACCCTGATGGCCAAGGAGTCCACCCAGG
GCCACCGGAGCTATTTGCTGACGTGCTGTATTGCCCAGAAGCCATCGTGT
CGCTGGTCGGGGTCCTGCGGAGGCTGGCTGCCTGCCGGGAGCACCAGCGG
GCTCCTCAATTCTACATGGCCCTTACCGTCTGCAACCCAGAGATGTGCCA
GCTGTTCACCACCGAGCTATGCTGGACTGGGATCAGATGGGAAGCGGAAG
CTCATCATGACCAGAAACTGTTTCCCTACAGAGAGCACTTGGAGATGGCA
A--------------AGCTGA

>G3-Ch
ATGCCCGGTGCTTTCTCTCAGTACTCATCAAAAAGCCCTCGGGAGGCTCA
GTCACACTCTCCAAGAGCACAGCCATCATCTCCCACGGCATCACAGTCCT
GGTCA---------------------------------------------
------------------------------CATGGGATGCCA--------
----------------CCCTCTACCTTGCAGAATGGGCCATCTAGAACCC
AGCAGCCTTCACTGATA--GATGTGCTGTATTGCCCAGAAGCCATCGTGT
CGCTGGTCGGGGTCCTGCAGAGGCTGGCTGCCTGCCGGGAGCACCAGCGG
GCTCCTCAAGTCTACATGGCCCTTACCGTCCGCAACCCAGAGACGTGCCA
GCTGTTCACCACCGAGCTAGGCTGGACTGGGATCAGATGGGAAGCGGAAG
CTCATCATGACCAGAAACTGTTTCCCTACAGAGAGCACTTGGAGATGGCA
ATGCTGAACCTCACACTGTAG
#---------------------------------------
#---------------------------------------

#=======================================
#
# Aligned_sequences: 2
# 1: C1-002
# 2: B2-202
# Matrix: /home/BLOSUM62.txt
# GapOpen_penalty: -11.0
# GapExtend_penalty: -1.0
# FSopen_penalty: -30.0
# FSextend_penalty: -1.0
# Execution_time: 218.010856867
#
# Length:         512
# Identity NT:    270/512 52.7%
# Identity AA:    492/1024 48.0%
# Gapopen:        4/512 0.8%
# Gaps:           106/512 20.7%
# FSopen:         1/512 0.2%
# FrameShift:     232/512 45.3%
# Score: 103.0
#
#
#=======================================

>C1-002
ATGGCGCCCGAGGAGAACGCGGGGAGCGAACTCTTGCTGCAGAGTTTCAA
GCGCCGCTTCCTGGCAGCGCGCGCCCTGCGCTCCTTCCGCTGGCAGAGCT
TAGAAGCAAAGTTAAGAGACTCATCAGATTCTGAGCTGCTGCGGGATATT
TTGCAGAAGCACGAGGCTGTCCACACAGAGCCTTTGGATGAGCTGTACGA
GGTGCTGGTGGAGACCCTGATGGCCAAGGAGTCCACCCAGGGCCACCGGA
GCTATTTGCTGACGTGCTGTATTGCCCAGAAGCCATCGTGTCGCTGGTCG
GGGTCCTGCGGAGGCTGGCTGCCTGCCGGGAGCACCAGCGGGCTCCTCAA
TTCTACATGGCCCTTACCGTCTGCAACCCAGAGATGTGCCAGCTGTTCAC
CACCGAGCTATGCTGGACTGGGATCAGATGGGAAGCGGAAGCTCATCATG
ACCAGAAACTGTTTCCCTACAGAGAGCACTTGGAGATGGCAA--------
------AGCTGA

>B2-202
ATGCCTGGTGCTTTCTCTCAGAACTCATCAAAAAGTCCTCAGGAGGCT--
-------------------------------------------CAGTCAC
ACTCTCCAAGAGCACAGCCATCATCTCCC---------------------
------------------------ACGGTACCACAGGCCTGGTCACATGG
GATGCCGCCCTCTACCTTGCAGAATGGGCCATCGAGAACCCGGCAGCCTT
CATTAACA--GACGTGCTGTATTGCCCAGAAGCCATCGTGTCGCTGGTCG
GGGTCCTGCAGAGGCTGGCTGCCTGCCGGGAGCACAAGCGGGCTCCTGAG
GTCTACGTGGCCTTTACCGTCCGCAACCCAGAGACATGCCAGCTGTTCAC
CACCGAGCTAGGCCGGGATGGGATCAGATGGGAAGCGGAAGCTCATCATG
ACCAGAAACTGTTTCCCTATGGAGAGCACTTGGAGATGGCAATGCTGAAC
CTCACACTGTAG
#---------------------------------------
#---------------------------------------

#=======================================
#
# Aligned_sequences: 2
# 1: G1-H3
# 2: G3-M
# Matrix: /home/BLOSUM62.txt
# GapOpen_penalty: -11.0
# GapExtend_penalty: -1.0
# FSopen_penalty: -30.0
# FSextend_penalty: -1.0
# Execution_time: 218.032969952
#
# Length:         552
# Identity NT:    146/552 26.4%
# Identity AA:    168/1104 15.2%
# Gapopen:        9/552 1.6%
# Gaps:           189/552 34.2%
# FSopen:         0/552 0.0%
# FrameShift:     0/552 0.0%
# Score: -66.0
#
#
#=======================================

>G1-H3
ATGGCGCCCGAGGAGAACGCGGGGACCGAACTCTTGCTGCAGGGTTTTGA
GCGCCGCTTCCTGGCGGTGCGCACACTGCGCTCCTTCCCC----------
--------------------------------TGGCAGAGCTTAGAGGCA
AAGTTAAGAGACTCATCAGATTCTGAGCTGCTGCGGGATATTTTGCAGAA
GCACGAGGCTGTCCACACGGAGCCTTTGGACAAACTGTACGAGGTGCTCG
CGGAGACTCTGATGGCCAAGGAGTCCACCCAGGGCCACCGGAGCTATTTG
CTGACGTGCTGTATTGCCCAGAAGCCATCGTGTCGCTGGTCGGGGTCCTG
CAGAGGCTGGCTGCCTGCCGGGAGCACAAGCGGGCTCCTGAGGTCTACGT
GGCCTTTACCGTCCGCAACC------------CAGAGACATGCCAGCTGT
TCACCACCGAGCTAGGCCGGGATGGGATCAGATGGGAAGCGGAAGCTCAT
CATGACCAGAAACTGTTTCCCTATGGAGAGCACTTGGAGATGGCAATGCT
GA

>G3-M
ATGCCCGCTGCTTTCTCTCAAAGCTCATCAAAAAGCCTTCAG------GA
AACTCAGTTACACTCTCTGAGAGCACTGCCATCGTGTCCCATGGCACCAC
AGGCTTGGTTACATGGGACGCTGCTCTCTACCTGGCAGAATGGGCCATTG
AGAACCCAGCAGCCTTCA------------CTGACAGATGTACTGTACTG
CTGGGAGATG------ACACTGTCACTGGTCAGGGTCCTGAAGATGCTC-
--GAGGACTGCCAGAGGAAGAGCGCTCCTGATGTCTATGTAGCCTATACT
ATC------------------------------CGCAGCCAGGACACAGG
CAAGCTGTTCATCGAAGAGCTAGACCGTGCTGGAATCTACTGGGAAGAGG
TGCCCCCTCACACTGGCAAACTGTTCCCTTACGAAGAGCATTCAGCCATC
GTA---------------------------------ATCCTGAAGCTGGT
GCTGACC-------------------------------------------
--
#---------------------------------------
#---------------------------------------

#=======================================
#
# Aligned_sequences: 2
# 1: G1-H2
# 2: G3-R
# Matrix: /home/BLOSUM62.txt
# GapOpen_penalty: -11.0
# GapExtend_penalty: -1.0
# FSopen_penalty: -30.0
# FSextend_penalty: -1.0
# Execution_time: 218.25272584
#
# Length:         555
# Identity NT:    142/555 25.6%
# Identity AA:    168/1110 15.1%
# Gapopen:        8/555 1.4%
# Gaps:           195/555 35.1%
# FSopen:         0/555 0.0%
# FrameShift:     0/555 0.0%
# Score: -75.0
#
#
#=======================================

>G1-H2
ATGGCGCCCGAGGAGAACGCGGGGACCGAACTCTTGCTGCAGGGTTTTGA
GCGCCGCTTCCTGGCGGTGCGCACACTGCGCTCCTTCCCC----------
--------------------------------TGGCAGAGCTTAGAGGCA
AAGTTAAGAGACTCATCAGATTCTGAGCTGCTGCGGGATATTTTGCAGAA
GCACGAGGCTGTCCACACGGAGCCTTTGGACAAACTGTACGAGGTGCTCA
CGGAGACTCTGATGGCCAAGGAGTCCACCCAGGGCCACCGGAGCTATTTG
CTGACGTGCTGTATTGCCCAGAAGCCATCGTGTCGCTGGTCGGGGTCCTG
CAGAGGCTGGCTGCCTGCCGGGAGCACAAGCGGGCTCCTGAGGTCTACGT
GGCCTTTACCGTCCGCAACCCAGAGACGTGCCAGCTGTTCACCACCGAGC
TAGGCCGGGATGGGATCAGATGGGAAGCGGAAGCTCATCATGACCAGAAA
CTGTTTCCCTATGGAGAGC---------------ACTTGGAGATGGCAAT
GCTGA

>G3-R
ATTCCCGCTGCTTTCTCTCGAAGCTCATCAAAAAGCCTTCAG------GA
GACTCAGTCACACTCTCTGAGAGCACAGCCATCGTGTCCCATGGCACCAC
AGGCTTGGTTACATGGGACGCTGCTCTCTACCTGGCAGAATGGGCCATCG
AGAACCCAGCAGCCTTCA------------CTGACAGATGTACTGTACTG
CGGGGAAGTG------ACACTGTCACTGGTCAGGGTCCTGAGGATGCTCA
CTGAC---TGCCAGAGGAAGAAGGCTCCTGACGTCTATGTGGCCTATACG
ATCCGCAGC-----------------------------------------
----------------------------------------CAGGACACGG
GCAAGCTGTTCATCACAGAGCTAGACCGCGCT------------------
------------GGGATACACTGGGAAGAGGTGGCCCCTCACACTGGCAA
ACTGTTCCCTTATGAAGAGCATTCGGCCATCGTAATCCTGAAGCTCACGC
TGACC
#---------------------------------------
#---------------------------------------

#=======================================
#
# Aligned_sequences: 2
# 1: G1-R
# 2: G3-Co
# Matrix: /home/BLOSUM62.txt
# GapOpen_penalty: -11.0
# GapExtend_penalty: -1.0
# FSopen_penalty: -30.0
# FSextend_penalty: -1.0
# Execution_time: 218.121542931
#
# Length:         543
# Identity NT:    138/543 25.4%
# Identity AA:    204/1086 18.8%
# Gapopen:        8/543 1.5%
# Gaps:           171/543 31.5%
# FSopen:         0/543 0.0%
# FrameShift:     0/543 0.0%
# Score: -62.0
#
#
#=======================================

>G1-R
ATGGCGCCTGAGGACCACGAGGGGGCCACGTCTCTGCTGCAGAGTTTCGA
G---------CGCCGCTTCCTGGCGGCTCGCGCGCTGCCCTCTTTT----
-----------CCCTGGCAGAGCCTAGAAGAAAAACTAAGGGAGCCCTCA
GGTTCTGAGCTGTTGCTGGCTATTTTGCAGAAGCATGAGGCCGTACCCAT
GGAGCCTTTGGATGCACTGTATGAGGCGCTGGCAGAAGTTCTGATGGCCA
GAGAGTCCACCCAGTGCCACCGGAGCTATTTGCTGATGTACTGTACTGCG
GGGAAGTGACACTGTCACTGGTCAGGGTCCTGAGGATGCTCACTGACTGC
CAGAGGAAGAAGGCTCCTGACGTCTATGTGGCCTATACGATCCGCAGCCA
GGACACGGGCAAGCTGTTCATCACAGAGCTGGACCGCGCTGGGATACACT
GGGAAGAGGTGGCCCCTCACACTGGCAAACTGTTCCCTTATG--------
----------------AAGAGCATTCGGCCATCGTAATCCTGA

>G3-Co
ATT---------------CCCGGAGCTTTCTCTCTGAGCTCATCAGAAAG
CCTTCAGGTGACTCGGTCACCCTCTGCGAGAGCACGGCCATCGTGTCTCA
TGGGACCACAGGCCTGGTCACGTGGAACGCCGCGCTCTACCTGGCCGAGT
GGG-----------------------------------------------
----CCGTGGAGAACCCAGCGGTCTTCGCTCACAGACGTGCTGTATTGTC
CTGAAACGGTCCTCTCCCTGGTTGGGGTCCTGCGGAAGCTCTCCACC---
------------------------------------TGCCGGAAGGACCA
GCGGGCTCCTGATGCCTAC---------------ATTGCCTTCACCATCC
GCAACCCGGAGACGTGCCAGCTGTTCACC---ACGGAGCTGGGCCAGGCT
GGGATCCCGTGGGAAGAGGTGCCTTGTCATGACCAGAAACTGTTTCCCTA
CGAAGAGCACTCGGAGATGGCGATTCTGAAACTAACGCTGTAG
#---------------------------------------
#---------------------------------------

#=======================================
#
# Aligned_sequences: 2
# 1: G1-Ch
# 2: B2-202
# Matrix: /home/BLOSUM62.txt
# GapOpen_penalty: -11.0
# GapExtend_penalty: -1.0
# FSopen_penalty: -30.0
# FSextend_penalty: -1.0
# Execution_time: 218.867400169
#
# Length:         512
# Identity NT:    275/512 53.7%
# Identity AA:    510/1024 49.8%
# Gapopen:        6/512 1.2%
# Gaps:           106/512 20.7%
# FSopen:         1/512 0.2%
# FrameShift:     235/512 45.9%
# Score: 125.5
#
#
#=======================================

>G1-Ch
ATGGCGCCCGAGGAGAACGCGGGGAGCGAACTCTTGCTGCAGAGTTTCAA
GCGCCGCTTCCTGGCGGCGCGCGCCCTGCGCTCCTTCCCCTGGCAGAGCT
TAGAAGCAAAGTTAAGTGACCCATCAGATTCTGAGCTTCTGTGGGATATT
TTGCAGAAGCACGAGGCTGTCCACACAGAGCCTTTGGACGAGCTGTACAA
GGCGTTGGCGGAGACCCTGATGGCCAAGGAGTCCACCCAGGGCCACCGGA
GCTATTTGCTGATGTGCTGTATTGCCCAGAAGCCATCGTGTCGCTGGTCG
GGGTCCTGCAGAGGCTGGCTGCCTGCCGGGAGCACCAGCGGGCTCCTCAA
GTCTACATGGCCCTTACCGTCCGCAACCCAGAGACGTGCCAGCTGTTCAC
CACCGAGCTATGCTGGACTGGGATCAGATGGGAAGCGGAAGCTCATCATG
ACCAGAAACTGTTTCCCTACAGAGAGCACTTGGAGATGGCAATGC-----
---------TGA

>B2-202
ATGCCTGGTGCTTTCTCTCAGAACTCA-----------------------
----------------TCAAAAAGTCCTCAGGAGGCTCAGTCACACTCTC
CAAGAGCACAGCCATCATCTCCCACGGTACCACAG---GCCTGGTCA---
---------------------CATGGGATGCCG-----------------
-------CCCTCTACCTTGCAGAATGGGCCATCGAGAACCCGGCAGCCTT
CATTAACA--GACGTGCTGTATTGCCCAGAAGCCATCGTGTCGCTGGTCG
GGGTCCTGCAGAGGCTGGCTGCCTGCCGGGAGCACAAGCGGGCTCCTGAG
GTCTACGTGGCCTTTACCGTCCGCAACCCAGAGACATGCCAGCTGTTCAC
CACCGAGCTAGGCCGGGATGGGATCAGATGGGAAGCGGAAGCTCATCATG
ACCAGAAACTGTTTCCCTATGGAGAGCACTTGGAGATGGCAATGCTGAAC
CTCACACTGTAG
#---------------------------------------
#---------------------------------------

#=======================================
#
# Aligned_sequences: 2
# 1: G1-Co
# 2: G3-R
# Matrix: /home/BLOSUM62.txt
# GapOpen_penalty: -11.0
# GapExtend_penalty: -1.0
# FSopen_penalty: -30.0
# FSextend_penalty: -1.0
# Execution_time: 218.15503788
#
# Length:         555
# Identity NT:    139/555 25.0%
# Identity AA:    174/1110 15.7%
# Gapopen:        8/555 1.4%
# Gaps:           195/555 35.1%
# FSopen:         0/555 0.0%
# FrameShift:     0/555 0.0%
# Score: -67.0
#
#
#=======================================

>G1-Co
ATGGCGCAGGAGGAGAGAGCGGATGCCGCGCGCCTGCTGCGGGGTTTCGA
GCGCCGCTTCTTGGCGGCGCGCGCCCTGCGCTCCTTTCCC----------
--------------------------------TGGCAGAGCCTAGAAGAG
AAACTAAGGGACTCGTCAGGCTCCGAGCTGCTGCTGGATATTTTGCAGAA
GCACGAGGCTGTCCACACGGAGCCGTTGGACGAGCTGTACCAGGCGCTGG
CCGAGGTCCTGACGGCCGAGGACCCCACCCACTGCCACCGGAGCTATCTG
CTGACGTGCTGTATTGTCCTGAAACGGTCCTCTCCCTGGTTGGGGTCCTG
CGGAAGCTCTCCACCTGCCGGAAGGACCAGCGGGCTCCTGATGCCTACAT
TGCCTTCACCATCCGCAACCCGGAGACGTGCCAGCTGTTCACCACGGAGC
TGGGCCAGGCTGGGATCCCGTGGGAAGAGGTGCCTTGTCATGACCAGAAA
CTGTTTCCCTACGAAGAGC---------------ACTCGGAGATGGCGAT
TCTGA

>G3-R
ATTCCCGCTGCTTTCTCTCGAAGCTCATCAAAAAGCCTTCAG------GA
GACTCAGTCACACTCTCTGAGAGCACAGCCATCGTGTCCCATGGCACCAC
AGGCTTGGTTACATGGGACGCTGCTCTCTACCTGGCAGAATGGGCCATCG
AGAACCCAGCAGCCTTCA------------CTGACAGATGTACTGTAC--
-------------------------TGCGGGGAAGTGACACTGTCACTGG
TCAGGGTCCTGAGG---------------------------------ATG
CTCACTGACTGCCAGAGGAAGAAGGCTCCTGACGTCTATGTGGCCTATAC
GATCCGCAGCCAGGACACGGGCAAG---------CTGTTCATCACAGAGC
TAGAC---------------------------------------------
------CGCGCTGGGATACACTGGGAAGAGGTGGCCCCTCACACTGGCAA
ACTGTTCCCTTATGAAGAGCATTCGGCCATCGTAATCCTGAAGCTCACGC
TGACC
#---------------------------------------
#---------------------------------------

#=======================================
#
# Aligned_sequences: 2
# 1: G1-H3
# 2: B2-202
# Matrix: /home/BLOSUM62.txt
# GapOpen_penalty: -11.0
# GapExtend_penalty: -1.0
# FSopen_penalty: -30.0
# FSextend_penalty: -1.0
# Execution_time: 218.989485979
#
# Length:         512
# Identity NT:    294/512 57.4%
# Identity AA:    540/1024 52.7%
# Gapopen:        4/512 0.8%
# Gaps:           106/512 20.7%
# FSopen:         1/512 0.2%
# FrameShift:     235/512 45.9%
# Score: 161.0
#
#
#=======================================

>G1-H3
ATGGCGCCCGAGGAGAACGCGGGGACCGAACTCTTGCTGCAGGGTTTTGA
GCGCCGCTTCCTGGCGGTGCGCACACTGCGCTCCTTCCCCTGGCAGAGCT
TAGAGGCAAAGTTAAGAGACTCATCAGATTCTGAGCTGCTGCGGGATATT
TTGCAGAAGCACGAGGCTGTCCACACGGAGCCTTTGGACAAACTGTACGA
GGTGCTCGCGGAGACTCTGATGGCCAAGGAGTCCACCCAGGGCCACCGGA
GCTATTTGCTGACGTGCTGTATTGCCCAGAAGCCATCGTGTCGCTGGTCG
GGGTCCTGCAGAGGCTGGCTGCCTGCCGGGAGCACAAGCGGGCTCCTGAG
GTCTACGTGGCCTTTACCGTCCGCAACCCAGAGACATGCCAGCTGTTCAC
CACCGAGCTAGGCCGGGATGGGATCAGATGGGAAGCGGAAGCTCATCATG
ACCAGAAACTGTTTCCCTATGGAGAGCACTTGGAGATGGCAATGC-----
---------TGA

>B2-202
ATGCCT--------------------------------------------
----------------------------GGTGCTTTCTCTCAGAACTCAT
CAAAAAGTCCTCAGGAGGCTCAGTCACACTCTCCA---------------
---AGAGCACAGCCATCATCTCCCACGGTACCACAGGCCTGGTCACATGG
GATGCCGCCCTCTACCTTGCAGAATGGGCCATCGAGAACCCGGCAGCCTT
CATTAACA--GACGTGCTGTATTGCCCAGAAGCCATCGTGTCGCTGGTCG
GGGTCCTGCAGAGGCTGGCTGCCTGCCGGGAGCACAAGCGGGCTCCTGAG
GTCTACGTGGCCTTTACCGTCCGCAACCCAGAGACATGCCAGCTGTTCAC
CACCGAGCTAGGCCGGGATGGGATCAGATGGGAAGCGGAAGCTCATCATG
ACCAGAAACTGTTTCCCTATGGAGAGCACTTGGAGATGGCAATGCTGAAC
CTCACACTGTAG
#---------------------------------------
#---------------------------------------

#=======================================
#
# Aligned_sequences: 2
# 1: G1-Ch
# 2: G3-H1
# Matrix: /home/BLOSUM62.txt
# GapOpen_penalty: -11.0
# GapExtend_penalty: -1.0
# FSopen_penalty: -30.0
# FSextend_penalty: -1.0
# Execution_time: 219.323194981
#
# Length:         512
# Identity NT:    281/512 54.9%
# Identity AA:    528/1024 51.6%
# Gapopen:        6/512 1.2%
# Gaps:           106/512 20.7%
# FSopen:         1/512 0.2%
# FrameShift:     232/512 45.3%
# Score: 139.0
#
#
#=======================================

>G1-Ch
ATGGCGCCCGAGGAGAACGCGGGGAGCGAACTCTTGCTGCAGAGTTTCAA
GCGCCGCTTCCTGGCGGCGCGCGCCCTGCGCTCCTTCCCCTGGCAGAGCT
TAGAAGCAAAGTTAAGTGACCCATCAGATTCTGAGCTTCTGTGGGATATT
TTGCAGAAGCACGAGGCTGTCCACACAGAGCCTTTGGACGAGCTGTACAA
GGCGTTGGCGGAGACCCTGATGGCCAAGGAGTCCACCCAGGGCCACCGGA
GCTATTTGCTGATGTGCTGTATTGCCCAGAAGCCATCGTGTCGCTGGTCG
GGGTCCTGCAGAGGCTGGCTGCCTGCCGGGAGCACCAGCGGGCTCCTCAA
GTCTACATGGCCCTTACCGTCCGCAACCCAGAGACGTGCCAGCTGTTCAC
CACCGAGCTATGCTGGACTGGGATCAGATGGGAAGCGGAAGCTCATCATG
ACCAGAAACTGTTTCCCTACAGAGAGCACTTGGAGATGGCAA--------
------TGCTGA

>G3-H1
ATGCCCGGTGCTTTCTCTCAGAACTCA-----------------------
----------------TCAAAAAGCCCTCGGGAGGCTCAGTCACACTCTC
CAAGAGCACAGCCATCATCTCCCACGGCATCACAG---TCCTGGTCA---
---------------------CATGGGATGCCG-----------------
-------CCCTCTACCTTGCAGAATGGGCCATCGAGAACCCAGCAGCCTT
CACTGATA--GACGTGCTGTATTGCCCAGAAGCCATCGTGTCGCTGGTCG
GGGTCCTGCGGAGGCTGGCTGCCTGCCGGGAGCACCAGCGGGCTCCTCAA
TTCTACATGGCCCTTACCGTCTGCAACCCAGAGATGTGCCAGCTGTTCAC
CACCGAGCTAGGCTGGACTGGGATCAGATGGGAAGCGGAAGCTCATCATG
ACCAGAAACTGTTTCCCTACAGAGAGCACTTGGAGATGGCAAAGCTGAAC
CTCACACTGTAG
#---------------------------------------
#---------------------------------------

#=======================================
#
# Aligned_sequences: 2
# 1: G1-Ch
# 2: G3-Co
# Matrix: /home/BLOSUM62.txt
# GapOpen_penalty: -11.0
# GapExtend_penalty: -1.0
# FSopen_penalty: -30.0
# FSextend_penalty: -1.0
# Execution_time: 219.407922983
#
# Length:         513
# Identity NT:    247/513 48.1%
# Identity AA:    402/1026 39.2%
# Gapopen:        6/513 1.2%
# Gaps:           108/513 21.1%
# FSopen:         1/513 0.2%
# FrameShift:     234/513 45.6%
# Score: 1.5
#
#
#=======================================

>G1-Ch
ATGGCGCCCGAGGAGAACGCGGGGAGCGAACTCTTGCTGCAGAGTTTCAA
GCGCCGCTTCCTGGCGGCGCGCGCCCTGCGCTCCTTCCCCTGGCAGAGCT
TAGAAGCAAAGTTAAGTGACCCATCAGATTCTGAGCTTCTGTGGGATATT
TTGCAGAAGCACGAGGCTGTCCACACAGAGCCTTTGGACGAGCTGTACAA
GGCGTTGGCGGAGACCCTGATGGCCAAGGAGTCCACCCAGGGCCACCGGA
GCTATTTG-CTGATGTGCTGTATTGCCCAGAAGCCATCGTGTCGCTGGTC
GGGGTCCTGCAGAGGCTGGCTGCCTGCCGGGAGCACCAGCGGGCTCCTCA
AGTCTACATGGCCCTTACCGTCCGCAACCCAGAGACGTGCCAGCTGTTCA
CCACCGAGCTATGCTGGACTGGGATCAGATGGGAAGCGGAAGCTCATCAT
GACCAGAAACTGTTTCCCTACAGAGAGCACTTGGAGATGGCAA-------
-------TGCTGA

>G3-Co
ATTCCCGGAGCTTTCTCTCTGAGCTCATCAGAAAGCCTTCAG------GT
GACTCGGTCACCCTCTGCGAGAGCACGGCCATCGTGT-------------
-----------CTCATGGGACCACAG------------GCCTGGTCA---
------------------------------------------------CG
TGGAACGCCGCGCTCTACCTGGCCGAGTGGGCCGTGGAGAACCCAGCGGT
CTTCGCTCACAGACGTGCTGTATTGTCCTGAAACGGTCCTCTCCCTGGTT
GGGGTCCTGCGGAAGCTCTCCACCTGCCGGAAGGACCAGCGGGCTCCTGA
TGCCTACATTGCCTTCACCATCCGCAACCCGGAGACGTGCCAGCTGTTCA
CCACGGAGCTGGGCCAGGCTGGGATCCCGTGGGAAGAGGTGCCTTGTCAT
GACCAGAAACTGTTTCCCTACGAAGAGCACTCGGAGATGGCGATTCTGAA
ACTAACGCTGTAG
#---------------------------------------
#---------------------------------------

#=======================================
#
# Aligned_sequences: 2
# 1: G1-Co
# 2: G3-Ch
# Matrix: /home/BLOSUM62.txt
# GapOpen_penalty: -11.0
# GapExtend_penalty: -1.0
# FSopen_penalty: -30.0
# FSextend_penalty: -1.0
# Execution_time: 219.713471889
#
# Length:         513
# Identity NT:    248/513 48.3%
# Identity AA:    393/1026 38.3%
# Gapopen:        5/513 1.0%
# Gaps:           108/513 21.1%
# FSopen:         1/513 0.2%
# FrameShift:     228/513 44.4%
# Score: 10.5
#
#
#=======================================

>G1-Co
ATGGCGCAGGAGGAGAGAGCGGATGCCGCGCGCCTGCTGCGGGGTTTCGA
GCGCCGCTTCTTGGCGGCGCGCGCCCTGCGCTCCTTTCCCTGGCAGAGCC
TAGAAGAGAAACTAAGGGACTCGTCAGGCTCCGAGCTGCTGCTGGATATT
TTGCAGAAGCACGAGGCTGTCCACACGGAGCCGTTGGACGAGCTGTACCA
GGCGCTGGCCGAGGTCCTGACGGCCGAGGACCCCACCCACTGCCACCGGA
GCTATCTGCTGACG-TGCTGTATTGTCCTGAAACGGTCCTCTCCCTGGTT
GGGGTCCTGCGGAAGCTCTCCACCTGCCGGAAGGACCAGCGGGCTCCTGA
TGCCTACATTGCCTTCACCATCCGCAACCCGGAGACGTGCCAGCTGTTCA
CCACGGAGCTGGGCCAGGCTGGGATCCCGTGGGAAGAGGTGCCTTGTCAT
GACCAGAAACTGTTTCCCTACGAAGAGCACTCGGAGATGGCGA-------
-------TTCTGA

>G3-Ch
ATGCCCGGTGCTTTCTCTCAGTACTCATCAAAAAGCCCTCGG------GA
GGCTCAGTCACACTCTCCAAGAGCACAGCCATCATCTCCCACGGCATCA-
--------------------------------------------------
---------CAGTCCTGGTCACATGGGATGCCACCCTCTACCTTGCAGAA
TGGG---------------------------CCATCTAGAACCCAGCAGC
CTTCACTGATAGATGTGCTGTATTGCCCAGAAGCCATCGTGTCGCTGGTC
GGGGTCCTGCAGAGGCTGGCTGCCTGCCGGGAGCACCAGCGGGCTCCTCA
AGTCTACATGGCCCTTACCGTCCGCAACCCAGAGACGTGCCAGCTGTTCA
CCACCGAGCTAGGCTGGACTGGGATCAGATGGGAAGCGGAAGCTCATCAT
GACCAGAAACTGTTTCCCTACAGAGAGCACTTGGAGATGGCAATGCTGAA
CCTCACACTGTAG
#---------------------------------------
#---------------------------------------

#=======================================
#
# Aligned_sequences: 2
# 1: G1-Co
# 2: G3-H1
# Matrix: /home/BLOSUM62.txt
# GapOpen_penalty: -11.0
# GapExtend_penalty: -1.0
# FSopen_penalty: -30.0
# FSextend_penalty: -1.0
# Execution_time: 219.856004
#
# Length:         513
# Identity NT:    248/513 48.3%
# Identity AA:    393/1026 38.3%
# Gapopen:        6/513 1.2%
# Gaps:           108/513 21.1%
# FSopen:         1/513 0.2%
# FrameShift:     228/513 44.4%
# Score: 13.0
#
#
#=======================================

>G1-Co
ATGGCGCAGGAGGAGAGAGCGGATGCCGCGCGCCTGCTGCGGGGTTTCGA
GCGCCGCTTCTTGGCGGCGCGCGCCCTGCGCTCCTTTCCCTGGCAGAGCC
TAGAAGAGAAACTAAGGGACTCGTCAGGCTCCGAGCTGCTGCTGGATATT
TTGCAGAAGCACGAGGCTGTCCACACGGAGCCGTTGGACGAGCTGTACCA
GGCGCTGGCCGAGGTCCTGACGGCCGAGGACCCCACCCACTGCCACCGGA
GCTATCTGCTG-ACGTGCTGTATTGTCCTGAAACGGTCCTCTCCCTGGTT
GGGGTCCTGCGGAAGCTCTCCACCTGCCGGAAGGACCAGCGGGCTCCTGA
TGCCTACATTGCCTTCACCATCCGCAACCCGGAGACGTGCCAGCTGTTCA
CCACGGAGCTGGGCCAGGCTGGGATCCCGTGGGAAGAGGTGCCTTGTCAT
GACCAGAAACTGTTTCCCTACGAAGAGCACTCGGAGATGG--CGA-----
-------TTCTGA

>G3-H1
ATGCCCGGTGCTTTCTCTCAGAACTCATCAAAAAGCCCTCGG------GA
GGCTCAGTCACACTCTCCAAGAGCACAGCCATCATCTCCCACGGCATCA-
--------------------------------------------------
---------CAGTCCTGGTCACATGGGATGCCGCCCTCTACCTTGCAGAA
TGGG---------------------------CCATCGAGAACCCAGCAGC
CTTCACTGATAGACGTGCTGTATTGCCCAGAAGCCATCGTGTCGCTGGTC
GGGGTCCTGCGGAGGCTGGCTGCCTGCCGGGAGCACCAGCGGGCTCCTCA
ATTCTACATGGCCCTTACCGTCTGCAACCCAGAGATGTGCCAGCTGTTCA
CCACCGAGCTAGGCTGGACTGGGATCAGATGGGAAGCGGAAGCTCATCAT
GACCAGAAACTGTTTCCCTACAGAGAGCACTTGGAGATGGCAAAGCTGAA
CCTCACACTGTAG
#---------------------------------------
#---------------------------------------

#=======================================
#
# Aligned_sequences: 2
# 1: G2-M
# 2: G3-H2
# Matrix: /home/BLOSUM62.txt
# GapOpen_penalty: -11.0
# GapExtend_penalty: -1.0
# FSopen_penalty: -30.0
# FSextend_penalty: -1.0
# Execution_time: 219.234806776
#
# Length:         513
# Identity NT:    157/513 30.6%
# Identity AA:    228/1026 22.2%
# Gapopen:        8/513 1.6%
# Gaps:           144/513 28.1%
# FSopen:         0/513 0.0%
# FrameShift:     0/513 0.0%
# Score: -41.0
#
#
#=======================================

>G2-M
ATGGCGCCTGAGGACCACGAGGGGGCCACGTCTCTGCTGCAGAGTTTCGA
GCGCCGCTTCCTGGCGGCTCGCGCGCTGCCCTCCTTTCCCTGGCAGAGCC
TAGAAGAAAAACTAAAGGACCCCTCGGGTTCTGAGCTGTTGCTGGCTATT
CTGCAGAAGACTGTGAAGCACCCTGTGTGTGTGCAGCACGGACCTTCTGT
GAAGTATGCCCGCTGCTTTCTCTCAAAGCTCATCAAAAAGCCTTCAGGAA
ACTCAGTTACACTCTCTGAGAGCACTGCCATCGTGTCCCATGGCACCACA
GGCTTGGTTACATGGGACGCTGCTCTCTACCTGGCAGAATGGGCCATTGA
GAACCCAGCAGCCTTCACTGACAGA---------------------TGTA
CTGTACTGCTGGGAGATGACACTGTC------ACTGGTCAGGGTCCTGAA
GATGCTCGAGGACTGCCAGAGGAAGAGCGC--------------------
----TCCTGATGT

>G3-H2
ATGCCTGGTGCTTTCTCTCAGAACTCATCAAAAAGTCCTCAG------GA
GGCTCAGTCACACTCTCCAAGAGCACAGCCATCATCTCCCACGGTACCAC
AGGCCTGGTCACATGGGATGCCG---------------------------
---------------------CCCTCTACCTTGCAGAATGGGCCATCG--
----------------------------AGAACCCGGCAGCCTTCATTAA
CAGACGTG---CTGTATTGCCCAGAAGCCATCGTGTCG------CTGGTC
GGGGTCCTGCAGAGGCTGGCTGCCTGCCGGGAGCACAAGCGGGCTCCTGA
GGTCTACGTGGCCTTTACCGTCCGCAACCCAGAGACGTGCCAGCTGTTCA
CCACCGAGCTAGGCCGGGATGGGATCAGATGGGAAGCGGAAGCTCATCAT
GACCAGAAACTGTTTCCCTATGGAGAGCACTTGGAGATGGCAATGCTGAA
CCTCACACTGTAG
#---------------------------------------
#---------------------------------------

#=======================================
#
# Aligned_sequences: 2
# 1: G1-Co
# 2: B2-202
# Matrix: /home/BLOSUM62.txt
# GapOpen_penalty: -11.0
# GapExtend_penalty: -1.0
# FSopen_penalty: -30.0
# FSextend_penalty: -1.0
# Execution_time: 220.883833885
#
# Length:         513
# Identity NT:    250/513 48.7%
# Identity AA:    381/1026 37.1%
# Gapopen:        5/513 1.0%
# Gaps:           108/513 21.1%
# FSopen:         1/513 0.2%
# FrameShift:     234/513 45.6%
# Score: 1.0
#
#
#=======================================

>G1-Co
ATGGCGCAGGAGGAGAGAGCGGATGCCGCGCGCCTGCTGCGGGGTTTCGA
GCGCCGCTTCTTGGCGGCGCGCGCCCTGCGCTCCTTTCCCTGGCAGAGCC
TAGAAGAGAAACTAAGGGACTCGTCAGGCTCCGAGCTGCTGCTGGATATT
TTGCAGAAGCACGAGGCTGTCCACACGGAGCCGTTGGACGAGCTGTACCA
GGCGCTGGCCGAGGTCCTGACGGCCGAGGACCCCACCCACTGCCACCGGA
GCTATCTG-CTGACGTGCTGTATTGTCCTGAAACGGTCCTCTCCCTGGTT
GGGGTCCTGCGGAAGCTCTCCACCTGCCGGAAGGACCAGCGGGCTCCTGA
TGCCTACATTGCCTTCACCATCCGCAACCCGGAGACGTGCCAGCTGTTCA
CCACGGAGCTGGGCCAGGCTGGGATCCCGTGGGAAGAGGTGCCTTGTCAT
GACCAGAAACTGTTTCCCTACGAAGAGCACTCGGAGATGGCGA-------
-------TTCTGA

>B2-202
ATGCCTGGTGCTTTCTCTCAGAACTCATCAAAAAGTCCTCAG------GA
GGCTCAGTCACACTCTCCAAGAGCACAGCCATCATCTCCC----------
--------------------------------------------------
ACGGTACCACAGGCCTGGTCACATGGGATGCCGCCCTCTACCTTGCAGAA
TGGG---------------------------CCATCGAGAACCCGGCAGC
CTTCATTAACAGACGTGCTGTATTGCCCAGAAGCCATCGTGTCGCTGGTC
GGGGTCCTGCAGAGGCTGGCTGCCTGCCGGGAGCACAAGCGGGCTCCTGA
GGTCTACGTGGCCTTTACCGTCCGCAACCCAGAGACATGCCAGCTGTTCA
CCACCGAGCTAGGCCGGGATGGGATCAGATGGGAAGCGGAAGCTCATCAT
GACCAGAAACTGTTTCCCTATGGAGAGCACTTGGAGATGGCAATGCTGAA
CCTCACACTGTAG
#---------------------------------------
#---------------------------------------

#=======================================
#
# Aligned_sequences: 2
# 1: G2-Ch
# 2: G3-Ch
# Matrix: /home/BLOSUM62.txt
# GapOpen_penalty: -11.0
# GapExtend_penalty: -1.0
# FSopen_penalty: -30.0
# FSextend_penalty: -1.0
# Execution_time: 219.259266138
#
# Length:         625
# Identity NT:    257/625 41.1%
# Identity AA:    510/1250 40.8%
# Gapopen:        2/625 0.3%
# Gaps:           368/625 58.9%
# FSopen:         1/625 0.2%
# FrameShift:     254/625 40.6%
# Score: 72.0
#
#
#=======================================

>G2-Ch
ATGGCGCCCGAGGAGAACGCGGGGAGCGAACTCTTGCTGCAGAGTTTCAA
GCGCCGCTTCCTGGCGGCGCGCGCCCTGCGCTCCTTCCCCTGGCAGAGCT
TAGAAGCAAAGTTAAGTGACCCATCAGATTCTGAGCTTCTGTGGGATATT
TTGCAGAAGAGACTGAAGCATCCTGTGTGTGTGAAGCACCCGCCGTCAGT
CAAGTATGCCCGGTGCTTTCTCTCAGTACTCATCAAAAAGCCCTCGGGAG
GCTCAGTCACACTCTCCAAGAGCACAGCCATCATCTCCCACGGCATCACA
GTCCTGGTCACATGGGATGCCACCCTCTACCTTGCAGAATGGGCCATCTA
GAACCCAGCAGCCTTCACTGATAGATGTGCTGTATTGCCCAGAAGCCATC
GTGTCGCTGGTCGGGGTCCTGCAGAGGCTGGCTGCCTGCCGGGAGCACCA
GCGGGCTCCTCA--------------------------------------
--------------------------------------------------
--------------------------------------------------
-------------------------

>G3-Ch
ATG-----------------------------------------------
--------------------------------------------------
--------------------------------------------------
--------------------------------------------------
--------CCCGGTGCTTTCTCTCAGTACTCATCAAAAAGCCCTCGGGAG
GCTCAGTCACACTCTCCAAGAGCACAGCCATCATCTCCCACGGCATCACA
GTCCTGGTCACATGGGATGCCACCCTCTACCTTGCAGAATGGGCCATCTA
GAACCCAGCAGCCTTCACTGATAGATGTGCTGTATTGCCCAGAAGCCATC
GTGTCGCTGGTCGGGGTCCTGCAGAGGCTGGCTGCCTGCCGGGAGCACCA
GCGGGCTCCTCAAGTCTACATGGCCCTTACCGTCCGCAACCCAGAGACGT
GCCAGCTGTTCACCACCGAGCTAGGCTGGACTGGGATCAGATGGGAAGCG
GAAGCTCATCATGACCAGAAACTGTTTCCCTACAGAGAGCACTTGGAGAT
GGCAATGCTGAACCTCACACTGTAG
#---------------------------------------
#---------------------------------------

#=======================================
#
# Aligned_sequences: 2
# 1: B1-001
# 2: G3-M
# Matrix: /home/BLOSUM62.txt
# GapOpen_penalty: -11.0
# GapExtend_penalty: -1.0
# FSopen_penalty: -30.0
# FSextend_penalty: -1.0
# Execution_time: 222.165714979
#
# Length:         468
# Identity NT:    142/468 30.3%
# Identity AA:    162/936 17.3%
# Gapopen:        6/468 1.3%
# Gaps:           57/468 12.2%
# FSopen:         0/468 0.0%
# FrameShift:     0/468 0.0%
# Score: -48.0
#
#
#=======================================

>B1-001
ATGGCGCCCGAGGAGAACGCGGGGACCGAACTCTTGCTGCAGGGTTTTGA
GCGCCGCTTCCTGGCGGTGCGCACACTGCGCTCCTTCCCCTGGCAGAGCT
TAGAGGCAAAGTTAAGAGACTCATCAGATTCTGAGCTGCTGCGGGATATT
TTGCAGAAGACTGTGAGGCATCCTGTGTGTGTGAAGCACCCG------CC
GTCAGTCAAGTATGCCTGGTGCTTTCTCTCAGAACTCATCAAAAAGTCCT
CAGGAGGCTCAGTCACACTCTCCAAGAGCACAGCCATCATCTCCCACGGT
ACCACAGGCCTGGTCACATGGGATGCCGCCCTCTACCTTGCAGAATGGGC
CATCGAGAACCCGGCAGCCTTCATTAACAGACGTGCTGTATTGCCCAGAA
GCCATCGTGTCGCTGGTCGGGGTCCTGCAGAGGCTGGCTGCCTGCCGGGA
GCACAAGCGGGCTCCTGA

>G3-M
ATGCCCGCTGCTTTCTCTCAAAGCTCATCAAAAAGCCTTCAG------GA
AACTCAGTTACACTCTCTGAGAGCACTGCCATCGTGTCCCATG-------
--------------------GCACCACAGGCTTGGTTACATGGGACGCTG
CTCTCTACCTGGCAGAATGGGCCATTGAGAACCCAGCAGCCTTCACTGAC
AGATGTACTGTACTGCTGGGAGATGACACTGTCACTGGTCAGGGTCCTGA
AGATGCTCGAGGACTGCCAGAGGAAGAGCGCTCCTGATGTCTATGTAGCC
TATACT---ATCCGCAGCCAGGACACAGGCAAGCTGTTCATCGAA-----
----GAGCTAGACCGTGCTGGAATCTACTGGGAAGAGGTGCCCCCTCACA
CTGGCAAACTGTTCCCTTAC------GAAGAGCATTCAGCCATCGTAATC
CTGAAGCTGGTGCTGACC
#---------------------------------------
#---------------------------------------

#=======================================
#
# Aligned_sequences: 2
# 1: G2-H3
# 2: G3-R
# Matrix: /home/BLOSUM62.txt
# GapOpen_penalty: -11.0
# GapExtend_penalty: -1.0
# FSopen_penalty: -30.0
# FSextend_penalty: -1.0
# Execution_time: 222.189708948
#
# Length:         492
# Identity NT:    134/492 27.2%
# Identity AA:    150/984 15.2%
# Gapopen:        6/492 1.2%
# Gaps:           105/492 21.3%
# FSopen:         0/492 0.0%
# FrameShift:     0/492 0.0%
# Score: -67.0
#
#
#=======================================

>G2-H3
ATGGCGCCCGAGGAGAACGCGGGGACCGAACTCTTGCTGCAGGGTTTTGA
GCGCCGCTTCCTGGCGGTGCGCACACTGCGCTCCTTCCCCTGGCAGAGCT
TAGAGGCAAAGTTAAGAGACTCATCAGATTCTGAGCTGCTGCGGGATATT
TTGCAGAAGACTGTGAGGCATCCTGTGTGTGTGAAGCACCCGCCGTCAGT
CAAGTATGCCTGGTGCTTTCTCTCAGAACTCATCAAAAAGTCCTCAGGAG
GCTCAGTCACACTCTCCAAGAGCACAGCCATCATCTCCCACGGTACCACA
GGCCTGGTCACATGGGATGCCGCCCTCTACCTTGCAGAA-----------
-------------------TGGGCCATCGAGAACCCGGCAGCCTTCATTA
ACAGACGTGCTGTATTGCCCAGAAGCCATCGTGTCGCTGGTCGGGGTCCT
GCAGAGGCTGGCTGCCTGCCGGGAGCACAAGCGGGCTCCTGA

>G3-R
ATTCCCGCTGCTTTCTCTCGAAGCTCATCAAAAAGCCTTCAG------GA
GACTCAGTCACACTCTCTGAGAGCACAGCCATCGTGTCCCATG-------
--------------------GCACCACAGGCTTGGTTACATGGGACGCTG
CTCTCTACCTGGCAGAATGGGCCATCGAGAACCCAGCAGCCTTCACTGAC
AGATGTACTGTACTGC---------------------------------G
GGGAAGTGACACTGTCA---CTGGTCAGGGTCCTGAGGATGCTCACTGAC
TGCCAGAGGAAGAAGGCTCCTGACGTCTATGTGGCCTATACGATCCGCAG
CCAGGACACGGGCAAGCTGTTCATCACAGAGCTAGACCGCGCTGGGATAC
ACTGGGAAGAGGTGGCCCCTCACACTGGCAAACTGTTCCCTTAT------
GAAGAGCATTCGGCCATCGTAATCCTGAAGCTCACGCTGACC
#---------------------------------------
#---------------------------------------

#=======================================
#
# Aligned_sequences: 2
# 1: G2-H3
# 2: G3-Co
# Matrix: /home/BLOSUM62.txt
# GapOpen_penalty: -11.0
# GapExtend_penalty: -1.0
# FSopen_penalty: -30.0
# FSextend_penalty: -1.0
# Execution_time: 222.185059071
#
# Length:         516
# Identity NT:    128/516 24.8%
# Identity AA:    162/1032 15.7%
# Gapopen:        9/516 1.7%
# Gaps:           150/516 29.1%
# FSopen:         0/516 0.0%
# FrameShift:     0/516 0.0%
# Score: -85.0
#
#
#=======================================

>G2-H3
ATG-----------------------------------------------
-GCGCCCGAGGAGAACGCGGGGACCGAACTCTTGCTG------CAGGGTT
TTGAGCGCCGCTTCCTGGCGGTGCGCACACTGCGCTCCTTCCCCTGGCAG
AGCTTAGAGGCAAAGTTAAGAGACTCATCAGATTCTGAGCTGCTGCGGGA
TATTTTGCAGAAGACTGTGAGGCATCCTGTGTGTGTGAAGCACCCGCCGT
CAGTCAAGTATGCCTGGTGCTTTCTCTCAGAACTCATCAAAAAGTCCTCA
GGAGGCTCAGTCACACTCTCCAAGAGCACAGCCATCATCTCCCACGGTAC
CACAGGCCTGGTCACATGGGATGCCGCCCTCTACCTTGCAGAATGGGCCA
TCGAGAACCCGGCAGCCTTCATTAACAGACGTGCTGTATTGCCCAGAAGC
CATCGTGTCGCTGGTCGGGGTCCTGCAGAGGCTGGCTGCCTGCCGGGAGC
ACAAGCGGGCTCCTGA

>G3-Co
ATTCCCGGAGCTTTCTCTCTGAGCTCATCAGAAAGCCTTCAGGTGACTCG
GTCACCCTCTGCGAGAGCACGGCCATCGTGTCTCATGGGACCACAGGCCT
GGTCACGTGGA---ACGCCGCGCTCTACCTGGCCGAGTGGGCCGTGGAGA
ACCCAGCGGTCTTCGCTCACAGACGTGCTG--------------------
----------------------------TATTGTCCTGAAACGGTCCTCT
CCCTGGTTGGGGTCCTGCGGAAGCTCTCCACCTGCCGGAAGGACCAGCGG
GCTCCTGATGCCTACATT------GCCTTCACCATCCGCAACCCGGAGAC
GTGCCAGCTGTTCACCACGGAGCTGGGCCAGGCTGGGATCCCGTGGGAA-
--GAGGTGCCTTGT---------CATGACCAGAAACTGTTTCCCTACGAA
GAGCAC------------------TCGGAGATGGCGATTCTG--------
-AAACTAACGCTGTAG
#---------------------------------------
#---------------------------------------

#=======================================
#
# Aligned_sequences: 2
# 1: G2-Co
# 2: G3-M
# Matrix: /home/BLOSUM62.txt
# GapOpen_penalty: -11.0
# GapExtend_penalty: -1.0
# FSopen_penalty: -30.0
# FSextend_penalty: -1.0
# Execution_time: 221.351055861
#
# Length:         516
# Identity NT:    148/516 28.7%
# Identity AA:    174/1032 16.9%
# Gapopen:        7/516 1.4%
# Gaps:           150/516 29.1%
# FSopen:         0/516 0.0%
# FrameShift:     0/516 0.0%
# Score: -53.0
#
#
#=======================================

>G2-Co
ATGGCGCAGGAGGAGAGAGCGGATGCCGCGCGCCTGCTGCGGGGTTTCGA
GCGCCGCTTCTTGGCGGCGCGCGCCCTGCGCTCCTTTCCC----------
--------------------------------TGGCAGAGCCTAGAAGAG
AAACTAAGGGACTCGTCAGGCTCCGAGCTGCTGCTGGATATTTTGCAGAA
GACCGTGAAGCACCCTCTGTGCGTGAAGCACCCACCATCAGTGAAGTATT
CCCGGAGCTTTCTCTCTGAGCTCATCAGAAAGCCTTCAGGTGACTCGGTC
ACCCTCTGCGAGAGCACGGCCATCGTGTCTCATGGGACCACAGGCCTGGT
CACGTGG---------AACGCCGCGCTCTACCTGGCCGAGTGGGCCGTGG
AGAACCCAGCGGTCTTCGCTCACAGTCTAAGCGGTATACCCCCGCGGGCC
CAGCTGGCGGGCGGGAGGGGCCCTGTCCCCACAGGAAGGAAACCAGAAGT
CTGGGGCAGAGTCAGG

>G3-M
ATGCCCGCTGCTTTCTCTCAAAGCTCATCAAAAAGCCTTCAG------GA
AACTCAGTTACACTCTCTGAGAGCACTGCCATCGTGTCCCATGGCACCAC
AGGCTTGGTTACATGGGACGCTGCTCTCTACCTGGCAGAATGGGCCATTG
AGAACCCAGCAGCCTTCA------------CTGACAGATGTACTG-----
----------------TACTGCTGGGAGATGACACTGTCACTGGTCAGGG
TCCTGAAGATGCTCGAGGACTGCCAGAGGAAGAGCGCTCCTGAT------
---GTCTATGTAGCCTATACTATCCGCAGCCAGGACACAGGCAAGCTGTT
CATCGAAGAGCTAGACCGTGCTGGAATCTACTGGGAAGAGGTGCCCCCTC
ACACTGGCAAACTGTTCCCTTACGAAGAGCATTCAGCCATCGTAATCCTG
AAGCTGGTG-----------------------------------------
----------CTGACC
#---------------------------------------
#---------------------------------------

#=======================================
#
# Aligned_sequences: 2
# 1: B1-001
# 2: G2-M
# Matrix: /home/BLOSUM62.txt
# GapOpen_penalty: -11.0
# GapExtend_penalty: -1.0
# FSopen_penalty: -30.0
# FSextend_penalty: -1.0
# Execution_time: 223.165500164
#
# Length:         462
# Identity NT:    357/462 77.3%
# Identity AA:    642/924 69.5%
# Gapopen:        0/462 0.0%
# Gaps:           0/462 0.0%
# FSopen:         0/462 0.0%
# FrameShift:     0/462 0.0%
# Score: 522.0
#
#
#=======================================

>B1-001
ATGGCGCCCGAGGAGAACGCGGGGACCGAACTCTTGCTGCAGGGTTTTGA
GCGCCGCTTCCTGGCGGTGCGCACACTGCGCTCCTTCCCCTGGCAGAGCT
TAGAGGCAAAGTTAAGAGACTCATCAGATTCTGAGCTGCTGCGGGATATT
TTGCAGAAGACTGTGAGGCATCCTGTGTGTGTGAAGCACCCGCCGTCAGT
CAAGTATGCCTGGTGCTTTCTCTCAGAACTCATCAAAAAGTCCTCAGGAG
GCTCAGTCACACTCTCCAAGAGCACAGCCATCATCTCCCACGGTACCACA
GGCCTGGTCACATGGGATGCCGCCCTCTACCTTGCAGAATGGGCCATCGA
GAACCCGGCAGCCTTCATTAACAGACGTGCTGTATTGCCCAGAAGCCATC
GTGTCGCTGGTCGGGGTCCTGCAGAGGCTGGCTGCCTGCCGGGAGCACAA
GCGGGCTCCTGA

>G2-M
ATGGCGCCTGAGGACCACGAGGGGGCCACGTCTCTGCTGCAGAGTTTCGA
GCGCCGCTTCCTGGCGGCTCGCGCGCTGCCCTCCTTTCCCTGGCAGAGCC
TAGAAGAAAAACTAAAGGACCCCTCGGGTTCTGAGCTGTTGCTGGCTATT
CTGCAGAAGACTGTGAAGCACCCTGTGTGTGTGCAGCACGGACCTTCTGT
GAAGTATGCCCGCTGCTTTCTCTCAAAGCTCATCAAAAAGCCTTCAGGAA
ACTCAGTTACACTCTCTGAGAGCACTGCCATCGTGTCCCATGGCACCACA
GGCTTGGTTACATGGGACGCTGCTCTCTACCTGGCAGAATGGGCCATTGA
GAACCCAGCAGCCTTCACTGACAGATGTACTGTACTGCTGGGAGATGACA
CTGTCACTGGTCAGGGTCCTGAAGATGCTCGAGGACTGCCAGAGGAAGAG
CGCTCCTGATGT
#---------------------------------------
#---------------------------------------

#=======================================
#
# Aligned_sequences: 2
# 1: G2-R
# 2: G2-Ch
# Matrix: /home/BLOSUM62.txt
# GapOpen_penalty: -11.0
# GapExtend_penalty: -1.0
# FSopen_penalty: -30.0
# FSextend_penalty: -1.0
# Execution_time: 221.99368906
#
# Length:         462
# Identity NT:    359/462 77.7%
# Identity AA:    648/924 70.1%
# Gapopen:        0/462 0.0%
# Gaps:           0/462 0.0%
# FSopen:         0/462 0.0%
# FrameShift:     0/462 0.0%
# Score: 532.0
#
#
#=======================================

>G2-R
ATGGCGCCTGAGGACCACGAGGGGGCCACGTCTCTGCTGCAGAGTTTCGA
GCGCCGCTTCCTGGCGGCTCGCGCGCTGCCCTCTTTTCCCTGGCAGAGCC
TAGAAGAAAAACTAAGGGAGCCCTCAGGTTCTGAGCTGTTGCTGGCTATT
TTGCAGAAGACTGTGAAGCACCCTGTGTGTGTCCAGCATGGGCCCTCTCT
GAAGTATTCCCGCTGCTTTCTCTCGAAGCTCATCAAAAAGCCTTCAGGAG
ACTCAGTCACACTCTCTGAGAGCACAGCCATCGTGTCCCATGGCACCACA
GGCTTGGTTACATGGGACGCTGCTCTCTACCTGGCAGAATGGGCCATCGA
GAACCCAGCAGCCTTCACTGACAGATGTACTGTACTGCGGGGAAGTGACA
CTGTCACTGGTCAGGGTCCTGAGGATGCTCACTGACTGCCAGAGGAAGAA
GGCTCCTGACGT

>G2-Ch
ATGGCGCCCGAGGAGAACGCGGGGAGCGAACTCTTGCTGCAGAGTTTCAA
GCGCCGCTTCCTGGCGGCGCGCGCCCTGCGCTCCTTCCCCTGGCAGAGCT
TAGAAGCAAAGTTAAGTGACCCATCAGATTCTGAGCTTCTGTGGGATATT
TTGCAGAAGAGACTGAAGCATCCTGTGTGTGTGAAGCACCCGCCGTCAGT
CAAGTATGCCCGGTGCTTTCTCTCAGTACTCATCAAAAAGCCCTCGGGAG
GCTCAGTCACACTCTCCAAGAGCACAGCCATCATCTCCCACGGCATCACA
GTCCTGGTCACATGGGATGCCACCCTCTACCTTGCAGAATGGGCCATCTA
GAACCCAGCAGCCTTCACTGATAGATGTGCTGTATTGCCCAGAAGCCATC
GTGTCGCTGGTCGGGGTCCTGCAGAGGCTGGCTGCCTGCCGGGAGCACCA
GCGGGCTCCTCA
#---------------------------------------
#---------------------------------------

#=======================================
#
# Aligned_sequences: 2
# 1: B1-001
# 2: G2-H1
# Matrix: /home/BLOSUM62.txt
# GapOpen_penalty: -11.0
# GapExtend_penalty: -1.0
# FSopen_penalty: -30.0
# FSextend_penalty: -1.0
# Execution_time: 223.439090014
#
# Length:         462
# Identity NT:    438/462 94.8%
# Identity AA:    834/924 90.3%
# Gapopen:        0/462 0.0%
# Gaps:           0/462 0.0%
# FSopen:         0/462 0.0%
# FrameShift:     0/462 0.0%
# Score: 703.0
#
#
#=======================================

>B1-001
ATGGCGCCCGAGGAGAACGCGGGGACCGAACTCTTGCTGCAGGGTTTTGA
GCGCCGCTTCCTGGCGGTGCGCACACTGCGCTCCTTCCCCTGGCAGAGCT
TAGAGGCAAAGTTAAGAGACTCATCAGATTCTGAGCTGCTGCGGGATATT
TTGCAGAAGACTGTGAGGCATCCTGTGTGTGTGAAGCACCCGCCGTCAGT
CAAGTATGCCTGGTGCTTTCTCTCAGAACTCATCAAAAAGTCCTCAGGAG
GCTCAGTCACACTCTCCAAGAGCACAGCCATCATCTCCCACGGTACCACA
GGCCTGGTCACATGGGATGCCGCCCTCTACCTTGCAGAATGGGCCATCGA
GAACCCGGCAGCCTTCATTAACAGACGTGCTGTATTGCCCAGAAGCCATC
GTGTCGCTGGTCGGGGTCCTGCAGAGGCTGGCTGCCTGCCGGGAGCACAA
GCGGGCTCCTGA

>G2-H1
ATGGCGCCCGAGGAGAACGCGGGGAGCGAACTCTTGCTGCAGAGTTTCAA
GCGCCGCTTCCTGGCAGCGCGCGCCCTGCGCTCCTTCCGCTGGCAGAGCT
TAGAAGCAAAGTTAAGAGACTCATCAGATTCTGAGCTGCTGCGGGATATT
TTGCAGAAGACTGTGAAGCATCCTGTGTGTGTGAAGCACCCGCCGTCAGT
CAAGTATGCCCGGTGCTTTCTCTCAGAACTCATCAAAAAGCCCTCGGGAG
GCTCAGTCACACTCTCCAAGAGCACAGCCATCATCTCCCACGGCATCACA
GTCCTGGTCACATGGGATGCCGCCCTCTACCTTGCAGAATGGGCCATCGA
GAACCCAGCAGCCTTCACTGATAGACGTGCTGTATTGCCCAGAAGCCATC
GTGTCGCTGGTCGGGGTCCTGCGGAGGCTGGCTGCCTGCCGGGAGCACCA
GCGGGCTCCTCA
#---------------------------------------
#---------------------------------------

#=======================================
#
# Aligned_sequences: 2
# 1: G1-R
# 2: B2-202
# Matrix: /home/BLOSUM62.txt
# GapOpen_penalty: -11.0
# GapExtend_penalty: -1.0
# FSopen_penalty: -30.0
# FSextend_penalty: -1.0
# Execution_time: 223.839256048
#
# Length:         537
# Identity NT:    142/537 26.4%
# Identity AA:    168/1074 15.6%
# Gapopen:        6/537 1.1%
# Gaps:           159/537 29.6%
# FSopen:         0/537 0.0%
# FrameShift:     0/537 0.0%
# Score: -43.0
#
#
#=======================================

>G1-R
ATGGCGCCTGAGGACCACGAGGGGGCCACGTCTCTGCTGCAGAGTTTCGA
GCGCCGCTTCCTGGCGGCTCGCGCGCTGCCCTCTTTTCCC----------
-----TGG---------------------------CAGAGCCTAGAAGAA
AAACTAAGGGAGCCCTCAGGTTCTGAGCTGTTGCTGGCTATTTTGCAGAA
GCATGAGGCCGTACCCATGGAGCCTTTGGATGCACTGTATGAGGCGCTGG
CAGAAGTTCTGATGGCCAGAGAGTCCACCCAGTGCCACCGGAGCTATTTG
CTGATGTACTGTACTGCGGGGAAGTGACACTGTCACTGGTCAGGGTCCTG
AGGATGCTCACTGACTGCCAGAGGAAGAAGGCTCCTGACGTCTATGTGGC
CTATACGATCCGCAGCCAGGACACGGGCAAGCTGTTCATCACAGAGCTGG
ACCGCGCTGGGATACACTGGGAAGAGGTGGCCCCTCACACTGGCAAACTG
TTCCCTTATGAAGAGCATTCGGCCATCGTAATCCTGA

>B2-202
ATGCCTGGTGCTTTCTCTCAGAACTCATCAAAAAGTCCTCAG------GA
GGCTCAGTCACACTCTCCAAGAGCACAGCCATCATCTCCCACGGTACCAC
AGGCCTGGTCACATGGGATGCCGCCCTCTACCTTGCAGAATGGGCCATCG
AGAACCCGGCAGCCTTCATTAACAGACGTGCTGTATTGC-----------
----------------CCAGAAGCCATCGTGTCGCTGGTCGGGGTCCTGC
AGAGGCTGGCTGCCTGCCGGGAGCACAAGCGGGCTCCTGAGGTCTACGTG
--------------------------------------------------
-------GCCTTTACCGTCCGCAACCCAGAGACATGCCAGCTGTTCACCA
CCGAGCTAGGCCGGGATGGGATCAGATGGGAAGCGGAAGCTCATCATGAC
CAGAAACTGTTTCCCTATGGAGAGCACTTGGAGATGGCAATGCTGAACCT
CACACTG---------------------------TAG
#---------------------------------------
#---------------------------------------

#=======================================
#
# Aligned_sequences: 2
# 1: G2-H3
# 2: G2-M
# Matrix: /home/BLOSUM62.txt
# GapOpen_penalty: -11.0
# GapExtend_penalty: -1.0
# FSopen_penalty: -30.0
# FSextend_penalty: -1.0
# Execution_time: 223.238298178
#
# Length:         462
# Identity NT:    357/462 77.3%
# Identity AA:    642/924 69.5%
# Gapopen:        0/462 0.0%
# Gaps:           0/462 0.0%
# FSopen:         0/462 0.0%
# FrameShift:     0/462 0.0%
# Score: 522.0
#
#
#=======================================

>G2-H3
ATGGCGCCCGAGGAGAACGCGGGGACCGAACTCTTGCTGCAGGGTTTTGA
GCGCCGCTTCCTGGCGGTGCGCACACTGCGCTCCTTCCCCTGGCAGAGCT
TAGAGGCAAAGTTAAGAGACTCATCAGATTCTGAGCTGCTGCGGGATATT
TTGCAGAAGACTGTGAGGCATCCTGTGTGTGTGAAGCACCCGCCGTCAGT
CAAGTATGCCTGGTGCTTTCTCTCAGAACTCATCAAAAAGTCCTCAGGAG
GCTCAGTCACACTCTCCAAGAGCACAGCCATCATCTCCCACGGTACCACA
GGCCTGGTCACATGGGATGCCGCCCTCTACCTTGCAGAATGGGCCATCGA
GAACCCGGCAGCCTTCATTAACAGACGTGCTGTATTGCCCAGAAGCCATC
GTGTCGCTGGTCGGGGTCCTGCAGAGGCTGGCTGCCTGCCGGGAGCACAA
GCGGGCTCCTGA

>G2-M
ATGGCGCCTGAGGACCACGAGGGGGCCACGTCTCTGCTGCAGAGTTTCGA
GCGCCGCTTCCTGGCGGCTCGCGCGCTGCCCTCCTTTCCCTGGCAGAGCC
TAGAAGAAAAACTAAAGGACCCCTCGGGTTCTGAGCTGTTGCTGGCTATT
CTGCAGAAGACTGTGAAGCACCCTGTGTGTGTGCAGCACGGACCTTCTGT
GAAGTATGCCCGCTGCTTTCTCTCAAAGCTCATCAAAAAGCCTTCAGGAA
ACTCAGTTACACTCTCTGAGAGCACTGCCATCGTGTCCCATGGCACCACA
GGCTTGGTTACATGGGACGCTGCTCTCTACCTGGCAGAATGGGCCATTGA
GAACCCAGCAGCCTTCACTGACAGATGTACTGTACTGCTGGGAGATGACA
CTGTCACTGGTCAGGGTCCTGAAGATGCTCGAGGACTGCCAGAGGAAGAG
CGCTCCTGATGT
#---------------------------------------
#---------------------------------------

#=======================================
#
# Aligned_sequences: 2
# 1: G2-H1
# 2: G2-Ch
# Matrix: /home/BLOSUM62.txt
# GapOpen_penalty: -11.0
# GapExtend_penalty: -1.0
# FSopen_penalty: -30.0
# FSextend_penalty: -1.0
# Execution_time: 223.552669048
#
# Length:         462
# Identity NT:    448/462 97.0%
# Identity AA:    864/924 93.5%
# Gapopen:        0/462 0.0%
# Gaps:           0/462 0.0%
# FSopen:         0/462 0.0%
# FrameShift:     0/462 0.0%
# Score: 724.0
#
#
#=======================================

>G2-H1
ATGGCGCCCGAGGAGAACGCGGGGAGCGAACTCTTGCTGCAGAGTTTCAA
GCGCCGCTTCCTGGCAGCGCGCGCCCTGCGCTCCTTCCGCTGGCAGAGCT
TAGAAGCAAAGTTAAGAGACTCATCAGATTCTGAGCTGCTGCGGGATATT
TTGCAGAAGACTGTGAAGCATCCTGTGTGTGTGAAGCACCCGCCGTCAGT
CAAGTATGCCCGGTGCTTTCTCTCAGAACTCATCAAAAAGCCCTCGGGAG
GCTCAGTCACACTCTCCAAGAGCACAGCCATCATCTCCCACGGCATCACA
GTCCTGGTCACATGGGATGCCGCCCTCTACCTTGCAGAATGGGCCATCGA
GAACCCAGCAGCCTTCACTGATAGACGTGCTGTATTGCCCAGAAGCCATC
GTGTCGCTGGTCGGGGTCCTGCGGAGGCTGGCTGCCTGCCGGGAGCACCA
GCGGGCTCCTCA

>G2-Ch
ATGGCGCCCGAGGAGAACGCGGGGAGCGAACTCTTGCTGCAGAGTTTCAA
GCGCCGCTTCCTGGCGGCGCGCGCCCTGCGCTCCTTCCCCTGGCAGAGCT
TAGAAGCAAAGTTAAGTGACCCATCAGATTCTGAGCTTCTGTGGGATATT
TTGCAGAAGAGACTGAAGCATCCTGTGTGTGTGAAGCACCCGCCGTCAGT
CAAGTATGCCCGGTGCTTTCTCTCAGTACTCATCAAAAAGCCCTCGGGAG
GCTCAGTCACACTCTCCAAGAGCACAGCCATCATCTCCCACGGCATCACA
GTCCTGGTCACATGGGATGCCACCCTCTACCTTGCAGAATGGGCCATCTA
GAACCCAGCAGCCTTCACTGATAGATGTGCTGTATTGCCCAGAAGCCATC
GTGTCGCTGGTCGGGGTCCTGCAGAGGCTGGCTGCCTGCCGGGAGCACCA
GCGGGCTCCTCA
#---------------------------------------
#---------------------------------------

#=======================================
#
# Aligned_sequences: 2
# 1: G2-H3
# 2: G3-M
# Matrix: /home/BLOSUM62.txt
# GapOpen_penalty: -11.0
# GapExtend_penalty: -1.0
# FSopen_penalty: -30.0
# FSextend_penalty: -1.0
# Execution_time: 223.145269871
#
# Length:         468
# Identity NT:    142/468 30.3%
# Identity AA:    162/936 17.3%
# Gapopen:        6/468 1.3%
# Gaps:           57/468 12.2%
# FSopen:         0/468 0.0%
# FrameShift:     0/468 0.0%
# Score: -48.0
#
#
#=======================================

>G2-H3
ATGGCGCCCGAGGAGAACGCGGGGACCGAACTCTTGCTGCAGGGTTTTGA
GCGCCGCTTCCTGGCGGTGCGCACACTGCGCTCCTTCCCCTGGCAGAGCT
TAGAGGCAAAGTTAAGAGACTCATCAGATTCTGAGCTGCTGCGGGATATT
TTGCAGAAGACTGTGAGGCATCCTGTGTGTGTGAAGCACCCG------CC
GTCAGTCAAGTATGCCTGGTGCTTTCTCTCAGAACTCATCAAAAAGTCCT
CAGGAGGCTCAGTCACACTCTCCAAGAGCACAGCCATCATCTCCCACGGT
ACCACAGGCCTGGTCACATGGGATGCCGCCCTCTACCTTGCAGAATGGGC
CATCGAGAACCCGGCAGCCTTCATTAACAGACGTGCTGTATTGCCCAGAA
GCCATCGTGTCGCTGGTCGGGGTCCTGCAGAGGCTGGCTGCCTGCCGGGA
GCACAAGCGGGCTCCTGA

>G3-M
ATGCCCGCTGCTTTCTCTCAAAGCTCATCAAAAAGCCTTCAG------GA
AACTCAGTTACACTCTCTGAGAGCACTGCCATCGTGTCCCATG-------
--------------------GCACCACAGGCTTGGTTACATGGGACGCTG
CTCTCTACCTGGCAGAATGGGCCATTGAGAACCCAGCAGCCTTCACTGAC
AGATGTACTGTACTGCTGGGAGATGACACTGTCACTGGTCAGGGTCCTGA
AGATGCTCGAGGACTGCCAGAGGAAGAGCGCTCCTGATGTCTATGTAGCC
TATACT---ATCCGCAGCCAGGACACAGGCAAGCTGTTCATCGAA-----
----GAGCTAGACCGTGCTGGAATCTACTGGGAAGAGGTGCCCCCTCACA
CTGGCAAACTGTTCCCTTAC------GAAGAGCATTCAGCCATCGTAATC
CTGAAGCTGGTGCTGACC
#---------------------------------------
#---------------------------------------

#=======================================
#
# Aligned_sequences: 2
# 1: B1-001
# 2: B2-202
# Matrix: /home/BLOSUM62.txt
# GapOpen_penalty: -11.0
# GapExtend_penalty: -1.0
# FSopen_penalty: -30.0
# FSextend_penalty: -1.0
# Execution_time: 223.850857973
#
# Length:         625
# Identity NT:    257/625 41.1%
# Identity AA:    510/1250 40.8%
# Gapopen:        2/625 0.3%
# Gaps:           368/625 58.9%
# FSopen:         1/625 0.2%
# FrameShift:     254/625 40.6%
# Score: 73.5
#
#
#=======================================

>B1-001
ATGGCGCCCGAGGAGAACGCGGGGACCGAACTCTTGCTGCAGGGTTTTGA
GCGCCGCTTCCTGGCGGTGCGCACACTGCGCTCCTTCCCCTGGCAGAGCT
TAGAGGCAAAGTTAAGAGACTCATCAGATTCTGAGCTGCTGCGGGATATT
TTGCAGAAGACTGTGAGGCATCCTGTGTGTGTGAAGCACCCGCCGTCAGT
CAAGTATGCCTGGTGCTTTCTCTCAGAACTCATCAAAAAGTCCTCAGGAG
GCTCAGTCACACTCTCCAAGAGCACAGCCATCATCTCCCACGGTACCACA
GGCCTGGTCACATGGGATGCCGCCCTCTACCTTGCAGAATGGGCCATCGA
GAACCCGGCAGCCTTCATTAACAGACGTGCTGTATTGCCCAGAAGCCATC
GTGTCGCTGGTCGGGGTCCTGCAGAGGCTGGCTGCCTGCCGGGAGCACAA
GCGGGCTCCTGA--------------------------------------
--------------------------------------------------
--------------------------------------------------
-------------------------

>B2-202
ATG-----------------------------------------------
--------------------------------------------------
--------------------------------------------------
--------------------------------------------------
--------CCTGGTGCTTTCTCTCAGAACTCATCAAAAAGTCCTCAGGAG
GCTCAGTCACACTCTCCAAGAGCACAGCCATCATCTCCCACGGTACCACA
GGCCTGGTCACATGGGATGCCGCCCTCTACCTTGCAGAATGGGCCATCGA
GAACCCGGCAGCCTTCATTAACAGACGTGCTGTATTGCCCAGAAGCCATC
GTGTCGCTGGTCGGGGTCCTGCAGAGGCTGGCTGCCTGCCGGGAGCACAA
GCGGGCTCCTGAGGTCTACGTGGCCTTTACCGTCCGCAACCCAGAGACAT
GCCAGCTGTTCACCACCGAGCTAGGCCGGGATGGGATCAGATGGGAAGCG
GAAGCTCATCATGACCAGAAACTGTTTCCCTATGGAGAGCACTTGGAGAT
GGCAATGCTGAACCTCACACTGTAG
#---------------------------------------
#---------------------------------------

#=======================================
#
# Aligned_sequences: 2
# 1: G2-H3
# 2: G3-H2
# Matrix: /home/BLOSUM62.txt
# GapOpen_penalty: -11.0
# GapExtend_penalty: -1.0
# FSopen_penalty: -30.0
# FSextend_penalty: -1.0
# Execution_time: 223.285923958
#
# Length:         625
# Identity NT:    257/625 41.1%
# Identity AA:    510/1250 40.8%
# Gapopen:        2/625 0.3%
# Gaps:           368/625 58.9%
# FSopen:         1/625 0.2%
# FrameShift:     254/625 40.6%
# Score: 73.5
#
#
#=======================================

>G2-H3
ATGGCGCCCGAGGAGAACGCGGGGACCGAACTCTTGCTGCAGGGTTTTGA
GCGCCGCTTCCTGGCGGTGCGCACACTGCGCTCCTTCCCCTGGCAGAGCT
TAGAGGCAAAGTTAAGAGACTCATCAGATTCTGAGCTGCTGCGGGATATT
TTGCAGAAGACTGTGAGGCATCCTGTGTGTGTGAAGCACCCGCCGTCAGT
CAAGTATGCCTGGTGCTTTCTCTCAGAACTCATCAAAAAGTCCTCAGGAG
GCTCAGTCACACTCTCCAAGAGCACAGCCATCATCTCCCACGGTACCACA
GGCCTGGTCACATGGGATGCCGCCCTCTACCTTGCAGAATGGGCCATCGA
GAACCCGGCAGCCTTCATTAACAGACGTGCTGTATTGCCCAGAAGCCATC
GTGTCGCTGGTCGGGGTCCTGCAGAGGCTGGCTGCCTGCCGGGAGCACAA
GCGGGCTCCTGA--------------------------------------
--------------------------------------------------
--------------------------------------------------
-------------------------

>G3-H2
ATG-----------------------------------------------
--------------------------------------------------
--------------------------------------------------
--------------------------------------------------
--------CCTGGTGCTTTCTCTCAGAACTCATCAAAAAGTCCTCAGGAG
GCTCAGTCACACTCTCCAAGAGCACAGCCATCATCTCCCACGGTACCACA
GGCCTGGTCACATGGGATGCCGCCCTCTACCTTGCAGAATGGGCCATCGA
GAACCCGGCAGCCTTCATTAACAGACGTGCTGTATTGCCCAGAAGCCATC
GTGTCGCTGGTCGGGGTCCTGCAGAGGCTGGCTGCCTGCCGGGAGCACAA
GCGGGCTCCTGAGGTCTACGTGGCCTTTACCGTCCGCAACCCAGAGACGT
GCCAGCTGTTCACCACCGAGCTAGGCCGGGATGGGATCAGATGGGAAGCG
GAAGCTCATCATGACCAGAAACTGTTTCCCTATGGAGAGCACTTGGAGAT
GGCAATGCTGAACCTCACACTGTAG
#---------------------------------------
#---------------------------------------

#=======================================
#
# Aligned_sequences: 2
# 1: B1-001
# 2: G2-H3
# Matrix: /home/BLOSUM62.txt
# GapOpen_penalty: -11.0
# GapExtend_penalty: -1.0
# FSopen_penalty: -30.0
# FSextend_penalty: -1.0
# Execution_time: 224.111450911
#
# Length:         462
# Identity NT:    462/462 100.0%
# Identity AA:    924/924 100.0%
# Gapopen:        0/462 0.0%
# Gaps:           0/462 0.0%
# FSopen:         0/462 0.0%
# FrameShift:     0/462 0.0%
# Score: 793.0
#
#
#=======================================

>B1-001
ATGGCGCCCGAGGAGAACGCGGGGACCGAACTCTTGCTGCAGGGTTTTGA
GCGCCGCTTCCTGGCGGTGCGCACACTGCGCTCCTTCCCCTGGCAGAGCT
TAGAGGCAAAGTTAAGAGACTCATCAGATTCTGAGCTGCTGCGGGATATT
TTGCAGAAGACTGTGAGGCATCCTGTGTGTGTGAAGCACCCGCCGTCAGT
CAAGTATGCCTGGTGCTTTCTCTCAGAACTCATCAAAAAGTCCTCAGGAG
GCTCAGTCACACTCTCCAAGAGCACAGCCATCATCTCCCACGGTACCACA
GGCCTGGTCACATGGGATGCCGCCCTCTACCTTGCAGAATGGGCCATCGA
GAACCCGGCAGCCTTCATTAACAGACGTGCTGTATTGCCCAGAAGCCATC
GTGTCGCTGGTCGGGGTCCTGCAGAGGCTGGCTGCCTGCCGGGAGCACAA
GCGGGCTCCTGA

>G2-H3
ATGGCGCCCGAGGAGAACGCGGGGACCGAACTCTTGCTGCAGGGTTTTGA
GCGCCGCTTCCTGGCGGTGCGCACACTGCGCTCCTTCCCCTGGCAGAGCT
TAGAGGCAAAGTTAAGAGACTCATCAGATTCTGAGCTGCTGCGGGATATT
TTGCAGAAGACTGTGAGGCATCCTGTGTGTGTGAAGCACCCGCCGTCAGT
CAAGTATGCCTGGTGCTTTCTCTCAGAACTCATCAAAAAGTCCTCAGGAG
GCTCAGTCACACTCTCCAAGAGCACAGCCATCATCTCCCACGGTACCACA
GGCCTGGTCACATGGGATGCCGCCCTCTACCTTGCAGAATGGGCCATCGA
GAACCCGGCAGCCTTCATTAACAGACGTGCTGTATTGCCCAGAAGCCATC
GTGTCGCTGGTCGGGGTCCTGCAGAGGCTGGCTGCCTGCCGGGAGCACAA
GCGGGCTCCTGA
#---------------------------------------
#---------------------------------------

#=======================================
#
# Aligned_sequences: 2
# 1: G2-H3
# 2: G2-Co
# Matrix: /home/BLOSUM62.txt
# GapOpen_penalty: -11.0
# GapExtend_penalty: -1.0
# FSopen_penalty: -30.0
# FSextend_penalty: -1.0
# Execution_time: 223.613979101
#
# Length:         465
# Identity NT:    338/465 72.7%
# Identity AA:    624/930 67.1%
# Gapopen:        1/465 0.2%
# Gaps:           3/465 0.6%
# FSopen:         0/465 0.0%
# FrameShift:     0/465 0.0%
# Score: 509.0
#
#
#=======================================

>G2-H3
ATGGCGCCCGAGGAGAACGCGGGGACCGAACTCTTGCTGCAGGGTTTTGA
GCGCCGCTTCCTGGCGGTGCGCACACTGCGCTCCTTCCCCTGGCAGAGCT
TAGAGGCAAAGTTAAGAGACTCATCAGATTCTGAGCTGCTGCGGGATATT
TTGCAGAAGACTGTGAGGCATCCTGTGTGTGTGAAGCACCCGCCGTCAGT
CAAGTATGCCTGGTGCTTTCTCTCAGAACTCATCAAAAAGTCCTCAGGAG
GCTCAGTCACACTCTCCAAGAGCACAGCCATCATCTCCCACGGTACCACA
GGCCTGGTCACATGGGATGCCGCCCTCTACCTTGCAGAATGGGCCATCGA
GAACCCGGCAGCCTTCATTAACAGA---CGTGCTGTATTGCCCAGAAGCC
ATCGTGTCGCTGGTCGGGGTCCTGCAGAGGCTGGCTGCCTGCCGGGAGCA
CAAGCGGGCTCCTGA

>G2-Co
ATGGCGCAGGAGGAGAGAGCGGATGCCGCGCGCCTGCTGCGGGGTTTCGA
GCGCCGCTTCTTGGCGGCGCGCGCCCTGCGCTCCTTTCCCTGGCAGAGCC
TAGAAGAGAAACTAAGGGACTCGTCAGGCTCCGAGCTGCTGCTGGATATT
TTGCAGAAGACCGTGAAGCACCCTCTGTGCGTGAAGCACCCACCATCAGT
GAAGTATTCCCGGAGCTTTCTCTCTGAGCTCATCAGAAAGCCTTCAGGTG
ACTCGGTCACCCTCTGCGAGAGCACGGCCATCGTGTCTCATGGGACCACA
GGCCTGGTCACGTGGAACGCCGCGCTCTACCTGGCCGAGTGGGCCGTGGA
GAACCCAGCGGTCTTCGCTCACAGTCTAAGCGGTATACCCCCGCGGGCCC
AGCTGGCGGGCGGGAGGGGCCCTGTCCCCACAGGAAGGAAACCAGAAGTC
TGGGGCAGAGTCAGG
#---------------------------------------
#---------------------------------------

#=======================================
#
# Aligned_sequences: 2
# 1: B1-001
# 2: G3-Ch
# Matrix: /home/BLOSUM62.txt
# GapOpen_penalty: -11.0
# GapExtend_penalty: -1.0
# FSopen_penalty: -30.0
# FSextend_penalty: -1.0
# Execution_time: 224.228070021
#
# Length:         625
# Identity NT:    240/625 38.4%
# Identity AA:    453/1250 36.2%
# Gapopen:        2/625 0.3%
# Gaps:           368/625 58.9%
# FSopen:         1/625 0.2%
# FrameShift:     251/625 40.2%
# Score: 13.0
#
#
#=======================================

>B1-001
ATGGCGCCCGAGGAGAACGCGGGGACCGAACTCTTGCTGCAGGGTTTTGA
GCGCCGCTTCCTGGCGGTGCGCACACTGCGCTCCTTCCCCTGGCAGAGCT
TAGAGGCAAAGTTAAGAGACTCATCAGATTCTGAGCTGCTGCGGGATATT
TTGCAGAAGACTGTGAGGCATCCTGTGTGTGTGAAGCACCCGCCGTCAGT
CAAGTATGCCTGGTGCTTTCTCTCAGAACTCATCAAAAAGTCCTCAGGAG
GCTCAGTCACACTCTCCAAGAGCACAGCCATCATCTCCCACGGTACCACA
GGCCTGGTCACATGGGATGCCGCCCTCTACCTTGCAGAATGGGCCATCGA
GAACCCGGCAGCCTTCATTAACAGACGTGCTGTATTGCCCAGAAGCCATC
GTGTCGCTGGTCGGGGTCCTGCAGAGGCTGGCTGCCTGCCGGGAGCACAA
GCGGGCTCC-----------------------------------------
--------------------------------------------------
--------------------------------------------------
----------------------TGA

>G3-Ch
ATG-----------------------------------------------
--------------------------------------------------
--------------------------------------------------
--------------------------------------------------
--------CCCGGTGCTTTCTCTCAGTACTCATCAAAAAGCCCTCGGGAG
GCTCAGTCACACTCTCCAAGAGCACAGCCATCATCTCCCACGGCATCACA
GTCCTGGTCACATGGGATGCCACCCTCTACCTTGCAGAATGGGCCATCTA
GAACCCAGCAGCCTTCACTGATAGATGTGCTGTATTGCCCAGAAGCCATC
GTGTCGCTGGTCGGGGTCCTGCAGAGGCTGGCTGCCTGCCGGGAGCACCA
GCGGGCTCCTCAAGTCTACATGGCCCTTACCGTCCGCAACCCAGAGACGT
GCCAGCTGTTCACCACCGAGCTAGGCTGGACTGGGATCAGATGGGAAGCG
GAAGCTCATCATGACCAGAAACTGTTTCCCTACAGAGAGCACTTGGAGAT
GGCAATGCTGAACCTCACACTGTAG
#---------------------------------------
#---------------------------------------

#=======================================
#
# Aligned_sequences: 2
# 1: G2-H3
# 2: G2-R
# Matrix: /home/BLOSUM62.txt
# GapOpen_penalty: -11.0
# GapExtend_penalty: -1.0
# FSopen_penalty: -30.0
# FSextend_penalty: -1.0
# Execution_time: 223.977385044
#
# Length:         462
# Identity NT:    361/462 78.1%
# Identity AA:    636/924 68.8%
# Gapopen:        0/462 0.0%
# Gaps:           0/462 0.0%
# FSopen:         0/462 0.0%
# FrameShift:     0/462 0.0%
# Score: 519.0
#
#
#=======================================

>G2-H3
ATGGCGCCCGAGGAGAACGCGGGGACCGAACTCTTGCTGCAGGGTTTTGA
GCGCCGCTTCCTGGCGGTGCGCACACTGCGCTCCTTCCCCTGGCAGAGCT
TAGAGGCAAAGTTAAGAGACTCATCAGATTCTGAGCTGCTGCGGGATATT
TTGCAGAAGACTGTGAGGCATCCTGTGTGTGTGAAGCACCCGCCGTCAGT
CAAGTATGCCTGGTGCTTTCTCTCAGAACTCATCAAAAAGTCCTCAGGAG
GCTCAGTCACACTCTCCAAGAGCACAGCCATCATCTCCCACGGTACCACA
GGCCTGGTCACATGGGATGCCGCCCTCTACCTTGCAGAATGGGCCATCGA
GAACCCGGCAGCCTTCATTAACAGACGTGCTGTATTGCCCAGAAGCCATC
GTGTCGCTGGTCGGGGTCCTGCAGAGGCTGGCTGCCTGCCGGGAGCACAA
GCGGGCTCCTGA

>G2-R
ATGGCGCCTGAGGACCACGAGGGGGCCACGTCTCTGCTGCAGAGTTTCGA
GCGCCGCTTCCTGGCGGCTCGCGCGCTGCCCTCTTTTCCCTGGCAGAGCC
TAGAAGAAAAACTAAGGGAGCCCTCAGGTTCTGAGCTGTTGCTGGCTATT
TTGCAGAAGACTGTGAAGCACCCTGTGTGTGTCCAGCATGGGCCCTCTCT
GAAGTATTCCCGCTGCTTTCTCTCGAAGCTCATCAAAAAGCCTTCAGGAG
ACTCAGTCACACTCTCTGAGAGCACAGCCATCGTGTCCCATGGCACCACA
GGCTTGGTTACATGGGACGCTGCTCTCTACCTGGCAGAATGGGCCATCGA
GAACCCAGCAGCCTTCACTGACAGATGTACTGTACTGCGGGGAAGTGACA
CTGTCACTGGTCAGGGTCCTGAGGATGCTCACTGACTGCCAGAGGAAGAA
GGCTCCTGACGT
#---------------------------------------
#---------------------------------------

#=======================================
#
# Aligned_sequences: 2
# 1: G2-Co
# 2: B2-202
# Matrix: /home/BLOSUM62.txt
# GapOpen_penalty: -11.0
# GapExtend_penalty: -1.0
# FSopen_penalty: -30.0
# FSextend_penalty: -1.0
# Execution_time: 223.233218193
#
# Length:         516
# Identity NT:    150/516 29.1%
# Identity AA:    216/1032 20.9%
# Gapopen:        10/516 1.9%
# Gaps:           147/516 28.5%
# FSopen:         0/516 0.0%
# FrameShift:     0/516 0.0%
# Score: -54.0
#
#
#=======================================

>G2-Co
ATGGCGCAGGAGGAGAGAGCGGATGCCGCGCGCCTGCTGCGGGGTTTCGA
GCGCCGCTTCTTGGCGGCGCGCGCCCTGCGCTCCTTTCCCTGGCAGAGCC
TAGAAGAGAAACTAAGGGACTCGTCAGGCTCCGAGCTGCTGCTGGATATT
TTGCAGAAGACCGTGAAGCACCCTCTGTGCGTGAAGCACCCACCATCAGT
GAAGTATTCCCGGAGCTTTCTCTCTGAGCTCATCAGAAAGCCTTCAGGTG
ACTCGGTCACCCTCTGCGAGAGCACGGCCATCGTGTCTCATGGGACCACA
GGCCTGGTCACGTGGAACGCCGCG--------------------------
-CTCTACCTGGCCGAGTGGGCCGTGGAGAACCCA---------GCGGTCT
TCGCTCACAGTCTA------AGCGGTATACCCCCGCGGGCCCAGCTGGCG
GGCGGGAGGGGCCCTGTCCCCACAGGAAGGAAACCAGAAGTCTGGGGC--
-------AGAGTCAGG

>B2-202
ATGCCTGGTGCTTTCTCTCAGAACTCATCAAAAAGTCCTCAG------GA
GGCTCAGTCACACTCTCCAAGAGCACAGCCATCATCTCCC----------
--------------------------------------------------
---------ACGGTACCACAGGCCTGGTCACATGGGATGCCGCCCTCTAC
CTTGCAGAATGGG---------CCATCGAGAACCCGGCAGCCTTCATTAA
CAGACGTGCTGTATTGCCCAGAA---GCCATCGTGTCG------CTGGTC
GGGGTCCTGCAGAGGCTGGCTGCCTGCCGGGAGCACAAGCGGGCTCCTGA
GGTCTACGTGGCC---TTTACCGTCCGCAACCCAGAGACATGCCAGCTGT
TCACCACCGAGCTAGGCCGGGATGGGATCAGATGGGAAGCGGAAGCTCAT
CATGACCAGAAACTGTTTCCCTATGGAGAGCACTTGGAGATGGCAATGCT
GAACCTCACACTGTAG
#---------------------------------------
#---------------------------------------

#=======================================
#
# Aligned_sequences: 2
# 1: B1-001
# 2: G3-R
# Matrix: /home/BLOSUM62.txt
# GapOpen_penalty: -11.0
# GapExtend_penalty: -1.0
# FSopen_penalty: -30.0
# FSextend_penalty: -1.0
# Execution_time: 224.773633957
#
# Length:         492
# Identity NT:    134/492 27.2%
# Identity AA:    150/984 15.2%
# Gapopen:        6/492 1.2%
# Gaps:           105/492 21.3%
# FSopen:         0/492 0.0%
# FrameShift:     0/492 0.0%
# Score: -67.0
#
#
#=======================================

>B1-001
ATGGCGCCCGAGGAGAACGCGGGGACCGAACTCTTGCTGCAGGGTTTTGA
GCGCCGCTTCCTGGCGGTGCGCACACTGCGCTCCTTCCCCTGGCAGAGCT
TAGAGGCAAAGTTAAGAGACTCATCAGATTCTGAGCTGCTGCGGGATATT
TTGCAGAAGACTGTGAGGCATCCTGTGTGTGTGAAGCACCCGCCGTCAGT
CAAGTATGCCTGGTGCTTTCTCTCAGAACTCATCAAAAAGTCCTCAGGAG
GCTCAGTCACACTCTCCAAGAGCACAGCCATCATCTCCCACGGTACCACA
GGCCTGGTCACATGGGATGCCGCCCTCTACCTTGCAGAA-----------
-------------------TGGGCCATCGAGAACCCGGCAGCCTTCATTA
ACAGACGTGCTGTATTGCCCAGAAGCCATCGTGTCGCTGGTCGGGGTCCT
GCAGAGGCTGGCTGCCTGCCGGGAGCACAAGCGGGCTCCTGA

>G3-R
ATTCCCGCTGCTTTCTCTCGAAGCTCATCAAAAAGCCTTCAG------GA
GACTCAGTCACACTCTCTGAGAGCACAGCCATCGTGTCCCATG-------
--------------------GCACCACAGGCTTGGTTACATGGGACGCTG
CTCTCTACCTGGCAGAATGGGCCATCGAGAACCCAGCAGCCTTCACTGAC
AGATGTACTGTACTGC---------------------------------G
GGGAAGTGACACTGTCA---CTGGTCAGGGTCCTGAGGATGCTCACTGAC
TGCCAGAGGAAGAAGGCTCCTGACGTCTATGTGGCCTATACGATCCGCAG
CCAGGACACGGGCAAGCTGTTCATCACAGAGCTAGACCGCGCTGGGATAC
ACTGGGAAGAGGTGGCCCCTCACACTGGCAAACTGTTCCCTTAT------
GAAGAGCATTCGGCCATCGTAATCCTGAAGCTCACGCTGACC
#---------------------------------------
#---------------------------------------

#=======================================
#
# Aligned_sequences: 2
# 1: G1-H2
# 2: G3-Ch
# Matrix: /home/BLOSUM62.txt
# GapOpen_penalty: -11.0
# GapExtend_penalty: -1.0
# FSopen_penalty: -30.0
# FSextend_penalty: -1.0
# Execution_time: 226.052723885
#
# Length:         512
# Identity NT:    280/512 54.7%
# Identity AA:    501/1024 48.9%
# Gapopen:        4/512 0.8%
# Gaps:           106/512 20.7%
# FSopen:         1/512 0.2%
# FrameShift:     235/512 45.9%
# Score: 128.0
#
#
#=======================================

>G1-H2
ATGGCGCCCGAGGAGAACGCGGGGACCGAACTCTTGCTGCAGGGTTTTGA
GCGCCGCTTCCTGGCGGTGCGCACACTGCGCTCCTTCCCCTGGCAGAGCT
TAGAGGCAAAGTTAAGAGACTCATCAGATTCTGAGCTGCTGCGGGATATT
TTGCAGAAGCACGAGGCTGTCCACACGGAGCCTTTGGACAAACTGTACGA
GGTGCTCACGGAGACTCTGATGGCCAAGGAGTCCACCCAGGGCCACCGGA
GCTATTTGCTGACGTGCTGTATTGCCCAGAAGCCATCGTGTCGCTGGTCG
GGGTCCTGCAGAGGCTGGCTGCCTGCCGGGAGCACAAGCGGGCTCCTGAG
GTCTACGTGGCCTTTACCGTCCGCAACCCAGAGACGTGCCAGCTGTTCAC
CACCGAGCTAGGCCGGGATGGGATCAGATGGGAAGCGGAAGCTCATCATG
ACCAGAAACTGTTTCCCTATGGAGAGCACTTGGAGATGGCAATGC-----
---------TGA

>G3-Ch
ATGCCC--------------------------------------------
----------------------------GGTGCTTTCTCTCAGTACTCAT
CAAAAAGCCCTCGGGAGGCTCAGTCACACTCTCCA---------------
---AGAGCACAGCCATCATCTCCCACGGCATCACAGTCCTGGTCACATGG
GATGCCACCCTCTACCTTGCAGAATGGGCCATCTAGAACCCAGCAGCCTT
CACTGATA--GATGTGCTGTATTGCCCAGAAGCCATCGTGTCGCTGGTCG
GGGTCCTGCAGAGGCTGGCTGCCTGCCGGGAGCACCAGCGGGCTCCTCAA
GTCTACATGGCCCTTACCGTCCGCAACCCAGAGACGTGCCAGCTGTTCAC
CACCGAGCTAGGCTGGACTGGGATCAGATGGGAAGCGGAAGCTCATCATG
ACCAGAAACTGTTTCCCTACAGAGAGCACTTGGAGATGGCAATGCTGAAC
CTCACACTGTAG
#---------------------------------------
#---------------------------------------

#=======================================
#
# Aligned_sequences: 2
# 1: B1-001
# 2: G3-H2
# Matrix: /home/BLOSUM62.txt
# GapOpen_penalty: -11.0
# GapExtend_penalty: -1.0
# FSopen_penalty: -30.0
# FSextend_penalty: -1.0
# Execution_time: 225.109637976
#
# Length:         625
# Identity NT:    257/625 41.1%
# Identity AA:    510/1250 40.8%
# Gapopen:        2/625 0.3%
# Gaps:           368/625 58.9%
# FSopen:         1/625 0.2%
# FrameShift:     254/625 40.6%
# Score: 73.5
#
#
#=======================================

>B1-001
ATGGCGCCCGAGGAGAACGCGGGGACCGAACTCTTGCTGCAGGGTTTTGA
GCGCCGCTTCCTGGCGGTGCGCACACTGCGCTCCTTCCCCTGGCAGAGCT
TAGAGGCAAAGTTAAGAGACTCATCAGATTCTGAGCTGCTGCGGGATATT
TTGCAGAAGACTGTGAGGCATCCTGTGTGTGTGAAGCACCCGCCGTCAGT
CAAGTATGCCTGGTGCTTTCTCTCAGAACTCATCAAAAAGTCCTCAGGAG
GCTCAGTCACACTCTCCAAGAGCACAGCCATCATCTCCCACGGTACCACA
GGCCTGGTCACATGGGATGCCGCCCTCTACCTTGCAGAATGGGCCATCGA
GAACCCGGCAGCCTTCATTAACAGACGTGCTGTATTGCCCAGAAGCCATC
GTGTCGCTGGTCGGGGTCCTGCAGAGGCTGGCTGCCTGCCGGGAGCACAA
GCGGGCTCCTGA--------------------------------------
--------------------------------------------------
--------------------------------------------------
-------------------------

>G3-H2
ATG-----------------------------------------------
--------------------------------------------------
--------------------------------------------------
--------------------------------------------------
--------CCTGGTGCTTTCTCTCAGAACTCATCAAAAAGTCCTCAGGAG
GCTCAGTCACACTCTCCAAGAGCACAGCCATCATCTCCCACGGTACCACA
GGCCTGGTCACATGGGATGCCGCCCTCTACCTTGCAGAATGGGCCATCGA
GAACCCGGCAGCCTTCATTAACAGACGTGCTGTATTGCCCAGAAGCCATC
GTGTCGCTGGTCGGGGTCCTGCAGAGGCTGGCTGCCTGCCGGGAGCACAA
GCGGGCTCCTGAGGTCTACGTGGCCTTTACCGTCCGCAACCCAGAGACGT
GCCAGCTGTTCACCACCGAGCTAGGCCGGGATGGGATCAGATGGGAAGCG
GAAGCTCATCATGACCAGAAACTGTTTCCCTATGGAGAGCACTTGGAGAT
GGCAATGCTGAACCTCACACTGTAG
#---------------------------------------
#---------------------------------------

#=======================================
#
# Aligned_sequences: 2
# 1: G2-Ch
# 2: G3-H1
# Matrix: /home/BLOSUM62.txt
# GapOpen_penalty: -11.0
# GapExtend_penalty: -1.0
# FSopen_penalty: -30.0
# FSextend_penalty: -1.0
# Execution_time: 223.360708952
#
# Length:         625
# Identity NT:    252/625 40.3%
# Identity AA:    492/1250 39.4%
# Gapopen:        2/625 0.3%
# Gaps:           368/625 58.9%
# FSopen:         1/625 0.2%
# FrameShift:     254/625 40.6%
# Score: 51.5
#
#
#=======================================

>G2-Ch
ATGGCGCCCGAGGAGAACGCGGGGAGCGAACTCTTGCTGCAGAGTTTCAA
GCGCCGCTTCCTGGCGGCGCGCGCCCTGCGCTCCTTCCCCTGGCAGAGCT
TAGAAGCAAAGTTAAGTGACCCATCAGATTCTGAGCTTCTGTGGGATATT
TTGCAGAAGAGACTGAAGCATCCTGTGTGTGTGAAGCACCCGCCGTCAGT
CAAGTATGCCCGGTGCTTTCTCTCAGTACTCATCAAAAAGCCCTCGGGAG
GCTCAGTCACACTCTCCAAGAGCACAGCCATCATCTCCCACGGCATCACA
GTCCTGGTCACATGGGATGCCACCCTCTACCTTGCAGAATGGGCCATCTA
GAACCCAGCAGCCTTCACTGATAGATGTGCTGTATTGCCCAGAAGCCATC
GTGTCGCTGGTCGGGGTCCTGCAGAGGCTGGCTGCCTGCCGGGAGCACCA
GCGGGCTCCTCA--------------------------------------
--------------------------------------------------
--------------------------------------------------
-------------------------

>G3-H1
ATG-----------------------------------------------
--------------------------------------------------
--------------------------------------------------
--------------------------------------------------
--------CCCGGTGCTTTCTCTCAGAACTCATCAAAAAGCCCTCGGGAG
GCTCAGTCACACTCTCCAAGAGCACAGCCATCATCTCCCACGGCATCACA
GTCCTGGTCACATGGGATGCCGCCCTCTACCTTGCAGAATGGGCCATCGA
GAACCCAGCAGCCTTCACTGATAGACGTGCTGTATTGCCCAGAAGCCATC
GTGTCGCTGGTCGGGGTCCTGCGGAGGCTGGCTGCCTGCCGGGAGCACCA
GCGGGCTCCTCAATTCTACATGGCCCTTACCGTCTGCAACCCAGAGATGT
GCCAGCTGTTCACCACCGAGCTAGGCTGGACTGGGATCAGATGGGAAGCG
GAAGCTCATCATGACCAGAAACTGTTTCCCTACAGAGAGCACTTGGAGAT
GGCAAAGCTGAACCTCACACTGTAG
#---------------------------------------
#---------------------------------------

#=======================================
#
# Aligned_sequences: 2
# 1: G2-M
# 2: B2-202
# Matrix: /home/BLOSUM62.txt
# GapOpen_penalty: -11.0
# GapExtend_penalty: -1.0
# FSopen_penalty: -30.0
# FSextend_penalty: -1.0
# Execution_time: 224.373453856
#
# Length:         513
# Identity NT:    157/513 30.6%
# Identity AA:    228/1026 22.2%
# Gapopen:        8/513 1.6%
# Gaps:           144/513 28.1%
# FSopen:         0/513 0.0%
# FrameShift:     0/513 0.0%
# Score: -41.0
#
#
#=======================================

>G2-M
ATGGCGCCTGAGGACCACGAGGGGGCCACGTCTCTGCTGCAGAGTTTCGA
GCGCCGCTTCCTGGCGGCTCGCGCGCTGCCCTCCTTTCCCTGGCAGAGCC
TAGAAGAAAAACTAAAGGACCCCTCGGGTTCTGAGCTGTTGCTGGCTATT
CTGCAGAAGACTGTGAAGCACCCTGTGTGTGTGCAGCACGGACCTTCTGT
GAAGTATGCCCGCTGCTTTCTCTCAAAGCTCATCAAAAAGCCTTCAGGAA
ACTCAGTTACACTCTCTGAGAGCACTGCCATCGTGTCCCATGGCACCACA
GGCTTGGTTACATGGGACGCTGCTCTCTACCTGGCAGAATGGGCCATTGA
GAACCCAGCAGCCTTCACTGACAGA---------------------TGTA
CTGTACTGCTGGGAGATGACACTGTC------ACTGGTCAGGGTCCTGAA
GATGCTCGAGGACTGCCAGAGGAAGAGCGC--------------------
----TCCTGATGT

>B2-202
ATGCCTGGTGCTTTCTCTCAGAACTCATCAAAAAGTCCTCAG------GA
GGCTCAGTCACACTCTCCAAGAGCACAGCCATCATCTCCCACGGTACCAC
AGGCCTGGTCACATGGGATGCCG---------------------------
---------------------CCCTCTACCTTGCAGAATGGGCCATCG--
----------------------------AGAACCCGGCAGCCTTCATTAA
CAGACGTG---CTGTATTGCCCAGAAGCCATCGTGTCG------CTGGTC
GGGGTCCTGCAGAGGCTGGCTGCCTGCCGGGAGCACAAGCGGGCTCCTGA
GGTCTACGTGGCCTTTACCGTCCGCAACCCAGAGACATGCCAGCTGTTCA
CCACCGAGCTAGGCCGGGATGGGATCAGATGGGAAGCGGAAGCTCATCAT
GACCAGAAACTGTTTCCCTATGGAGAGCACTTGGAGATGGCAATGCTGAA
CCTCACACTGTAG
#---------------------------------------
#---------------------------------------

#=======================================
#
# Aligned_sequences: 2
# 1: G2-R
# 2: G3-M
# Matrix: /home/BLOSUM62.txt
# GapOpen_penalty: -11.0
# GapExtend_penalty: -1.0
# FSopen_penalty: -30.0
# FSextend_penalty: -1.0
# Execution_time: 224.467434168
#
# Length:         624
# Identity NT:    240/624 38.5%
# Identity AA:    462/1248 37.0%
# Gapopen:        4/624 0.6%
# Gaps:           369/624 59.1%
# FSopen:         1/624 0.2%
# FrameShift:     252/624 40.4%
# Score: 25.5
#
#
#=======================================

>G2-R
ATGGCGCCTGAGGACCACGAGGGGGCCACGTCTCTGCTGCAGAGTTTCGA
GCGCCGCTTCCTGGCGGCTCGCGCGCTGCCCTCTTTTCCCTGGCAGAGCC
TAGAAGAAAAACTAAGGGAGCCCTCAGGTTCTGAGCTGTTGCTGGCTATT
TTGCAGAAGACTGTGAAGCACCCTGTGTGTGTCCAGCATGGGCCCTCTCT
GAAGTATTCCCGCTGCTTTCTCTCGAAGCTCATCAAAAAGCCTTCAGGAG
ACTCAGTCACACTCTCTGAGAGCACAGCCATCGTGTCCCATGGCACCACA
GGCTTGGTTACATGGGACGCTGCTCTCTACCTGGCAGAATGGGCCATCGA
GAACCCAGCAGCCTTCACTGACAGATGTACTGTACTGCGGGGAAGTGACA
CTGTCACTGGTCAGGGTCCTGAGGATGCTCACTGACTGCCAGAGGAAGAA
GGCTCCTGACG---------------------------------------
--------------------------------------------------
--------------------------------------------------
-----------------------T

>G3-M
ATG-----------------------------------------------
--------------------------------------------------
--------------------------------------------------
--------------------------------------------------
--------CCCGCTGCTTTCTCTCAAAGCTCATCAAAAAGCCTTCAGGAA
ACTCAGTTACACTCTCTGAGAGCACTGCCATCGTGTCCCATGGCACCACA
GGCTTGGTTACATGGGACGCTGCTCTCTACCTGGCAGAATGGGCCATTGA
GAACCCAGCAGCCTTCACTGACAGATGTACTGTACTGCTGGGAGATGACA
CTGTCACTGGTCAGGGTCCTGAAGATGCTCGAGGACTGCCAGAGGAAGAG
CGCTCCTGAT-GTCTATGTAGCCTATACTATCCGCAGCCAGGACACAGGC
AAGCTGTTCATCGAAGAGCTAGACCGTGCTGGAATCTACTGGGAAGAGGT
GCCCCCTCACACTGGCAAACTGTTCCCTTACGAAGAGCATTCAGCCATCG
TAATCCTGAAGCTGGTGCTGACC-
#---------------------------------------
#---------------------------------------

#=======================================
#
# Aligned_sequences: 2
# 1: G2-H3
# 2: G3-H1
# Matrix: /home/BLOSUM62.txt
# GapOpen_penalty: -11.0
# GapExtend_penalty: -1.0
# FSopen_penalty: -30.0
# FSextend_penalty: -1.0
# Execution_time: 225.317939997
#
# Length:         625
# Identity NT:    243/625 38.9%
# Identity AA:    465/1250 37.2%
# Gapopen:        2/625 0.3%
# Gaps:           368/625 58.9%
# FSopen:         1/625 0.2%
# FrameShift:     251/625 40.2%
# Score: 29.0
#
#
#=======================================

>G2-H3
ATGGCGCCCGAGGAGAACGCGGGGACCGAACTCTTGCTGCAGGGTTTTGA
GCGCCGCTTCCTGGCGGTGCGCACACTGCGCTCCTTCCCCTGGCAGAGCT
TAGAGGCAAAGTTAAGAGACTCATCAGATTCTGAGCTGCTGCGGGATATT
TTGCAGAAGACTGTGAGGCATCCTGTGTGTGTGAAGCACCCGCCGTCAGT
CAAGTATGCCTGGTGCTTTCTCTCAGAACTCATCAAAAAGTCCTCAGGAG
GCTCAGTCACACTCTCCAAGAGCACAGCCATCATCTCCCACGGTACCACA
GGCCTGGTCACATGGGATGCCGCCCTCTACCTTGCAGAATGGGCCATCGA
GAACCCGGCAGCCTTCATTAACAGACGTGCTGTATTGCCCAGAAGCCATC
GTGTCGCTGGTCGGGGTCCTGCAGAGGCTGGCTGCCTGCCGGGAGCACAA
GCGGGCTCC-----------------------------------------
--------------------------------------------------
--------------------------------------------------
----------------------TGA

>G3-H1
ATG-----------------------------------------------
--------------------------------------------------
--------------------------------------------------
--------------------------------------------------
--------CCCGGTGCTTTCTCTCAGAACTCATCAAAAAGCCCTCGGGAG
GCTCAGTCACACTCTCCAAGAGCACAGCCATCATCTCCCACGGCATCACA
GTCCTGGTCACATGGGATGCCGCCCTCTACCTTGCAGAATGGGCCATCGA
GAACCCAGCAGCCTTCACTGATAGACGTGCTGTATTGCCCAGAAGCCATC
GTGTCGCTGGTCGGGGTCCTGCGGAGGCTGGCTGCCTGCCGGGAGCACCA
GCGGGCTCCTCAATTCTACATGGCCCTTACCGTCTGCAACCCAGAGATGT
GCCAGCTGTTCACCACCGAGCTAGGCTGGACTGGGATCAGATGGGAAGCG
GAAGCTCATCATGACCAGAAACTGTTTCCCTACAGAGAGCACTTGGAGAT
GGCAAAGCTGAACCTCACACTGTAG
#---------------------------------------
#---------------------------------------

#=======================================
#
# Aligned_sequences: 2
# 1: G2-R
# 2: G2-Co
# Matrix: /home/BLOSUM62.txt
# GapOpen_penalty: -11.0
# GapExtend_penalty: -1.0
# FSopen_penalty: -30.0
# FSextend_penalty: -1.0
# Execution_time: 224.806921005
#
# Length:         465
# Identity NT:    337/465 72.5%
# Identity AA:    630/930 67.7%
# Gapopen:        1/465 0.2%
# Gaps:           3/465 0.6%
# FSopen:         0/465 0.0%
# FrameShift:     0/465 0.0%
# Score: 504.0
#
#
#=======================================

>G2-R
ATGGCGCCTGAGGACCACGAGGGGGCCACGTCTCTGCTGCAGAGTTTCGA
GCGCCGCTTCCTGGCGGCTCGCGCGCTGCCCTCTTTTCCCTGGCAGAGCC
TAGAAGAAAAACTAAGGGAGCCCTCAGGTTCTGAGCTGTTGCTGGCTATT
TTGCAGAAGACTGTGAAGCACCCTGTGTGTGTCCAGCATGGGCCCTCTCT
GAAGTATTCCCGCTGCTTTCTCTCGAAGCTCATCAAAAAGCCTTCAGGAG
ACTCAGTCACACTCTCTGAGAGCACAGCCATCGTGTCCCATGGCACCACA
GGCTTGGTTACATGGGACGCTGCTCTCTACCTGGCAGAATGGGCCATCGA
GAACCCAGCAGCCTTCACTGACAGATGTACT---GTACTGCGGGGAAGTG
ACACTGTCACTGGTCAGGGTCCTGAGGATGCTCACTGACTGCCAGAGGAA
GAAGGCTCCTGACGT

>G2-Co
ATGGCGCAGGAGGAGAGAGCGGATGCCGCGCGCCTGCTGCGGGGTTTCGA
GCGCCGCTTCTTGGCGGCGCGCGCCCTGCGCTCCTTTCCCTGGCAGAGCC
TAGAAGAGAAACTAAGGGACTCGTCAGGCTCCGAGCTGCTGCTGGATATT
TTGCAGAAGACCGTGAAGCACCCTCTGTGCGTGAAGCACCCACCATCAGT
GAAGTATTCCCGGAGCTTTCTCTCTGAGCTCATCAGAAAGCCTTCAGGTG
ACTCGGTCACCCTCTGCGAGAGCACGGCCATCGTGTCTCATGGGACCACA
GGCCTGGTCACGTGGAACGCCGCGCTCTACCTGGCCGAGTGGGCCGTGGA
GAACCCAGCGGTCTTCGCTCACAGTCTAAGCGGTATACCCCCGCGGGCCC
AGCTGGCGGGCGGGAGGGGCCCTGTCCCCACAGGAAGGAAACCAGAAGTC
TGGGGCAGAGTCAGG
#---------------------------------------
#---------------------------------------

#=======================================
#
# Aligned_sequences: 2
# 1: G2-Co
# 2: G3-Ch
# Matrix: /home/BLOSUM62.txt
# GapOpen_penalty: -11.0
# GapExtend_penalty: -1.0
# FSopen_penalty: -30.0
# FSextend_penalty: -1.0
# Execution_time: 224.387441874
#
# Length:         528
# Identity NT:    140/528 26.5%
# Identity AA:    150/1056 14.2%
# Gapopen:        8/528 1.5%
# Gaps:           171/528 32.4%
# FSopen:         0/528 0.0%
# FrameShift:     0/528 0.0%
# Score: -66.0
#
#
#=======================================

>G2-Co
ATGGCG---------CAGGAGGAGAGAGCGGATGCCGCGCGCCTGCTGCG
GGGTTTCGAGCGCCGCTTCTTGGCGGCGCGCGCCCTGCGCTCCTTTCCCT
GGCAG---------------------------------------------
---------AGCCTAGAAGAGAAACTAAGGGACTCGTCAGGCTCCGAGCT
GCTGCTGGATATTTTGCAGAAGACCGTGAAGCACCCTCTGTGCGTGAAGC
ACCCACCATCAGTGAAGTATTCCCGGAGCTTTCTCTCTGAGCTCATCAGA
AAGCCTTCAGGTGACTCGGTCACCCTCTGCGAGAGCACGGCCATCGTGTC
TCATGGGACCACAGGCCTGGTCACGTGGAACGCCGCGCTCTACCTGGCCG
AGTGGGCCGTGGAGAACCCAGCGGTCTTCGCTCACAGTCTAAGCGGTATA
CCCCCGCGGGCCCAGCTGGCGGGCGGGAGGGGCCCTGTCCCCACAGGAAG
GAAACCAGAAGTCTGGGGCAGAGTCAGG

>G3-Ch
ATGCCCGGTGCTTTCTCTCAGTACTCATCAAAAAGCCCTCGGGAGGCTCA
GTCACACTCTCCAAGAGCACAGCCATCATCTCCCACGGCATCACAGTCCT
GGTCACATGGGATGCCACCCTCTACCTTGCAGAATGGGCCATCTAGAACC
CAGCAGCCTTCACTGATAGATGTGCTGTATTGCCCAGAAGCCATCGTGTC
GCTGGTCGGGGTCCTGCAGAGGCTGGCT---------GCCTGCCGGGAGC
ACCAG---------CGGGCTCCTCAAGTCTACATGGCCCTTACCGTCCGC
AACCCAGAGACGTGCCAGCTGTTCACCACCGAGCTA--------------
----GGCTGGACTGGG---ATCAGATGGGAAGCGGAAGCTCAT-------
--------------------------------CATGACCAGAAACTGTTT
CCCTACAGAGAGCACTTGGAGATGGCAATGCTGAACCTC-----------
-------------------ACACTGTAG
#---------------------------------------
#---------------------------------------

#=======================================
#
# Aligned_sequences: 2
# 1: G2-R
# 2: G3-R
# Matrix: /home/BLOSUM62.txt
# GapOpen_penalty: -11.0
# GapExtend_penalty: -1.0
# FSopen_penalty: -30.0
# FSextend_penalty: -1.0
# Execution_time: 224.649240971
#
# Length:         622
# Identity NT:    257/622 41.3%
# Identity AA:    510/1244 41.0%
# Gapopen:        2/622 0.3%
# Gaps:           365/622 58.7%
# FSopen:         1/622 0.2%
# FrameShift:     257/622 41.3%
# Score: 69.0
#
#
#=======================================

>G2-R
ATGGCGCCTGAGGACCACGAGGGGGCCACGTCTCTGCTGCAGAGTTTCGA
GCGCCGCTTCCTGGCGGCTCGCGCGCTGCCCTCTTTTCCCTGGCAGAGCC
TAGAAGAAAAACTAAGGGAGCCCTCAGGTTCTGAGCTGTTGCTGGCTATT
TTGCAGAAGACTGTGAAGCACCCTGTGTGTGTCCAGCATGGGCCCTCTCT
GAAGTATTCCCGCTGCTTTCTCTCGAAGCTCATCAAAAAGCCTTCAGGAG
ACTCAGTCACACTCTCTGAGAGCACAGCCATCGTGTCCCATGGCACCACA
GGCTTGGTTACATGGGACGCTGCTCTCTACCTGGCAGAATGGGCCATCGA
GAACCCAGCAGCCTTCACTGACAGATGTACTGTACTGCGGGGAAGTGACA
CTGTCACTGGTCAGGGTCCTGAGGATGCTCACTGACTGCCAGAGGAAGAA
GGCTCCTGACGT--------------------------------------
--------------------------------------------------
--------------------------------------------------
----------------------

>G3-R
--------------------------------------------------
--------------------------------------------------
--------------------------------------------------
--------------------------------------------------
-----ATTCCCGCTGCTTTCTCTCGAAGCTCATCAAAAAGCCTTCAGGAG
ACTCAGTCACACTCTCTGAGAGCACAGCCATCGTGTCCCATGGCACCACA
GGCTTGGTTACATGGGACGCTGCTCTCTACCTGGCAGAATGGGCCATCGA
GAACCCAGCAGCCTTCACTGACAGATGTACTGTACTGCGGGGAAGTGACA
CTGTCACTGGTCAGGGTCCTGAGGATGCTCACTGACTGCCAGAGGAAGAA
GGCTCCTGACGTCTATGTGGCCTATACGATCCGCAGCCAGGACACGGGCA
AGCTGTTCATCACAGAGCTAGACCGCGCTGGGATACACTGGGAAGAGGTG
GCCCCTCACACTGGCAAACTGTTCCCTTATGAAGAGCATTCGGCCATCGT
AATCCTGAAGCTCACGCTGACC
#---------------------------------------
#---------------------------------------

#=======================================
#
# Aligned_sequences: 2
# 1: G2-Co
# 2: G3-H2
# Matrix: /home/BLOSUM62.txt
# GapOpen_penalty: -11.0
# GapExtend_penalty: -1.0
# FSopen_penalty: -30.0
# FSextend_penalty: -1.0
# Execution_time: 224.676678181
#
# Length:         516
# Identity NT:    150/516 29.1%
# Identity AA:    216/1032 20.9%
# Gapopen:        10/516 1.9%
# Gaps:           147/516 28.5%
# FSopen:         0/516 0.0%
# FrameShift:     0/516 0.0%
# Score: -54.0
#
#
#=======================================

>G2-Co
ATGGCGCAGGAGGAGAGAGCGGATGCCGCGCGCCTGCTGCGGGGTTTCGA
GCGCCGCTTCTTGGCGGCGCGCGCCCTGCGCTCCTTTCCCTGGCAGAGCC
TAGAAGAGAAACTAAGGGACTCGTCAGGCTCCGAGCTGCTGCTGGATATT
TTGCAGAAGACCGTGAAGCACCCTCTGTGCGTGAAGCACCCACCATCAGT
GAAGTATTCCCGGAGCTTTCTCTCTGAGCTCATCAGAAAGCCTTCAGGTG
ACTCGGTCACCCTCTGCGAGAGCACGGCCATCGTGTCTCATGGGACCACA
GGCCTGGTCACGTGGAACGCCGCG--------------------------
-CTCTACCTGGCCGAGTGGGCCGTGGAGAACCCA---------GCGGTCT
TCGCTCACAGTCTA------AGCGGTATACCCCCGCGGGCCCAGCTGGCG
GGCGGGAGGGGCCCTGTCCCCACAGGAAGGAAACCAGAAGTCTGGGGC--
-------AGAGTCAGG

>G3-H2
ATGCCTGGTGCTTTCTCTCAGAACTCATCAAAAAGTCCTCAG------GA
GGCTCAGTCACACTCTCCAAGAGCACAGCCATCATCTCCC----------
--------------------------------------------------
---------ACGGTACCACAGGCCTGGTCACATGGGATGCCGCCCTCTAC
CTTGCAGAATGGG---------CCATCGAGAACCCGGCAGCCTTCATTAA
CAGACGTGCTGTATTGCCCAGAA---GCCATCGTGTCG------CTGGTC
GGGGTCCTGCAGAGGCTGGCTGCCTGCCGGGAGCACAAGCGGGCTCCTGA
GGTCTACGTGGCC---TTTACCGTCCGCAACCCAGAGACGTGCCAGCTGT
TCACCACCGAGCTAGGCCGGGATGGGATCAGATGGGAAGCGGAAGCTCAT
CATGACCAGAAACTGTTTCCCTATGGAGAGCACTTGGAGATGGCAATGCT
GAACCTCACACTGTAG
#---------------------------------------
#---------------------------------------

#=======================================
#
# Aligned_sequences: 2
# 1: G2-H3
# 2: G3-Ch
# Matrix: /home/BLOSUM62.txt
# GapOpen_penalty: -11.0
# GapExtend_penalty: -1.0
# FSopen_penalty: -30.0
# FSextend_penalty: -1.0
# Execution_time: 225.617403984
#
# Length:         625
# Identity NT:    240/625 38.4%
# Identity AA:    453/1250 36.2%
# Gapopen:        2/625 0.3%
# Gaps:           368/625 58.9%
# FSopen:         1/625 0.2%
# FrameShift:     251/625 40.2%
# Score: 13.0
#
#
#=======================================

>G2-H3
ATGGCGCCCGAGGAGAACGCGGGGACCGAACTCTTGCTGCAGGGTTTTGA
GCGCCGCTTCCTGGCGGTGCGCACACTGCGCTCCTTCCCCTGGCAGAGCT
TAGAGGCAAAGTTAAGAGACTCATCAGATTCTGAGCTGCTGCGGGATATT
TTGCAGAAGACTGTGAGGCATCCTGTGTGTGTGAAGCACCCGCCGTCAGT
CAAGTATGCCTGGTGCTTTCTCTCAGAACTCATCAAAAAGTCCTCAGGAG
GCTCAGTCACACTCTCCAAGAGCACAGCCATCATCTCCCACGGTACCACA
GGCCTGGTCACATGGGATGCCGCCCTCTACCTTGCAGAATGGGCCATCGA
GAACCCGGCAGCCTTCATTAACAGACGTGCTGTATTGCCCAGAAGCCATC
GTGTCGCTGGTCGGGGTCCTGCAGAGGCTGGCTGCCTGCCGGGAGCACAA
GCGGGCTCC-----------------------------------------
--------------------------------------------------
--------------------------------------------------
----------------------TGA

>G3-Ch
ATG-----------------------------------------------
--------------------------------------------------
--------------------------------------------------
--------------------------------------------------
--------CCCGGTGCTTTCTCTCAGTACTCATCAAAAAGCCCTCGGGAG
GCTCAGTCACACTCTCCAAGAGCACAGCCATCATCTCCCACGGCATCACA
GTCCTGGTCACATGGGATGCCACCCTCTACCTTGCAGAATGGGCCATCTA
GAACCCAGCAGCCTTCACTGATAGATGTGCTGTATTGCCCAGAAGCCATC
GTGTCGCTGGTCGGGGTCCTGCAGAGGCTGGCTGCCTGCCGGGAGCACCA
GCGGGCTCCTCAAGTCTACATGGCCCTTACCGTCCGCAACCCAGAGACGT
GCCAGCTGTTCACCACCGAGCTAGGCTGGACTGGGATCAGATGGGAAGCG
GAAGCTCATCATGACCAGAAACTGTTTCCCTACAGAGAGCACTTGGAGAT
GGCAATGCTGAACCTCACACTGTAG
#---------------------------------------
#---------------------------------------

#=======================================
#
# Aligned_sequences: 2
# 1: G2-Ch
# 2: B2-202
# Matrix: /home/BLOSUM62.txt
# GapOpen_penalty: -11.0
# GapExtend_penalty: -1.0
# FSopen_penalty: -30.0
# FSextend_penalty: -1.0
# Execution_time: 224.588099003
#
# Length:         627
# Identity NT:    240/627 38.3%
# Identity AA:    450/1254 35.9%
# Gapopen:        4/627 0.6%
# Gaps:           372/627 59.3%
# FSopen:         1/627 0.2%
# FrameShift:     252/627 40.2%
# Score: 13.0
#
#
#=======================================

>G2-Ch
ATGGCGCCCGAGGAGAACGCGGGGAGCGAACTCTTGCTGCAGAGTTTCAA
GCGCCGCTTCCTGGCGGCGCGCGCCCTGCGCTCCTTCCCCTGGCAGAGCT
TAGAAGCAAAGTTAAGTGACCCATCAGATTCTGAGCTTCTGTGGGATATT
TTGCAGAAGAGACTGAAGCATCCTGTGTGTGTGAAGCACCCGCCGTCAGT
CAAGTATGCCCGGTGCTTTCTCTCAGTACTCATCAAAAAGCCCTCGGGAG
GCTCAGTCACACTCTCCAAGAGCACAGCCATCATCTCCCACGGCATCACA
GTCCTGGTCACATGGGATGCCACCCTCTACCTTGCAGAATGGGCCATCTA
GAACCCAGCAGCCTTCACTGATAGATGTGCTGTATTGCCCAGAAGCCATC
GTGTCGCTGGTCGGGGTCCTGCAGAGGCTGGCTGCCTGCCGGGAGCACCA
GCGGGCTCCTC---------------------------------------
--------------------------------------------------
--------------------------------------------------
--------------------------A

>B2-202
ATG-----------------------------------------------
--------------------------------------------------
--------------------------------------------------
--------------------------------------------------
--------CCTGGTGCTTTCTCTCAGAACTCATCAAAAAGTCCTCAGGAG
GCTCAGTCACACTCTCCAAGAGCACAGCCATCATCTCCCACGGTACCACA
GGCCTGGTCACATGGGATGCCGCCCTCTACCTTGCAGAATGGGCCATCGA
GAACCCGGCAGCCTTCATTAACAGACGTGCTGTATTGCCCAGAAGCCATC
GTGTCGCTGGTCGGGGTCCTGCAGAGGCTGGCTGCCTGCCGGGAGCACAA
GCGGGCTCCT-GAGGTCTACGTGGCCTTTACCGTCCGCAACCCAGAGACA
TGCCAGCTGTTCACCACCGAGCTAGGCCGGGATGGGATCAGATGGGAAGC
GGAAGCTCATCATGACCAGAAACTGTTTCCCTATGGAGAGCACTTGGAGA
TGGCAATGCTGAACCTCACACTGTAG-
#---------------------------------------
#---------------------------------------

#=======================================
#
# Aligned_sequences: 2
# 1: B1-001
# 2: G3-Co
# Matrix: /home/BLOSUM62.txt
# GapOpen_penalty: -11.0
# GapExtend_penalty: -1.0
# FSopen_penalty: -30.0
# FSextend_penalty: -1.0
# Execution_time: 226.643105984
#
# Length:         516
# Identity NT:    128/516 24.8%
# Identity AA:    162/1032 15.7%
# Gapopen:        9/516 1.7%
# Gaps:           150/516 29.1%
# FSopen:         0/516 0.0%
# FrameShift:     0/516 0.0%
# Score: -85.0
#
#
#=======================================

>B1-001
ATG-----------------------------------------------
-GCGCCCGAGGAGAACGCGGGGACCGAACTCTTGCTG------CAGGGTT
TTGAGCGCCGCTTCCTGGCGGTGCGCACACTGCGCTCCTTCCCCTGGCAG
AGCTTAGAGGCAAAGTTAAGAGACTCATCAGATTCTGAGCTGCTGCGGGA
TATTTTGCAGAAGACTGTGAGGCATCCTGTGTGTGTGAAGCACCCGCCGT
CAGTCAAGTATGCCTGGTGCTTTCTCTCAGAACTCATCAAAAAGTCCTCA
GGAGGCTCAGTCACACTCTCCAAGAGCACAGCCATCATCTCCCACGGTAC
CACAGGCCTGGTCACATGGGATGCCGCCCTCTACCTTGCAGAATGGGCCA
TCGAGAACCCGGCAGCCTTCATTAACAGACGTGCTGTATTGCCCAGAAGC
CATCGTGTCGCTGGTCGGGGTCCTGCAGAGGCTGGCTGCCTGCCGGGAGC
ACAAGCGGGCTCCTGA

>G3-Co
ATTCCCGGAGCTTTCTCTCTGAGCTCATCAGAAAGCCTTCAGGTGACTCG
GTCACCCTCTGCGAGAGCACGGCCATCGTGTCTCATGGGACCACAGGCCT
GGTCACGTGGA---ACGCCGCGCTCTACCTGGCCGAGTGGGCCGTGGAGA
ACCCAGCGGTCTTCGCTCACAGACGTGCTG--------------------
----------------------------TATTGTCCTGAAACGGTCCTCT
CCCTGGTTGGGGTCCTGCGGAAGCTCTCCACCTGCCGGAAGGACCAGCGG
GCTCCTGATGCCTACATT------GCCTTCACCATCCGCAACCCGGAGAC
GTGCCAGCTGTTCACCACGGAGCTGGGCCAGGCTGGGATCCCGTGGGAA-
--GAGGTGCCTTGT---------CATGACCAGAAACTGTTTCCCTACGAA
GAGCAC------------------TCGGAGATGGCGATTCTG--------
-AAACTAACGCTGTAG
#---------------------------------------
#---------------------------------------

#=======================================
#
# Aligned_sequences: 2
# 1: G3-Ch
# 2: G3-M
# Matrix: /home/BLOSUM62.txt
# GapOpen_penalty: -11.0
# GapExtend_penalty: -1.0
# FSopen_penalty: -30.0
# FSextend_penalty: -1.0
# Execution_time: 223.920064926
#
# Length:         420
# Identity NT:    302/420 71.9%
# Identity AA:    462/840 55.0%
# Gapopen:        1/420 0.2%
# Gaps:           3/420 0.7%
# FSopen:         0/420 0.0%
# FrameShift:     0/420 0.0%
# Score: 349.0
#
#
#=======================================

>G3-Ch
ATGCCCGGTGCTTTCTCTCAGTACTCATCAAAAAGCCCTCGGGAGGCTCA
GTCACACTCTCCAAGAGCACAGCCATCATCTCCCACGGCATCACAGTCCT
GGTCACATGGGATGCCACCCTCTACCTTGCAGAATGGGCCATCTAGAACC
CAGCAGCCTTCACTGATAGATGTGCTGTATTGCCCAGAAGCCATCGTGTC
GCTGGTCGGGGTCCTGCAGAGGCTGGCTGCCTGCCGGGAGCACCAGCGGG
CTCCTCAAGTCTACATGGCCCTTACCGTCCGCAACCCAGAGACGTGCCAG
CTGTTCACCACCGAGCTAGGCTGGACTGGGATCAGATGGGAAGCGGAAGC
TCATCATGACCAGAAACTGTTTCCCTACAGAGAGCACTTGGAGATGGCAA
TGCTGAACCTCACACTGTAG

>G3-M
ATGCCCGCTGCTTTCTCTCAAAGCTCATCAAAAAGCCTTCAGGAAACTCA
GTTACACTCTCTGAGAGCACTGCCATCGTGTCCCATGGCACCACAGGCTT
GGTTACATGGGACGCTGCTCTCTACCTGGCAGAATGGGCCATTGAGAACC
CAGCAGCCTTCACTGACAGATGTACTGTACTGCTGGGAGATGACACTGTC
ACTGGTCAGGGTCCTGAAGATGCTCGAGGACTGC---CAGAGGAAGAGCG
CTCCTGATGTCTATGTAGCCTATACTATCCGCAGCCAGGACACAGGCAAG
CTGTTCATCGAAGAGCTAGACCGTGCTGGAATCTACTGGGAAGAGGTGCC
CCCTCACACTGGCAAACTGTTCCCTTACGAAGAGCATTCAGCCATCGTAA
TCCTGAAGCTGGTGCTGACC
#---------------------------------------
#---------------------------------------

#=======================================
#
# Aligned_sequences: 2
# 1: G2-Co
# 2: G3-Co
# Matrix: /home/BLOSUM62.txt
# GapOpen_penalty: -11.0
# GapExtend_penalty: -1.0
# FSopen_penalty: -30.0
# FSextend_penalty: -1.0
# Execution_time: 225.170586109
#
# Length:         625
# Identity NT:    204/625 32.6%
# Identity AA:    390/1250 31.2%
# Gapopen:        6/625 1.0%
# Gaps:           365/625 58.4%
# FSopen:         1/625 0.2%
# FrameShift:     167/625 26.7%
# Score: -18.5
#
#
#=======================================

>G2-Co
ATGGCGCAGGAGGAGAGAGCGGATGCCGCGCGCCTGCTGCGGGGTTTCGA
GCGCCGCTTCTTGGCGGCGCGCGCCCTGCGCTCCTTTCCCTGGCAGAGCC
TAGAAGAGAAACTAAGGGACTCGTCAGGCTCCGAGCTGCTGCTGGATATT
TTGCAGAAGACCGTGAAGCACCCTCTGTGCGTGAAGCACCCACCATCAGT
GAAGTATTCCCGGAGCTTTCTCTCTGAGCTCATCAGAAAGCCTTCAGGTG
ACTCGGTCACCCTCTGCGAGAGCACGGCCATCGTGTCTCATGGGACCACA
GGCCTGGTCACGTGGAACGCCGCGCTCTACCTGGCCGAGTGGGCCGTGGA
GAACCCAGCGGTCTTCGCTCAC-AGTCTAAGCGGTATACCCCCGCGGGCC
---CAGCTGGCGGGCGGGAGGGGCCCTGTCCCCACAGGAAGGAAA-----
----------------------------------------CCAGAAGTC-
-----------------------------------------TGGGGCAGA
GTCAGG--------------------------------------------
-------------------------

>G3-Co
--------------------------------------------------
--------------------------------------------------
--------------------------------------------------
--------------------------------------------------
-----ATTCCCGGAGCTTTCTCTCTGAGCTCATCAGAAAGCCTTCAGGTG
ACTCGGTCACCCTCTGCGAGAGCACGGCCATCGTGTCTCATGGGACCACA
GGCCTGGTCACGTGGAACGCCGCGCTCTACCTGGCCGAGTGGGCCGTGGA
GAACCCAGCGGTCTTCGCTCACAGACGTGCTGTATTGTCCTGAAACGGTC
CTCTCCCTGGTTGGGGTCCTGCGGAAGCTCTCCACCTGCCGGAAGGACCA
GCGGGCTCCTGATGCCTACATTGCCTTCACCATCCGCAACCCGGAGACGT
GCCAGCTGTTCACCACGGAGCTGGGCCAGGCTGGGATCCCGTGGGAAGAG
GTGCCTTGTCATGACCAGAAACTGTTTCCCTACGAAGAGCACTCGGAGAT
GGCGATTCTGAAACTAACGCTGTAG
#---------------------------------------
#---------------------------------------

#=======================================
#
# Aligned_sequences: 2
# 1: B1-001
# 2: G3-H1
# Matrix: /home/BLOSUM62.txt
# GapOpen_penalty: -11.0
# GapExtend_penalty: -1.0
# FSopen_penalty: -30.0
# FSextend_penalty: -1.0
# Execution_time: 227.196181059
#
# Length:         625
# Identity NT:    243/625 38.9%
# Identity AA:    465/1250 37.2%
# Gapopen:        2/625 0.3%
# Gaps:           368/625 58.9%
# FSopen:         1/625 0.2%
# FrameShift:     251/625 40.2%
# Score: 29.0
#
#
#=======================================

>B1-001
ATGGCGCCCGAGGAGAACGCGGGGACCGAACTCTTGCTGCAGGGTTTTGA
GCGCCGCTTCCTGGCGGTGCGCACACTGCGCTCCTTCCCCTGGCAGAGCT
TAGAGGCAAAGTTAAGAGACTCATCAGATTCTGAGCTGCTGCGGGATATT
TTGCAGAAGACTGTGAGGCATCCTGTGTGTGTGAAGCACCCGCCGTCAGT
CAAGTATGCCTGGTGCTTTCTCTCAGAACTCATCAAAAAGTCCTCAGGAG
GCTCAGTCACACTCTCCAAGAGCACAGCCATCATCTCCCACGGTACCACA
GGCCTGGTCACATGGGATGCCGCCCTCTACCTTGCAGAATGGGCCATCGA
GAACCCGGCAGCCTTCATTAACAGACGTGCTGTATTGCCCAGAAGCCATC
GTGTCGCTGGTCGGGGTCCTGCAGAGGCTGGCTGCCTGCCGGGAGCACAA
GCGGGCTCC-----------------------------------------
--------------------------------------------------
--------------------------------------------------
----------------------TGA

>G3-H1
ATG-----------------------------------------------
--------------------------------------------------
--------------------------------------------------
--------------------------------------------------
--------CCCGGTGCTTTCTCTCAGAACTCATCAAAAAGCCCTCGGGAG
GCTCAGTCACACTCTCCAAGAGCACAGCCATCATCTCCCACGGCATCACA
GTCCTGGTCACATGGGATGCCGCCCTCTACCTTGCAGAATGGGCCATCGA
GAACCCAGCAGCCTTCACTGATAGACGTGCTGTATTGCCCAGAAGCCATC
GTGTCGCTGGTCGGGGTCCTGCGGAGGCTGGCTGCCTGCCGGGAGCACCA
GCGGGCTCCTCAATTCTACATGGCCCTTACCGTCTGCAACCCAGAGATGT
GCCAGCTGTTCACCACCGAGCTAGGCTGGACTGGGATCAGATGGGAAGCG
GAAGCTCATCATGACCAGAAACTGTTTCCCTACAGAGAGCACTTGGAGAT
GGCAAAGCTGAACCTCACACTGTAG
#---------------------------------------
#---------------------------------------

#=======================================
#
# Aligned_sequences: 2
# 1: G3-H2
# 2: G3-Ch
# Matrix: /home/BLOSUM62.txt
# GapOpen_penalty: -11.0
# GapExtend_penalty: -1.0
# FSopen_penalty: -30.0
# FSextend_penalty: -1.0
# Execution_time: 224.713046074
#
# Length:         420
# Identity NT:    396/420 94.3%
# Identity AA:    756/840 90.0%
# Gapopen:        0/420 0.0%
# Gaps:           0/420 0.0%
# FSopen:         0/420 0.0%
# FrameShift:     0/420 0.0%
# Score: 666.0
#
#
#=======================================

>G3-H2
ATGCCTGGTGCTTTCTCTCAGAACTCATCAAAAAGTCCTCAGGAGGCTCA
GTCACACTCTCCAAGAGCACAGCCATCATCTCCCACGGTACCACAGGCCT
GGTCACATGGGATGCCGCCCTCTACCTTGCAGAATGGGCCATCGAGAACC
CGGCAGCCTTCATTAACAGACGTGCTGTATTGCCCAGAAGCCATCGTGTC
GCTGGTCGGGGTCCTGCAGAGGCTGGCTGCCTGCCGGGAGCACAAGCGGG
CTCCTGAGGTCTACGTGGCCTTTACCGTCCGCAACCCAGAGACGTGCCAG
CTGTTCACCACCGAGCTAGGCCGGGATGGGATCAGATGGGAAGCGGAAGC
TCATCATGACCAGAAACTGTTTCCCTATGGAGAGCACTTGGAGATGGCAA
TGCTGAACCTCACACTGTAG

>G3-Ch
ATGCCCGGTGCTTTCTCTCAGTACTCATCAAAAAGCCCTCGGGAGGCTCA
GTCACACTCTCCAAGAGCACAGCCATCATCTCCCACGGCATCACAGTCCT
GGTCACATGGGATGCCACCCTCTACCTTGCAGAATGGGCCATCTAGAACC
CAGCAGCCTTCACTGATAGATGTGCTGTATTGCCCAGAAGCCATCGTGTC
GCTGGTCGGGGTCCTGCAGAGGCTGGCTGCCTGCCGGGAGCACCAGCGGG
CTCCTCAAGTCTACATGGCCCTTACCGTCCGCAACCCAGAGACGTGCCAG
CTGTTCACCACCGAGCTAGGCTGGACTGGGATCAGATGGGAAGCGGAAGC
TCATCATGACCAGAAACTGTTTCCCTACAGAGAGCACTTGGAGATGGCAA
TGCTGAACCTCACACTGTAG
#---------------------------------------
#---------------------------------------

#=======================================
#
# Aligned_sequences: 2
# 1: G2-R
# 2: B2-202
# Matrix: /home/BLOSUM62.txt
# GapOpen_penalty: -11.0
# GapExtend_penalty: -1.0
# FSopen_penalty: -30.0
# FSextend_penalty: -1.0
# Execution_time: 226.516593933
#
# Length:         513
# Identity NT:    156/513 30.4%
# Identity AA:    222/1026 21.6%
# Gapopen:        8/513 1.6%
# Gaps:           144/513 28.1%
# FSopen:         0/513 0.0%
# FrameShift:     0/513 0.0%
# Score: -51.0
#
#
#=======================================

>G2-R
ATGGCGCCTGAGGACCACGAGGGGGCCACGTCTCTGCTGCAGAGTTTCGA
GCGCCGCTTCCTGGCGGCTCGCGCGCTGCCCTCTTTTCCCTGGCAGAGCC
TAGAAGAAAAACTAAGGGAGCCCTCAGGTTCTGAGCTGTTGCTGGCTATT
TTGCAGAAGACTGTGAAGCACCCTGTGTGTGTCCAGCATGGGCCCTCTCT
GAAGTATTCCCGCTGCTTTCTCTCGAAGCTCATCAAAAAGCCTTCAGGAG
ACTCAGTCACACTCTCTGAGAGCACAGCCATCGTGTCCCATGGCACCACA
GGCTTGGTTACATGGGACGCTGCTCTCTACCTGGCAGAATGGGCCATCGA
GAACCCAGCAGCCTTCACTGACAGA---------------------TGTA
CTGTACTGCGGGGAAGTGACACTGTC------ACTGGTCAGGGTCCTGAG
GATGCTCACTGACTGCCAGAGGAAGAAGGC--------------------
----TCCTGACGT

>B2-202
ATGCCTGGTGCTTTCTCTCAGAACTCATCAAAAAGTCCTCAG------GA
GGCTCAGTCACACTCTCCAAGAGCACAGCCATCATCTCCCACGGTACCAC
AGGCCTGGTCACATGGGATGCCG---------------------------
---------------------CCCTCTACCTTGCAGAATGGGCCATCG--
----------------------------AGAACCCGGCAGCCTTCATTAA
CAGACGTG---CTGTATTGCCCAGAAGCCATCGTGTCG------CTGGTC
GGGGTCCTGCAGAGGCTGGCTGCCTGCCGGGAGCACAAGCGGGCTCCTGA
GGTCTACGTGGCCTTTACCGTCCGCAACCCAGAGACATGCCAGCTGTTCA
CCACCGAGCTAGGCCGGGATGGGATCAGATGGGAAGCGGAAGCTCATCAT
GACCAGAAACTGTTTCCCTATGGAGAGCACTTGGAGATGGCAATGCTGAA
CCTCACACTGTAG
#---------------------------------------
#---------------------------------------

#=======================================
#
# Aligned_sequences: 2
# 1: G2-H1
# 2: G3-Co
# Matrix: /home/BLOSUM62.txt
# GapOpen_penalty: -11.0
# GapExtend_penalty: -1.0
# FSopen_penalty: -30.0
# FSextend_penalty: -1.0
# Execution_time: 227.47161603
#
# Length:         513
# Identity NT:    130/513 25.3%
# Identity AA:    162/1026 15.8%
# Gapopen:        9/513 1.8%
# Gaps:           144/513 28.1%
# FSopen:         0/513 0.0%
# FrameShift:     0/513 0.0%
# Score: -87.0
#
#
#=======================================

>G2-H1
ATGGCGCCCGAGGAGAACGCGGGGAGCGAACTCTTGCTGCAGAGTTTCAA
GCGCCGCTTCCTGGCAGCG-------------------------------
-----CGCGCCCTGCGCTCCTTCCGCTGGCAGAGCTTAGAAGCAAAGTTA
AGAGACTCATCAGATTCTGAGCTGCTGCGGGATATTTTGCAGAAGACTGT
GAAGCATCCTGTGTGTGTGAAGCACCCGCCGTCAGTC-------------
--AAGTATGCCCGGTGCTTTCTCTCAGAACTCATCAAAAAGCCCTCGGGA
GGCTCAGTCACACTCTCCAAGAGCACAGCCATCATCTCCCACGGCATCAC
AGTCCTGGTCACATGGGATGCCGCCCTCTACCTTGCAGAATGGGCCATCG
AGAACCCAGCAGCCTTCACTGATAGACGTGCTGTATTGCCCAGAAGCCAT
CGTGTCGCTGGTCGGGGTCCTGCGGAGGCTGGCTGCCTGCCGGGAGCACC
AGCGGGCTCCTCA

>G3-Co
ATTCCCGGAGCTTTCTCTCTGAGCTCATCAGAAAGCCTTCAGGTGACTCG
GTCACCCTCTGCGAGAGCACGGCCATCGTGTCTCATGGGACCACAGGCCT
GGTCACGTGGAACGCCGCGCTCTACCTGGCCGAGTGGGCCGTGGAGAACC
CAGCGGTCTTCGCTCACAGACGTGCTG------TATTGTCCTGAAACGGT
CCTCTCCCTGGTTGGGGTCCTGCGGAAGCTCTCCACCTGCCGGAAGGACC
AGCGGGCTCCTGATGCCTACATTGCCTTCACCATCCGCAACCCGGAGACG
TGCCAGCTGTTC---------ACCACGGAGCTGGGCCAGGCTGGGATC--
----------CCGTGGGAA------------------------------G
AGGTGCCTTGT------CATGACCAGAAACTGTTTCCCTACGAAGAGCAC
---------------------TCGGAGATGGCGATTCTG---------AA
ACTAACGCTGTAG
#---------------------------------------
#---------------------------------------

#=======================================
#
# Aligned_sequences: 2
# 1: G3-M
# 2: G3-R
# Matrix: /home/BLOSUM62.txt
# GapOpen_penalty: -11.0
# GapExtend_penalty: -1.0
# FSopen_penalty: -30.0
# FSextend_penalty: -1.0
# Execution_time: 225.371901035
#
# Length:         417
# Identity NT:    386/417 92.6%
# Identity AA:    750/834 89.9%
# Gapopen:        0/417 0.0%
# Gaps:           0/417 0.0%
# FSopen:         0/417 0.0%
# FrameShift:     0/417 0.0%
# Score: 653.0
#
#
#=======================================

>G3-M
ATGCCCGCTGCTTTCTCTCAAAGCTCATCAAAAAGCCTTCAGGAAACTCA
GTTACACTCTCTGAGAGCACTGCCATCGTGTCCCATGGCACCACAGGCTT
GGTTACATGGGACGCTGCTCTCTACCTGGCAGAATGGGCCATTGAGAACC
CAGCAGCCTTCACTGACAGATGTACTGTACTGCTGGGAGATGACACTGTC
ACTGGTCAGGGTCCTGAAGATGCTCGAGGACTGCCAGAGGAAGAGCGCTC
CTGATGTCTATGTAGCCTATACTATCCGCAGCCAGGACACAGGCAAGCTG
TTCATCGAAGAGCTAGACCGTGCTGGAATCTACTGGGAAGAGGTGCCCCC
TCACACTGGCAAACTGTTCCCTTACGAAGAGCATTCAGCCATCGTAATCC
TGAAGCTGGTGCTGACC

>G3-R
ATTCCCGCTGCTTTCTCTCGAAGCTCATCAAAAAGCCTTCAGGAGACTCA
GTCACACTCTCTGAGAGCACAGCCATCGTGTCCCATGGCACCACAGGCTT
GGTTACATGGGACGCTGCTCTCTACCTGGCAGAATGGGCCATCGAGAACC
CAGCAGCCTTCACTGACAGATGTACTGTACTGCGGGGAAGTGACACTGTC
ACTGGTCAGGGTCCTGAGGATGCTCACTGACTGCCAGAGGAAGAAGGCTC
CTGACGTCTATGTGGCCTATACGATCCGCAGCCAGGACACGGGCAAGCTG
TTCATCACAGAGCTAGACCGCGCTGGGATACACTGGGAAGAGGTGGCCCC
TCACACTGGCAAACTGTTCCCTTATGAAGAGCATTCGGCCATCGTAATCC
TGAAGCTCACGCTGACC
#---------------------------------------
#---------------------------------------

#=======================================
#
# Aligned_sequences: 2
# 1: G1-M
# 2: G3-Ch
# Matrix: /home/BLOSUM62.txt
# GapOpen_penalty: -11.0
# GapExtend_penalty: -1.0
# FSopen_penalty: -30.0
# FSextend_penalty: -1.0
# Execution_time: 229.75515008
#
# Length:         546
# Identity NT:    148/546 27.1%
# Identity AA:    198/1092 18.1%
# Gapopen:        9/546 1.6%
# Gaps:           177/546 32.4%
# FSopen:         0/546 0.0%
# FrameShift:     0/546 0.0%
# Score: -51.0
#
#
#=======================================

>G1-M
ATGGCGCCTGAGGACCACGAGGGGGCCACGTCTCTGCTGCAGAGT-----
----TTCGAGCGCCGCTTCCTGGCGGCTCGCGCGCTGCCCTCCTTTCCCT
GGCAGAGCCTAGAAGAAAAACTAAAGGACCCCTCGGGTTCTGAGCTGTTG
CTGGCTATTCTGCAGAGGCATGAGGCTGTACCCACGGAGCCT------TT
GGATGCACTGTAT------GAGGCGTTGGCAGAGGTTCTGATGACCCAAG
AGTCCACCCAGTGCCACCGGAGCTATTTGCTGATGTACTGTACTGCTGGG
AGATGACACTGTCACTGGTCAGGGTCCTGAAGATGCTCGAGGACTGCCAG
AGGAAGAGCGCTCCTGATGTCTATGTAGCCTATACTATCCGCAGCCAGGA
CACAGGCAAGCTGTTCATCGAAGAGCTGGACCGTGCTGGAATCTACTGGG
AAG------------------------------AGGTGCCCCCTCACACT
GGCAAACTGTTCCCTTACGAAGAGCATTCAGCCATCGTAATCCTGA

>G3-Ch
ATG---------------CCCGGTGCTTTCTCTCAGTACTCATCAAAAAG
CCCTCGGGAGGCTCAGTCACACTCTCCAAGAGCACAGCCATCATCTCCCA
CGGCATCACAGTCCTGGTCACATGGGATGCCACCCTCTACC---------
---------TTGCAGAATGGGCCATCTAGAACCCAGCAGCCTTCACTGAT
AGATGTGCTGTATTGCCCAGAAGCCATCGTGTCGCTGGTCGGGGTCCTGC
AGAGGCTGGCTGCC------------------------------------
---------------------------------TGCCGGGAGCACCAGCG
GGCTCCTCAAGTCTACATGGCCCTT---ACCGTCCGCAACCCAGAGACGT
GCCAGCTGTTCACCACCGAGCTAGGCTGGACTGGGATCAGATGGGAAGCG
GAAGCTCATCATGACCAGAAACTGTTTCCCTACAGAGAGCACTTGGAGAT
GGCAATGCTGAACCTCACA---------------------CTGTAG
#---------------------------------------
#---------------------------------------

#=======================================
#
# Aligned_sequences: 2
# 1: G1-Ch
# 2: G3-R
# Matrix: /home/BLOSUM62.txt
# GapOpen_penalty: -11.0
# GapExtend_penalty: -1.0
# FSopen_penalty: -30.0
# FSextend_penalty: -1.0
# Execution_time: 230.358242035
#
# Length:         555
# Identity NT:    140/555 25.2%
# Identity AA:    180/1110 16.2%
# Gapopen:        8/555 1.4%
# Gaps:           195/555 35.1%
# FSopen:         0/555 0.0%
# FrameShift:     0/555 0.0%
# Score: -72.0
#
#
#=======================================

>G1-Ch
ATGGCGCCCGAGGAGAACGCGGGGAGCGAACTCTTGCTGCAGAGTTTCAA
GCGCCGCTTCCTGGCGGCGCGCGCCCTGCGCTCCTTCCCC----------
--------------------------------TGGCAGAGCTTAGAAGCA
AAGTTAAGTGACCCATCAGATTCTGAGCTTCTGTGGGATATTTTGCAGAA
GCACGAGGCTGTCCACACAGAGCCTTTGGACGAGCTGTACAAGGCGTTGG
CGGAGACCCTGATGGCCAAGGAGTCCACCCAGGGCCACCGGAGCTATTTG
CTGATGTGCTGTATTGCCCAGAAGCCATCGTGTCGCTGGTCGGGGTCCTG
CAGAGGCTGGCTGCCTGCCGGGAGCACCAGCGGGCTCCTCAAGTCTACAT
GGCCCTTACCGTCCGCAACCCAGAGACGTGCCAGCTGTTCACCACCGAGC
TATGCTGGACTGGGATCAGATGGGAAGCGGAAGCTCATCATGACCAGAAA
CTGTTTCCCTACAGAGAGC---------------ACTTGGAGATGGCAAT
GCTGA

>G3-R
ATTCCCGCTGCTTTCTCTCGAAGCTCATCAAAAAGCCTTCAGGAGACTCA
GTCACACTCTCTG------AGAGCACAGCCATCGTGTCCCATGGCACCAC
AGGCTTGGTTACATGGGACGCTGCTCTCTACCTGGCAGAATGGGCCATCG
AGAACCCAGCAGCCTTCA------------CTGACAGATGTACTGTACTG
CGGGGAAGTG------ACACTGTCACTGGTCAGGGTCCTGAGGATGCTCA
CTGAC---TGCCAGAGGAAGAAGGCTCCTGACGTCTATGTGGCCTATACG
ATCCGCAGC-----------------------------------------
----------------------------------------CAGGACACGG
GCAAGCTGTTCATCACAGAGCTAGACCGCGCT------------------
------------GGGATACACTGGGAAGAGGTGGCCCCTCACACTGGCAA
ACTGTTCCCTTATGAAGAGCATTCGGCCATCGTAATCCTGAAGCTCACGC
TGACC
#---------------------------------------
#---------------------------------------

#=======================================
#
# Aligned_sequences: 2
# 1: G3-R
# 2: G3-Co
# Matrix: /home/BLOSUM62.txt
# GapOpen_penalty: -11.0
# GapExtend_penalty: -1.0
# FSopen_penalty: -30.0
# FSextend_penalty: -1.0
# Execution_time: 226.05518508
#
# Length:         420
# Identity NT:    315/420 75.0%
# Identity AA:    534/840 63.6%
# Gapopen:        1/420 0.2%
# Gaps:           3/420 0.7%
# FSopen:         0/420 0.0%
# FrameShift:     0/420 0.0%
# Score: 432.0
#
#
#=======================================

>G3-R
ATTCCCGCTGCTTTCTCTCGAAGCTCATCAAAAAGCCTTCAGGAGACTCA
GTCACACTCTCTGAGAGCACAGCCATCGTGTCCCATGGCACCACAGGCTT
GGTTACATGGGACGCTGCTCTCTACCTGGCAGAATGGGCCATCGAGAACC
CAGCAGCCTTCACTGACAGATGTACTGTACTGCGGGGAAGTGACACTGTC
ACTGGTCAGGGTCCTGAGGATGCTCACTGACTGCCAGAGG---AAGAAGG
CTCCTGACGTCTATGTGGCCTATACGATCCGCAGCCAGGACACGGGCAAG
CTGTTCATCACAGAGCTAGACCGCGCTGGGATACACTGGGAAGAGGTGGC
CCCTCACACTGGCAAACTGTTCCCTTATGAAGAGCATTCGGCCATCGTAA
TCCTGAAGCTCACGCTGACC

>G3-Co
ATTCCCGGAGCTTTCTCTCTGAGCTCATCAGAAAGCCTTCAGGTGACTCG
GTCACCCTCTGCGAGAGCACGGCCATCGTGTCTCATGGGACCACAGGCCT
GGTCACGTGGAACGCCGCGCTCTACCTGGCCGAGTGGGCCGTGGAGAACC
CAGCGGTCTTCGCTCACAGACGTGCTGTATTGTCCTGAAACGGTCCTCTC
CCTGGTTGGGGTCCTGCGGAAGCTCTCCACCTGCCGGAAGGACCAGCGGG
CTCCTGATGCCTACATTGCCTTCACCATCCGCAACCCGGAGACGTGCCAG
CTGTTCACCACGGAGCTGGGCCAGGCTGGGATCCCGTGGGAAGAGGTGCC
TTGTCATGACCAGAAACTGTTTCCCTACGAAGAGCACTCGGAGATGGCGA
TTCTGAAACTAACGCTGTAG
#---------------------------------------
#---------------------------------------

#=======================================
#
# Aligned_sequences: 2
# 1: B1-001
# 2: G2-Co
# Matrix: /home/BLOSUM62.txt
# GapOpen_penalty: -11.0
# GapExtend_penalty: -1.0
# FSopen_penalty: -30.0
# FSextend_penalty: -1.0
# Execution_time: 229.88578701
#
# Length:         465
# Identity NT:    338/465 72.7%
# Identity AA:    624/930 67.1%
# Gapopen:        1/465 0.2%
# Gaps:           3/465 0.6%
# FSopen:         0/465 0.0%
# FrameShift:     0/465 0.0%
# Score: 509.0
#
#
#=======================================

>B1-001
ATGGCGCCCGAGGAGAACGCGGGGACCGAACTCTTGCTGCAGGGTTTTGA
GCGCCGCTTCCTGGCGGTGCGCACACTGCGCTCCTTCCCCTGGCAGAGCT
TAGAGGCAAAGTTAAGAGACTCATCAGATTCTGAGCTGCTGCGGGATATT
TTGCAGAAGACTGTGAGGCATCCTGTGTGTGTGAAGCACCCGCCGTCAGT
CAAGTATGCCTGGTGCTTTCTCTCAGAACTCATCAAAAAGTCCTCAGGAG
GCTCAGTCACACTCTCCAAGAGCACAGCCATCATCTCCCACGGTACCACA
GGCCTGGTCACATGGGATGCCGCCCTCTACCTTGCAGAATGGGCCATCGA
GAACCCGGCAGCCTTCATTAACAGA---CGTGCTGTATTGCCCAGAAGCC
ATCGTGTCGCTGGTCGGGGTCCTGCAGAGGCTGGCTGCCTGCCGGGAGCA
CAAGCGGGCTCCTGA

>G2-Co
ATGGCGCAGGAGGAGAGAGCGGATGCCGCGCGCCTGCTGCGGGGTTTCGA
GCGCCGCTTCTTGGCGGCGCGCGCCCTGCGCTCCTTTCCCTGGCAGAGCC
TAGAAGAGAAACTAAGGGACTCGTCAGGCTCCGAGCTGCTGCTGGATATT
TTGCAGAAGACCGTGAAGCACCCTCTGTGCGTGAAGCACCCACCATCAGT
GAAGTATTCCCGGAGCTTTCTCTCTGAGCTCATCAGAAAGCCTTCAGGTG
ACTCGGTCACCCTCTGCGAGAGCACGGCCATCGTGTCTCATGGGACCACA
GGCCTGGTCACGTGGAACGCCGCGCTCTACCTGGCCGAGTGGGCCGTGGA
GAACCCAGCGGTCTTCGCTCACAGTCTAAGCGGTATACCCCCGCGGGCCC
AGCTGGCGGGCGGGAGGGGCCCTGTCCCCACAGGAAGGAAACCAGAAGTC
TGGGGCAGAGTCAGG
#---------------------------------------
#---------------------------------------

#=======================================
#
# Aligned_sequences: 2
# 1: G2-Ch
# 2: G3-Co
# Matrix: /home/BLOSUM62.txt
# GapOpen_penalty: -11.0
# GapExtend_penalty: -1.0
# FSopen_penalty: -30.0
# FSextend_penalty: -1.0
# Execution_time: 227.792386055
#
# Length:         531
# Identity NT:    114/531 21.5%
# Identity AA:    156/1062 14.7%
# Gapopen:        8/531 1.5%
# Gaps:           180/531 33.9%
# FSopen:         0/531 0.0%
# FrameShift:     0/531 0.0%
# Score: -77.0
#
#
#=======================================

>G2-Ch
ATGGCGCCCGAGGAGAACGCGGGGAGCGAACTCTTGCTGCAGAGTTTCAA
GCGCCGCTTCCTGGCGGCGCGC----------------------------
-----------------------GCCCTGCGCTCCTTCCCCTGGCAGAGC
TTAGAAGCAAAGTTAAGTGAC------------CCATCAGATTCTGAGCT
TCTGTGGGATATTTTGCAGAAGAGACTGAAGCATCCTGTGTGTGTGAAGC
ACCCGCCGTCAGTCAAGTATGCCCGGTGCTTTCTCTCAGTACTCATCAAA
AAGCCCTCGGGAGGCTCAGTCACACTCTCCAAGAGCACAGCCATCATCTC
CCACGGCATC------ACAGTCCTGGTCACATGGGATGCCACCCTCTACC
TTGCAGAATGGGCCATCTAGAACCCAGCAGCCTTCACTGATAGATGTGCT
GTATTGCCCAGAAGCCATCGTGTCGCTGGTCGGGGTCCTGCAGAGGCTGG
CTGCCTGCCGGGAGCACCAGCGGGCTCCTCA

>G3-Co
ATTCCCGGAGCTTTCTCTCTGAGCTCATCAGAAAGCCTTCAGGTGACTCG
GTCACCCTCTGCGAGAGCACGGCCATCGTGTCTCATGGGACCACAGGCCT
GGTCACGTGGAACGCCGCGCTCTACCTGGCCGAGTGGGCCGTGGAGAACC
CAGCGGTCTTCGCTCACAGACGTGCTGTATTGTCCTGAAACGGTCCTCTC
CCTGGTTGGGGTCCTGCGGAAGCTC---------TCCACCTGCCGGAAG-
--------GACCAGCGGGCTCCTGATGCCTACATTGCCTTCACCATCCGC
AACCCGGAGACGTGCCAGCTGTTC---------ACCACGGAGCTGGGCCA
GGCTGGGATCCCGTGGGAAGAGGTGCCTTGTCATGACCAGAAACTGTTT-
-----------------------CCCTACGAAGAGCACTCGGAGATGGCG
ATTCTGAAACTAACG-----------------------------------
-------------------------CTGTAG
#---------------------------------------
#---------------------------------------

#=======================================
#
# Aligned_sequences: 2
# 1: C1-002
# 2: G2-R
# Matrix: /home/BLOSUM62.txt
# GapOpen_penalty: -11.0
# GapExtend_penalty: -1.0
# FSopen_penalty: -30.0
# FSextend_penalty: -1.0
# Execution_time: 231.425246954
#
# Length:         528
# Identity NT:    233/528 44.1%
# Identity AA:    348/1056 33.0%
# Gapopen:        9/528 1.7%
# Gaps:           96/528 18.2%
# FSopen:         0/528 0.0%
# FrameShift:     0/528 0.0%
# Score: 114.0
#
#
#=======================================

>C1-002
ATGGCGCCCGAGGAGAACGCGGGGAGCGAACTCTTGCTGCAGAGTTTCAA
GCGCCGCTTCCTGGCAGCGCGCGCCCTGCGCTCCTTCCGCTGGCAGAGCT
TAGAAGCAAAGTTAAGAGACTCATCAGATTCTGAGCTGCTGCGGGATATT
TTGCAGAAG------------CACGAGGCTGTCCACACAGAGCCTTTGGA
TGAGCTGTACGAGGTGCTGGTGGAGACCCTGATGGCCAAGGAGTCCACCC
AGGGCCACCGGAGCTATTTGCTGACGTGCTGTATTGCCCAGAAGCCATCG
TGTCGCTGGTCGGGGTCCTGCGGA------GGCTGGCTGCCTGCCGGGAG
CACCAGCGGGCTCCTCAATTCTACATGGCCCTTA------CCGTCTGCA-
--ACCCAGAGATGTGCCAGCTGT---TCACCACCGAGCTATGCTGGACTG
GGATCAGATGGGAAGCGGAAGCTCATCATGACCAGAAACTGTTTCCCTAC
AGAGAGCACTTGGAGATGGCAAAGCTGA

>G2-R
ATGGCGCCTGAGGACCACGAGGGGGCCACGTCTCTGCTGCAGAGTTTCGA
GCGCCGCTTCCTGGCGGCTCGCGCGCTGCCCTCTTTTCCCTGGCAGAGCC
TAGAAGAAAAACTAAGGGAGCCCTCAGGTTCTGAGCTGTTGCTGGCTATT
TTGCAGAAGACTGTGAAGCACCCTGTGTGTGTCCAGCATGGGCCCTCTCT
GAAGTATTCCCGCTGCTTTCTCTCGAAGCTCATCAAAAAGCCTTCAGGAG
AC---------------------TCAGTCACACTCTCTGAGAGCACAGCC
ATCGTGTCCCATGGCACCACAGGCTTGGTTACATGG--------------
-GACGCTGCTCTCTACCTGGCAGAATGGGCCATCGAGAACCCAGCAGCCT
TCACTGACAGATGTACTGTACTGCGGGGAAGTGACACTGTCACTGGTCAG
GGTCCTGAGGATGCTCACTGACTGCCA------------------GAGGA
AGAAGGCTCCTGACGT------------
#---------------------------------------
#---------------------------------------

#=======================================
#
# Aligned_sequences: 2
# 1: G1-M
# 2: G3-M
# Matrix: /home/BLOSUM62.txt
# GapOpen_penalty: -11.0
# GapExtend_penalty: -1.0
# FSopen_penalty: -30.0
# FSextend_penalty: -1.0
# Execution_time: 231.442496061
#
# Length:         510
# Identity NT:    295/510 57.8%
# Identity AA:    546/1020 53.5%
# Gapopen:        5/510 1.0%
# Gaps:           108/510 21.2%
# FSopen:         1/510 0.2%
# FrameShift:     234/510 45.9%
# Score: 149.0
#
#
#=======================================

>G1-M
ATGGCGCCTGAGGACCACGAGGGGGCCACGTCTCTGCTGCAGAGTTTCGA
GCGCCGCTTCCTGGCGGCTCGCGCGCTGCCCTCCTTTCCCTGGCAGAGCC
TAGAAGAAAAACTAAAGGACCCCTCGGGTTCTGAGCTGTTGCTGGCTATT
CTGCAGAGGCATGAGGCTGTACCCACGGAGCCTTTGGATGCACTGTATGA
GGCGTTGGCAGAGGTTCTGATGACCCAAGAGTCCACCCAGTGCCACCGGA
GCTATTTGCTGATGTACTGTACTGCTGGGAGATGACACTGTCACTGGTCA
GGGTCCTGAAGATGCTCGAGGACTGCCAGAGGAAGAGCGCTCCTGATGTC
TATGTAGCCTATACTATCCGCAGCCAGGACACAGGCAAGCTGTTCATCGA
AGAGCTGGACCGTGCTGGAATCTACTGGGAAGAGGTGCCCCCTCACACTG
GCAAACTGTTCCCTTACGAAGAGCATTCAGCCATCGTAATCCTG------
---------A

>G3-M
ATGCCCGCTGCTTTCTCTCAAAGCTCATCAAAAAGCCTTCAG------GA
AACTCAGTTACACTCTCTGAGAGCACTGCCATCG----------------
--------------------------------------------------
------------------TGTCCCATGGCACCACAGGCTTGGTTACATGG
GACGCTGCTCTCTACCTGGCAGAATGGGCCATTGAGAACCCAGCAGCCTT
CACTGACA--GATGTACTGTACTGCTGGGAGATGACACTGTCACTGGTCA
GGGTCCTGAAGATGCTCGAGGACTGCCAGAGGAAGAGCGCTCCTGATGTC
TATGTAGCCTATACTATCCGCAGCCAGGACACAGGCAAGCTGTTCATCGA
AGAGCTAGACCGTGCTGGAATCTACTGGGAAGAGGTGCCCCCTCACACTG
GCAAACTGTTCCCTTACGAAGAGCATTCAGCCATCGTAATCCTGAAGCTG
GTGCTGACC-
#---------------------------------------
#---------------------------------------

#=======================================
#
# Aligned_sequences: 2
# 1: G1-M
# 2: G3-R
# Matrix: /home/BLOSUM62.txt
# GapOpen_penalty: -11.0
# GapExtend_penalty: -1.0
# FSopen_penalty: -30.0
# FSextend_penalty: -1.0
# Execution_time: 231.492630959
#
# Length:         510
# Identity NT:    272/510 53.3%
# Identity AA:    471/1020 46.2%
# Gapopen:        5/510 1.0%
# Gaps:           108/510 21.2%
# FSopen:         1/510 0.2%
# FrameShift:     234/510 45.9%
# Score: 75.0
#
#
#=======================================

>G1-M
ATGGCGCCTGAGGACCACGAGGGGGCCACGTCTCTGCTGCAGAGTTTCGA
GCGCCGCTTCCTGGCGGCTCGCGCGCTGCCCTCCTTTCCCTGGCAGAGCC
TAGAAGAAAAACTAAAGGACCCCTCGGGTTCTGAGCTGTTGCTGGCTATT
CTGCAGAGGCATGAGGCTGTACCCACGGAGCCTTTGGATGCACTGTATGA
GGCGTTGGCAGAGGTTCTGATGACCCAAGAGTCCACCCAGTGCCACCGGA
GCTATTTGCTGATGTACTGTACTGCTGGGAGATGACACTGTCACTGGTCA
GGGTCCTGAAGATGCTCGAGGACTGCCAGAGGAAGAGCGCTCCTGATGTC
TATGTAGCCTATACTATCCGCAGCCAGGACACAGGCAAGCTGTTCATCGA
AGAGCTGGACCGTGCTGGAATCTACTGGGAAGAGGTGCCCCCTCACACTG
GCAAACTGTTCCCTTACGAAGAGCATTCAGCCATCGTAATCCTG------
---------A

>G3-R
ATTCCCGCTGCTTTCTCTCGAAGCTCATCAAAAAGCCTTCAGGAGACTCA
GTCACACTCTCTG------AGAGCACAGCCATCG----------------
--------------------------------------------------
------------------TGTCCCATGGCACCACAGGCTTGGTTACATGG
GACGCTGCTCTCTACCTGGCAGAATGGGCCATCGAGAACCCAGCAGCCTT
CACTGACA--GATGTACTGTACTGCGGGGAAGTGACACTGTCACTGGTCA
GGGTCCTGAGGATGCTCACTGACTGCCAGAGGAAGAAGGCTCCTGACGTC
TATGTGGCCTATACGATCCGCAGCCAGGACACGGGCAAGCTGTTCATCAC
AGAGCTAGACCGCGCTGGGATACACTGGGAAGAGGTGGCCCCTCACACTG
GCAAACTGTTCCCTTATGAAGAGCATTCGGCCATCGTAATCCTGAAGCTC
ACGCTGACC-
#---------------------------------------
#---------------------------------------

#=======================================
#
# Aligned_sequences: 2
# 1: C1-002
# 2: G2-M
# Matrix: /home/BLOSUM62.txt
# GapOpen_penalty: -11.0
# GapExtend_penalty: -1.0
# FSopen_penalty: -30.0
# FSextend_penalty: -1.0
# Execution_time: 232.275653839
#
# Length:         531
# Identity NT:    229/531 43.1%
# Identity AA:    366/1062 34.5%
# Gapopen:        10/531 1.9%
# Gaps:           102/531 19.2%
# FSopen:         0/531 0.0%
# FrameShift:     0/531 0.0%
# Score: 125.0
#
#
#=======================================

>C1-002
ATGGCGCCCGAGGAGAACGCGGGGAGCGAACTCTTGCTGCAGAGTTTCAA
GCGCCGCTTCCTGGCAGCGCGCGCCCTGCGCTCCTTCCGCTGGCAGAGCT
TAGAAGCAAAGTTAAGAGACTCATCAGATTCTGAGCTGCTGCGGGATATT
TTGCAGAAG------------CACGAGGCTGTCCACACAGAGCCTTTGGA
TGAGCTGTACGAGGTGCTGGTGGAGACCCTGATGGCCAAGGAGTCCACCC
AGGGCCACCGGAGCTATTTGCTGACGTGCTGTATTGCCCAGAAGCCATCG
TGTCGCTGGTCGGGGTCCTGCGGA------GGCTGGCTGCCTGCCGGGAG
CACCAGCGGGCTCCTCAATTCTACATGGCCCTTA------CCGTCTGCA-
--ACCCAGAGATGT---GCCAGCTGTTCACCACCGAGCTATGCTGGACTG
GGATCAGATGGGAAGCGGAAGCTCATCATGACCAGAAACTGTTTCCCTAC
AGAGAGCACTTGGAGATGGCAAAGCTGA---

>G2-M
ATGGCGCCTGAGGACCACGAGGGGGCCACGTCTCTGCTGCAGAGTTTCGA
GCGCCGCTTCCTGGCGGCTCGCGCGCTGCCCTCCTTTCCCTGGCAGAGCC
TAGAAGAAAAACTAAAGGACCCCTCGGGTTCTGAGCTGTTGCTGGCTATT
CTGCAGAAGACTGTGAAGCACCCTGTGTGTGTGCAGCACGGACCTTCTGT
GAAGTATGCCCGCTGCTTTCTCTCAAAGCTCATCAAAAAGCCTTCAGGAA
AC---------------------TCAGTTACACTCTCTGAGAGCACTGCC
ATCGTGTCCCATGGCACCACAGGCTTGGTTACATGG--------------
-GACGCTGCTCTCTACCTGGCAGAATGGGCCATTGAGAACCCAGCAGCCT
TCACTGACAGATGTACTGTACTGCTGGGAGATGACACTGTCACTGGTCAG
GGTCCTGAAGATGCTCGAGGACTG---------------------CCAGA
GGAAGAG------------CGCTCCTGATGT
#---------------------------------------
#---------------------------------------

#=======================================
#
# Aligned_sequences: 2
# 1: G1-M
# 2: B1-001
# Matrix: /home/BLOSUM62.txt
# GapOpen_penalty: -11.0
# GapExtend_penalty: -1.0
# FSopen_penalty: -30.0
# FSextend_penalty: -1.0
# Execution_time: 232.628923893
#
# Length:         543
# Identity NT:    217/543 40.0%
# Identity AA:    336/1086 30.9%
# Gapopen:        7/543 1.3%
# Gaps:           129/543 23.8%
# FSopen:         0/543 0.0%
# FrameShift:     0/543 0.0%
# Score: 116.0
#
#
#=======================================

>G1-M
ATGGCGCCTGAGGACCACGAGGGGGCCACGTCTCTGCTGCAGAGTTTCGA
GCGCCGCTTCCTGGCGGCTCGCGCGCTGCCCTCCTTTCCCTGGCAGAGCC
TAGAAGAAAAACTAAAGGACCCCTCGGGTTCTGAGCTGTTGCTGGCTATT
CTGCAG---------AGGCATGAGGCTGTACCCACGGAGCCTTTGGATGC
ACTGTATGAG------GCGTTGGCAGAGGTTCTGATGACCCAAGAGTCC-
--------ACCCAGTGCCACCGGAGCTATTTGCTGATGTACTGTACTGCT
GGGAGATGACACTGTCACTGGTCAGGGTCCTGAAGATGCTCGAGGACTGC
C------------------------AGAGGAAGAGCGCTCCTGATGTCTA
TGTAGCCTATACTATCCGCAGCCAGGACACAGGCAAGCTGTTCATCGAAG
AGCTGGACCGTGCTGGAATCTACTGGGAAGAGGTGCCCCCTCACACTGGC
AAACTGTTCCCTTACGAAGAGCATTCAGCCATCGTAATCCTGA

>B1-001
ATGGCGCCCGAGGAGAACGCGGGGACCGAACTCTTGCTGCAGGGTTTTGA
GCGCCGCTTCCTGGCGGTGCGCACACTGCGCTCCTTCCCCTGGCAGAGCT
TAGAGGCAAAGTTAAGAGACTCATCAGATTCTGAGCTGCTGCGGGATATT
TTGCAGAAGACTGTGAGGCATCCTGTGTGTGTGAAGCACCCGCCGTCAGT
CAAGTATGCCTGGTGCTTTCTCTCAGAACTCATCAAAAAGTCCTCAGGAG
GCTCAGTCACACTCTCCAAGAGCACAGCCATCATCTCCCACGGTACCACA
GGCCTG------GTCACATGGGATGCCGCCCTCTACCTTGCAGAATGGGC
CATCGAGAACCCGGCAGCCTTCATTAACAGACGTGCTGTATTGCCCAGAA
GCCATCGTGTCGCTGGTCGGGGTCCTGCAGAGGCTGGCTGC---------
---------------------------------CTGCCGGGAGCACAAGC
GGGC---------------------------------TCCTGA
#---------------------------------------
#---------------------------------------

#=======================================
#
# Aligned_sequences: 2
# 1: G1-R
# 2: G3-R
# Matrix: /home/BLOSUM62.txt
# GapOpen_penalty: -11.0
# GapExtend_penalty: -1.0
# FSopen_penalty: -30.0
# FSextend_penalty: -1.0
# Execution_time: 232.344571114
#
# Length:         510
# Identity NT:    296/510 58.0%
# Identity AA:    546/1020 53.5%
# Gapopen:        5/510 1.0%
# Gaps:           108/510 21.2%
# FSopen:         1/510 0.2%
# FrameShift:     234/510 45.9%
# Score: 151.5
#
#
#=======================================

>G1-R
ATGGCGCCTGAGGACCACGAGGGGGCCACGTCTCTGCTGCAGAGTTTCGA
GCGCCGCTTCCTGGCGGCTCGCGCGCTGCCCTCTTTTCCCTGGCAGAGCC
TAGAAGAAAAACTAAGGGAGCCCTCAGGTTCTGAGCTGTTGCTGGCTATT
TTGCAGAAGCATGAGGCCGTACCCATGGAGCCTTTGGATGCACTGTATGA
GGCGCTGGCAGAAGTTCTGATGGCCAGAGAGTCCACCCAGTGCCACCGGA
GCTATTTGCTGATGTACTGTACTGCGGGGAAGTGACACTGTCACTGGTCA
GGGTCCTGAGGATGCTCACTGACTGCCAGAGGAAGAAGGCTCCTGACGTC
TATGTGGCCTATACGATCCGCAGCCAGGACACGGGCAAGCTGTTCATCAC
AGAGCTGGACCGCGCTGGGATACACTGGGAAGAGGTGGCCCCTCACACTG
GCAAACTGTTCCCTTATGAAGAGCATTCGGCCATCGTAATCCTG------
---------A

>G3-R
ATTCCCGCTGCTTTCTCTCGAAGCTCATCAAAAAGCCTTCAGGAGACTCA
GTCACACTCTCTG------AGAGCACAGCCATCG----------------
--------------------------------------------------
------------------TGTCCCATGGCACCACAGGCTTGGTTACATGG
GACGCTGCTCTCTACCTGGCAGAATGGGCCATCGAGAACCCAGCAGCCTT
CACTGACA--GATGTACTGTACTGCGGGGAAGTGACACTGTCACTGGTCA
GGGTCCTGAGGATGCTCACTGACTGCCAGAGGAAGAAGGCTCCTGACGTC
TATGTGGCCTATACGATCCGCAGCCAGGACACGGGCAAGCTGTTCATCAC
AGAGCTAGACCGCGCTGGGATACACTGGGAAGAGGTGGCCCCTCACACTG
GCAAACTGTTCCCTTATGAAGAGCATTCGGCCATCGTAATCCTGAAGCTC
ACGCTGACC-
#---------------------------------------
#---------------------------------------

#=======================================
#
# Aligned_sequences: 2
# 1: G1-Ch
# 2: B1-001
# Matrix: /home/BLOSUM62.txt
# GapOpen_penalty: -11.0
# GapExtend_penalty: -1.0
# FSopen_penalty: -30.0
# FSextend_penalty: -1.0
# Execution_time: 233.352022886
#
# Length:         513
# Identity NT:    245/513 47.8%
# Identity AA:    396/1026 38.6%
# Gapopen:        5/513 1.0%
# Gaps:           66/513 12.9%
# FSopen:         0/513 0.0%
# FrameShift:     0/513 0.0%
# Score: 183.0
#
#
#=======================================

>G1-Ch
ATGGCGCCCGAGGAGAACGCGGGGAGCGAACTCTTGCTGCAGAGTTTCAA
GCGCCGCTTCCTGGCGGCGCGCGCCCTGCGCTCCTTCCCCTGGCAGAGCT
TAGAAGCAAAGTTAAGTGACCCATCAGATTCTGAGCTTCTGTGGGATATT
TTGCAGAAG---------CACGAGGCTGTCCACACAGAGCCTTTGGACGA
GCTGTACAAGGCGTTGGCGGAGACCCTGATGGCCAAGGAGTCCACCCAGG
GCCACCGGAGCTATTTGCTGATGTGCTGTATTGCCCAGAAGCCATCGTGT
CGCTGGTCGGGGTCCTGCAGAGGCTGGCTGCCTGCCGGGAGCACCAGCGG
GCTCCTCAAGTCTACATGGCCCTTACCGTCCGCAACCCAGAGACGTGCCA
GCTGTTCACCACCGAGCTAT------GCTGGACTGGGATCAGATGGGAAG
CGGAAGCTCATCATGACCAGAAACTGTTTCCCTACAGAGAGCACTTGGAG
ATGGCAATGCTGA

>B1-001
ATGGCGCCCGAGGAGAACGCGGGGACCGAACTCTTGCTGCAGGGTTTTGA
GCGCCGCTTCCTGGCGGTGCGCACACTGCGCTCCTTCCCCTGGCAGAGCT
TAGAGGCAAAGTTAAGAGACTCATCAGATTCTGAGCTGCTGCGGGATATT
TTGCAGAAGACTGTGAGGCATCCTGTGTGTGTGAAGCACCCGCCGTCAGT
CAAGTATGCCTGGTGCTTTCTCTCAGAACTCATCAAAAAGTCCTCAGGAG
GC---------------------TCAGTCACACTCTCCAAGAGCACAGCC
ATCATCTCCCACGGTACCACAGGCCTGGTCACATGGGATGCCGCCCTCTA
CCTTGCAGAATGGGCCATCGAGAACCCGGCAGCCTTCATTAACAGACGTG
CTGTATTGCCCAGAAGCCATCGTGTCGCTGGTCGGGGTCCT---------
------------GCAGAGGCTGGCTGCCTGCCGGGAGCACAAGCG-----
----GGCTCCTGA
#---------------------------------------
#---------------------------------------

#=======================================
#
# Aligned_sequences: 2
# 1: G1-H2
# 2: G3-M
# Matrix: /home/BLOSUM62.txt
# GapOpen_penalty: -11.0
# GapExtend_penalty: -1.0
# FSopen_penalty: -30.0
# FSextend_penalty: -1.0
# Execution_time: 233.343749046
#
# Length:         543
# Identity NT:    148/543 27.3%
# Identity AA:    180/1086 16.6%
# Gapopen:        10/543 1.8%
# Gaps:           171/543 31.5%
# FSopen:         0/543 0.0%
# FrameShift:     0/543 0.0%
# Score: -65.0
#
#
#=======================================

>G1-H2
ATGGCGCCCGAGGAGAACGCGGGGACCGAACTCTTGCTGCAGGGTTTTGA
GCGCCGCTTCCTGGCGGTGCGCACACTGCGCTCCTTCCCC----------
--------------------------------TGGCAGAGCTTAGAGGCA
AAGTTAAGAGACTCATCAGATTCTGAGCTGCTGCGGGATATTTTGCAGAA
GCACGAGGCTGTCCACACGGAGCCTTTGGACAAACTGTACGAGGTGCTCA
CGGAGACTCTGATGGCCAAGGAGTCCACCCAGGGCCACCGGAGCTATTTG
CTGACGTGCTGTATTGCCCAGAAGCCATCGTGTCGCTGGTCGGGGTCCTG
CAGAGGCTGGCTGCCTGCCGGGAGCACAAGCGGGCTCCTGAGGTCTACGT
GG---CCTTTACCGTCCGCAACCCAGAGACGTGCCAGCTGTTCACCACCG
AGCTAGGCCGGGATGGGATCAGATGGGAAGCGGAAGCTCATCATGACCAG
AAACTGTTTCCCTATGGAGAGCACTTGGAGATGGCAATGCTGA

>G3-M
ATGCCCGCTGCTTTCTCTCAAAGCTCATCAAAAAGCCTTCAG------GA
AACTCAGTTACACTCTCTGAGAGCACTGCCATCGTGTCCCATGGCACCAC
AGGCTTGGTTACATGGGACGCTGCTCTCTACCTGGCAGAATGGGCCATTG
AGAACCCAGCAGCCTTCA------------CTGACAGATGTACTGTACTG
CTGGGAGATG------ACACTGTCACTGGTCAGGGTCCTGAAGATGCTC-
--GAGGACTGCCAGAGGAAGAGCGCTCCTGATGTCTATGTAGCCTATACT
ATC------------------------------CGCAGCCAGGACACAGG
CAAGCTGTTCATCGAAGAGCTAGACCGTGCTGGAATCTAC---------T
GGGAAGAGGTGCCCCCTCACACTGGCAAACTGTTCCCTTACGAAGAGCAT
TCAGCCATCGTAATC---------------CTGAAGCTGGTGCTGACC--
-------------------------------------------
#---------------------------------------
#---------------------------------------

#=======================================
#
# Aligned_sequences: 2
# 1: G1-H2
# 2: G2-H3
# Matrix: /home/BLOSUM62.txt
# GapOpen_penalty: -11.0
# GapExtend_penalty: -1.0
# FSopen_penalty: -30.0
# FSextend_penalty: -1.0
# Execution_time: 233.444344997
#
# Length:         513
# Identity NT:    251/513 48.9%
# Identity AA:    444/1026 43.3%
# Gapopen:        5/513 1.0%
# Gaps:           66/513 12.9%
# FSopen:         0/513 0.0%
# FrameShift:     0/513 0.0%
# Score: 218.0
#
#
#=======================================

>G1-H2
ATGGCGCCCGAGGAGAACGCGGGGACCGAACTCTTGCTGCAGGGTTTTGA
GCGCCGCTTCCTGGCGGTGCGCACACTGCGCTCCTTCCCCTGGCAGAGCT
TAGAGGCAAAGTTAAGAGACTCATCAGATTCTGAGCTGCTGCGGGATATT
TTGCAGAAG---------CACGAGGCTGTCCACACGGAGCCTTTGGACAA
ACTGTACGAGGTGCTCACGGAGACTCTGATGGCCAAGGAGTCCACCCAGG
GCCACCGGAGCTATTTGCTGACGTGCTGTATTGCCCAGAAGCCATCGTGT
CGCTGGTCGGGGTCCTGCAGAGGCTGGCTGCCTGCCGGGAGCACAAGCGG
GCTCCTGAGGTCTACGTGGCCTTTACCGTCCGCAACCCAGAGACGTGCCA
GCTGTTCACCACCGAGC------TAGGCCGGGATGGGATCAGATGGGAAG
CGGAAGCTCATCATGACCAGAAACTGTTTCCCTATGGAGAGCACTTGGAG
ATGGCAATGCTGA

>G2-H3
ATGGCGCCCGAGGAGAACGCGGGGACCGAACTCTTGCTGCAGGGTTTTGA
GCGCCGCTTCCTGGCGGTGCGCACACTGCGCTCCTTCCCCTGGCAGAGCT
TAGAGGCAAAGTTAAGAGACTCATCAGATTCTGAGCTGCTGCGGGATATT
TTGCAGAAGACTGTGAGGCATCCTGTGTGTGTGAAGCACCCGCCGTCAGT
CAAGTATGCCTGGTGCTTTCTCTCAGAACTCATCAAAAAGTCCTCAGGAG
GC---------------------TCAGTCACACTCTCCAAGAGCACAGCC
ATCATCTCCCACGGTACCACAGGCCTGGTCACATGGGATGCCGCCCTCTA
CCTTGCAGAATGGGCCATCGAGAACCCGGCAGCCTTCATTAACAGACGTG
CTGTATTGCCCAGAAGCCATCGTGTCGCTGGTCGGGGTCCT---------
------------GCAGAGGCTGGCTGCCTGCCGGGAGCACAAGCG-----
----GGCTCCTGA
#---------------------------------------
#---------------------------------------

#=======================================
#
# Aligned_sequences: 2
# 1: G1-H2
# 2: G2-Ch
# Matrix: /home/BLOSUM62.txt
# GapOpen_penalty: -11.0
# GapExtend_penalty: -1.0
# FSopen_penalty: -30.0
# FSextend_penalty: -1.0
# Execution_time: 233.437773943
#
# Length:         528
# Identity NT:    231/528 43.8%
# Identity AA:    384/1056 36.4%
# Gapopen:        7/528 1.3%
# Gaps:           96/528 18.2%
# FSopen:         0/528 0.0%
# FrameShift:     0/528 0.0%
# Score: 168.0
#
#
#=======================================

>G1-H2
ATGGCGCCCGAGGAGAACGCGGGGACCGAACTCTTGCTGCAGGGTTTTGA
GCGCCGCTTCCTGGCGGTGCGCACACTGCGCTCCTTCCCCTGGCAGAGCT
TAGAGGCAAAGTTAAGAGACTCATCAGATTCTGAGCTGCTGCGGGATATT
TTGCAG---------AAGCACGAGGCTGTCCACACGGAGCCTTTGGACAA
ACTGTACGAGGTGCTCACGGAGACTCTGATGGCCAAGGAGTCCACCCAGG
GCCACCGGAGCTATTTGCTGACGTGCTGTATTGCCCAG---------AAG
CCATCGTGTCGCTGGTCGGGGTCCTGCAGAGGCTGGCTGCCTGCCGGGAG
CACAAGCGGGCTCCTGAGGTCTACGTGGCCTTTA------CCGTCCGCAA
CCCAGAGACGTGCCAGCTGTTCACCACCGAGC------TAGGCCGGGATG
GGATCAGATGGGAAGCGGAAGCTCATCATGACCAGAAACTGTTTCCCTAT
GGAGAGCACTTGGAGATGGCAATGCTGA

>G2-Ch
ATGGCGCCCGAGGAGAACGCGGGGAGCGAACTCTTGCTGCAGAGTTTCAA
GCGCCGCTTCCTGGCGGCGCGCGCCCTGCGCTCCTTCCCCTGGCAGAGCT
TAGAAGCAAAGTTAAGTGACCCATCAGATTCTGAGCTTCTGTGGGATATT
TTGCAGAAGAGACTGAAGCATCCTGTGTGTGTGAAGCACCCGCCGTCAGT
CAAGTATGCCCGGTGCTTTCTCTCAGTACTCATCAAAAAGCCCTCGGGAG
GCTCAGTCACACTCTCCAAGAGCACAGCCATCATCTCCCACGGCATCACA
GTCCTGGTCACATGGGATGCCACC--------------------------
----------CTCTACCTTGCAGAATGGGCCATCTAGAACCCAGCAGCCT
TCACTGATAGATGTGCTGTATTGCCCAGAAGCCATCGTGTCGCTGGTCGG
GGTCCT---------------------GCAGAGGCTGGCTGCCTGCCGGG
AGCACCAGCGGGCTCCTCA---------
#---------------------------------------
#---------------------------------------

#=======================================
#
# Aligned_sequences: 2
# 1: G1-R
# 2: G3-H2
# Matrix: /home/BLOSUM62.txt
# GapOpen_penalty: -11.0
# GapExtend_penalty: -1.0
# FSopen_penalty: -30.0
# FSextend_penalty: -1.0
# Execution_time: 232.914026022
#
# Length:         537
# Identity NT:    142/537 26.4%
# Identity AA:    168/1074 15.6%
# Gapopen:        6/537 1.1%
# Gaps:           159/537 29.6%
# FSopen:         0/537 0.0%
# FrameShift:     0/537 0.0%
# Score: -43.0
#
#
#=======================================

>G1-R
ATGGCGCCTGAGGACCACGAGGGGGCCACGTCTCTGCTGCAGAGTTTCGA
GCGCCGCTTCCTGGCGGCTCGCGCGCTGCCCTCTTTTCCC----------
-----TGG---------------------------CAGAGCCTAGAAGAA
AAACTAAGGGAGCCCTCAGGTTCTGAGCTGTTGCTGGCTATTTTGCAGAA
GCATGAGGCCGTACCCATGGAGCCTTTGGATGCACTGTATGAGGCGCTGG
CAGAAGTTCTGATGGCCAGAGAGTCCACCCAGTGCCACCGGAGCTATTTG
CTGATGTACTGTACTGCGGGGAAGTGACACTGTCACTGGTCAGGGTCCTG
AGGATGCTCACTGACTGCCAGAGGAAGAAGGCTCCTGACGTCTATGTGGC
CTATACGATCCGCAGCCAGGACACGGGCAAGCTGTTCATCACAGAGCTGG
ACCGCGCTGGGATACACTGGGAAGAGGTGGCCCCTCACACTGGCAAACTG
TTCCCTTATGAAGAGCATTCGGCCATCGTAATCCTGA

>G3-H2
ATGCCTGGTGCTTTCTCTCAGAACTCATCAAAAAGTCCTCAG------GA
GGCTCAGTCACACTCTCCAAGAGCACAGCCATCATCTCCCACGGTACCAC
AGGCCTGGTCACATGGGATGCCGCCCTCTACCTTGCAGAATGGGCCATCG
AGAACCCGGCAGCCTTCATTAACAGACGTGCTGTATTGC-----------
----------------CCAGAAGCCATCGTGTCGCTGGTCGGGGTCCTGC
AGAGGCTGGCTGCCTGCCGGGAGCACAAGCGGGCTCCTGAGGTCTACGTG
--------------------------------------------------
-------GCCTTTACCGTCCGCAACCCAGAGACGTGCCAGCTGTTCACCA
CCGAGCTAGGCCGGGATGGGATCAGATGGGAAGCGGAAGCTCATCATGAC
CAGAAACTGTTTCCCTATGGAGAGCACTTGGAGATGGCAATGCTGAACCT
CACACTG---------------------------TAG
#---------------------------------------
#---------------------------------------

#=======================================
#
# Aligned_sequences: 2
# 1: G1-H2
# 2: B1-001
# Matrix: /home/BLOSUM62.txt
# GapOpen_penalty: -11.0
# GapExtend_penalty: -1.0
# FSopen_penalty: -30.0
# FSextend_penalty: -1.0
# Execution_time: 233.588899851
#
# Length:         513
# Identity NT:    251/513 48.9%
# Identity AA:    444/1026 43.3%
# Gapopen:        5/513 1.0%
# Gaps:           66/513 12.9%
# FSopen:         0/513 0.0%
# FrameShift:     0/513 0.0%
# Score: 218.0
#
#
#=======================================

>G1-H2
ATGGCGCCCGAGGAGAACGCGGGGACCGAACTCTTGCTGCAGGGTTTTGA
GCGCCGCTTCCTGGCGGTGCGCACACTGCGCTCCTTCCCCTGGCAGAGCT
TAGAGGCAAAGTTAAGAGACTCATCAGATTCTGAGCTGCTGCGGGATATT
TTGCAGAAG---------CACGAGGCTGTCCACACGGAGCCTTTGGACAA
ACTGTACGAGGTGCTCACGGAGACTCTGATGGCCAAGGAGTCCACCCAGG
GCCACCGGAGCTATTTGCTGACGTGCTGTATTGCCCAGAAGCCATCGTGT
CGCTGGTCGGGGTCCTGCAGAGGCTGGCTGCCTGCCGGGAGCACAAGCGG
GCTCCTGAGGTCTACGTGGCCTTTACCGTCCGCAACCCAGAGACGTGCCA
GCTGTTCACCACCGAGC------TAGGCCGGGATGGGATCAGATGGGAAG
CGGAAGCTCATCATGACCAGAAACTGTTTCCCTATGGAGAGCACTTGGAG
ATGGCAATGCTGA

>B1-001
ATGGCGCCCGAGGAGAACGCGGGGACCGAACTCTTGCTGCAGGGTTTTGA
GCGCCGCTTCCTGGCGGTGCGCACACTGCGCTCCTTCCCCTGGCAGAGCT
TAGAGGCAAAGTTAAGAGACTCATCAGATTCTGAGCTGCTGCGGGATATT
TTGCAGAAGACTGTGAGGCATCCTGTGTGTGTGAAGCACCCGCCGTCAGT
CAAGTATGCCTGGTGCTTTCTCTCAGAACTCATCAAAAAGTCCTCAGGAG
GC---------------------TCAGTCACACTCTCCAAGAGCACAGCC
ATCATCTCCCACGGTACCACAGGCCTGGTCACATGGGATGCCGCCCTCTA
CCTTGCAGAATGGGCCATCGAGAACCCGGCAGCCTTCATTAACAGACGTG
CTGTATTGCCCAGAAGCCATCGTGTCGCTGGTCGGGGTCCT---------
------------GCAGAGGCTGGCTGCCTGCCGGGAGCACAAGCG-----
----GGCTCCTGA
#---------------------------------------
#---------------------------------------

#=======================================
#
# Aligned_sequences: 2
# 1: G1-H2
# 2: G2-R
# Matrix: /home/BLOSUM62.txt
# GapOpen_penalty: -11.0
# GapExtend_penalty: -1.0
# FSopen_penalty: -30.0
# FSextend_penalty: -1.0
# Execution_time: 233.636340857
#
# Length:         528
# Identity NT:    217/528 41.1%
# Identity AA:    330/1056 31.3%
# Gapopen:        7/528 1.3%
# Gaps:           96/528 18.2%
# FSopen:         0/528 0.0%
# FrameShift:     0/528 0.0%
# Score: 107.0
#
#
#=======================================

>G1-H2
ATGGCGCCCGAGGAGAACGCGGGGACCGAACTCTTGCTGCAGGGTTTTGA
GCGCCGCTTCCTGGCGGTGCGCACACTGCGCTCCTTCCCCTGGCAGAGCT
TAGAGGCAAAGTTAAGAGACTCATCAGATTCTGAGCTGCTGCGGGATATT
TTGCAGAAG------------CACGAGGCTGTCCACACGGAGCCTTTGGA
CAAACTGTACGAGGTGCTCACGGAGACTCTGATGGCCAAGGAGTCCACCC
AGGGCCACCGGAGCTATTTGCTGACGTGCTGTATTGCCCAGAAGCCATCG
------TGTCGCTGGTCGGGGTCCTGCAGAGGCTGGCTGCCTGCCGGGAG
CACAAGCGGGCTCCTGAGGTCTACGTGGCCTTTA------CCGTCCGCAA
CCCAGAGACGTGCCAGCTGT------TCACCACCGAGCTAGGCCGGGATG
GGATCAGATGGGAAGCGGAAGCTCATCATGACCAGAAACTGTTTCCCTAT
GGAGAGCACTTGGAGATGGCAATGCTGA

>G2-R
ATGGCGCCTGAGGACCACGAGGGGGCCACGTCTCTGCTGCAGAGTTTCGA
GCGCCGCTTCCTGGCGGCTCGCGCGCTGCCCTCTTTTCCCTGGCAGAGCC
TAGAAGAAAAACTAAGGGAGCCCTCAGGTTCTGAGCTGTTGCTGGCTATT
TTGCAGAAGACTGTGAAGCACCCTGTGTGTGTCCAGCATGGGCCCTCTCT
GAAGTATTCCCGCTGCTTTCTCTCGAAGCTCATCAAAAAGCCTTCAGGAG
ACTCAGTCACACTCTCTGAGAGCACAGCCATCGTGTCCCATGGCACCACA
GGCTTGGTTACATGGGAC--------------------------------
----GCTGCTCTCTACCTGGCAGAATGGGCCATCGAGAACCCAGCAGCCT
TCACTGACAGATGTACTGTACTGCGGGGAAGTGACACTGTCACTGGTCAG
GGTCCTGAGGATGCTCACTGACTGCCA------------------GAGGA
AGAAGGCTCCTGACGT------------
#---------------------------------------
#---------------------------------------

#=======================================
#
# Aligned_sequences: 2
# 1: C1-002
# 2: G3-H2
# Matrix: /home/BLOSUM62.txt
# GapOpen_penalty: -11.0
# GapExtend_penalty: -1.0
# FSopen_penalty: -30.0
# FSextend_penalty: -1.0
# Execution_time: 233.854450941
#
# Length:         512
# Identity NT:    271/512 52.9%
# Identity AA:    492/1024 48.0%
# Gapopen:        4/512 0.8%
# Gaps:           106/512 20.7%
# FSopen:         1/512 0.2%
# FrameShift:     232/512 45.3%
# Score: 103.0
#
#
#=======================================

>C1-002
ATGGCGCCCGAGGAGAACGCGGGGAGCGAACTCTTGCTGCAGAGTTTCAA
GCGCCGCTTCCTGGCAGCGCGCGCCCTGCGCTCCTTCCGCTGGCAGAGCT
TAGAAGCAAAGTTAAGAGACTCATCAGATTCTGAGCTGCTGCGGGATATT
TTGCAGAAGCACGAGGCTGTCCACACAGAGCCTTTGGATGAGCTGTACGA
GGTGCTGGTGGAGACCCTGATGGCCAAGGAGTCCACCCAGGGCCACCGGA
GCTATTTGCTGACGTGCTGTATTGCCCAGAAGCCATCGTGTCGCTGGTCG
GGGTCCTGCGGAGGCTGGCTGCCTGCCGGGAGCACCAGCGGGCTCCTCAA
TTCTACATGGCCCTTACCGTCTGCAACCCAGAGATGTGCCAGCTGTTCAC
CACCGAGCTATGCTGGACTGGGATCAGATGGGAAGCGGAAGCTCATCATG
ACCAGAAACTGTTTCCCTACAGAGAGCACTTGGAGATGGCAA--------
------AGCTGA

>G3-H2
ATGCCTGGTGCTTTCTCTCAGAACTCATCAAAAAGTCCTCAGGAGGCT--
-------------------------------------------CAGTCAC
ACTCTCCAAGAGCACAGCCATCATCTCCC---------------------
------------------------ACGGTACCACAGGCCTGGTCACATGG
GATGCCGCCCTCTACCTTGCAGAATGGGCCATCGAGAACCCGGCAGCCTT
CATTAACA--GACGTGCTGTATTGCCCAGAAGCCATCGTGTCGCTGGTCG
GGGTCCTGCAGAGGCTGGCTGCCTGCCGGGAGCACAAGCGGGCTCCTGAG
GTCTACGTGGCCTTTACCGTCCGCAACCCAGAGACGTGCCAGCTGTTCAC
CACCGAGCTAGGCCGGGATGGGATCAGATGGGAAGCGGAAGCTCATCATG
ACCAGAAACTGTTTCCCTATGGAGAGCACTTGGAGATGGCAATGCTGAAC
CTCACACTGTAG
#---------------------------------------
#---------------------------------------

#=======================================
#
# Aligned_sequences: 2
# 1: G1-H3
# 2: G2-M
# Matrix: /home/BLOSUM62.txt
# GapOpen_penalty: -11.0
# GapExtend_penalty: -1.0
# FSopen_penalty: -30.0
# FSextend_penalty: -1.0
# Execution_time: 233.732025862
#
# Length:         528
# Identity NT:    221/528 41.9%
# Identity AA:    336/1056 31.8%
# Gapopen:        7/528 1.3%
# Gaps:           96/528 18.2%
# FSopen:         0/528 0.0%
# FrameShift:     0/528 0.0%
# Score: 120.0
#
#
#=======================================

>G1-H3
ATGGCGCCCGAGGAGAACGCGGGGACCGAACTCTTGCTGCAGGGTTTTGA
GCGCCGCTTCCTGGCGGTGCGCACACTGCGCTCCTTCCCCTGGCAGAGCT
TAGAGGCAAAGTTAAGAGACTCATCAGATTCTGAGCTGCTGCGGGATATT
TTGCAGAAG------------CACGAGGCTGTCCACACGGAGCCTTTGGA
CAAACTGTACGAGGTGCTCGCGGAGACTCTGATGGCCAAGGAGTCCACCC
AGGGCCACCGGAGCTATTTGCTGACGTGCTGTATTGCCCAGAAGCCATCG
------TGTCGCTGGTCGGGGTCCTGCAGAGGCTGGCTGCCTGCCGGGAG
CACAAGCGGGCTCCTGAGGTCTACGTGGCCTTTACCGTCCGCAACCCAGA
GACATGCCAGCTGTTCA------------CCACCGAGCTAGGCCGGGATG
GGATCAGATGGGAAGCGGAAGCTCATCATGACCAGAAACTGTTTCCCTAT
GGAGAGCACTTGGAGATGGCAATGCTGA

>G2-M
ATGGCGCCTGAGGACCACGAGGGGGCCACGTCTCTGCTGCAGAGTTTCGA
GCGCCGCTTCCTGGCGGCTCGCGCGCTGCCCTCCTTTCCCTGGCAGAGCC
TAGAAGAAAAACTAAAGGACCCCTCGGGTTCTGAGCTGTTGCTGGCTATT
CTGCAGAAGACTGTGAAGCACCCTGTGTGTGTGCAGCACGGACCTTCTGT
GAAGTATGCCCGCTGCTTTCTCTCAAAGCTCATCAAAAAGCCTTCAGGAA
ACTCAGTTACACTCTCTGAGAGCACTGCCATCGTGTCCCATGGCACCACA
GGCTTGGTTACATGGGAC--------------------------------
----GCTGCTCTCTACCTGGCAGAATGGGCCATTGAGAACCCAGCAGCCT
TCACTGACAGATGTACTGTACTGCTGGGAGATGACACTGTCACTGGTCAG
GGTCCTGAAGATGCTCGAGGACTG---------------------CCAGA
GGAAGAG------CGCTCCTGATGT---
#---------------------------------------
#---------------------------------------

#=======================================
#
# Aligned_sequences: 2
# 1: G1-H2
# 2: G2-M
# Matrix: /home/BLOSUM62.txt
# GapOpen_penalty: -11.0
# GapExtend_penalty: -1.0
# FSopen_penalty: -30.0
# FSextend_penalty: -1.0
# Execution_time: 233.879858971
#
# Length:         528
# Identity NT:    216/528 40.9%
# Identity AA:    348/1056 33.0%
# Gapopen:        8/528 1.5%
# Gaps:           96/528 18.2%
# FSopen:         0/528 0.0%
# FrameShift:     0/528 0.0%
# Score: 121.0
#
#
#=======================================

>G1-H2
ATGGCGCCCGAGGAGAACGCGGGGACCGAACTCTTGCTGCAGGGTTTTGA
GCGCCGCTTCCTGGCGGTGCGCACACTGCGCTCCTTCCCCTGGCAGAGCT
TAGAGGCAAAGTTAAGAGACTCATCAGATTCTGAGCTGCTGCGGGATATT
TTGCAGAAG------------CACGAGGCTGTCCACACGGAGCCTTTGGA
CAAACTGTACGAGGTGCTCACGGAGACTCTGATGGCCAAGGAGTCCACCC
AGGGCCACCGGAGCTATTTGCTGACGTGCTGTATTGCCCAGAAGCCATCG
------TGTCGCTGGTCGGGGTCCTGCAGAGGCTGGCTGCCTGCCGGGAG
CACAAGCGGGCTCCTGAGGTCTACGTGGCCTTTA------CCGTCCGCAA
CCCAGAGACGTGCCAGC------TGTTCACCACCGAGCTAGGCCGGGATG
GGATCAGATGGGAAGCGGAAGCTCATCATGACCAGAAACTGTTTCCCTAT
GGAGAGCACTTGGAGATGGCAATGCTGA

>G2-M
ATGGCGCCTGAGGACCACGAGGGGGCCACGTCTCTGCTGCAGAGTTTCGA
GCGCCGCTTCCTGGCGGCTCGCGCGCTGCCCTCCTTTCCCTGGCAGAGCC
TAGAAGAAAAACTAAAGGACCCCTCGGGTTCTGAGCTGTTGCTGGCTATT
CTGCAGAAGACTGTGAAGCACCCTGTGTGTGTGCAGCACGGACCTTCTGT
GAAGTATGCCCGCTGCTTTCTCTCAAAGCTCATCAAAAAGCCTTCAGGAA
ACTCAGTTACACTCTCTGAGAGCACTGCCATCGTGTCCCATGGCACCACA
GGCTTGGTTACATGGGAC--------------------------------
----GCTGCTCTCTACCTGGCAGAATGGGCCATTGAGAACCCAGCAGCCT
TCACTGACAGATGTACTGTACTGCTGGGAGATGACACTGTCACTGGTCAG
GGTCCTGAAGATGCTCGAGGACTG---------------------CCAGA
GGAAGAG------CGCTCCTGATGT---
#---------------------------------------
#---------------------------------------

#=======================================
#
# Aligned_sequences: 2
# 1: G1-Co
# 2: G3-M
# Matrix: /home/BLOSUM62.txt
# GapOpen_penalty: -11.0
# GapExtend_penalty: -1.0
# FSopen_penalty: -30.0
# FSextend_penalty: -1.0
# Execution_time: 233.0151968
#
# Length:         504
# Identity NT:    156/504 31.0%
# Identity AA:    168/1008 16.7%
# Gapopen:        8/504 1.6%
# Gaps:           93/504 18.5%
# FSopen:         0/504 0.0%
# FrameShift:     0/504 0.0%
# Score: -69.0
#
#
#=======================================

>G1-Co
ATGGCGCAGGAGGAGAGAGCGGATGCCGCGCGCCTGCTGCGGGGTTTCGA
GCGCCGCTTCTTGGCGGCGCGCGCCCTGCGCTCCTTTCCCTGGCAGAGCC
TAGAAGAGAAACTAAGGGACTCGTCAGGCTCCGAGCTGCTGCTGGATATT
TTGCAGAAGCACGAGGCTGTCCACACGGAGCCGTTGGACGAGCTGTACCA
GGCGCTGGCCGAGGTCCTGACGGCCGAGGACCCCACCCACTGCCACCGGA
GCTATCTGCTGACGTGCTGTATTGTCCTGAAACGGTCCTCTCCC------
TGGTTGGGGTCCTGCGGAAGCTCTCCACCTGCCGGAAGGACCAGCGGGCT
CCTGATGCCTACATTGCCTTCACCATCCGCAACCCGGAGACGTGCCAGCT
GTTCACCACGGAGCTGGGCCAGGCTGGGATCCCGTGGGAAGAGGTGCCTT
GTCATGACCAGAAACTGTTTCCCTACGAAGAGCACTCGGAGATGGCGATT
CTGA

>G3-M
ATGCCCGCTGCTTTCTCTCAAAGCTCATCAAAAAGCCTTCAG------GA
AACTCAGTTACACTCTCTGAGAGCACTGCCATCGTGTCCC---ATGGCAC
CACAGGCTTGGTTACATGGGACG---------------CTGCTCTCTACC
TGGCAG------------------AATGGGCCATTGAGAACCCAGCAGCC
TTCACTGACAGATGTACTGTACTGCTGGGAGATGACACTGTCACTGGTCA
GGGTCCTGAAGATGCTCGAGGACTGCCAGAGGAAGAGCGCTCCTGATGTC
TATGTAGCCTATACTATCCGCAGCCAGGACACAGGCAAG---------CT
GTTCATCGAAGAGCTAGACCGTGCTGGAATCTACTGGGAAGAGGTG----
-----CCCCCTCACACTGGCAAACTGTTCCCTTACGAAGAGCATTCAGCC
ATCGTAATCCTGAAGCTGGTGCTGACC-----------------------
----
#---------------------------------------
#---------------------------------------

#=======================================
#
# Aligned_sequences: 2
# 1: G1-H2
# 2: G3-H1
# Matrix: /home/BLOSUM62.txt
# GapOpen_penalty: -11.0
# GapExtend_penalty: -1.0
# FSopen_penalty: -30.0
# FSextend_penalty: -1.0
# Execution_time: 233.889110088
#
# Length:         512
# Identity NT:    274/512 53.5%
# Identity AA:    480/1024 46.9%
# Gapopen:        4/512 0.8%
# Gaps:           106/512 20.7%
# FSopen:         1/512 0.2%
# FrameShift:     232/512 45.3%
# Score: 106.0
#
#
#=======================================

>G1-H2
ATGGCGCCCGAGGAGAACGCGGGGACCGAACTCTTGCTGCAGGGTTTTGA
GCGCCGCTTCCTGGCGGTGCGCACACTGCGCTCCTTCCCCTGGCAGAGCT
TAGAGGCAAAGTTAAGAGACTCATCAGATTCTGAGCTGCTGCGGGATATT
TTGCAGAAGCACGAGGCTGTCCACACGGAGCCTTTGGACAAACTGTACGA
GGTGCTCACGGAGACTCTGATGGCCAAGGAGTCCACCCAGGGCCACCGGA
GCTATTTGCTGACGTGCTGTATTGCCCAGAAGCCATCGTGTCGCTGGTCG
GGGTCCTGCAGAGGCTGGCTGCCTGCCGGGAGCACAAGCGGGCTCCTGAG
GTCTACGTGGCCTTTACCGTCCGCAACCCAGAGACGTGCCAGCTGTTCAC
CACCGAGCTAGGCCGGGATGGGATCAGATGGGAAGCGGAAGCTCATCATG
ACCAGAAACTGTTTCCCTATGGAGAGCACTTGGAGATGGCAA--------
------TGCTGA

>G3-H1
ATGCCC--------------------------------------------
----------------------------GGTGCTTTCTCTCAGAACTCAT
CAAAAAGCCCTCGGGAGGCTCAGTCACACTCTCCA---------------
---AGAGCACAGCCATCATCTCCCACGGCATCACAGTCCTGGTCACATGG
GATGCCGCCCTCTACCTTGCAGAATGGGCCATCGAGAACCCAGCAGCCTT
CACTGATA--GACGTGCTGTATTGCCCAGAAGCCATCGTGTCGCTGGTCG
GGGTCCTGCGGAGGCTGGCTGCCTGCCGGGAGCACCAGCGGGCTCCTCAA
TTCTACATGGCCCTTACCGTCTGCAACCCAGAGATGTGCCAGCTGTTCAC
CACCGAGCTAGGCTGGACTGGGATCAGATGGGAAGCGGAAGCTCATCATG
ACCAGAAACTGTTTCCCTACAGAGAGCACTTGGAGATGGCAAAGCTGAAC
CTCACACTGTAG
#---------------------------------------
#---------------------------------------

#=======================================
#
# Aligned_sequences: 2
# 1: G1-H3
# 2: G2-Co
# Matrix: /home/BLOSUM62.txt
# GapOpen_penalty: -11.0
# GapExtend_penalty: -1.0
# FSopen_penalty: -30.0
# FSextend_penalty: -1.0
# Execution_time: 234.014163971
#
# Length:         522
# Identity NT:    236/522 45.2%
# Identity AA:    384/1044 36.8%
# Gapopen:        8/522 1.5%
# Gaps:           81/522 15.5%
# FSopen:         0/522 0.0%
# FrameShift:     0/522 0.0%
# Score: 142.0
#
#
#=======================================

>G1-H3
ATGGCGCCCGAGGAGAACGCGGGGACCGAACTCTTGCTGCAGGGTTTTGA
GCGCCGCTTCCTGGCGGTGCGCACACTGCGCTCCTTCCCCTGGCAGAGCT
TAGAGGCAAAGTTAAGAGACTCATCAGATTCTGAGCTGCTGCGGGATATT
TTGCAGAAGCACGAGGCTGTCCACACGGAGCCTTTGGACAAACTGTACGA
GGTGCTCGCGGAGACTCTGATGGCCAAGGAG------TCCACCCAGGGCC
ACCGGAGCTATTTGCTGACGTGCTGTATTGCCCAGAAGCCATCGTGTCGC
TGGTCGGGGTCCTGCAGAGGCTGG---CTGCCTGCCGGGAGCACAAGCGG
GCTCCTGAGGTCTACGTGGCCTTTACCGTCCGCAACCCAGAGACATGCCA
GCTGTTCACCACCGAGCTAGGCCGGG------ATGGGATCAGATGGGAAG
CGGAAGCTCATCATGACCAGAAACTGTTTCCCT---------ATGGAGAG
CACTTGGAGATGGCAATGCTGA

>G2-Co
ATGGCGCAGGAGGAGAGAGCGGATGCCGCGCGCCTGCTGCGGGGTTTCGA
GCGCCGCTTCTTGGCGGCGCGCGCCCTGCGCTCCTTTCCCTGGCAGAGCC
TAGAAGAGAAACTAAGGGACTCGTCAGGCTCCGAGCTGCTGCTGGATATT
TTGCAGAAG-----------------------------------------
-ACCGTGAAGCACCCTCTGTGCGTGAAGCACCCACCATCAGTGAAGTATT
CCCGGAGCTTTCTCTCTGAG------CTCATCAGAAAGCCTTCAGGTGAC
TCGGTCACCCTCTGCGAGAGCACGGCCATCGTGTCTCATGGGACCACAGG
CCTGGTC------ACGTGGAACGCCGCGCTCTACCTGGCCGAGTGGGCCG
TGGAGAACCCAGCGGTCTTCGCTCACAGTCTAAGCGGTATACCCCCGCGG
GCCCAGCTGGCGGGCGGGAGGGGCCCTGTCCCCACAGGAAGGAAACCAGA
AGTCTGG---GGCAGAGTCAGG
#---------------------------------------
#---------------------------------------

#=======================================
#
# Aligned_sequences: 2
# 1: G1-M
# 2: B2-202
# Matrix: /home/BLOSUM62.txt
# GapOpen_penalty: -11.0
# GapExtend_penalty: -1.0
# FSopen_penalty: -30.0
# FSextend_penalty: -1.0
# Execution_time: 233.956532955
#
# Length:         537
# Identity NT:    138/537 25.7%
# Identity AA:    156/1074 14.5%
# Gapopen:        6/537 1.1%
# Gaps:           159/537 29.6%
# FSopen:         0/537 0.0%
# FrameShift:     0/537 0.0%
# Score: -53.0
#
#
#=======================================

>G1-M
ATGGCGCCTGAGGACCACGAGGGGGCCACGTCTCTGCTGCAGAGTTTCGA
GCGCCGCTTCCTGGCGGCTCGCGCGCTGCCCTCCTTTCCC----------
-----TGG---------------------------CAGAGCCTAGAAGAA
AAACTAAAGGACCCCTCGGGTTCTGAGCTGTTGCTGGCTATTCTGCAGAG
GCATGAGGCTGTACCCACGGAGCCTTTGGATGCACTGTATGAGGCGTTGG
CAGAGGTTCTGATGACCCAAGAGTCCACCCAGTGCCACCGGAGCTATTTG
CTGATGTACTGTACTGCTGGGAGATGACACTGTCACTGGTCAGGGTCCTG
AAGATGCTCGAGGACTGCCAGAGGAAGAGCGCTCCTGATGTCTATGTAGC
CTATACTATCCGCAGCCAGGACACAGGCAAGCTGTTCATCGAAGAGCTGG
ACCGTGCTGGAATCTACTGGGAAGAGGTGCCCCCTCACACTGGCAAACTG
TTCCCTTACGAAGAGCATTCAGCCATCGTAATCCTGA

>B2-202
ATGCCTGGTGCTTTCTCTCAGAACTCATCAAAAAGTCCTCAG------GA
GGCTCAGTCACACTCTCCAAGAGCACAGCCATCATCTCCCACGGTACCAC
AGGCCTGGTCACATGGGATGCCGCCCTCTACCTTGCAGAATGGGCCATCG
AGAACCCGGCAGCCTTCATTAACAGACGTGCTGTATTGC-----------
----------------CCAGAAGCCATCGTGTCGCTGGTCGGGGTCCTGC
AGAGGCTGGCTGCCTGCCGGGAGCACAAGCGGGCTCCTGAGGTCTACGTG
GCCTTT--------------------------------------------
-------------ACCGTCCGCAACCCAGAGACATGCCAGCTGTTCACCA
CCGAGCTAGGCCGGGATGGGATCAGATGGGAAGCGGAAGCTCATCATGAC
CAGAAACTGTTTCCCTATGGAGAGCACTTGGAGATGGCAATGCTGAACCT
CACACTG---------------------------TAG
#---------------------------------------
#---------------------------------------

#=======================================
#
# Aligned_sequences: 2
# 1: G1-M
# 2: G3-H2
# Matrix: /home/BLOSUM62.txt
# GapOpen_penalty: -11.0
# GapExtend_penalty: -1.0
# FSopen_penalty: -30.0
# FSextend_penalty: -1.0
# Execution_time: 233.971717834
#
# Length:         537
# Identity NT:    138/537 25.7%
# Identity AA:    156/1074 14.5%
# Gapopen:        6/537 1.1%
# Gaps:           159/537 29.6%
# FSopen:         0/537 0.0%
# FrameShift:     0/537 0.0%
# Score: -53.0
#
#
#=======================================

>G1-M
ATGGCGCCTGAGGACCACGAGGGGGCCACGTCTCTGCTGCAGAGTTTCGA
GCGCCGCTTCCTGGCGGCTCGCGCGCTGCCCTCCTTTCCC----------
-----TGG---------------------------CAGAGCCTAGAAGAA
AAACTAAAGGACCCCTCGGGTTCTGAGCTGTTGCTGGCTATTCTGCAGAG
GCATGAGGCTGTACCCACGGAGCCTTTGGATGCACTGTATGAGGCGTTGG
CAGAGGTTCTGATGACCCAAGAGTCCACCCAGTGCCACCGGAGCTATTTG
CTGATGTACTGTACTGCTGGGAGATGACACTGTCACTGGTCAGGGTCCTG
AAGATGCTCGAGGACTGCCAGAGGAAGAGCGCTCCTGATGTCTATGTAGC
CTATACTATCCGCAGCCAGGACACAGGCAAGCTGTTCATCGAAGAGCTGG
ACCGTGCTGGAATCTACTGGGAAGAGGTGCCCCCTCACACTGGCAAACTG
TTCCCTTACGAAGAGCATTCAGCCATCGTAATCCTGA

>G3-H2
ATGCCTGGTGCTTTCTCTCAGAACTCATCAAAAAGTCCTCAG------GA
GGCTCAGTCACACTCTCCAAGAGCACAGCCATCATCTCCCACGGTACCAC
AGGCCTGGTCACATGGGATGCCGCCCTCTACCTTGCAGAATGGGCCATCG
AGAACCCGGCAGCCTTCATTAACAGACGTGCTGTATTGC-----------
----------------CCAGAAGCCATCGTGTCGCTGGTCGGGGTCCTGC
AGAGGCTGGCTGCCTGCCGGGAGCACAAGCGGGCTCCTGAGGTCTACGTG
GCCTTT--------------------------------------------
-------------ACCGTCCGCAACCCAGAGACGTGCCAGCTGTTCACCA
CCGAGCTAGGCCGGGATGGGATCAGATGGGAAGCGGAAGCTCATCATGAC
CAGAAACTGTTTCCCTATGGAGAGCACTTGGAGATGGCAATGCTGAACCT
CACACTG---------------------------TAG
#---------------------------------------
#---------------------------------------

#=======================================
#
# Aligned_sequences: 2
# 1: G1-Ch
# 2: G2-R
# Matrix: /home/BLOSUM62.txt
# GapOpen_penalty: -11.0
# GapExtend_penalty: -1.0
# FSopen_penalty: -30.0
# FSextend_penalty: -1.0
# Execution_time: 234.46110487
#
# Length:         516
# Identity NT:    221/516 42.8%
# Identity AA:    330/1032 32.0%
# Gapopen:        5/516 1.0%
# Gaps:           72/516 14.0%
# FSopen:         0/516 0.0%
# FrameShift:     0/516 0.0%
# Score: 115.0
#
#
#=======================================

>G1-Ch
ATGGCGCCCGAGGAGAACGCGGGGAGCGAACTCTTGCTGCAGAGTTTCAA
GCGCCGCTTCCTGGCGGCGCGCGCCCTGCGCTCCTTCCCCTGGCAGAGCT
TAGAAGCAAAGTTAAGTGACCCATCAGATTCTGAGCTTCTGTGGGATATT
TTGCAGAAG------------CACGAGGCTGTCCACACAGAGCCTTTGGA
CGAGCTGTACAAGGCGTTGGCGGAGACCCTGATGGCCAAGGAGTCCACCC
AGGGCCACCGGAGCTATTTGCTGATGTGCTGTATTGCCCAGAAGCCATCG
TGTCGCTGGTCGGGGTCCTGCAGAGGCTGGCTGCCTGCCGGGAGCACCAG
CGGGCTCCTCAAGTCTACATGGCCCTTACCGTCCGCAACCCAGAGACGTG
CCAGCTGT------TCACCACCGAGCTATGCTGGACTGGGATCAGATGGG
AAGCGGAAGCTCATCATGACCAGAAACTGTTTCCCTACAGAGAGCACTTG
GAGATGGCAATGCTGA

>G2-R
ATGGCGCCTGAGGACCACGAGGGGGCCACGTCTCTGCTGCAGAGTTTCGA
GCGCCGCTTCCTGGCGGCTCGCGCGCTGCCCTCTTTTCCCTGGCAGAGCC
TAGAAGAAAAACTAAGGGAGCCCTCAGGTTCTGAGCTGTTGCTGGCTATT
TTGCAGAAGACTGTGAAGCACCCTGTGTGTGTCCAGCATGGGCCCTCTCT
GAAGTATTCCCGCTGCTTTCTCTCGAAGCTCATCAAAAAGCCTTCAGGAG
ACTCA------------------------GTCACACTCTCTGAGAGCACA
GCCATCGTGTCCCATGGCACCACAGGCTTGGTTACATGGGACGCTGCTCT
CTACCTGGCAGAATGGGCCATCGAGAACCCAGCAGCCTTCACTGACAGAT
GTACTGTACTGCGGGGAAGTGACACTGTCACTGGTCAGGGTCCTGAGGAT
GCTCACTGACTGCCA------------------GAGGAAGAAGGCTCCTG
ACGT------------
#---------------------------------------
#---------------------------------------

#=======================================
#
# Aligned_sequences: 2
# 1: G1-H3
# 2: G2-H3
# Matrix: /home/BLOSUM62.txt
# GapOpen_penalty: -11.0
# GapExtend_penalty: -1.0
# FSopen_penalty: -30.0
# FSextend_penalty: -1.0
# Execution_time: 234.277024031
#
# Length:         513
# Identity NT:    250/513 48.7%
# Identity AA:    438/1026 42.7%
# Gapopen:        5/513 1.0%
# Gaps:           66/513 12.9%
# FSopen:         0/513 0.0%
# FrameShift:     0/513 0.0%
# Score: 213.0
#
#
#=======================================

>G1-H3
ATGGCGCCCGAGGAGAACGCGGGGACCGAACTCTTGCTGCAGGGTTTTGA
GCGCCGCTTCCTGGCGGTGCGCACACTGCGCTCCTTCCCCTGGCAGAGCT
TAGAGGCAAAGTTAAGAGACTCATCAGATTCTGAGCTGCTGCGGGATATT
TTGCAGAAG---------CACGAGGCTGTCCACACGGAGCCTTTGGACAA
ACTGTACGAGGTGCTCGCGGAGACTCTGATGGCCAAGGAGTCCACCCAGG
GCCACCGGAGCTATTTGCTGACGTGCTGTATTGCCCAGAAGCCATCGTGT
CGCTGGTCGGGGTCCTGCAGAGGCTGGCTGCCTGCCGGGAGCACAAGCGG
GCTCCTGAGGTCTACGTGGCCTTTACCGTCCGCAACCCAGAGACATGCCA
GCTGTTCACCACCGAGC------TAGGCCGGGATGGGATCAGATGGGAAG
CGGAAGCTCATCATGACCAGAAACTGTTTCCCTATGGAGAGCACTTGGAG
ATGGCAATGCTGA

>G2-H3
ATGGCGCCCGAGGAGAACGCGGGGACCGAACTCTTGCTGCAGGGTTTTGA
GCGCCGCTTCCTGGCGGTGCGCACACTGCGCTCCTTCCCCTGGCAGAGCT
TAGAGGCAAAGTTAAGAGACTCATCAGATTCTGAGCTGCTGCGGGATATT
TTGCAGAAGACTGTGAGGCATCCTGTGTGTGTGAAGCACCCGCCGTCAGT
CAAGTATGCCTGGTGCTTTCTCTCAGAACTCATCAAAAAGTCCTCAGGAG
GC---------------------TCAGTCACACTCTCCAAGAGCACAGCC
ATCATCTCCCACGGTACCACAGGCCTGGTCACATGGGATGCCGCCCTCTA
CCTTGCAGAATGGGCCATCGAGAACCCGGCAGCCTTCATTAACAGACGTG
CTGTATTGCCCAGAAGCCATCGTGTCGCTGGTCGGGGTCCT---------
------------GCAGAGGCTGGCTGCCTGCCGGGAGCACAAGCG-----
----GGCTCCTGA
#---------------------------------------
#---------------------------------------

#=======================================
#
# Aligned_sequences: 2
# 1: G1-R
# 2: G3-H1
# Matrix: /home/BLOSUM62.txt
# GapOpen_penalty: -11.0
# GapExtend_penalty: -1.0
# FSopen_penalty: -30.0
# FSextend_penalty: -1.0
# Execution_time: 233.923187017
#
# Length:         564
# Identity NT:    143/564 25.4%
# Identity AA:    198/1128 17.6%
# Gapopen:        9/564 1.6%
# Gaps:           213/564 37.8%
# FSopen:         0/564 0.0%
# FrameShift:     0/564 0.0%
# Score: -44.0
#
#
#=======================================

>G1-R
ATGGCGCCTGAGGACCACGAGGGGGCCACGTCTCTGCTGCAGAGTTTCGA
GCGCCGCTTCCTGGCGGCTCGCGCGCTGCCCTCTTTTCCC----------
-----TGG---------------------------CAGAGCCTAGAAGAA
AAACTAAGGGAGCCCTCAGGTTCTGAGCTGTTGCTGGCTATTTTGCAGAA
GCATGAGGCCGTACCCATGGAGCCTTTGGATGCACTGTATGAGGCGCTGG
CAGAAGTTCTGATGGCCAGAGAGTCCACCCAGTGCCACCGGAGCTATTTG
---CTGATGTACTGTACTGCGGGGAAGTGACACTGTCACTGGTCAGGGTC
CTGAGGATGCTCACTGACTGCCAGAGGAAGAAGGCTCCTGACGTCTATGT
GGCCTATACGATCCGCAGCCAGGACACGGGCAAGCTGTTCATCACAGAGC
TGGACCGCGCTGGGATACACTGGGAAGAGGTGGCCCCTCACACTGGCAAA
CTGTTCCCTTATGAAGAGCATTCGGCCATCGTAATCC-------------
-----------TGA

>G3-H1
ATGCCCGGTGCTTTCTCTCAGAACTCATCAAAA------AGCCCTCGGGA
GGCTCAGTCACACTCTCCAAGAGCACAGCCATCATCTCCCACGGCATCAC
AGTCCTGGTCACATGGGATGCCGCCCTCTACCTTGCAGAATGGGCCATCG
AGAACCCAGCAGCCTTCA------------CTGATAGACGTGCTGTATTG
CCCAGAAGCCATCGTG---------------TCGCTGGTCGGGGTCCTGC
GGAGGCTGGCTGCCTGCCGGGAGCACCAGCGGGCTCCTCAATTCTACATG
GCCCTTACCGTCTGCAACCCAGAGATG-----------------------
-------TGCCAGCTGTTCACC----------------------------
--------------------------------------------------
---ACCGAGCTAGGCTGGACTGGGATCAGATGGGAAGCGGAAGCTCATCA
TGACCAGAAACTGTTTCCCTACAGAGAGCACTTGGAGATGGCAAAGCTGA
ACCTCACACTGTAG
#---------------------------------------
#---------------------------------------

#=======================================
#
# Aligned_sequences: 2
# 1: G1-Ch
# 2: G3-H2
# Matrix: /home/BLOSUM62.txt
# GapOpen_penalty: -11.0
# GapExtend_penalty: -1.0
# FSopen_penalty: -30.0
# FSextend_penalty: -1.0
# Execution_time: 234.712204933
#
# Length:         512
# Identity NT:    276/512 53.9%
# Identity AA:    513/1024 50.1%
# Gapopen:        6/512 1.2%
# Gaps:           106/512 20.7%
# FSopen:         1/512 0.2%
# FrameShift:     235/512 45.9%
# Score: 128.0
#
#
#=======================================

>G1-Ch
ATGGCGCCCGAGGAGAACGCGGGGAGCGAACTCTTGCTGCAGAGTTTCAA
GCGCCGCTTCCTGGCGGCGCGCGCCCTGCGCTCCTTCCCCTGGCAGAGCT
TAGAAGCAAAGTTAAGTGACCCATCAGATTCTGAGCTTCTGTGGGATATT
TTGCAGAAGCACGAGGCTGTCCACACAGAGCCTTTGGACGAGCTGTACAA
GGCGTTGGCGGAGACCCTGATGGCCAAGGAGTCCACCCAGGGCCACCGGA
GCTATTTGCTGATGTGCTGTATTGCCCAGAAGCCATCGTGTCGCTGGTCG
GGGTCCTGCAGAGGCTGGCTGCCTGCCGGGAGCACCAGCGGGCTCCTCAA
GTCTACATGGCCCTTACCGTCCGCAACCCAGAGACGTGCCAGCTGTTCAC
CACCGAGCTATGCTGGACTGGGATCAGATGGGAAGCGGAAGCTCATCATG
ACCAGAAACTGTTTCCCTACAGAGAGCACTTGGAGATGGCAATGC-----
---------TGA

>G3-H2
ATGCCTGGTGCTTTCTCTCAGAACTCA-----------------------
----------------TCAAAAAGTCCTCAGGAGGCTCAGTCACACTCTC
CAAGAGCACAGCCATCATCTCCCACGGTACCACAG---GCCTGGTCA---
---------------------CATGGGATGCCG-----------------
-------CCCTCTACCTTGCAGAATGGGCCATCGAGAACCCGGCAGCCTT
CATTAACA--GACGTGCTGTATTGCCCAGAAGCCATCGTGTCGCTGGTCG
GGGTCCTGCAGAGGCTGGCTGCCTGCCGGGAGCACAAGCGGGCTCCTGAG
GTCTACGTGGCCTTTACCGTCCGCAACCCAGAGACGTGCCAGCTGTTCAC
CACCGAGCTAGGCCGGGATGGGATCAGATGGGAAGCGGAAGCTCATCATG
ACCAGAAACTGTTTCCCTATGGAGAGCACTTGGAGATGGCAATGCTGAAC
CTCACACTGTAG
#---------------------------------------
#---------------------------------------

#=======================================
#
# Aligned_sequences: 2
# 1: G1-H2
# 2: B2-202
# Matrix: /home/BLOSUM62.txt
# GapOpen_penalty: -11.0
# GapExtend_penalty: -1.0
# FSopen_penalty: -30.0
# FSextend_penalty: -1.0
# Execution_time: 234.821980953
#
# Length:         512
# Identity NT:    293/512 57.2%
# Identity AA:    537/1024 52.4%
# Gapopen:        4/512 0.8%
# Gaps:           106/512 20.7%
# FSopen:         1/512 0.2%
# FrameShift:     235/512 45.9%
# Score: 157.0
#
#
#=======================================

>G1-H2
ATGGCGCCCGAGGAGAACGCGGGGACCGAACTCTTGCTGCAGGGTTTTGA
GCGCCGCTTCCTGGCGGTGCGCACACTGCGCTCCTTCCCCTGGCAGAGCT
TAGAGGCAAAGTTAAGAGACTCATCAGATTCTGAGCTGCTGCGGGATATT
TTGCAGAAGCACGAGGCTGTCCACACGGAGCCTTTGGACAAACTGTACGA
GGTGCTCACGGAGACTCTGATGGCCAAGGAGTCCACCCAGGGCCACCGGA
GCTATTTGCTGACGTGCTGTATTGCCCAGAAGCCATCGTGTCGCTGGTCG
GGGTCCTGCAGAGGCTGGCTGCCTGCCGGGAGCACAAGCGGGCTCCTGAG
GTCTACGTGGCCTTTACCGTCCGCAACCCAGAGACGTGCCAGCTGTTCAC
CACCGAGCTAGGCCGGGATGGGATCAGATGGGAAGCGGAAGCTCATCATG
ACCAGAAACTGTTTCCCTATGGAGAGCACTTGGAGATGGCAATGC-----
---------TGA

>B2-202
ATGCCT--------------------------------------------
----------------------------GGTGCTTTCTCTCAGAACTCAT
CAAAAAGTCCTCAGGAGGCTCAGTCACACTCTCCA---------------
---AGAGCACAGCCATCATCTCCCACGGTACCACAGGCCTGGTCACATGG
GATGCCGCCCTCTACCTTGCAGAATGGGCCATCGAGAACCCGGCAGCCTT
CATTAACA--GACGTGCTGTATTGCCCAGAAGCCATCGTGTCGCTGGTCG
GGGTCCTGCAGAGGCTGGCTGCCTGCCGGGAGCACAAGCGGGCTCCTGAG
GTCTACGTGGCCTTTACCGTCCGCAACCCAGAGACATGCCAGCTGTTCAC
CACCGAGCTAGGCCGGGATGGGATCAGATGGGAAGCGGAAGCTCATCATG
ACCAGAAACTGTTTCCCTATGGAGAGCACTTGGAGATGGCAATGCTGAAC
CTCACACTGTAG
#---------------------------------------
#---------------------------------------

#=======================================
#
# Aligned_sequences: 2
# 1: C1-002
# 2: G3-Co
# Matrix: /home/BLOSUM62.txt
# GapOpen_penalty: -11.0
# GapExtend_penalty: -1.0
# FSopen_penalty: -30.0
# FSextend_penalty: -1.0
# Execution_time: 235.055009127
#
# Length:         513
# Identity NT:    250/513 48.7%
# Identity AA:    414/1026 40.4%
# Gapopen:        6/513 1.2%
# Gaps:           108/513 21.1%
# FSopen:         1/513 0.2%
# FrameShift:     234/513 45.6%
# Score: -8.0
#
#
#=======================================

>C1-002
ATGGCGCCCGAGGAGAACGCGGGGAGCGAACTCTTGCTGCAGAGTTTCAA
GCGCCGCTTCCTGGCAGCGCGCGCCCTGCGCTCCTTCCGCTGGCAGAGCT
TAGAAGCAAAGTTAAGAGACTCATCAGATTCTGAGCTGCTGCGGGATATT
TTGCAGAAGCACGAGGCTGTCCACACAGAGCCTTTGGATGAGCTGTACGA
GGTGCTGGTGGAGACCCTGATGGCCAAGGAGTCCACCCAGGGCCACCGGA
GCTATTTG-CTGACGTGCTGTATTGCCCAGAAGCCATCGTGTCGCTGGTC
GGGGTCCTGCGGAGGCTGGCTGCCTGCCGGGAGCACCAGCGGGCTCCTCA
ATTCTACATGGCCCTTACCGTCTGCAACCCAGAGATGTGCCAGCTGTTCA
CCACCGAGCTATGCTGGACTGGGATCAGATGGGAAGCGGAAGCTCATCAT
GACCAGAAACTGTTTCCCTACAGAGAGCACTTGGAGATGGCAA-------
-------AGCTGA

>G3-Co
ATTCCCGGAGCTTTCTCTCTGAGCTCATCAGAAAGCCTTCAG------GT
GACTCGGTCACCCTCTGCGAGAGCA---CGGCCATCGTGTCTCATGGGAC
CACAGGCCTGGTCACGTGGAACGCCGCGCTCT------------------
------------------------ACCTGGCCG-----------------
-------------------------AGTGGGCCGTGGAGAACCCAGCGGT
CTTCGCTCACAGACGTGCTGTATTGTCCTGAAACGGTCCTCTCCCTGGTT
GGGGTCCTGCGGAAGCTCTCCACCTGCCGGAAGGACCAGCGGGCTCCTGA
TGCCTACATTGCCTTCACCATCCGCAACCCGGAGACGTGCCAGCTGTTCA
CCACGGAGCTGGGCCAGGCTGGGATCCCGTGGGAAGAGGTGCCTTGTCAT
GACCAGAAACTGTTTCCCTACGAAGAGCACTCGGAGATGGCGATTCTGAA
ACTAACGCTGTAG
#---------------------------------------
#---------------------------------------

#=======================================
#
# Aligned_sequences: 2
# 1: G1-R
# 2: G3-M
# Matrix: /home/BLOSUM62.txt
# GapOpen_penalty: -11.0
# GapExtend_penalty: -1.0
# FSopen_penalty: -30.0
# FSextend_penalty: -1.0
# Execution_time: 234.427384138
#
# Length:         510
# Identity NT:    275/510 53.9%
# Identity AA:    483/1020 47.4%
# Gapopen:        5/510 1.0%
# Gaps:           108/510 21.2%
# FSopen:         1/510 0.2%
# FrameShift:     234/510 45.9%
# Score: 86.0
#
#
#=======================================

>G1-R
ATGGCGCCTGAGGACCACGAGGGGGCCACGTCTCTGCTGCAGAGTTTCGA
GCGCCGCTTCCTGGCGGCTCGCGCGCTGCCCTCTTTTCCCTGGCAGAGCC
TAGAAGAAAAACTAAGGGAGCCCTCAGGTTCTGAGCTGTTGCTGGCTATT
TTGCAGAAGCATGAGGCCGTACCCATGGAGCCTTTGGATGCACTGTATGA
GGCGCTGGCAGAAGTTCTGATGGCCAGAGAGTCCACCCAGTGCCACCGGA
GCTATTTGCTGATGTACTGTACTGCGGGGAAGTGACACTGTCACTGGTCA
GGGTCCTGAGGATGCTCACTGACTGCCAGAGGAAGAAGGCTCCTGACGTC
TATGTGGCCTATACGATCCGCAGCCAGGACACGGGCAAGCTGTTCATCAC
AGAGCTGGACCGCGCTGGGATACACTGGGAAGAGGTGGCCCCTCACACTG
GCAAACTGTTCCCTTATGAAGAGCATTCGGCCATCGTAATCCTG------
---------A

>G3-M
ATGCCCGCTGCTTTCTCTCAAAGCTCATCAAAAAGCCTTCAG------GA
AACTCAGTTACACTCTCTGAGAGCACTGCCATCG----------------
--------------------------------------------------
------------------TGTCCCATGGCACCACAGGCTTGGTTACATGG
GACGCTGCTCTCTACCTGGCAGAATGGGCCATTGAGAACCCAGCAGCCTT
CACTGACA--GATGTACTGTACTGCTGGGAGATGACACTGTCACTGGTCA
GGGTCCTGAAGATGCTCGAGGACTGCCAGAGGAAGAGCGCTCCTGATGTC
TATGTAGCCTATACTATCCGCAGCCAGGACACAGGCAAGCTGTTCATCGA
AGAGCTAGACCGTGCTGGAATCTACTGGGAAGAGGTGCCCCCTCACACTG
GCAAACTGTTCCCTTACGAAGAGCATTCAGCCATCGTAATCCTGAAGCTG
GTGCTGACC-
#---------------------------------------
#---------------------------------------

#=======================================
#
# Aligned_sequences: 2
# 1: G2-H1
# 2: G2-Co
# Matrix: /home/BLOSUM62.txt
# GapOpen_penalty: -11.0
# GapExtend_penalty: -1.0
# FSopen_penalty: -30.0
# FSextend_penalty: -1.0
# Execution_time: 234.190536022
#
# Length:         465
# Identity NT:    337/465 72.5%
# Identity AA:    624/930 67.1%
# Gapopen:        1/465 0.2%
# Gaps:           3/465 0.6%
# FSopen:         0/465 0.0%
# FrameShift:     0/465 0.0%
# Score: 503.0
#
#
#=======================================

>G2-H1
ATGGCGCCCGAGGAGAACGCGGGGAGCGAACTCTTGCTGCAGAGTTTCAA
GCGCCGCTTCCTGGCAGCGCGCGCCCTGCGCTCCTTCCGCTGGCAGAGCT
TAGAAGCAAAGTTAAGAGACTCATCAGATTCTGAGCTGCTGCGGGATATT
TTGCAGAAGACTGTGAAGCATCCTGTGTGTGTGAAGCACCCGCCGTCAGT
CAAGTATGCCCGGTGCTTTCTCTCAGAACTCATCAAAAAGCCCTCGGGAG
GCTCAGTCACACTCTCCAAGAGCACAGCCATCATCTCCCACGGCATCACA
GTCCTGGTCACATGGGATGCCGCCCTCTACCTTGCAGAATGGGCCATCGA
GAACCCAGCAGCCTTCACT---GATAGACGTGCTGTATTGCCCAGAAGCC
ATCGTGTCGCTGGTCGGGGTCCTGCGGAGGCTGGCTGCCTGCCGGGAGCA
CCAGCGGGCTCCTCA

>G2-Co
ATGGCGCAGGAGGAGAGAGCGGATGCCGCGCGCCTGCTGCGGGGTTTCGA
GCGCCGCTTCTTGGCGGCGCGCGCCCTGCGCTCCTTTCCCTGGCAGAGCC
TAGAAGAGAAACTAAGGGACTCGTCAGGCTCCGAGCTGCTGCTGGATATT
TTGCAGAAGACCGTGAAGCACCCTCTGTGCGTGAAGCACCCACCATCAGT
GAAGTATTCCCGGAGCTTTCTCTCTGAGCTCATCAGAAAGCCTTCAGGTG
ACTCGGTCACCCTCTGCGAGAGCACGGCCATCGTGTCTCATGGGACCACA
GGCCTGGTCACGTGGAACGCCGCGCTCTACCTGGCCGAGTGGGCCGTGGA
GAACCCAGCGGTCTTCGCTCACAGTCTAAGCGGTATACCCCCGCGGGCCC
AGCTGGCGGGCGGGAGGGGCCCTGTCCCCACAGGAAGGAAACCAGAAGTC
TGGGGCAGAGTCAGG
#---------------------------------------
#---------------------------------------

#=======================================
#
# Aligned_sequences: 2
# 1: G1-Ch
# 2: G3-M
# Matrix: /home/BLOSUM62.txt
# GapOpen_penalty: -11.0
# GapExtend_penalty: -1.0
# FSopen_penalty: -30.0
# FSextend_penalty: -1.0
# Execution_time: 235.555696011
#
# Length:         549
# Identity NT:    149/549 27.1%
# Identity AA:    192/1098 17.5%
# Gapopen:        10/549 1.8%
# Gaps:           183/549 33.3%
# FSopen:         0/549 0.0%
# FrameShift:     0/549 0.0%
# Score: -53.0
#
#
#=======================================

>G1-Ch
ATGGCGCCCGAGGAGAACGCGGGGAGCGAACTCTTGCTGCAGAGTTTCAA
GCGCCGCTTCCTGGCGGCGCGCGCCCTGCGCTCCTTCCCC----------
--------------------------------TGGCAGAGCTTAGAAGCA
AAGTTAAGTGACCCATCAGATTCTGAGCTTCTG------TGGGATATTTT
GCAGAAGCACGAGGCTGTCCACACAGAGCCTTTGGACGAGCTGTACAAGG
CGTTGGCGGAGACCCTGATGGCCAAGGAGTCCACCCAGGGCCACCGGAGC
TATTTGCTGATGTGCTGTATTGCCCAGAAGCCATCGTGTCGCTGGTCGGG
GTCCTGCAGAGGCTGGCTGCCTGCCGGGAGCACCAGCGGGCTCCTCAAGT
CTACATGG---CCCTTACCGTCCGCAACCCAGAGACGTGCCAGCTGTTCA
CCACCGAGCTATGCTGGACTGGGATCAGATGGGAAGCGGAAGCTCATCAT
GACCAGAAACTGTTTCCCTACAGAGAGCACTTGGAGATGGCAATGCTGA

>G3-M
ATGCCCGCTGCTTTCTCTCAAAGCTCATCAAAAAGCCTTCAGGAAACTCA
GTTACACTCTCTG------AGAGCACTGCCATCGTGTCCCATGGCACCAC
AGGCTTGGTTACATGGGACGCTGCTCTCTACCTGGCAGAATGGGCCATTG
AGAACCCAGCAGCCTTCACTGACAGATGTACTGTACTGCTGGGAGATG--
----------------------ACACTGTCACTGGTCAGGGTCCTGAAGA
TGCTC---GAGGACTGCCAGAGGAAGAGCGCTCCTGATGTCTATGTAGCC
TATACTATC------------------------------CGCAGCCAGGA
CACAGGCAAGCTGTTCATCGAAGAGCTAGACCGTGCTGGAATCTAC----
-----TGGGAAGAGGTGCCCCCTCACACTGGCAAACTGTTCCCTTACGAA
GAGCATTCAGCCATCGTAATC---------------CTGAAGCTGGTGCT
GACC---------------------------------------------
#---------------------------------------
#---------------------------------------

#=======================================
#
# Aligned_sequences: 2
# 1: G1-R
# 2: G3-Ch
# Matrix: /home/BLOSUM62.txt
# GapOpen_penalty: -11.0
# GapExtend_penalty: -1.0
# FSopen_penalty: -30.0
# FSextend_penalty: -1.0
# Execution_time: 234.964463949
#
# Length:         540
# Identity NT:    144/540 26.7%
# Identity AA:    204/1080 18.9%
# Gapopen:        9/540 1.7%
# Gaps:           165/540 30.6%
# FSopen:         0/540 0.0%
# FrameShift:     0/540 0.0%
# Score: -39.0
#
#
#=======================================

>G1-R
ATGGCGCCTGAGGACCACGAGGGGGCCACGTCTCTGCTGCAGAGT-----
----TTCGAGCGCCGCTTCCTGGCGGCTCGCGCGCTGCCCTCTTTTCCCT
GGCAGAGCCTAGAAGAAAAACTAAGGGAGCCCTCAGGTTCTGAGCTGTTG
CTGGCTATTTTGCAGAAGCATGAGGCCGTACCCATGGAGCCT------TT
GGATGCACTGTAT------GAGGCGCTGGCAGAAGTTCTGATGGCCAGAG
AGTCCACCCAGTGCCACCGGAGCTATTTGCTGATGTACTGTACTGCGGGG
AAGTGACACTGTCACTGGTCAGGGTCCTGAGGATGCTCACTGACTGCCAG
AGGAAGAAGGCTCCTGACGTCTATGTGGCCTATACGATCCGCAGCCAGGA
CACGGGCAAGCTGTTCATCACAGAGCTGGACCGCGCTGGGATACACTGGG
AAGAGGTGGCCCCTCACACTGGCAAACTGTTCCCTTATGAAGAGCATTCG
GCCATCGTAATCC------------------------TGA

>G3-Ch
ATG---------------CCCGGTGCTTTCTCTCAGTACTCATCAAAAAG
CCCTCGGGAGGCTCAGTCACACTCTCCAAGAGCACAGCCATCATCTCCCA
CGGCATCACAGTCCTGGTCACATGGGATGCCACCCTCTACC---------
---------TTGCAGAATGGGCCATCTAGAACCCAGCAGCCTTCACTGAT
AGATGTGCTGTATTGCCCAGAAGCCATCGTGTCGCTGGTCGGGGTCCTGC
AGAGGCTGGCTGCCTGCCGGGAGCAC------------------------
---------------------------------------------CAGCG
GGCTCCTCAAGTCTACATGGCCCTT---------------ACCGTCCGCA
ACCCAGAGACGTGCCAGCTGTTCACC---ACCGAGCTAGGCTGGACTGGG
ATCAGATGGGAAGCGGAAGCTCATCATGACCAGAAACTGTTTCCCTACAG
AGAGCACTTGGAGATGGCAATGCTGAACCTCACACTGTAG
#---------------------------------------
#---------------------------------------

#=======================================
#
# Aligned_sequences: 2
# 1: G2-M
# 2: G3-R
# Matrix: /home/BLOSUM62.txt
# GapOpen_penalty: -11.0
# GapExtend_penalty: -1.0
# FSopen_penalty: -30.0
# FSextend_penalty: -1.0
# Execution_time: 234.143002033
#
# Length:         624
# Identity NT:    239/624 38.3%
# Identity AA:    456/1248 36.5%
# Gapopen:        4/624 0.6%
# Gaps:           369/624 59.1%
# FSopen:         1/624 0.2%
# FrameShift:     252/624 40.4%
# Score: 21.5
#
#
#=======================================

>G2-M
ATGGCGCCTGAGGACCACGAGGGGGCCACGTCTCTGCTGCAGAGTTTCGA
GCGCCGCTTCCTGGCGGCTCGCGCGCTGCCCTCCTTTCCCTGGCAGAGCC
TAGAAGAAAAACTAAAGGACCCCTCGGGTTCTGAGCTGTTGCTGGCTATT
CTGCAGAAGACTGTGAAGCACCCTGTGTGTGTGCAGCACGGACCTTCTGT
GAAGTATGCCCGCTGCTTTCTCTCAAAGCTCATCAAAAAGCCTTCAGGAA
ACTCAGTTACACTCTCTGAGAGCACTGCCATCGTGTCCCATGGCACCACA
GGCTTGGTTACATGGGACGCTGCTCTCTACCTGGCAGAATGGGCCATTGA
GAACCCAGCAGCCTTCACTGACAGATGTACTGTACTGCTGGGAGATGACA
CTGTCACTGGTCAGGGTCCTGAAGATGCTCGAGGACTGCCAGAGGAAGAG
CGCTCCTGATG---------------------------------------
--------------------------------------------------
--------------------------------------------------
-----------------------T

>G3-R
ATT-----------------------------------------------
--------------------------------------------------
--------------------------------------------------
--------------------------------------------------
--------CCCGCTGCTTTCTCTCGAAGCTCATCAAAAAGCCTTCAGGAG
ACTCAGTCACACTCTCTGAGAGCACAGCCATCGTGTCCCATGGCACCACA
GGCTTGGTTACATGGGACGCTGCTCTCTACCTGGCAGAATGGGCCATCGA
GAACCCAGCAGCCTTCACTGACAGATGTACTGTACTGCGGGGAAGTGACA
CTGTCACTGGTCAGGGTCCTGAGGATGCTCACTGACTGCCAGAGGAAGAA
GGCTCCTGAC-GTCTATGTGGCCTATACGATCCGCAGCCAGGACACGGGC
AAGCTGTTCATCACAGAGCTAGACCGCGCTGGGATACACTGGGAAGAGGT
GGCCCCTCACACTGGCAAACTGTTCCCTTATGAAGAGCATTCGGCCATCG
TAATCCTGAAGCTCACGCTGACC-
#---------------------------------------
#---------------------------------------

#=======================================
#
# Aligned_sequences: 2
# 1: G2-M
# 2: G2-Co
# Matrix: /home/BLOSUM62.txt
# GapOpen_penalty: -11.0
# GapExtend_penalty: -1.0
# FSopen_penalty: -30.0
# FSextend_penalty: -1.0
# Execution_time: 235.162087202
#
# Length:         465
# Identity NT:    340/465 73.1%
# Identity AA:    612/930 65.8%
# Gapopen:        1/465 0.2%
# Gaps:           3/465 0.6%
# FSopen:         0/465 0.0%
# FrameShift:     0/465 0.0%
# Score: 482.0
#
#
#=======================================

>G2-M
ATGGCGCCTGAGGACCACGAGGGGGCCACGTCTCTGCTGCAGAGTTTCGA
GCGCCGCTTCCTGGCGGCTCGCGCGCTGCCCTCCTTTCCCTGGCAGAGCC
TAGAAGAAAAACTAAAGGACCCCTCGGGTTCTGAGCTGTTGCTGGCTATT
CTGCAGAAGACTGTGAAGCACCCTGTGTGTGTGCAGCACGGACCTTCTGT
GAAGTATGCCCGCTGCTTTCTCTCAAAGCTCATCAAAAAGCCTTCAGGAA
ACTCAGTTACACTCTCTGAGAGCACTGCCATCGTGTCCCATGGCACCACA
GGCTTGGTTACATGGGACGCTGCTCTCTACCTGGCAGAATGGGCCATTGA
GAACCCAGCAGCCTTCACTGACAGATGTACT---GTACTGCTGGGAGATG
ACACTGTCACTGGTCAGGGTCCTGAAGATGCTCGAGGACTGCCAGAGGAA
GAGCGCTCCTGATGT

>G2-Co
ATGGCGCAGGAGGAGAGAGCGGATGCCGCGCGCCTGCTGCGGGGTTTCGA
GCGCCGCTTCTTGGCGGCGCGCGCCCTGCGCTCCTTTCCCTGGCAGAGCC
TAGAAGAGAAACTAAGGGACTCGTCAGGCTCCGAGCTGCTGCTGGATATT
TTGCAGAAGACCGTGAAGCACCCTCTGTGCGTGAAGCACCCACCATCAGT
GAAGTATTCCCGGAGCTTTCTCTCTGAGCTCATCAGAAAGCCTTCAGGTG
ACTCGGTCACCCTCTGCGAGAGCACGGCCATCGTGTCTCATGGGACCACA
GGCCTGGTCACGTGGAACGCCGCGCTCTACCTGGCCGAGTGGGCCGTGGA
GAACCCAGCGGTCTTCGCTCACAGTCTAAGCGGTATACCCCCGCGGGCCC
AGCTGGCGGGCGGGAGGGGCCCTGTCCCCACAGGAAGGAAACCAGAAGTC
TGGGGCAGAGTCAGG
#---------------------------------------
#---------------------------------------

#=======================================
#
# Aligned_sequences: 2
# 1: G1-Ch
# 2: G3-Ch
# Matrix: /home/BLOSUM62.txt
# GapOpen_penalty: -11.0
# GapExtend_penalty: -1.0
# FSopen_penalty: -30.0
# FSextend_penalty: -1.0
# Execution_time: 237.275949001
#
# Length:         512
# Identity NT:    290/512 56.6%
# Identity AA:    564/1024 55.1%
# Gapopen:        7/512 1.4%
# Gaps:           106/512 20.7%
# FSopen:         1/512 0.2%
# FrameShift:     235/512 45.9%
# Score: 167.5
#
#
#=======================================

>G1-Ch
ATGGCGCCCGAGGAGAACGCGGGGAGCGAACTCTTGCTGCAGAGTTTCAA
GCGCCGCTTCCTGGCGGCGCGCGCCCTGCGCTCCTTCCCCTGGCAGAGCT
TAGAAGCAAAGTTAAGTGACCCATCAGATTCTGAGCTTCTGTGGGATATT
TTGCAGAAGCACGAGGCTGTCCACACAGAGCCTTTGGACGAGCTGTACAA
GGCGTTGGCGGAGACCCTGATGGCCAAGGAGTCCACCCAGGGCCACCGGA
GCTATTTGCTGATGTGCTGTATTGCCCAGAAGCCATCGTGTCGCTGGTCG
GGGTCCTGCAGAGGCTGGCTGCCTGCCGGGAGCACCAGCGGGCTCCTCAA
GTCTACATGGCCCTTACCGTCCGCAACCCAGAGACGTGCCAGCTGTTCAC
CACCGAGCTATGCTGGACTGGGATCAGATGGGAAGCGGAAGCTCATCATG
ACCAGAAACTGTTTCCCTACAGAGAGCACTTGGAGATGGCAATGC-----
---------TGA

>G3-Ch
ATG---------CCCGGTGCTTTCTCTCAG--------------------
----------TACTCATCAAAAAGCCCTCGGGAGGCTCAGTCACACTCTC
CAAGAGCACAGCCATCATCTCCCACGGCATCACAG---TCCTGGTCA---
---------------------CATGGGATGCCA-----------------
-------CCCTCTACCTTGCAGAATGGGCCATCTAGAACCCAGCAGCCTT
CACTGATA--GATGTGCTGTATTGCCCAGAAGCCATCGTGTCGCTGGTCG
GGGTCCTGCAGAGGCTGGCTGCCTGCCGGGAGCACCAGCGGGCTCCTCAA
GTCTACATGGCCCTTACCGTCCGCAACCCAGAGACGTGCCAGCTGTTCAC
CACCGAGCTAGGCTGGACTGGGATCAGATGGGAAGCGGAAGCTCATCATG
ACCAGAAACTGTTTCCCTACAGAGAGCACTTGGAGATGGCAATGCTGAAC
CTCACACTGTAG
#---------------------------------------
#---------------------------------------

#=======================================
#
# Aligned_sequences: 2
# 1: G1-H2
# 2: G3-Co
# Matrix: /home/BLOSUM62.txt
# GapOpen_penalty: -11.0
# GapExtend_penalty: -1.0
# FSopen_penalty: -30.0
# FSextend_penalty: -1.0
# Execution_time: 237.167792797
#
# Length:         513
# Identity NT:    241/513 47.0%
# Identity AA:    378/1026 36.8%
# Gapopen:        5/513 1.0%
# Gaps:           108/513 21.1%
# FSopen:         1/513 0.2%
# FrameShift:     234/513 45.6%
# Score: -6.5
#
#
#=======================================

>G1-H2
ATGGCGCCCGAGGAGAACGCGGGGACCGAACTCTTGCTGCAGGGTTTTGA
GCGCCGCTTCCTGGCGGTGCGCACACTGCGCTCCTTCCCCTGGCAGAGCT
TAGAGGCAAAGTTAAGAGACTCATCAGATTCTGAGCTGCTGCGGGATATT
TTGCAGAAGCACGAGGCTGTCCACACGGAGCCTTTGGACAAACTGTACGA
GGTGCTCACGGAGACTCTGATGGCCAAGGAGTCCACCCAGGGCCACCGGA
GCTATTTG-CTGACGTGCTGTATTGCCCAGAAGCCATCGTGTCGCTGGTC
GGGGTCCTGCAGAGGCTGGCTGCCTGCCGGGAGCACAAGCGGGCTCCTGA
GGTCTACGTGGCCTTTACCGTCCGCAACCCAGAGACGTGCCAGCTGTTCA
CCACCGAGCTAGGCCGGGATGGGATCAGATGGGAAGCGGAAGCTCATCAT
GACCAGAAACTGTTTCCCTATGGAGAGCACTTGGAGATGGCAA-------
-------TGCTGA

>G3-Co
ATTCCCGGAGCTTTCTCTCTGAGCTCATCAGAAAGCCTTCAG--------
-------------------------------------GTGACTCGGTCAC
CCTCTGCGAGAGCACGGCCATCGTGT---------------------CTC
ATGGGACCACAGGCCTGGTCACGTGGAACGCCG-----------------
----------CGCTCTACCTGGCCGAGTGGGCCGTGGAGAACCCAGCGGT
CTTCGCTCACAGACGTGCTGTATTGTCCTGAAACGGTCCTCTCCCTGGTT
GGGGTCCTGCGGAAGCTCTCCACCTGCCGGAAGGACCAGCGGGCTCCTGA
TGCCTACATTGCCTTCACCATCCGCAACCCGGAGACGTGCCAGCTGTTCA
CCACGGAGCTGGGCCAGGCTGGGATCCCGTGGGAAGAGGTGCCTTGTCAT
GACCAGAAACTGTTTCCCTACGAAGAGCACTCGGAGATGGCGATTCTGAA
ACTAACGCTGTAG
#---------------------------------------
#---------------------------------------

#=======================================
#
# Aligned_sequences: 2
# 1: G2-Ch
# 2: G3-H2
# Matrix: /home/BLOSUM62.txt
# GapOpen_penalty: -11.0
# GapExtend_penalty: -1.0
# FSopen_penalty: -30.0
# FSextend_penalty: -1.0
# Execution_time: 234.330361843
#
# Length:         627
# Identity NT:    240/627 38.3%
# Identity AA:    450/1254 35.9%
# Gapopen:        4/627 0.6%
# Gaps:           372/627 59.3%
# FSopen:         1/627 0.2%
# FrameShift:     252/627 40.2%
# Score: 13.0
#
#
#=======================================

>G2-Ch
ATGGCGCCCGAGGAGAACGCGGGGAGCGAACTCTTGCTGCAGAGTTTCAA
GCGCCGCTTCCTGGCGGCGCGCGCCCTGCGCTCCTTCCCCTGGCAGAGCT
TAGAAGCAAAGTTAAGTGACCCATCAGATTCTGAGCTTCTGTGGGATATT
TTGCAGAAGAGACTGAAGCATCCTGTGTGTGTGAAGCACCCGCCGTCAGT
CAAGTATGCCCGGTGCTTTCTCTCAGTACTCATCAAAAAGCCCTCGGGAG
GCTCAGTCACACTCTCCAAGAGCACAGCCATCATCTCCCACGGCATCACA
GTCCTGGTCACATGGGATGCCACCCTCTACCTTGCAGAATGGGCCATCTA
GAACCCAGCAGCCTTCACTGATAGATGTGCTGTATTGCCCAGAAGCCATC
GTGTCGCTGGTCGGGGTCCTGCAGAGGCTGGCTGCCTGCCGGGAGCACCA
GCGGGCTCCTC---------------------------------------
--------------------------------------------------
--------------------------------------------------
--------------------------A

>G3-H2
ATG-----------------------------------------------
--------------------------------------------------
--------------------------------------------------
--------------------------------------------------
--------CCTGGTGCTTTCTCTCAGAACTCATCAAAAAGTCCTCAGGAG
GCTCAGTCACACTCTCCAAGAGCACAGCCATCATCTCCCACGGTACCACA
GGCCTGGTCACATGGGATGCCGCCCTCTACCTTGCAGAATGGGCCATCGA
GAACCCGGCAGCCTTCATTAACAGACGTGCTGTATTGCCCAGAAGCCATC
GTGTCGCTGGTCGGGGTCCTGCAGAGGCTGGCTGCCTGCCGGGAGCACAA
GCGGGCTCCT-GAGGTCTACGTGGCCTTTACCGTCCGCAACCCAGAGACG
TGCCAGCTGTTCACCACCGAGCTAGGCCGGGATGGGATCAGATGGGAAGC
GGAAGCTCATCATGACCAGAAACTGTTTCCCTATGGAGAGCACTTGGAGA
TGGCAATGCTGAACCTCACACTGTAG-
#---------------------------------------
#---------------------------------------

#=======================================
#
# Aligned_sequences: 2
# 1: G2-Co
# 2: G3-H1
# Matrix: /home/BLOSUM62.txt
# GapOpen_penalty: -11.0
# GapExtend_penalty: -1.0
# FSopen_penalty: -30.0
# FSextend_penalty: -1.0
# Execution_time: 234.828792095
#
# Length:         492
# Identity NT:    133/492 27.0%
# Identity AA:    138/984 14.0%
# Gapopen:        7/492 1.4%
# Gaps:           99/492 20.1%
# FSopen:         0/492 0.0%
# FrameShift:     0/492 0.0%
# Score: -68.0
#
#
#=======================================

>G2-Co
ATGGCG---------CAGGAGGAGAGAGCGGATGCCGCGCGCCTGCTGCG
GGGTTTCGAGCGCCGCTTCTTGGCGGCGCGCGCCCTGCGCTCCTTTCCCT
GG---CAGAGCCTAGAAGAGAAACTAAGGGACTCGTCAGGCTCCGAGCTG
CTGCTGGATATTTTGCAGAAGACCGTGAAGCACCCTCTGTGCGTGAAGCA
CCCACCATCAGTGAAGTATTCCCGGAGCTTTCTCTCTGAGCTCATCAGAA
AGCCTTCA---GGTGACTCGGTCACCCTCTGCGAG------------AGC
ACGGCCATCGTGTCTCATGGGACCACAGGCCTGGTCACGTGGAACGCCGC
GCTCTACCTGGCCGAGTGGGCCGTGGAGAACCCAGCGGTCTTCGCTCACA
GTCTAAGCGGTATACCCCCGCGGGCCCAGCTGGCGGGCGGGAGGGGCCCT
GTCCCCACAGGAAGGAAACCAGAAGTCTGGGGCAGAGTCAGG

>G3-H1
ATGCCCGGTGCTTTCTCTCAGAACTCATCAAAAAGCCCTCGGGAGGCTCA
GTCACACTCTCCAAGAGCACAGCCATCATCTCCCACGGCATCACAGTCCT
GGTCACATGGGATGCCGCCCTCTACCTTGCAGAATGGGCCATCGAGAACC
CAGCAGCCTTCACTGATAGACGTGCTGTATTGCCCAGAAGCCATCGTGTC
GCTGGTCGGGGTCCTGCGGAGGCTGGCTGCCTGCCGGGAGCACCAGCGGG
CTCCTCAATTCTACATGGCCCTTACCGTCTGCAACCCAGAGATGTGCCAG
CTGTTCACCACCGAGCTAGGCTGGACTGGG---ATCAGATGGGAAGCGGA
AGCTCAT---------------------------------------CATG
ACCAGAAACTGTTTCCCTACAGAGAGCACTTGGAGATGGCAAAGCTGAAC
CTC------------------------------ACACTGTAG
#---------------------------------------
#---------------------------------------

#=======================================
#
# Aligned_sequences: 2
# 1: G2-H1
# 2: G3-H2
# Matrix: /home/BLOSUM62.txt
# GapOpen_penalty: -11.0
# GapExtend_penalty: -1.0
# FSopen_penalty: -30.0
# FSextend_penalty: -1.0
# Execution_time: 236.367733002
#
# Length:         627
# Identity NT:    243/627 38.8%
# Identity AA:    462/1254 36.8%
# Gapopen:        4/627 0.6%
# Gaps:           372/627 59.3%
# FSopen:         1/627 0.2%
# FrameShift:     252/627 40.2%
# Score: 29.0
#
#
#=======================================

>G2-H1
ATGGCGCCCGAGGAGAACGCGGGGAGCGAACTCTTGCTGCAGAGTTTCAA
GCGCCGCTTCCTGGCAGCGCGCGCCCTGCGCTCCTTCCGCTGGCAGAGCT
TAGAAGCAAAGTTAAGAGACTCATCAGATTCTGAGCTGCTGCGGGATATT
TTGCAGAAGACTGTGAAGCATCCTGTGTGTGTGAAGCACCCGCCGTCAGT
CAAGTATGCCCGGTGCTTTCTCTCAGAACTCATCAAAAAGCCCTCGGGAG
GCTCAGTCACACTCTCCAAGAGCACAGCCATCATCTCCCACGGCATCACA
GTCCTGGTCACATGGGATGCCGCCCTCTACCTTGCAGAATGGGCCATCGA
GAACCCAGCAGCCTTCACTGATAGACGTGCTGTATTGCCCAGAAGCCATC
GTGTCGCTGGTCGGGGTCCTGCGGAGGCTGGCTGCCTGCCGGGAGCACCA
GCGGGCTCCTC---------------------------------------
--------------------------------------------------
--------------------------------------------------
--------------------------A

>G3-H2
ATG-----------------------------------------------
--------------------------------------------------
--------------------------------------------------
--------------------------------------------------
--------CCTGGTGCTTTCTCTCAGAACTCATCAAAAAGTCCTCAGGAG
GCTCAGTCACACTCTCCAAGAGCACAGCCATCATCTCCCACGGTACCACA
GGCCTGGTCACATGGGATGCCGCCCTCTACCTTGCAGAATGGGCCATCGA
GAACCCGGCAGCCTTCATTAACAGACGTGCTGTATTGCCCAGAAGCCATC
GTGTCGCTGGTCGGGGTCCTGCAGAGGCTGGCTGCCTGCCGGGAGCACAA
GCGGGCTCCT-GAGGTCTACGTGGCCTTTACCGTCCGCAACCCAGAGACG
TGCCAGCTGTTCACCACCGAGCTAGGCCGGGATGGGATCAGATGGGAAGC
GGAAGCTCATCATGACCAGAAACTGTTTCCCTATGGAGAGCACTTGGAGA
TGGCAATGCTGAACCTCACACTGTAG-
#---------------------------------------
#---------------------------------------

#=======================================
#
# Aligned_sequences: 2
# 1: G2-Co
# 2: G2-Ch
# Matrix: /home/BLOSUM62.txt
# GapOpen_penalty: -11.0
# GapExtend_penalty: -1.0
# FSopen_penalty: -30.0
# FSextend_penalty: -1.0
# Execution_time: 235.322272778
#
# Length:         465
# Identity NT:    329/465 70.8%
# Identity AA:    588/930 63.2%
# Gapopen:        1/465 0.2%
# Gaps:           3/465 0.6%
# FSopen:         0/465 0.0%
# FrameShift:     0/465 0.0%
# Score: 473.0
#
#
#=======================================

>G2-Co
ATGGCGCAGGAGGAGAGAGCGGATGCCGCGCGCCTGCTGCGGGGTTTCGA
GCGCCGCTTCTTGGCGGCGCGCGCCCTGCGCTCCTTTCCCTGGCAGAGCC
TAGAAGAGAAACTAAGGGACTCGTCAGGCTCCGAGCTGCTGCTGGATATT
TTGCAGAAGACCGTGAAGCACCCTCTGTGCGTGAAGCACCCACCATCAGT
GAAGTATTCCCGGAGCTTTCTCTCTGAGCTCATCAGAAAGCCTTCAGGTG
ACTCGGTCACCCTCTGCGAGAGCACGGCCATCGTGTCTCATGGGACCACA
GGCCTGGTCACGTGGAACGCCGCGCTCTACCTGGCCGAGTGGGCCGTGGA
GAACCCAGCGGTCTTCGCTCACAGTCTAAGCGGTATACCCCCGCGGGCCC
AGCTGGCGGGCGGGAGGGGCCCTGTCCCCACAGGAAGGAAACCAGAAGTC
TGGGGCAGAGTCAGG

>G2-Ch
ATGGCGCCCGAGGAGAACGCGGGGAGCGAACTCTTGCTGCAGAGTTTCAA
GCGCCGCTTCCTGGCGGCGCGCGCCCTGCGCTCCTTCCCCTGGCAGAGCT
TAGAAGCAAAGTTAAGTGACCCATCAGATTCTGAGCTTCTGTGGGATATT
TTGCAGAAGAGACTGAAGCATCCTGTGTGTGTGAAGCACCCGCCGTCAGT
CAAGTATGCCCGGTGCTTTCTCTCAGTACTCATCAAAAAGCCCTCGGGAG
GCTCAGTCACACTCTCCAAGAGCACAGCCATCATCTCCCACGGCATCACA
GTCCTGGTCACATGGGATGCCACCCTCTACCTTGCAGAATGGGCCATCTA
GAACCCAGCAGCCTTCACTGATAGATGTGCT---GTATTGCCCAGAAGCC
ATCGTGTCGCTGGTCGGGGTCCTGCAGAGGCTGGCTGCCTGCCGGGAGCA
CCAGCGGGCTCCTCA
#---------------------------------------
#---------------------------------------

#=======================================
#
# Aligned_sequences: 2
# 1: B1-001
# 2: G2-Ch
# Matrix: /home/BLOSUM62.txt
# GapOpen_penalty: -11.0
# GapExtend_penalty: -1.0
# FSopen_penalty: -30.0
# FSextend_penalty: -1.0
# Execution_time: 236.939835072
#
# Length:         462
# Identity NT:    430/462 93.1%
# Identity AA:    786/924 85.1%
# Gapopen:        0/462 0.0%
# Gaps:           0/462 0.0%
# FSopen:         0/462 0.0%
# FrameShift:     0/462 0.0%
# Score: 656.0
#
#
#=======================================

>B1-001
ATGGCGCCCGAGGAGAACGCGGGGACCGAACTCTTGCTGCAGGGTTTTGA
GCGCCGCTTCCTGGCGGTGCGCACACTGCGCTCCTTCCCCTGGCAGAGCT
TAGAGGCAAAGTTAAGAGACTCATCAGATTCTGAGCTGCTGCGGGATATT
TTGCAGAAGACTGTGAGGCATCCTGTGTGTGTGAAGCACCCGCCGTCAGT
CAAGTATGCCTGGTGCTTTCTCTCAGAACTCATCAAAAAGTCCTCAGGAG
GCTCAGTCACACTCTCCAAGAGCACAGCCATCATCTCCCACGGTACCACA
GGCCTGGTCACATGGGATGCCGCCCTCTACCTTGCAGAATGGGCCATCGA
GAACCCGGCAGCCTTCATTAACAGACGTGCTGTATTGCCCAGAAGCCATC
GTGTCGCTGGTCGGGGTCCTGCAGAGGCTGGCTGCCTGCCGGGAGCACAA
GCGGGCTCCTGA

>G2-Ch
ATGGCGCCCGAGGAGAACGCGGGGAGCGAACTCTTGCTGCAGAGTTTCAA
GCGCCGCTTCCTGGCGGCGCGCGCCCTGCGCTCCTTCCCCTGGCAGAGCT
TAGAAGCAAAGTTAAGTGACCCATCAGATTCTGAGCTTCTGTGGGATATT
TTGCAGAAGAGACTGAAGCATCCTGTGTGTGTGAAGCACCCGCCGTCAGT
CAAGTATGCCCGGTGCTTTCTCTCAGTACTCATCAAAAAGCCCTCGGGAG
GCTCAGTCACACTCTCCAAGAGCACAGCCATCATCTCCCACGGCATCACA
GTCCTGGTCACATGGGATGCCACCCTCTACCTTGCAGAATGGGCCATCTA
GAACCCAGCAGCCTTCACTGATAGATGTGCTGTATTGCCCAGAAGCCATC
GTGTCGCTGGTCGGGGTCCTGCAGAGGCTGGCTGCCTGCCGGGAGCACCA
GCGGGCTCCTCA
#---------------------------------------
#---------------------------------------

#=======================================
#
# Aligned_sequences: 2
# 1: G2-M
# 2: G2-Ch
# Matrix: /home/BLOSUM62.txt
# GapOpen_penalty: -11.0
# GapExtend_penalty: -1.0
# FSopen_penalty: -30.0
# FSextend_penalty: -1.0
# Execution_time: 236.263254881
#
# Length:         462
# Identity NT:    355/462 76.8%
# Identity AA:    660/924 71.4%
# Gapopen:        0/462 0.0%
# Gaps:           0/462 0.0%
# FSopen:         0/462 0.0%
# FrameShift:     0/462 0.0%
# Score: 539.0
#
#
#=======================================

>G2-M
ATGGCGCCTGAGGACCACGAGGGGGCCACGTCTCTGCTGCAGAGTTTCGA
GCGCCGCTTCCTGGCGGCTCGCGCGCTGCCCTCCTTTCCCTGGCAGAGCC
TAGAAGAAAAACTAAAGGACCCCTCGGGTTCTGAGCTGTTGCTGGCTATT
CTGCAGAAGACTGTGAAGCACCCTGTGTGTGTGCAGCACGGACCTTCTGT
GAAGTATGCCCGCTGCTTTCTCTCAAAGCTCATCAAAAAGCCTTCAGGAA
ACTCAGTTACACTCTCTGAGAGCACTGCCATCGTGTCCCATGGCACCACA
GGCTTGGTTACATGGGACGCTGCTCTCTACCTGGCAGAATGGGCCATTGA
GAACCCAGCAGCCTTCACTGACAGATGTACTGTACTGCTGGGAGATGACA
CTGTCACTGGTCAGGGTCCTGAAGATGCTCGAGGACTGCCAGAGGAAGAG
CGCTCCTGATGT

>G2-Ch
ATGGCGCCCGAGGAGAACGCGGGGAGCGAACTCTTGCTGCAGAGTTTCAA
GCGCCGCTTCCTGGCGGCGCGCGCCCTGCGCTCCTTCCCCTGGCAGAGCT
TAGAAGCAAAGTTAAGTGACCCATCAGATTCTGAGCTTCTGTGGGATATT
TTGCAGAAGAGACTGAAGCATCCTGTGTGTGTGAAGCACCCGCCGTCAGT
CAAGTATGCCCGGTGCTTTCTCTCAGTACTCATCAAAAAGCCCTCGGGAG
GCTCAGTCACACTCTCCAAGAGCACAGCCATCATCTCCCACGGCATCACA
GTCCTGGTCACATGGGATGCCACCCTCTACCTTGCAGAATGGGCCATCTA
GAACCCAGCAGCCTTCACTGATAGATGTGCTGTATTGCCCAGAAGCCATC
GTGTCGCTGGTCGGGGTCCTGCAGAGGCTGGCTGCCTGCCGGGAGCACCA
GCGGGCTCCTCA
#---------------------------------------
#---------------------------------------

#=======================================
#
# Aligned_sequences: 2
# 1: G2-M
# 2: G3-H1
# Matrix: /home/BLOSUM62.txt
# GapOpen_penalty: -11.0
# GapExtend_penalty: -1.0
# FSopen_penalty: -30.0
# FSextend_penalty: -1.0
# Execution_time: 236.387526989
#
# Length:         513
# Identity NT:    146/513 28.5%
# Identity AA:    204/1026 19.9%
# Gapopen:        8/513 1.6%
# Gaps:           144/513 28.1%
# FSopen:         0/513 0.0%
# FrameShift:     0/513 0.0%
# Score: -54.0
#
#
#=======================================

>G2-M
ATGGCGCCTGAGGACCACGAGGGGGCCACGTCTCTGCTGCAGAGTTTCGA
GCGCCGCTTCCTGGCGGCTCGCGCGCTGCCCTCCTTTCCCTGGCAGAGCC
TAGAAGAAAAACTAAAGGACCCCTCGGGTTCTGAGCTGTTGCTGGCTATT
CTGCAGAAGACTGTGAAGCACCCTGTGTGTGTGCAGCACGGACCTTCTGT
GAAGTATGCCCGCTGCTTTCTCTCAAAGCTCATCAAAAAGCCTTCAGGAA
ACTCAGTTACACTCTCTGAGAGCACTGCCATCGTGTCCCATGGCACCACA
GGCTTGGTTACATGGGACGCTGCTCTCTACCTGGCAGAATGGGCCATTGA
GAACCCAGCAGCCTTCACT------------GACAGATGTACTGTACTGC
TGGGAGATGACACTGTCACTGGT---------------CAGGGTCCTGAA
GATGCTCGAGGACTGCCAGAGGAAGAGCGC--------------------
----TCCTGATGT

>G3-H1
ATGCCCGGTGCTTTCTCTCAGAACTCATCAAAA------AGCCCTCGGGA
GGCTCAGTCACACTCTCCAAGAGCACAGCCATCATCTCCCACGGCATCAC
AGTCCTGGTCACATGGGATGCCG---------------------------
---------------------CCCTCTACCTTGCAGAATGGGCCATCG--
----------------------------AGAACCCAGCAGCCTTCACTGA
TAGACGTG---CTGTATTGCCCAGAAGCCATCGTGTCG------CTGGTC
GGGGTCCTGCGGAGGCTGGCTGCCTGCCGGGAGCACCAGCGGGCTCCTCA
ATTCTACATGGCCCTTACCGTCTGCAACCCAGAGATGTGCCAGCTGTTCA
CCACCGAGCTAGGCTGGACTGGGATCAGATGGGAAGCGGAAGCTCATCAT
GACCAGAAACTGTTTCCCTACAGAGAGCACTTGGAGATGGCAAAGCTGAA
CCTCACACTGTAG
#---------------------------------------
#---------------------------------------

#=======================================
#
# Aligned_sequences: 2
# 1: G2-H1
# 2: G2-M
# Matrix: /home/BLOSUM62.txt
# GapOpen_penalty: -11.0
# GapExtend_penalty: -1.0
# FSopen_penalty: -30.0
# FSextend_penalty: -1.0
# Execution_time: 237.269724131
#
# Length:         462
# Identity NT:    358/462 77.5%
# Identity AA:    666/924 72.1%
# Gapopen:        0/462 0.0%
# Gaps:           0/462 0.0%
# FSopen:         0/462 0.0%
# FrameShift:     0/462 0.0%
# Score: 537.0
#
#
#=======================================

>G2-H1
ATGGCGCCCGAGGAGAACGCGGGGAGCGAACTCTTGCTGCAGAGTTTCAA
GCGCCGCTTCCTGGCAGCGCGCGCCCTGCGCTCCTTCCGCTGGCAGAGCT
TAGAAGCAAAGTTAAGAGACTCATCAGATTCTGAGCTGCTGCGGGATATT
TTGCAGAAGACTGTGAAGCATCCTGTGTGTGTGAAGCACCCGCCGTCAGT
CAAGTATGCCCGGTGCTTTCTCTCAGAACTCATCAAAAAGCCCTCGGGAG
GCTCAGTCACACTCTCCAAGAGCACAGCCATCATCTCCCACGGCATCACA
GTCCTGGTCACATGGGATGCCGCCCTCTACCTTGCAGAATGGGCCATCGA
GAACCCAGCAGCCTTCACTGATAGACGTGCTGTATTGCCCAGAAGCCATC
GTGTCGCTGGTCGGGGTCCTGCGGAGGCTGGCTGCCTGCCGGGAGCACCA
GCGGGCTCCTCA

>G2-M
ATGGCGCCTGAGGACCACGAGGGGGCCACGTCTCTGCTGCAGAGTTTCGA
GCGCCGCTTCCTGGCGGCTCGCGCGCTGCCCTCCTTTCCCTGGCAGAGCC
TAGAAGAAAAACTAAAGGACCCCTCGGGTTCTGAGCTGTTGCTGGCTATT
CTGCAGAAGACTGTGAAGCACCCTGTGTGTGTGCAGCACGGACCTTCTGT
GAAGTATGCCCGCTGCTTTCTCTCAAAGCTCATCAAAAAGCCTTCAGGAA
ACTCAGTTACACTCTCTGAGAGCACTGCCATCGTGTCCCATGGCACCACA
GGCTTGGTTACATGGGACGCTGCTCTCTACCTGGCAGAATGGGCCATTGA
GAACCCAGCAGCCTTCACTGACAGATGTACTGTACTGCTGGGAGATGACA
CTGTCACTGGTCAGGGTCCTGAAGATGCTCGAGGACTGCCAGAGGAAGAG
CGCTCCTGATGT
#---------------------------------------
#---------------------------------------

#=======================================
#
# Aligned_sequences: 2
# 1: C1-002
# 2: G2-Ch
# Matrix: /home/BLOSUM62.txt
# GapOpen_penalty: -11.0
# GapExtend_penalty: -1.0
# FSopen_penalty: -30.0
# FSextend_penalty: -1.0
# Execution_time: 238.694475889
#
# Length:         522
# Identity NT:    261/522 50.0%
# Identity AA:    438/1044 42.0%
# Gapopen:        8/522 1.5%
# Gaps:           84/522 16.1%
# FSopen:         0/522 0.0%
# FrameShift:     0/522 0.0%
# Score: 190.0
#
#
#=======================================

>C1-002
ATGGCGCCCGAGGAGAACGCGGGGAGCGAACTCTTGCTGCAGAGTTTCAA
GCGCCGCTTCCTGGCAGCGCGCGCCCTGCGCTCCTTCCGCTGGCAGAGCT
TAGAAGCAAAGTTAAGAGACTCATCAGATTCTGAGCTGCTGCGGGATATT
TTGCAG---------AAGCACGAGGCTGTCCACACAGAGCCTTTGGATGA
GCTGTACGAGGTGCTGGTGGAGACCCTGATGGCCAAGGAGTCCACCCAGG
GCCACCGGAGCTATTTGCTGACGTGCTGTATTGCCCAGAAGCCATCGTGT
CGCTGGTCGGGGTCCTGCGGAGGCTGGCTGCCTGCCGGGAGCACCAGCGG
GCTCCTCAATTCTACATGGCCCTTA------CCGTCTGCA---ACCCAGA
GATGTGCCAGCTGTTCACCACCGAGCTAT------GCTGGACTGGGATCA
GATGGGAAGCGGAAGCTCATCATGACCAGAAACTGTTTCCCTACAGAGAG
CACTTGGAGATGGCAAAGCTGA

>G2-Ch
ATGGCGCCCGAGGAGAACGCGGGGAGCGAACTCTTGCTGCAGAGTTTCAA
GCGCCGCTTCCTGGCGGCGCGCGCCCTGCGCTCCTTCCCCTGGCAGAGCT
TAGAAGCAAAGTTAAGTGACCCATCAGATTCTGAGCTTCTGTGGGATATT
TTGCAGAAGAGACTGAAGCATCCTGTGTGTGTGAAGCACCCGCCGTCAGT
CAAGTATGCCCGGTGCTTTCTCTCAGTACTCATCAAAAAGCCCTCGGGAG
GCTCAGTCACACTCTCCAAGAGCACAGCCATCATC---------------
------------TCCCACGGCATCACAGTCCTGGTCACATGGGATGCCAC
CCTCTACCTTGCAGAATGGGCCATCTAGAACCCAGCAGCCTTCACTGATA
GATGTGCT---GTATTGCCCAGAAGCCATCGTGTCGCTGGTCGGGGTCCT
---------------------GCAGAGGCTGGCTGCCTGCCGGGAGCACC
AGCG---------GGCTCCTCA
#---------------------------------------
#---------------------------------------

#=======================================
#
# Aligned_sequences: 2
# 1: B1-001
# 2: G2-R
# Matrix: /home/BLOSUM62.txt
# GapOpen_penalty: -11.0
# GapExtend_penalty: -1.0
# FSopen_penalty: -30.0
# FSextend_penalty: -1.0
# Execution_time: 237.718250036
#
# Length:         462
# Identity NT:    361/462 78.1%
# Identity AA:    636/924 68.8%
# Gapopen:        0/462 0.0%
# Gaps:           0/462 0.0%
# FSopen:         0/462 0.0%
# FrameShift:     0/462 0.0%
# Score: 519.0
#
#
#=======================================

>B1-001
ATGGCGCCCGAGGAGAACGCGGGGACCGAACTCTTGCTGCAGGGTTTTGA
GCGCCGCTTCCTGGCGGTGCGCACACTGCGCTCCTTCCCCTGGCAGAGCT
TAGAGGCAAAGTTAAGAGACTCATCAGATTCTGAGCTGCTGCGGGATATT
TTGCAGAAGACTGTGAGGCATCCTGTGTGTGTGAAGCACCCGCCGTCAGT
CAAGTATGCCTGGTGCTTTCTCTCAGAACTCATCAAAAAGTCCTCAGGAG
GCTCAGTCACACTCTCCAAGAGCACAGCCATCATCTCCCACGGTACCACA
GGCCTGGTCACATGGGATGCCGCCCTCTACCTTGCAGAATGGGCCATCGA
GAACCCGGCAGCCTTCATTAACAGACGTGCTGTATTGCCCAGAAGCCATC
GTGTCGCTGGTCGGGGTCCTGCAGAGGCTGGCTGCCTGCCGGGAGCACAA
GCGGGCTCCTGA

>G2-R
ATGGCGCCTGAGGACCACGAGGGGGCCACGTCTCTGCTGCAGAGTTTCGA
GCGCCGCTTCCTGGCGGCTCGCGCGCTGCCCTCTTTTCCCTGGCAGAGCC
TAGAAGAAAAACTAAGGGAGCCCTCAGGTTCTGAGCTGTTGCTGGCTATT
TTGCAGAAGACTGTGAAGCACCCTGTGTGTGTCCAGCATGGGCCCTCTCT
GAAGTATTCCCGCTGCTTTCTCTCGAAGCTCATCAAAAAGCCTTCAGGAG
ACTCAGTCACACTCTCTGAGAGCACAGCCATCGTGTCCCATGGCACCACA
GGCTTGGTTACATGGGACGCTGCTCTCTACCTGGCAGAATGGGCCATCGA
GAACCCAGCAGCCTTCACTGACAGATGTACTGTACTGCGGGGAAGTGACA
CTGTCACTGGTCAGGGTCCTGAGGATGCTCACTGACTGCCAGAGGAAGAA
GGCTCCTGACGT
#---------------------------------------
#---------------------------------------

#=======================================
#
# Aligned_sequences: 2
# 1: G2-H1
# 2: G2-H3
# Matrix: /home/BLOSUM62.txt
# GapOpen_penalty: -11.0
# GapExtend_penalty: -1.0
# FSopen_penalty: -30.0
# FSextend_penalty: -1.0
# Execution_time: 237.607174873
#
# Length:         462
# Identity NT:    438/462 94.8%
# Identity AA:    834/924 90.3%
# Gapopen:        0/462 0.0%
# Gaps:           0/462 0.0%
# FSopen:         0/462 0.0%
# FrameShift:     0/462 0.0%
# Score: 703.0
#
#
#=======================================

>G2-H1
ATGGCGCCCGAGGAGAACGCGGGGAGCGAACTCTTGCTGCAGAGTTTCAA
GCGCCGCTTCCTGGCAGCGCGCGCCCTGCGCTCCTTCCGCTGGCAGAGCT
TAGAAGCAAAGTTAAGAGACTCATCAGATTCTGAGCTGCTGCGGGATATT
TTGCAGAAGACTGTGAAGCATCCTGTGTGTGTGAAGCACCCGCCGTCAGT
CAAGTATGCCCGGTGCTTTCTCTCAGAACTCATCAAAAAGCCCTCGGGAG
GCTCAGTCACACTCTCCAAGAGCACAGCCATCATCTCCCACGGCATCACA
GTCCTGGTCACATGGGATGCCGCCCTCTACCTTGCAGAATGGGCCATCGA
GAACCCAGCAGCCTTCACTGATAGACGTGCTGTATTGCCCAGAAGCCATC
GTGTCGCTGGTCGGGGTCCTGCGGAGGCTGGCTGCCTGCCGGGAGCACCA
GCGGGCTCCTCA

>G2-H3
ATGGCGCCCGAGGAGAACGCGGGGACCGAACTCTTGCTGCAGGGTTTTGA
GCGCCGCTTCCTGGCGGTGCGCACACTGCGCTCCTTCCCCTGGCAGAGCT
TAGAGGCAAAGTTAAGAGACTCATCAGATTCTGAGCTGCTGCGGGATATT
TTGCAGAAGACTGTGAGGCATCCTGTGTGTGTGAAGCACCCGCCGTCAGT
CAAGTATGCCTGGTGCTTTCTCTCAGAACTCATCAAAAAGTCCTCAGGAG
GCTCAGTCACACTCTCCAAGAGCACAGCCATCATCTCCCACGGTACCACA
GGCCTGGTCACATGGGATGCCGCCCTCTACCTTGCAGAATGGGCCATCGA
GAACCCGGCAGCCTTCATTAACAGACGTGCTGTATTGCCCAGAAGCCATC
GTGTCGCTGGTCGGGGTCCTGCAGAGGCTGGCTGCCTGCCGGGAGCACAA
GCGGGCTCCTGA
#---------------------------------------
#---------------------------------------

#=======================================
#
# Aligned_sequences: 2
# 1: G2-H3
# 2: G2-Ch
# Matrix: /home/BLOSUM62.txt
# GapOpen_penalty: -11.0
# GapExtend_penalty: -1.0
# FSopen_penalty: -30.0
# FSextend_penalty: -1.0
# Execution_time: 237.543639898
#
# Length:         462
# Identity NT:    430/462 93.1%
# Identity AA:    786/924 85.1%
# Gapopen:        0/462 0.0%
# Gaps:           0/462 0.0%
# FSopen:         0/462 0.0%
# FrameShift:     0/462 0.0%
# Score: 656.0
#
#
#=======================================

>G2-H3
ATGGCGCCCGAGGAGAACGCGGGGACCGAACTCTTGCTGCAGGGTTTTGA
GCGCCGCTTCCTGGCGGTGCGCACACTGCGCTCCTTCCCCTGGCAGAGCT
TAGAGGCAAAGTTAAGAGACTCATCAGATTCTGAGCTGCTGCGGGATATT
TTGCAGAAGACTGTGAGGCATCCTGTGTGTGTGAAGCACCCGCCGTCAGT
CAAGTATGCCTGGTGCTTTCTCTCAGAACTCATCAAAAAGTCCTCAGGAG
GCTCAGTCACACTCTCCAAGAGCACAGCCATCATCTCCCACGGTACCACA
GGCCTGGTCACATGGGATGCCGCCCTCTACCTTGCAGAATGGGCCATCGA
GAACCCGGCAGCCTTCATTAACAGACGTGCTGTATTGCCCAGAAGCCATC
GTGTCGCTGGTCGGGGTCCTGCAGAGGCTGGCTGCCTGCCGGGAGCACAA
GCGGGCTCCTGA

>G2-Ch
ATGGCGCCCGAGGAGAACGCGGGGAGCGAACTCTTGCTGCAGAGTTTCAA
GCGCCGCTTCCTGGCGGCGCGCGCCCTGCGCTCCTTCCCCTGGCAGAGCT
TAGAAGCAAAGTTAAGTGACCCATCAGATTCTGAGCTTCTGTGGGATATT
TTGCAGAAGAGACTGAAGCATCCTGTGTGTGTGAAGCACCCGCCGTCAGT
CAAGTATGCCCGGTGCTTTCTCTCAGTACTCATCAAAAAGCCCTCGGGAG
GCTCAGTCACACTCTCCAAGAGCACAGCCATCATCTCCCACGGCATCACA
GTCCTGGTCACATGGGATGCCACCCTCTACCTTGCAGAATGGGCCATCTA
GAACCCAGCAGCCTTCACTGATAGATGTGCTGTATTGCCCAGAAGCCATC
GTGTCGCTGGTCGGGGTCCTGCAGAGGCTGGCTGCCTGCCGGGAGCACCA
GCGGGCTCCTCA
#---------------------------------------
#---------------------------------------

#=======================================
#
# Aligned_sequences: 2
# 1: C1-002
# 2: G2-H3
# Matrix: /home/BLOSUM62.txt
# GapOpen_penalty: -11.0
# GapExtend_penalty: -1.0
# FSopen_penalty: -30.0
# FSextend_penalty: -1.0
# Execution_time: 239.396370888
#
# Length:         525
# Identity NT:    255/525 48.6%
# Identity AA:    414/1050 39.4%
# Gapopen:        8/525 1.5%
# Gaps:           90/525 17.1%
# FSopen:         0/525 0.0%
# FrameShift:     0/525 0.0%
# Score: 193.0
#
#
#=======================================

>C1-002
ATGGCGCCCGAGGAGAACGCGGGGAGCGAACTCTTGCTGCAGAGTTTCAA
GCGCCGCTTCCTGGCAGCGCGCGCCCTGCGCTCCTTCCGCTGGCAGAGCT
TAGAAGCAAAGTTAAGAGACTCATCAGATTCTGAGCTGCTGCGGGATATT
TTGCAGAAG---------CACGAGGCTGTCCACACAGAGCCTTTGGATGA
GCTGTACGAGGTGCTGGTGGAGACCCTGATGGCCAAGGAGTCCACCCAGG
GCCACCGGAGCTATTTGCTGACGTGCTGTATTGCCCAGAAGCCATCGTGT
CGCTGGTCGGGGTCCTGCGGA------GGCTGGCTGCCTGCCGGGAGCAC
CAGCGGGCTCCTCAATTCTACATGGCCCTTA------CCGTCTGCAACCC
AGAGATGTGCCAGCTGTTCACCACCGAGCTAT------GCTGGACTGGGA
TCAGATGGGAAGCGGAAGCTCATCATGACCAGAAACTGTTTCCCTACAGA
GAGCACTTGGAGATGGCAAAGCTGA

>G2-H3
ATGGCGCCCGAGGAGAACGCGGGGACCGAACTCTTGCTGCAGGGTTTTGA
GCGCCGCTTCCTGGCGGTGCGCACACTGCGCTCCTTCCCCTGGCAGAGCT
TAGAGGCAAAGTTAAGAGACTCATCAGATTCTGAGCTGCTGCGGGATATT
TTGCAGAAGACTGTGAGGCATCCTGTGTGTGTGAAGCACCCGCCGTCAGT
CAAGTATGCCTGGTGCTTTCTCTCAGAACTCATCAAAAAGTCCTCAGGAG
GC------------------TCAGTCACACTCTCCAAGAGCACAGCCATC
ATCTCCCACGGTACCACAGGCCTGGTCACATGG---------------GA
TGCCGCCCTCTACCTTGCAGAATGGGCCATCGAGAACCCGGCAGCCTTCA
TTAACAGACGTGCTGTATTGCCCAGAAGCCATCGTGTCGCTGGTCGGGGT
CCT---------------------GCAGAGGCTGGCTGCCTGCCGGGAGC
ACAAGCG---------GGCTCCTGA
#---------------------------------------
#---------------------------------------

#=======================================
#
# Aligned_sequences: 2
# 1: G2-H1
# 2: G3-H1
# Matrix: /home/BLOSUM62.txt
# GapOpen_penalty: -11.0
# GapExtend_penalty: -1.0
# FSopen_penalty: -30.0
# FSextend_penalty: -1.0
# Execution_time: 237.924326897
#
# Length:         625
# Identity NT:    257/625 41.1%
# Identity AA:    510/1250 40.8%
# Gapopen:        2/625 0.3%
# Gaps:           368/625 58.9%
# FSopen:         1/625 0.2%
# FrameShift:     254/625 40.6%
# Score: 71.5
#
#
#=======================================

>G2-H1
ATGGCGCCCGAGGAGAACGCGGGGAGCGAACTCTTGCTGCAGAGTTTCAA
GCGCCGCTTCCTGGCAGCGCGCGCCCTGCGCTCCTTCCGCTGGCAGAGCT
TAGAAGCAAAGTTAAGAGACTCATCAGATTCTGAGCTGCTGCGGGATATT
TTGCAGAAGACTGTGAAGCATCCTGTGTGTGTGAAGCACCCGCCGTCAGT
CAAGTATGCCCGGTGCTTTCTCTCAGAACTCATCAAAAAGCCCTCGGGAG
GCTCAGTCACACTCTCCAAGAGCACAGCCATCATCTCCCACGGCATCACA
GTCCTGGTCACATGGGATGCCGCCCTCTACCTTGCAGAATGGGCCATCGA
GAACCCAGCAGCCTTCACTGATAGACGTGCTGTATTGCCCAGAAGCCATC
GTGTCGCTGGTCGGGGTCCTGCGGAGGCTGGCTGCCTGCCGGGAGCACCA
GCGGGCTCCTCA--------------------------------------
--------------------------------------------------
--------------------------------------------------
-------------------------

>G3-H1
ATG-----------------------------------------------
--------------------------------------------------
--------------------------------------------------
--------------------------------------------------
--------CCCGGTGCTTTCTCTCAGAACTCATCAAAAAGCCCTCGGGAG
GCTCAGTCACACTCTCCAAGAGCACAGCCATCATCTCCCACGGCATCACA
GTCCTGGTCACATGGGATGCCGCCCTCTACCTTGCAGAATGGGCCATCGA
GAACCCAGCAGCCTTCACTGATAGACGTGCTGTATTGCCCAGAAGCCATC
GTGTCGCTGGTCGGGGTCCTGCGGAGGCTGGCTGCCTGCCGGGAGCACCA
GCGGGCTCCTCAATTCTACATGGCCCTTACCGTCTGCAACCCAGAGATGT
GCCAGCTGTTCACCACCGAGCTAGGCTGGACTGGGATCAGATGGGAAGCG
GAAGCTCATCATGACCAGAAACTGTTTCCCTACAGAGAGCACTTGGAGAT
GGCAAAGCTGAACCTCACACTGTAG
#---------------------------------------
#---------------------------------------

#=======================================
#
# Aligned_sequences: 2
# 1: G2-Co
# 2: G3-R
# Matrix: /home/BLOSUM62.txt
# GapOpen_penalty: -11.0
# GapExtend_penalty: -1.0
# FSopen_penalty: -30.0
# FSextend_penalty: -1.0
# Execution_time: 236.971498966
#
# Length:         516
# Identity NT:    150/516 29.1%
# Identity AA:    162/1032 15.7%
# Gapopen:        7/516 1.4%
# Gaps:           150/516 29.1%
# FSopen:         0/516 0.0%
# FrameShift:     0/516 0.0%
# Score: -62.0
#
#
#=======================================

>G2-Co
ATGGCGCAGGAGGAGAGAGCGGATGCCGCGCGCCTGCTGCGGGGTTTCGA
GCGCCGCTTCTTGGCGGCGCGCGCCCTGCGCTCCTTTCCC----------
--------------------------------TGGCAGAGCCTAGAAGAG
AAACTAAGGGACTCGTCAGGCTCCGAGCTGCTGCTGGATATTTTGCAGAA
GACCGTGAAGCACCCTCTGTGCGTGAAGCACCCACCATCAGTGAAGTATT
CCCGGAGCTTTCTCTCTGAGCTCATCAGAAAGCCTTCAGGTGACTCGGTC
ACCCTCTGCGAGAGCACGGCCATCGTGTCTCATGGGACCACAGGCCTGGT
CACGTGG---------AACGCCGCGCTCTACCTGGCCGAGTGGGCCGTGG
AGAACCCAGCGGTCTTCGCTCACAGTCTAAGCGGTATACCCCCGCGGGCC
CAGCTGGCGGGCGGGAGGGGCCCTGTCCCCACAGGAAGGAAACCAGAAGT
CTGGGGCAGAGTCAGG

>G3-R
ATTCCCGCTGCTTTCTCTCGAAGCTCATCAAAAAGCCTTCAG------GA
GACTCAGTCACACTCTCTGAGAGCACAGCCATCGTGTCCCATGGCACCAC
AGGCTTGGTTACATGGGACGCTGCTCTCTACCTGGCAGAATGGGCCATCG
AGAACCCAGCAGCCTTCA------------CTGACAGATGTACTG-----
----------------TACTGCGGGGAAGTGACACTGTCACTGGTCAGGG
TCCTGAGGATGCTCACTGACTGCCAGAGGAAGAAGGCTCCTGAC------
---GTCTATGTGGCCTATACGATCCGCAGCCAGGACACGGGCAAGCTGTT
CATCACAGAGCTAGACCGCGCTGGGATACACTGGGAAGAGGTGGCCCCTC
ACACTGGCAAACTGTTCCCTTATGAAGAGCATTCGGCCATCGTAATCCTG
AAGCTCACG-----------------------------------------
----------CTGACC
#---------------------------------------
#---------------------------------------

#=======================================
#
# Aligned_sequences: 2
# 1: G1-H2
# 2: G1-R
# Matrix: /home/BLOSUM62.txt
# GapOpen_penalty: -11.0
# GapExtend_penalty: -1.0
# FSopen_penalty: -30.0
# FSextend_penalty: -1.0
# Execution_time: 240.374974966
#
# Length:         498
# Identity NT:    374/498 75.1%
# Identity AA:    570/996 57.2%
# Gapopen:        1/498 0.2%
# Gaps:           3/498 0.6%
# FSopen:         0/498 0.0%
# FrameShift:     0/498 0.0%
# Score: 403.0
#
#
#=======================================

>G1-H2
ATGGCGCCCGAGGAGAACGCGGGGACCGAACTCTTGCTGCAGGGTTTTGA
GCGCCGCTTCCTGGCGGTGCGCACACTGCGCTCCTTCCCCTGGCAGAGCT
TAGAGGCAAAGTTAAGAGACTCATCAGATTCTGAGCTGCTGCGGGATATT
TTGCAGAAGCACGAGGCTGTCCACACGGAGCCTTTGGACAAACTGTACGA
GGTGCTCACGGAGACTCTGATGGCCAAGGAGTCCACCCAGGGCCACCGGA
GCTATTTGCTGACGTGCTGTATTGCCCAGAAGCCATCGTGTCGCTGGTCG
GGGTCCTGCAGAGGCTGGCTGCCTGCCGGGAGCACAAGCGGGCTCCTGAG
GTCTACGTGGCCTTTACCGTCCGCAACCCAGAGACGTGCCAGCTGTTCAC
CACCGAGCTAGGCCGGGATGGGATCAGATGGGAAGCGGAAGCTCATCATG
ACCAGAAACTGTTTCCCTATGGAGAGCACTTGGAGATGGCAATGCTGA

>G1-R
ATGGCGCCTGAGGACCACGAGGGGGCCACGTCTCTGCTGCAGAGTTTCGA
GCGCCGCTTCCTGGCGGCTCGCGCGCTGCCCTCTTTTCCCTGGCAGAGCC
TAGAAGAAAAACTAAGGGAGCCCTCAGGTTCTGAGCTGTTGCTGGCTATT
TTGCAGAAGCATGAGGCCGTACCCATGGAGCCTTTGGATGCACTGTATGA
GGCGCTGGCAGAAGTTCTGATGGCCAGAGAGTCCACCCAGTGCCACCGGA
GCTATTTGCTGATGTACTGTACTGCGGGGAAGTGACACTGTCACTGGTCA
GGGTCCTGAGGATGCTCACTGACTGCCAGAGGAAGAAGG---CTCCTGAC
GTCTATGTGGCCTATACGATCCGCAGCCAGGACACGGGCAAGCTGTTCAT
CACAGAGCTGGACCGCGCTGGGATACACTGGGAAGAGGTGGCCCCTCACA
CTGGCAAACTGTTCCCTTATGAAGAGCATTCGGCCATCGTAATCCTGA
#---------------------------------------
#---------------------------------------

#=======================================
#
# Aligned_sequences: 2
# 1: G1-H3
# 2: G2-H1
# Matrix: /home/BLOSUM62.txt
# GapOpen_penalty: -11.0
# GapExtend_penalty: -1.0
# FSopen_penalty: -30.0
# FSextend_penalty: -1.0
# Execution_time: 240.41811204
#
# Length:         549
# Identity NT:    231/549 42.1%
# Identity AA:    402/1098 36.6%
# Gapopen:        6/549 1.1%
# Gaps:           138/549 25.1%
# FSopen:         0/549 0.0%
# FrameShift:     0/549 0.0%
# Score: 171.0
#
#
#=======================================

>G1-H3
ATGGCGCCCGAGGAGAACGCGGGGACCGAACTCTTGCTGCAGGGTTTTGA
GCGCCGCTTCCTGGCGGTGCGCACACTGCGCTCCTTCCCCTGGCAGAGCT
TAGAGGCAAAGTTAAGAGACTCATCAGATTCTGAGCTGCTGCGGGATATT
TTGCAG---------AAGCACGAGGCTGTCCACACGGAGCCTTTGGACAA
ACTGTACGAG------GTGCTCGCGGAG----------------------
--------ACTCTGATGGCCAAGGAGTCCACCCAGGGCCACCGGAGCTAT
TTGCTGACGTGCTGTATTGCCCAGAAGCCATCGTGTCGCTGGTCGGGGTC
CTGCAGAGGCTGGCTGCCTGCCGGGAGCACAAGC------GGGCTCCTGA
GGTCTACGTGGCCTTTACCGTCCGCAACCCAGAGACATGCCAGCTGTTCA
CCACCGAGCTAGGCCGGGATGGGATCAGATGGGAAGCGGAAGCTCATCAT
GACCAGAAACTGTTTCCCTATGGAGAGCACTTGGAGATGGCAATGCTGA

>G2-H1
ATGGCGCCCGAGGAGAACGCGGGGAGCGAACTCTTGCTGCAGAGTTTCAA
GCGCCGCTTCCTGGCAGCGCGCGCCCTGCGCTCCTTCCGCTGGCAGAGCT
TAGAAGCAAAGTTAAGAGACTCATCAGATTCTGAGCTGCTGCGGGATATT
TTGCAGAAGACTGTGAAGCATCCTGTGTGTGTGAAGCACCCGCCGTCAGT
CAAGTATGCCCGGTGCTTTCTCTCAGAACTCATCAAAAAGCCCTCGGGAG
GCTCAGTCACACTCTCCAAGAGCACAGCCATCATCTCCCACGGCATCACA
GTCCTGGTCACATGGGATGCCGCCCTCTACCTTGCAGAATGGGCCATCGA
G------------AACCCAGCAGCCTTCACTGATAGACGTGCTGTATTGC
CCAGAAGCCATCGTGTCGCTGGTCGGGGTCCTGCGGAGGCTGGCTGCCTG
CCGGGAGCACCAGCGGGCTCCTCA--------------------------
-------------------------------------------------
#---------------------------------------
#---------------------------------------

#=======================================
#
# Aligned_sequences: 2
# 1: G1-H2
# 2: G1-H3
# Matrix: /home/BLOSUM62.txt
# GapOpen_penalty: -11.0
# GapExtend_penalty: -1.0
# FSopen_penalty: -30.0
# FSextend_penalty: -1.0
# Execution_time: 240.808745861
#
# Length:         498
# Identity NT:    496/498 99.6%
# Identity AA:    984/996 98.8%
# Gapopen:        0/498 0.0%
# Gaps:           0/498 0.0%
# FSopen:         0/498 0.0%
# FrameShift:     0/498 0.0%
# Score: 873.0
#
#
#=======================================

>G1-H2
ATGGCGCCCGAGGAGAACGCGGGGACCGAACTCTTGCTGCAGGGTTTTGA
GCGCCGCTTCCTGGCGGTGCGCACACTGCGCTCCTTCCCCTGGCAGAGCT
TAGAGGCAAAGTTAAGAGACTCATCAGATTCTGAGCTGCTGCGGGATATT
TTGCAGAAGCACGAGGCTGTCCACACGGAGCCTTTGGACAAACTGTACGA
GGTGCTCACGGAGACTCTGATGGCCAAGGAGTCCACCCAGGGCCACCGGA
GCTATTTGCTGACGTGCTGTATTGCCCAGAAGCCATCGTGTCGCTGGTCG
GGGTCCTGCAGAGGCTGGCTGCCTGCCGGGAGCACAAGCGGGCTCCTGAG
GTCTACGTGGCCTTTACCGTCCGCAACCCAGAGACGTGCCAGCTGTTCAC
CACCGAGCTAGGCCGGGATGGGATCAGATGGGAAGCGGAAGCTCATCATG
ACCAGAAACTGTTTCCCTATGGAGAGCACTTGGAGATGGCAATGCTGA

>G1-H3
ATGGCGCCCGAGGAGAACGCGGGGACCGAACTCTTGCTGCAGGGTTTTGA
GCGCCGCTTCCTGGCGGTGCGCACACTGCGCTCCTTCCCCTGGCAGAGCT
TAGAGGCAAAGTTAAGAGACTCATCAGATTCTGAGCTGCTGCGGGATATT
TTGCAGAAGCACGAGGCTGTCCACACGGAGCCTTTGGACAAACTGTACGA
GGTGCTCGCGGAGACTCTGATGGCCAAGGAGTCCACCCAGGGCCACCGGA
GCTATTTGCTGACGTGCTGTATTGCCCAGAAGCCATCGTGTCGCTGGTCG
GGGTCCTGCAGAGGCTGGCTGCCTGCCGGGAGCACAAGCGGGCTCCTGAG
GTCTACGTGGCCTTTACCGTCCGCAACCCAGAGACATGCCAGCTGTTCAC
CACCGAGCTAGGCCGGGATGGGATCAGATGGGAAGCGGAAGCTCATCATG
ACCAGAAACTGTTTCCCTATGGAGAGCACTTGGAGATGGCAATGCTGA
#---------------------------------------
#---------------------------------------

#=======================================
#
# Aligned_sequences: 2
# 1: G1-Ch
# 2: G2-M
# Matrix: /home/BLOSUM62.txt
# GapOpen_penalty: -11.0
# GapExtend_penalty: -1.0
# FSopen_penalty: -30.0
# FSextend_penalty: -1.0
# Execution_time: 241.482481956
#
# Length:         516
# Identity NT:    220/516 42.6%
# Identity AA:    354/1032 34.3%
# Gapopen:        6/516 1.2%
# Gaps:           72/516 14.0%
# FSopen:         0/516 0.0%
# FrameShift:     0/516 0.0%
# Score: 133.0
#
#
#=======================================

>G1-Ch
ATGGCGCCCGAGGAGAACGCGGGGAGCGAACTCTTGCTGCAGAGTTTCAA
GCGCCGCTTCCTGGCGGCGCGCGCCCTGCGCTCCTTCCCCTGGCAGAGCT
TAGAAGCAAAGTTAAGTGACCCATCAGATTCTGAGCTTCTGTGGGATATT
TTGCAGAAG------------CACGAGGCTGTCCACACAGAGCCTTTGGA
CGAGCTGTACAAGGCGTTGGCGGAGACCCTGATGGCCAAGGAGTCCACCC
AGGGCCACCGGAGCTATTTGCTGATGTGCTGTATTGCCCAGAAGCCATCG
TGTCGCTGGTCGGGGTCCTGCAGAGGCTGGCTGCCTGCCGGGAGCACCAG
CGGGCTCCTCAAGTCTACATGGCCCTTACCGTCCGCAACCCAGAGACGTG
CCAGC------TGTTCACCACCGAGCTATGCTGGACTGGGATCAGATGGG
AAGCGGAAGCTCATCATGACCAGAAACTGTTTCCCTACAGAGAGCACTTG
GAGATGGCAATGCTGA

>G2-M
ATGGCGCCTGAGGACCACGAGGGGGCCACGTCTCTGCTGCAGAGTTTCGA
GCGCCGCTTCCTGGCGGCTCGCGCGCTGCCCTCCTTTCCCTGGCAGAGCC
TAGAAGAAAAACTAAAGGACCCCTCGGGTTCTGAGCTGTTGCTGGCTATT
CTGCAGAAGACTGTGAAGCACCCTGTGTGTGTGCAGCACGGACCTTCTGT
GAAGTATGCCCGCTGCTTTCTCTCAAAGCTCATCAAAAAGCCTTCAGGAA
ACTCA------------------------GTTACACTCTCTGAGAGCACT
GCCATCGTGTCCCATGGCACCACAGGCTTGGTTACATGGGACGCTGCTCT
CTACCTGGCAGAATGGGCCATTGAGAACCCAGCAGCCTTCACTGACAGAT
GTACTGTACTGCTGGGAGATGACACTGTCACTGGTCAGGGTCCTGAAGAT
GCTCGAGGACTG---------------------CCAGAGGAAGAG-----
-CGCTCCTGATGT---
#---------------------------------------
#---------------------------------------

#=======================================
#
# Aligned_sequences: 2
# 1: G1-Ch
# 2: G2-H1
# Matrix: /home/BLOSUM62.txt
# GapOpen_penalty: -11.0
# GapExtend_penalty: -1.0
# FSopen_penalty: -30.0
# FSextend_penalty: -1.0
# Execution_time: 241.522284031
#
# Length:         528
# Identity NT:    243/528 46.0%
# Identity AA:    408/1056 38.6%
# Gapopen:        7/528 1.3%
# Gaps:           96/528 18.2%
# FSopen:         0/528 0.0%
# FrameShift:     0/528 0.0%
# Score: 179.0
#
#
#=======================================

>G1-Ch
ATGGCGCCCGAGGAGAACGCGGGGAGCGAACTCTTGCTGCAGAGTTTCAA
GCGCCGCTTCCTGGCGGCGCGCGCCCTGCGCTCCTTCCCCTGGCAGAGCT
TAGAAGCAAAGTTAAGTGACCCATCAGATTCTGAGCTTCTGTGGGATATT
TTGCAG---------AAGCACGAGGCTGTCCACACAGAGCCTTTGGACGA
GCTGTACAAGGCGTTGGCGGAGACCCTGATGGCCAAGGAGTCCACCCAGG
GCCACCGGAGCTATTTGCTGATGTGCTGTATTGCCCAG---------AAG
CCATCGTGTCGCTGGTCGGGGTCCTGCAGAGGCTGGCTGCCTGCCGGGAG
CACCAGCGGGCTCCTCAAGTCTACATGGCCCTTA------CCGTCCGCAA
CCCAGAGACGTGCCAGCTGTTCACCACCGAGCTAT------GCTGGACTG
GGATCAGATGGGAAGCGGAAGCTCATCATGACCAGAAACTGTTTCCCTAC
AGAGAGCACTTGGAGATGGCAATGCTGA

>G2-H1
ATGGCGCCCGAGGAGAACGCGGGGAGCGAACTCTTGCTGCAGAGTTTCAA
GCGCCGCTTCCTGGCAGCGCGCGCCCTGCGCTCCTTCCGCTGGCAGAGCT
TAGAAGCAAAGTTAAGAGACTCATCAGATTCTGAGCTGCTGCGGGATATT
TTGCAGAAGACTGTGAAGCATCCTGTGTGTGTGAAGCACCCGCCGTCAGT
CAAGTATGCCCGGTGCTTTCTCTCAGAACTCATCAAAAAGCCCTCGGGAG
GCTCAGTCACACTCTCCAAGAGCACAGCCATCATCTCCCACGGCATCACA
GTCCTGGTCACATGGGAT--------------------------------
----GCCGCCCTCTACCTTGCAGAATGGGCCATCGAGAACCCAGCAGCCT
TCACTGATAGACGTGCTGTATTGCCCAGAAGCCATCGTGTCGCTGGTCGG
GGTCCT---------------------GCGGAGGCTGGCTGCCTGCCGGG
AGCACCAGCGGGCTCCTCA---------
#---------------------------------------
#---------------------------------------

#=======================================
#
# Aligned_sequences: 2
# 1: G1-H2
# 2: G1-Co
# Matrix: /home/BLOSUM62.txt
# GapOpen_penalty: -11.0
# GapExtend_penalty: -1.0
# FSopen_penalty: -30.0
# FSextend_penalty: -1.0
# Execution_time: 241.530885935
#
# Length:         498
# Identity NT:    407/498 81.7%
# Identity AA:    690/996 69.3%
# Gapopen:        0/498 0.0%
# Gaps:           0/498 0.0%
# FSopen:         0/498 0.0%
# FrameShift:     0/498 0.0%
# Score: 563.0
#
#
#=======================================

>G1-H2
ATGGCGCCCGAGGAGAACGCGGGGACCGAACTCTTGCTGCAGGGTTTTGA
GCGCCGCTTCCTGGCGGTGCGCACACTGCGCTCCTTCCCCTGGCAGAGCT
TAGAGGCAAAGTTAAGAGACTCATCAGATTCTGAGCTGCTGCGGGATATT
TTGCAGAAGCACGAGGCTGTCCACACGGAGCCTTTGGACAAACTGTACGA
GGTGCTCACGGAGACTCTGATGGCCAAGGAGTCCACCCAGGGCCACCGGA
GCTATTTGCTGACGTGCTGTATTGCCCAGAAGCCATCGTGTCGCTGGTCG
GGGTCCTGCAGAGGCTGGCTGCCTGCCGGGAGCACAAGCGGGCTCCTGAG
GTCTACGTGGCCTTTACCGTCCGCAACCCAGAGACGTGCCAGCTGTTCAC
CACCGAGCTAGGCCGGGATGGGATCAGATGGGAAGCGGAAGCTCATCATG
ACCAGAAACTGTTTCCCTATGGAGAGCACTTGGAGATGGCAATGCTGA

>G1-Co
ATGGCGCAGGAGGAGAGAGCGGATGCCGCGCGCCTGCTGCGGGGTTTCGA
GCGCCGCTTCTTGGCGGCGCGCGCCCTGCGCTCCTTTCCCTGGCAGAGCC
TAGAAGAGAAACTAAGGGACTCGTCAGGCTCCGAGCTGCTGCTGGATATT
TTGCAGAAGCACGAGGCTGTCCACACGGAGCCGTTGGACGAGCTGTACCA
GGCGCTGGCCGAGGTCCTGACGGCCGAGGACCCCACCCACTGCCACCGGA
GCTATCTGCTGACGTGCTGTATTGTCCTGAAACGGTCCTCTCCCTGGTTG
GGGTCCTGCGGAAGCTCTCCACCTGCCGGAAGGACCAGCGGGCTCCTGAT
GCCTACATTGCCTTCACCATCCGCAACCCGGAGACGTGCCAGCTGTTCAC
CACGGAGCTGGGCCAGGCTGGGATCCCGTGGGAAGAGGTGCCTTGTCATG
ACCAGAAACTGTTTCCCTACGAAGAGCACTCGGAGATGGCGATTCTGA
#---------------------------------------
#---------------------------------------

#=======================================
#
# Aligned_sequences: 2
# 1: G1-Co
# 2: G2-Ch
# Matrix: /home/BLOSUM62.txt
# GapOpen_penalty: -11.0
# GapExtend_penalty: -1.0
# FSopen_penalty: -30.0
# FSextend_penalty: -1.0
# Execution_time: 240.838236094
#
# Length:         513
# Identity NT:    217/513 42.3%
# Identity AA:    354/1026 34.5%
# Gapopen:        7/513 1.4%
# Gaps:           66/513 12.9%
# FSopen:         0/513 0.0%
# FrameShift:     0/513 0.0%
# Score: 134.0
#
#
#=======================================

>G1-Co
ATGGCGCAGGAGGAGAGAGCGGATGCCGCGCGCCTGCTGCGGGGTTTCGA
GCGCCGCTTCTTGGCGGCGCGCGCCCTGCGCTCCTTTCCCTGGCAGAGCC
TAGAAGAGAAACTAAGGGACTCGTCAGGCTCCGAGCTGCTGCTGGATATT
TTGCAG---------AAGCACGAGGCTGTCCACACGGAGCCGTTGGACGA
GCTGTACCAGGCGCTGGCCGAGGTCCTGACGGCCGAGGACCCCACCCACT
GCCACCGGAGCTATCTGCTGACGTGCTGTATTGTCCTGAAACGGTCCTCT
CCCTGGTTGGGGTCCTGCGGAAGCTCTCCACCTGCCGGAAGGACCAGCGG
GCTCCTGATGCCT------ACATTGCCTTCACCATCCGCAACCCGGAGAC
GTGCCAGCTGTTCACCACGGAGCTGGGCCAGGCTGGGATCCCGTGGGAAG
AGGTGCCTTGTCATGACCAGAAACTGTTTCCCTACGAAGAGCACTCGGAG
ATGGCGATTCTGA

>G2-Ch
ATGGCGCCCGAGGAGAACGCGGGGAGCGAACTCTTGCTGCAGAGTTTCAA
GCGCCGCTTCCTGGCGGCGCGCGCCCTGCGCTCCTTCCCCTGGCAGAGCT
TAGAAGCAAAGTTAAGTGACCCATCAGATTCTGAGCTTCTGTGGGATATT
TTGCAGAAGAGACTGAAGCATCCTGTGTGTGTGAAGCACCCGCCGTCAGT
CAAGTATGCCCGGTGCTTTCTCTCAGTACTCATCAAAAAGCCCTCG----
--------------------GGAGGCTCAGTCACACTCTCCAAGAGCACA
GCCATCATC---TCCCACGGCATCACAGTCCTGGTCACATGGGATGCCAC
CCTCTACCTTGCAGAATGGGCCATCTAGAACCCAGCAGCCTTCACTGATA
GATGTGCTGTATTGCCCAGAAGC---CATCGTGTCGCTGGTCGGGGTCCT
------------GCAGAGGCTGGCTGCCTGCCGGGAGCACCAGCGGGCTC
CTCA---------
#---------------------------------------
#---------------------------------------

#=======================================
#
# Aligned_sequences: 2
# 1: C1-002
# 2: G2-H1
# Matrix: /home/BLOSUM62.txt
# GapOpen_penalty: -11.0
# GapExtend_penalty: -1.0
# FSopen_penalty: -30.0
# FSextend_penalty: -1.0
# Execution_time: 241.748636007
#
# Length:         519
# Identity NT:    259/519 49.9%
# Identity AA:    438/1038 42.2%
# Gapopen:        6/519 1.2%
# Gaps:           78/519 15.0%
# FSopen:         0/519 0.0%
# FrameShift:     0/519 0.0%
# Score: 207.0
#
#
#=======================================

>C1-002
ATGGCGCCCGAGGAGAACGCGGGGAGCGAACTCTTGCTGCAGAGTTTCAA
GCGCCGCTTCCTGGCAGCGCGCGCCCTGCGCTCCTTCCGCTGGCAGAGCT
TAGAAGCAAAGTTAAGAGACTCATCAGATTCTGAGCTGCTGCGGGATATT
TTGCAG---------AAGCACGAGGCTGTCCACACAGAGCCTTTGGATGA
GCTGTACGAGGTGCTGGTGGAGACCCTGATGGCCAAGGAGTCCACCCAGG
GCCACCGGAGCTATTTGCTGACGTGCTGTATTGCCCAGAAGCCATCGTGT
CGCTGGTCGGGGTCCTGCGGAGGCTGGCTGCCTGCCGGGAGCACCAGCGG
GCTCCTCAATTCTACATGGCCCTTA------CCGTCTGCAACCCAGAGAT
GTGCCAGCTGTTCACCACCGAGCTAT------GCTGGACTGGGATCAGAT
GGGAAGCGGAAGCTCATCATGACCAGAAACTGTTTCCCTACAGAGAGCAC
TTGGAGATGGCAAAGCTGA

>G2-H1
ATGGCGCCCGAGGAGAACGCGGGGAGCGAACTCTTGCTGCAGAGTTTCAA
GCGCCGCTTCCTGGCAGCGCGCGCCCTGCGCTCCTTCCGCTGGCAGAGCT
TAGAAGCAAAGTTAAGAGACTCATCAGATTCTGAGCTGCTGCGGGATATT
TTGCAGAAGACTGTGAAGCATCCTGTGTGTGTGAAGCACCCGCCGTCAGT
CAAGTATGCCCGGTGCTTTCTCTCAGAACTCATCAAAAAGCCCTCGGGAG
GCTCAGTCACACTCTCCAAGAGCACAGCCATCATC---------------
------------TCCCACGGCATCACAGTCCTGGTCACATGGGATGCCGC
CCTCTACCTTGCAGAATGGGCCATCGAGAACCCAGCAGCCTTCACTGATA
GACGTGCTGTATTGCCCAGAAGCCATCGTGTCGCTGGTCGGGGTCCT---
------------------GCGGAGGCTGGCTGCCTGCCGGGAGCACCAGC
G---------GGCTCCTCA
#---------------------------------------
#---------------------------------------

#=======================================
#
# Aligned_sequences: 2
# 1: G1-M
# 2: G2-Ch
# Matrix: /home/BLOSUM62.txt
# GapOpen_penalty: -11.0
# GapExtend_penalty: -1.0
# FSopen_penalty: -30.0
# FSextend_penalty: -1.0
# Execution_time: 241.408327103
#
# Length:         513
# Identity NT:    226/513 44.1%
# Identity AA:    336/1026 32.7%
# Gapopen:        5/513 1.0%
# Gaps:           69/513 13.5%
# FSopen:         0/513 0.0%
# FrameShift:     0/513 0.0%
# Score: 128.0
#
#
#=======================================

>G1-M
ATGGCGCCTGAGGACCACGAGGGGGCCACGTCTCTGCTGCAGAGTTTCGA
GCGCCGCTTCCTGGCGGCTCGCGCGCTGCCCTCCTTTCCCTGGCAGAGCC
TAGAAGAAAAACTAAAGGACCCCTCGGGTTCTGAGCTGTTGCTGGCTATT
CTGCAG---------AGGCATGAGGCTGTACCCACGGAGCCTTTGGATGC
ACTGTATGAGGCGTTGGCAGAGGTTCTGATGACCCAAGAGTCCACCCAGT
GCCACCGGAGCTATTTGCTGATGTACTGTACTGCTGGGAGATGACACTGT
CACTGGTCAGGGTCCTGAAGATGCTCGAGGACTGCCAGAGGAAGAGCGCT
CCTGATGTCTATGTAGCCTATACTATCCGCAGCCAGGACA---------C
AGGCAAGCTGTTCATCGAAGAGCTGGACCGTGCTGGAATCTACTGGGAAG
AGGTGCCCCCTCACACTGGCAAACTGTTCCCTTACGAAGAGCATTCAGCC
ATCGTAATCCTGA

>G2-Ch
ATGGCGCCCGAGGAGAACGCGGGGAGCGAACTCTTGCTGCAGAGTTTCAA
GCGCCGCTTCCTGGCGGCGCGCGCCCTGCGCTCCTTCCCCTGGCAGAGCT
TAGAAGCAAAGTTAAGTGACCCATCAGATTCTGAGCTTCTGTGGGATATT
TTGCAGAAGAGACTGAAGCATCCTGTGTGTGTGAAGCACCCGCCGTCAGT
CAAGTAT------------------------------------GCCCGGT
GCTTTCTCTCAGTACTCATCAAAAAGCCCTCGGGAGGC------------
TCAGTCACACTCTCCAAGAGCACAGCCATCATCTCCCACGGCATCACAGT
CCTGGTCACATGGGATGCCACCCTCTACCTTGCAGAATGGGCCATCTAGA
ACCCAGCAGCCTTCACTGATAGATGTGCTGTATTGCCCAGAAGCCATCGT
GTCGCTGGTCGGGGTCCTGCAGAGGCTGGCTGCCTGCCGGGA---GCACC
AGCGGGCTCCTCA
#---------------------------------------
#---------------------------------------

#=======================================
#
# Aligned_sequences: 2
# 1: G1-M
# 2: G2-R
# Matrix: /home/BLOSUM62.txt
# GapOpen_penalty: -11.0
# GapExtend_penalty: -1.0
# FSopen_penalty: -30.0
# FSextend_penalty: -1.0
# Execution_time: 241.419016123
#
# Length:         519
# Identity NT:    245/519 47.2%
# Identity AA:    408/1038 39.3%
# Gapopen:        6/519 1.2%
# Gaps:           81/519 15.6%
# FSopen:         0/519 0.0%
# FrameShift:     0/519 0.0%
# Score: 183.0
#
#
#=======================================

>G1-M
ATGGCGCCTGAGGACCACGAGGGGGCCACGTCTCTGCTGCAGAGTTTCGA
GCGCCGCTTCCTGGCGGCTCGCGCGCTGCCCTCCTTTCCCTGGCAGAGCC
TAGAAGAAAAACTAAAGGACCCCTCGGGTTCTGAGCTGTTGCTGGCTATT
CTGCAGAGGCATGAGGCTGTACCCACG------------GAGCCTTTGGA
TGCACTGTATGAGGCGTTGGCAGAGGTTCTGATGACCCAAGAGTCC----
--------ACCCAGTGCCACCGGAGCTATTTGCTGATGTACTGTACTGCT
GGGAGATGACACTGTCACTGGTCAGGGTCCTGAAGATGCTCGAGGACTGC
CAGAGGAAGAGCGCTCCTGATGTCTATGTAGCCTATACTATCCGCAGCCA
GGACACAGGCAAGCTGTTCATCGAAGAGCTGGACCGTGCTGGAATCTACT
GGGAAGAGGTGCCCCCTCACACTGGCAAACTGTTCCCTTACGAAGAGCAT
TCAGCCATCGTAATCCTGA

>G2-R
ATGGCGCCTGAGGACCACGAGGGGGCCACGTCTCTGCTGCAGAGTTTCGA
GCGCCGCTTCCTGGCGGCTCGCGCGCTGCCCTCTTTTCCCTGGCAGAGCC
TAGAAGAAAAACTAAGGGAGCCCTCAGGTTCTGAGCTGTTGCTGGCTATT
TTGCAGAAGACTGTGAAGCACCCTGTGTGTGTCCAGCATGGGCCCTCTCT
GAAGTATTCCCGCTGCTTTCTCTCGAAGCTCATCAAAAAGCCTTCAGGAG
ACTCAGTCACACTCTCTGAGAGCACAGCCATCGTGTCCCATGGCACCACA
GGCTTG------GTTACATGGGACGCT-----------------------
----------GCTCTCTACCTGGCAGAATGGGCCATCGAGAACCCAGCAG
CCTTCACTGACAGATGT---------------ACTGTACTGCGGGGAAGT
GACACTGTCACTGGTCAGGGTCCTGAGGATGCTCACTGACTGCCAGAGGA
AGAAGGCTCCTGACGT---
#---------------------------------------
#---------------------------------------

#=======================================
#
# Aligned_sequences: 2
# 1: G1-M
# 2: G1-Co
# Matrix: /home/BLOSUM62.txt
# GapOpen_penalty: -11.0
# GapExtend_penalty: -1.0
# FSopen_penalty: -30.0
# FSextend_penalty: -1.0
# Execution_time: 241.50820899
#
# Length:         498
# Identity NT:    371/498 74.5%
# Identity AA:    576/996 57.8%
# Gapopen:        1/498 0.2%
# Gaps:           3/498 0.6%
# FSopen:         0/498 0.0%
# FrameShift:     0/498 0.0%
# Score: 414.0
#
#
#=======================================

>G1-M
ATGGCGCCTGAGGACCACGAGGGGGCCACGTCTCTGCTGCAGAGTTTCGA
GCGCCGCTTCCTGGCGGCTCGCGCGCTGCCCTCCTTTCCCTGGCAGAGCC
TAGAAGAAAAACTAAAGGACCCCTCGGGTTCTGAGCTGTTGCTGGCTATT
CTGCAGAGGCATGAGGCTGTACCCACGGAGCCTTTGGATGCACTGTATGA
GGCGTTGGCAGAGGTTCTGATGACCCAAGAGTCCACCCAGTGCCACCGGA
GCTATTTGCTGATGTACTGTACTGCTGGGAGATGACACTGTCACTGGTCA
GGGTCCTGAAGATGCTCGAGGACTGCC---AGAGGAAGAGCGCTCCTGAT
GTCTATGTAGCCTATACTATCCGCAGCCAGGACACAGGCAAGCTGTTCAT
CGAAGAGCTGGACCGTGCTGGAATCTACTGGGAAGAGGTGCCCCCTCACA
CTGGCAAACTGTTCCCTTACGAAGAGCATTCAGCCATCGTAATCCTGA

>G1-Co
ATGGCGCAGGAGGAGAGAGCGGATGCCGCGCGCCTGCTGCGGGGTTTCGA
GCGCCGCTTCTTGGCGGCGCGCGCCCTGCGCTCCTTTCCCTGGCAGAGCC
TAGAAGAGAAACTAAGGGACTCGTCAGGCTCCGAGCTGCTGCTGGATATT
TTGCAGAAGCACGAGGCTGTCCACACGGAGCCGTTGGACGAGCTGTACCA
GGCGCTGGCCGAGGTCCTGACGGCCGAGGACCCCACCCACTGCCACCGGA
GCTATCTGCTGACGTGCTGTATTGTCCTGAAACGGTCCTCTCCCTGGTTG
GGGTCCTGCGGAAGCTCTCCACCTGCCGGAAGGACCAGCGGGCTCCTGAT
GCCTACATTGCCTTCACCATCCGCAACCCGGAGACGTGCCAGCTGTTCAC
CACGGAGCTGGGCCAGGCTGGGATCCCGTGGGAAGAGGTGCCTTGTCATG
ACCAGAAACTGTTTCCCTACGAAGAGCACTCGGAGATGGCGATTCTGA
#---------------------------------------
#---------------------------------------

#=======================================
#
# Aligned_sequences: 2
# 1: G1-R
# 2: B1-001
# Matrix: /home/BLOSUM62.txt
# GapOpen_penalty: -11.0
# GapExtend_penalty: -1.0
# FSopen_penalty: -30.0
# FSextend_penalty: -1.0
# Execution_time: 241.386193037
#
# Length:         525
# Identity NT:    223/525 42.5%
# Identity AA:    348/1050 33.1%
# Gapopen:        8/525 1.5%
# Gaps:           93/525 17.7%
# FSopen:         0/525 0.0%
# FrameShift:     0/525 0.0%
# Score: 129.0
#
#
#=======================================

>G1-R
ATGGCGCCTGAGGACCACGAGGGGGCCACGTCTCTGCTGCAGAGTTTCGA
GCGCCGCTTCCTGGCGGCTCGCGCGCTGCCCTCTTTTCCCTGGCAGAGCC
TAGAAGAAAAACTAAGGGAGCCCTCAGGTTCTGAGCTGTTGCTGGCTATT
TTGCAGAAG---------CATGAGGCCGTACCCATGGAGCCTTTGGATGC
ACTGTATGAG------GCGCTGGCAGAAGTTCTGATGGCCAGAGAGTCC-
--------ACCCAGTGCCACCGGAGCTATTTGCTGATGTACTGTACTGCG
GGGAAGTGACACTGTCACTGGTCAGGGTCCTGAGGATGCTCACTGACTGC
CAGAGGAAGAAGGCTCCTGACGTCTATGTGGCCTATACGATCCGCAGCCA
GG------ACACGGGCAAGCTGTTCATCACAGAGCTGGACCGCGCTGGGA
TACACTGGGAAGAGGTGGCCCCTCACACTGGCAAACTGTTCCCTTATGAA
GAGCATTCGGCCATCGTAATCCTGA

>B1-001
ATGGCGCCCGAGGAGAACGCGGGGACCGAACTCTTGCTGCAGGGTTTTGA
GCGCCGCTTCCTGGCGGTGCGCACACTGCGCTCCTTCCCCTGGCAGAGCT
TAGAGGCAAAGTTAAGAGACTCATCAGATTCTGAGCTGCTGCGGGATATT
TTGCAGAAGACTGTGAGGCATCCTGTGTGTGTGAAGCACCCGCCGTCAGT
CAAGTATGCCTGGTGCTTTCTCTCAGAACTCATCAAAAAGTCCTCAGGAG
GCTCAGTCACACTCTCCAAGAGCACAGCCATCATCTCCCACGGTACCACA
GGC---------------------------------------CTGGTCAC
ATGGGATGCCGCCCTCTACCTTGCAGAATGGGCCATCGAGAACCCGGCAG
CCTTCATTAACAGACGTGCTGTATTGCCCAGAAGCCATCGTGTCGCTGGT
------------CGGGGTCCT---------GCAGAGGCTGGCTGCCTGCC
GGGAGCACAAGCGGGC---TCCTGA
#---------------------------------------
#---------------------------------------

#=======================================
#
# Aligned_sequences: 2
# 1: G1-R
# 2: G2-H1
# Matrix: /home/BLOSUM62.txt
# GapOpen_penalty: -11.0
# GapExtend_penalty: -1.0
# FSopen_penalty: -30.0
# FSextend_penalty: -1.0
# Execution_time: 241.476022005
#
# Length:         522
# Identity NT:    220/522 42.1%
# Identity AA:    372/1044 35.6%
# Gapopen:        8/522 1.5%
# Gaps:           87/522 16.7%
# FSopen:         0/522 0.0%
# FrameShift:     0/522 0.0%
# Score: 123.0
#
#
#=======================================

>G1-R
ATGGCGCCTGAGGACCACGAGGGGGCCACGTCTCTGCTGCAGAGTTTCGA
GCGCCGCTTCCTGGCGGCTCGCGCGCTGCCCTCTTTTCCCTGGCAGAGCC
TAGAAGAAAAACTAAGGGAGCCCTCAGGTTCTGAGCTGTTGCTGGCTATT
TTGCAG---------AAGCATGAGGCCGTACCCATGGAGCCTTTGGATGC
ACTGTATGAGGCGCTGGCAGAAGTTCTGATGGCCAGAGAGTCCACCCAGT
GCCACCGGAGCTATTTGCTGATGTACTGTACTGCGGGGAAGTGACACTGT
CACTGGTCAGGG---------TCCTGAGGATGCTCA---CTGACTGCCAG
AGGAAGAAGGCTCCTGACGTCTATGTGGCCTATACGATCCGCAGCC----
--AGGACACGGGCAAGCTGTTCATCACAGAGCTGGACCGCGCTGGGATAC
ACTGGGAAGAGGTGGCCCCTCACACTGGCAAACTGTTCCCTTATGAAGAG
CATTCGGCCATCGTAATCCTGA

>G2-H1
ATGGCGCCCGAGGAGAACGCGGGGAGCGAACTCTTGCTGCAGAGTTTCAA
GCGCCGCTTCCTGGCAGCGCGCGCCCTGCGCTCCTTCCGCTGGCAGAGCT
TAGAAGCAAAGTTAAGAGACTCATCAGATTCTGAGCTGCTGCGGGATATT
TTGCAGAAGACTGTGAAGCATCCTGTGTGTGTGAAGCACCCGCCGTCAGT
CAAGTAT------------------------------------GCCCGGT
GCTTTCTCTCAGAACTCATCAAAAAGCCCTCGGGAGGCTCAGTCACACTC
TCCAAGAGCACAGCCATCATCTCCCACGGCATCACAGTCCTGGTCACATG
GGATGCCGCCCTCTACCTTGCAGAATGGGCCATCGAGAACCCAGCAGCCT
TCACTGATAGACGTGCTGTATTGCCCAGAAGCCATCGTGTCGCTGGT---
---------CGGGGTCCTGCGGAG---GCTGGCTGC---------CTGCC
GGGAGCACCAGCGGGCTCCTCA
#---------------------------------------
#---------------------------------------

#=======================================
#
# Aligned_sequences: 2
# 1: G1-M
# 2: G2-H3
# Matrix: /home/BLOSUM62.txt
# GapOpen_penalty: -11.0
# GapExtend_penalty: -1.0
# FSopen_penalty: -30.0
# FSextend_penalty: -1.0
# Execution_time: 241.668883085
#
# Length:         543
# Identity NT:    217/543 40.0%
# Identity AA:    336/1086 30.9%
# Gapopen:        7/543 1.3%
# Gaps:           129/543 23.8%
# FSopen:         0/543 0.0%
# FrameShift:     0/543 0.0%
# Score: 116.0
#
#
#=======================================

>G1-M
ATGGCGCCTGAGGACCACGAGGGGGCCACGTCTCTGCTGCAGAGTTTCGA
GCGCCGCTTCCTGGCGGCTCGCGCGCTGCCCTCCTTTCCCTGGCAGAGCC
TAGAAGAAAAACTAAAGGACCCCTCGGGTTCTGAGCTGTTGCTGGCTATT
CTGCAG---------AGGCATGAGGCTGTACCCACGGAGCCTTTGGATGC
ACTGTATGAG------GCGTTGGCAGAGGTTCTGATGACCCAAGAGTCC-
--------ACCCAGTGCCACCGGAGCTATTTGCTGATGTACTGTACTGCT
GGGAGATGACACTGTCACTGGTCAGGGTCCTGAAGATGCTCGAGGACTGC
C------------------------AGAGGAAGAGCGCTCCTGATGTCTA
TGTAGCCTATACTATCCGCAGCCAGGACACAGGCAAGCTGTTCATCGAAG
AGCTGGACCGTGCTGGAATCTACTGGGAAGAGGTGCCCCCTCACACTGGC
AAACTGTTCCCTTACGAAGAGCATTCAGCCATCGTAATCCTGA

>G2-H3
ATGGCGCCCGAGGAGAACGCGGGGACCGAACTCTTGCTGCAGGGTTTTGA
GCGCCGCTTCCTGGCGGTGCGCACACTGCGCTCCTTCCCCTGGCAGAGCT
TAGAGGCAAAGTTAAGAGACTCATCAGATTCTGAGCTGCTGCGGGATATT
TTGCAGAAGACTGTGAGGCATCCTGTGTGTGTGAAGCACCCGCCGTCAGT
CAAGTATGCCTGGTGCTTTCTCTCAGAACTCATCAAAAAGTCCTCAGGAG
GCTCAGTCACACTCTCCAAGAGCACAGCCATCATCTCCCACGGTACCACA
GGCCTG------GTCACATGGGATGCCGCCCTCTACCTTGCAGAATGGGC
CATCGAGAACCCGGCAGCCTTCATTAACAGACGTGCTGTATTGCCCAGAA
GCCATCGTGTCGCTGGTCGGGGTCCTGCAGAGGCTGGCTGC---------
---------------------------------CTGCCGGGAGCACAAGC
GGGC---------------------------------TCCTGA
#---------------------------------------
#---------------------------------------

#=======================================
#
# Aligned_sequences: 2
# 1: G1-M
# 2: G3-Co
# Matrix: /home/BLOSUM62.txt
# GapOpen_penalty: -11.0
# GapExtend_penalty: -1.0
# FSopen_penalty: -30.0
# FSextend_penalty: -1.0
# Execution_time: 241.568658829
#
# Length:         519
# Identity NT:    128/519 24.7%
# Identity AA:    168/1038 16.2%
# Gapopen:        7/519 1.3%
# Gaps:           123/519 23.7%
# FSopen:         0/519 0.0%
# FrameShift:     0/519 0.0%
# Score: -69.0
#
#
#=======================================

>G1-M
ATGGCGCCTGAGGACCACGAGGGGGCCACGTCTCTGCTGCAGAGTTTCGA
G---------CGCCGCTTCCTGGCGGCTCGCGCGCTGCCCTCCTTT----
-----------CCCTGGCAGAGCCTAGAAGAAAAACTAAAGGACCCCTCG
GGTTCTGAGCTGTTGCTGGCTATTCTGCAGAGGCATGAGGCTGTACCCAC
GGAGCCTTTGGATGCACTGTATGAGGCGTTGGCAGAGGTTCTGATGACCC
AAGAGTCCACCCAGTGCCACCGGAGCTATTTGCTGATGTACTGTACTGCT
GGGAGATGACACTGTCACTGGTCAGGGTCCTGAAGATGCTCGAGGACTGC
CAGAGGAAGAGCGCTCCTGATGTCTATGTAGCCTATACTATCCGCAGCCA
GGACACAGGCAAGCTGTTCATCGAAGAGCTGGACCGTGCTGGAATCTACT
GGGAAGAGGTGCCCCCTCACACTGGCAAACTGTTCCCTTACGAAGAGCAT
TCAGCCATCGTAATCCTGA

>G3-Co
ATT---------------CCCGGAGCTTTCTCTCTGAGCTCATCAGAAAG
CCTTCAGGTGACTCGGTCACCCTCTGCGAGAGCACGGCCATCGTGTCTCA
TGGGACCACAGGCCTGGTCACGTGGAACGCCGCGCTCTACCTGGCCGAGT
GGGCCGTGGAGAACCCAGCGGTCTTCGCTCACAGACGTGCTGTATTGTCC
TGAAACGGTCCTCTCCCTGGTTGGGGTCCTGCGGAAGCTCTCCACCTGCC
GGAAGGACCAGCGGGCTCCTGATGCCTAC---ATTGCCTTCACCATCCGC
AACCCGGAGACGTGC------------------CAGCTGTTCACCACGGA
GCTGGGCCAGGCT---------------------------GGGATCCCGT
GGGAAGAGGTGCCTTGTCATGACCAGAAACTGTTTCCCTACGAAGAGCAC
TCGGAGATGGCGATTCTGAAACTAACG-----------------------
-------------CTGTAG
#---------------------------------------
#---------------------------------------

#=======================================
#
# Aligned_sequences: 2
# 1: G1-Co
# 2: B1-001
# Matrix: /home/BLOSUM62.txt
# GapOpen_penalty: -11.0
# GapExtend_penalty: -1.0
# FSopen_penalty: -30.0
# FSextend_penalty: -1.0
# Execution_time: 241.391323805
#
# Length:         525
# Identity NT:    223/525 42.5%
# Identity AA:    384/1050 36.6%
# Gapopen:        8/525 1.5%
# Gaps:           90/525 17.1%
# FSopen:         0/525 0.0%
# FrameShift:     0/525 0.0%
# Score: 155.0
#
#
#=======================================

>G1-Co
ATGGCGCAGGAGGAGAGAGCGGATGCCGCGCGCCTGCTGCGGGGTTTCGA
GCGCCGCTTCTTGGCGGCGCGCGCCCTGCGCTCCTTTCCCTGGCAGAGCC
TAGAAGAGAAACTAAGGGACTCGTCAGGCTCCGAGCTGCTGCTGGATATT
TTGCAGAAG---------CACGAGGCTGTCCACACGGAGCCGTTGGACGA
GCTGTACCAGGCGCTGGCCGAGGTCCTGACGGCCGAGGACCCCACCCACT
GCCACCGGAGCTATCTGCTGACG------------TGCTGTATTGTCCTG
AAACGGTCCTCTCCCTGGTTGGGGTCCTGCGGAAGCTCTCCACCTGCCGG
AAGGACCAGCGGGCTCCTGATGCCT------ACATTGCCTTCACCATCCG
CAACCCGGAGACGTGCCAGCTGTTCACCACGGAGCTGGGCCAGGCTGGGA
TCCCGTGGGAAGAGGTGCCTTGTCATGACCAGAAACTGTTTCCCTACGAA
GAGCACTCGGAGATGGCGATTCTGA

>B1-001
ATGGCGCCCGAGGAGAACGCGGGGACCGAACTCTTGCTGCAGGGTTTTGA
GCGCCGCTTCCTGGCGGTGCGCACACTGCGCTCCTTCCCCTGGCAGAGCT
TAGAGGCAAAGTTAAGAGACTCATCAGATTCTGAGCTGCTGCGGGATATT
TTGCAGAAGACTGTGAGGCATCCTGTGTGTGTGAAGCACCCGCCGTCAGT
CAAGTAT------------------------------------GCCTGGT
GCTTTCTCTCAGAACTCATCAAAAAGTCCTCAGGAGGCTCAGTCACACTC
TCCAAGAGCACAGCCATCATC---TCCCACGGTACCACAGGCCTGGTCAC
ATGGGATGCCGCCCTCTACCTTGCAGAATGGGCCATCGAGAACCCGGCAG
CCTTCATTAACAGACGTGCTGTATTGCCCAGAAGC---CATCGTGTCGCT
GGTCGGGGTCCT------------GCAGAGGCTGGCTGCCTGCCGGGAGC
ACAAGCGGGCTCC---------TGA
#---------------------------------------
#---------------------------------------

#=======================================
#
# Aligned_sequences: 2
# 1: G1-R
# 2: G2-M
# Matrix: /home/BLOSUM62.txt
# GapOpen_penalty: -11.0
# GapExtend_penalty: -1.0
# FSopen_penalty: -30.0
# FSextend_penalty: -1.0
# Execution_time: 241.5904181
#
# Length:         519
# Identity NT:    247/519 47.6%
# Identity AA:    438/1038 42.2%
# Gapopen:        7/519 1.3%
# Gaps:           81/519 15.6%
# FSopen:         0/519 0.0%
# FrameShift:     0/519 0.0%
# Score: 197.0
#
#
#=======================================

>G1-R
ATGGCGCCTGAGGACCACGAGGGGGCCACGTCTCTGCTGCAGAGTTTCGA
GCGCCGCTTCCTGGCGGCTCGCGCGCTGCCCTCTTTTCCCTGGCAGAGCC
TAGAAGAAAAACTAAGGGAGCCCTCAGGTTCTGAGCTGTTGCTGGCTATT
TTGCAGAAGCATGAGGCCGTACCCATG------------GAGCCTTTGGA
TGCACTGTATGAGGCGCTGGCAGAAGTTCTGATGGCCAGAGAGTCCACCC
AGTGCCACCGGAGCTATTTGCTGATGTACTGTACTGCGGGGAAGTGACAC
TGTCACTGGTCAGGGTCCTGAGGATGCTCACTGACTGCCAGAGGAAGAAG
GCTCCTGACGTCTATGTGGCCTATACGATCCGCAGCCAGGACACGGGCAA
GCTGTTCA------------TCACAGAGCTGGACCGCGCTGGGATACACT
GGGAAGAGGTGGCCCCTCACACTGGCAAACTGTTCCCTTATGAAGAGCAT
TCGGCCATCGTAATCCTGA

>G2-M
ATGGCGCCTGAGGACCACGAGGGGGCCACGTCTCTGCTGCAGAGTTTCGA
GCGCCGCTTCCTGGCGGCTCGCGCGCTGCCCTCCTTTCCCTGGCAGAGCC
TAGAAGAAAAACTAAAGGACCCCTCGGGTTCTGAGCTGTTGCTGGCTATT
CTGCAGAAGACTGTGAAGCACCCTGTGTGTGTGCAGCACGGACCTTCTGT
GAAGTATGCCCGCTGCTTTCTCTCAAAGCTCATCAAAAAGCCTTCA----
-----GGAAACTCAGTTACACTCTCTGAGAGCACTGCCATCGTGTCCCAT
------------GGCACCACAGGC------TTGGTTACATGGGACGCTGC
TCTCTACCTGGCAGAATGGGCCATTGAGAACCCAGCAGCCTTCACTGACA
GATGTACTGTACTGCTGGGAGATGACACTGTCACTGGTCAGGGTCCTGAA
GATGCTCGAGGA---------------------------CTGCCAGAGGA
AGAGCGCTCCTGATGT---
#---------------------------------------
#---------------------------------------

#=======================================
#
# Aligned_sequences: 2
# 1: G1-M
# 2: G1-R
# Matrix: /home/BLOSUM62.txt
# GapOpen_penalty: -11.0
# GapExtend_penalty: -1.0
# FSopen_penalty: -30.0
# FSextend_penalty: -1.0
# Execution_time: 242.114376783
#
# Length:         495
# Identity NT:    460/495 92.9%
# Identity AA:    864/990 87.3%
# Gapopen:        0/495 0.0%
# Gaps:           0/495 0.0%
# FSopen:         0/495 0.0%
# FrameShift:     0/495 0.0%
# Score: 725.0
#
#
#=======================================

>G1-M
ATGGCGCCTGAGGACCACGAGGGGGCCACGTCTCTGCTGCAGAGTTTCGA
GCGCCGCTTCCTGGCGGCTCGCGCGCTGCCCTCCTTTCCCTGGCAGAGCC
TAGAAGAAAAACTAAAGGACCCCTCGGGTTCTGAGCTGTTGCTGGCTATT
CTGCAGAGGCATGAGGCTGTACCCACGGAGCCTTTGGATGCACTGTATGA
GGCGTTGGCAGAGGTTCTGATGACCCAAGAGTCCACCCAGTGCCACCGGA
GCTATTTGCTGATGTACTGTACTGCTGGGAGATGACACTGTCACTGGTCA
GGGTCCTGAAGATGCTCGAGGACTGCCAGAGGAAGAGCGCTCCTGATGTC
TATGTAGCCTATACTATCCGCAGCCAGGACACAGGCAAGCTGTTCATCGA
AGAGCTGGACCGTGCTGGAATCTACTGGGAAGAGGTGCCCCCTCACACTG
GCAAACTGTTCCCTTACGAAGAGCATTCAGCCATCGTAATCCTGA

>G1-R
ATGGCGCCTGAGGACCACGAGGGGGCCACGTCTCTGCTGCAGAGTTTCGA
GCGCCGCTTCCTGGCGGCTCGCGCGCTGCCCTCTTTTCCCTGGCAGAGCC
TAGAAGAAAAACTAAGGGAGCCCTCAGGTTCTGAGCTGTTGCTGGCTATT
TTGCAGAAGCATGAGGCCGTACCCATGGAGCCTTTGGATGCACTGTATGA
GGCGCTGGCAGAAGTTCTGATGGCCAGAGAGTCCACCCAGTGCCACCGGA
GCTATTTGCTGATGTACTGTACTGCGGGGAAGTGACACTGTCACTGGTCA
GGGTCCTGAGGATGCTCACTGACTGCCAGAGGAAGAAGGCTCCTGACGTC
TATGTGGCCTATACGATCCGCAGCCAGGACACGGGCAAGCTGTTCATCAC
AGAGCTGGACCGCGCTGGGATACACTGGGAAGAGGTGGCCCCTCACACTG
GCAAACTGTTCCCTTATGAAGAGCATTCGGCCATCGTAATCCTGA
#---------------------------------------
#---------------------------------------

#=======================================
#
# Aligned_sequences: 2
# 1: G1-Ch
# 2: G1-H2
# Matrix: /home/BLOSUM62.txt
# GapOpen_penalty: -11.0
# GapExtend_penalty: -1.0
# FSopen_penalty: -30.0
# FSextend_penalty: -1.0
# Execution_time: 242.462460995
#
# Length:         498
# Identity NT:    465/498 93.4%
# Identity AA:    894/996 89.8%
# Gapopen:        0/498 0.0%
# Gaps:           0/498 0.0%
# FSopen:         0/498 0.0%
# FrameShift:     0/498 0.0%
# Score: 801.0
#
#
#=======================================

>G1-Ch
ATGGCGCCCGAGGAGAACGCGGGGAGCGAACTCTTGCTGCAGAGTTTCAA
GCGCCGCTTCCTGGCGGCGCGCGCCCTGCGCTCCTTCCCCTGGCAGAGCT
TAGAAGCAAAGTTAAGTGACCCATCAGATTCTGAGCTTCTGTGGGATATT
TTGCAGAAGCACGAGGCTGTCCACACAGAGCCTTTGGACGAGCTGTACAA
GGCGTTGGCGGAGACCCTGATGGCCAAGGAGTCCACCCAGGGCCACCGGA
GCTATTTGCTGATGTGCTGTATTGCCCAGAAGCCATCGTGTCGCTGGTCG
GGGTCCTGCAGAGGCTGGCTGCCTGCCGGGAGCACCAGCGGGCTCCTCAA
GTCTACATGGCCCTTACCGTCCGCAACCCAGAGACGTGCCAGCTGTTCAC
CACCGAGCTATGCTGGACTGGGATCAGATGGGAAGCGGAAGCTCATCATG
ACCAGAAACTGTTTCCCTACAGAGAGCACTTGGAGATGGCAATGCTGA

>G1-H2
ATGGCGCCCGAGGAGAACGCGGGGACCGAACTCTTGCTGCAGGGTTTTGA
GCGCCGCTTCCTGGCGGTGCGCACACTGCGCTCCTTCCCCTGGCAGAGCT
TAGAGGCAAAGTTAAGAGACTCATCAGATTCTGAGCTGCTGCGGGATATT
TTGCAGAAGCACGAGGCTGTCCACACGGAGCCTTTGGACAAACTGTACGA
GGTGCTCACGGAGACTCTGATGGCCAAGGAGTCCACCCAGGGCCACCGGA
GCTATTTGCTGACGTGCTGTATTGCCCAGAAGCCATCGTGTCGCTGGTCG
GGGTCCTGCAGAGGCTGGCTGCCTGCCGGGAGCACAAGCGGGCTCCTGAG
GTCTACGTGGCCTTTACCGTCCGCAACCCAGAGACGTGCCAGCTGTTCAC
CACCGAGCTAGGCCGGGATGGGATCAGATGGGAAGCGGAAGCTCATCATG
ACCAGAAACTGTTTCCCTATGGAGAGCACTTGGAGATGGCAATGCTGA
#---------------------------------------
#---------------------------------------

#=======================================
#
# Aligned_sequences: 2
# 1: G1-Ch
# 2: G1-Co
# Matrix: /home/BLOSUM62.txt
# GapOpen_penalty: -11.0
# GapExtend_penalty: -1.0
# FSopen_penalty: -30.0
# FSextend_penalty: -1.0
# Execution_time: 242.510504007
#
# Length:         498
# Identity NT:    407/498 81.7%
# Identity AA:    702/996 70.5%
# Gapopen:        0/498 0.0%
# Gaps:           0/498 0.0%
# FSopen:         0/498 0.0%
# FrameShift:     0/498 0.0%
# Score: 570.0
#
#
#=======================================

>G1-Ch
ATGGCGCCCGAGGAGAACGCGGGGAGCGAACTCTTGCTGCAGAGTTTCAA
GCGCCGCTTCCTGGCGGCGCGCGCCCTGCGCTCCTTCCCCTGGCAGAGCT
TAGAAGCAAAGTTAAGTGACCCATCAGATTCTGAGCTTCTGTGGGATATT
TTGCAGAAGCACGAGGCTGTCCACACAGAGCCTTTGGACGAGCTGTACAA
GGCGTTGGCGGAGACCCTGATGGCCAAGGAGTCCACCCAGGGCCACCGGA
GCTATTTGCTGATGTGCTGTATTGCCCAGAAGCCATCGTGTCGCTGGTCG
GGGTCCTGCAGAGGCTGGCTGCCTGCCGGGAGCACCAGCGGGCTCCTCAA
GTCTACATGGCCCTTACCGTCCGCAACCCAGAGACGTGCCAGCTGTTCAC
CACCGAGCTATGCTGGACTGGGATCAGATGGGAAGCGGAAGCTCATCATG
ACCAGAAACTGTTTCCCTACAGAGAGCACTTGGAGATGGCAATGCTGA

>G1-Co
ATGGCGCAGGAGGAGAGAGCGGATGCCGCGCGCCTGCTGCGGGGTTTCGA
GCGCCGCTTCTTGGCGGCGCGCGCCCTGCGCTCCTTTCCCTGGCAGAGCC
TAGAAGAGAAACTAAGGGACTCGTCAGGCTCCGAGCTGCTGCTGGATATT
TTGCAGAAGCACGAGGCTGTCCACACGGAGCCGTTGGACGAGCTGTACCA
GGCGCTGGCCGAGGTCCTGACGGCCGAGGACCCCACCCACTGCCACCGGA
GCTATCTGCTGACGTGCTGTATTGTCCTGAAACGGTCCTCTCCCTGGTTG
GGGTCCTGCGGAAGCTCTCCACCTGCCGGAAGGACCAGCGGGCTCCTGAT
GCCTACATTGCCTTCACCATCCGCAACCCGGAGACGTGCCAGCTGTTCAC
CACGGAGCTGGGCCAGGCTGGGATCCCGTGGGAAGAGGTGCCTTGTCATG
ACCAGAAACTGTTTCCCTACGAAGAGCACTCGGAGATGGCGATTCTGA
#---------------------------------------
#---------------------------------------

#=======================================
#
# Aligned_sequences: 2
# 1: G1-Co
# 2: G2-H1
# Matrix: /home/BLOSUM62.txt
# GapOpen_penalty: -11.0
# GapExtend_penalty: -1.0
# FSopen_penalty: -30.0
# FSextend_penalty: -1.0
# Execution_time: 241.907613993
#
# Length:         525
# Identity NT:    223/525 42.5%
# Identity AA:    372/1050 35.4%
# Gapopen:        8/525 1.5%
# Gaps:           90/525 17.1%
# FSopen:         0/525 0.0%
# FrameShift:     0/525 0.0%
# Score: 139.0
#
#
#=======================================

>G1-Co
ATGGCGCAGGAGGAGAGAGCGGATGCCGCGCGCCTGCTGCGGGGTTTCGA
GCGCCGCTTCTTGGCGGCGCGCGCCCTGCGCTCCTTTCCCTGGCAGAGCC
TAGAAGAGAAACTAAGGGACTCGTCAGGCTCCGAGCTGCTGCTGGATATT
TTGCAG---------AAGCACGAGGCTGTCCACACGGAGCCGTTGGACGA
GCTGTACCAGGCGCTGGCCGAGGTCCTGACGGCCGAGGACCCCACCCACT
GCCACCGGAGCTATCTGCTGACG------------TGCTGTATTGTCCTG
AAACGGTCCTCTCCCTGGTTGGGGTCCTGCGGAAGCTCTCCACCTGCCGG
AAGGACCAGCGGGCTCCTGATGCCT------ACATTGCCTTCACCATCCG
CAACCCGGAGACGTGCCAGCTGTTCACCACGGAGCTGGGCCAGGCTGGGA
TCCCGTGGGAAGAGGTGCCTTGTCATGACCAGAAACTGTTTCCCTACGAA
GAGCACTCGGAGATGGCGATTCTGA

>G2-H1
ATGGCGCCCGAGGAGAACGCGGGGAGCGAACTCTTGCTGCAGAGTTTCAA
GCGCCGCTTCCTGGCAGCGCGCGCCCTGCGCTCCTTCCGCTGGCAGAGCT
TAGAAGCAAAGTTAAGAGACTCATCAGATTCTGAGCTGCTGCGGGATATT
TTGCAGAAGACTGTGAAGCATCCTGTGTGTGTGAAGCACCCGCCGTCAGT
CAAGTAT------------------------------------GCCCGGT
GCTTTCTCTCAGAACTCATCAAAAAGCCCTCGGGAGGCTCAGTCACACTC
TCCAAGAGCACAGCCATCATC---TCCCACGGCATCACAGTCCTGGTCAC
ATGGGATGCCGCCCTCTACCTTGCAGAATGGGCCATCGAGAACCCAGCAG
CCTTCACTGATAGACGTGCTGTATTGCCCAGAAGC---CATCGTGTCGCT
GGTCGGGGTCCT------------GCGGAGGCTGGCTGCCTGCCGGGAGC
ACCAGCGGGCTCCTCA---------
#---------------------------------------
#---------------------------------------

#=======================================
#
# Aligned_sequences: 2
# 1: G1-M
# 2: G2-M
# Matrix: /home/BLOSUM62.txt
# GapOpen_penalty: -11.0
# GapExtend_penalty: -1.0
# FSopen_penalty: -30.0
# FSextend_penalty: -1.0
# Execution_time: 242.298632145
#
# Length:         546
# Identity NT:    249/546 45.6%
# Identity AA:    408/1092 37.4%
# Gapopen:        6/546 1.1%
# Gaps:           135/546 24.7%
# FSopen:         0/546 0.0%
# FrameShift:     0/546 0.0%
# Score: 192.0
#
#
#=======================================

>G1-M
ATGGCGCCTGAGGACCACGAGGGGGCCACGTCTCTGCTGCAGAGTTTCGA
GCGCCGCTTCCTGGCGGCTCGCGCGCTGCCCTCCTTTCCCTGGCAGAGCC
TAGAAGAAAAACTAAAGGACCCCTCGGGTTCTGAGCTGTTGCTGGCTATT
CTGCAGAGGCATGAGGCTGTACCCACGGAGCCTTTGGATGCACTGTATGA
GGCGTTGGCAGAGGTTCTGATGACCCAAGAGTCCACCCAGTGCCACCGGA
GCTATTTGCTGATGTACTGTACTGCTGGGAGATGACACTGTCACTGGTCA
GGGTCCTGAAGATGCTCGAGGACTGCCAGAGGAAGAGCGCTCCTGATGTC
TATGTAGCCTATACTATCCGCAGCCAGGACA---------------CAGG
CAAGCTGTTCATCGAAGAGCTGGACCGTGCTGGAATCTACTGGG------
AAGAGGTGCCCCCTCACACTGGCAAACTGTTCCCTTACG-----------
-------------------AAGAGCATTCAGCCATCGTAATCCTGA

>G2-M
ATGGCGCCTGAGGACCACGAGGGGGCCACGTCTCTGCTGCAGAGTTTCGA
GCGCCGCTTCCTGGCGGCTCGCGCGCTGCCCTCCTTTCCCTGGCAGAGCC
TAGAAGAAAAACTAAAGGACCCCTCGGGTTCTGAGCTGTTGCTGGCTATT
CTGCAGAAGACTGTGAAGCACCCT--------------------------
-GTGTGTGTGCAGCACGGACCTTCTGTGAAGTATGCCCGCTGCTTTCTCT
CAAAGCTCATC---------------------------------------
---------------AAAAAGCCTTCAGGAAACTCAGTTACACTCTCTGA
GAGCACTGCCATCGTGTCCCATGGCACCACAGGCTTGGTTACATGGGACG
CTGCTCTCTACCTGGCAGAATGGGCCATTGAGAACCCAGCAGCCTTCACT
GACAGATGTACTGTACTGCTGGGAGATGACACTGTCACTGGTCAGGGTCC
TGAAGATGCTCGAGGACTGCCAGAGGAAGAGCGCTCCTGATGT---
#---------------------------------------
#---------------------------------------

#=======================================
#
# Aligned_sequences: 2
# 1: G1-Co
# 2: G2-H3
# Matrix: /home/BLOSUM62.txt
# GapOpen_penalty: -11.0
# GapExtend_penalty: -1.0
# FSopen_penalty: -30.0
# FSextend_penalty: -1.0
# Execution_time: 241.960350037
#
# Length:         525
# Identity NT:    223/525 42.5%
# Identity AA:    384/1050 36.6%
# Gapopen:        8/525 1.5%
# Gaps:           90/525 17.1%
# FSopen:         0/525 0.0%
# FrameShift:     0/525 0.0%
# Score: 155.0
#
#
#=======================================

>G1-Co
ATGGCGCAGGAGGAGAGAGCGGATGCCGCGCGCCTGCTGCGGGGTTTCGA
GCGCCGCTTCTTGGCGGCGCGCGCCCTGCGCTCCTTTCCCTGGCAGAGCC
TAGAAGAGAAACTAAGGGACTCGTCAGGCTCCGAGCTGCTGCTGGATATT
TTGCAGAAG---------CACGAGGCTGTCCACACGGAGCCGTTGGACGA
GCTGTACCAGGCGCTGGCCGAGGTCCTGACGGCCGAGGACCCCACCCACT
GCCACCGGAGCTATCTGCTGACG------------TGCTGTATTGTCCTG
AAACGGTCCTCTCCCTGGTTGGGGTCCTGCGGAAGCTCTCCACCTGCCGG
AAGGACCAGCGGGCTCCTGATGCCT------ACATTGCCTTCACCATCCG
CAACCCGGAGACGTGCCAGCTGTTCACCACGGAGCTGGGCCAGGCTGGGA
TCCCGTGGGAAGAGGTGCCTTGTCATGACCAGAAACTGTTTCCCTACGAA
GAGCACTCGGAGATGGCGATTCTGA

>G2-H3
ATGGCGCCCGAGGAGAACGCGGGGACCGAACTCTTGCTGCAGGGTTTTGA
GCGCCGCTTCCTGGCGGTGCGCACACTGCGCTCCTTCCCCTGGCAGAGCT
TAGAGGCAAAGTTAAGAGACTCATCAGATTCTGAGCTGCTGCGGGATATT
TTGCAGAAGACTGTGAGGCATCCTGTGTGTGTGAAGCACCCGCCGTCAGT
CAAGTAT------------------------------------GCCTGGT
GCTTTCTCTCAGAACTCATCAAAAAGTCCTCAGGAGGCTCAGTCACACTC
TCCAAGAGCACAGCCATCATC---TCCCACGGTACCACAGGCCTGGTCAC
ATGGGATGCCGCCCTCTACCTTGCAGAATGGGCCATCGAGAACCCGGCAG
CCTTCATTAACAGACGTGCTGTATTGCCCAGAAGC---CATCGTGTCGCT
GGTCGGGGTCCT------------GCAGAGGCTGGCTGCCTGCCGGGAGC
ACAAGCGGGCTCC---------TGA
#---------------------------------------
#---------------------------------------

#=======================================
#
# Aligned_sequences: 2
# 1: G1-Ch
# 2: G2-Co
# Matrix: /home/BLOSUM62.txt
# GapOpen_penalty: -11.0
# GapExtend_penalty: -1.0
# FSopen_penalty: -30.0
# FSextend_penalty: -1.0
# Execution_time: 242.727722168
#
# Length:         516
# Identity NT:    234/516 45.3%
# Identity AA:    360/1032 34.9%
# Gapopen:        6/516 1.2%
# Gaps:           69/516 13.4%
# FSopen:         0/516 0.0%
# FrameShift:     0/516 0.0%
# Score: 142.0
#
#
#=======================================

>G1-Ch
ATGGCGCCCGAGGAGAACGCGGGGAGCGAACTCTTGCTGCAGAGTTTCAA
GCGCCGCTTCCTGGCGGCGCGCGCCCTGCGCTCCTTCCCCTGGCAGAGCT
TAGAAGCAAAGTTAAGTGACCCATCAGATTCTGAGCTTCTGTGGGATATT
TTGCAGAAGCACGAGGCTGTCCACACAGAGCCTTTGGACGAGCTGTACAA
GGCGTTGGCGGAGACCCTGATGGCCAAGGAGTCCACCCAGGGCCACCGGA
GCTATTTGCTGATGTGCTGTATTGCCCAGAAGCCATCGTGTCGCTGGTCG
GGGTCCTGCAGAGGCTGG---CTGCCTGCCGGGAGCACCAGCGGGCTCCT
CAAGTCTACATGGCCCTTACCGTCCGCAACCCAGAGACGTGCCAGCTGTT
CACCACCGAGCTATGCTGGA------CTGGGATCAGATGGGAAGCGGAAG
CTCATCATGACCAGAAACTGTTTCCCTACA---------GAGAGCACTTG
GAGATGGCAATGCTGA

>G2-Co
ATGGCGCAGGAGGAGAGAGCGGATGCCGCGCGCCTGCTGCGGGGTTTCGA
GCGCCGCTTCTTGGCGGCGCGCGCCCTGCGCTCCTTTCCCTGGCAGAGCC
TAGAAGAGAAACTAAGGGACTCGTCAGGCTCCGAGCTGCTGCTGGATATT
TTGCAG------------------------------------------AA
GACCGTGAAGCACCCTCTGTGCGTGAAGCACCCACCATCAGTGAAGTATT
CCCGGAGCTTTCTCTCTGAGCTCATCAGAAAGCCTTCAGGTGACTCGGTC
ACCCTCTGCGAGAGCACGGCCATCGTGTCTCATGGGACCACAGGCCTGGT
C------ACGTGGAACGCCGCGCTCTACCTGGCCGAGTGGGCCGTGGAGA
ACCCAGCGGTCTTCGCTCACAGTCTAAGCGGTATACCCCCGCGGGCCCAG
CTGGCGGGCGGGAGGGGCCCTGTCCCCACAGGAAGGAAACCAGAAGTCTG
G---GGCAGAGTCAGG
#---------------------------------------
#---------------------------------------

#=======================================
#
# Aligned_sequences: 2
# 1: G1-H3
# 2: G3-Co
# Matrix: /home/BLOSUM62.txt
# GapOpen_penalty: -11.0
# GapExtend_penalty: -1.0
# FSopen_penalty: -30.0
# FSextend_penalty: -1.0
# Execution_time: 242.506028891
#
# Length:         513
# Identity NT:    240/513 46.8%
# Identity AA:    375/1026 36.5%
# Gapopen:        5/513 1.0%
# Gaps:           108/513 21.1%
# FSopen:         1/513 0.2%
# FrameShift:     234/513 45.6%
# Score: -9.0
#
#
#=======================================

>G1-H3
ATGGCGCCCGAGGAGAACGCGGGGACCGAACTCTTGCTGCAGGGTTTTGA
GCGCCGCTTCCTGGCGGTGCGCACACTGCGCTCCTTCCCCTGGCAGAGCT
TAGAGGCAAAGTTAAGAGACTCATCAGATTCTGAGCTGCTGCGGGATATT
TTGCAGAAGCACGAGGCTGTCCACACGGAGCCTTTGGACAAACTGTACGA
GGTGCTCGCGGAGACTCTGATGGCCAAGGAGTCCACCCAGGGCCACCGGA
GCTATTTG-CTGACGTGCTGTATTGCCCAGAAGCCATCGTGTCGCTGGTC
GGGGTCCTGCAGAGGCTGGCTGCCTGCCGGGAGCACAAGCGGGCTCCTGA
GGTCTACGTGGCCTTTACCGTCCGCAACCCAGAGACATGCCAGCTGTTCA
CCACCGAGCTAGGCCGGGATGGGATCAGATGGGAAGCGGAAGCTCATCAT
GACCAGAAACTGTTTCCCTATGGAGAGCACTTGGAGATGGCAA-------
-------TGCTGA

>G3-Co
ATTCCCGGAGCTTTCTCTCTGAGCTCATCAGAAAGCCTTCAG--------
-------------------------------------GTGACTCGGTCAC
CCTCTGCGAGAGCACGGCCATCGTGT---------------------CTC
ATGGGACCACAGGCCTGGTCACGTGGAACGCCG-----------------
----------CGCTCTACCTGGCCGAGTGGGCCGTGGAGAACCCAGCGGT
CTTCGCTCACAGACGTGCTGTATTGTCCTGAAACGGTCCTCTCCCTGGTT
GGGGTCCTGCGGAAGCTCTCCACCTGCCGGAAGGACCAGCGGGCTCCTGA
TGCCTACATTGCCTTCACCATCCGCAACCCGGAGACGTGCCAGCTGTTCA
CCACGGAGCTGGGCCAGGCTGGGATCCCGTGGGAAGAGGTGCCTTGTCAT
GACCAGAAACTGTTTCCCTACGAAGAGCACTCGGAGATGGCGATTCTGAA
ACTAACGCTGTAG
#---------------------------------------
#---------------------------------------

#=======================================
#
# Aligned_sequences: 2
# 1: G1-R
# 2: G2-Co
# Matrix: /home/BLOSUM62.txt
# GapOpen_penalty: -11.0
# GapExtend_penalty: -1.0
# FSopen_penalty: -30.0
# FSextend_penalty: -1.0
# Execution_time: 242.283177853
#
# Length:         522
# Identity NT:    224/522 42.9%
# Identity AA:    366/1044 35.1%
# Gapopen:        7/522 1.3%
# Gaps:           84/522 16.1%
# FSopen:         0/522 0.0%
# FrameShift:     0/522 0.0%
# Score: 149.0
#
#
#=======================================

>G1-R
ATGGCGCCTGAGGACCACGAGGGGGCCACGTCTCTGCTGCAGAGTTTCGA
GCGCCGCTTCCTGGCGGCTCGCGCGCTGCCCTCTTTTCCCTGGCAGAGCC
TAGAAGAAAAACTAAGGGAGCCCTCAGGTTCTGAGCTGTTGCTGGCTATT
TTGCAG---------AAGCATGAGGCCGTACCCATGGAGCCTTTGGATGC
ACTGTATGAGGCG------CTGGCAGAAGTTCTGATGGCCAGAGAGTCC-
--------ACCCAGTGCCACCGGAGCTATTTGCTGATGTACTGTACTGCG
GGGAAGTGACACTGTCACTGGTCAGGGTCCTGAGGATGCTCACTGACTGC
CAGAGGAAGAAGGCTCCTGACGTCTATGTGGCCTATACGATCCGCAGCCA
GGACACGGGCAAGCTGTTCATCACAGAGCTGGACCGCGCTGGGATACACT
GGGAAGAGGTGGCCCCTC---ACACTGGCAAACTGTTCCCTTATGAAGAG
CATTCGGCCATCGTAATCCTGA

>G2-Co
ATGGCGCAGGAGGAGAGAGCGGATGCCGCGCGCCTGCTGCGGGGTTTCGA
GCGCCGCTTCTTGGCGGCGCGCGCCCTGCGCTCCTTTCCCTGGCAGAGCC
TAGAAGAGAAACTAAGGGACTCGTCAGGCTCCGAGCTGCTGCTGGATATT
TTGCAGAAGACCGTGAAGCACCCTCTGTGCGTGAAGCACCCACCATCAGT
GAAGTATTCCCGGAGCTTTCTCTCTGAGCTCATCAGAAAGCCTTCAGGTG
ACTCGGTCACCCTCTGCGAGAGCACGGCCATCGTGTCTCATGGGACCACA
GGC---------------------------------------CTGGTCAC
GTGGAACGCCGCGCTCTACCTGGCCGAGTGGGCCGTGGAGAACCCAGCGG
TCTTCGCTCACAGTCTAAGCGGTATACCCCCGCGGGCC---CAGCTGGCG
GGCGGGAGGGGCCCTGTCCCCACAGGAAGGAAACCAGAAGTCTGGGGCAG
AGTCAGG---------------
#---------------------------------------
#---------------------------------------

#=======================================
#
# Aligned_sequences: 2
# 1: G1-M
# 2: G2-Co
# Matrix: /home/BLOSUM62.txt
# GapOpen_penalty: -11.0
# GapExtend_penalty: -1.0
# FSopen_penalty: -30.0
# FSextend_penalty: -1.0
# Execution_time: 242.578270912
#
# Length:         519
# Identity NT:    222/519 42.8%
# Identity AA:    342/1038 32.9%
# Gapopen:        8/519 1.5%
# Gaps:           78/519 15.0%
# FSopen:         0/519 0.0%
# FrameShift:     0/519 0.0%
# Score: 130.0
#
#
#=======================================

>G1-M
ATGGCGCCTGAGGACCACGAGGGGGCCACGTCTCTGCTGCAGAGTTTCGA
GCGCCGCTTCCTGGCGGCTCGCGCGCTGCCCTCCTTTCCCTGGCAGAGCC
TAGAAGAAAAACTAAAGGACCCCTCGGGTTCTGAGCTGTTGCTGGCTATT
CTGCAG---------AGGCATGAGGCTGTACCCACGGAGCCTTTGGATGC
ACTGTATGAGGCG------TTGGCAGAGGTTCTGATGACCCAAGAGTCC-
--------ACCCAGTGCCACCGGAGCTATTTGCTGATGTACTGTACTGCT
GGGAGATGACACTGTCACTGGTCAGGGTCCTGAAGATGCTCGAGGACTGC
CAGAGGAAGAGCGCTCCTGATGTCTATGTAGCCTATACTATCCGCAGCCA
GGACACAGGCAAGCTGTTCATCGAAGAGCTGGACCGTGCTGGAATCTACT
GGGAAGAGGTGCCCCCTCACACTGGCAAACTGTTCCCTTACGAAGAGCAT
TCAGCCATCGTAATCCTGA

>G2-Co
ATGGCGCAGGAGGAGAGAGCGGATGCCGCGCGCCTGCTGCGGGGTTTCGA
GCGCCGCTTCTTGGCGGCGCGCGCCCTGCGCTCCTTTCCCTGGCAGAGCC
TAGAAGAGAAACTAAGGGACTCGTCAGGCTCCGAGCTGCTGCTGGATATT
TTGCAGAAGACCGTGAAGCACCCTCTGTGCGTGAAGCACCCACCATCAGT
GAAGTATTCCCGGAGCTTTCTCTCTGAGCTCATCAGAAAGCCTTCAGGTG
ACTCGGTCACCCTCTGCGAGAGCACGGCCATCGTGTCTCATGGGACCACA
GGCCTG------GTCACGTGGAACGCCGCGCTCTACCTGGCCGAGTGGGC
CGTGGAGAACCCAGCGGTCTTCGCT------CACAGTCTAAGCGGTATAC
CCCCGCGGGCCCAGCTGGCGGGCGGGAGGGGCCCTGTC------CCCACA
GGAAGGAAA---CCAGAAGTCTGGGGCAGAGTCAGG--------------
-------------------
#---------------------------------------
#---------------------------------------

#=======================================
#
# Aligned_sequences: 2
# 1: G1-H3
# 2: G2-Ch
# Matrix: /home/BLOSUM62.txt
# GapOpen_penalty: -11.0
# GapExtend_penalty: -1.0
# FSopen_penalty: -30.0
# FSextend_penalty: -1.0
# Execution_time: 242.910410166
#
# Length:         537
# Identity NT:    229/537 42.6%
# Identity AA:    372/1074 34.6%
# Gapopen:        6/537 1.1%
# Gaps:           114/537 21.2%
# FSopen:         0/537 0.0%
# FrameShift:     0/537 0.0%
# Score: 165.0
#
#
#=======================================

>G1-H3
ATGGCGCCCGAGGAGAACGCGGGGACCGAACTCTTGCTGCAGGGTTTTGA
GCGCCGCTTCCTGGCGGTGCGCACACTGCGCTCCTTCCCCTGGCAGAGCT
TAGAGGCAAAGTTAAGAGACTCATCAGATTCTGAGCTGCTGCGGGATATT
TTGCAG---------AAGCACGAGGCTGTCCACACGGAGCCTTTGGACAA
ACTGTACGAGGTGCTCGCGGAGACTCTGATGGCCAAGGAGTCCACCCAGG
GCCACCGGAGCTATTTGCTGACGTGCTGTATTGCCCAG---------AAG
CCATCGTGTCGCTGGTCGGGGTCC------TGCAGAGGCTGGCTG-----
----CCTGCCGGGAGCACAAGC------GGGCTCCTGAGGTCTACGTGGC
CTTTACCGTCCGCAACCCAGAGACATGCCAGCTGTTCACCACCGAGCTAG
GCCGGGATGGGATCAGATGGGAAGCGGAAGCTCATCATGACCAGAAACTG
TTTCCCTATGGAGAGCACTTGGAGATGGCAATGCTGA

>G2-Ch
ATGGCGCCCGAGGAGAACGCGGGGAGCGAACTCTTGCTGCAGAGTTTCAA
GCGCCGCTTCCTGGCGGCGCGCGCCCTGCGCTCCTTCCCCTGGCAGAGCT
TAGAAGCAAAGTTAAGTGACCCATCAGATTCTGAGCTTCTGTGGGATATT
TTGCAGAAGAGACTGAAGCATCCTGTGTGTGTGAAGCACCCGCCGTCAGT
CAAGTATGCCCGGTGCTTTCTCTCAGTACTCATCAAAAAGCCCTCGGGAG
GCTCAGTCACACTCTCCAAGAGCACAGCCATCATCTCCCACGGCATCACA
GTCCTGGTCACATGGGATGCCACCCTCTACCTTGCAGAATGGGCCATCTA
GAACCCAGCAGCCTTCACTGATAGATGTGCTGTATTGCCCAGAAGCCATC
GTGTCGCTGGTCGGGGTCCTGCAGAGGCTGGCTGCCTGCCGGGAGCACCA
GCGGGCTCCTCA--------------------------------------
-------------------------------------
#---------------------------------------
#---------------------------------------

#=======================================
#
# Aligned_sequences: 2
# 1: G1-H3
# 2: G3-H1
# Matrix: /home/BLOSUM62.txt
# GapOpen_penalty: -11.0
# GapExtend_penalty: -1.0
# FSopen_penalty: -30.0
# FSextend_penalty: -1.0
# Execution_time: 242.899113894
#
# Length:         512
# Identity NT:    273/512 53.3%
# Identity AA:    480/1024 46.9%
# Gapopen:        4/512 0.8%
# Gaps:           106/512 20.7%
# FSopen:         1/512 0.2%
# FrameShift:     232/512 45.3%
# Score: 106.0
#
#
#=======================================

>G1-H3
ATGGCGCCCGAGGAGAACGCGGGGACCGAACTCTTGCTGCAGGGTTTTGA
GCGCCGCTTCCTGGCGGTGCGCACACTGCGCTCCTTCCCCTGGCAGAGCT
TAGAGGCAAAGTTAAGAGACTCATCAGATTCTGAGCTGCTGCGGGATATT
TTGCAGAAGCACGAGGCTGTCCACACGGAGCCTTTGGACAAACTGTACGA
GGTGCTCGCGGAGACTCTGATGGCCAAGGAGTCCACCCAGGGCCACCGGA
GCTATTTGCTGACGTGCTGTATTGCCCAGAAGCCATCGTGTCGCTGGTCG
GGGTCCTGCAGAGGCTGGCTGCCTGCCGGGAGCACAAGCGGGCTCCTGAG
GTCTACGTGGCCTTTACCGTCCGCAACCCAGAGACATGCCAGCTGTTCAC
CACCGAGCTAGGCCGGGATGGGATCAGATGGGAAGCGGAAGCTCATCATG
ACCAGAAACTGTTTCCCTATGGAGAGCACTTGGAGATGGCAA--------
------TGCTGA

>G3-H1
ATGCCC--------------------------------------------
----------------------------GGTGCTTTCTCTCAGAACTCAT
CAAAAAGCCCTCGGGAGGCTCAGTCACACTCTCCA---------------
---AGAGCACAGCCATCATCTCCCACGGCATCACAGTCCTGGTCACATGG
GATGCCGCCCTCTACCTTGCAGAATGGGCCATCGAGAACCCAGCAGCCTT
CACTGATA--GACGTGCTGTATTGCCCAGAAGCCATCGTGTCGCTGGTCG
GGGTCCTGCGGAGGCTGGCTGCCTGCCGGGAGCACCAGCGGGCTCCTCAA
TTCTACATGGCCCTTACCGTCTGCAACCCAGAGATGTGCCAGCTGTTCAC
CACCGAGCTAGGCTGGACTGGGATCAGATGGGAAGCGGAAGCTCATCATG
ACCAGAAACTGTTTCCCTACAGAGAGCACTTGGAGATGGCAAAGCTGAAC
CTCACACTGTAG
#---------------------------------------
#---------------------------------------

#=======================================
#
# Aligned_sequences: 2
# 1: G1-M
# 2: G2-H1
# Matrix: /home/BLOSUM62.txt
# GapOpen_penalty: -11.0
# GapExtend_penalty: -1.0
# FSopen_penalty: -30.0
# FSextend_penalty: -1.0
# Execution_time: 242.858479023
#
# Length:         540
# Identity NT:    222/540 41.1%
# Identity AA:    336/1080 31.1%
# Gapopen:        5/540 0.9%
# Gaps:           123/540 22.8%
# FSopen:         0/540 0.0%
# FrameShift:     0/540 0.0%
# Score: 119.0
#
#
#=======================================

>G1-M
ATGGCGCCTGAGGACCACGAGGGGGCCACGTCTCTGCTGCAGAGTTTCGA
GCGCCGCTTCCTGGCGGCTCGCGCGCTGCCCTCCTTTCCCTGGCAGAGCC
TAGAAGAAAAACTAAAGGACCCCTCGGGTTCTGAGCTGTTGCTGGCTATT
CTGCAG---------AGGCATGAGGCTGTACCCACGGAGCCTTTGGATGC
ACTGTATGAGGCG------TTGGCAGAGGTT-------------------
-----------CTGATGACCCAAGAGTCCACCCAGTGCCACCGGAGCTAT
TTGCTGATGTACTGTACTGCTGGGAGATGACACTGTCACTGGTCAGGGTC
CTGAAGATGCTCGAGGACTGCCAGAGGAAGAGCGCTCCTGATGTCTATGT
AGCCTATACTATCCGCAGCCAGGACACAGGCAAGCTGTTCATCGAAGAGC
TGGACCGTGCTGGAATCTACTGGGAAGAGGTGCCCCCTCACACTGGCAAA
CTGTTCCCTTACGAAGAGCATTCAGCCATCGTAATCCTGA

>G2-H1
ATGGCGCCCGAGGAGAACGCGGGGAGCGAACTCTTGCTGCAGAGTTTCAA
GCGCCGCTTCCTGGCAGCGCGCGCCCTGCGCTCCTTCCGCTGGCAGAGCT
TAGAAGCAAAGTTAAGAGACTCATCAGATTCTGAGCTGCTGCGGGATATT
TTGCAGAAGACTGTGAAGCATCCTGTGTGTGTGAAGCACCCGCCGTCAGT
CAAGTATGCCCGGTGCTTTCTCTCAGAACTCATCAAAAAGCCCTCGGGAG
GCTCAGTCACACTCTCCAAGAGCACAGCCATCATCTCCCACGGCATCACA
GTCCTGGTCACATGGGATGCCGCCCTCTACCTTGCAGAATGGGCCATCGA
GAACCCAGCAGCCTTCACTGATAGA---CGTGCTGTATTGCCCAGAAGCC
ATCGTGTCGCTGGTCGGGGTCCTGCGGAGGCTGGCTGCCTGCCGGGAGCA
--------------------------------------------------
-------------------------CCAGCGGGCTCCTCA
#---------------------------------------
#---------------------------------------

#=======================================
#
# Aligned_sequences: 2
# 1: G1-H3
# 2: B1-001
# Matrix: /home/BLOSUM62.txt
# GapOpen_penalty: -11.0
# GapExtend_penalty: -1.0
# FSopen_penalty: -30.0
# FSextend_penalty: -1.0
# Execution_time: 243.035825968
#
# Length:         513
# Identity NT:    250/513 48.7%
# Identity AA:    438/1026 42.7%
# Gapopen:        5/513 1.0%
# Gaps:           66/513 12.9%
# FSopen:         0/513 0.0%
# FrameShift:     0/513 0.0%
# Score: 213.0
#
#
#=======================================

>G1-H3
ATGGCGCCCGAGGAGAACGCGGGGACCGAACTCTTGCTGCAGGGTTTTGA
GCGCCGCTTCCTGGCGGTGCGCACACTGCGCTCCTTCCCCTGGCAGAGCT
TAGAGGCAAAGTTAAGAGACTCATCAGATTCTGAGCTGCTGCGGGATATT
TTGCAGAAG---------CACGAGGCTGTCCACACGGAGCCTTTGGACAA
ACTGTACGAGGTGCTCGCGGAGACTCTGATGGCCAAGGAGTCCACCCAGG
GCCACCGGAGCTATTTGCTGACGTGCTGTATTGCCCAGAAGCCATCGTGT
CGCTGGTCGGGGTCCTGCAGAGGCTGGCTGCCTGCCGGGAGCACAAGCGG
GCTCCTGAGGTCTACGTGGCCTTTACCGTCCGCAACCCAGAGACATGCCA
GCTGTTCACCACCGAGC------TAGGCCGGGATGGGATCAGATGGGAAG
CGGAAGCTCATCATGACCAGAAACTGTTTCCCTATGGAGAGCACTTGGAG
ATGGCAATGCTGA

>B1-001
ATGGCGCCCGAGGAGAACGCGGGGACCGAACTCTTGCTGCAGGGTTTTGA
GCGCCGCTTCCTGGCGGTGCGCACACTGCGCTCCTTCCCCTGGCAGAGCT
TAGAGGCAAAGTTAAGAGACTCATCAGATTCTGAGCTGCTGCGGGATATT
TTGCAGAAGACTGTGAGGCATCCTGTGTGTGTGAAGCACCCGCCGTCAGT
CAAGTATGCCTGGTGCTTTCTCTCAGAACTCATCAAAAAGTCCTCAGGAG
GC---------------------TCAGTCACACTCTCCAAGAGCACAGCC
ATCATCTCCCACGGTACCACAGGCCTGGTCACATGGGATGCCGCCCTCTA
CCTTGCAGAATGGGCCATCGAGAACCCGGCAGCCTTCATTAACAGACGTG
CTGTATTGCCCAGAAGCCATCGTGTCGCTGGTCGGGGTCCT---------
------------GCAGAGGCTGGCTGCCTGCCGGGAGCACAAGCG-----
----GGCTCCTGA
#---------------------------------------
#---------------------------------------

#=======================================
#
# Aligned_sequences: 2
# 1: G1-R
# 2: G2-R
# Matrix: /home/BLOSUM62.txt
# GapOpen_penalty: -11.0
# GapExtend_penalty: -1.0
# FSopen_penalty: -30.0
# FSextend_penalty: -1.0
# Execution_time: 242.630616903
#
# Length:         519
# Identity NT:    249/519 48.0%
# Identity AA:    450/1038 43.4%
# Gapopen:        7/519 1.3%
# Gaps:           81/519 15.6%
# FSopen:         0/519 0.0%
# FrameShift:     0/519 0.0%
# Score: 201.0
#
#
#=======================================

>G1-R
ATGGCGCCTGAGGACCACGAGGGGGCCACGTCTCTGCTGCAGAGTTTCGA
GCGCCGCTTCCTGGCGGCTCGCGCGCTGCCCTCTTTTCCCTGGCAGAGCC
TAGAAGAAAAACTAAGGGAGCCCTCAGGTTCTGAGCTGTTGCTGGCTATT
TTGCAGAAGCATGAGGCCGTACCCATG------------GAGCCTTTGGA
TGCACTGTATGAGGCGCTGGCAGAAGTTCTGATGGCCAGAGAGTCCACCC
AGTGCCACCGGAGCTATTTGCTGATGTACTGTACTGCGGGGAAGTGACAC
TGTCACTGGTCAGGGTCCTGAGGATGCTCACTGACTGCCAGAGGAAGAAG
GCTCCTGACGTCTATGTGGCCTATACGATCCGCAGCCAGGACACGGGCAA
GCTGTTCA------------TCACAGAGCTGGACCGCGCTGGGATACACT
GGGAAGAGGTGGCCCCTCACACTGGCAAACTGTTCCCTTATGAAGAGCAT
TCGGCCATCGTAATCCTGA

>G2-R
ATGGCGCCTGAGGACCACGAGGGGGCCACGTCTCTGCTGCAGAGTTTCGA
GCGCCGCTTCCTGGCGGCTCGCGCGCTGCCCTCTTTTCCCTGGCAGAGCC
TAGAAGAAAAACTAAGGGAGCCCTCAGGTTCTGAGCTGTTGCTGGCTATT
TTGCAGAAGACTGTGAAGCACCCTGTGTGTGTCCAGCATGGGCCCTCTCT
GAAGTATTCCCGCTGCTTTCTCTCGAAGCTCATCAAAAAGCCTTCAGGAG
AC---------TCAGTCACACTCTCTGAGAGCACAGCCATCGTGTCCCAT
------------GGCACCACAGGC------TTGGTTACATGGGACGCTGC
TCTCTACCTGGCAGAATGGGCCATCGAGAACCCAGCAGCCTTCACTGACA
GATGTACTGTACTGCGGGGAAGTGACACTGTCACTGGTCAGGGT------
---------------------CCTGAGGATGCTCACTGACTGCCAGAGGA
AGAAGGCTCCTGACGT---
#---------------------------------------
#---------------------------------------

#=======================================
#
# Aligned_sequences: 2
# 1: G1-H2
# 2: G3-H2
# Matrix: /home/BLOSUM62.txt
# GapOpen_penalty: -11.0
# GapExtend_penalty: -1.0
# FSopen_penalty: -30.0
# FSextend_penalty: -1.0
# Execution_time: 243.086194038
#
# Length:         512
# Identity NT:    294/512 57.4%
# Identity AA:    540/1024 52.7%
# Gapopen:        4/512 0.8%
# Gaps:           106/512 20.7%
# FSopen:         1/512 0.2%
# FrameShift:     235/512 45.9%
# Score: 159.5
#
#
#=======================================

>G1-H2
ATGGCGCCCGAGGAGAACGCGGGGACCGAACTCTTGCTGCAGGGTTTTGA
GCGCCGCTTCCTGGCGGTGCGCACACTGCGCTCCTTCCCCTGGCAGAGCT
TAGAGGCAAAGTTAAGAGACTCATCAGATTCTGAGCTGCTGCGGGATATT
TTGCAGAAGCACGAGGCTGTCCACACGGAGCCTTTGGACAAACTGTACGA
GGTGCTCACGGAGACTCTGATGGCCAAGGAGTCCACCCAGGGCCACCGGA
GCTATTTGCTGACGTGCTGTATTGCCCAGAAGCCATCGTGTCGCTGGTCG
GGGTCCTGCAGAGGCTGGCTGCCTGCCGGGAGCACAAGCGGGCTCCTGAG
GTCTACGTGGCCTTTACCGTCCGCAACCCAGAGACGTGCCAGCTGTTCAC
CACCGAGCTAGGCCGGGATGGGATCAGATGGGAAGCGGAAGCTCATCATG
ACCAGAAACTGTTTCCCTATGGAGAGCACTTGGAGATGGCAATGC-----
---------TGA

>G3-H2
ATGCCT--------------------------------------------
----------------------------GGTGCTTTCTCTCAGAACTCAT
CAAAAAGTCCTCAGGAGGCTCAGTCACACTCTCCA---------------
---AGAGCACAGCCATCATCTCCCACGGTACCACAGGCCTGGTCACATGG
GATGCCGCCCTCTACCTTGCAGAATGGGCCATCGAGAACCCGGCAGCCTT
CATTAACA--GACGTGCTGTATTGCCCAGAAGCCATCGTGTCGCTGGTCG
GGGTCCTGCAGAGGCTGGCTGCCTGCCGGGAGCACAAGCGGGCTCCTGAG
GTCTACGTGGCCTTTACCGTCCGCAACCCAGAGACGTGCCAGCTGTTCAC
CACCGAGCTAGGCCGGGATGGGATCAGATGGGAAGCGGAAGCTCATCATG
ACCAGAAACTGTTTCCCTATGGAGAGCACTTGGAGATGGCAATGCTGAAC
CTCACACTGTAG
#---------------------------------------
#---------------------------------------

#=======================================
#
# Aligned_sequences: 2
# 1: G1-Co
# 2: G2-R
# Matrix: /home/BLOSUM62.txt
# GapOpen_penalty: -11.0
# GapExtend_penalty: -1.0
# FSopen_penalty: -30.0
# FSextend_penalty: -1.0
# Execution_time: 242.449208021
#
# Length:         525
# Identity NT:    215/525 41.0%
# Identity AA:    336/1050 32.0%
# Gapopen:        4/525 0.8%
# Gaps:           90/525 17.1%
# FSopen:         0/525 0.0%
# FrameShift:     0/525 0.0%
# Score: 113.0
#
#
#=======================================

>G1-Co
ATGGCGCAGGAGGAGAGAGCGGATGCCGCGCGCCTGCTGCGGGGTTTCGA
GCGCCGCTTCTTGGCGGCGCGCGCCCTGCGCTCCTTTCCCTGGCAGAGCC
TAGAAGAGAAACTAAGGGACTCGTCAGGCTCCGAGCTGCTGCTGGATATT
TTGCAGAAGCACGAGGCTGTCCACACGGAGCCGTTGGACGAGCTGTACCA
GGCGCTGGCCGAGGTCCTGACGGCCGAGGACCCCACCCACTGCCACCGGA
GCTATCTGCTGACGTGCTGTATTGTCCTGAAACGGTCCTCTCCCTGGTTG
GGGTCCTGCGGAAGCTCTCCACCTGCCGGAAGGACCAGCGGGCTCCTGAT
GCCTACATTGCCTTCACCATCCGCAACCCGGAGACGTGCCAGCTGTTCAC
CACGGAGCTGGGCCAGGCTGGGATCCCGTGGGAAGAGGTGCCTTGTCATG
ACCAGAAACTGTTTCCCTACGAAGAGCACTCGGAGATGGCGATTCTGA--
-------------------------

>G2-R
ATGGCGCCTGAGGACCACGAGGGGGCCACGTCTCTGCTGCAGAGTTTCGA
GCGCCGCTTCCTGGCGGCTCGCGCGCTGCCCTCTTTTCCCTGGCAGAGCC
TAGAAGAAAAACTAAGGGAGCCCTCAGGTTCTGAGCTGTTGCTGGCTATT
TTGCAGAAG---------------------------------------AC
TGTGAAGCACCCTGTGTGTGTCCAGCATGGGCCCTCTCTGAAGTATTCCC
GCTGCTTTCTCTCGAAGCTCATCAAAAAGCCTTCAGGAGACTCAGTCACA
CTCTCTGAGAGCACAGCCATCGTGTCCCATGGCACCACAGGCTTGGTT--
----ACATGGGACGCTGCTCTCTACCTGGCAGAATGGGCCATCGAGAACC
CAGCAGCCTTCACT------------------GACAGATGTACTGTACTG
CGGGGAAGTGACACTGTCACTGGTCAGGGTCCTGAGGATGCTCACTGACT
GCCAGAGGAAGAAGGCTCCTGACGT
#---------------------------------------
#---------------------------------------

#=======================================
#
# Aligned_sequences: 2
# 1: G1-H3
# 2: G2-R
# Matrix: /home/BLOSUM62.txt
# GapOpen_penalty: -11.0
# GapExtend_penalty: -1.0
# FSopen_penalty: -30.0
# FSextend_penalty: -1.0
# Execution_time: 243.041371107
#
# Length:         528
# Identity NT:    222/528 42.0%
# Identity AA:    318/1056 30.1%
# Gapopen:        6/528 1.1%
# Gaps:           96/528 18.2%
# FSopen:         0/528 0.0%
# FrameShift:     0/528 0.0%
# Score: 106.0
#
#
#=======================================

>G1-H3
ATGGCGCCCGAGGAGAACGCGGGGACCGAACTCTTGCTGCAGGGTTTTGA
GCGCCGCTTCCTGGCGGTGCGCACACTGCGCTCCTTCCCCTGGCAGAGCT
TAGAGGCAAAGTTAAGAGACTCATCAGATTCTGAGCTGCTGCGGGATATT
TTGCAGAAG------------CACGAGGCTGTCCACACGGAGCCTTTGGA
CAAACTGTACGAGGTGCTCGCGGAGACTCTGATGGCCAAGGAGTCCACCC
AGGGCCACCGGAGCTATTTGCTGACGTGCTGTATTGCCCAGAAGCCATCG
------TGTCGCTGGTCGGGGTCCTGCAGAGGCTGGCTGCCTGCCGGGAG
CACAAGCGGGCTCCTGAGGTCTACGTGGCCTTTACCGTCCGCAACCCAGA
GACATGCCAGCTGTTCA------------CCACCGAGCTAGGCCGGGATG
GGATCAGATGGGAAGCGGAAGCTCATCATGACCAGAAACTGTTTCCCTAT
GGAGAGCACTTGGAGATGGCAATGCTGA

>G2-R
ATGGCGCCTGAGGACCACGAGGGGGCCACGTCTCTGCTGCAGAGTTTCGA
GCGCCGCTTCCTGGCGGCTCGCGCGCTGCCCTCTTTTCCCTGGCAGAGCC
TAGAAGAAAAACTAAGGGAGCCCTCAGGTTCTGAGCTGTTGCTGGCTATT
TTGCAGAAGACTGTGAAGCACCCTGTGTGTGTCCAGCATGGGCCCTCTCT
GAAGTATTCCCGCTGCTTTCTCTCGAAGCTCATCAAAAAGCCTTCAGGAG
ACTCAGTCACACTCTCTGAGAGCACAGCCATCGTGTCCCATGGCACCACA
GGCTTGGTTACATGGGAC--------------------------------
----GCTGCTCTCTACCTGGCAGAATGGGCCATCGAGAACCCAGCAGCCT
TCACTGACAGATGTACTGTACTGCGGGGAAGTGACACTGTCACTGGTCAG
GGTCCTGAGGATGCTCACTGACTGCCA------------------GAGGA
AGAAGGCTCCTGACGT------------
#---------------------------------------
#---------------------------------------

#=======================================
#
# Aligned_sequences: 2
# 1: G1-Co
# 2: G3-Co
# Matrix: /home/BLOSUM62.txt
# GapOpen_penalty: -11.0
# GapExtend_penalty: -1.0
# FSopen_penalty: -30.0
# FSextend_penalty: -1.0
# Execution_time: 242.45686388
#
# Length:         522
# Identity NT:    288/522 55.2%
# Identity AA:    528/1044 50.6%
# Gapopen:        4/522 0.8%
# Gaps:           126/522 24.1%
# FSopen:         1/522 0.2%
# FrameShift:     237/522 45.4%
# Score: 150.5
#
#
#=======================================

>G1-Co
ATGGCG---------CAGGAGGAGAGAGCGGATGCCGCGCGCCTGCTGCG
GGGTTTCGAGCGCCGCTTCTTGGCGGCGCGCGCCCTGCGCTCCTTTCCCT
GGCAGAGCCTAGAAGAGAAACTAAGGGACTCGTCAGGCTCCGAGCTGCTG
CTGGATATTTTGCAGAAGCACGAGGCTGTCCACACGGAGCCGTTGGACGA
GCTGTACCAGGCGCTGGCCGAGGTCCTGACGGCCGAGGACCCCACCCACT
GCCACCGGAGCTATCTG-CTGACGTGCTGTATTGTCCTGAAACGGTCCTC
TCCCTGGTTGGGGTCCTGCGGAAGCTCTCCACCTGCCGGAAGGACCAGCG
GGCTCCTGATGCCTACATTGCCTTCACCATCCGCAACCCGGAGACGTGCC
AGCTGTTCACCACGGAGCTGGGCCAGGCTGGGATCCCGTGGGAAGAGGTG
CCTTGTCATGACCAGAAACTGTTTCCCTACGAAGAGCACTCGGAGATGGC
GATTC--------------TGA

>G3-Co
ATTCCCGGAGCTTTCTCTCTGAGCTCATCAGAAAGCCTTCAGGTGACTCG
GTCACCCTCTGCGAGAGCACGGCCATCGTGTCTCATGGGACCACAGGCCT
GGTCACGTGGAACGCCGCGCTCTACCTGGCCGAGTGGG------------
--------------------------------------------------
----------------------------------------CCGTGGAGAA
CCCAGCGGTCTTCGCTCACAGACGTGCTGTATTGTCCTGAAACGGTCCTC
TCCCTGGTTGGGGTCCTGCGGAAGCTCTCCACCTGCCGGAAGGACCAGCG
GGCTCCTGATGCCTACATTGCCTTCACCATCCGCAACCCGGAGACGTGCC
AGCTGTTCACCACGGAGCTGGGCCAGGCTGGGATCCCGTGGGAAGAGGTG
CCTTGTCATGACCAGAAACTGTTTCCCTACGAAGAGCACTCGGAGATGGC
GATTCTGAAACTAACGCTGTAG
#---------------------------------------
#---------------------------------------

#=======================================
#
# Aligned_sequences: 2
# 1: G2-M
# 2: G2-R
# Matrix: /home/BLOSUM62.txt
# GapOpen_penalty: -11.0
# GapExtend_penalty: -1.0
# FSopen_penalty: -30.0
# FSextend_penalty: -1.0
# Execution_time: 241.588541985
#
# Length:         462
# Identity NT:    436/462 94.4%
# Identity AA:    858/924 92.9%
# Gapopen:        0/462 0.0%
# Gaps:           0/462 0.0%
# FSopen:         0/462 0.0%
# FrameShift:     0/462 0.0%
# Score: 735.0
#
#
#=======================================

>G2-M
ATGGCGCCTGAGGACCACGAGGGGGCCACGTCTCTGCTGCAGAGTTTCGA
GCGCCGCTTCCTGGCGGCTCGCGCGCTGCCCTCCTTTCCCTGGCAGAGCC
TAGAAGAAAAACTAAAGGACCCCTCGGGTTCTGAGCTGTTGCTGGCTATT
CTGCAGAAGACTGTGAAGCACCCTGTGTGTGTGCAGCACGGACCTTCTGT
GAAGTATGCCCGCTGCTTTCTCTCAAAGCTCATCAAAAAGCCTTCAGGAA
ACTCAGTTACACTCTCTGAGAGCACTGCCATCGTGTCCCATGGCACCACA
GGCTTGGTTACATGGGACGCTGCTCTCTACCTGGCAGAATGGGCCATTGA
GAACCCAGCAGCCTTCACTGACAGATGTACTGTACTGCTGGGAGATGACA
CTGTCACTGGTCAGGGTCCTGAAGATGCTCGAGGACTGCCAGAGGAAGAG
CGCTCCTGATGT

>G2-R
ATGGCGCCTGAGGACCACGAGGGGGCCACGTCTCTGCTGCAGAGTTTCGA
GCGCCGCTTCCTGGCGGCTCGCGCGCTGCCCTCTTTTCCCTGGCAGAGCC
TAGAAGAAAAACTAAGGGAGCCCTCAGGTTCTGAGCTGTTGCTGGCTATT
TTGCAGAAGACTGTGAAGCACCCTGTGTGTGTCCAGCATGGGCCCTCTCT
GAAGTATTCCCGCTGCTTTCTCTCGAAGCTCATCAAAAAGCCTTCAGGAG
ACTCAGTCACACTCTCTGAGAGCACAGCCATCGTGTCCCATGGCACCACA
GGCTTGGTTACATGGGACGCTGCTCTCTACCTGGCAGAATGGGCCATCGA
GAACCCAGCAGCCTTCACTGACAGATGTACTGTACTGCGGGGAAGTGACA
CTGTCACTGGTCAGGGTCCTGAGGATGCTCACTGACTGCCAGAGGAAGAA
GGCTCCTGACGT
#---------------------------------------
#---------------------------------------

#=======================================
#
# Aligned_sequences: 2
# 1: G1-Co
# 2: G2-M
# Matrix: /home/BLOSUM62.txt
# GapOpen_penalty: -11.0
# GapExtend_penalty: -1.0
# FSopen_penalty: -30.0
# FSextend_penalty: -1.0
# Execution_time: 242.79739809
#
# Length:         525
# Identity NT:    216/525 41.1%
# Identity AA:    342/1050 32.6%
# Gapopen:        5/525 1.0%
# Gaps:           90/525 17.1%
# FSopen:         0/525 0.0%
# FrameShift:     0/525 0.0%
# Score: 113.0
#
#
#=======================================

>G1-Co
ATGGCGCAGGAGGAGAGAGCGGATGCCGCGCGCCTGCTGCGGGGTTTCGA
GCGCCGCTTCTTGGCGGCGCGCGCCCTGCGCTCCTTTCCCTGGCAGAGCC
TAGAAGAGAAACTAAGGGACTCGTCAGGCTCCGAGCTGCTGCTGGATATT
TTGCAGAAGCACGAGGCTGTCCACACGGAGCCGTTGGACGAGCTGTACCA
GGCGCTGGCCGAGGTCCTGACGGCCGAGGACCCCACCCACTGCCACCGGA
GCTATCTGCTGACGTGCTGTATTGTCCTGAAACGGTCCTCTCCCTGGTTG
GGGTCCTGCGGAAGCTCTCCACCTGCCGGAAGGACCAGCGGGCTCCTGAT
GCCTACATTGCCTTCACCATCCGCAACCCGGAGACGTGCCAGCTGTTCAC
CACGGAGCTGGGCCAGGCTGGGATCCCGTGGGAAGAGGTGCCTTGTCATG
ACCAGAAACTGTTTCCCTACGAAGAGC-----------------------
-ACTCGGAGATGGCGATTCTGA---

>G2-M
ATGGCGCCTGAGGACCACGAGGGGGCCACGTCTCTGCTGCAGAGTTTCGA
GCGCCGCTTCCTGGCGGCTCGCGCGCTGCCCTCCTTTCCCTGGCAGAGCC
TAGAAGAAAAACTAAAGGACCCCTCGGGTTCTGAGCTGTTGCTGGCTATT
CTGCAGAAG---------------------------------------AC
TGTGAAGCACCCTGTGTGTGTGCAGCACGGACCTTCTGTGAAGTATGCCC
GCTGCTTTCTCTCAAAGCTCATCAAAAAGCCTTCAGGAAACTCAGTTACA
CTCTCTGAGAGCACTGCCATCGTGTCCCATGGCACCACAGGCTTGGTT--
----ACATGGGACGCTGCTCTCTACCTGGCAGAATGGGCCATTGAGAACC
CAGCAGCCTTCACT------------------GACAGATGTACTGTACTG
CTGGGAGATGACACTGTCACTGGTCAGGGTCCTGAAGATGCTCGAGGACT
GCCAGAGGAAGAGCGCTCCTGATGT
#---------------------------------------
#---------------------------------------

#=======================================
#
# Aligned_sequences: 2
# 1: G1-Co
# 2: G3-H2
# Matrix: /home/BLOSUM62.txt
# GapOpen_penalty: -11.0
# GapExtend_penalty: -1.0
# FSopen_penalty: -30.0
# FSextend_penalty: -1.0
# Execution_time: 242.709847927
#
# Length:         513
# Identity NT:    251/513 48.9%
# Identity AA:    384/1026 37.4%
# Gapopen:        5/513 1.0%
# Gaps:           108/513 21.1%
# FSopen:         1/513 0.2%
# FrameShift:     234/513 45.6%
# Score: 3.5
#
#
#=======================================

>G1-Co
ATGGCGCAGGAGGAGAGAGCGGATGCCGCGCGCCTGCTGCGGGGTTTCGA
GCGCCGCTTCTTGGCGGCGCGCGCCCTGCGCTCCTTTCCCTGGCAGAGCC
TAGAAGAGAAACTAAGGGACTCGTCAGGCTCCGAGCTGCTGCTGGATATT
TTGCAGAAGCACGAGGCTGTCCACACGGAGCCGTTGGACGAGCTGTACCA
GGCGCTGGCCGAGGTCCTGACGGCCGAGGACCCCACCCACTGCCACCGGA
GCTATCTG-CTGACGTGCTGTATTGTCCTGAAACGGTCCTCTCCCTGGTT
GGGGTCCTGCGGAAGCTCTCCACCTGCCGGAAGGACCAGCGGGCTCCTGA
TGCCTACATTGCCTTCACCATCCGCAACCCGGAGACGTGCCAGCTGTTCA
CCACGGAGCTGGGCCAGGCTGGGATCCCGTGGGAAGAGGTGCCTTGTCAT
GACCAGAAACTGTTTCCCTACGAAGAGCACTCGGAGATGGCGA-------
-------TTCTGA

>G3-H2
ATGCCTGGTGCTTTCTCTCAGAACTCATCAAAAAGTCCTCAG------GA
GGCTCAGTCACACTCTCCAAGAGCACAGCCATCATCTCCC----------
--------------------------------------------------
ACGGTACCACAGGCCTGGTCACATGGGATGCCGCCCTCTACCTTGCAGAA
TGGG---------------------------CCATCGAGAACCCGGCAGC
CTTCATTAACAGACGTGCTGTATTGCCCAGAAGCCATCGTGTCGCTGGTC
GGGGTCCTGCAGAGGCTGGCTGCCTGCCGGGAGCACAAGCGGGCTCCTGA
GGTCTACGTGGCCTTTACCGTCCGCAACCCAGAGACGTGCCAGCTGTTCA
CCACCGAGCTAGGCCGGGATGGGATCAGATGGGAAGCGGAAGCTCATCAT
GACCAGAAACTGTTTCCCTATGGAGAGCACTTGGAGATGGCAATGCTGAA
CCTCACACTGTAG
#---------------------------------------
#---------------------------------------

#=======================================
#
# Aligned_sequences: 2
# 1: C1-002
# 2: G2-Co
# Matrix: /home/BLOSUM62.txt
# GapOpen_penalty: -11.0
# GapExtend_penalty: -1.0
# FSopen_penalty: -30.0
# FSextend_penalty: -1.0
# Execution_time: 243.724718094
#
# Length:         516
# Identity NT:    243/516 47.1%
# Identity AA:    384/1032 37.2%
# Gapopen:        8/516 1.6%
# Gaps:           69/516 13.4%
# FSopen:         0/516 0.0%
# FrameShift:     0/516 0.0%
# Score: 140.0
#
#
#=======================================

>C1-002
ATGGCGCCCGAGGAGAACGCGGGGAGCGAACTCTTGCTGCAGAGTTTCAA
GCGCCGCTTCCTGGCAGCGCGCGCCCTGCGCTCCTTCCGCTGGCAGAGCT
TAGAAGCAAAGTTAAGAGACTCATCAGATTCTGAGCTGCTGCGGGATATT
TTGCAGAAGCACGAGGCTGTCCACACAGAGCCTTTGGATGAGCTGTACGA
GGTGCTGGTGGAGACCCTGATGGCCAAGGAGTCCACCCAGGGCCACCGGA
GCTATTTGCTGACGTGCTGTATTGCCCAGAAGCCATCGTGTCGCTGGTCG
GGGTCCTGCGGAGGCTGG---CTGCCTGCCGGGAGCACCAGCGGGCTCCT
CAATTCTACATGGCCCTTACCGTCTGCAACCCAGAGATGTGCCAGCTGTT
CACCACCGAGCTATGCTGGA------CTGGGATCAGATGGGAAGCGGAAG
CTCATCATGACCAGAAACTGTTTCCCTACA---------GAGAGCACTTG
GAGATGGCAAAGCTGA

>G2-Co
ATGGCGCAGGAGGAGAGAGCGGATGCCGCGCGCCTGCTGCGGGGTTTCGA
GCGCCGCTTCTTGGCGGCGCGCGCCCTGCGCTCCTTTCCCTGGCAGAGCC
TAGAAGAGAAACTAAGGGACTCGTCAGGCTCCGAGCTGCTGCTGGATATT
TTGCAGAAG---------ACCGTGAAGCACCCTCTG--------------
-------------TGCGTGAAGCACCCACCATCAGTGAAGTATTCCCGGA
GCTTTCTCTCTGAG------CTCATCAGAAAGCCTTCAGGTGACTCGGTC
ACCCTCTGCGAGAGCACGGCCATCGTGTCTCATGGGACCACAGGCCTGGT
C------ACGTGGAACGCCGCGCTCTACCTGGCCGAGTGGGCCGTGGAGA
ACCCAGCGGTCTTCGCTCACAGTCTAAGCGGTATACCCCCGCGGGCCCAG
CTGGCGGGCGGGAGGGGCCCTGTCCCCACAGGAAGGAAACCAGAAGTCTG
G---GGCAGAGTCAGG
#---------------------------------------
#---------------------------------------

#=======================================
#
# Aligned_sequences: 2
# 1: G1-H3
# 2: G3-H2
# Matrix: /home/BLOSUM62.txt
# GapOpen_penalty: -11.0
# GapExtend_penalty: -1.0
# FSopen_penalty: -30.0
# FSextend_penalty: -1.0
# Execution_time: 243.544457197
#
# Length:         512
# Identity NT:    293/512 57.2%
# Identity AA:    537/1024 52.4%
# Gapopen:        4/512 0.8%
# Gaps:           106/512 20.7%
# FSopen:         1/512 0.2%
# FrameShift:     235/512 45.9%
# Score: 157.0
#
#
#=======================================

>G1-H3
ATGGCGCCCGAGGAGAACGCGGGGACCGAACTCTTGCTGCAGGGTTTTGA
GCGCCGCTTCCTGGCGGTGCGCACACTGCGCTCCTTCCCCTGGCAGAGCT
TAGAGGCAAAGTTAAGAGACTCATCAGATTCTGAGCTGCTGCGGGATATT
TTGCAGAAGCACGAGGCTGTCCACACGGAGCCTTTGGACAAACTGTACGA
GGTGCTCGCGGAGACTCTGATGGCCAAGGAGTCCACCCAGGGCCACCGGA
GCTATTTGCTGACGTGCTGTATTGCCCAGAAGCCATCGTGTCGCTGGTCG
GGGTCCTGCAGAGGCTGGCTGCCTGCCGGGAGCACAAGCGGGCTCCTGAG
GTCTACGTGGCCTTTACCGTCCGCAACCCAGAGACATGCCAGCTGTTCAC
CACCGAGCTAGGCCGGGATGGGATCAGATGGGAAGCGGAAGCTCATCATG
ACCAGAAACTGTTTCCCTATGGAGAGCACTTGGAGATGGCAATGC-----
---------TGA

>G3-H2
ATGCCT--------------------------------------------
----------------------------GGTGCTTTCTCTCAGAACTCAT
CAAAAAGTCCTCAGGAGGCTCAGTCACACTCTCCA---------------
---AGAGCACAGCCATCATCTCCCACGGTACCACAGGCCTGGTCACATGG
GATGCCGCCCTCTACCTTGCAGAATGGGCCATCGAGAACCCGGCAGCCTT
CATTAACA--GACGTGCTGTATTGCCCAGAAGCCATCGTGTCGCTGGTCG
GGGTCCTGCAGAGGCTGGCTGCCTGCCGGGAGCACAAGCGGGCTCCTGAG
GTCTACGTGGCCTTTACCGTCCGCAACCCAGAGACGTGCCAGCTGTTCAC
CACCGAGCTAGGCCGGGATGGGATCAGATGGGAAGCGGAAGCTCATCATG
ACCAGAAACTGTTTCCCTATGGAGAGCACTTGGAGATGGCAATGCTGAAC
CTCACACTGTAG
#---------------------------------------
#---------------------------------------

#=======================================
#
# Aligned_sequences: 2
# 1: G2-H1
# 2: G2-R
# Matrix: /home/BLOSUM62.txt
# GapOpen_penalty: -11.0
# GapExtend_penalty: -1.0
# FSopen_penalty: -30.0
# FSextend_penalty: -1.0
# Execution_time: 242.529222012
#
# Length:         462
# Identity NT:    364/462 78.8%
# Identity AA:    660/924 71.4%
# Gapopen:        0/462 0.0%
# Gaps:           0/462 0.0%
# FSopen:         0/462 0.0%
# FrameShift:     0/462 0.0%
# Score: 534.0
#
#
#=======================================

>G2-H1
ATGGCGCCCGAGGAGAACGCGGGGAGCGAACTCTTGCTGCAGAGTTTCAA
GCGCCGCTTCCTGGCAGCGCGCGCCCTGCGCTCCTTCCGCTGGCAGAGCT
TAGAAGCAAAGTTAAGAGACTCATCAGATTCTGAGCTGCTGCGGGATATT
TTGCAGAAGACTGTGAAGCATCCTGTGTGTGTGAAGCACCCGCCGTCAGT
CAAGTATGCCCGGTGCTTTCTCTCAGAACTCATCAAAAAGCCCTCGGGAG
GCTCAGTCACACTCTCCAAGAGCACAGCCATCATCTCCCACGGCATCACA
GTCCTGGTCACATGGGATGCCGCCCTCTACCTTGCAGAATGGGCCATCGA
GAACCCAGCAGCCTTCACTGATAGACGTGCTGTATTGCCCAGAAGCCATC
GTGTCGCTGGTCGGGGTCCTGCGGAGGCTGGCTGCCTGCCGGGAGCACCA
GCGGGCTCCTCA

>G2-R
ATGGCGCCTGAGGACCACGAGGGGGCCACGTCTCTGCTGCAGAGTTTCGA
GCGCCGCTTCCTGGCGGCTCGCGCGCTGCCCTCTTTTCCCTGGCAGAGCC
TAGAAGAAAAACTAAGGGAGCCCTCAGGTTCTGAGCTGTTGCTGGCTATT
TTGCAGAAGACTGTGAAGCACCCTGTGTGTGTCCAGCATGGGCCCTCTCT
GAAGTATTCCCGCTGCTTTCTCTCGAAGCTCATCAAAAAGCCTTCAGGAG
ACTCAGTCACACTCTCTGAGAGCACAGCCATCGTGTCCCATGGCACCACA
GGCTTGGTTACATGGGACGCTGCTCTCTACCTGGCAGAATGGGCCATCGA
GAACCCAGCAGCCTTCACTGACAGATGTACTGTACTGCGGGGAAGTGACA
CTGTCACTGGTCAGGGTCCTGAGGATGCTCACTGACTGCCAGAGGAAGAA
GGCTCCTGACGT
#---------------------------------------
#---------------------------------------

#=======================================
#
# Aligned_sequences: 2
# 1: C1-002
# 2: G1-R
# Matrix: /home/BLOSUM62.txt
# GapOpen_penalty: -11.0
# GapExtend_penalty: -1.0
# FSopen_penalty: -30.0
# FSextend_penalty: -1.0
# Execution_time: 244.193011999
#
# Length:         498
# Identity NT:    364/498 73.1%
# Identity AA:    582/996 58.4%
# Gapopen:        1/498 0.2%
# Gaps:           3/498 0.6%
# FSopen:         0/498 0.0%
# FrameShift:     0/498 0.0%
# Score: 411.0
#
#
#=======================================

>C1-002
ATGGCGCCCGAGGAGAACGCGGGGAGCGAACTCTTGCTGCAGAGTTTCAA
GCGCCGCTTCCTGGCAGCGCGCGCCCTGCGCTCCTTCCGCTGGCAGAGCT
TAGAAGCAAAGTTAAGAGACTCATCAGATTCTGAGCTGCTGCGGGATATT
TTGCAGAAGCACGAGGCTGTCCACACAGAGCCTTTGGATGAGCTGTACGA
GGTGCTGGTGGAGACCCTGATGGCCAAGGAGTCCACCCAGGGCCACCGGA
GCTATTTGCTGACGTGCTGTATTGCCCAGAAGCCATCGTGTCGCTGGTCG
GGGTCCTGCGGAGGCTGGCTGCCTGCCGGGAGCACCAGCGGGCTCCTCAA
TTCTACATGGCCCTTACCGTCTGCAACCCAGAGATGTGCCAGCTGTTCAC
CACCGAGCTATGCTGGACTGGGATCAGATGGGAAGCGGAAGCTCATCATG
ACCAGAAACTGTTTCCCTACAGAGAGCACTTGGAGATGGCAAAGCTGA

>G1-R
ATGGCGCCTGAGGACCACGAGGGGGCCACGTCTCTGCTGCAGAGTTTCGA
GCGCCGCTTCCTGGCGGCTCGCGCGCTGCCCTCTTTTCCCTGGCAGAGCC
TAGAAGAAAAACTAAGGGAGCCCTCAGGTTCTGAGCTGTTGCTGGCTATT
TTGCAGAAGCATGAGGCCGTACCCATGGAGCCTTTGGATGCACTGTATGA
GGCGCTGGCAGAAGTTCTGATGGCCAGAGAGTCCACCCAGTGCCACCGGA
GCTATTTGCTGATGTACTGTACTGCGGGGAAGTGACACTGTCACTGGTCA
GGGTCCTGAGGATGCTCACTGACTGCCAGAGGAAGAAGG---CTCCTGAC
GTCTATGTGGCCTATACGATCCGCAGCCAGGACACGGGCAAGCTGTTCAT
CACAGAGCTGGACCGCGCTGGGATACACTGGGAAGAGGTGGCCCCTCACA
CTGGCAAACTGTTCCCTTATGAAGAGCATTCGGCCATCGTAATCCTGA
#---------------------------------------
#---------------------------------------

#=======================================
#
# Aligned_sequences: 2
# 1: C1-002
# 2: G1-Ch
# Matrix: /home/BLOSUM62.txt
# GapOpen_penalty: -11.0
# GapExtend_penalty: -1.0
# FSopen_penalty: -30.0
# FSextend_penalty: -1.0
# Execution_time: 244.458600044
#
# Length:         498
# Identity NT:    481/498 96.6%
# Identity AA:    924/996 92.8%
# Gapopen:        0/498 0.0%
# Gaps:           0/498 0.0%
# FSopen:         0/498 0.0%
# FrameShift:     0/498 0.0%
# Score: 807.0
#
#
#=======================================

>C1-002
ATGGCGCCCGAGGAGAACGCGGGGAGCGAACTCTTGCTGCAGAGTTTCAA
GCGCCGCTTCCTGGCAGCGCGCGCCCTGCGCTCCTTCCGCTGGCAGAGCT
TAGAAGCAAAGTTAAGAGACTCATCAGATTCTGAGCTGCTGCGGGATATT
TTGCAGAAGCACGAGGCTGTCCACACAGAGCCTTTGGATGAGCTGTACGA
GGTGCTGGTGGAGACCCTGATGGCCAAGGAGTCCACCCAGGGCCACCGGA
GCTATTTGCTGACGTGCTGTATTGCCCAGAAGCCATCGTGTCGCTGGTCG
GGGTCCTGCGGAGGCTGGCTGCCTGCCGGGAGCACCAGCGGGCTCCTCAA
TTCTACATGGCCCTTACCGTCTGCAACCCAGAGATGTGCCAGCTGTTCAC
CACCGAGCTATGCTGGACTGGGATCAGATGGGAAGCGGAAGCTCATCATG
ACCAGAAACTGTTTCCCTACAGAGAGCACTTGGAGATGGCAAAGCTGA

>G1-Ch
ATGGCGCCCGAGGAGAACGCGGGGAGCGAACTCTTGCTGCAGAGTTTCAA
GCGCCGCTTCCTGGCGGCGCGCGCCCTGCGCTCCTTCCCCTGGCAGAGCT
TAGAAGCAAAGTTAAGTGACCCATCAGATTCTGAGCTTCTGTGGGATATT
TTGCAGAAGCACGAGGCTGTCCACACAGAGCCTTTGGACGAGCTGTACAA
GGCGTTGGCGGAGACCCTGATGGCCAAGGAGTCCACCCAGGGCCACCGGA
GCTATTTGCTGATGTGCTGTATTGCCCAGAAGCCATCGTGTCGCTGGTCG
GGGTCCTGCAGAGGCTGGCTGCCTGCCGGGAGCACCAGCGGGCTCCTCAA
GTCTACATGGCCCTTACCGTCCGCAACCCAGAGACGTGCCAGCTGTTCAC
CACCGAGCTATGCTGGACTGGGATCAGATGGGAAGCGGAAGCTCATCATG
ACCAGAAACTGTTTCCCTACAGAGAGCACTTGGAGATGGCAATGCTGA
#---------------------------------------
#---------------------------------------

#=======================================
#
# Aligned_sequences: 2
# 1: G1-Ch
# 2: G1-M
# Matrix: /home/BLOSUM62.txt
# GapOpen_penalty: -11.0
# GapExtend_penalty: -1.0
# FSopen_penalty: -30.0
# FSextend_penalty: -1.0
# Execution_time: 244.555493116
#
# Length:         498
# Identity NT:    360/498 72.3%
# Identity AA:    582/996 58.4%
# Gapopen:        1/498 0.2%
# Gaps:           3/498 0.6%
# FSopen:         0/498 0.0%
# FrameShift:     0/498 0.0%
# Score: 411.0
#
#
#=======================================

>G1-Ch
ATGGCGCCCGAGGAGAACGCGGGGAGCGAACTCTTGCTGCAGAGTTTCAA
GCGCCGCTTCCTGGCGGCGCGCGCCCTGCGCTCCTTCCCCTGGCAGAGCT
TAGAAGCAAAGTTAAGTGACCCATCAGATTCTGAGCTTCTGTGGGATATT
TTGCAGAAGCACGAGGCTGTCCACACAGAGCCTTTGGACGAGCTGTACAA
GGCGTTGGCGGAGACCCTGATGGCCAAGGAGTCCACCCAGGGCCACCGGA
GCTATTTGCTGATGTGCTGTATTGCCCAGAAGCCATCGTGTCGCTGGTCG
GGGTCCTGCAGAGGCTGGCTGCCTGCCGGGAGCACCAGCGGGCTCCTCAA
GTCTACATGGCCCTTACCGTCCGCAACCCAGAGACGTGCCAGCTGTTCAC
CACCGAGCTATGCTGGACTGGGATCAGATGGGAAGCGGAAGCTCATCATG
ACCAGAAACTGTTTCCCTACAGAGAGCACTTGGAGATGGCAATGCTGA

>G1-M
ATGGCGCCTGAGGACCACGAGGGGGCCACGTCTCTGCTGCAGAGTTTCGA
GCGCCGCTTCCTGGCGGCTCGCGCGCTGCCCTCCTTTCCCTGGCAGAGCC
TAGAAGAAAAACTAAAGGACCCCTCGGGTTCTGAGCTGTTGCTGGCTATT
CTGCAGAGGCATGAGGCTGTACCCACGGAGCCTTTGGATGCACTGTATGA
GGCGTTGGCAGAGGTTCTGATGACCCAAGAGTCCACCCAGTGCCACCGGA
GCTATTTGCTGATGTACTGTACTGCTGGGAGATGACACTGTCACTGGTCA
GGGTCCTGAAGATGCTCGAGGACTGCCAGAGGAAGAGCG---CTCCTGAT
GTCTATGTAGCCTATACTATCCGCAGCCAGGACACAGGCAAGCTGTTCAT
CGAAGAGCTGGACCGTGCTGGAATCTACTGGGAAGAGGTGCCCCCTCACA
CTGGCAAACTGTTCCCTTACGAAGAGCATTCAGCCATCGTAATCCTGA
#---------------------------------------
#---------------------------------------

#=======================================
#
# Aligned_sequences: 2
# 1: G1-H2
# 2: G1-M
# Matrix: /home/BLOSUM62.txt
# GapOpen_penalty: -11.0
# GapExtend_penalty: -1.0
# FSopen_penalty: -30.0
# FSextend_penalty: -1.0
# Execution_time: 244.631275177
#
# Length:         498
# Identity NT:    362/498 72.7%
# Identity AA:    540/996 54.2%
# Gapopen:        1/498 0.2%
# Gaps:           3/498 0.6%
# FSopen:         0/498 0.0%
# FrameShift:     0/498 0.0%
# Score: 372.0
#
#
#=======================================

>G1-H2
ATGGCGCCCGAGGAGAACGCGGGGACCGAACTCTTGCTGCAGGGTTTTGA
GCGCCGCTTCCTGGCGGTGCGCACACTGCGCTCCTTCCCCTGGCAGAGCT
TAGAGGCAAAGTTAAGAGACTCATCAGATTCTGAGCTGCTGCGGGATATT
TTGCAGAAGCACGAGGCTGTCCACACGGAGCCTTTGGACAAACTGTACGA
GGTGCTCACGGAGACTCTGATGGCCAAGGAGTCCACCCAGGGCCACCGGA
GCTATTTGCTGACGTGCTGTATTGCCCAGAAGCCATCGTGTCGCTGGTCG
GGGTCCTGCAGAGGCTGGCTGCCTGCCGGGAGCACAAGCGGGCTCCTGAG
GTCTACGTGGCCTTTACCGTCCGCAACCCAGAGACGTGCCAGCTGTTCAC
CACCGAGCTAGGCCGGGATGGGATCAGATGGGAAGCGGAAGCTCATCATG
ACCAGAAACTGTTTCCCTATGGAGAGCACTTGGAGATGGCAATGCTGA

>G1-M
ATGGCGCCTGAGGACCACGAGGGGGCCACGTCTCTGCTGCAGAGTTTCGA
GCGCCGCTTCCTGGCGGCTCGCGCGCTGCCCTCCTTTCCCTGGCAGAGCC
TAGAAGAAAAACTAAAGGACCCCTCGGGTTCTGAGCTGTTGCTGGCTATT
CTGCAGAGGCATGAGGCTGTACCCACGGAGCCTTTGGATGCACTGTATGA
GGCGTTGGCAGAGGTTCTGATGACCCAAGAGTCCACCCAGTGCCACCGGA
GCTATTTGCTGATGTACTGTACTGCTGGGAGATGACACTGTCACTGGTCA
GGGTCCTGAAGATGCTCGAGGACTGCCAGAGGAAGAGCG---CTCCTGAT
GTCTATGTAGCCTATACTATCCGCAGCCAGGACACAGGCAAGCTGTTCAT
CGAAGAGCTGGACCGTGCTGGAATCTACTGGGAAGAGGTGCCCCCTCACA
CTGGCAAACTGTTCCCTTACGAAGAGCATTCAGCCATCGTAATCCTGA
#---------------------------------------
#---------------------------------------

#=======================================
#
# Aligned_sequences: 2
# 1: G1-R
# 2: G1-Co
# Matrix: /home/BLOSUM62.txt
# GapOpen_penalty: -11.0
# GapExtend_penalty: -1.0
# FSopen_penalty: -30.0
# FSextend_penalty: -1.0
# Execution_time: 244.288291931
#
# Length:         498
# Identity NT:    375/498 75.3%
# Identity AA:    588/996 59.0%
# Gapopen:        1/498 0.2%
# Gaps:           3/498 0.6%
# FSopen:         0/498 0.0%
# FrameShift:     0/498 0.0%
# Score: 411.0
#
#
#=======================================

>G1-R
ATGGCGCCTGAGGACCACGAGGGGGCCACGTCTCTGCTGCAGAGTTTCGA
GCGCCGCTTCCTGGCGGCTCGCGCGCTGCCCTCTTTTCCCTGGCAGAGCC
TAGAAGAAAAACTAAGGGAGCCCTCAGGTTCTGAGCTGTTGCTGGCTATT
TTGCAGAAGCATGAGGCCGTACCCATGGAGCCTTTGGATGCACTGTATGA
GGCGCTGGCAGAAGTTCTGATGGCCAGAGAGTCCACCCAGTGCCACCGGA
GCTATTTGCTGATGTACTGTACTGCGGGGAAGTGACACTGTCACTGGTCA
GGGTCCTGAGGATGCTCACTGACTGCC---AGAGGAAGAAGGCTCCTGAC
GTCTATGTGGCCTATACGATCCGCAGCCAGGACACGGGCAAGCTGTTCAT
CACAGAGCTGGACCGCGCTGGGATACACTGGGAAGAGGTGGCCCCTCACA
CTGGCAAACTGTTCCCTTATGAAGAGCATTCGGCCATCGTAATCCTGA

>G1-Co
ATGGCGCAGGAGGAGAGAGCGGATGCCGCGCGCCTGCTGCGGGGTTTCGA
GCGCCGCTTCTTGGCGGCGCGCGCCCTGCGCTCCTTTCCCTGGCAGAGCC
TAGAAGAGAAACTAAGGGACTCGTCAGGCTCCGAGCTGCTGCTGGATATT
TTGCAGAAGCACGAGGCTGTCCACACGGAGCCGTTGGACGAGCTGTACCA
GGCGCTGGCCGAGGTCCTGACGGCCGAGGACCCCACCCACTGCCACCGGA
GCTATCTGCTGACGTGCTGTATTGTCCTGAAACGGTCCTCTCCCTGGTTG
GGGTCCTGCGGAAGCTCTCCACCTGCCGGAAGGACCAGCGGGCTCCTGAT
GCCTACATTGCCTTCACCATCCGCAACCCGGAGACGTGCCAGCTGTTCAC
CACGGAGCTGGGCCAGGCTGGGATCCCGTGGGAAGAGGTGCCTTGTCATG
ACCAGAAACTGTTTCCCTACGAAGAGCACTCGGAGATGGCGATTCTGA
#---------------------------------------
#---------------------------------------

#=======================================
#
# Aligned_sequences: 2
# 1: C1-002
# 2: G1-H3
# Matrix: /home/BLOSUM62.txt
# GapOpen_penalty: -11.0
# GapExtend_penalty: -1.0
# FSopen_penalty: -30.0
# FSextend_penalty: -1.0
# Execution_time: 244.886363029
#
# Length:         498
# Identity NT:    464/498 93.2%
# Identity AA:    906/996 91.0%
# Gapopen:        0/498 0.0%
# Gaps:           0/498 0.0%
# FSopen:         0/498 0.0%
# FrameShift:     0/498 0.0%
# Score: 798.0
#
#
#=======================================

>C1-002
ATGGCGCCCGAGGAGAACGCGGGGAGCGAACTCTTGCTGCAGAGTTTCAA
GCGCCGCTTCCTGGCAGCGCGCGCCCTGCGCTCCTTCCGCTGGCAGAGCT
TAGAAGCAAAGTTAAGAGACTCATCAGATTCTGAGCTGCTGCGGGATATT
TTGCAGAAGCACGAGGCTGTCCACACAGAGCCTTTGGATGAGCTGTACGA
GGTGCTGGTGGAGACCCTGATGGCCAAGGAGTCCACCCAGGGCCACCGGA
GCTATTTGCTGACGTGCTGTATTGCCCAGAAGCCATCGTGTCGCTGGTCG
GGGTCCTGCGGAGGCTGGCTGCCTGCCGGGAGCACCAGCGGGCTCCTCAA
TTCTACATGGCCCTTACCGTCTGCAACCCAGAGATGTGCCAGCTGTTCAC
CACCGAGCTATGCTGGACTGGGATCAGATGGGAAGCGGAAGCTCATCATG
ACCAGAAACTGTTTCCCTACAGAGAGCACTTGGAGATGGCAAAGCTGA

>G1-H3
ATGGCGCCCGAGGAGAACGCGGGGACCGAACTCTTGCTGCAGGGTTTTGA
GCGCCGCTTCCTGGCGGTGCGCACACTGCGCTCCTTCCCCTGGCAGAGCT
TAGAGGCAAAGTTAAGAGACTCATCAGATTCTGAGCTGCTGCGGGATATT
TTGCAGAAGCACGAGGCTGTCCACACGGAGCCTTTGGACAAACTGTACGA
GGTGCTCGCGGAGACTCTGATGGCCAAGGAGTCCACCCAGGGCCACCGGA
GCTATTTGCTGACGTGCTGTATTGCCCAGAAGCCATCGTGTCGCTGGTCG
GGGTCCTGCAGAGGCTGGCTGCCTGCCGGGAGCACAAGCGGGCTCCTGAG
GTCTACGTGGCCTTTACCGTCCGCAACCCAGAGACATGCCAGCTGTTCAC
CACCGAGCTAGGCCGGGATGGGATCAGATGGGAAGCGGAAGCTCATCATG
ACCAGAAACTGTTTCCCTATGGAGAGCACTTGGAGATGGCAATGCTGA
#---------------------------------------
#---------------------------------------

#=======================================
#
# Aligned_sequences: 2
# 1: C1-002
# 2: G1-H2
# Matrix: /home/BLOSUM62.txt
# GapOpen_penalty: -11.0
# GapExtend_penalty: -1.0
# FSopen_penalty: -30.0
# FSextend_penalty: -1.0
# Execution_time: 244.934010029
#
# Length:         498
# Identity NT:    464/498 93.2%
# Identity AA:    906/996 91.0%
# Gapopen:        0/498 0.0%
# Gaps:           0/498 0.0%
# FSopen:         0/498 0.0%
# FrameShift:     0/498 0.0%
# Score: 798.0
#
#
#=======================================

>C1-002
ATGGCGCCCGAGGAGAACGCGGGGAGCGAACTCTTGCTGCAGAGTTTCAA
GCGCCGCTTCCTGGCAGCGCGCGCCCTGCGCTCCTTCCGCTGGCAGAGCT
TAGAAGCAAAGTTAAGAGACTCATCAGATTCTGAGCTGCTGCGGGATATT
TTGCAGAAGCACGAGGCTGTCCACACAGAGCCTTTGGATGAGCTGTACGA
GGTGCTGGTGGAGACCCTGATGGCCAAGGAGTCCACCCAGGGCCACCGGA
GCTATTTGCTGACGTGCTGTATTGCCCAGAAGCCATCGTGTCGCTGGTCG
GGGTCCTGCGGAGGCTGGCTGCCTGCCGGGAGCACCAGCGGGCTCCTCAA
TTCTACATGGCCCTTACCGTCTGCAACCCAGAGATGTGCCAGCTGTTCAC
CACCGAGCTATGCTGGACTGGGATCAGATGGGAAGCGGAAGCTCATCATG
ACCAGAAACTGTTTCCCTACAGAGAGCACTTGGAGATGGCAAAGCTGA

>G1-H2
ATGGCGCCCGAGGAGAACGCGGGGACCGAACTCTTGCTGCAGGGTTTTGA
GCGCCGCTTCCTGGCGGTGCGCACACTGCGCTCCTTCCCCTGGCAGAGCT
TAGAGGCAAAGTTAAGAGACTCATCAGATTCTGAGCTGCTGCGGGATATT
TTGCAGAAGCACGAGGCTGTCCACACGGAGCCTTTGGACAAACTGTACGA
GGTGCTCACGGAGACTCTGATGGCCAAGGAGTCCACCCAGGGCCACCGGA
GCTATTTGCTGACGTGCTGTATTGCCCAGAAGCCATCGTGTCGCTGGTCG
GGGTCCTGCAGAGGCTGGCTGCCTGCCGGGAGCACAAGCGGGCTCCTGAG
GTCTACGTGGCCTTTACCGTCCGCAACCCAGAGACGTGCCAGCTGTTCAC
CACCGAGCTAGGCCGGGATGGGATCAGATGGGAAGCGGAAGCTCATCATG
ACCAGAAACTGTTTCCCTATGGAGAGCACTTGGAGATGGCAATGCTGA
#---------------------------------------
#---------------------------------------

#=======================================
#
# Aligned_sequences: 2
# 1: G1-Ch
# 2: G1-H3
# Matrix: /home/BLOSUM62.txt
# GapOpen_penalty: -11.0
# GapExtend_penalty: -1.0
# FSopen_penalty: -30.0
# FSextend_penalty: -1.0
# Execution_time: 244.913727999
#
# Length:         498
# Identity NT:    465/498 93.4%
# Identity AA:    894/996 89.8%
# Gapopen:        0/498 0.0%
# Gaps:           0/498 0.0%
# FSopen:         0/498 0.0%
# FrameShift:     0/498 0.0%
# Score: 800.0
#
#
#=======================================

>G1-Ch
ATGGCGCCCGAGGAGAACGCGGGGAGCGAACTCTTGCTGCAGAGTTTCAA
GCGCCGCTTCCTGGCGGCGCGCGCCCTGCGCTCCTTCCCCTGGCAGAGCT
TAGAAGCAAAGTTAAGTGACCCATCAGATTCTGAGCTTCTGTGGGATATT
TTGCAGAAGCACGAGGCTGTCCACACAGAGCCTTTGGACGAGCTGTACAA
GGCGTTGGCGGAGACCCTGATGGCCAAGGAGTCCACCCAGGGCCACCGGA
GCTATTTGCTGATGTGCTGTATTGCCCAGAAGCCATCGTGTCGCTGGTCG
GGGTCCTGCAGAGGCTGGCTGCCTGCCGGGAGCACCAGCGGGCTCCTCAA
GTCTACATGGCCCTTACCGTCCGCAACCCAGAGACGTGCCAGCTGTTCAC
CACCGAGCTATGCTGGACTGGGATCAGATGGGAAGCGGAAGCTCATCATG
ACCAGAAACTGTTTCCCTACAGAGAGCACTTGGAGATGGCAATGCTGA

>G1-H3
ATGGCGCCCGAGGAGAACGCGGGGACCGAACTCTTGCTGCAGGGTTTTGA
GCGCCGCTTCCTGGCGGTGCGCACACTGCGCTCCTTCCCCTGGCAGAGCT
TAGAGGCAAAGTTAAGAGACTCATCAGATTCTGAGCTGCTGCGGGATATT
TTGCAGAAGCACGAGGCTGTCCACACGGAGCCTTTGGACAAACTGTACGA
GGTGCTCGCGGAGACTCTGATGGCCAAGGAGTCCACCCAGGGCCACCGGA
GCTATTTGCTGACGTGCTGTATTGCCCAGAAGCCATCGTGTCGCTGGTCG
GGGTCCTGCAGAGGCTGGCTGCCTGCCGGGAGCACAAGCGGGCTCCTGAG
GTCTACGTGGCCTTTACCGTCCGCAACCCAGAGACATGCCAGCTGTTCAC
CACCGAGCTAGGCCGGGATGGGATCAGATGGGAAGCGGAAGCTCATCATG
ACCAGAAACTGTTTCCCTATGGAGAGCACTTGGAGATGGCAATGCTGA
#---------------------------------------
#---------------------------------------

#=======================================
#
# Aligned_sequences: 2
# 1: G1-R
# 2: G2-Ch
# Matrix: /home/BLOSUM62.txt
# GapOpen_penalty: -11.0
# GapExtend_penalty: -1.0
# FSopen_penalty: -30.0
# FSextend_penalty: -1.0
# Execution_time: 244.459130049
#
# Length:         516
# Identity NT:    230/516 44.6%
# Identity AA:    390/1032 37.8%
# Gapopen:        9/516 1.7%
# Gaps:           75/516 14.5%
# FSopen:         0/516 0.0%
# FrameShift:     0/516 0.0%
# Score: 135.0
#
#
#=======================================

>G1-R
ATGGCGCCTGAGGACCACGAGGGGGCCACGTCTCTGCTGCAGAGTTTCGA
GCGCCGCTTCCTGGCGGCTCGCGCGCTGCCCTCTTTTCCCTGGCAGAGCC
TAGAAGAAAAACTAAGGGAGCCCTCAGGTTCTGAGCTGTTGCTGGCTATT
TTGCAG---------AAGCATGAGGCCGTACCCATGGAGCCTTTGGATGC
ACTGTAT---GAGGCGCTGGCAGAAGTTCTGATGGCCAGAGAGTCCACCC
AGTGCCACCGGAGCTATTTGCTGATGTACTGTACTGCGGGGAAGTGACAC
TGTCACTGGTCAGGGTCCTGAGGATGCTCA---CTGACTGCCAGAGGAAG
AAGGCTCCTGACGTCTATGTGGCCTATACGATCCGCAGCCAGGACACGGG
CAAGCTGTTCA------TCACAGAGCTGGACCGCGCTGGGATACACTGGG
AAGAGGTGGCCCCTCACACTGGCAAACTGTTCCCTTATGAAGAGCATTCG
GCCATCGTAATCCTGA

>G2-Ch
ATGGCGCCCGAGGAGAACGCGGGGAGCGAACTCTTGCTGCAGAGTTTCAA
GCGCCGCTTCCTGGCGGCGCGCGCCCTGCGCTCCTTCCCCTGGCAGAGCT
TAGAAGCAAAGTTAAGTGACCCATCAGATTCTGAGCTTCTGTGGGATATT
TTGCAGAAGAGACTGAAGCATCCTGTGTGTGTGAAGCACCCGCCGTCAGT
CAAGTATGCCCGGTGCTTTCTCTCAGTACTCATCAAAAAGCCCTCG----
-----GGAGGCTCAGTCACACTCTCCAAGAGCACAGCCATCATCTCCCAC
---------------------GGCATCACAGTCCTGGTCACATGGGATGC
CACCCTCTACCTTGCAGAATGGGCCATCTAGAACCCAGCAGCCTTCACTG
ATAGATGTGCTGTATTGCCCAGAAGCCATCGTGTCGCTGGT---------
---CGGGGTCCTGCAGAG---GCTGGCTGC---------CTGCCGGGAGC
ACCAGCGGGCTCCTCA
#---------------------------------------
#---------------------------------------

#=======================================
#
# Aligned_sequences: 2
# 1: G1-H3
# 2: G1-M
# Matrix: /home/BLOSUM62.txt
# GapOpen_penalty: -11.0
# GapExtend_penalty: -1.0
# FSopen_penalty: -30.0
# FSextend_penalty: -1.0
# Execution_time: 244.927475929
#
# Length:         498
# Identity NT:    364/498 73.1%
# Identity AA:    546/996 54.8%
# Gapopen:        1/498 0.2%
# Gaps:           3/498 0.6%
# FSopen:         0/498 0.0%
# FrameShift:     0/498 0.0%
# Score: 375.0
#
#
#=======================================

>G1-H3
ATGGCGCCCGAGGAGAACGCGGGGACCGAACTCTTGCTGCAGGGTTTTGA
GCGCCGCTTCCTGGCGGTGCGCACACTGCGCTCCTTCCCCTGGCAGAGCT
TAGAGGCAAAGTTAAGAGACTCATCAGATTCTGAGCTGCTGCGGGATATT
TTGCAGAAGCACGAGGCTGTCCACACGGAGCCTTTGGACAAACTGTACGA
GGTGCTCGCGGAGACTCTGATGGCCAAGGAGTCCACCCAGGGCCACCGGA
GCTATTTGCTGACGTGCTGTATTGCCCAGAAGCCATCGTGTCGCTGGTCG
GGGTCCTGCAGAGGCTGGCTGCCTGCCGGGAGCACAAGCGGGCTCCTGAG
GTCTACGTGGCCTTTACCGTCCGCAACCCAGAGACATGCCAGCTGTTCAC
CACCGAGCTAGGCCGGGATGGGATCAGATGGGAAGCGGAAGCTCATCATG
ACCAGAAACTGTTTCCCTATGGAGAGCACTTGGAGATGGCAATGCTGA

>G1-M
ATGGCGCCTGAGGACCACGAGGGGGCCACGTCTCTGCTGCAGAGTTTCGA
GCGCCGCTTCCTGGCGGCTCGCGCGCTGCCCTCCTTTCCCTGGCAGAGCC
TAGAAGAAAAACTAAAGGACCCCTCGGGTTCTGAGCTGTTGCTGGCTATT
CTGCAGAGGCATGAGGCTGTACCCACGGAGCCTTTGGATGCACTGTATGA
GGCGTTGGCAGAGGTTCTGATGACCCAAGAGTCCACCCAGTGCCACCGGA
GCTATTTGCTGATGTACTGTACTGCTGGGAGATGACACTGTCACTGGTCA
GGGTCCTGAAGATGCTCGAGGACTGCCAGAGGAAGAGCG---CTCCTGAT
GTCTATGTAGCCTATACTATCCGCAGCCAGGACACAGGCAAGCTGTTCAT
CGAAGAGCTGGACCGTGCTGGAATCTACTGGGAAGAGGTGCCCCCTCACA
CTGGCAAACTGTTCCCTTACGAAGAGCATTCAGCCATCGTAATCCTGA
#---------------------------------------
#---------------------------------------

#=======================================
#
# Aligned_sequences: 2
# 1: C1-002
# 2: G1-Co
# Matrix: /home/BLOSUM62.txt
# GapOpen_penalty: -11.0
# GapExtend_penalty: -1.0
# FSopen_penalty: -30.0
# FSextend_penalty: -1.0
# Execution_time: 245.331671953
#
# Length:         498
# Identity NT:    404/498 81.1%
# Identity AA:    702/996 70.5%
# Gapopen:        0/498 0.0%
# Gaps:           0/498 0.0%
# FSopen:         0/498 0.0%
# FrameShift:     0/498 0.0%
# Score: 570.0
#
#
#=======================================

>C1-002
ATGGCGCCCGAGGAGAACGCGGGGAGCGAACTCTTGCTGCAGAGTTTCAA
GCGCCGCTTCCTGGCAGCGCGCGCCCTGCGCTCCTTCCGCTGGCAGAGCT
TAGAAGCAAAGTTAAGAGACTCATCAGATTCTGAGCTGCTGCGGGATATT
TTGCAGAAGCACGAGGCTGTCCACACAGAGCCTTTGGATGAGCTGTACGA
GGTGCTGGTGGAGACCCTGATGGCCAAGGAGTCCACCCAGGGCCACCGGA
GCTATTTGCTGACGTGCTGTATTGCCCAGAAGCCATCGTGTCGCTGGTCG
GGGTCCTGCGGAGGCTGGCTGCCTGCCGGGAGCACCAGCGGGCTCCTCAA
TTCTACATGGCCCTTACCGTCTGCAACCCAGAGATGTGCCAGCTGTTCAC
CACCGAGCTATGCTGGACTGGGATCAGATGGGAAGCGGAAGCTCATCATG
ACCAGAAACTGTTTCCCTACAGAGAGCACTTGGAGATGGCAAAGCTGA

>G1-Co
ATGGCGCAGGAGGAGAGAGCGGATGCCGCGCGCCTGCTGCGGGGTTTCGA
GCGCCGCTTCTTGGCGGCGCGCGCCCTGCGCTCCTTTCCCTGGCAGAGCC
TAGAAGAGAAACTAAGGGACTCGTCAGGCTCCGAGCTGCTGCTGGATATT
TTGCAGAAGCACGAGGCTGTCCACACGGAGCCGTTGGACGAGCTGTACCA
GGCGCTGGCCGAGGTCCTGACGGCCGAGGACCCCACCCACTGCCACCGGA
GCTATCTGCTGACGTGCTGTATTGTCCTGAAACGGTCCTCTCCCTGGTTG
GGGTCCTGCGGAAGCTCTCCACCTGCCGGAAGGACCAGCGGGCTCCTGAT
GCCTACATTGCCTTCACCATCCGCAACCCGGAGACGTGCCAGCTGTTCAC
CACGGAGCTGGGCCAGGCTGGGATCCCGTGGGAAGAGGTGCCTTGTCATG
ACCAGAAACTGTTTCCCTACGAAGAGCACTCGGAGATGGCGATTCTGA
#---------------------------------------
#---------------------------------------

#=======================================
#
# Aligned_sequences: 2
# 1: G1-H3
# 2: G1-Co
# Matrix: /home/BLOSUM62.txt
# GapOpen_penalty: -11.0
# GapExtend_penalty: -1.0
# FSopen_penalty: -30.0
# FSextend_penalty: -1.0
# Execution_time: 245.127337933
#
# Length:         498
# Identity NT:    407/498 81.7%
# Identity AA:    690/996 69.3%
# Gapopen:        0/498 0.0%
# Gaps:           0/498 0.0%
# FSopen:         0/498 0.0%
# FrameShift:     0/498 0.0%
# Score: 562.0
#
#
#=======================================

>G1-H3
ATGGCGCCCGAGGAGAACGCGGGGACCGAACTCTTGCTGCAGGGTTTTGA
GCGCCGCTTCCTGGCGGTGCGCACACTGCGCTCCTTCCCCTGGCAGAGCT
TAGAGGCAAAGTTAAGAGACTCATCAGATTCTGAGCTGCTGCGGGATATT
TTGCAGAAGCACGAGGCTGTCCACACGGAGCCTTTGGACAAACTGTACGA
GGTGCTCGCGGAGACTCTGATGGCCAAGGAGTCCACCCAGGGCCACCGGA
GCTATTTGCTGACGTGCTGTATTGCCCAGAAGCCATCGTGTCGCTGGTCG
GGGTCCTGCAGAGGCTGGCTGCCTGCCGGGAGCACAAGCGGGCTCCTGAG
GTCTACGTGGCCTTTACCGTCCGCAACCCAGAGACATGCCAGCTGTTCAC
CACCGAGCTAGGCCGGGATGGGATCAGATGGGAAGCGGAAGCTCATCATG
ACCAGAAACTGTTTCCCTATGGAGAGCACTTGGAGATGGCAATGCTGA

>G1-Co
ATGGCGCAGGAGGAGAGAGCGGATGCCGCGCGCCTGCTGCGGGGTTTCGA
GCGCCGCTTCTTGGCGGCGCGCGCCCTGCGCTCCTTTCCCTGGCAGAGCC
TAGAAGAGAAACTAAGGGACTCGTCAGGCTCCGAGCTGCTGCTGGATATT
TTGCAGAAGCACGAGGCTGTCCACACGGAGCCGTTGGACGAGCTGTACCA
GGCGCTGGCCGAGGTCCTGACGGCCGAGGACCCCACCCACTGCCACCGGA
GCTATCTGCTGACGTGCTGTATTGTCCTGAAACGGTCCTCTCCCTGGTTG
GGGTCCTGCGGAAGCTCTCCACCTGCCGGAAGGACCAGCGGGCTCCTGAT
GCCTACATTGCCTTCACCATCCGCAACCCGGAGACGTGCCAGCTGTTCAC
CACGGAGCTGGGCCAGGCTGGGATCCCGTGGGAAGAGGTGCCTTGTCATG
ACCAGAAACTGTTTCCCTACGAAGAGCACTCGGAGATGGCGATTCTGA
#---------------------------------------
#---------------------------------------

#=======================================
#
# Aligned_sequences: 2
# 1: G1-R
# 2: G2-H3
# Matrix: /home/BLOSUM62.txt
# GapOpen_penalty: -11.0
# GapExtend_penalty: -1.0
# FSopen_penalty: -30.0
# FSextend_penalty: -1.0
# Execution_time: 244.954154015
#
# Length:         525
# Identity NT:    223/525 42.5%
# Identity AA:    348/1050 33.1%
# Gapopen:        8/525 1.5%
# Gaps:           93/525 17.7%
# FSopen:         0/525 0.0%
# FrameShift:     0/525 0.0%
# Score: 129.0
#
#
#=======================================

>G1-R
ATGGCGCCTGAGGACCACGAGGGGGCCACGTCTCTGCTGCAGAGTTTCGA
GCGCCGCTTCCTGGCGGCTCGCGCGCTGCCCTCTTTTCCCTGGCAGAGCC
TAGAAGAAAAACTAAGGGAGCCCTCAGGTTCTGAGCTGTTGCTGGCTATT
TTGCAGAAG---------CATGAGGCCGTACCCATGGAGCCTTTGGATGC
ACTGTATGAG------GCGCTGGCAGAAGTTCTGATGGCCAGAGAGTCC-
--------ACCCAGTGCCACCGGAGCTATTTGCTGATGTACTGTACTGCG
GGGAAGTGACACTGTCACTGGTCAGGGTCCTGAGGATGCTCACTGACTGC
CAGAGGAAGAAGGCTCCTGACGTCTATGTGGCCTATACGATCCGCAGCCA
GG------ACACGGGCAAGCTGTTCATCACAGAGCTGGACCGCGCTGGGA
TACACTGGGAAGAGGTGGCCCCTCACACTGGCAAACTGTTCCCTTATGAA
GAGCATTCGGCCATCGTAATCCTGA

>G2-H3
ATGGCGCCCGAGGAGAACGCGGGGACCGAACTCTTGCTGCAGGGTTTTGA
GCGCCGCTTCCTGGCGGTGCGCACACTGCGCTCCTTCCCCTGGCAGAGCT
TAGAGGCAAAGTTAAGAGACTCATCAGATTCTGAGCTGCTGCGGGATATT
TTGCAGAAGACTGTGAGGCATCCTGTGTGTGTGAAGCACCCGCCGTCAGT
CAAGTATGCCTGGTGCTTTCTCTCAGAACTCATCAAAAAGTCCTCAGGAG
GCTCAGTCACACTCTCCAAGAGCACAGCCATCATCTCCCACGGTACCACA
GGC---------------------------------------CTGGTCAC
ATGGGATGCCGCCCTCTACCTTGCAGAATGGGCCATCGAGAACCCGGCAG
CCTTCATTAACAGACGTGCTGTATTGCCCAGAAGCCATCGTGTCGCTGGT
------------CGGGGTCCT---------GCAGAGGCTGGCTGCCTGCC
GGGAGCACAAGCGGGC---TCCTGA
#---------------------------------------
#---------------------------------------

#=======================================
#
# Aligned_sequences: 2
# 1: G1-Ch
# 2: G2-Ch
# Matrix: /home/BLOSUM62.txt
# GapOpen_penalty: -11.0
# GapExtend_penalty: -1.0
# FSopen_penalty: -30.0
# FSextend_penalty: -1.0
# Execution_time: 245.642894983
#
# Length:         528
# Identity NT:    250/528 47.3%
# Identity AA:    432/1056 40.9%
# Gapopen:        7/528 1.3%
# Gaps:           96/528 18.2%
# FSopen:         0/528 0.0%
# FrameShift:     0/528 0.0%
# Score: 220.0
#
#
#=======================================

>G1-Ch
ATGGCGCCCGAGGAGAACGCGGGGAGCGAACTCTTGCTGCAGAGTTTCAA
GCGCCGCTTCCTGGCGGCGCGCGCCCTGCGCTCCTTCCCCTGGCAGAGCT
TAGAAGCAAAGTTAAGTGACCCATCAGATTCTGAGCTTCTGTGGGATATT
TTGCAG---------AAGCACGAGGCTGTCCACACAGAGCCTTTGGACGA
GCTGTACAAGGCGTTGGCGGAGACCCTGATGGCCAAGGAGTCCACCCAGG
GCCACCGGAGCTATTTGCTGATGTGCTGTATTGCCCAG---------AAG
CCATCGTGTCGCTGGTCGGGGTCCTGCAGAGGCTGGCTGCCTGCCGGGAG
CACCAGCGGGCTCCTCAAGTCTACATGGCCCTTA------CCGTCCGCAA
CCCAGAGACGTGCCAGCTGTTCACCACCGAGCTAT------GCTGGACTG
GGATCAGATGGGAAGCGGAAGCTCATCATGACCAGAAACTGTTTCCCTAC
AGAGAGCACTTGGAGATGGCAATGCTGA

>G2-Ch
ATGGCGCCCGAGGAGAACGCGGGGAGCGAACTCTTGCTGCAGAGTTTCAA
GCGCCGCTTCCTGGCGGCGCGCGCCCTGCGCTCCTTCCCCTGGCAGAGCT
TAGAAGCAAAGTTAAGTGACCCATCAGATTCTGAGCTTCTGTGGGATATT
TTGCAGAAGAGACTGAAGCATCCTGTGTGTGTGAAGCACCCGCCGTCAGT
CAAGTATGCCCGGTGCTTTCTCTCAGTACTCATCAAAAAGCCCTCGGGAG
GCTCAGTCACACTCTCCAAGAGCACAGCCATCATCTCCCACGGCATCACA
GTCCTGGTCACATGGGATGCCACC--------------------------
----------CTCTACCTTGCAGAATGGGCCATCTAGAACCCAGCAGCCT
TCACTGATAGATGTGCTGTATTGCCCAGAAGCCATCGTGTCGCTGGTCGG
GGTCCT---------------------GCAGAGGCTGGCTGCCTGCCGGG
AGCACCAGCGGGCTCCTCA---------
#---------------------------------------
#---------------------------------------

#=======================================
#
# Aligned_sequences: 2
# 1: C1-002
# 2: B1-001
# Matrix: /home/BLOSUM62.txt
# GapOpen_penalty: -11.0
# GapExtend_penalty: -1.0
# FSopen_penalty: -30.0
# FSextend_penalty: -1.0
# Execution_time: 245.746914864
#
# Length:         525
# Identity NT:    255/525 48.6%
# Identity AA:    414/1050 39.4%
# Gapopen:        8/525 1.5%
# Gaps:           90/525 17.1%
# FSopen:         0/525 0.0%
# FrameShift:     0/525 0.0%
# Score: 193.0
#
#
#=======================================

>C1-002
ATGGCGCCCGAGGAGAACGCGGGGAGCGAACTCTTGCTGCAGAGTTTCAA
GCGCCGCTTCCTGGCAGCGCGCGCCCTGCGCTCCTTCCGCTGGCAGAGCT
TAGAAGCAAAGTTAAGAGACTCATCAGATTCTGAGCTGCTGCGGGATATT
TTGCAGAAG---------CACGAGGCTGTCCACACAGAGCCTTTGGATGA
GCTGTACGAGGTGCTGGTGGAGACCCTGATGGCCAAGGAGTCCACCCAGG
GCCACCGGAGCTATTTGCTGACGTGCTGTATTGCCCAGAAGCCATCGTGT
CGCTGGTCGGGGTCCTGCGGA------GGCTGGCTGCCTGCCGGGAGCAC
CAGCGGGCTCCTCAATTCTACATGGCCCTTA------CCGTCTGCAACCC
AGAGATGTGCCAGCTGTTCACCACCGAGCTAT------GCTGGACTGGGA
TCAGATGGGAAGCGGAAGCTCATCATGACCAGAAACTGTTTCCCTACAGA
GAGCACTTGGAGATGGCAAAGCTGA

>B1-001
ATGGCGCCCGAGGAGAACGCGGGGACCGAACTCTTGCTGCAGGGTTTTGA
GCGCCGCTTCCTGGCGGTGCGCACACTGCGCTCCTTCCCCTGGCAGAGCT
TAGAGGCAAAGTTAAGAGACTCATCAGATTCTGAGCTGCTGCGGGATATT
TTGCAGAAGACTGTGAGGCATCCTGTGTGTGTGAAGCACCCGCCGTCAGT
CAAGTATGCCTGGTGCTTTCTCTCAGAACTCATCAAAAAGTCCTCAGGAG
GC------------------TCAGTCACACTCTCCAAGAGCACAGCCATC
ATCTCCCACGGTACCACAGGCCTGGTCACATGG---------------GA
TGCCGCCCTCTACCTTGCAGAATGGGCCATCGAGAACCCGGCAGCCTTCA
TTAACAGACGTGCTGTATTGCCCAGAAGCCATCGTGTCGCTGGTCGGGGT
CCT---------------------GCAGAGGCTGGCTGCCTGCCGGGAGC
ACAAGCG---------GGCTCCTGA
#---------------------------------------
#---------------------------------------

#=======================================
#
# Aligned_sequences: 2
# 1: G1-H3
# 2: G1-R
# Matrix: /home/BLOSUM62.txt
# GapOpen_penalty: -11.0
# GapExtend_penalty: -1.0
# FSopen_penalty: -30.0
# FSextend_penalty: -1.0
# Execution_time: 245.542694092
#
# Length:         498
# Identity NT:    374/498 75.1%
# Identity AA:    570/996 57.2%
# Gapopen:        1/498 0.2%
# Gaps:           3/498 0.6%
# FSopen:         0/498 0.0%
# FrameShift:     0/498 0.0%
# Score: 402.0
#
#
#=======================================

>G1-H3
ATGGCGCCCGAGGAGAACGCGGGGACCGAACTCTTGCTGCAGGGTTTTGA
GCGCCGCTTCCTGGCGGTGCGCACACTGCGCTCCTTCCCCTGGCAGAGCT
TAGAGGCAAAGTTAAGAGACTCATCAGATTCTGAGCTGCTGCGGGATATT
TTGCAGAAGCACGAGGCTGTCCACACGGAGCCTTTGGACAAACTGTACGA
GGTGCTCGCGGAGACTCTGATGGCCAAGGAGTCCACCCAGGGCCACCGGA
GCTATTTGCTGACGTGCTGTATTGCCCAGAAGCCATCGTGTCGCTGGTCG
GGGTCCTGCAGAGGCTGGCTGCCTGCCGGGAGCACAAGCGGGCTCCTGAG
GTCTACGTGGCCTTTACCGTCCGCAACCCAGAGACATGCCAGCTGTTCAC
CACCGAGCTAGGCCGGGATGGGATCAGATGGGAAGCGGAAGCTCATCATG
ACCAGAAACTGTTTCCCTATGGAGAGCACTTGGAGATGGCAATGCTGA

>G1-R
ATGGCGCCTGAGGACCACGAGGGGGCCACGTCTCTGCTGCAGAGTTTCGA
GCGCCGCTTCCTGGCGGCTCGCGCGCTGCCCTCTTTTCCCTGGCAGAGCC
TAGAAGAAAAACTAAGGGAGCCCTCAGGTTCTGAGCTGTTGCTGGCTATT
TTGCAGAAGCATGAGGCCGTACCCATGGAGCCTTTGGATGCACTGTATGA
GGCGCTGGCAGAAGTTCTGATGGCCAGAGAGTCCACCCAGTGCCACCGGA
GCTATTTGCTGATGTACTGTACTGCGGGGAAGTGACACTGTCACTGGTCA
GGGTCCTGAGGATGCTCACTGACTGCCAGAGGAAGAAGG---CTCCTGAC
GTCTATGTGGCCTATACGATCCGCAGCCAGGACACGGGCAAGCTGTTCAT
CACAGAGCTGGACCGCGCTGGGATACACTGGGAAGAGGTGGCCCCTCACA
CTGGCAAACTGTTCCCTTATGAAGAGCATTCGGCCATCGTAATCCTGA
#---------------------------------------
#---------------------------------------

#=======================================
#
# Aligned_sequences: 2
# 1: G1-Ch
# 2: G2-H3
# Matrix: /home/BLOSUM62.txt
# GapOpen_penalty: -11.0
# GapExtend_penalty: -1.0
# FSopen_penalty: -30.0
# FSextend_penalty: -1.0
# Execution_time: 245.79815197
#
# Length:         513
# Identity NT:    245/513 47.8%
# Identity AA:    396/1026 38.6%
# Gapopen:        5/513 1.0%
# Gaps:           66/513 12.9%
# FSopen:         0/513 0.0%
# FrameShift:     0/513 0.0%
# Score: 183.0
#
#
#=======================================

>G1-Ch
ATGGCGCCCGAGGAGAACGCGGGGAGCGAACTCTTGCTGCAGAGTTTCAA
GCGCCGCTTCCTGGCGGCGCGCGCCCTGCGCTCCTTCCCCTGGCAGAGCT
TAGAAGCAAAGTTAAGTGACCCATCAGATTCTGAGCTTCTGTGGGATATT
TTGCAGAAG---------CACGAGGCTGTCCACACAGAGCCTTTGGACGA
GCTGTACAAGGCGTTGGCGGAGACCCTGATGGCCAAGGAGTCCACCCAGG
GCCACCGGAGCTATTTGCTGATGTGCTGTATTGCCCAGAAGCCATCGTGT
CGCTGGTCGGGGTCCTGCAGAGGCTGGCTGCCTGCCGGGAGCACCAGCGG
GCTCCTCAAGTCTACATGGCCCTTACCGTCCGCAACCCAGAGACGTGCCA
GCTGTTCACCACCGAGCTAT------GCTGGACTGGGATCAGATGGGAAG
CGGAAGCTCATCATGACCAGAAACTGTTTCCCTACAGAGAGCACTTGGAG
ATGGCAATGCTGA

>G2-H3
ATGGCGCCCGAGGAGAACGCGGGGACCGAACTCTTGCTGCAGGGTTTTGA
GCGCCGCTTCCTGGCGGTGCGCACACTGCGCTCCTTCCCCTGGCAGAGCT
TAGAGGCAAAGTTAAGAGACTCATCAGATTCTGAGCTGCTGCGGGATATT
TTGCAGAAGACTGTGAGGCATCCTGTGTGTGTGAAGCACCCGCCGTCAGT
CAAGTATGCCTGGTGCTTTCTCTCAGAACTCATCAAAAAGTCCTCAGGAG
GC---------------------TCAGTCACACTCTCCAAGAGCACAGCC
ATCATCTCCCACGGTACCACAGGCCTGGTCACATGGGATGCCGCCCTCTA
CCTTGCAGAATGGGCCATCGAGAACCCGGCAGCCTTCATTAACAGACGTG
CTGTATTGCCCAGAAGCCATCGTGTCGCTGGTCGGGGTCCT---------
------------GCAGAGGCTGGCTGCCTGCCGGGAGCACAAGCG-----
----GGCTCCTGA
#---------------------------------------
#---------------------------------------

#=======================================
#
# Aligned_sequences: 2
# 1: G1-H2
# 2: G2-H1
# Matrix: /home/BLOSUM62.txt
# GapOpen_penalty: -11.0
# GapExtend_penalty: -1.0
# FSopen_penalty: -30.0
# FSextend_penalty: -1.0
# Execution_time: 245.737707853
#
# Length:         522
# Identity NT:    238/522 45.6%
# Identity AA:    408/1044 39.1%
# Gapopen:        7/522 1.3%
# Gaps:           84/522 16.1%
# FSopen:         0/522 0.0%
# FrameShift:     0/522 0.0%
# Score: 173.0
#
#
#=======================================

>G1-H2
ATGGCGCCCGAGGAGAACGCGGGGACCGAACTCTTGCTGCAGGGTTTTGA
GCGCCGCTTCCTGGCGGTGCGCACACTGCGCTCCTTCCCCTGGCAGAGCT
TAGAGGCAAAGTTAAGAGACTCATCAGATTCTGAGCTGCTGCGGGATATT
TTGCAGAAG------------CACGAGGCTGTCCACACGGAGCCTTTGGA
CAAACTGTACGAGGTGCTCACGGAGACTCTGATGGCCAAGGAGTCCACCC
AGGGCCACCGGAGCTATTTGCTGACGTGCTGTATTGCCCAGAAGCCATCG
TGTCGCTGGTCGGGGTCCTGCAGAGGCTGGCTGCCTGCCGGGAGCACAAG
CGGGCTCCTGAGGTCTACGTGGCCTTTA------CCGTCCGCAACCCAGA
GACGTGCCAGCTGTTCACCACCGAGC------TAGGCCGGGATGGGATCA
GATGGGAAGCGGAAGCTCATCATGACCAGAAACTGTTTCCCTATGGAGAG
CACTTGGAGATGGCAATGCTGA

>G2-H1
ATGGCGCCCGAGGAGAACGCGGGGAGCGAACTCTTGCTGCAGAGTTTCAA
GCGCCGCTTCCTGGCAGCGCGCGCCCTGCGCTCCTTCCGCTGGCAGAGCT
TAGAAGCAAAGTTAAGAGACTCATCAGATTCTGAGCTGCTGCGGGATATT
TTGCAGAAGACTGTGAAGCATCCTGTGTGTGTGAAGCACCCGCCGTCAGT
CAAGTATGCCCGGTGCTTTCTCTCAGAACTCATCAAAAAGCCCTCGGGAG
GCTCAGTCACACTCTCCAAGAGCACAGCCATCATCTCCCACGGCATCACA
GTCCTGGTCACA---------------TGG---------------GATGC
CGCCCTCTACCTTGCAGAATGGGCCATCGAGAACCCAGCAGCCTTCACTG
ATAGACGTGCTGTATTGCCCAGAAGCCATCGTGTCGCTGGTCGGGGTCCT
---------------------GCGGAGGCTGGCTGCCTGCCGGGAGCACC
AGCGGGCTCCTCA---------
#---------------------------------------
#---------------------------------------

#=======================================
#
# Aligned_sequences: 2
# 1: G1-Co
# 2: G2-Co
# Matrix: /home/BLOSUM62.txt
# GapOpen_penalty: -11.0
# GapExtend_penalty: -1.0
# FSopen_penalty: -30.0
# FSextend_penalty: -1.0
# Execution_time: 245.264134169
#
# Length:         513
# Identity NT:    260/513 50.7%
# Identity AA:    444/1026 43.3%
# Gapopen:        6/513 1.2%
# Gaps:           63/513 12.3%
# FSopen:         0/513 0.0%
# FrameShift:     0/513 0.0%
# Score: 212.0
#
#
#=======================================

>G1-Co
ATGGCGCAGGAGGAGAGAGCGGATGCCGCGCGCCTGCTGCGGGGTTTCGA
GCGCCGCTTCTTGGCGGCGCGCGCCCTGCGCTCCTTTCCCTGGCAGAGCC
TAGAAGAGAAACTAAGGGACTCGTCAGGCTCCGAGCTGCTGCTGGATATT
TTGCAGAAGCACGAGGCTGTCCACACGGAGCCGTTGGACGAGCTGTACCA
GGCGCTGGCCGAGGTCCTGACGGCCGAGGACCCCACCCACTGCCACCGGA
GCTATCTGCTGACGTGCTGTATTGTCCTGAAACGGTCCTCTCCCTGGTTG
GGGTCCTGCGGAAGCTCTCCACCTGCCGGAAGG---ACCAGCGGGCTCCT
GATGCCTACATTGCCTTCACCATCCGCAACCCGGAGACGTGCCAGCTGTT
CACCACGGAGCTGGGCCAGG------CTGGGATCCCGTGGGAAGAGGTGC
CTTGTCATGACCAGAAACTGTTTCCCTACG---AAGAGCACTCGGAGATG
G---CGATTCTGA

>G2-Co
ATGGCGCAGGAGGAGAGAGCGGATGCCGCGCGCCTGCTGCGGGGTTTCGA
GCGCCGCTTCTTGGCGGCGCGCGCCCTGCGCTCCTTTCCCTGGCAGAGCC
TAGAAGAGAAACTAAGGGACTCGTCAGGCTCCGAGCTGCTGCTGGATATT
TTGCAGAAG-----------------------------------------
-ACCGTGAAGCACCCTCTGTGCGTGAAGCACCCACCATCAGTGAAGTATT
CCCGGAGCTTTCTCTCTGAGCTCATCAGAAAGCCTTCAGGTGACTCGGTC
ACCCTCTGCGAGAGCACGGCCATCGTGTCTCATGGGACCACAGGCCTGGT
C------ACGTGGAACGCCGCGCTCTACCTGGCCGAGTGGGCCGTGGAGA
ACCCAGCGGTCTTCGCTCACAGTCTAAGCGGTATACCCCCGCGGGCCCAG
CTGGCGGGCGGGAGGGGCCCTGTCCCCACAGGAAGGAAACCAGAAGTCTG
GGGCAGAGTCAGG
#---------------------------------------
#---------------------------------------

#=======================================
#
# Aligned_sequences: 2
# 1: G1-H2
# 2: G2-Co
# Matrix: /home/BLOSUM62.txt
# GapOpen_penalty: -11.0
# GapExtend_penalty: -1.0
# FSopen_penalty: -30.0
# FSextend_penalty: -1.0
# Execution_time: 246.305294037
#
# Length:         522
# Identity NT:    238/522 45.6%
# Identity AA:    384/1044 36.8%
# Gapopen:        8/522 1.5%
# Gaps:           81/522 15.5%
# FSopen:         0/522 0.0%
# FrameShift:     0/522 0.0%
# Score: 141.0
#
#
#=======================================

>G1-H2
ATGGCGCCCGAGGAGAACGCGGGGACCGAACTCTTGCTGCAGGGTTTTGA
GCGCCGCTTCCTGGCGGTGCGCACACTGCGCTCCTTCCCCTGGCAGAGCT
TAGAGGCAAAGTTAAGAGACTCATCAGATTCTGAGCTGCTGCGGGATATT
TTGCAGAAGCACGAGGCTGTCCACACGGAGCCTTTGGACAAACTGTACGA
GGTGCTCACGGAGACTCTGATGGCCAAGGAG------TCCACCCAGGGCC
ACCGGAGCTATTTGCTGACGTGCTGTATTGCCCAGAAGCCATCGTGTCGC
TGGTCGGGGTCCTGCAGAGGCTGG---CTGCCTGCCGGGAGCACAAGCGG
GCTCCTGAGGTCTACGTGGCCTTTACCGTCCGCAACCCAGAGACGTGCCA
GCTGTTCACCACCGAGCTAGGCCGGG------ATGGGATCAGATGGGAAG
CGGAAGCTCATCATGACCAGAAACTGTTTCCCT---------ATGGAGAG
CACTTGGAGATGGCAATGCTGA

>G2-Co
ATGGCGCAGGAGGAGAGAGCGGATGCCGCGCGCCTGCTGCGGGGTTTCGA
GCGCCGCTTCTTGGCGGCGCGCGCCCTGCGCTCCTTTCCCTGGCAGAGCC
TAGAAGAGAAACTAAGGGACTCGTCAGGCTCCGAGCTGCTGCTGGATATT
TTGCAGAAG-----------------------------------------
-ACCGTGAAGCACCCTCTGTGCGTGAAGCACCCACCATCAGTGAAGTATT
CCCGGAGCTTTCTCTCTGAG------CTCATCAGAAAGCCTTCAGGTGAC
TCGGTCACCCTCTGCGAGAGCACGGCCATCGTGTCTCATGGGACCACAGG
CCTGGTC------ACGTGGAACGCCGCGCTCTACCTGGCCGAGTGGGCCG
TGGAGAACCCAGCGGTCTTCGCTCACAGTCTAAGCGGTATACCCCCGCGG
GCCCAGCTGGCGGGCGGGAGGGGCCCTGTCCCCACAGGAAGGAAACCAGA
AGTCTGG---GGCAGAGTCAGG
#---------------------------------------
#---------------------------------------

#=======================================
#
# Aligned_sequences: 2
# 1: G1-Ch
# 2: G1-R
# Matrix: /home/BLOSUM62.txt
# GapOpen_penalty: -11.0
# GapExtend_penalty: -1.0
# FSopen_penalty: -30.0
# FSextend_penalty: -1.0
# Execution_time: 247.587057114
#
# Length:         498
# Identity NT:    368/498 73.9%
# Identity AA:    594/996 59.6%
# Gapopen:        1/498 0.2%
# Gaps:           3/498 0.6%
# FSopen:         0/498 0.0%
# FrameShift:     0/498 0.0%
# Score: 426.0
#
#
#=======================================

>G1-Ch
ATGGCGCCCGAGGAGAACGCGGGGAGCGAACTCTTGCTGCAGAGTTTCAA
GCGCCGCTTCCTGGCGGCGCGCGCCCTGCGCTCCTTCCCCTGGCAGAGCT
TAGAAGCAAAGTTAAGTGACCCATCAGATTCTGAGCTTCTGTGGGATATT
TTGCAGAAGCACGAGGCTGTCCACACAGAGCCTTTGGACGAGCTGTACAA
GGCGTTGGCGGAGACCCTGATGGCCAAGGAGTCCACCCAGGGCCACCGGA
GCTATTTGCTGATGTGCTGTATTGCCCAGAAGCCATCGTGTCGCTGGTCG
GGGTCCTGCAGAGGCTGGCTGCCTGCCGGGAGCACCAGCGGGCTCCTCAA
GTCTACATGGCCCTTACCGTCCGCAACCCAGAGACGTGCCAGCTGTTCAC
CACCGAGCTATGCTGGACTGGGATCAGATGGGAAGCGGAAGCTCATCATG
ACCAGAAACTGTTTCCCTACAGAGAGCACTTGGAGATGGCAATGCTGA

>G1-R
ATGGCGCCTGAGGACCACGAGGGGGCCACGTCTCTGCTGCAGAGTTTCGA
GCGCCGCTTCCTGGCGGCTCGCGCGCTGCCCTCTTTTCCCTGGCAGAGCC
TAGAAGAAAAACTAAGGGAGCCCTCAGGTTCTGAGCTGTTGCTGGCTATT
TTGCAGAAGCATGAGGCCGTACCCATGGAGCCTTTGGATGCACTGTATGA
GGCGCTGGCAGAAGTTCTGATGGCCAGAGAGTCCACCCAGTGCCACCGGA
GCTATTTGCTGATGTACTGTACTGCGGGGAAGTGACACTGTCACTGGTCA
GGGTCCTGAGGATGCTCACTGACTGCCAGAGGAAGAAGG---CTCCTGAC
GTCTATGTGGCCTATACGATCCGCAGCCAGGACACGGGCAAGCTGTTCAT
CACAGAGCTGGACCGCGCTGGGATACACTGGGAAGAGGTGGCCCCTCACA
CTGGCAAACTGTTCCCTTATGAAGAGCATTCGGCCATCGTAATCCTGA
#---------------------------------------
#---------------------------------------

#=======================================
#
# Aligned_sequences: 2
# 1: C1-002
# 2: G1-M
# Matrix: /home/BLOSUM62.txt
# GapOpen_penalty: -11.0
# GapExtend_penalty: -1.0
# FSopen_penalty: -30.0
# FSextend_penalty: -1.0
# Execution_time: 247.937021971
#
# Length:         504
# Identity NT:    346/504 68.7%
# Identity AA:    558/1008 55.4%
# Gapopen:        2/504 0.4%
# Gaps:           15/504 3.0%
# FSopen:         0/504 0.0%
# FrameShift:     0/504 0.0%
# Score: 380.0
#
#
#=======================================

>C1-002
ATGGCGCCCGAGGAGAACGCGGGGAGCGAACTCTTGCTGCAGAGTTTCAA
GCGCCGCTTCCTGGCAGCGCGCGCCCTGCGCTCCTTCCGCTGGCAGAGCT
TAGAAGCAAAGTTAAGAGACTCATCAGATTCTGAGCTGCTGCGGGATATT
TTGCAGAAGCACGAGGCTGTCCACACAGAGCCTTTGGATGAGCTGTACGA
GGTGCTGGTGGAGACCCTGATGGCCAAGGAGTCCACCCAGGGCCACCGGA
GCTATTTGCTGACGTGCTGTATTGCCCAGAAGCCATCGTGTCGCTGGTCG
GGGTCC------TGCGGAGGCTGGCTGCCTGCCGGGAGCACCAGCGGGCT
CCTCAATTCTACATGGCCCTTACCGTCTGCAACCCAGAGATGTGCCAGCT
GTTCACCACCGAGCTATGCTGGACTGGGATCAGATGGGAAGCGGAAGCTC
ATCATGACCAGAAACTGTTTCCCTACAGAGAGCACTTGGAGATGGCAAAG
CTGA

>G1-M
ATGGCGCCTGAGGACCACGAGGGGGCCACGTCTCTGCTGCAGAGTTTCGA
GCGCCGCTTCCTGGCGGCTCGCGCGCTGCCCTCCTTTCCCTGGCAGAGCC
TAGAAGAAAAACTAAAGGACCCCTCGGGTTCTGAGCTGTTGCTGGCTATT
CTGCAGAGGCATGAGGCTGTACCCACGGAGCCTTTGGATGCACTGTATGA
GGCGTTGGCAGAGGTTCTGATGACCCAAGAGTCCACCCAGTGCCACCGGA
GCTATTTGCTGATGTACTGTACTGCTGGGAGATGACACTGTCACTGGTCA
GGGTCCTGAAGATGCTCG---------AGGACTGCCAGAGGAAGAGCGCT
CCTGATGTCTATGTAGCCTATACTATCCGCAGCCAGGACACAGGCAAGCT
GTTCATCGAAGAGCTGGACCGTGCTGGAATCTACTGGGAAGAGGTGCCCC
CTCACACTGGCAAACTGTTCCCTTACGAAGAGCATTCAGCCATCGTAATC
CTGA
#---------------------------------------
#---------------------------------------

#=======================================
#
# Score_matrix
#
#=======================================

	C1-002	G1-Ch	G1-H2	G1-H3	G1-M	G1-R	G1-Co	B1-001	G2-H1	G2-H3	G2-M	G2-R	G2-Co	G2-Ch	B2-202	G3-H1	G3-H2	G3-Ch	G3-M	G3-R	G3-Co
C1-002		807.0	798.0	798.0	380.0	411.0	570.0	193.0	207.0	193.0	125.0	114.0	140.0	190.0	103.0	163.0	103.0	126.0	-67.0	-78.0	-8.0
G1-Ch			801.0	800.0	411.0	426.0	570.0	183.0	179.0	183.0	133.0	115.0	142.0	220.0	125.5	139.0	128.0	167.5	-53.0	-72.0	1.5
G1-H2				873.0	372.0	403.0	563.0	218.0	173.0	218.0	121.0	107.0	141.0	168.0	157.0	106.0	159.5	128.0	-65.0	-75.0	-6.5
G1-H3					375.0	402.0	562.0	213.0	171.0	213.0	120.0	106.0	142.0	165.0	161.0	106.0	157.0	125.5	-66.0	-79.0	-9.0
G1-M						725.0	414.0	116.0	119.0	116.0	192.0	183.0	130.0	128.0	-53.0	-50.0	-53.0	-51.0	149.0	75.0	-69.0
G1-R							411.0	129.0	123.0	129.0	197.0	201.0	149.0	135.0	-43.0	-44.0	-43.0	-39.0	86.0	151.5	-62.0
G1-Co								155.0	139.0	155.0	113.0	113.0	212.0	134.0	1.0	13.0	3.5	10.5	-69.0	-67.0	150.5
B1-001									703.0	793.0	522.0	519.0	509.0	656.0	73.5	29.0	73.5	13.0	-48.0	-67.0	-85.0
G2-H1										703.0	537.0	534.0	503.0	724.0	29.0	71.5	29.0	51.5	-59.0	-67.0	-87.0
G2-H3											522.0	519.0	509.0	656.0	73.5	29.0	73.5	13.0	-48.0	-67.0	-85.0
G2-M												735.0	482.0	539.0	-41.0	-54.0	-41.0	-50.0	77.0	21.5	-59.0
G2-R													504.0	532.0	-51.0	-60.0	-51.0	-54.0	25.5	69.0	-58.0
G2-Co														473.0	-54.0	-68.0	-54.0	-66.0	-53.0	-62.0	-18.5
G2-Ch															13.0	51.5	13.0	72.0	-50.0	-58.0	-77.0
B2-202																645.0	742.0	666.0	382.0	418.0	465.0
G3-H1																	645.0	704.0	330.0	369.0	430.0
G3-H2																		666.0	382.0	418.0	465.0
G3-Ch																			349.0	385.0	443.0
G3-M																				653.0	407.0
G3-R																					432.0
G3-Co																					
#---------------------------------------
#---------------------------------------
