# Supplementary material for: Aligning coding sequences with frameshift extension penalties
Source: Algorithms Mol Biol. 2017 Mar 31;12:10. doi: 10.1186/s13015-017-0101-4 (PMC5374649; doi:10.1186/s13015-017-0101-4)
Supplement: Supplementary file 5 — Additional file 5: Pairwise alignments for the 21-CDS dataset. Zip file containing the sequence file and the pairwise alignment files at the fasta format for the 21-CDS benchmarkconsidered in the “Results” section, for each of the five methods and each parameter configuration. [file 13015_2017_101_MOESM5_ESM.zip › Homologous_CDS.fse302.align]

########################################
# Program: fse
# Rundate: Sat Feb  4 12:11:48 2017
# Commandline: python fse_main.py
#    --method fse
#    --datasequence /home/Homologous_CDS.fasta fasta
#    --gapopen -11.0
#    --gapextend -1.0
#    --fsopen -30.0
#    --fsextend -0.2
#    --aminoacidmatrix /home/BLOSUM62.txt
#    --outfile /home/Homologous_CDS.fse302.align
#    --outformat fasta
# Report_file: /home/Homologous_CDS.fse302.align
########################################

#=======================================
#
# Aligned_sequences: 2
# 1: B2-202
# 2: G3-R
# Matrix: /home/BLOSUM62.txt
# GapOpen_penalty: -11.0
# GapExtend_penalty: -1.0
# FSopen_penalty: -30.0
# FSextend_penalty: -0.2
# Execution_time: 185.937908888
#
# Length:         420
# Identity NT:    320/420 76.2%
# Identity AA:    516/840 61.4%
# Gapopen:        1/420 0.2%
# Gaps:           3/420 0.7%
# FSopen:         0/420 0.0%
# FrameShift:     0/420 0.0%
# Score: 418.0
#
#
#=======================================

>B2-202
ATGCCTGGTGCTTTCTCTCAGAACTCATCAAAAAGTCCTCAGGAGGCTCA
GTCACACTCTCCAAGAGCACAGCCATCATCTCCCACGGTACCACAGGCCT
GGTCACATGGGATGCCGCCCTCTACCTTGCAGAATGGGCCATCGAGAACC
CGGCAGCCTTCATTAACAGACGTGCTGTATTGCCCAGAAGCCATCGTGTC
GCTGGTCGGGGTCCTGCAGAGGCTGGCTGCCTGCCGGGAGCACAAGCGGG
CTCCTGAGGTCTACGTGGCCTTTACCGTCCGCAACCCAGAGACATGCCAG
CTGTTCACCACCGAGCTAGGCCGGGATGGGATCAGATGGGAAGCGGAAGC
TCATCATGACCAGAAACTGTTTCCCTATGGAGAGCACTTGGAGATGGCAA
TGCTGAACCTCACACTGTAG

>G3-R
ATTCCCGCTGCTTTCTCTCGAAGCTCATCAAAAAGCCTTCAGGAGACTCA
GTCACACTCTCTGAGAGCACAGCCATCGTGTCCCATGGCACCACAGGCTT
GGTTACATGGGACGCTGCTCTCTACCTGGCAGAATGGGCCATCGAGAACC
CAGCAGCCTTCACTGACAGATGTACTGTACTGCGGGGAAGTGACACTGTC
ACTGGTCAGGGTCCTGAGGATGCTCACTGACTGC---CAGAGGAAGAAGG
CTCCTGACGTCTATGTGGCCTATACGATCCGCAGCCAGGACACGGGCAAG
CTGTTCATCACAGAGCTAGACCGCGCTGGGATACACTGGGAAGAGGTGGC
CCCTCACACTGGCAAACTGTTCCCTTATGAAGAGCATTCGGCCATCGTAA
TCCTGAAGCTCACGCTGACC
#---------------------------------------
#---------------------------------------

#=======================================
#
# Aligned_sequences: 2
# 1: B2-202
# 2: G3-Co
# Matrix: /home/BLOSUM62.txt
# GapOpen_penalty: -11.0
# GapExtend_penalty: -1.0
# FSopen_penalty: -30.0
# FSextend_penalty: -0.2
# Execution_time: 187.581730127
#
# Length:         420
# Identity NT:    338/420 80.5%
# Identity AA:    540/840 64.3%
# Gapopen:        0/420 0.0%
# Gaps:           0/420 0.0%
# FSopen:         0/420 0.0%
# FrameShift:     0/420 0.0%
# Score: 465.0
#
#
#=======================================

>B2-202
ATGCCTGGTGCTTTCTCTCAGAACTCATCAAAAAGTCCTCAGGAGGCTCA
GTCACACTCTCCAAGAGCACAGCCATCATCTCCCACGGTACCACAGGCCT
GGTCACATGGGATGCCGCCCTCTACCTTGCAGAATGGGCCATCGAGAACC
CGGCAGCCTTCATTAACAGACGTGCTGTATTGCCCAGAAGCCATCGTGTC
GCTGGTCGGGGTCCTGCAGAGGCTGGCTGCCTGCCGGGAGCACAAGCGGG
CTCCTGAGGTCTACGTGGCCTTTACCGTCCGCAACCCAGAGACATGCCAG
CTGTTCACCACCGAGCTAGGCCGGGATGGGATCAGATGGGAAGCGGAAGC
TCATCATGACCAGAAACTGTTTCCCTATGGAGAGCACTTGGAGATGGCAA
TGCTGAACCTCACACTGTAG

>G3-Co
ATTCCCGGAGCTTTCTCTCTGAGCTCATCAGAAAGCCTTCAGGTGACTCG
GTCACCCTCTGCGAGAGCACGGCCATCGTGTCTCATGGGACCACAGGCCT
GGTCACGTGGAACGCCGCGCTCTACCTGGCCGAGTGGGCCGTGGAGAACC
CAGCGGTCTTCGCTCACAGACGTGCTGTATTGTCCTGAAACGGTCCTCTC
CCTGGTTGGGGTCCTGCGGAAGCTCTCCACCTGCCGGAAGGACCAGCGGG
CTCCTGATGCCTACATTGCCTTCACCATCCGCAACCCGGAGACGTGCCAG
CTGTTCACCACGGAGCTGGGCCAGGCTGGGATCCCGTGGGAAGAGGTGCC
TTGTCATGACCAGAAACTGTTTCCCTACGAAGAGCACTCGGAGATGGCGA
TTCTGAAACTAACGCTGTAG
#---------------------------------------
#---------------------------------------

#=======================================
#
# Aligned_sequences: 2
# 1: B2-202
# 2: G3-Ch
# Matrix: /home/BLOSUM62.txt
# GapOpen_penalty: -11.0
# GapExtend_penalty: -1.0
# FSopen_penalty: -30.0
# FSextend_penalty: -0.2
# Execution_time: 187.857254028
#
# Length:         420
# Identity NT:    395/420 94.0%
# Identity AA:    756/840 90.0%
# Gapopen:        0/420 0.0%
# Gaps:           0/420 0.0%
# FSopen:         0/420 0.0%
# FrameShift:     0/420 0.0%
# Score: 666.0
#
#
#=======================================

>B2-202
ATGCCTGGTGCTTTCTCTCAGAACTCATCAAAAAGTCCTCAGGAGGCTCA
GTCACACTCTCCAAGAGCACAGCCATCATCTCCCACGGTACCACAGGCCT
GGTCACATGGGATGCCGCCCTCTACCTTGCAGAATGGGCCATCGAGAACC
CGGCAGCCTTCATTAACAGACGTGCTGTATTGCCCAGAAGCCATCGTGTC
GCTGGTCGGGGTCCTGCAGAGGCTGGCTGCCTGCCGGGAGCACAAGCGGG
CTCCTGAGGTCTACGTGGCCTTTACCGTCCGCAACCCAGAGACATGCCAG
CTGTTCACCACCGAGCTAGGCCGGGATGGGATCAGATGGGAAGCGGAAGC
TCATCATGACCAGAAACTGTTTCCCTATGGAGAGCACTTGGAGATGGCAA
TGCTGAACCTCACACTGTAG

>G3-Ch
ATGCCCGGTGCTTTCTCTCAGTACTCATCAAAAAGCCCTCGGGAGGCTCA
GTCACACTCTCCAAGAGCACAGCCATCATCTCCCACGGCATCACAGTCCT
GGTCACATGGGATGCCACCCTCTACCTTGCAGAATGGGCCATCTAGAACC
CAGCAGCCTTCACTGATAGATGTGCTGTATTGCCCAGAAGCCATCGTGTC
GCTGGTCGGGGTCCTGCAGAGGCTGGCTGCCTGCCGGGAGCACCAGCGGG
CTCCTCAAGTCTACATGGCCCTTACCGTCCGCAACCCAGAGACGTGCCAG
CTGTTCACCACCGAGCTAGGCTGGACTGGGATCAGATGGGAAGCGGAAGC
TCATCATGACCAGAAACTGTTTCCCTACAGAGAGCACTTGGAGATGGCAA
TGCTGAACCTCACACTGTAG
#---------------------------------------
#---------------------------------------

#=======================================
#
# Aligned_sequences: 2
# 1: B2-202
# 2: G3-H2
# Matrix: /home/BLOSUM62.txt
# GapOpen_penalty: -11.0
# GapExtend_penalty: -1.0
# FSopen_penalty: -30.0
# FSextend_penalty: -0.2
# Execution_time: 188.635915995
#
# Length:         420
# Identity NT:    419/420 99.8%
# Identity AA:    840/840 100.0%
# Gapopen:        0/420 0.0%
# Gaps:           0/420 0.0%
# FSopen:         0/420 0.0%
# FrameShift:     0/420 0.0%
# Score: 742.0
#
#
#=======================================

>B2-202
ATGCCTGGTGCTTTCTCTCAGAACTCATCAAAAAGTCCTCAGGAGGCTCA
GTCACACTCTCCAAGAGCACAGCCATCATCTCCCACGGTACCACAGGCCT
GGTCACATGGGATGCCGCCCTCTACCTTGCAGAATGGGCCATCGAGAACC
CGGCAGCCTTCATTAACAGACGTGCTGTATTGCCCAGAAGCCATCGTGTC
GCTGGTCGGGGTCCTGCAGAGGCTGGCTGCCTGCCGGGAGCACAAGCGGG
CTCCTGAGGTCTACGTGGCCTTTACCGTCCGCAACCCAGAGACATGCCAG
CTGTTCACCACCGAGCTAGGCCGGGATGGGATCAGATGGGAAGCGGAAGC
TCATCATGACCAGAAACTGTTTCCCTATGGAGAGCACTTGGAGATGGCAA
TGCTGAACCTCACACTGTAG

>G3-H2
ATGCCTGGTGCTTTCTCTCAGAACTCATCAAAAAGTCCTCAGGAGGCTCA
GTCACACTCTCCAAGAGCACAGCCATCATCTCCCACGGTACCACAGGCCT
GGTCACATGGGATGCCGCCCTCTACCTTGCAGAATGGGCCATCGAGAACC
CGGCAGCCTTCATTAACAGACGTGCTGTATTGCCCAGAAGCCATCGTGTC
GCTGGTCGGGGTCCTGCAGAGGCTGGCTGCCTGCCGGGAGCACAAGCGGG
CTCCTGAGGTCTACGTGGCCTTTACCGTCCGCAACCCAGAGACGTGCCAG
CTGTTCACCACCGAGCTAGGCCGGGATGGGATCAGATGGGAAGCGGAAGC
TCATCATGACCAGAAACTGTTTCCCTATGGAGAGCACTTGGAGATGGCAA
TGCTGAACCTCACACTGTAG
#---------------------------------------
#---------------------------------------

#=======================================
#
# Aligned_sequences: 2
# 1: B2-202
# 2: G3-H1
# Matrix: /home/BLOSUM62.txt
# GapOpen_penalty: -11.0
# GapExtend_penalty: -1.0
# FSopen_penalty: -30.0
# FSextend_penalty: -0.2
# Execution_time: 189.037384987
#
# Length:         420
# Identity NT:    394/420 93.8%
# Identity AA:    732/840 87.1%
# Gapopen:        0/420 0.0%
# Gaps:           0/420 0.0%
# FSopen:         0/420 0.0%
# FrameShift:     0/420 0.0%
# Score: 645.0
#
#
#=======================================

>B2-202
ATGCCTGGTGCTTTCTCTCAGAACTCATCAAAAAGTCCTCAGGAGGCTCA
GTCACACTCTCCAAGAGCACAGCCATCATCTCCCACGGTACCACAGGCCT
GGTCACATGGGATGCCGCCCTCTACCTTGCAGAATGGGCCATCGAGAACC
CGGCAGCCTTCATTAACAGACGTGCTGTATTGCCCAGAAGCCATCGTGTC
GCTGGTCGGGGTCCTGCAGAGGCTGGCTGCCTGCCGGGAGCACAAGCGGG
CTCCTGAGGTCTACGTGGCCTTTACCGTCCGCAACCCAGAGACATGCCAG
CTGTTCACCACCGAGCTAGGCCGGGATGGGATCAGATGGGAAGCGGAAGC
TCATCATGACCAGAAACTGTTTCCCTATGGAGAGCACTTGGAGATGGCAA
TGCTGAACCTCACACTGTAG

>G3-H1
ATGCCCGGTGCTTTCTCTCAGAACTCATCAAAAAGCCCTCGGGAGGCTCA
GTCACACTCTCCAAGAGCACAGCCATCATCTCCCACGGCATCACAGTCCT
GGTCACATGGGATGCCGCCCTCTACCTTGCAGAATGGGCCATCGAGAACC
CAGCAGCCTTCACTGATAGACGTGCTGTATTGCCCAGAAGCCATCGTGTC
GCTGGTCGGGGTCCTGCGGAGGCTGGCTGCCTGCCGGGAGCACCAGCGGG
CTCCTCAATTCTACATGGCCCTTACCGTCTGCAACCCAGAGATGTGCCAG
CTGTTCACCACCGAGCTAGGCTGGACTGGGATCAGATGGGAAGCGGAAGC
TCATCATGACCAGAAACTGTTTCCCTACAGAGAGCACTTGGAGATGGCAA
AGCTGAACCTCACACTGTAG
#---------------------------------------
#---------------------------------------

#=======================================
#
# Aligned_sequences: 2
# 1: G3-H1
# 2: G3-H2
# Matrix: /home/BLOSUM62.txt
# GapOpen_penalty: -11.0
# GapExtend_penalty: -1.0
# FSopen_penalty: -30.0
# FSextend_penalty: -0.2
# Execution_time: 189.846559048
#
# Length:         420
# Identity NT:    395/420 94.0%
# Identity AA:    732/840 87.1%
# Gapopen:        0/420 0.0%
# Gaps:           0/420 0.0%
# FSopen:         0/420 0.0%
# FrameShift:     0/420 0.0%
# Score: 645.0
#
#
#=======================================

>G3-H1
ATGCCCGGTGCTTTCTCTCAGAACTCATCAAAAAGCCCTCGGGAGGCTCA
GTCACACTCTCCAAGAGCACAGCCATCATCTCCCACGGCATCACAGTCCT
GGTCACATGGGATGCCGCCCTCTACCTTGCAGAATGGGCCATCGAGAACC
CAGCAGCCTTCACTGATAGACGTGCTGTATTGCCCAGAAGCCATCGTGTC
GCTGGTCGGGGTCCTGCGGAGGCTGGCTGCCTGCCGGGAGCACCAGCGGG
CTCCTCAATTCTACATGGCCCTTACCGTCTGCAACCCAGAGATGTGCCAG
CTGTTCACCACCGAGCTAGGCTGGACTGGGATCAGATGGGAAGCGGAAGC
TCATCATGACCAGAAACTGTTTCCCTACAGAGAGCACTTGGAGATGGCAA
AGCTGAACCTCACACTGTAG

>G3-H2
ATGCCTGGTGCTTTCTCTCAGAACTCATCAAAAAGTCCTCAGGAGGCTCA
GTCACACTCTCCAAGAGCACAGCCATCATCTCCCACGGTACCACAGGCCT
GGTCACATGGGATGCCGCCCTCTACCTTGCAGAATGGGCCATCGAGAACC
CGGCAGCCTTCATTAACAGACGTGCTGTATTGCCCAGAAGCCATCGTGTC
GCTGGTCGGGGTCCTGCAGAGGCTGGCTGCCTGCCGGGAGCACAAGCGGG
CTCCTGAGGTCTACGTGGCCTTTACCGTCCGCAACCCAGAGACGTGCCAG
CTGTTCACCACCGAGCTAGGCCGGGATGGGATCAGATGGGAAGCGGAAGC
TCATCATGACCAGAAACTGTTTCCCTATGGAGAGCACTTGGAGATGGCAA
TGCTGAACCTCACACTGTAG
#---------------------------------------
#---------------------------------------

#=======================================
#
# Aligned_sequences: 2
# 1: G2-M
# 2: G3-M
# Matrix: /home/BLOSUM62.txt
# GapOpen_penalty: -11.0
# GapExtend_penalty: -1.0
# FSopen_penalty: -30.0
# FSextend_penalty: -0.2
# Execution_time: 203.281440973
#
# Length:         622
# Identity NT:    257/622 41.3%
# Identity AA:    510/1244 41.0%
# Gapopen:        2/622 0.3%
# Gaps:           365/622 58.7%
# FSopen:         1/622 0.2%
# FrameShift:     254/622 40.8%
# Score: 211.4
#
#
#=======================================

>G2-M
ATGGCGCCTGAGGACCACGAGGGGGCCACGTCTCTGCTGCAGAGTTTCGA
GCGCCGCTTCCTGGCGGCTCGCGCGCTGCCCTCCTTTCCCTGGCAGAGCC
TAGAAGAAAAACTAAAGGACCCCTCGGGTTCTGAGCTGTTGCTGGCTATT
CTGCAGAAGACTGTGAAGCACCCTGTGTGTGTGCAGCACGGACCTTCTGT
GAAGTATGCCCGCTGCTTTCTCTCAAAGCTCATCAAAAAGCCTTCAGGAA
ACTCAGTTACACTCTCTGAGAGCACTGCCATCGTGTCCCATGGCACCACA
GGCTTGGTTACATGGGACGCTGCTCTCTACCTGGCAGAATGGGCCATTGA
GAACCCAGCAGCCTTCACTGACAGATGTACTGTACTGCTGGGAGATGACA
CTGTCACTGGTCAGGGTCCTGAAGATGCTCGAGGACTGCCAGAGGAAGAG
CGCTCCTGATGT--------------------------------------
--------------------------------------------------
--------------------------------------------------
----------------------

>G3-M
ATG-----------------------------------------------
--------------------------------------------------
--------------------------------------------------
--------------------------------------------------
--------CCCGCTGCTTTCTCTCAAAGCTCATCAAAAAGCCTTCAGGAA
ACTCAGTTACACTCTCTGAGAGCACTGCCATCGTGTCCCATGGCACCACA
GGCTTGGTTACATGGGACGCTGCTCTCTACCTGGCAGAATGGGCCATTGA
GAACCCAGCAGCCTTCACTGACAGATGTACTGTACTGCTGGGAGATGACA
CTGTCACTGGTCAGGGTCCTGAAGATGCTCGAGGACTGCCAGAGGAAGAG
CGCTCCTGATGTCTATGTAGCCTATACTATCCGCAGCCAGGACACAGGCA
AGCTGTTCATCGAAGAGCTAGACCGTGCTGGAATCTACTGGGAAGAGGTG
CCCCCTCACACTGGCAAACTGTTCCCTTACGAAGAGCATTCAGCCATCGT
AATCCTGAAGCTGGTGCTGACC
#---------------------------------------
#---------------------------------------

#=======================================
#
# Aligned_sequences: 2
# 1: G2-H1
# 2: G3-M
# Matrix: /home/BLOSUM62.txt
# GapOpen_penalty: -11.0
# GapExtend_penalty: -1.0
# FSopen_penalty: -30.0
# FSextend_penalty: -0.2
# Execution_time: 204.040300131
#
# Length:         622
# Identity NT:    195/622 31.4%
# Identity AA:    333/1244 26.8%
# Gapopen:        3/622 0.5%
# Gaps:           365/622 58.7%
# FSopen:         1/622 0.2%
# FrameShift:     239/622 38.4%
# Score: 30.4
#
#
#=======================================

>G2-H1
ATGGCGCCCGAGGAGAACGCGGGGAGCGAACTCTTGCTGCAGAGTTTCAA
GCGCCGCTTCCTGGCAGCGCGCGCCCTGCGCTCCTTCCGCTGGCAGAGCT
TAGAAGCAAAGTTAAGAGACTCATCAGATTCTGAGCTGCTGCGGGATATT
TTGCAGAAGACTGTGAAGCATCCTGTGTGTGTGAAGCACCCGCCGTCAGT
CAAGTATGCCCGGTGCTTTCTCTCAGAACTCATCAAAAAGCCCTCGGGAG
GCTCAGTCACACTCTCCAAGAGCACAGCCATCATCTCCCACGGCATCACA
GTCCTGGTCACATGGGATGCCGCCCTCTACCTTGCAGAATGGGCCATCGA
GAACCCAGCAGCCTTCACTGATAGACGTGCTGTATTGCCCAGAAGCCATC
GTGTCGCTGGTCGGGGTCCTGCGGAGGCTGGCTGCCTGCCGGGAGCA-CC
AGCGGGCTCC----------------------------------------
--------------------------------------------------
--------------------------------------------------
-------------------TCA

>G3-M
ATG-----------------------------------------------
--------------------------------------------------
--------------------------------------------------
--------------------------------------------------
--------CCCGCTGCTTTCTCTCAAAGCTCATCAAAAAGCCTTCAGGAA
ACTCAGTTACACTCTCTGAGAGCACTGCCATCGTGTCCCATGGCACCACA
GGCTTGGTTACATGGGACGCTGCTCTCTACCTGGCAGAATGGGCCATTGA
GAACCCAGCAGCCTTCACTGACAGATGTACTGTACTGCTGGGAGATGACA
CTGTCACTGGTCAGGGTCCTGAAGATGCTCGAGGACTGCCAGAGGAAGAG
CGCTCCTGATGTCTATGTAGCCTATACTATCCGCAGCCAGGACACAGGCA
AGCTGTTCATCGAAGAGCTAGACCGTGCTGGAATCTACTGGGAAGAGGTG
CCCCCTCACACTGGCAAACTGTTCCCTTACGAAGAGCATTCAGCCATCGT
AATCCTGAAGCTGGTGCTGACC
#---------------------------------------
#---------------------------------------

#=======================================
#
# Aligned_sequences: 2
# 1: G2-Ch
# 2: G3-M
# Matrix: /home/BLOSUM62.txt
# GapOpen_penalty: -11.0
# GapExtend_penalty: -1.0
# FSopen_penalty: -30.0
# FSextend_penalty: -0.2
# Execution_time: 202.596191883
#
# Length:         622
# Identity NT:    194/622 31.2%
# Identity AA:    330/1244 26.5%
# Gapopen:        3/622 0.5%
# Gaps:           365/622 58.7%
# FSopen:         1/622 0.2%
# FrameShift:     239/622 38.4%
# Score: 26.4
#
#
#=======================================

>G2-Ch
ATGGCGCCCGAGGAGAACGCGGGGAGCGAACTCTTGCTGCAGAGTTTCAA
GCGCCGCTTCCTGGCGGCGCGCGCCCTGCGCTCCTTCCCCTGGCAGAGCT
TAGAAGCAAAGTTAAGTGACCCATCAGATTCTGAGCTTCTGTGGGATATT
TTGCAGAAGAGACTGAAGCATCCTGTGTGTGTGAAGCACCCGCCGTCAGT
CAAGTATGCCCGGTGCTTTCTCTCAGTACTCATCAAAAAGCCCTCGGGAG
GCTCAGTCACACTCTCCAAGAGCACAGCCATCATCTCCCACGGCATCACA
GTCCTGGTCACATGGGATGCCACCCTCTACCTTGCAGAATGGGCCATCTA
GAACCCAGCAGCCTTCACTGATAGATGTGCTGTATTGCCCAGAAGCCATC
GTGTCGCTGGTCGGGGTCCTGCAGAGGCTGGCTGCCTGCCGGGAGCA-CC
AGCGGGCTCC----------------------------------------
--------------------------------------------------
--------------------------------------------------
-------------------TCA

>G3-M
ATG-----------------------------------------------
--------------------------------------------------
--------------------------------------------------
--------------------------------------------------
--------CCCGCTGCTTTCTCTCAAAGCTCATCAAAAAGCCTTCAGGAA
ACTCAGTTACACTCTCTGAGAGCACTGCCATCGTGTCCCATGGCACCACA
GGCTTGGTTACATGGGACGCTGCTCTCTACCTGGCAGAATGGGCCATTGA
GAACCCAGCAGCCTTCACTGACAGATGTACTGTACTGCTGGGAGATGACA
CTGTCACTGGTCAGGGTCCTGAAGATGCTCGAGGACTGCCAGAGGAAGAG
CGCTCCTGATGTCTATGTAGCCTATACTATCCGCAGCCAGGACACAGGCA
AGCTGTTCATCGAAGAGCTAGACCGTGCTGGAATCTACTGGGAAGAGGTG
CCCCCTCACACTGGCAAACTGTTCCCTTACGAAGAGCATTCAGCCATCGT
AATCCTGAAGCTGGTGCTGACC
#---------------------------------------
#---------------------------------------

#=======================================
#
# Aligned_sequences: 2
# 1: G2-H1
# 2: G3-R
# Matrix: /home/BLOSUM62.txt
# GapOpen_penalty: -11.0
# GapExtend_penalty: -1.0
# FSopen_penalty: -30.0
# FSextend_penalty: -0.2
# Execution_time: 204.323127031
#
# Length:         622
# Identity NT:    202/622 32.5%
# Identity AA:    339/1244 27.3%
# Gapopen:        3/622 0.5%
# Gaps:           365/622 58.7%
# FSopen:         1/622 0.2%
# FrameShift:     239/622 38.4%
# Score: 38.9
#
#
#=======================================

>G2-H1
ATGGCGCCCGAGGAGAACGCGGGGAGCGAACTCTTGCTGCAGAGTTTCAA
GCGCCGCTTCCTGGCAGCGCGCGCCCTGCGCTCCTTCCGCTGGCAGAGCT
TAGAAGCAAAGTTAAGAGACTCATCAGATTCTGAGCTGCTGCGGGATATT
TTGCAGAAGACTGTGAAGCATCCTGTGTGTGTGAAGCACCCGCCGTCAGT
CAAGTATGCCCGGTGCTTTCTCTCAGAACTCATCAAAAAGCCCTCGGGAG
GCTCAGTCACACTCTCCAAGAGCACAGCCATCATCTCCCACGGCATCACA
GTCCTGGTCACATGGGATGCCGCCCTCTACCTTGCAGAATGGGCCATCGA
GAACCCAGCAGCCTTCACTGATAGACGTGCTGTATTGCCCAGAAGCCATC
GTGTCGCTGGTCGGGGTCCTGCGGAGGCTGGCTGCCTGCCGGGAGCA-CC
AGCGGGCTCC----------------------------------------
--------------------------------------------------
--------------------------------------------------
-------------------TCA

>G3-R
ATT-----------------------------------------------
--------------------------------------------------
--------------------------------------------------
--------------------------------------------------
--------CCCGCTGCTTTCTCTCGAAGCTCATCAAAAAGCCTTCAGGAG
ACTCAGTCACACTCTCTGAGAGCACAGCCATCGTGTCCCATGGCACCACA
GGCTTGGTTACATGGGACGCTGCTCTCTACCTGGCAGAATGGGCCATCGA
GAACCCAGCAGCCTTCACTGACAGATGTACTGTACTGCGGGGAAGTGACA
CTGTCACTGGTCAGGGTCCTGAGGATGCTCACTGACTGCCAGAGGAAGAA
GGCTCCTGACGTCTATGTGGCCTATACGATCCGCAGCCAGGACACGGGCA
AGCTGTTCATCACAGAGCTAGACCGCGCTGGGATACACTGGGAAGAGGTG
GCCCCTCACACTGGCAAACTGTTCCCTTATGAAGAGCATTCGGCCATCGT
AATCCTGAAGCTCACGCTGACC
#---------------------------------------
#---------------------------------------

#=======================================
#
# Aligned_sequences: 2
# 1: G2-M
# 2: G3-H2
# Matrix: /home/BLOSUM62.txt
# GapOpen_penalty: -11.0
# GapExtend_penalty: -1.0
# FSopen_penalty: -30.0
# FSextend_penalty: -0.2
# Execution_time: 204.113384008
#
# Length:         625
# Identity NT:    199/625 31.8%
# Identity AA:    345/1250 27.6%
# Gapopen:        4/625 0.6%
# Gaps:           368/625 58.9%
# FSopen:         1/625 0.2%
# FrameShift:     233/625 37.3%
# Score: 35.2
#
#
#=======================================

>G2-M
ATGGCGCCTGAGGACCACGAGGGGGCCACGTCTCTGCTGCAGAGTTTCGA
GCGCCGCTTCCTGGCGGCTCGCGCGCTGCCCTCCTTTCCCTGGCAGAGCC
TAGAAGAAAAACTAAAGGACCCCTCGGGTTCTGAGCTGTTGCTGGCTATT
CTGCAGAAGACTGTGAAGCACCCTGTGTGTGTGCAGCACGGACCTTCTGT
GAAGTATGCCCGCTGCTTTCTCTCAAAGCTCATCAAAAAGCCTTCAGGAA
ACTCAGTTACACTCTCTGAGAGCACTGCCATCGTGTCCCATGGCACCACA
GGCTTGGTTACATGGGACGCTGCTCTCTACCTGGCAGAATGGGCCATTGA
GAACCCAGCAGCCTTCACTGACAGATGTACTGTACTGCTGGGAGATGACA
CTGTCACTGGTCAGGGTCCTGAAGATGCTCGAGGACTGCCA-GAGGAAGA
GCGCTCC---------------------------------------TGAT
GT------------------------------------------------
--------------------------------------------------
-------------------------

>G3-H2
ATG-----------------------------------------------
--------------------------------------------------
--------------------------------------------------
--------------------------------------------------
--------CCTGGTGCTTTCTCTCAGAACTCATCAAAAAGTCCTCAGGAG
GCTCAGTCACACTCTCCAAGAGCACAGCCATCATCTCCCACGGTACCACA
GGCCTGGTCACATGGGATGCCGCCCTCTACCTTGCAGAATGGGCCATCGA
GAACCCGGCAGCCTTCATTAACAGACGTGCTGTATTGCCCAGAAGCCATC
GTGTCGCTGGTCGGGGTCCTGCAGAGGCTGGCTGCCTGCCGGGAGCACAA
GCGGGCTCCTGAGGTCTACGTGGCCTTTACCGTCCGCAACCCAGAGACGT
GCCAGCTGTTCACCACCGAGCTAGGCCGGGATGGGATCAGATGGGAAGCG
GAAGCTCATCATGACCAGAAACTGTTTCCCTATGGAGAGCACTTGGAGAT
GGCAATGCTGAACCTCACACTGTAG
#---------------------------------------
#---------------------------------------

#=======================================
#
# Aligned_sequences: 2
# 1: G2-M
# 2: G3-Ch
# Matrix: /home/BLOSUM62.txt
# GapOpen_penalty: -11.0
# GapExtend_penalty: -1.0
# FSopen_penalty: -30.0
# FSextend_penalty: -0.2
# Execution_time: 204.279283047
#
# Length:         625
# Identity NT:    199/625 31.8%
# Identity AA:    342/1250 27.4%
# Gapopen:        4/625 0.6%
# Gaps:           368/625 58.9%
# FSopen:         1/625 0.2%
# FrameShift:     233/625 37.3%
# Score: 32.2
#
#
#=======================================

>G2-M
ATGGCGCCTGAGGACCACGAGGGGGCCACGTCTCTGCTGCAGAGTTTCGA
GCGCCGCTTCCTGGCGGCTCGCGCGCTGCCCTCCTTTCCCTGGCAGAGCC
TAGAAGAAAAACTAAAGGACCCCTCGGGTTCTGAGCTGTTGCTGGCTATT
CTGCAGAAGACTGTGAAGCACCCTGTGTGTGTGCAGCACGGACCTTCTGT
GAAGTATGCCCGCTGCTTTCTCTCAAAGCTCATCAAAAAGCCTTCAGGAA
ACTCAGTTACACTCTCTGAGAGCACTGCCATCGTGTCCCATGGCACCACA
GGCTTGGTTACATGGGACGCTGCTCTCTACCTGGCAGAATGGGCCATTGA
GAACCCAGCAGCCTTCACTGACAGATGTACTGTACTGCTGGGAGATGACA
CTGTCACTGGTCAGGGTCCTGAAGATGCTCGAGGACTGCCA-GAGGAAGA
GCGCTCC---------------------------------------TGAT
GT------------------------------------------------
--------------------------------------------------
-------------------------

>G3-Ch
ATG-----------------------------------------------
--------------------------------------------------
--------------------------------------------------
--------------------------------------------------
--------CCCGGTGCTTTCTCTCAGTACTCATCAAAAAGCCCTCGGGAG
GCTCAGTCACACTCTCCAAGAGCACAGCCATCATCTCCCACGGCATCACA
GTCCTGGTCACATGGGATGCCACCCTCTACCTTGCAGAATGGGCCATCTA
GAACCCAGCAGCCTTCACTGATAGATGTGCTGTATTGCCCAGAAGCCATC
GTGTCGCTGGTCGGGGTCCTGCAGAGGCTGGCTGCCTGCCGGGAGCACCA
GCGGGCTCCTCAAGTCTACATGGCCCTTACCGTCCGCAACCCAGAGACGT
GCCAGCTGTTCACCACCGAGCTAGGCTGGACTGGGATCAGATGGGAAGCG
GAAGCTCATCATGACCAGAAACTGTTTCCCTACAGAGAGCACTTGGAGAT
GGCAATGCTGAACCTCACACTGTAG
#---------------------------------------
#---------------------------------------

#=======================================
#
# Aligned_sequences: 2
# 1: G2-M
# 2: G3-Co
# Matrix: /home/BLOSUM62.txt
# GapOpen_penalty: -11.0
# GapExtend_penalty: -1.0
# FSopen_penalty: -30.0
# FSextend_penalty: -0.2
# Execution_time: 204.322031021
#
# Length:         625
# Identity NT:    192/625 30.7%
# Identity AA:    321/1250 25.7%
# Gapopen:        4/625 0.6%
# Gaps:           368/625 58.9%
# FSopen:         1/625 0.2%
# FrameShift:     236/625 37.8%
# Score: 20.8
#
#
#=======================================

>G2-M
ATGGCGCCTGAGGACCACGAGGGGGCCACGTCTCTGCTGCAGAGTTTCGA
GCGCCGCTTCCTGGCGGCTCGCGCGCTGCCCTCCTTTCCCTGGCAGAGCC
TAGAAGAAAAACTAAAGGACCCCTCGGGTTCTGAGCTGTTGCTGGCTATT
CTGCAGAAGACTGTGAAGCACCCTGTGTGTGTGCAGCACGGACCTTCTGT
GAAGTATGCCCGCTGCTTTCTCTCAAAGCTCATCAAAAAGCCTTCAGGAA
ACTCAGTTACACTCTCTGAGAGCACTGCCATCGTGTCCCATGGCACCACA
GGCTTGGTTACATGGGACGCTGCTCTCTACCTGGCAGAATGGGCCATTGA
GAACCCAGCAGCCTTCACTGACAGATGTACTGTACTGCTGGGAGATGACA
CTGTCACTGGTCAGGGTCCTGAAGATGCTCGAGGACTGCCAGAG-GAAGA
GCGCTCC---------------------------------------TGAT
GT------------------------------------------------
--------------------------------------------------
-------------------------

>G3-Co
ATT-----------------------------------------------
--------------------------------------------------
--------------------------------------------------
--------------------------------------------------
--------CCCGGAGCTTTCTCTCTGAGCTCATCAGAAAGCCTTCAGGTG
ACTCGGTCACCCTCTGCGAGAGCACGGCCATCGTGTCTCATGGGACCACA
GGCCTGGTCACGTGGAACGCCGCGCTCTACCTGGCCGAGTGGGCCGTGGA
GAACCCAGCGGTCTTCGCTCACAGACGTGCTGTATTGTCCTGAAACGGTC
CTCTCCCTGGTTGGGGTCCTGCGGAAGCTCTCCACCTGCCGGAAGGACCA
GCGGGCTCCTGATGCCTACATTGCCTTCACCATCCGCAACCCGGAGACGT
GCCAGCTGTTCACCACGGAGCTGGGCCAGGCTGGGATCCCGTGGGAAGAG
GTGCCTTGTCATGACCAGAAACTGTTTCCCTACGAAGAGCACTCGGAGAT
GGCGATTCTGAAACTAACGCTGTAG
#---------------------------------------
#---------------------------------------

#=======================================
#
# Aligned_sequences: 2
# 1: G2-R
# 2: G3-H1
# Matrix: /home/BLOSUM62.txt
# GapOpen_penalty: -11.0
# GapExtend_penalty: -1.0
# FSopen_penalty: -30.0
# FSextend_penalty: -0.2
# Execution_time: 204.413285971
#
# Length:         625
# Identity NT:    204/625 32.6%
# Identity AA:    345/1250 27.6%
# Gapopen:        3/625 0.5%
# Gaps:           368/625 58.9%
# FSopen:         1/625 0.2%
# FrameShift:     233/625 37.3%
# Score: 44.7
#
#
#=======================================

>G2-R
ATGGCGCCTGAGGACCACGAGGGGGCCACGTCTCTGCTGCAGAGTTTCGA
GCGCCGCTTCCTGGCGGCTCGCGCGCTGCCCTCTTTTCCCTGGCAGAGCC
TAGAAGAAAAACTAAGGGAGCCCTCAGGTTCTGAGCTGTTGCTGGCTATT
TTGCAGAAGACTGTGAAGCACCCTGTGTGTGTCCAGCATGGGCCCTCTCT
GAAGTATTCCCGCTGCTTTCTCTCGAAGCTCATCAAAAAGCCTTCAGGAG
ACTCAGTCACACTCTCTGAGAGCACAGCCATCGTGTCCCATGGCACCACA
GGCTTGGTTACATGGGACGCTGCTCTCTACCTGGCAGAATGGGCCATCGA
GAACCCAGCAGCCTTCACTGACAGATGTACTGTACTGCGGGGAAGTGACA
CTGTCACTGGTCAGGGTCCTGAGGATGCTCACTGACTGCCA-GAGGAAGA
AGGCTCCTGACGT-------------------------------------
--------------------------------------------------
--------------------------------------------------
-------------------------

>G3-H1
ATG-----------------------------------------------
--------------------------------------------------
--------------------------------------------------
--------------------------------------------------
--------CCCGGTGCTTTCTCTCAGAACTCATCAAAAAGCCCTCGGGAG
GCTCAGTCACACTCTCCAAGAGCACAGCCATCATCTCCCACGGCATCACA
GTCCTGGTCACATGGGATGCCGCCCTCTACCTTGCAGAATGGGCCATCGA
GAACCCAGCAGCCTTCACTGATAGACGTGCTGTATTGCCCAGAAGCCATC
GTGTCGCTGGTCGGGGTCCTGCGGAGGCTGGCTGCCTGCCGGGAGCACCA
GCGGGCTCCTCAATTCTACATGGCCCTTACCGTCTGCAACCCAGAGATGT
GCCAGCTGTTCACCACCGAGCTAGGCTGGACTGGGATCAGATGGGAAGCG
GAAGCTCATCATGACCAGAAACTGTTTCCCTACAGAGAGCACTTGGAGAT
GGCAAAGCTGAACCTCACACTGTAG
#---------------------------------------
#---------------------------------------

#=======================================
#
# Aligned_sequences: 2
# 1: G2-Ch
# 2: G3-Ch
# Matrix: /home/BLOSUM62.txt
# GapOpen_penalty: -11.0
# GapExtend_penalty: -1.0
# FSopen_penalty: -30.0
# FSextend_penalty: -0.2
# Execution_time: 203.892354012
#
# Length:         625
# Identity NT:    257/625 41.1%
# Identity AA:    510/1250 40.8%
# Gapopen:        2/625 0.3%
# Gaps:           368/625 58.9%
# FSopen:         1/625 0.2%
# FrameShift:     254/625 40.6%
# Score: 206.4
#
#
#=======================================

>G2-Ch
ATGGCGCCCGAGGAGAACGCGGGGAGCGAACTCTTGCTGCAGAGTTTCAA
GCGCCGCTTCCTGGCGGCGCGCGCCCTGCGCTCCTTCCCCTGGCAGAGCT
TAGAAGCAAAGTTAAGTGACCCATCAGATTCTGAGCTTCTGTGGGATATT
TTGCAGAAGAGACTGAAGCATCCTGTGTGTGTGAAGCACCCGCCGTCAGT
CAAGTATGCCCGGTGCTTTCTCTCAGTACTCATCAAAAAGCCCTCGGGAG
GCTCAGTCACACTCTCCAAGAGCACAGCCATCATCTCCCACGGCATCACA
GTCCTGGTCACATGGGATGCCACCCTCTACCTTGCAGAATGGGCCATCTA
GAACCCAGCAGCCTTCACTGATAGATGTGCTGTATTGCCCAGAAGCCATC
GTGTCGCTGGTCGGGGTCCTGCAGAGGCTGGCTGCCTGCCGGGAGCACCA
GCGGGCTCCTCA--------------------------------------
--------------------------------------------------
--------------------------------------------------
-------------------------

>G3-Ch
ATG-----------------------------------------------
--------------------------------------------------
--------------------------------------------------
--------------------------------------------------
--------CCCGGTGCTTTCTCTCAGTACTCATCAAAAAGCCCTCGGGAG
GCTCAGTCACACTCTCCAAGAGCACAGCCATCATCTCCCACGGCATCACA
GTCCTGGTCACATGGGATGCCACCCTCTACCTTGCAGAATGGGCCATCTA
GAACCCAGCAGCCTTCACTGATAGATGTGCTGTATTGCCCAGAAGCCATC
GTGTCGCTGGTCGGGGTCCTGCAGAGGCTGGCTGCCTGCCGGGAGCACCA
GCGGGCTCCTCAAGTCTACATGGCCCTTACCGTCCGCAACCCAGAGACGT
GCCAGCTGTTCACCACCGAGCTAGGCTGGACTGGGATCAGATGGGAAGCG
GAAGCTCATCATGACCAGAAACTGTTTCCCTACAGAGAGCACTTGGAGAT
GGCAATGCTGAACCTCACACTGTAG
#---------------------------------------
#---------------------------------------

#=======================================
#
# Aligned_sequences: 2
# 1: G2-R
# 2: G3-H2
# Matrix: /home/BLOSUM62.txt
# GapOpen_penalty: -11.0
# GapExtend_penalty: -1.0
# FSopen_penalty: -30.0
# FSextend_penalty: -0.2
# Execution_time: 204.704882145
#
# Length:         625
# Identity NT:    200/625 32.0%
# Identity AA:    342/1250 27.4%
# Gapopen:        3/625 0.5%
# Gaps:           368/625 58.9%
# FSopen:         1/625 0.2%
# FrameShift:     233/625 37.3%
# Score: 41.2
#
#
#=======================================

>G2-R
ATGGCGCCTGAGGACCACGAGGGGGCCACGTCTCTGCTGCAGAGTTTCGA
GCGCCGCTTCCTGGCGGCTCGCGCGCTGCCCTCTTTTCCCTGGCAGAGCC
TAGAAGAAAAACTAAGGGAGCCCTCAGGTTCTGAGCTGTTGCTGGCTATT
TTGCAGAAGACTGTGAAGCACCCTGTGTGTGTCCAGCATGGGCCCTCTCT
GAAGTATTCCCGCTGCTTTCTCTCGAAGCTCATCAAAAAGCCTTCAGGAG
ACTCAGTCACACTCTCTGAGAGCACAGCCATCGTGTCCCATGGCACCACA
GGCTTGGTTACATGGGACGCTGCTCTCTACCTGGCAGAATGGGCCATCGA
GAACCCAGCAGCCTTCACTGACAGATGTACTGTACTGCGGGGAAGTGACA
CTGTCACTGGTCAGGGTCCTGAGGATGCTCACTGACTGCCA-GAGGAAGA
AGGCTCCTGACGT-------------------------------------
--------------------------------------------------
--------------------------------------------------
-------------------------

>G3-H2
ATG-----------------------------------------------
--------------------------------------------------
--------------------------------------------------
--------------------------------------------------
--------CCTGGTGCTTTCTCTCAGAACTCATCAAAAAGTCCTCAGGAG
GCTCAGTCACACTCTCCAAGAGCACAGCCATCATCTCCCACGGTACCACA
GGCCTGGTCACATGGGATGCCGCCCTCTACCTTGCAGAATGGGCCATCGA
GAACCCGGCAGCCTTCATTAACAGACGTGCTGTATTGCCCAGAAGCCATC
GTGTCGCTGGTCGGGGTCCTGCAGAGGCTGGCTGCCTGCCGGGAGCACAA
GCGGGCTCCTGAGGTCTACGTGGCCTTTACCGTCCGCAACCCAGAGACGT
GCCAGCTGTTCACCACCGAGCTAGGCCGGGATGGGATCAGATGGGAAGCG
GAAGCTCATCATGACCAGAAACTGTTTCCCTATGGAGAGCACTTGGAGAT
GGCAATGCTGAACCTCACACTGTAG
#---------------------------------------
#---------------------------------------

#=======================================
#
# Aligned_sequences: 2
# 1: G2-H1
# 2: B2-202
# Matrix: /home/BLOSUM62.txt
# GapOpen_penalty: -11.0
# GapExtend_penalty: -1.0
# FSopen_penalty: -30.0
# FSextend_penalty: -0.2
# Execution_time: 206.046115875
#
# Length:         627
# Identity NT:    243/627 38.8%
# Identity AA:    462/1254 36.8%
# Gapopen:        4/627 0.6%
# Gaps:           372/627 59.3%
# FSopen:         1/627 0.2%
# FrameShift:     252/627 40.2%
# Score: 162.6
#
#
#=======================================

>G2-H1
ATGGCGCCCGAGGAGAACGCGGGGAGCGAACTCTTGCTGCAGAGTTTCAA
GCGCCGCTTCCTGGCAGCGCGCGCCCTGCGCTCCTTCCGCTGGCAGAGCT
TAGAAGCAAAGTTAAGAGACTCATCAGATTCTGAGCTGCTGCGGGATATT
TTGCAGAAGACTGTGAAGCATCCTGTGTGTGTGAAGCACCCGCCGTCAGT
CAAGTATGCCCGGTGCTTTCTCTCAGAACTCATCAAAAAGCCCTCGGGAG
GCTCAGTCACACTCTCCAAGAGCACAGCCATCATCTCCCACGGCATCACA
GTCCTGGTCACATGGGATGCCGCCCTCTACCTTGCAGAATGGGCCATCGA
GAACCCAGCAGCCTTCACTGATAGACGTGCTGTATTGCCCAGAAGCCATC
GTGTCGCTGGTCGGGGTCCTGCGGAGGCTGGCTGCCTGCCGGGAGCACCA
GCGGGCTCCTC---------------------------------------
--------------------------------------------------
--------------------------------------------------
--------------------------A

>B2-202
ATG-----------------------------------------------
--------------------------------------------------
--------------------------------------------------
--------------------------------------------------
--------CCTGGTGCTTTCTCTCAGAACTCATCAAAAAGTCCTCAGGAG
GCTCAGTCACACTCTCCAAGAGCACAGCCATCATCTCCCACGGTACCACA
GGCCTGGTCACATGGGATGCCGCCCTCTACCTTGCAGAATGGGCCATCGA
GAACCCGGCAGCCTTCATTAACAGACGTGCTGTATTGCCCAGAAGCCATC
GTGTCGCTGGTCGGGGTCCTGCAGAGGCTGGCTGCCTGCCGGGAGCACAA
GCGGGCTCCT-GAGGTCTACGTGGCCTTTACCGTCCGCAACCCAGAGACA
TGCCAGCTGTTCACCACCGAGCTAGGCCGGGATGGGATCAGATGGGAAGC
GGAAGCTCATCATGACCAGAAACTGTTTCCCTATGGAGAGCACTTGGAGA
TGGCAATGCTGAACCTCACACTGTAG-
#---------------------------------------
#---------------------------------------

#=======================================
#
# Aligned_sequences: 2
# 1: G2-H1
# 2: G3-Ch
# Matrix: /home/BLOSUM62.txt
# GapOpen_penalty: -11.0
# GapExtend_penalty: -1.0
# FSopen_penalty: -30.0
# FSextend_penalty: -0.2
# Execution_time: 205.970685959
#
# Length:         625
# Identity NT:    252/625 40.3%
# Identity AA:    492/1250 39.4%
# Gapopen:        2/625 0.3%
# Gaps:           368/625 58.9%
# FSopen:         1/625 0.2%
# FrameShift:     254/625 40.6%
# Score: 185.9
#
#
#=======================================

>G2-H1
ATGGCGCCCGAGGAGAACGCGGGGAGCGAACTCTTGCTGCAGAGTTTCAA
GCGCCGCTTCCTGGCAGCGCGCGCCCTGCGCTCCTTCCGCTGGCAGAGCT
TAGAAGCAAAGTTAAGAGACTCATCAGATTCTGAGCTGCTGCGGGATATT
TTGCAGAAGACTGTGAAGCATCCTGTGTGTGTGAAGCACCCGCCGTCAGT
CAAGTATGCCCGGTGCTTTCTCTCAGAACTCATCAAAAAGCCCTCGGGAG
GCTCAGTCACACTCTCCAAGAGCACAGCCATCATCTCCCACGGCATCACA
GTCCTGGTCACATGGGATGCCGCCCTCTACCTTGCAGAATGGGCCATCGA
GAACCCAGCAGCCTTCACTGATAGACGTGCTGTATTGCCCAGAAGCCATC
GTGTCGCTGGTCGGGGTCCTGCGGAGGCTGGCTGCCTGCCGGGAGCACCA
GCGGGCTCCTCA--------------------------------------
--------------------------------------------------
--------------------------------------------------
-------------------------

>G3-Ch
ATG-----------------------------------------------
--------------------------------------------------
--------------------------------------------------
--------------------------------------------------
--------CCCGGTGCTTTCTCTCAGTACTCATCAAAAAGCCCTCGGGAG
GCTCAGTCACACTCTCCAAGAGCACAGCCATCATCTCCCACGGCATCACA
GTCCTGGTCACATGGGATGCCACCCTCTACCTTGCAGAATGGGCCATCTA
GAACCCAGCAGCCTTCACTGATAGATGTGCTGTATTGCCCAGAAGCCATC
GTGTCGCTGGTCGGGGTCCTGCAGAGGCTGGCTGCCTGCCGGGAGCACCA
GCGGGCTCCTCAAGTCTACATGGCCCTTACCGTCCGCAACCCAGAGACGT
GCCAGCTGTTCACCACCGAGCTAGGCTGGACTGGGATCAGATGGGAAGCG
GAAGCTCATCATGACCAGAAACTGTTTCCCTACAGAGAGCACTTGGAGAT
GGCAATGCTGAACCTCACACTGTAG
#---------------------------------------
#---------------------------------------

#=======================================
#
# Aligned_sequences: 2
# 1: G2-Ch
# 2: G3-R
# Matrix: /home/BLOSUM62.txt
# GapOpen_penalty: -11.0
# GapExtend_penalty: -1.0
# FSopen_penalty: -30.0
# FSextend_penalty: -0.2
# Execution_time: 204.482774019
#
# Length:         622
# Identity NT:    199/622 32.0%
# Identity AA:    333/1244 26.8%
# Gapopen:        3/622 0.5%
# Gaps:           365/622 58.7%
# FSopen:         1/622 0.2%
# FrameShift:     239/622 38.4%
# Score: 33.4
#
#
#=======================================

>G2-Ch
ATGGCGCCCGAGGAGAACGCGGGGAGCGAACTCTTGCTGCAGAGTTTCAA
GCGCCGCTTCCTGGCGGCGCGCGCCCTGCGCTCCTTCCCCTGGCAGAGCT
TAGAAGCAAAGTTAAGTGACCCATCAGATTCTGAGCTTCTGTGGGATATT
TTGCAGAAGAGACTGAAGCATCCTGTGTGTGTGAAGCACCCGCCGTCAGT
CAAGTATGCCCGGTGCTTTCTCTCAGTACTCATCAAAAAGCCCTCGGGAG
GCTCAGTCACACTCTCCAAGAGCACAGCCATCATCTCCCACGGCATCACA
GTCCTGGTCACATGGGATGCCACCCTCTACCTTGCAGAATGGGCCATCTA
GAACCCAGCAGCCTTCACTGATAGATGTGCTGTATTGCCCAGAAGCCATC
GTGTCGCTGGTCGGGGTCCTGCAGAGGCTGGCTGCCTGCCGGGAGCA-CC
AGCGGGCTCC----------------------------------------
--------------------------------------------------
--------------------------------------------------
-------------------TCA

>G3-R
ATT-----------------------------------------------
--------------------------------------------------
--------------------------------------------------
--------------------------------------------------
--------CCCGCTGCTTTCTCTCGAAGCTCATCAAAAAGCCTTCAGGAG
ACTCAGTCACACTCTCTGAGAGCACAGCCATCGTGTCCCATGGCACCACA
GGCTTGGTTACATGGGACGCTGCTCTCTACCTGGCAGAATGGGCCATCGA
GAACCCAGCAGCCTTCACTGACAGATGTACTGTACTGCGGGGAAGTGACA
CTGTCACTGGTCAGGGTCCTGAGGATGCTCACTGACTGCCAGAGGAAGAA
GGCTCCTGACGTCTATGTGGCCTATACGATCCGCAGCCAGGACACGGGCA
AGCTGTTCATCACAGAGCTAGACCGCGCTGGGATACACTGGGAAGAGGTG
GCCCCTCACACTGGCAAACTGTTCCCTTATGAAGAGCATTCGGCCATCGT
AATCCTGAAGCTCACGCTGACC
#---------------------------------------
#---------------------------------------

#=======================================
#
# Aligned_sequences: 2
# 1: G3-H1
# 2: G3-R
# Matrix: /home/BLOSUM62.txt
# GapOpen_penalty: -11.0
# GapExtend_penalty: -1.0
# FSopen_penalty: -30.0
# FSextend_penalty: -0.2
# Execution_time: 206.103796005
#
# Length:         420
# Identity NT:    313/420 74.5%
# Identity AA:    474/840 56.4%
# Gapopen:        1/420 0.2%
# Gaps:           3/420 0.7%
# FSopen:         0/420 0.0%
# FrameShift:     0/420 0.0%
# Score: 369.0
#
#
#=======================================

>G3-H1
ATGCCCGGTGCTTTCTCTCAGAACTCATCAAAAAGCCCTCGGGAGGCTCA
GTCACACTCTCCAAGAGCACAGCCATCATCTCCCACGGCATCACAGTCCT
GGTCACATGGGATGCCGCCCTCTACCTTGCAGAATGGGCCATCGAGAACC
CAGCAGCCTTCACTGATAGACGTGCTGTATTGCCCAGAAGCCATCGTGTC
GCTGGTCGGGGTCCTGCGGAGGCTGGCTGCCTGCCGGGAGCACCAGCGGG
CTCCTCAATTCTACATGGCCCTTACCGTCTGCAACCCAGAGATGTGCCAG
CTGTTCACCACCGAGCTAGGCTGGACTGGGATCAGATGGGAAGCGGAAGC
TCATCATGACCAGAAACTGTTTCCCTACAGAGAGCACTTGGAGATGGCAA
AGCTGAACCTCACACTGTAG

>G3-R
ATTCCCGCTGCTTTCTCTCGAAGCTCATCAAAAAGCCTTCAGGAGACTCA
GTCACACTCTCTGAGAGCACAGCCATCGTGTCCCATGGCACCACAGGCTT
GGTTACATGGGACGCTGCTCTCTACCTGGCAGAATGGGCCATCGAGAACC
CAGCAGCCTTCACTGACAGATGTACTGTACTGCGGGGAAGTGACACTGTC
ACTGGTCAGGGTCCTGAGGATGCTCACTGACTGC---CAGAGGAAGAAGG
CTCCTGACGTCTATGTGGCCTATACGATCCGCAGCCAGGACACGGGCAAG
CTGTTCATCACAGAGCTAGACCGCGCTGGGATACACTGGGAAGAGGTGGC
CCCTCACACTGGCAAACTGTTCCCTTATGAAGAGCATTCGGCCATCGTAA
TCCTGAAGCTCACGCTGACC
#---------------------------------------
#---------------------------------------

#=======================================
#
# Aligned_sequences: 2
# 1: G3-H2
# 2: G3-M
# Matrix: /home/BLOSUM62.txt
# GapOpen_penalty: -11.0
# GapExtend_penalty: -1.0
# FSopen_penalty: -30.0
# FSextend_penalty: -0.2
# Execution_time: 205.996788979
#
# Length:         420
# Identity NT:    307/420 73.1%
# Identity AA:    492/840 58.6%
# Gapopen:        1/420 0.2%
# Gaps:           3/420 0.7%
# FSopen:         0/420 0.0%
# FrameShift:     0/420 0.0%
# Score: 382.0
#
#
#=======================================

>G3-H2
ATGCCTGGTGCTTTCTCTCAGAACTCATCAAAAAGTCCTCAGGAGGCTCA
GTCACACTCTCCAAGAGCACAGCCATCATCTCCCACGGTACCACAGGCCT
GGTCACATGGGATGCCGCCCTCTACCTTGCAGAATGGGCCATCGAGAACC
CGGCAGCCTTCATTAACAGACGTGCTGTATTGCCCAGAAGCCATCGTGTC
GCTGGTCGGGGTCCTGCAGAGGCTGGCTGCCTGCCGGGAGCACAAGCGGG
CTCCTGAGGTCTACGTGGCCTTTACCGTCCGCAACCCAGAGACGTGCCAG
CTGTTCACCACCGAGCTAGGCCGGGATGGGATCAGATGGGAAGCGGAAGC
TCATCATGACCAGAAACTGTTTCCCTATGGAGAGCACTTGGAGATGGCAA
TGCTGAACCTCACACTGTAG

>G3-M
ATGCCCGCTGCTTTCTCTCAAAGCTCATCAAAAAGCCTTCAGGAAACTCA
GTTACACTCTCTGAGAGCACTGCCATCGTGTCCCATGGCACCACAGGCTT
GGTTACATGGGACGCTGCTCTCTACCTGGCAGAATGGGCCATTGAGAACC
CAGCAGCCTTCACTGACAGATGTACTGTACTGCTGGGAGATGACACTGTC
ACTGGTCAGGGTCCTGAAGATGCTCGAGGACTGC---CAGAGGAAGAGCG
CTCCTGATGTCTATGTAGCCTATACTATCCGCAGCCAGGACACAGGCAAG
CTGTTCATCGAAGAGCTAGACCGTGCTGGAATCTACTGGGAAGAGGTGCC
CCCTCACACTGGCAAACTGTTCCCTTACGAAGAGCATTCAGCCATCGTAA
TCCTGAAGCTGGTGCTGACC
#---------------------------------------
#---------------------------------------

#=======================================
#
# Aligned_sequences: 2
# 1: G3-H2
# 2: G3-R
# Matrix: /home/BLOSUM62.txt
# GapOpen_penalty: -11.0
# GapExtend_penalty: -1.0
# FSopen_penalty: -30.0
# FSextend_penalty: -0.2
# Execution_time: 205.966094017
#
# Length:         420
# Identity NT:    321/420 76.4%
# Identity AA:    516/840 61.4%
# Gapopen:        1/420 0.2%
# Gaps:           3/420 0.7%
# FSopen:         0/420 0.0%
# FrameShift:     0/420 0.0%
# Score: 418.0
#
#
#=======================================

>G3-H2
ATGCCTGGTGCTTTCTCTCAGAACTCATCAAAAAGTCCTCAGGAGGCTCA
GTCACACTCTCCAAGAGCACAGCCATCATCTCCCACGGTACCACAGGCCT
GGTCACATGGGATGCCGCCCTCTACCTTGCAGAATGGGCCATCGAGAACC
CGGCAGCCTTCATTAACAGACGTGCTGTATTGCCCAGAAGCCATCGTGTC
GCTGGTCGGGGTCCTGCAGAGGCTGGCTGCCTGCCGGGAGCACAAGCGGG
CTCCTGAGGTCTACGTGGCCTTTACCGTCCGCAACCCAGAGACGTGCCAG
CTGTTCACCACCGAGCTAGGCCGGGATGGGATCAGATGGGAAGCGGAAGC
TCATCATGACCAGAAACTGTTTCCCTATGGAGAGCACTTGGAGATGGCAA
TGCTGAACCTCACACTGTAG

>G3-R
ATTCCCGCTGCTTTCTCTCGAAGCTCATCAAAAAGCCTTCAGGAGACTCA
GTCACACTCTCTGAGAGCACAGCCATCGTGTCCCATGGCACCACAGGCTT
GGTTACATGGGACGCTGCTCTCTACCTGGCAGAATGGGCCATCGAGAACC
CAGCAGCCTTCACTGACAGATGTACTGTACTGCGGGGAAGTGACACTGTC
ACTGGTCAGGGTCCTGAGGATGCTCACTGACTGC---CAGAGGAAGAAGG
CTCCTGACGTCTATGTGGCCTATACGATCCGCAGCCAGGACACGGGCAAG
CTGTTCATCACAGAGCTAGACCGCGCTGGGATACACTGGGAAGAGGTGGC
CCCTCACACTGGCAAACTGTTCCCTTATGAAGAGCATTCGGCCATCGTAA
TCCTGAAGCTCACGCTGACC
#---------------------------------------
#---------------------------------------

#=======================================
#
# Aligned_sequences: 2
# 1: G3-H1
# 2: G3-M
# Matrix: /home/BLOSUM62.txt
# GapOpen_penalty: -11.0
# GapExtend_penalty: -1.0
# FSopen_penalty: -30.0
# FSextend_penalty: -0.2
# Execution_time: 206.570255041
#
# Length:         420
# Identity NT:    299/420 71.2%
# Identity AA:    444/840 52.9%
# Gapopen:        1/420 0.2%
# Gaps:           3/420 0.7%
# FSopen:         0/420 0.0%
# FrameShift:     0/420 0.0%
# Score: 330.0
#
#
#=======================================

>G3-H1
ATGCCCGGTGCTTTCTCTCAGAACTCATCAAAAAGCCCTCGGGAGGCTCA
GTCACACTCTCCAAGAGCACAGCCATCATCTCCCACGGCATCACAGTCCT
GGTCACATGGGATGCCGCCCTCTACCTTGCAGAATGGGCCATCGAGAACC
CAGCAGCCTTCACTGATAGACGTGCTGTATTGCCCAGAAGCCATCGTGTC
GCTGGTCGGGGTCCTGCGGAGGCTGGCTGCCTGCCGGGAGCACCAGCGGG
CTCCTCAATTCTACATGGCCCTTACCGTCTGCAACCCAGAGATGTGCCAG
CTGTTCACCACCGAGCTAGGCTGGACTGGGATCAGATGGGAAGCGGAAGC
TCATCATGACCAGAAACTGTTTCCCTACAGAGAGCACTTGGAGATGGCAA
AGCTGAACCTCACACTGTAG

>G3-M
ATGCCCGCTGCTTTCTCTCAAAGCTCATCAAAAAGCCTTCAGGAAACTCA
GTTACACTCTCTGAGAGCACTGCCATCGTGTCCCATGGCACCACAGGCTT
GGTTACATGGGACGCTGCTCTCTACCTGGCAGAATGGGCCATTGAGAACC
CAGCAGCCTTCACTGACAGATGTACTGTACTGCTGGGAGATGACACTGTC
ACTGGTCAGGGTCCTGAAGATGCTCGAGGACTGC---CAGAGGAAGAGCG
CTCCTGATGTCTATGTAGCCTATACTATCCGCAGCCAGGACACAGGCAAG
CTGTTCATCGAAGAGCTAGACCGTGCTGGAATCTACTGGGAAGAGGTGCC
CCCTCACACTGGCAAACTGTTCCCTTACGAAGAGCATTCAGCCATCGTAA
TCCTGAAGCTGGTGCTGACC
#---------------------------------------
#---------------------------------------

#=======================================
#
# Aligned_sequences: 2
# 1: G3-M
# 2: G3-R
# Matrix: /home/BLOSUM62.txt
# GapOpen_penalty: -11.0
# GapExtend_penalty: -1.0
# FSopen_penalty: -30.0
# FSextend_penalty: -0.2
# Execution_time: 206.724483967
#
# Length:         417
# Identity NT:    386/417 92.6%
# Identity AA:    750/834 89.9%
# Gapopen:        0/417 0.0%
# Gaps:           0/417 0.0%
# FSopen:         0/417 0.0%
# FrameShift:     0/417 0.0%
# Score: 653.0
#
#
#=======================================

>G3-M
ATGCCCGCTGCTTTCTCTCAAAGCTCATCAAAAAGCCTTCAGGAAACTCA
GTTACACTCTCTGAGAGCACTGCCATCGTGTCCCATGGCACCACAGGCTT
GGTTACATGGGACGCTGCTCTCTACCTGGCAGAATGGGCCATTGAGAACC
CAGCAGCCTTCACTGACAGATGTACTGTACTGCTGGGAGATGACACTGTC
ACTGGTCAGGGTCCTGAAGATGCTCGAGGACTGCCAGAGGAAGAGCGCTC
CTGATGTCTATGTAGCCTATACTATCCGCAGCCAGGACACAGGCAAGCTG
TTCATCGAAGAGCTAGACCGTGCTGGAATCTACTGGGAAGAGGTGCCCCC
TCACACTGGCAAACTGTTCCCTTACGAAGAGCATTCAGCCATCGTAATCC
TGAAGCTGGTGCTGACC

>G3-R
ATTCCCGCTGCTTTCTCTCGAAGCTCATCAAAAAGCCTTCAGGAGACTCA
GTCACACTCTCTGAGAGCACAGCCATCGTGTCCCATGGCACCACAGGCTT
GGTTACATGGGACGCTGCTCTCTACCTGGCAGAATGGGCCATCGAGAACC
CAGCAGCCTTCACTGACAGATGTACTGTACTGCGGGGAAGTGACACTGTC
ACTGGTCAGGGTCCTGAGGATGCTCACTGACTGCCAGAGGAAGAAGGCTC
CTGACGTCTATGTGGCCTATACGATCCGCAGCCAGGACACGGGCAAGCTG
TTCATCACAGAGCTAGACCGCGCTGGGATACACTGGGAAGAGGTGGCCCC
TCACACTGGCAAACTGTTCCCTTATGAAGAGCATTCGGCCATCGTAATCC
TGAAGCTCACGCTGACC
#---------------------------------------
#---------------------------------------

#=======================================
#
# Aligned_sequences: 2
# 1: G3-H2
# 2: G3-Co
# Matrix: /home/BLOSUM62.txt
# GapOpen_penalty: -11.0
# GapExtend_penalty: -1.0
# FSopen_penalty: -30.0
# FSextend_penalty: -0.2
# Execution_time: 207.765142918
#
# Length:         420
# Identity NT:    339/420 80.7%
# Identity AA:    540/840 64.3%
# Gapopen:        0/420 0.0%
# Gaps:           0/420 0.0%
# FSopen:         0/420 0.0%
# FrameShift:     0/420 0.0%
# Score: 465.0
#
#
#=======================================

>G3-H2
ATGCCTGGTGCTTTCTCTCAGAACTCATCAAAAAGTCCTCAGGAGGCTCA
GTCACACTCTCCAAGAGCACAGCCATCATCTCCCACGGTACCACAGGCCT
GGTCACATGGGATGCCGCCCTCTACCTTGCAGAATGGGCCATCGAGAACC
CGGCAGCCTTCATTAACAGACGTGCTGTATTGCCCAGAAGCCATCGTGTC
GCTGGTCGGGGTCCTGCAGAGGCTGGCTGCCTGCCGGGAGCACAAGCGGG
CTCCTGAGGTCTACGTGGCCTTTACCGTCCGCAACCCAGAGACGTGCCAG
CTGTTCACCACCGAGCTAGGCCGGGATGGGATCAGATGGGAAGCGGAAGC
TCATCATGACCAGAAACTGTTTCCCTATGGAGAGCACTTGGAGATGGCAA
TGCTGAACCTCACACTGTAG

>G3-Co
ATTCCCGGAGCTTTCTCTCTGAGCTCATCAGAAAGCCTTCAGGTGACTCG
GTCACCCTCTGCGAGAGCACGGCCATCGTGTCTCATGGGACCACAGGCCT
GGTCACGTGGAACGCCGCGCTCTACCTGGCCGAGTGGGCCGTGGAGAACC
CAGCGGTCTTCGCTCACAGACGTGCTGTATTGTCCTGAAACGGTCCTCTC
CCTGGTTGGGGTCCTGCGGAAGCTCTCCACCTGCCGGAAGGACCAGCGGG
CTCCTGATGCCTACATTGCCTTCACCATCCGCAACCCGGAGACGTGCCAG
CTGTTCACCACGGAGCTGGGCCAGGCTGGGATCCCGTGGGAAGAGGTGCC
TTGTCATGACCAGAAACTGTTTCCCTACGAAGAGCACTCGGAGATGGCGA
TTCTGAAACTAACGCTGTAG
#---------------------------------------
#---------------------------------------

#=======================================
#
# Aligned_sequences: 2
# 1: G2-R
# 2: G3-Ch
# Matrix: /home/BLOSUM62.txt
# GapOpen_penalty: -11.0
# GapExtend_penalty: -1.0
# FSopen_penalty: -30.0
# FSextend_penalty: -0.2
# Execution_time: 209.379595995
#
# Length:         625
# Identity NT:    201/625 32.2%
# Identity AA:    339/1250 27.1%
# Gapopen:        3/625 0.5%
# Gaps:           368/625 58.9%
# FSopen:         1/625 0.2%
# FrameShift:     233/625 37.3%
# Score: 39.2
#
#
#=======================================

>G2-R
ATGGCGCCTGAGGACCACGAGGGGGCCACGTCTCTGCTGCAGAGTTTCGA
GCGCCGCTTCCTGGCGGCTCGCGCGCTGCCCTCTTTTCCCTGGCAGAGCC
TAGAAGAAAAACTAAGGGAGCCCTCAGGTTCTGAGCTGTTGCTGGCTATT
TTGCAGAAGACTGTGAAGCACCCTGTGTGTGTCCAGCATGGGCCCTCTCT
GAAGTATTCCCGCTGCTTTCTCTCGAAGCTCATCAAAAAGCCTTCAGGAG
ACTCAGTCACACTCTCTGAGAGCACAGCCATCGTGTCCCATGGCACCACA
GGCTTGGTTACATGGGACGCTGCTCTCTACCTGGCAGAATGGGCCATCGA
GAACCCAGCAGCCTTCACTGACAGATGTACTGTACTGCGGGGAAGTGACA
CTGTCACTGGTCAGGGTCCTGAGGATGCTCACTGACTGCCA-GAGGAAGA
AGGCTCCTGACGT-------------------------------------
--------------------------------------------------
--------------------------------------------------
-------------------------

>G3-Ch
ATG-----------------------------------------------
--------------------------------------------------
--------------------------------------------------
--------------------------------------------------
--------CCCGGTGCTTTCTCTCAGTACTCATCAAAAAGCCCTCGGGAG
GCTCAGTCACACTCTCCAAGAGCACAGCCATCATCTCCCACGGCATCACA
GTCCTGGTCACATGGGATGCCACCCTCTACCTTGCAGAATGGGCCATCTA
GAACCCAGCAGCCTTCACTGATAGATGTGCTGTATTGCCCAGAAGCCATC
GTGTCGCTGGTCGGGGTCCTGCAGAGGCTGGCTGCCTGCCGGGAGCACCA
GCGGGCTCCTCAAGTCTACATGGCCCTTACCGTCCGCAACCCAGAGACGT
GCCAGCTGTTCACCACCGAGCTAGGCTGGACTGGGATCAGATGGGAAGCG
GAAGCTCATCATGACCAGAAACTGTTTCCCTACAGAGAGCACTTGGAGAT
GGCAATGCTGAACCTCACACTGTAG
#---------------------------------------
#---------------------------------------

#=======================================
#
# Aligned_sequences: 2
# 1: B2-202
# 2: G3-M
# Matrix: /home/BLOSUM62.txt
# GapOpen_penalty: -11.0
# GapExtend_penalty: -1.0
# FSopen_penalty: -30.0
# FSextend_penalty: -0.2
# Execution_time: 208.896367073
#
# Length:         420
# Identity NT:    308/420 73.3%
# Identity AA:    492/840 58.6%
# Gapopen:        1/420 0.2%
# Gaps:           3/420 0.7%
# FSopen:         0/420 0.0%
# FrameShift:     0/420 0.0%
# Score: 382.0
#
#
#=======================================

>B2-202
ATGCCTGGTGCTTTCTCTCAGAACTCATCAAAAAGTCCTCAGGAGGCTCA
GTCACACTCTCCAAGAGCACAGCCATCATCTCCCACGGTACCACAGGCCT
GGTCACATGGGATGCCGCCCTCTACCTTGCAGAATGGGCCATCGAGAACC
CGGCAGCCTTCATTAACAGACGTGCTGTATTGCCCAGAAGCCATCGTGTC
GCTGGTCGGGGTCCTGCAGAGGCTGGCTGCCTGCCGGGAGCACAAGCGGG
CTCCTGAGGTCTACGTGGCCTTTACCGTCCGCAACCCAGAGACATGCCAG
CTGTTCACCACCGAGCTAGGCCGGGATGGGATCAGATGGGAAGCGGAAGC
TCATCATGACCAGAAACTGTTTCCCTATGGAGAGCACTTGGAGATGGCAA
TGCTGAACCTCACACTGTAG

>G3-M
ATGCCCGCTGCTTTCTCTCAAAGCTCATCAAAAAGCCTTCAGGAAACTCA
GTTACACTCTCTGAGAGCACTGCCATCGTGTCCCATGGCACCACAGGCTT
GGTTACATGGGACGCTGCTCTCTACCTGGCAGAATGGGCCATTGAGAACC
CAGCAGCCTTCACTGACAGATGTACTGTACTGCTGGGAGATGACACTGTC
ACTGGTCAGGGTCCTGAAGATGCTCGAGGACTGC---CAGAGGAAGAGCG
CTCCTGATGTCTATGTAGCCTATACTATCCGCAGCCAGGACACAGGCAAG
CTGTTCATCGAAGAGCTAGACCGTGCTGGAATCTACTGGGAAGAGGTGCC
CCCTCACACTGGCAAACTGTTCCCTTACGAAGAGCATTCAGCCATCGTAA
TCCTGAAGCTGGTGCTGACC
#---------------------------------------
#---------------------------------------

#=======================================
#
# Aligned_sequences: 2
# 1: G3-H1
# 2: G3-Co
# Matrix: /home/BLOSUM62.txt
# GapOpen_penalty: -11.0
# GapExtend_penalty: -1.0
# FSopen_penalty: -30.0
# FSextend_penalty: -0.2
# Execution_time: 208.667198896
#
# Length:         420
# Identity NT:    335/420 79.8%
# Identity AA:    516/840 61.4%
# Gapopen:        0/420 0.0%
# Gaps:           0/420 0.0%
# FSopen:         0/420 0.0%
# FrameShift:     0/420 0.0%
# Score: 430.0
#
#
#=======================================

>G3-H1
ATGCCCGGTGCTTTCTCTCAGAACTCATCAAAAAGCCCTCGGGAGGCTCA
GTCACACTCTCCAAGAGCACAGCCATCATCTCCCACGGCATCACAGTCCT
GGTCACATGGGATGCCGCCCTCTACCTTGCAGAATGGGCCATCGAGAACC
CAGCAGCCTTCACTGATAGACGTGCTGTATTGCCCAGAAGCCATCGTGTC
GCTGGTCGGGGTCCTGCGGAGGCTGGCTGCCTGCCGGGAGCACCAGCGGG
CTCCTCAATTCTACATGGCCCTTACCGTCTGCAACCCAGAGATGTGCCAG
CTGTTCACCACCGAGCTAGGCTGGACTGGGATCAGATGGGAAGCGGAAGC
TCATCATGACCAGAAACTGTTTCCCTACAGAGAGCACTTGGAGATGGCAA
AGCTGAACCTCACACTGTAG

>G3-Co
ATTCCCGGAGCTTTCTCTCTGAGCTCATCAGAAAGCCTTCAGGTGACTCG
GTCACCCTCTGCGAGAGCACGGCCATCGTGTCTCATGGGACCACAGGCCT
GGTCACGTGGAACGCCGCGCTCTACCTGGCCGAGTGGGCCGTGGAGAACC
CAGCGGTCTTCGCTCACAGACGTGCTGTATTGTCCTGAAACGGTCCTCTC
CCTGGTTGGGGTCCTGCGGAAGCTCTCCACCTGCCGGAAGGACCAGCGGG
CTCCTGATGCCTACATTGCCTTCACCATCCGCAACCCGGAGACGTGCCAG
CTGTTCACCACGGAGCTGGGCCAGGCTGGGATCCCGTGGGAAGAGGTGCC
TTGTCATGACCAGAAACTGTTTCCCTACGAAGAGCACTCGGAGATGGCGA
TTCTGAAACTAACGCTGTAG
#---------------------------------------
#---------------------------------------

#=======================================
#
# Aligned_sequences: 2
# 1: G3-Ch
# 2: G3-Co
# Matrix: /home/BLOSUM62.txt
# GapOpen_penalty: -11.0
# GapExtend_penalty: -1.0
# FSopen_penalty: -30.0
# FSextend_penalty: -0.2
# Execution_time: 209.030904055
#
# Length:         420
# Identity NT:    334/420 79.5%
# Identity AA:    522/840 62.1%
# Gapopen:        0/420 0.0%
# Gaps:           0/420 0.0%
# FSopen:         0/420 0.0%
# FrameShift:     0/420 0.0%
# Score: 443.0
#
#
#=======================================

>G3-Ch
ATGCCCGGTGCTTTCTCTCAGTACTCATCAAAAAGCCCTCGGGAGGCTCA
GTCACACTCTCCAAGAGCACAGCCATCATCTCCCACGGCATCACAGTCCT
GGTCACATGGGATGCCACCCTCTACCTTGCAGAATGGGCCATCTAGAACC
CAGCAGCCTTCACTGATAGATGTGCTGTATTGCCCAGAAGCCATCGTGTC
GCTGGTCGGGGTCCTGCAGAGGCTGGCTGCCTGCCGGGAGCACCAGCGGG
CTCCTCAAGTCTACATGGCCCTTACCGTCCGCAACCCAGAGACGTGCCAG
CTGTTCACCACCGAGCTAGGCTGGACTGGGATCAGATGGGAAGCGGAAGC
TCATCATGACCAGAAACTGTTTCCCTACAGAGAGCACTTGGAGATGGCAA
TGCTGAACCTCACACTGTAG

>G3-Co
ATTCCCGGAGCTTTCTCTCTGAGCTCATCAGAAAGCCTTCAGGTGACTCG
GTCACCCTCTGCGAGAGCACGGCCATCGTGTCTCATGGGACCACAGGCCT
GGTCACGTGGAACGCCGCGCTCTACCTGGCCGAGTGGGCCGTGGAGAACC
CAGCGGTCTTCGCTCACAGACGTGCTGTATTGTCCTGAAACGGTCCTCTC
CCTGGTTGGGGTCCTGCGGAAGCTCTCCACCTGCCGGAAGGACCAGCGGG
CTCCTGATGCCTACATTGCCTTCACCATCCGCAACCCGGAGACGTGCCAG
CTGTTCACCACGGAGCTGGGCCAGGCTGGGATCCCGTGGGAAGAGGTGCC
TTGTCATGACCAGAAACTGTTTCCCTACGAAGAGCACTCGGAGATGGCGA
TTCTGAAACTAACGCTGTAG
#---------------------------------------
#---------------------------------------

#=======================================
#
# Aligned_sequences: 2
# 1: G3-H1
# 2: G3-Ch
# Matrix: /home/BLOSUM62.txt
# GapOpen_penalty: -11.0
# GapExtend_penalty: -1.0
# FSopen_penalty: -30.0
# FSextend_penalty: -0.2
# Execution_time: 209.891145945
#
# Length:         420
# Identity NT:    411/420 97.9%
# Identity AA:    804/840 95.7%
# Gapopen:        0/420 0.0%
# Gaps:           0/420 0.0%
# FSopen:         0/420 0.0%
# FrameShift:     0/420 0.0%
# Score: 704.0
#
#
#=======================================

>G3-H1
ATGCCCGGTGCTTTCTCTCAGAACTCATCAAAAAGCCCTCGGGAGGCTCA
GTCACACTCTCCAAGAGCACAGCCATCATCTCCCACGGCATCACAGTCCT
GGTCACATGGGATGCCGCCCTCTACCTTGCAGAATGGGCCATCGAGAACC
CAGCAGCCTTCACTGATAGACGTGCTGTATTGCCCAGAAGCCATCGTGTC
GCTGGTCGGGGTCCTGCGGAGGCTGGCTGCCTGCCGGGAGCACCAGCGGG
CTCCTCAATTCTACATGGCCCTTACCGTCTGCAACCCAGAGATGTGCCAG
CTGTTCACCACCGAGCTAGGCTGGACTGGGATCAGATGGGAAGCGGAAGC
TCATCATGACCAGAAACTGTTTCCCTACAGAGAGCACTTGGAGATGGCAA
AGCTGAACCTCACACTGTAG

>G3-Ch
ATGCCCGGTGCTTTCTCTCAGTACTCATCAAAAAGCCCTCGGGAGGCTCA
GTCACACTCTCCAAGAGCACAGCCATCATCTCCCACGGCATCACAGTCCT
GGTCACATGGGATGCCACCCTCTACCTTGCAGAATGGGCCATCTAGAACC
CAGCAGCCTTCACTGATAGATGTGCTGTATTGCCCAGAAGCCATCGTGTC
GCTGGTCGGGGTCCTGCAGAGGCTGGCTGCCTGCCGGGAGCACCAGCGGG
CTCCTCAAGTCTACATGGCCCTTACCGTCCGCAACCCAGAGACGTGCCAG
CTGTTCACCACCGAGCTAGGCTGGACTGGGATCAGATGGGAAGCGGAAGC
TCATCATGACCAGAAACTGTTTCCCTACAGAGAGCACTTGGAGATGGCAA
TGCTGAACCTCACACTGTAG
#---------------------------------------
#---------------------------------------

#=======================================
#
# Aligned_sequences: 2
# 1: G3-M
# 2: G3-Co
# Matrix: /home/BLOSUM62.txt
# GapOpen_penalty: -11.0
# GapExtend_penalty: -1.0
# FSopen_penalty: -30.0
# FSextend_penalty: -0.2
# Execution_time: 210.953155994
#
# Length:         420
# Identity NT:    306/420 72.9%
# Identity AA:    510/840 60.7%
# Gapopen:        1/420 0.2%
# Gaps:           3/420 0.7%
# FSopen:         0/420 0.0%
# FrameShift:     0/420 0.0%
# Score: 407.0
#
#
#=======================================

>G3-M
ATGCCCGCTGCTTTCTCTCAAAGCTCATCAAAAAGCCTTCAGGAAACTCA
GTTACACTCTCTGAGAGCACTGCCATCGTGTCCCATGGCACCACAGGCTT
GGTTACATGGGACGCTGCTCTCTACCTGGCAGAATGGGCCATTGAGAACC
CAGCAGCCTTCACTGACAGATGTACTGTACTGCTGGGAGATGACACTGTC
ACTGGTCAGGGTCCTGAAGATGCTCGAGGACTGCCAGAGG---AAGAGCG
CTCCTGATGTCTATGTAGCCTATACTATCCGCAGCCAGGACACAGGCAAG
CTGTTCATCGAAGAGCTAGACCGTGCTGGAATCTACTGGGAAGAGGTGCC
CCCTCACACTGGCAAACTGTTCCCTTACGAAGAGCATTCAGCCATCGTAA
TCCTGAAGCTGGTGCTGACC

>G3-Co
ATTCCCGGAGCTTTCTCTCTGAGCTCATCAGAAAGCCTTCAGGTGACTCG
GTCACCCTCTGCGAGAGCACGGCCATCGTGTCTCATGGGACCACAGGCCT
GGTCACGTGGAACGCCGCGCTCTACCTGGCCGAGTGGGCCGTGGAGAACC
CAGCGGTCTTCGCTCACAGACGTGCTGTATTGTCCTGAAACGGTCCTCTC
CCTGGTTGGGGTCCTGCGGAAGCTCTCCACCTGCCGGAAGGACCAGCGGG
CTCCTGATGCCTACATTGCCTTCACCATCCGCAACCCGGAGACGTGCCAG
CTGTTCACCACGGAGCTGGGCCAGGCTGGGATCCCGTGGGAAGAGGTGCC
TTGTCATGACCAGAAACTGTTTCCCTACGAAGAGCACTCGGAGATGGCGA
TTCTGAAACTAACGCTGTAG
#---------------------------------------
#---------------------------------------

#=======================================
#
# Aligned_sequences: 2
# 1: G1-M
# 2: G3-M
# Matrix: /home/BLOSUM62.txt
# GapOpen_penalty: -11.0
# GapExtend_penalty: -1.0
# FSopen_penalty: -30.0
# FSextend_penalty: -0.2
# Execution_time: 215.561764956
#
# Length:         509
# Identity NT:    296/509 58.2%
# Identity AA:    549/1018 53.9%
# Gapopen:        4/509 0.8%
# Gaps:           106/509 20.8%
# FSopen:         1/509 0.2%
# FrameShift:     235/509 46.2%
# Score: 273.8
#
#
#=======================================

>G1-M
ATGGCGCCTGAGGACCACGAGGGGGCCACGTCTCTGCTGCAGAGTTTCGA
GCGCCGCTTCCTGGCGGCTCGCGCGCTGCCCTCCTTTCCCTGGCAGAGCC
TAGAAGAAAAACTAAAGGACCCCTCGGGTTCTGAGCTGTTGCTGGCTATT
CTGCAGAGGCATGAGGCTGTACCCACGGAGCCTTTGGATGCACTGTATGA
GGCGTTGGCAGAGGTTCTGATGACCCAAGAGTCCACCCAGTGCCACCGGA
GCTATTTGCTGATGTACTGTACTGCTGGGAGATGACACTGTCACTGGTCA
GGGTCCTGAAGATGCTCGAGGACTGCCAGAGGAAGAGCGCTCCTGATGTC
TATGTAGCCTATACTATCCGCAGCCAGGACACAGGCAAGCTGTTCATCGA
AGAGCTGGACCGTGCTGGAATCTACTGGGAAGAGGTGCCCCCTCACACTG
GCAAACTGTTCCCTTACGAAGAGCATTCAGCCATCGTAATCCTGA-----
---------

>G3-M
ATGCCCGCTGCTTTCTCTCAAAGCTCATCAAAAAGCCTTCAG------GA
AACTCAGTTACACTCTCTGAGAGCACTGCCATCG----------------
--------------------------------------------------
------------------TGTCCCATGGCACCACAGGCTTGGTTACATGG
GACGCTGCTCTCTACCTGGCAGAATGGGCCATTGAGAACCCAGCAGCCTT
CACTGACA--GATGTACTGTACTGCTGGGAGATGACACTGTCACTGGTCA
GGGTCCTGAAGATGCTCGAGGACTGCCAGAGGAAGAGCGCTCCTGATGTC
TATGTAGCCTATACTATCCGCAGCCAGGACACAGGCAAGCTGTTCATCGA
AGAGCTAGACCGTGCTGGAATCTACTGGGAAGAGGTGCCCCCTCACACTG
GCAAACTGTTCCCTTACGAAGAGCATTCAGCCATCGTAATCCTGAAGCTG
GTGCTGACC
#---------------------------------------
#---------------------------------------

#=======================================
#
# Aligned_sequences: 2
# 1: G1-R
# 2: G3-R
# Matrix: /home/BLOSUM62.txt
# GapOpen_penalty: -11.0
# GapExtend_penalty: -1.0
# FSopen_penalty: -30.0
# FSextend_penalty: -0.2
# Execution_time: 215.7173419
#
# Length:         509
# Identity NT:    297/509 58.3%
# Identity AA:    549/1018 53.9%
# Gapopen:        4/509 0.8%
# Gaps:           106/509 20.8%
# FSopen:         1/509 0.2%
# FrameShift:     235/509 46.2%
# Score: 276.3
#
#
#=======================================

>G1-R
ATGGCGCCTGAGGACCACGAGGGGGCCACGTCTCTGCTGCAGAGTTTCGA
GCGCCGCTTCCTGGCGGCTCGCGCGCTGCCCTCTTTTCCCTGGCAGAGCC
TAGAAGAAAAACTAAGGGAGCCCTCAGGTTCTGAGCTGTTGCTGGCTATT
TTGCAGAAGCATGAGGCCGTACCCATGGAGCCTTTGGATGCACTGTATGA
GGCGCTGGCAGAAGTTCTGATGGCCAGAGAGTCCACCCAGTGCCACCGGA
GCTATTTGCTGATGTACTGTACTGCGGGGAAGTGACACTGTCACTGGTCA
GGGTCCTGAGGATGCTCACTGACTGCCAGAGGAAGAAGGCTCCTGACGTC
TATGTGGCCTATACGATCCGCAGCCAGGACACGGGCAAGCTGTTCATCAC
AGAGCTGGACCGCGCTGGGATACACTGGGAAGAGGTGGCCCCTCACACTG
GCAAACTGTTCCCTTATGAAGAGCATTCGGCCATCGTAATCCTGA-----
---------

>G3-R
ATTCCCGCTGCTTTCTCTCGAAGCTCATCAAAAAGCCTTCAGGAGACTCA
GTCACACTCTCTG------AGAGCACAGCCATCG----------------
--------------------------------------------------
------------------TGTCCCATGGCACCACAGGCTTGGTTACATGG
GACGCTGCTCTCTACCTGGCAGAATGGGCCATCGAGAACCCAGCAGCCTT
CACTGACA--GATGTACTGTACTGCGGGGAAGTGACACTGTCACTGGTCA
GGGTCCTGAGGATGCTCACTGACTGCCAGAGGAAGAAGGCTCCTGACGTC
TATGTGGCCTATACGATCCGCAGCCAGGACACGGGCAAGCTGTTCATCAC
AGAGCTAGACCGCGCTGGGATACACTGGGAAGAGGTGGCCCCTCACACTG
GCAAACTGTTCCCTTATGAAGAGCATTCGGCCATCGTAATCCTGAAGCTC
ACGCTGACC
#---------------------------------------
#---------------------------------------

#=======================================
#
# Aligned_sequences: 2
# 1: C1-002
# 2: G3-H1
# Matrix: /home/BLOSUM62.txt
# GapOpen_penalty: -11.0
# GapExtend_penalty: -1.0
# FSopen_penalty: -30.0
# FSextend_penalty: -0.2
# Execution_time: 216.56925416
#
# Length:         521
# Identity NT:    290/521 55.7%
# Identity AA:    546/1042 52.4%
# Gapopen:        5/521 1.0%
# Gaps:           124/521 23.8%
# FSopen:         1/521 0.2%
# FrameShift:     238/521 45.7%
# Score: 288.9
#
#
#=======================================

>C1-002
ATGGCG---------CCCGAGGAGAACGCGGGGAGCGAACTCTTGCTGCA
GAGTTTCAAGCGCCGCTTCCTGGCAGCGCGCGCCCTGCGCTCCTTCCGCT
GGCAGAGCTTAGAAGCAAAGTTAAGAGACTCATCAGATTCTGAGCTGCTG
CGGGATATTTTGCAGAAGCACGAGGCTGTCCACACAGAGCCTTTGGATGA
GCTGTACGAGGTGCTGGTGGAGACCCTGATGGCCAAGGAGTCCACCCAGG
GCCACCGGAGCTATTTGCTGACGTGCTGTATTGCCCAGAAGCCATCGTGT
CGCTGGTCGGGGTCCTGCGGAGGCTGGCTGCCTGCCGGGAGCACCAGCGG
GCTCCTCAATTCTACATGGCCCTTACCGTCTGCAACCCAGAGATGTGCCA
GCTGTTCACCACCGAGCTATGCTGGACTGGGATCAGATGGGAAGCGGAAG
CTCATCATGACCAGAAACTGTTTCCCTACAGAGAGCACTTGGAGATGGCA
AAGCTGA--------------

>G3-H1
ATGCCCGGTGCTTTCTCTCAGAACTCATCAAAAAGCCCTCGGGAGGCTCA
GTCACACTCTCCAAGAGCACAGCCATCATCTCCCACGGCATCACAGTCCT
GGTCA---------------------------------------------
------------------------------CATGGGATGCCG--------
----------------CCCTCTACCTTGCAGAATGGGCCATCGAGAACCC
AGCAGCCTTCACTGATA--GACGTGCTGTATTGCCCAGAAGCCATCGTGT
CGCTGGTCGGGGTCCTGCGGAGGCTGGCTGCCTGCCGGGAGCACCAGCGG
GCTCCTCAATTCTACATGGCCCTTACCGTCTGCAACCCAGAGATGTGCCA
GCTGTTCACCACCGAGCTAGGCTGGACTGGGATCAGATGGGAAGCGGAAG
CTCATCATGACCAGAAACTGTTTCCCTACAGAGAGCACTTGGAGATGGCA
AAGCTGAACCTCACACTGTAG
#---------------------------------------
#---------------------------------------

#=======================================
#
# Aligned_sequences: 2
# 1: C1-002
# 2: G3-R
# Matrix: /home/BLOSUM62.txt
# GapOpen_penalty: -11.0
# GapExtend_penalty: -1.0
# FSopen_penalty: -30.0
# FSextend_penalty: -0.2
# Execution_time: 216.603142023
#
# Length:         512
# Identity NT:    214/512 41.8%
# Identity AA:    279/1024 27.2%
# Gapopen:        4/512 0.8%
# Gaps:           109/512 21.3%
# FSopen:         2/512 0.4%
# FrameShift:     235/512 45.9%
# Score: -29.0
#
#
#=======================================

>C1-002
ATGGCGCCCGAGGAGAACGCGGGGAGCGAACTCTTGCTGCAGAGTTTCAA
GCGCCGCTTCCTGGCAGCGCGCGCCCTGCGCTCCTTCCGCTGGCAGAGCT
TAGAAGCAAAGTTAAGAGACTCATCAGATTCTGAGCTGCTGCGGGATATT
TTGCAGAAGCACGAGGCTGTCCACACAGAGCCTTTGGATGAGCTGTACGA
GGTGCTGGTGGAGACCCTGATGGCCAAGGAGTCCACCCAGGGCCACCGGA
GCTATTTGCTGACGTGCTGTATTGCCCAGAAGCCATCGTGTCGCTGGTCG
GGGTCCTGCGGAGGCTGGCTGCCTGCCGGGAGCACCAGCGGGCTCCTCAA
TTCTACATGGCCCTTACCGTCTGCAACCCAGAGATGTGCCAGCTGTTCAC
CACCGAGCTATGCTGGACTGGGATCAGATGGGAAGCGGAAGCTCATCATG
ACCAGAAACTGTTTCCCTACAGAGAGCACTTGGAGATGGCAAAGCTGA--
------------

>G3-R
ATTCCCGCTGCTTTCTCTCGAAGCTCATCAAAAAGCCTTCAGGAGACTCA
GTCACACTCTCTGAGAGCACAG----------------------------
--------------------------------------------------
------------CCATCGTGTCCCATGGCACCACAGGCTTGGTTACATGG
GACGCTGCTCTCTACCTGGCAGAATGGGCCATCGAGAACCCAGCAGCCTT
CACTGACA--GATGTACTGTACTGCGGGGAAGTGACACTGTCACTGGTCA
GGGTCCTGAGGATGCTCACTGACTGCC---AGAGGAAGAAGGCTCCTGAC
GTCTATGTGGCCTATACGATCCGCAGCCAGGACACGGGCAAGCTGTTCAT
CACAGAGCTAGACCGCGCTGGGATACACTGGGAAGAGGTGGCCCCTCACA
CTGGCAAACTGTTCCCTTATGAAGAGCATTCGGCCATCGTAATCCTGAAG
CTCACGCTGACC
#---------------------------------------
#---------------------------------------

#=======================================
#
# Aligned_sequences: 2
# 1: G1-M
# 2: G3-H1
# Matrix: /home/BLOSUM62.txt
# GapOpen_penalty: -11.0
# GapExtend_penalty: -1.0
# FSopen_penalty: -30.0
# FSextend_penalty: -0.2
# Execution_time: 216.240194082
#
# Length:         521
# Identity NT:    187/521 35.9%
# Identity AA:    261/1042 25.0%
# Gapopen:        9/521 1.7%
# Gaps:           127/521 24.4%
# FSopen:         1/521 0.2%
# FrameShift:     136/521 26.1%
# Score: -46.0
#
#
#=======================================

>G1-M
ATGGCGCCTGAGGACCACGAGGGGGCCACGTCTCTGCTGCAGAGTTTCGA
GCGCCGCTTCCTGGCGGCTCGCGCGCTGCCCTCCTTTCCCTGGCAGAGCC
TAGAAGAAAAACTAAAGGACCCCTCGGGTTCTGAGCTGTTGCTGGCTATT
CTGCAGAGGCATGAGGCTGTACCCACGGAGCCT------TTGGATGCACT
GTAT------GAGGCGTTGGCAGAGGTTCTGATGACCCAAGAGTCCACCC
AGTGCCACCGGAGCTATTTGCTGATGTACTGTACTGCTGGGAGATGACAC
TGTCACTGGTCAGGGTCCTGAAGATGCTCGAGGACTGCCAGAGGAAGAGC
GCTCCTGATGTCTATGTAGCCTATACTATCCGCAGCCAGGACACAGGCAA
GCTGTTCATCGAAGAGCTGGACCGTGCTGGAATCTACTGGGAAGAGGTGC
CCCCTCACACTGGCAAACTGTTCCCTTACGAAGAGCATT--CAGCCATCG
------------TAATCCTGA

>G3-H1
ATGCCCGGTGCTTTCTCTCAGAACTCATCAAAA------AGCCCTCGGGA
GGCTCAGTCACACTCTCCAAGAGCACAGCCATCATCTCCCACGGCATCAC
AGTCCTGGTCACATGGGATGCCGCCCTCTACC------------------
TTGCAGAATGGGCCATCGAGAACCCAGCAGCCTTCACTGATAGACGTGCT
GTATTGCCCAGAAGCCATCGTGTCGCTGGTC-------------------
--------------GGGGTCCTGCGGAGGCTGGCTGCCTGCCGGGAGCAC
------------------------------------------CAGCGGGC
T--CCTCAATTCTACATGGCCCTTACCGTCTGCAACCCAGAGATGTGCCA
GCTGTTCACCACCGAGCTAGGCTGGACTGGGATCAGATGGGAAGCGGAAG
CTCATCATGACCAGAAACTGTTTCCCTACAGAGAGCACTTGGAGATGGCA
AAGCTGAACCTCACACTGTAG
#---------------------------------------
#---------------------------------------

#=======================================
#
# Aligned_sequences: 2
# 1: G1-M
# 2: G3-Ch
# Matrix: /home/BLOSUM62.txt
# GapOpen_penalty: -11.0
# GapExtend_penalty: -1.0
# FSopen_penalty: -30.0
# FSextend_penalty: -0.2
# Execution_time: 216.306407928
#
# Length:         533
# Identity NT:    188/533 35.3%
# Identity AA:    282/1066 26.5%
# Gapopen:        10/533 1.9%
# Gaps:           151/533 28.3%
# FSopen:         1/533 0.2%
# FrameShift:     136/533 25.5%
# Score: -33.0
#
#
#=======================================

>G1-M
ATGGCGCCTGAGGACCACGAGGGGGCCACGTCTCTGCTGCAGAGT-----
----TTCGAGCGCCGCTTCCTGGCGGCTCGCGCGCTGCCCTCCTTTCCCT
GGCAGAGCCTAGAAGAAAAACTAAAGGACCCCTCGGGTTCTGAGCTGTTG
CTGGCTATTCTGCAGAGGCATGAGGCTGTACCCACGGAGCCT------TT
GGATGCACTGTAT------GAGGCGTTGGCAGAGGTTCTG---ATGACCC
AAGAGTCCACCCAGTGCCACCGGAGCTATTTGCTGATGTACTGTACTGCT
GGGAGATGACACTGTCACTGGTCAGGGTCCTGAAGATGCTCGAGGACTGC
CAGAGGAAGAGCGCTCCTGATGTCTATGTAGCCTATACTATCCGCAGCCA
GGACACAGGCAAGCTGTTCATCGAAGAGCTGGACCGTGCTGGAATCTACT
GGGAAGAGGTGCCCCCTCACACTGGCAAACTGTTCCCTTACGAAGAGCAT
T--CAGCCATCG------------TAATCCTGA

>G3-Ch
ATG---------------CCCGGTGCTTTCTCTCAGTACTCATCAAAAAG
CCCTCGGGAGGCTCAGTCACACTCTCCAAGAGCACAGCCATCATCTCCCA
CGGCATCACAGTCCTGGTCACATGGGATGCCACCCTCTACC---------
---------TTGCAGAATGGGCCATCTAGAACCCAGCAGCCTTCACTGAT
AGATGTGCTGTATTGCCCAGAAGCCATCGTGTCGCTGGTCGGGGTCCTGC
AGAGGCTGGCTGCCTGCCGGGAG---------------------------
--------------------------------------------------
-CACCAGCGGGCT--CCTCAAGTCTACATGGCCCTTACCGTCCGCAACCC
AGAGACGTGCCAGCTGTTCACCACCGAGCTAGGCTGGACTGGGATCAGAT
GGGAAGCGGAAGCTCATCATGACCAGAAACTGTTTCCCTACAGAGAGCAC
TTGGAGATGGCAATGCTGAACCTCACACTGTAG
#---------------------------------------
#---------------------------------------

#=======================================
#
# Aligned_sequences: 2
# 1: C1-002
# 2: G3-M
# Matrix: /home/BLOSUM62.txt
# GapOpen_penalty: -11.0
# GapExtend_penalty: -1.0
# FSopen_penalty: -30.0
# FSextend_penalty: -0.2
# Execution_time: 216.993030071
#
# Length:         518
# Identity NT:    201/518 38.8%
# Identity AA:    264/1036 25.5%
# Gapopen:        6/518 1.2%
# Gaps:           121/518 23.4%
# FSopen:         1/518 0.2%
# FrameShift:     157/518 30.3%
# Score: -57.3
#
#
#=======================================

>C1-002
ATGGCGCCCGAGGAGAACGCGGGGAGCGAACTCTTGCTGCAGAGTTTCAA
GCGCCGCTTCCTGGCAGCGCGCGCCCTGCGCTCCTTCCGCTGGCAGAGCT
TAGAAGCAAAGTTAAGAGACTCATCAGATTCTGAGCTGCTGCGGGATATT
TTGCAGAAGCACGAGGCTGTCCACACAGAGCCTTTGGAT------GAGCT
GTACGAGGTGCTGGTGGAGACCCTGATGGCCAAGGAGTCCACCCAGGGCC
ACCGGAGCTATTTGCTGACGTGCTGTATTGCCCAGAAGCCATCGTGTCGC
TGGTCGGGGTCCTGCGGAGGCTGGCTGCCTGCCGGGAGCACCAGCGGGCT
CCTCAATTCTACATGGCCCTTACCGTCTGCAACCCAGAGATGTGCCAGCT
GTTCACCACCGAGCTATGCTGGACTGGGATCAGATGGGAAGCGGAAGCTC
ATCATGACCAGAAACTGTTTCCCTACAGAGAGCACTTGGAGATGGCAAAG
CTGA--------------

>G3-M
ATGCCCGCTGCTTTCTCTCAAAGCTCATCAAAAAGCCTTCAGGAAACTCA
GTTACACTCTCTG------AGAGCACTGCCATCGTGTCCC---ATGGCAC
CACAGGCTTGGTTACATGGGACGCTGCTCTCTACCTGGCAGAATGGGCCA
TTGAGAACCCAGCAGCCTTCACTGACAGATGTACTGTACTGCTGGGAGAT
GACACTGTCACTGGTCAGGGTCCTGAAGATGCTCGAGGACTGCCAG----
--------------------------------------------------
------------------------------------AGGAAGAGC--GCT
CCTGATGTCTATGTAGCCTATACTATCCGCAGCCAGGACACAGGCAAGCT
GTTCATCGAAGAGCTAGACCGTGCTGGAATCTACTGGGAAGAGGTGCCCC
CTCACACTGGCAAACTGTTCCCTTACGAAGAGCATTCAGCCATCGTAATC
CTGAAGCTGGTGCTGACC
#---------------------------------------
#---------------------------------------

#=======================================
#
# Aligned_sequences: 2
# 1: C1-002
# 2: B2-202
# Matrix: /home/BLOSUM62.txt
# GapOpen_penalty: -11.0
# GapExtend_penalty: -1.0
# FSopen_penalty: -30.0
# FSextend_penalty: -0.2
# Execution_time: 217.045844078
#
# Length:         512
# Identity NT:    274/512 53.5%
# Identity AA:    492/1024 48.0%
# Gapopen:        4/512 0.8%
# Gaps:           106/512 20.7%
# FSopen:         1/512 0.2%
# FrameShift:     238/512 46.5%
# Score: 227.9
#
#
#=======================================

>C1-002
ATGGCGCCCGAGGAGAACGCGGGGAGCGAACTCTTGCTGCAGAGTTTCAA
GCGCCGCTTCCTGGCAGCGCGCGCCCTGCGCTCCTTCCGCTGGCAGAGCT
TAGAAGCAAAGTTAAGAGACTCATCAGATTCTGAGCTGCTGCGGGATATT
TTGCAGAAGCACGAGGCTGTCCACACAGAGCCTTTGGATGAGCTGTACGA
GGTGCTGGTGGAGACCCTGATGGCCAAGGAGTCCACCCAGGGCCACCGGA
GCTATTTGCTGACGTGCTGTATTGCCCAGAAGCCATCGTGTCGCTGGTCG
GGGTCCTGCGGAGGCTGGCTGCCTGCCGGGAGCACCAGCGGGCTCCTCAA
TTCTACATGGCCCTTACCGTCTGCAACCCAGAGATGTGCCAGCTGTTCAC
CACCGAGCTATGCTGGACTGGGATCAGATGGGAAGCGGAAGCTCATCATG
ACCAGAAACTGTTTCCCTACAGAGAGCACTTGGAGATGGCAAAGCTGA--
------------

>B2-202
ATGCCTGGTGCTTTCTCTCAGAACTCATCAAAAAGTCCTCAGGAGGCT--
-------------------------------------------CAGTCAC
ACTCTCCAAGAGCACAGCCATCATCTCCC---------------------
------------------------ACGGTACCACAGGCCTGGTCACATGG
GATGCCGCCCTCTACCTTGCAGAATGGGCCATCGAGAACCCGGCAGCCTT
CATTAACA--GACGTGCTGTATTGCCCAGAAGCCATCGTGTCGCTGGTCG
GGGTCCTGCAGAGGCTGGCTGCCTGCCGGGAGCACAAGCGGGCTCCTGAG
GTCTACGTGGCCTTTACCGTCCGCAACCCAGAGACATGCCAGCTGTTCAC
CACCGAGCTAGGCCGGGATGGGATCAGATGGGAAGCGGAAGCTCATCATG
ACCAGAAACTGTTTCCCTATGGAGAGCACTTGGAGATGGCAATGCTGAAC
CTCACACTGTAG
#---------------------------------------
#---------------------------------------

#=======================================
#
# Aligned_sequences: 2
# 1: G1-M
# 2: B2-202
# Matrix: /home/BLOSUM62.txt
# GapOpen_penalty: -11.0
# GapExtend_penalty: -1.0
# FSopen_penalty: -30.0
# FSextend_penalty: -0.2
# Execution_time: 216.756799936
#
# Length:         512
# Identity NT:    216/512 42.2%
# Identity AA:    285/1024 27.8%
# Gapopen:        6/512 1.2%
# Gaps:           109/512 21.3%
# FSopen:         2/512 0.4%
# FrameShift:     217/512 42.4%
# Score: -35.1
#
#
#=======================================

>G1-M
ATGGCGCCTGAGGACCACGAGGGGGCCACGTCTCTGCTGCAGAGTTTCGA
GCGCCGCTTCCTGGCGGCTCGCGCGCTGCCCTCCTTTCCCTGGCAGAGCC
TAGAAGAAAAACTAAAGGACCCCTCGGGTTCTGAGCTGTTGCTGGCTATT
CTGCAGAGGCATGAGGCTGTACCCACGGAGCCTTTGGATGCACTGTATGA
GGCGTTGGCAGAGGTTCTGATGACCCAAGAGTCCACCCAGTGCCACCGGA
GCTATTTGCTGATGTACTGTACTGCTGGGAGATGACACTGTCACTGGTCA
GGGTCCTGAAGATGCTCGAGGACTGCCAGAGG---AAGAGCGCTCCTGAT
GTCTATGTAGCCTATACTATCCGCAGCCAGGACACAGGCAAGCTGTTCAT
CGAAGAGCTGGACCGTGCTGGAATCTACTGGGAAGAGGTGCCCCCTCACA
CTGGCAAACTGTTCCCTTACGAAGAGCATT--CAGCCATCG---------
---TAATCCTGA

>B2-202
ATGCCTGGTGCTTTCTCTCAGAACTCATCAAAAAGTCCTCAG------GA
GGCTCAGTCACACTCTCCAAGAGCACAGCCATCA----------------
--------------------------------------------------
------------------TCTCCCACGGTACCACAGGCCTGGTCACATGG
GATGCCGCCCTCTACCTTGCAGAATGGGCCATCGAGAACCCGGCAGCCTT
CATTAACA--GACGTGCTGTATTGCCCAGAAGCCATCGTGTCGCTGGTCG
GGGTCCTGCAGAGGCTGGCTGCCTGCCGGGAGCACAAGCGGGCTCCTGAG
GTCTACGTGGCCTTTACCGTCCGCAACCCAGAGACATGCCAGCTGTTCAC
CACCGAGCTAGGCCGGGATGGGATCAGATGGGAAGCGGAAGCTCATCATG
ACCAGAAACTGTTTCCCTATGGAGAGCACTTGGAGATGGCAATGCTGAAC
CTCACACTGTAG
#---------------------------------------
#---------------------------------------

#=======================================
#
# Aligned_sequences: 2
# 1: G1-R
# 2: G3-H1
# Matrix: /home/BLOSUM62.txt
# GapOpen_penalty: -11.0
# GapExtend_penalty: -1.0
# FSopen_penalty: -30.0
# FSextend_penalty: -0.2
# Execution_time: 216.872717142
#
# Length:         512
# Identity NT:    216/512 42.2%
# Identity AA:    288/1024 28.1%
# Gapopen:        7/512 1.4%
# Gaps:           109/512 21.3%
# FSopen:         2/512 0.4%
# FrameShift:     217/512 42.4%
# Score: -26.1
#
#
#=======================================

>G1-R
ATGGCGCCTGAGGACCACGAGGGGGCCACGTCTCTGCTGCAGAGTTTCGA
GCGCCGCTTCCTGGCGGCTCGCGCGCTGCCCTCTTTTCCCTGGCAGAGCC
TAGAAGAAAAACTAAGGGAGCCCTCAGGTTCTGAGCTGTTGCTGGCTATT
TTGCAGAAGCATGAGGCCGTACCCATGGAGCCTTTGGATGCACTGTATGA
GGCGCTGGCAGAAGTTCTGATGGCCAGAGAGTCCACCCAGTGCCACCGGA
GCTATTTGCTGATGTACTGTACTGCGGGGAAGTGACACTGTCACTGGTCA
GGGTCCTGAGGATGCTCACTGACTGCCAGAGGAAGAAG---GCTCCTGAC
GTCTATGTGGCCTATACGATCCGCAGCCAGGACACGGGCAAGCTGTTCAT
CACAGAGCTGGACCGCGCTGGGATACACTGGGAAGAGGTGGCCCCTCACA
CTGGCAAACTGTTCCCTTATGAAGAGCATT--CGGCCATCG---------
---TAATCCTGA

>G3-H1
ATGCCCGGTGCTTTCTCTCAGAACTCATCAAAA------AGCCCTCGGGA
GGCTCAGTCACACTCTCCAAGAGCACAGCCATCATCTCCCACGGCATCAC
AGTCCTGGTCACATGGGATGCCGCCCTCTACC------------------
TTGCAGAATGGGCCATCGAGAACCCAGCAGCCT-----------------
-------------------------------------------------T
CACTGATA--GACGTGCTGTATTGCCCAGAAGCCATCGTGTCGCTGGTCG
GGGTCCTGCGGAGGCTGGCTGCCTGCCGGGAGCACCAGCGGGCTCCTCAA
TTCTACATGGCCCTTACCGTCTGCAACCCAGAGATGTGCCAGCTGTTCAC
CACCGAGCTAGGCTGGACTGGGATCAGATGGGAAGCGGAAGCTCATCATG
ACCAGAAACTGTTTCCCTACAGAGAGCACTTGGAGATGGCAAAGCTGAAC
CTCACACTGTAG
#---------------------------------------
#---------------------------------------

#=======================================
#
# Aligned_sequences: 2
# 1: G1-H3
# 2: G3-R
# Matrix: /home/BLOSUM62.txt
# GapOpen_penalty: -11.0
# GapExtend_penalty: -1.0
# FSopen_penalty: -30.0
# FSextend_penalty: -0.2
# Execution_time: 217.304237127
#
# Length:         512
# Identity NT:    227/512 44.3%
# Identity AA:    297/1024 29.0%
# Gapopen:        5/512 1.0%
# Gaps:           109/512 21.3%
# FSopen:         2/512 0.4%
# FrameShift:     235/512 45.9%
# Score: -16.0
#
#
#=======================================

>G1-H3
ATGGCGCCCGAGGAGAACGCGGGGACCGAACTCTTGCTGCAGGGTTTTGA
GCGCCGCTTCCTGGCGGTGCGCACACTGCGCTCCTTCCCCTGGCAGAGCT
TAGAGGCAAAGTTAAGAGACTCATCAGATTCTGAGCTGCTGCGGGATATT
TTGCAGAAGCACGAGGCTGTCCACACGGAGCCTTTGGACAAACTGTACGA
GGTGCTCGCGGAGACTCTGATGGCCAAGGAGTCCACCCAGGGCCACCGGA
GCTATTTGCTGACGTGCTGTATTGCCCAGAAGCCATCGTGTCGCTGGTCG
GGGTCCTGCAGAGGCTGGCTGCCTGCCGGGAGCACAAGCGGGCTCCTGAG
GTCTACGTGGCCTTTACCGTCCGCAACCCAGAGACATGCCAGCTGTTCAC
CACCGAGCTAGGCCGGGATGGGATCAGATGGGAAGCGGAAGCTCATCATG
ACCAGAAACTGTTTCCCTATGGAGAGCACTTGGAGATGGCAATGCTGA--
------------

>G3-R
ATTCCCGCTGCTTTCTCTCGAAGCTCATCAAAAAGCCTTCAG------GA
GACTCAGTCACACTCTCTGAGAGCACAGCCATCGTGTCCC----------
--------------------------------------------------
------------------------ATGGCACCACAGGCTTGGTTACATGG
GACGCTGCTCTCTACCTGGCAGAATGGGCCATCGAGAACCCAGCAGCCTT
CACTGACA--GATGTACTGTACTGCGGGGAAGTGACACTGTCACTGGTCA
GGGTCCTGAGGATGCTCACTGACTGCC---AGAGGAAGAAGGCTCCTGAC
GTCTATGTGGCCTATACGATCCGCAGCCAGGACACGGGCAAGCTGTTCAT
CACAGAGCTAGACCGCGCTGGGATACACTGGGAAGAGGTGGCCCCTCACA
CTGGCAAACTGTTCCCTTATGAAGAGCATTCGGCCATCGTAATCCTGAAG
CTCACGCTGACC
#---------------------------------------
#---------------------------------------

#=======================================
#
# Aligned_sequences: 2
# 1: G1-H2
# 2: B2-202
# Matrix: /home/BLOSUM62.txt
# GapOpen_penalty: -11.0
# GapExtend_penalty: -1.0
# FSopen_penalty: -30.0
# FSextend_penalty: -0.2
# Execution_time: 218.691617966
#
# Length:         512
# Identity NT:    295/512 57.6%
# Identity AA:    537/1024 52.4%
# Gapopen:        4/512 0.8%
# Gaps:           106/512 20.7%
# FSopen:         1/512 0.2%
# FrameShift:     238/512 46.5%
# Score: 282.9
#
#
#=======================================

>G1-H2
ATGGCGCCCGAGGAGAACGCGGGGACCGAACTCTTGCTGCAGGGTTTTGA
GCGCCGCTTCCTGGCGGTGCGCACACTGCGCTCCTTCCCCTGGCAGAGCT
TAGAGGCAAAGTTAAGAGACTCATCAGATTCTGAGCTGCTGCGGGATATT
TTGCAGAAGCACGAGGCTGTCCACACGGAGCCTTTGGACAAACTGTACGA
GGTGCTCACGGAGACTCTGATGGCCAAGGAGTCCACCCAGGGCCACCGGA
GCTATTTGCTGACGTGCTGTATTGCCCAGAAGCCATCGTGTCGCTGGTCG
GGGTCCTGCAGAGGCTGGCTGCCTGCCGGGAGCACAAGCGGGCTCCTGAG
GTCTACGTGGCCTTTACCGTCCGCAACCCAGAGACGTGCCAGCTGTTCAC
CACCGAGCTAGGCCGGGATGGGATCAGATGGGAAGCGGAAGCTCATCATG
ACCAGAAACTGTTTCCCTATGGAGAGCACTTGGAGATGGCAATGCTGA--
------------

>B2-202
ATGCCT--------------------------------------------
----------------------------GGTGCTTTCTCTCAGAACTCAT
CAAAAAGTCCTCAGGAGGCTCAGTCACACTCTCCA---------------
---AGAGCACAGCCATCATCTCCCACGGTACCACAGGCCTGGTCACATGG
GATGCCGCCCTCTACCTTGCAGAATGGGCCATCGAGAACCCGGCAGCCTT
CATTAACA--GACGTGCTGTATTGCCCAGAAGCCATCGTGTCGCTGGTCG
GGGTCCTGCAGAGGCTGGCTGCCTGCCGGGAGCACAAGCGGGCTCCTGAG
GTCTACGTGGCCTTTACCGTCCGCAACCCAGAGACATGCCAGCTGTTCAC
CACCGAGCTAGGCCGGGATGGGATCAGATGGGAAGCGGAAGCTCATCATG
ACCAGAAACTGTTTCCCTATGGAGAGCACTTGGAGATGGCAATGCTGAAC
CTCACACTGTAG
#---------------------------------------
#---------------------------------------

#=======================================
#
# Aligned_sequences: 2
# 1: G1-H2
# 2: G3-H1
# Matrix: /home/BLOSUM62.txt
# GapOpen_penalty: -11.0
# GapExtend_penalty: -1.0
# FSopen_penalty: -30.0
# FSextend_penalty: -0.2
# Execution_time: 218.850926876
#
# Length:         512
# Identity NT:    278/512 54.3%
# Identity AA:    480/1024 46.9%
# Gapopen:        4/512 0.8%
# Gaps:           106/512 20.7%
# FSopen:         1/512 0.2%
# FrameShift:     238/512 46.5%
# Score: 229.9
#
#
#=======================================

>G1-H2
ATGGCGCCCGAGGAGAACGCGGGGACCGAACTCTTGCTGCAGGGTTTTGA
GCGCCGCTTCCTGGCGGTGCGCACACTGCGCTCCTTCCCCTGGCAGAGCT
TAGAGGCAAAGTTAAGAGACTCATCAGATTCTGAGCTGCTGCGGGATATT
TTGCAGAAGCACGAGGCTGTCCACACGGAGCCTTTGGACAAACTGTACGA
GGTGCTCACGGAGACTCTGATGGCCAAGGAGTCCACCCAGGGCCACCGGA
GCTATTTGCTGACGTGCTGTATTGCCCAGAAGCCATCGTGTCGCTGGTCG
GGGTCCTGCAGAGGCTGGCTGCCTGCCGGGAGCACAAGCGGGCTCCTGAG
GTCTACGTGGCCTTTACCGTCCGCAACCCAGAGACGTGCCAGCTGTTCAC
CACCGAGCTAGGCCGGGATGGGATCAGATGGGAAGCGGAAGCTCATCATG
ACCAGAAACTGTTTCCCTATGGAGAGCACTTGGAGATGGCAATGCTGA--
------------

>G3-H1
ATGCCC--------------------------------------------
----------------------------GGTGCTTTCTCTCAGAACTCAT
CAAAAAGCCCTCGGGAGGCTCAGTCACACTCTCCA---------------
---AGAGCACAGCCATCATCTCCCACGGCATCACAGTCCTGGTCACATGG
GATGCCGCCCTCTACCTTGCAGAATGGGCCATCGAGAACCCAGCAGCCTT
CACTGATA--GACGTGCTGTATTGCCCAGAAGCCATCGTGTCGCTGGTCG
GGGTCCTGCGGAGGCTGGCTGCCTGCCGGGAGCACCAGCGGGCTCCTCAA
TTCTACATGGCCCTTACCGTCTGCAACCCAGAGATGTGCCAGCTGTTCAC
CACCGAGCTAGGCTGGACTGGGATCAGATGGGAAGCGGAAGCTCATCATG
ACCAGAAACTGTTTCCCTACAGAGAGCACTTGGAGATGGCAAAGCTGAAC
CTCACACTGTAG
#---------------------------------------
#---------------------------------------

#=======================================
#
# Aligned_sequences: 2
# 1: G1-Ch
# 2: G3-H1
# Matrix: /home/BLOSUM62.txt
# GapOpen_penalty: -11.0
# GapExtend_penalty: -1.0
# FSopen_penalty: -30.0
# FSextend_penalty: -0.2
# Execution_time: 219.05490303
#
# Length:         512
# Identity NT:    285/512 55.7%
# Identity AA:    528/1024 51.6%
# Gapopen:        6/512 1.2%
# Gaps:           106/512 20.7%
# FSopen:         1/512 0.2%
# FrameShift:     238/512 46.5%
# Score: 262.9
#
#
#=======================================

>G1-Ch
ATGGCGCCCGAGGAGAACGCGGGGAGCGAACTCTTGCTGCAGAGTTTCAA
GCGCCGCTTCCTGGCGGCGCGCGCCCTGCGCTCCTTCCCCTGGCAGAGCT
TAGAAGCAAAGTTAAGTGACCCATCAGATTCTGAGCTTCTGTGGGATATT
TTGCAGAAGCACGAGGCTGTCCACACAGAGCCTTTGGACGAGCTGTACAA
GGCGTTGGCGGAGACCCTGATGGCCAAGGAGTCCACCCAGGGCCACCGGA
GCTATTTGCTGATGTGCTGTATTGCCCAGAAGCCATCGTGTCGCTGGTCG
GGGTCCTGCAGAGGCTGGCTGCCTGCCGGGAGCACCAGCGGGCTCCTCAA
GTCTACATGGCCCTTACCGTCCGCAACCCAGAGACGTGCCAGCTGTTCAC
CACCGAGCTATGCTGGACTGGGATCAGATGGGAAGCGGAAGCTCATCATG
ACCAGAAACTGTTTCCCTACAGAGAGCACTTGGAGATGGCAATGCTGA--
------------

>G3-H1
ATGCCCGGTGCTTTCTCTCAGAACTCA-----------------------
----------------TCAAAAAGCCCTCGGGAGGCTCAGTCACACTCTC
CAAGAGCACAGCCATCATCTCCCACGGCATCACAG---TCCTGGTCA---
---------------------CATGGGATGCCG-----------------
-------CCCTCTACCTTGCAGAATGGGCCATCGAGAACCCAGCAGCCTT
CACTGATA--GACGTGCTGTATTGCCCAGAAGCCATCGTGTCGCTGGTCG
GGGTCCTGCGGAGGCTGGCTGCCTGCCGGGAGCACCAGCGGGCTCCTCAA
TTCTACATGGCCCTTACCGTCTGCAACCCAGAGATGTGCCAGCTGTTCAC
CACCGAGCTAGGCTGGACTGGGATCAGATGGGAAGCGGAAGCTCATCATG
ACCAGAAACTGTTTCCCTACAGAGAGCACTTGGAGATGGCAAAGCTGAAC
CTCACACTGTAG
#---------------------------------------
#---------------------------------------

#=======================================
#
# Aligned_sequences: 2
# 1: G1-H2
# 2: G3-R
# Matrix: /home/BLOSUM62.txt
# GapOpen_penalty: -11.0
# GapExtend_penalty: -1.0
# FSopen_penalty: -30.0
# FSextend_penalty: -0.2
# Execution_time: 219.081434965
#
# Length:         512
# Identity NT:    228/512 44.5%
# Identity AA:    300/1024 29.3%
# Gapopen:        5/512 1.0%
# Gaps:           109/512 21.3%
# FSopen:         2/512 0.4%
# FrameShift:     235/512 45.9%
# Score: -13.5
#
#
#=======================================

>G1-H2
ATGGCGCCCGAGGAGAACGCGGGGACCGAACTCTTGCTGCAGGGTTTTGA
GCGCCGCTTCCTGGCGGTGCGCACACTGCGCTCCTTCCCCTGGCAGAGCT
TAGAGGCAAAGTTAAGAGACTCATCAGATTCTGAGCTGCTGCGGGATATT
TTGCAGAAGCACGAGGCTGTCCACACGGAGCCTTTGGACAAACTGTACGA
GGTGCTCACGGAGACTCTGATGGCCAAGGAGTCCACCCAGGGCCACCGGA
GCTATTTGCTGACGTGCTGTATTGCCCAGAAGCCATCGTGTCGCTGGTCG
GGGTCCTGCAGAGGCTGGCTGCCTGCCGGGAGCACAAGCGGGCTCCTGAG
GTCTACGTGGCCTTTACCGTCCGCAACCCAGAGACGTGCCAGCTGTTCAC
CACCGAGCTAGGCCGGGATGGGATCAGATGGGAAGCGGAAGCTCATCATG
ACCAGAAACTGTTTCCCTATGGAGAGCACTTGGAGATGGCAATGCTGA--
------------

>G3-R
ATTCCCGCTGCTTTCTCTCGAAGCTCATCAAAAAGCCTTCAG------GA
GACTCAGTCACACTCTCTGAGAGCACAGCCATCGTGTCCC----------
--------------------------------------------------
------------------------ATGGCACCACAGGCTTGGTTACATGG
GACGCTGCTCTCTACCTGGCAGAATGGGCCATCGAGAACCCAGCAGCCTT
CACTGACA--GATGTACTGTACTGCGGGGAAGTGACACTGTCACTGGTCA
GGGTCCTGAGGATGCTCACTGACTGCC---AGAGGAAGAAGGCTCCTGAC
GTCTATGTGGCCTATACGATCCGCAGCCAGGACACGGGCAAGCTGTTCAT
CACAGAGCTAGACCGCGCTGGGATACACTGGGAAGAGGTGGCCCCTCACA
CTGGCAAACTGTTCCCTTATGAAGAGCATTCGGCCATCGTAATCCTGAAG
CTCACGCTGACC
#---------------------------------------
#---------------------------------------

#=======================================
#
# Aligned_sequences: 2
# 1: G1-Ch
# 2: G3-R
# Matrix: /home/BLOSUM62.txt
# GapOpen_penalty: -11.0
# GapExtend_penalty: -1.0
# FSopen_penalty: -30.0
# FSextend_penalty: -0.2
# Execution_time: 219.588256121
#
# Length:         512
# Identity NT:    219/512 42.8%
# Identity AA:    303/1024 29.6%
# Gapopen:        6/512 1.2%
# Gaps:           109/512 21.3%
# FSopen:         2/512 0.4%
# FrameShift:     235/512 45.9%
# Score: -16.5
#
#
#=======================================

>G1-Ch
ATGGCGCCCGAGGAGAACGCGGGGAGCGAACTCTTGCTGCAGAGTTTCAA
GCGCCGCTTCCTGGCGGCGCGCGCCCTGCGCTCCTTCCCCTGGCAGAGCT
TAGAAGCAAAGTTAAGTGACCCATCAGATTCTGAGCTTCTGTGGGATATT
TTGCAGAAGCACGAGGCTGTCCACACAGAGCCTTTGGACGAGCTGTACAA
GGCGTTGGCGGAGACCCTGATGGCCAAGGAGTCCACCCAGGGCCACCGGA
GCTATTTGCTGATGTGCTGTATTGCCCAGAAGCCATCGTGTCGCTGGTCG
GGGTCCTGCAGAGGCTGGCTGCCTGCCGGGAGCACCAGCGGGCTCCTCAA
GTCTACATGGCCCTTACCGTCCGCAACCCAGAGACGTGCCAGCTGTTCAC
CACCGAGCTATGCTGGACTGGGATCAGATGGGAAGCGGAAGCTCATCATG
ACCAGAAACTGTTTCCCTACAGAGAGCACTTGGAGATGGCAATGCTGA--
------------

>G3-R
ATTCCC---------------------------------GCTGCTTTCTC
TCGAAGC------TCATCAAAAAGCCTTCAGGAGACTCAGTCACACTCTC
TGAGAGCACAGCCATCGTGTCCC---------------------------
------------------------ATGGCACCACAGGCTTGGTTACATGG
GACGCTGCTCTCTACCTGGCAGAATGGGCCATCGAGAACCCAGCAGCCTT
CACTGACA--GATGTACTGTACTGCGGGGAAGTGACACTGTCACTGGTCA
GGGTCCTGAGGATGCTCACTGACTGCC---AGAGGAAGAAGGCTCCTGAC
GTCTATGTGGCCTATACGATCCGCAGCCAGGACACGGGCAAGCTGTTCAT
CACAGAGCTAGACCGCGCTGGGATACACTGGGAAGAGGTGGCCCCTCACA
CTGGCAAACTGTTCCCTTATGAAGAGCATTCGGCCATCGTAATCCTGAAG
CTCACGCTGACC
#---------------------------------------
#---------------------------------------

#=======================================
#
# Aligned_sequences: 2
# 1: C1-002
# 2: G3-Ch
# Matrix: /home/BLOSUM62.txt
# GapOpen_penalty: -11.0
# GapExtend_penalty: -1.0
# FSopen_penalty: -30.0
# FSextend_penalty: -0.2
# Execution_time: 219.726722956
#
# Length:         521
# Identity NT:    284/521 54.5%
# Identity AA:    516/1042 49.5%
# Gapopen:        5/521 1.0%
# Gaps:           124/521 23.8%
# FSopen:         1/521 0.2%
# FrameShift:     238/521 45.7%
# Score: 250.9
#
#
#=======================================

>C1-002
ATGGCG---------CCCGAGGAGAACGCGGGGAGCGAACTCTTGCTGCA
GAGTTTCAAGCGCCGCTTCCTGGCAGCGCGCGCCCTGCGCTCCTTCCGCT
GGCAGAGCTTAGAAGCAAAGTTAAGAGACTCATCAGATTCTGAGCTGCTG
CGGGATATTTTGCAGAAGCACGAGGCTGTCCACACAGAGCCTTTGGATGA
GCTGTACGAGGTGCTGGTGGAGACCCTGATGGCCAAGGAGTCCACCCAGG
GCCACCGGAGCTATTTGCTGACGTGCTGTATTGCCCAGAAGCCATCGTGT
CGCTGGTCGGGGTCCTGCGGAGGCTGGCTGCCTGCCGGGAGCACCAGCGG
GCTCCTCAATTCTACATGGCCCTTACCGTCTGCAACCCAGAGATGTGCCA
GCTGTTCACCACCGAGCTATGCTGGACTGGGATCAGATGGGAAGCGGAAG
CTCATCATGACCAGAAACTGTTTCCCTACAGAGAGCACTTGGAGATGGCA
AAGCTGA--------------

>G3-Ch
ATGCCCGGTGCTTTCTCTCAGTACTCATCAAAAAGCCCTCGGGAGGCTCA
GTCACACTCTCCAAGAGCACAGCCATCATCTCCCACGGCATCACAGTCCT
GGTCA---------------------------------------------
------------------------------CATGGGATGCCA--------
----------------CCCTCTACCTTGCAGAATGGGCCATCTAGAACCC
AGCAGCCTTCACTGATA--GATGTGCTGTATTGCCCAGAAGCCATCGTGT
CGCTGGTCGGGGTCCTGCAGAGGCTGGCTGCCTGCCGGGAGCACCAGCGG
GCTCCTCAAGTCTACATGGCCCTTACCGTCCGCAACCCAGAGACGTGCCA
GCTGTTCACCACCGAGCTAGGCTGGACTGGGATCAGATGGGAAGCGGAAG
CTCATCATGACCAGAAACTGTTTCCCTACAGAGAGCACTTGGAGATGGCA
ATGCTGAACCTCACACTGTAG
#---------------------------------------
#---------------------------------------

#=======================================
#
# Aligned_sequences: 2
# 1: G1-Co
# 2: G3-R
# Matrix: /home/BLOSUM62.txt
# GapOpen_penalty: -11.0
# GapExtend_penalty: -1.0
# FSopen_penalty: -30.0
# FSextend_penalty: -0.2
# Execution_time: 219.324217081
#
# Length:         512
# Identity NT:    212/512 41.4%
# Identity AA:    288/1024 28.1%
# Gapopen:        8/512 1.6%
# Gaps:           109/512 21.3%
# FSopen:         1/512 0.2%
# FrameShift:     157/512 30.7%
# Score: -15.8
#
#
#=======================================

>G1-Co
ATGGCGCAGGAGGAGAGAGCGGATGCCGCGCGCCTGCTGCGGGGTTTCGA
GCGCCGCTTCTTGGCGGCGCGCGCCCTGCGCTCCTTTCCCTGGCAGAGCC
TAGAAGAGAAACTAAGGGACTCGTCAGGCTCCGAGCTGCTGCTGGATATT
TTGCAGAAGCACGAGGCTGTCCACACGGAGCCGTTGGACGAGCTGTACCA
GGCGCTGGCCGAGGTCCTGACGGCCGAGGACCCCACCCACTGCCACCGGA
GCTATCTGCTGACGTGCTGTATTGTCCTGAAACGGTCCTCTCCCTGGTTG
GGGTCCTGCGGAAGCTCTCCACCTGCCGGAAGGACCAGCGGGCTCCTGAT
GCCTACATTGCCTTCACCATCCGCAACCCGGAGACGTGCCAGCTGTTCAC
CACGGAGCTGGGCCAGGCTGGGATCCCGTGGGAAGAGGTGCCTTGTCATG
ACCAGAAACTGTTTCCCTACGAAGAGCACTCGGAGATGGCGATTCTGA--
------------

>G3-R
ATTCCCGCTGCTTTCTCTCGAAGCTCATCAAAAAGCCTTCAG------GA
GACTCAGTCACACTCTCTGAGAGCACAGCCATCGTGTCCC---ATGGCAC
CACAGGCTTGGTTACATGGGACG---------------CTGCTCTCTACC
TGGCAGAATGGGCCATCGAGAACCCAGCAGCCT-----------------
-TCACTGACAGATGTACTGTACTGCGGGGAAGTGACA-------------
--------------------CTGTCACTGGTCAGGGTCCTGAGGATGCTC
ACTGACTGC------------------CAGAGGAAGAAG--GCTCCTGAC
GTCTATGTGGCCTATACGATCCGCAGCCAGGACACGGGCAAGCTGTTCAT
CACAGAGCTAGACCGCGCTGGGATACACTGGGAAGAGGTGGCCCCTCACA
CTGGCAAACTGTTCCCTTATGAAGAGCATTCGGCCATCGTAATCCTGAAG
CTCACGCTGACC
#---------------------------------------
#---------------------------------------

#=======================================
#
# Aligned_sequences: 2
# 1: G1-Ch
# 2: G3-Co
# Matrix: /home/BLOSUM62.txt
# GapOpen_penalty: -11.0
# GapExtend_penalty: -1.0
# FSopen_penalty: -30.0
# FSextend_penalty: -0.2
# Execution_time: 220.74434185
#
# Length:         513
# Identity NT:    251/513 48.9%
# Identity AA:    402/1026 39.2%
# Gapopen:        6/513 1.2%
# Gaps:           108/513 21.1%
# FSopen:         1/513 0.2%
# FrameShift:     240/513 46.8%
# Score: 126.7
#
#
#=======================================

>G1-Ch
ATGGCGCCCGAGGAGAACGCGGGGAGCGAACTCTTGCTGCAGAGTTTCAA
GCGCCGCTTCCTGGCGGCGCGCGCCCTGCGCTCCTTCCCCTGGCAGAGCT
TAGAAGCAAAGTTAAGTGACCCATCAGATTCTGAGCTTCTGTGGGATATT
TTGCAGAAGCACGAGGCTGTCCACACAGAGCCTTTGGACGAGCTGTACAA
GGCGTTGGCGGAGACCCTGATGGCCAAGGAGTCCACCCAGGGCCACCGGA
GCTATTTG-CTGATGTGCTGTATTGCCCAGAAGCCATCGTGTCGCTGGTC
GGGGTCCTGCAGAGGCTGGCTGCCTGCCGGGAGCACCAGCGGGCTCCTCA
AGTCTACATGGCCCTTACCGTCCGCAACCCAGAGACGTGCCAGCTGTTCA
CCACCGAGCTATGCTGGACTGGGATCAGATGGGAAGCGGAAGCTCATCAT
GACCAGAAACTGTTTCCCTACAGAGAGCACTTGGAGATGGCAATGCTGA-
-------------

>G3-Co
ATTCCCGGAGCTTTCTCTCTGAGCTCATCAGAAAGCCTTCAG------GT
GACTCGGTCACCCTCTGCGAGAGCACGGCCATCGTGT-------------
-----------CTCATGGGACCACAG------------GCCTGGTCA---
------------------------------------------------CG
TGGAACGCCGCGCTCTACCTGGCCGAGTGGGCCGTGGAGAACCCAGCGGT
CTTCGCTCACAGACGTGCTGTATTGTCCTGAAACGGTCCTCTCCCTGGTT
GGGGTCCTGCGGAAGCTCTCCACCTGCCGGAAGGACCAGCGGGCTCCTGA
TGCCTACATTGCCTTCACCATCCGCAACCCGGAGACGTGCCAGCTGTTCA
CCACGGAGCTGGGCCAGGCTGGGATCCCGTGGGAAGAGGTGCCTTGTCAT
GACCAGAAACTGTTTCCCTACGAAGAGCACTCGGAGATGGCGATTCTGAA
ACTAACGCTGTAG
#---------------------------------------
#---------------------------------------

#=======================================
#
# Aligned_sequences: 2
# 1: G1-Co
# 2: G3-Ch
# Matrix: /home/BLOSUM62.txt
# GapOpen_penalty: -11.0
# GapExtend_penalty: -1.0
# FSopen_penalty: -30.0
# FSextend_penalty: -0.2
# Execution_time: 219.897227049
#
# Length:         513
# Identity NT:    253/513 49.3%
# Identity AA:    396/1026 38.6%
# Gapopen:        5/513 1.0%
# Gaps:           108/513 21.1%
# FSopen:         1/513 0.2%
# FrameShift:     237/513 46.2%
# Score: 132.6
#
#
#=======================================

>G1-Co
ATGGCGCAGGAGGAGAGAGCGGATGCCGCGCGCCTGCTGCGGGGTTTCGA
GCGCCGCTTCTTGGCGGCGCGCGCCCTGCGCTCCTTTCCCTGGCAGAGCC
TAGAAGAGAAACTAAGGGACTCGTCAGGCTCCGAGCTGCTGCTGGATATT
TTGCAGAAGCACGAGGCTGTCCACACGGAGCCGTTGGACGAGCTGTACCA
GGCGCTGGCCGAGGTCCTGACGGCCGAGGACCCCACCCACTGCCACCGGA
GCTATCTGCTG-ACGTGCTGTATTGTCCTGAAACGGTCCTCTCCCTGGTT
GGGGTCCTGCGGAAGCTCTCCACCTGCCGGAAGGACCAGCGGGCTCCTGA
TGCCTACATTGCCTTCACCATCCGCAACCCGGAGACGTGCCAGCTGTTCA
CCACGGAGCTGGGCCAGGCTGGGATCCCGTGGGAAGAGGTGCCTTGTCAT
GACCAGAAACTGTTTCCCTACGAAGAGCACTCGGAGATGGCGATTCTGA-
-------------

>G3-Ch
ATGCCCGGTGCTTTCTCTCAGTACTCATCAAAAAGCCCTCGG------GA
GGCTCAGTCACACTCTCCAAGAGCACAGCCATCATCTCCCACGGCATCA-
--------------------------------------------------
---------CAGTCCTGGTCACATGGGATGCCACCCTCTACCTTGCAGAA
TGGG---------------------------CCATCTAGAACCCAGCAGC
CTTCACTGATAGATGTGCTGTATTGCCCAGAAGCCATCGTGTCGCTGGTC
GGGGTCCTGCAGAGGCTGGCTGCCTGCCGGGAGCACCAGCGGGCTCCTCA
AGTCTACATGGCCCTTACCGTCCGCAACCCAGAGACGTGCCAGCTGTTCA
CCACCGAGCTAGGCTGGACTGGGATCAGATGGGAAGCGGAAGCTCATCAT
GACCAGAAACTGTTTCCCTACAGAGAGCACTTGGAGATGGCAATGCTGAA
CCTCACACTGTAG
#---------------------------------------
#---------------------------------------

#=======================================
#
# Aligned_sequences: 2
# 1: G1-Co
# 2: G3-H1
# Matrix: /home/BLOSUM62.txt
# GapOpen_penalty: -11.0
# GapExtend_penalty: -1.0
# FSopen_penalty: -30.0
# FSextend_penalty: -0.2
# Execution_time: 221.011270046
#
# Length:         513
# Identity NT:    250/513 48.7%
# Identity AA:    396/1026 38.6%
# Gapopen:        5/513 1.0%
# Gaps:           108/513 21.1%
# FSopen:         1/513 0.2%
# FrameShift:     231/513 45.0%
# Score: 133.9
#
#
#=======================================

>G1-Co
ATGGCGCAGGAGGAGAGAGCGGATGCCGCGCGCCTGCTGCGGGGTTTCGA
GCGCCGCTTCTTGGCGGCGCGCGCCCTGCGCTCCTTTCCCTGGCAGAGCC
TAGAAGAGAAACTAAGGGACTCGTCAGGCTCCGAGCTGCTGCTGGATATT
TTGCAGAAGCACGAGGCTGTCCACACGGAGCCGTTGGACGAGCTGTACCA
GGCGCTGGCCGAGGTCCTGACGGCCGAGGACCCCACCCACTGCCACCGGA
GCTATCTGCTG-ACGTGCTGTATTGTCCTGAAACGGTCCTCTCCCTGGTT
GGGGTCCTGCGGAAGCTCTCCACCTGCCGGAAGGACCAGCGGGCTCCTGA
TGCCTACATTGCCTTCACCATCCGCAACCCGGAGACGTGCCAGCTGTTCA
CCACGGAGCTGGGCCAGGCTGGGATCCCGTGGGAAGAGGTGCCTTGTCAT
GACCAGAAACTGTTTCCCTACGAAGAGCACTCGGAGATGGCGA-------
-------TTCTGA

>G3-H1
ATGCCCGGTGCTTTCTCTCAGAACTCATCAAAAAGCCCTCGG------GA
GGCTCAGTCACACTCTCCAAGAGCACAGCCATCATCTCCCACGGCATCA-
--------------------------------------------------
---------CAGTCCTGGTCACATGGGATGCCGCCCTCTACCTTGCAGAA
TGGG---------------------------CCATCGAGAACCCAGCAGC
CTTCACTGATAGACGTGCTGTATTGCCCAGAAGCCATCGTGTCGCTGGTC
GGGGTCCTGCGGAGGCTGGCTGCCTGCCGGGAGCACCAGCGGGCTCCTCA
ATTCTACATGGCCCTTACCGTCTGCAACCCAGAGATGTGCCAGCTGTTCA
CCACCGAGCTAGGCTGGACTGGGATCAGATGGGAAGCGGAAGCTCATCAT
GACCAGAAACTGTTTCCCTACAGAGAGCACTTGGAGATGGCAAAGCTGAA
CCTCACACTGTAG
#---------------------------------------
#---------------------------------------

#=======================================
#
# Aligned_sequences: 2
# 1: G2-H3
# 2: G3-R
# Matrix: /home/BLOSUM62.txt
# GapOpen_penalty: -11.0
# GapExtend_penalty: -1.0
# FSopen_penalty: -30.0
# FSextend_penalty: -0.2
# Execution_time: 222.347964048
#
# Length:         622
# Identity NT:    200/622 32.2%
# Identity AA:    336/1244 27.0%
# Gapopen:        3/622 0.5%
# Gaps:           365/622 58.7%
# FSopen:         1/622 0.2%
# FrameShift:     242/622 38.9%
# Score: 34.5
#
#
#=======================================

>G2-H3
ATGGCGCCCGAGGAGAACGCGGGGACCGAACTCTTGCTGCAGGGTTTTGA
GCGCCGCTTCCTGGCGGTGCGCACACTGCGCTCCTTCCCCTGGCAGAGCT
TAGAGGCAAAGTTAAGAGACTCATCAGATTCTGAGCTGCTGCGGGATATT
TTGCAGAAGACTGTGAGGCATCCTGTGTGTGTGAAGCACCCGCCGTCAGT
CAAGTATGCCTGGTGCTTTCTCTCAGAACTCATCAAAAAGTCCTCAGGAG
GCTCAGTCACACTCTCCAAGAGCACAGCCATCATCTCCCACGGTACCACA
GGCCTGGTCACATGGGATGCCGCCCTCTACCTTGCAGAATGGGCCATCGA
GAACCCGGCAGCCTTCATTAACAGACGTGCTGTATTGCCCAGAAGCCATC
GTGTCGCTGGTCGGGGTCCTGCAGAGGCTGGCTGCCTGCCGGGAGCACAA
-GCGGGCTCC----------------------------------------
--------------------------------------------------
--------------------------------------------------
-------------------TGA

>G3-R
ATT-----------------------------------------------
--------------------------------------------------
--------------------------------------------------
--------------------------------------------------
--------CCCGCTGCTTTCTCTCGAAGCTCATCAAAAAGCCTTCAGGAG
ACTCAGTCACACTCTCTGAGAGCACAGCCATCGTGTCCCATGGCACCACA
GGCTTGGTTACATGGGACGCTGCTCTCTACCTGGCAGAATGGGCCATCGA
GAACCCAGCAGCCTTCACTGACAGATGTACTGTACTGCGGGGAAGTGACA
CTGTCACTGGTCAGGGTCCTGAGGATGCTCACTGACTGCCAGAGGAAGAA
GGCTCCTGACGTCTATGTGGCCTATACGATCCGCAGCCAGGACACGGGCA
AGCTGTTCATCACAGAGCTAGACCGCGCTGGGATACACTGGGAAGAGGTG
GCCCCTCACACTGGCAAACTGTTCCCTTATGAAGAGCATTCGGCCATCGT
AATCCTGAAGCTCACGCTGACC
#---------------------------------------
#---------------------------------------

#=======================================
#
# Aligned_sequences: 2
# 1: G2-H1
# 2: G2-Ch
# Matrix: /home/BLOSUM62.txt
# GapOpen_penalty: -11.0
# GapExtend_penalty: -1.0
# FSopen_penalty: -30.0
# FSextend_penalty: -0.2
# Execution_time: 222.981827021
#
# Length:         462
# Identity NT:    448/462 97.0%
# Identity AA:    864/924 93.5%
# Gapopen:        0/462 0.0%
# Gaps:           0/462 0.0%
# FSopen:         0/462 0.0%
# FrameShift:     0/462 0.0%
# Score: 724.0
#
#
#=======================================

>G2-H1
ATGGCGCCCGAGGAGAACGCGGGGAGCGAACTCTTGCTGCAGAGTTTCAA
GCGCCGCTTCCTGGCAGCGCGCGCCCTGCGCTCCTTCCGCTGGCAGAGCT
TAGAAGCAAAGTTAAGAGACTCATCAGATTCTGAGCTGCTGCGGGATATT
TTGCAGAAGACTGTGAAGCATCCTGTGTGTGTGAAGCACCCGCCGTCAGT
CAAGTATGCCCGGTGCTTTCTCTCAGAACTCATCAAAAAGCCCTCGGGAG
GCTCAGTCACACTCTCCAAGAGCACAGCCATCATCTCCCACGGCATCACA
GTCCTGGTCACATGGGATGCCGCCCTCTACCTTGCAGAATGGGCCATCGA
GAACCCAGCAGCCTTCACTGATAGACGTGCTGTATTGCCCAGAAGCCATC
GTGTCGCTGGTCGGGGTCCTGCGGAGGCTGGCTGCCTGCCGGGAGCACCA
GCGGGCTCCTCA

>G2-Ch
ATGGCGCCCGAGGAGAACGCGGGGAGCGAACTCTTGCTGCAGAGTTTCAA
GCGCCGCTTCCTGGCGGCGCGCGCCCTGCGCTCCTTCCCCTGGCAGAGCT
TAGAAGCAAAGTTAAGTGACCCATCAGATTCTGAGCTTCTGTGGGATATT
TTGCAGAAGAGACTGAAGCATCCTGTGTGTGTGAAGCACCCGCCGTCAGT
CAAGTATGCCCGGTGCTTTCTCTCAGTACTCATCAAAAAGCCCTCGGGAG
GCTCAGTCACACTCTCCAAGAGCACAGCCATCATCTCCCACGGCATCACA
GTCCTGGTCACATGGGATGCCACCCTCTACCTTGCAGAATGGGCCATCTA
GAACCCAGCAGCCTTCACTGATAGATGTGCTGTATTGCCCAGAAGCCATC
GTGTCGCTGGTCGGGGTCCTGCAGAGGCTGGCTGCCTGCCGGGAGCACCA
GCGGGCTCCTCA
#---------------------------------------
#---------------------------------------

#=======================================
#
# Aligned_sequences: 2
# 1: G2-R
# 2: G2-Ch
# Matrix: /home/BLOSUM62.txt
# GapOpen_penalty: -11.0
# GapExtend_penalty: -1.0
# FSopen_penalty: -30.0
# FSextend_penalty: -0.2
# Execution_time: 222.098189831
#
# Length:         462
# Identity NT:    359/462 77.7%
# Identity AA:    648/924 70.1%
# Gapopen:        0/462 0.0%
# Gaps:           0/462 0.0%
# FSopen:         0/462 0.0%
# FrameShift:     0/462 0.0%
# Score: 532.0
#
#
#=======================================

>G2-R
ATGGCGCCTGAGGACCACGAGGGGGCCACGTCTCTGCTGCAGAGTTTCGA
GCGCCGCTTCCTGGCGGCTCGCGCGCTGCCCTCTTTTCCCTGGCAGAGCC
TAGAAGAAAAACTAAGGGAGCCCTCAGGTTCTGAGCTGTTGCTGGCTATT
TTGCAGAAGACTGTGAAGCACCCTGTGTGTGTCCAGCATGGGCCCTCTCT
GAAGTATTCCCGCTGCTTTCTCTCGAAGCTCATCAAAAAGCCTTCAGGAG
ACTCAGTCACACTCTCTGAGAGCACAGCCATCGTGTCCCATGGCACCACA
GGCTTGGTTACATGGGACGCTGCTCTCTACCTGGCAGAATGGGCCATCGA
GAACCCAGCAGCCTTCACTGACAGATGTACTGTACTGCGGGGAAGTGACA
CTGTCACTGGTCAGGGTCCTGAGGATGCTCACTGACTGCCAGAGGAAGAA
GGCTCCTGACGT

>G2-Ch
ATGGCGCCCGAGGAGAACGCGGGGAGCGAACTCTTGCTGCAGAGTTTCAA
GCGCCGCTTCCTGGCGGCGCGCGCCCTGCGCTCCTTCCCCTGGCAGAGCT
TAGAAGCAAAGTTAAGTGACCCATCAGATTCTGAGCTTCTGTGGGATATT
TTGCAGAAGAGACTGAAGCATCCTGTGTGTGTGAAGCACCCGCCGTCAGT
CAAGTATGCCCGGTGCTTTCTCTCAGTACTCATCAAAAAGCCCTCGGGAG
GCTCAGTCACACTCTCCAAGAGCACAGCCATCATCTCCCACGGCATCACA
GTCCTGGTCACATGGGATGCCACCCTCTACCTTGCAGAATGGGCCATCTA
GAACCCAGCAGCCTTCACTGATAGATGTGCTGTATTGCCCAGAAGCCATC
GTGTCGCTGGTCGGGGTCCTGCAGAGGCTGGCTGCCTGCCGGGAGCACCA
GCGGGCTCCTCA
#---------------------------------------
#---------------------------------------

#=======================================
#
# Aligned_sequences: 2
# 1: B1-001
# 2: G2-H1
# Matrix: /home/BLOSUM62.txt
# GapOpen_penalty: -11.0
# GapExtend_penalty: -1.0
# FSopen_penalty: -30.0
# FSextend_penalty: -0.2
# Execution_time: 223.455687046
#
# Length:         462
# Identity NT:    438/462 94.8%
# Identity AA:    834/924 90.3%
# Gapopen:        0/462 0.0%
# Gaps:           0/462 0.0%
# FSopen:         0/462 0.0%
# FrameShift:     0/462 0.0%
# Score: 703.0
#
#
#=======================================

>B1-001
ATGGCGCCCGAGGAGAACGCGGGGACCGAACTCTTGCTGCAGGGTTTTGA
GCGCCGCTTCCTGGCGGTGCGCACACTGCGCTCCTTCCCCTGGCAGAGCT
TAGAGGCAAAGTTAAGAGACTCATCAGATTCTGAGCTGCTGCGGGATATT
TTGCAGAAGACTGTGAGGCATCCTGTGTGTGTGAAGCACCCGCCGTCAGT
CAAGTATGCCTGGTGCTTTCTCTCAGAACTCATCAAAAAGTCCTCAGGAG
GCTCAGTCACACTCTCCAAGAGCACAGCCATCATCTCCCACGGTACCACA
GGCCTGGTCACATGGGATGCCGCCCTCTACCTTGCAGAATGGGCCATCGA
GAACCCGGCAGCCTTCATTAACAGACGTGCTGTATTGCCCAGAAGCCATC
GTGTCGCTGGTCGGGGTCCTGCAGAGGCTGGCTGCCTGCCGGGAGCACAA
GCGGGCTCCTGA

>G2-H1
ATGGCGCCCGAGGAGAACGCGGGGAGCGAACTCTTGCTGCAGAGTTTCAA
GCGCCGCTTCCTGGCAGCGCGCGCCCTGCGCTCCTTCCGCTGGCAGAGCT
TAGAAGCAAAGTTAAGAGACTCATCAGATTCTGAGCTGCTGCGGGATATT
TTGCAGAAGACTGTGAAGCATCCTGTGTGTGTGAAGCACCCGCCGTCAGT
CAAGTATGCCCGGTGCTTTCTCTCAGAACTCATCAAAAAGCCCTCGGGAG
GCTCAGTCACACTCTCCAAGAGCACAGCCATCATCTCCCACGGCATCACA
GTCCTGGTCACATGGGATGCCGCCCTCTACCTTGCAGAATGGGCCATCGA
GAACCCAGCAGCCTTCACTGATAGACGTGCTGTATTGCCCAGAAGCCATC
GTGTCGCTGGTCGGGGTCCTGCGGAGGCTGGCTGCCTGCCGGGAGCACCA
GCGGGCTCCTCA
#---------------------------------------
#---------------------------------------

#=======================================
#
# Aligned_sequences: 2
# 1: B1-001
# 2: G3-M
# Matrix: /home/BLOSUM62.txt
# GapOpen_penalty: -11.0
# GapExtend_penalty: -1.0
# FSopen_penalty: -30.0
# FSextend_penalty: -0.2
# Execution_time: 223.319301844
#
# Length:         622
# Identity NT:    194/622 31.2%
# Identity AA:    333/1244 26.8%
# Gapopen:        3/622 0.5%
# Gaps:           365/622 58.7%
# FSopen:         1/622 0.2%
# FrameShift:     242/622 38.9%
# Score: 26.5
#
#
#=======================================

>B1-001
ATGGCGCCCGAGGAGAACGCGGGGACCGAACTCTTGCTGCAGGGTTTTGA
GCGCCGCTTCCTGGCGGTGCGCACACTGCGCTCCTTCCCCTGGCAGAGCT
TAGAGGCAAAGTTAAGAGACTCATCAGATTCTGAGCTGCTGCGGGATATT
TTGCAGAAGACTGTGAGGCATCCTGTGTGTGTGAAGCACCCGCCGTCAGT
CAAGTATGCCTGGTGCTTTCTCTCAGAACTCATCAAAAAGTCCTCAGGAG
GCTCAGTCACACTCTCCAAGAGCACAGCCATCATCTCCCACGGTACCACA
GGCCTGGTCACATGGGATGCCGCCCTCTACCTTGCAGAATGGGCCATCGA
GAACCCGGCAGCCTTCATTAACAGACGTGCTGTATTGCCCAGAAGCCATC
GTGTCGCTGGTCGGGGTCCTGCAGAGGCTGGCTGCCTGCCGGGAGCACAA
-GCGGGCTCC----------------------------------------
--------------------------------------------------
--------------------------------------------------
-------------------TGA

>G3-M
ATG-----------------------------------------------
--------------------------------------------------
--------------------------------------------------
--------------------------------------------------
--------CCCGCTGCTTTCTCTCAAAGCTCATCAAAAAGCCTTCAGGAA
ACTCAGTTACACTCTCTGAGAGCACTGCCATCGTGTCCCATGGCACCACA
GGCTTGGTTACATGGGACGCTGCTCTCTACCTGGCAGAATGGGCCATTGA
GAACCCAGCAGCCTTCACTGACAGATGTACTGTACTGCTGGGAGATGACA
CTGTCACTGGTCAGGGTCCTGAAGATGCTCGAGGACTGCCAGAGGAAGAG
CGCTCCTGATGTCTATGTAGCCTATACTATCCGCAGCCAGGACACAGGCA
AGCTGTTCATCGAAGAGCTAGACCGTGCTGGAATCTACTGGGAAGAGGTG
CCCCCTCACACTGGCAAACTGTTCCCTTACGAAGAGCATTCAGCCATCGT
AATCCTGAAGCTGGTGCTGACC
#---------------------------------------
#---------------------------------------

#=======================================
#
# Aligned_sequences: 2
# 1: B1-001
# 2: G3-H1
# Matrix: /home/BLOSUM62.txt
# GapOpen_penalty: -11.0
# GapExtend_penalty: -1.0
# FSopen_penalty: -30.0
# FSextend_penalty: -0.2
# Execution_time: 223.475758076
#
# Length:         627
# Identity NT:    243/627 38.8%
# Identity AA:    462/1254 36.8%
# Gapopen:        4/627 0.6%
# Gaps:           372/627 59.3%
# FSopen:         1/627 0.2%
# FrameShift:     252/627 40.2%
# Score: 162.6
#
#
#=======================================

>B1-001
ATGGCGCCCGAGGAGAACGCGGGGACCGAACTCTTGCTGCAGGGTTTTGA
GCGCCGCTTCCTGGCGGTGCGCACACTGCGCTCCTTCCCCTGGCAGAGCT
TAGAGGCAAAGTTAAGAGACTCATCAGATTCTGAGCTGCTGCGGGATATT
TTGCAGAAGACTGTGAGGCATCCTGTGTGTGTGAAGCACCCGCCGTCAGT
CAAGTATGCCTGGTGCTTTCTCTCAGAACTCATCAAAAAGTCCTCAGGAG
GCTCAGTCACACTCTCCAAGAGCACAGCCATCATCTCCCACGGTACCACA
GGCCTGGTCACATGGGATGCCGCCCTCTACCTTGCAGAATGGGCCATCGA
GAACCCGGCAGCCTTCATTAACAGACGTGCTGTATTGCCCAGAAGCCATC
GTGTCGCTGGTCGGGGTCCTGCAGAGGCTGGCTGCCTGCCGGGAGCACAA
GCGGGCTCCTG---------------------------------------
--------------------------------------------------
--------------------------------------------------
--------------------------A

>G3-H1
ATG-----------------------------------------------
--------------------------------------------------
--------------------------------------------------
--------------------------------------------------
--------CCCGGTGCTTTCTCTCAGAACTCATCAAAAAGCCCTCGGGAG
GCTCAGTCACACTCTCCAAGAGCACAGCCATCATCTCCCACGGCATCACA
GTCCTGGTCACATGGGATGCCGCCCTCTACCTTGCAGAATGGGCCATCGA
GAACCCAGCAGCCTTCACTGATAGACGTGCTGTATTGCCCAGAAGCCATC
GTGTCGCTGGTCGGGGTCCTGCGGAGGCTGGCTGCCTGCCGGGAGCACCA
GCGGGCTCCT-CAATTCTACATGGCCCTTACCGTCTGCAACCCAGAGATG
TGCCAGCTGTTCACCACCGAGCTAGGCTGGACTGGGATCAGATGGGAAGC
GGAAGCTCATCATGACCAGAAACTGTTTCCCTACAGAGAGCACTTGGAGA
TGGCAAAGCTGAACCTCACACTGTAG-
#---------------------------------------
#---------------------------------------

#=======================================
#
# Aligned_sequences: 2
# 1: B1-001
# 2: G2-H3
# Matrix: /home/BLOSUM62.txt
# GapOpen_penalty: -11.0
# GapExtend_penalty: -1.0
# FSopen_penalty: -30.0
# FSextend_penalty: -0.2
# Execution_time: 223.62638402
#
# Length:         462
# Identity NT:    462/462 100.0%
# Identity AA:    924/924 100.0%
# Gapopen:        0/462 0.0%
# Gaps:           0/462 0.0%
# FSopen:         0/462 0.0%
# FrameShift:     0/462 0.0%
# Score: 793.0
#
#
#=======================================

>B1-001
ATGGCGCCCGAGGAGAACGCGGGGACCGAACTCTTGCTGCAGGGTTTTGA
GCGCCGCTTCCTGGCGGTGCGCACACTGCGCTCCTTCCCCTGGCAGAGCT
TAGAGGCAAAGTTAAGAGACTCATCAGATTCTGAGCTGCTGCGGGATATT
TTGCAGAAGACTGTGAGGCATCCTGTGTGTGTGAAGCACCCGCCGTCAGT
CAAGTATGCCTGGTGCTTTCTCTCAGAACTCATCAAAAAGTCCTCAGGAG
GCTCAGTCACACTCTCCAAGAGCACAGCCATCATCTCCCACGGTACCACA
GGCCTGGTCACATGGGATGCCGCCCTCTACCTTGCAGAATGGGCCATCGA
GAACCCGGCAGCCTTCATTAACAGACGTGCTGTATTGCCCAGAAGCCATC
GTGTCGCTGGTCGGGGTCCTGCAGAGGCTGGCTGCCTGCCGGGAGCACAA
GCGGGCTCCTGA

>G2-H3
ATGGCGCCCGAGGAGAACGCGGGGACCGAACTCTTGCTGCAGGGTTTTGA
GCGCCGCTTCCTGGCGGTGCGCACACTGCGCTCCTTCCCCTGGCAGAGCT
TAGAGGCAAAGTTAAGAGACTCATCAGATTCTGAGCTGCTGCGGGATATT
TTGCAGAAGACTGTGAGGCATCCTGTGTGTGTGAAGCACCCGCCGTCAGT
CAAGTATGCCTGGTGCTTTCTCTCAGAACTCATCAAAAAGTCCTCAGGAG
GCTCAGTCACACTCTCCAAGAGCACAGCCATCATCTCCCACGGTACCACA
GGCCTGGTCACATGGGATGCCGCCCTCTACCTTGCAGAATGGGCCATCGA
GAACCCGGCAGCCTTCATTAACAGACGTGCTGTATTGCCCAGAAGCCATC
GTGTCGCTGGTCGGGGTCCTGCAGAGGCTGGCTGCCTGCCGGGAGCACAA
GCGGGCTCCTGA
#---------------------------------------
#---------------------------------------

#=======================================
#
# Aligned_sequences: 2
# 1: G2-H3
# 2: G3-M
# Matrix: /home/BLOSUM62.txt
# GapOpen_penalty: -11.0
# GapExtend_penalty: -1.0
# FSopen_penalty: -30.0
# FSextend_penalty: -0.2
# Execution_time: 222.870144129
#
# Length:         622
# Identity NT:    194/622 31.2%
# Identity AA:    333/1244 26.8%
# Gapopen:        3/622 0.5%
# Gaps:           365/622 58.7%
# FSopen:         1/622 0.2%
# FrameShift:     242/622 38.9%
# Score: 26.5
#
#
#=======================================

>G2-H3
ATGGCGCCCGAGGAGAACGCGGGGACCGAACTCTTGCTGCAGGGTTTTGA
GCGCCGCTTCCTGGCGGTGCGCACACTGCGCTCCTTCCCCTGGCAGAGCT
TAGAGGCAAAGTTAAGAGACTCATCAGATTCTGAGCTGCTGCGGGATATT
TTGCAGAAGACTGTGAGGCATCCTGTGTGTGTGAAGCACCCGCCGTCAGT
CAAGTATGCCTGGTGCTTTCTCTCAGAACTCATCAAAAAGTCCTCAGGAG
GCTCAGTCACACTCTCCAAGAGCACAGCCATCATCTCCCACGGTACCACA
GGCCTGGTCACATGGGATGCCGCCCTCTACCTTGCAGAATGGGCCATCGA
GAACCCGGCAGCCTTCATTAACAGACGTGCTGTATTGCCCAGAAGCCATC
GTGTCGCTGGTCGGGGTCCTGCAGAGGCTGGCTGCCTGCCGGGAGCACAA
-GCGGGCTCC----------------------------------------
--------------------------------------------------
--------------------------------------------------
-------------------TGA

>G3-M
ATG-----------------------------------------------
--------------------------------------------------
--------------------------------------------------
--------------------------------------------------
--------CCCGCTGCTTTCTCTCAAAGCTCATCAAAAAGCCTTCAGGAA
ACTCAGTTACACTCTCTGAGAGCACTGCCATCGTGTCCCATGGCACCACA
GGCTTGGTTACATGGGACGCTGCTCTCTACCTGGCAGAATGGGCCATTGA
GAACCCAGCAGCCTTCACTGACAGATGTACTGTACTGCTGGGAGATGACA
CTGTCACTGGTCAGGGTCCTGAAGATGCTCGAGGACTGCCAGAGGAAGAG
CGCTCCTGATGTCTATGTAGCCTATACTATCCGCAGCCAGGACACAGGCA
AGCTGTTCATCGAAGAGCTAGACCGTGCTGGAATCTACTGGGAAGAGGTG
CCCCCTCACACTGGCAAACTGTTCCCTTACGAAGAGCATTCAGCCATCGT
AATCCTGAAGCTGGTGCTGACC
#---------------------------------------
#---------------------------------------

#=======================================
#
# Aligned_sequences: 2
# 1: G2-R
# 2: G2-Co
# Matrix: /home/BLOSUM62.txt
# GapOpen_penalty: -11.0
# GapExtend_penalty: -1.0
# FSopen_penalty: -30.0
# FSextend_penalty: -0.2
# Execution_time: 222.618104935
#
# Length:         465
# Identity NT:    337/465 72.5%
# Identity AA:    630/930 67.7%
# Gapopen:        1/465 0.2%
# Gaps:           3/465 0.6%
# FSopen:         0/465 0.0%
# FrameShift:     0/465 0.0%
# Score: 504.0
#
#
#=======================================

>G2-R
ATGGCGCCTGAGGACCACGAGGGGGCCACGTCTCTGCTGCAGAGTTTCGA
GCGCCGCTTCCTGGCGGCTCGCGCGCTGCCCTCTTTTCCCTGGCAGAGCC
TAGAAGAAAAACTAAGGGAGCCCTCAGGTTCTGAGCTGTTGCTGGCTATT
TTGCAGAAGACTGTGAAGCACCCTGTGTGTGTCCAGCATGGGCCCTCTCT
GAAGTATTCCCGCTGCTTTCTCTCGAAGCTCATCAAAAAGCCTTCAGGAG
ACTCAGTCACACTCTCTGAGAGCACAGCCATCGTGTCCCATGGCACCACA
GGCTTGGTTACATGGGACGCTGCTCTCTACCTGGCAGAATGGGCCATCGA
GAACCCAGCAGCCTTCACTGACAGATGTACT---GTACTGCGGGGAAGTG
ACACTGTCACTGGTCAGGGTCCTGAGGATGCTCACTGACTGCCAGAGGAA
GAAGGCTCCTGACGT

>G2-Co
ATGGCGCAGGAGGAGAGAGCGGATGCCGCGCGCCTGCTGCGGGGTTTCGA
GCGCCGCTTCTTGGCGGCGCGCGCCCTGCGCTCCTTTCCCTGGCAGAGCC
TAGAAGAGAAACTAAGGGACTCGTCAGGCTCCGAGCTGCTGCTGGATATT
TTGCAGAAGACCGTGAAGCACCCTCTGTGCGTGAAGCACCCACCATCAGT
GAAGTATTCCCGGAGCTTTCTCTCTGAGCTCATCAGAAAGCCTTCAGGTG
ACTCGGTCACCCTCTGCGAGAGCACGGCCATCGTGTCTCATGGGACCACA
GGCCTGGTCACGTGGAACGCCGCGCTCTACCTGGCCGAGTGGGCCGTGGA
GAACCCAGCGGTCTTCGCTCACAGTCTAAGCGGTATACCCCCGCGGGCCC
AGCTGGCGGGCGGGAGGGGCCCTGTCCCCACAGGAAGGAAACCAGAAGTC
TGGGGCAGAGTCAGG
#---------------------------------------
#---------------------------------------

#=======================================
#
# Aligned_sequences: 2
# 1: G2-H3
# 2: G3-H1
# Matrix: /home/BLOSUM62.txt
# GapOpen_penalty: -11.0
# GapExtend_penalty: -1.0
# FSopen_penalty: -30.0
# FSextend_penalty: -0.2
# Execution_time: 223.172896147
#
# Length:         627
# Identity NT:    243/627 38.8%
# Identity AA:    462/1254 36.8%
# Gapopen:        4/627 0.6%
# Gaps:           372/627 59.3%
# FSopen:         1/627 0.2%
# FrameShift:     252/627 40.2%
# Score: 162.6
#
#
#=======================================

>G2-H3
ATGGCGCCCGAGGAGAACGCGGGGACCGAACTCTTGCTGCAGGGTTTTGA
GCGCCGCTTCCTGGCGGTGCGCACACTGCGCTCCTTCCCCTGGCAGAGCT
TAGAGGCAAAGTTAAGAGACTCATCAGATTCTGAGCTGCTGCGGGATATT
TTGCAGAAGACTGTGAGGCATCCTGTGTGTGTGAAGCACCCGCCGTCAGT
CAAGTATGCCTGGTGCTTTCTCTCAGAACTCATCAAAAAGTCCTCAGGAG
GCTCAGTCACACTCTCCAAGAGCACAGCCATCATCTCCCACGGTACCACA
GGCCTGGTCACATGGGATGCCGCCCTCTACCTTGCAGAATGGGCCATCGA
GAACCCGGCAGCCTTCATTAACAGACGTGCTGTATTGCCCAGAAGCCATC
GTGTCGCTGGTCGGGGTCCTGCAGAGGCTGGCTGCCTGCCGGGAGCACAA
GCGGGCTCCTG---------------------------------------
--------------------------------------------------
--------------------------------------------------
--------------------------A

>G3-H1
ATG-----------------------------------------------
--------------------------------------------------
--------------------------------------------------
--------------------------------------------------
--------CCCGGTGCTTTCTCTCAGAACTCATCAAAAAGCCCTCGGGAG
GCTCAGTCACACTCTCCAAGAGCACAGCCATCATCTCCCACGGCATCACA
GTCCTGGTCACATGGGATGCCGCCCTCTACCTTGCAGAATGGGCCATCGA
GAACCCAGCAGCCTTCACTGATAGACGTGCTGTATTGCCCAGAAGCCATC
GTGTCGCTGGTCGGGGTCCTGCGGAGGCTGGCTGCCTGCCGGGAGCACCA
GCGGGCTCCT-CAATTCTACATGGCCCTTACCGTCTGCAACCCAGAGATG
TGCCAGCTGTTCACCACCGAGCTAGGCTGGACTGGGATCAGATGGGAAGC
GGAAGCTCATCATGACCAGAAACTGTTTCCCTACAGAGAGCACTTGGAGA
TGGCAAAGCTGAACCTCACACTGTAG-
#---------------------------------------
#---------------------------------------

#=======================================
#
# Aligned_sequences: 2
# 1: G2-H3
# 2: B2-202
# Matrix: /home/BLOSUM62.txt
# GapOpen_penalty: -11.0
# GapExtend_penalty: -1.0
# FSopen_penalty: -30.0
# FSextend_penalty: -0.2
# Execution_time: 223.312673092
#
# Length:         625
# Identity NT:    257/625 41.1%
# Identity AA:    510/1250 40.8%
# Gapopen:        2/625 0.3%
# Gaps:           368/625 58.9%
# FSopen:         1/625 0.2%
# FrameShift:     254/625 40.6%
# Score: 207.9
#
#
#=======================================

>G2-H3
ATGGCGCCCGAGGAGAACGCGGGGACCGAACTCTTGCTGCAGGGTTTTGA
GCGCCGCTTCCTGGCGGTGCGCACACTGCGCTCCTTCCCCTGGCAGAGCT
TAGAGGCAAAGTTAAGAGACTCATCAGATTCTGAGCTGCTGCGGGATATT
TTGCAGAAGACTGTGAGGCATCCTGTGTGTGTGAAGCACCCGCCGTCAGT
CAAGTATGCCTGGTGCTTTCTCTCAGAACTCATCAAAAAGTCCTCAGGAG
GCTCAGTCACACTCTCCAAGAGCACAGCCATCATCTCCCACGGTACCACA
GGCCTGGTCACATGGGATGCCGCCCTCTACCTTGCAGAATGGGCCATCGA
GAACCCGGCAGCCTTCATTAACAGACGTGCTGTATTGCCCAGAAGCCATC
GTGTCGCTGGTCGGGGTCCTGCAGAGGCTGGCTGCCTGCCGGGAGCACAA
GCGGGCTCCTGA--------------------------------------
--------------------------------------------------
--------------------------------------------------
-------------------------

>B2-202
ATG-----------------------------------------------
--------------------------------------------------
--------------------------------------------------
--------------------------------------------------
--------CCTGGTGCTTTCTCTCAGAACTCATCAAAAAGTCCTCAGGAG
GCTCAGTCACACTCTCCAAGAGCACAGCCATCATCTCCCACGGTACCACA
GGCCTGGTCACATGGGATGCCGCCCTCTACCTTGCAGAATGGGCCATCGA
GAACCCGGCAGCCTTCATTAACAGACGTGCTGTATTGCCCAGAAGCCATC
GTGTCGCTGGTCGGGGTCCTGCAGAGGCTGGCTGCCTGCCGGGAGCACAA
GCGGGCTCCTGAGGTCTACGTGGCCTTTACCGTCCGCAACCCAGAGACAT
GCCAGCTGTTCACCACCGAGCTAGGCCGGGATGGGATCAGATGGGAAGCG
GAAGCTCATCATGACCAGAAACTGTTTCCCTATGGAGAGCACTTGGAGAT
GGCAATGCTGAACCTCACACTGTAG
#---------------------------------------
#---------------------------------------

#=======================================
#
# Aligned_sequences: 2
# 1: G2-R
# 2: G3-Co
# Matrix: /home/BLOSUM62.txt
# GapOpen_penalty: -11.0
# GapExtend_penalty: -1.0
# FSopen_penalty: -30.0
# FSextend_penalty: -0.2
# Execution_time: 222.556657076
#
# Length:         625
# Identity NT:    194/625 31.0%
# Identity AA:    324/1250 25.9%
# Gapopen:        3/625 0.5%
# Gaps:           368/625 58.9%
# FSopen:         1/625 0.2%
# FrameShift:     239/625 38.2%
# Score: 25.4
#
#
#=======================================

>G2-R
ATGGCGCCTGAGGACCACGAGGGGGCCACGTCTCTGCTGCAGAGTTTCGA
GCGCCGCTTCCTGGCGGCTCGCGCGCTGCCCTCTTTTCCCTGGCAGAGCC
TAGAAGAAAAACTAAGGGAGCCCTCAGGTTCTGAGCTGTTGCTGGCTATT
TTGCAGAAGACTGTGAAGCACCCTGTGTGTGTCCAGCATGGGCCCTCTCT
GAAGTATTCCCGCTGCTTTCTCTCGAAGCTCATCAAAAAGCCTTCAGGAG
ACTCAGTCACACTCTCTGAGAGCACAGCCATCGTGTCCCATGGCACCACA
GGCTTGGTTACATGGGACGCTGCTCTCTACCTGGCAGAATGGGCCATCGA
GAACCCAGCAGCCTTCACTGACAGATGTACTGTACTGCGGGGAAGTGACA
CTGTCACTGGTCAGGGTCCTGAGGATGCTCACTGACTGCCAGAG-GAAGA
AGGCTCCTGACGT-------------------------------------
--------------------------------------------------
--------------------------------------------------
-------------------------

>G3-Co
--------------------------------------------------
--------------------------------------------------
--------------------------------------------------
--------------------------------------------------
-----ATTCCCGGAGCTTTCTCTCTGAGCTCATCAGAAAGCCTTCAGGTG
ACTCGGTCACCCTCTGCGAGAGCACGGCCATCGTGTCTCATGGGACCACA
GGCCTGGTCACGTGGAACGCCGCGCTCTACCTGGCCGAGTGGGCCGTGGA
GAACCCAGCGGTCTTCGCTCACAGACGTGCTGTATTGTCCTGAAACGGTC
CTCTCCCTGGTTGGGGTCCTGCGGAAGCTCTCCACCTGCCGGAAGGACCA
GCGGGCTCCTGATGCCTACATTGCCTTCACCATCCGCAACCCGGAGACGT
GCCAGCTGTTCACCACGGAGCTGGGCCAGGCTGGGATCCCGTGGGAAGAG
GTGCCTTGTCATGACCAGAAACTGTTTCCCTACGAAGAGCACTCGGAGAT
GGCGATTCTGAAACTAACGCTGTAG
#---------------------------------------
#---------------------------------------

#=======================================
#
# Aligned_sequences: 2
# 1: G2-H3
# 2: G2-M
# Matrix: /home/BLOSUM62.txt
# GapOpen_penalty: -11.0
# GapExtend_penalty: -1.0
# FSopen_penalty: -30.0
# FSextend_penalty: -0.2
# Execution_time: 223.610799074
#
# Length:         462
# Identity NT:    357/462 77.3%
# Identity AA:    642/924 69.5%
# Gapopen:        0/462 0.0%
# Gaps:           0/462 0.0%
# FSopen:         0/462 0.0%
# FrameShift:     0/462 0.0%
# Score: 522.0
#
#
#=======================================

>G2-H3
ATGGCGCCCGAGGAGAACGCGGGGACCGAACTCTTGCTGCAGGGTTTTGA
GCGCCGCTTCCTGGCGGTGCGCACACTGCGCTCCTTCCCCTGGCAGAGCT
TAGAGGCAAAGTTAAGAGACTCATCAGATTCTGAGCTGCTGCGGGATATT
TTGCAGAAGACTGTGAGGCATCCTGTGTGTGTGAAGCACCCGCCGTCAGT
CAAGTATGCCTGGTGCTTTCTCTCAGAACTCATCAAAAAGTCCTCAGGAG
GCTCAGTCACACTCTCCAAGAGCACAGCCATCATCTCCCACGGTACCACA
GGCCTGGTCACATGGGATGCCGCCCTCTACCTTGCAGAATGGGCCATCGA
GAACCCGGCAGCCTTCATTAACAGACGTGCTGTATTGCCCAGAAGCCATC
GTGTCGCTGGTCGGGGTCCTGCAGAGGCTGGCTGCCTGCCGGGAGCACAA
GCGGGCTCCTGA

>G2-M
ATGGCGCCTGAGGACCACGAGGGGGCCACGTCTCTGCTGCAGAGTTTCGA
GCGCCGCTTCCTGGCGGCTCGCGCGCTGCCCTCCTTTCCCTGGCAGAGCC
TAGAAGAAAAACTAAAGGACCCCTCGGGTTCTGAGCTGTTGCTGGCTATT
CTGCAGAAGACTGTGAAGCACCCTGTGTGTGTGCAGCACGGACCTTCTGT
GAAGTATGCCCGCTGCTTTCTCTCAAAGCTCATCAAAAAGCCTTCAGGAA
ACTCAGTTACACTCTCTGAGAGCACTGCCATCGTGTCCCATGGCACCACA
GGCTTGGTTACATGGGACGCTGCTCTCTACCTGGCAGAATGGGCCATTGA
GAACCCAGCAGCCTTCACTGACAGATGTACTGTACTGCTGGGAGATGACA
CTGTCACTGGTCAGGGTCCTGAAGATGCTCGAGGACTGCCAGAGGAAGAG
CGCTCCTGATGT
#---------------------------------------
#---------------------------------------

#=======================================
#
# Aligned_sequences: 2
# 1: G2-H3
# 2: G2-R
# Matrix: /home/BLOSUM62.txt
# GapOpen_penalty: -11.0
# GapExtend_penalty: -1.0
# FSopen_penalty: -30.0
# FSextend_penalty: -0.2
# Execution_time: 223.691391945
#
# Length:         462
# Identity NT:    361/462 78.1%
# Identity AA:    636/924 68.8%
# Gapopen:        0/462 0.0%
# Gaps:           0/462 0.0%
# FSopen:         0/462 0.0%
# FrameShift:     0/462 0.0%
# Score: 519.0
#
#
#=======================================

>G2-H3
ATGGCGCCCGAGGAGAACGCGGGGACCGAACTCTTGCTGCAGGGTTTTGA
GCGCCGCTTCCTGGCGGTGCGCACACTGCGCTCCTTCCCCTGGCAGAGCT
TAGAGGCAAAGTTAAGAGACTCATCAGATTCTGAGCTGCTGCGGGATATT
TTGCAGAAGACTGTGAGGCATCCTGTGTGTGTGAAGCACCCGCCGTCAGT
CAAGTATGCCTGGTGCTTTCTCTCAGAACTCATCAAAAAGTCCTCAGGAG
GCTCAGTCACACTCTCCAAGAGCACAGCCATCATCTCCCACGGTACCACA
GGCCTGGTCACATGGGATGCCGCCCTCTACCTTGCAGAATGGGCCATCGA
GAACCCGGCAGCCTTCATTAACAGACGTGCTGTATTGCCCAGAAGCCATC
GTGTCGCTGGTCGGGGTCCTGCAGAGGCTGGCTGCCTGCCGGGAGCACAA
GCGGGCTCCTGA

>G2-R
ATGGCGCCTGAGGACCACGAGGGGGCCACGTCTCTGCTGCAGAGTTTCGA
GCGCCGCTTCCTGGCGGCTCGCGCGCTGCCCTCTTTTCCCTGGCAGAGCC
TAGAAGAAAAACTAAGGGAGCCCTCAGGTTCTGAGCTGTTGCTGGCTATT
TTGCAGAAGACTGTGAAGCACCCTGTGTGTGTCCAGCATGGGCCCTCTCT
GAAGTATTCCCGCTGCTTTCTCTCGAAGCTCATCAAAAAGCCTTCAGGAG
ACTCAGTCACACTCTCTGAGAGCACAGCCATCGTGTCCCATGGCACCACA
GGCTTGGTTACATGGGACGCTGCTCTCTACCTGGCAGAATGGGCCATCGA
GAACCCAGCAGCCTTCACTGACAGATGTACTGTACTGCGGGGAAGTGACA
CTGTCACTGGTCAGGGTCCTGAGGATGCTCACTGACTGCCAGAGGAAGAA
GGCTCCTGACGT
#---------------------------------------
#---------------------------------------

#=======================================
#
# Aligned_sequences: 2
# 1: B1-001
# 2: G3-H2
# Matrix: /home/BLOSUM62.txt
# GapOpen_penalty: -11.0
# GapExtend_penalty: -1.0
# FSopen_penalty: -30.0
# FSextend_penalty: -0.2
# Execution_time: 224.156621218
#
# Length:         625
# Identity NT:    257/625 41.1%
# Identity AA:    510/1250 40.8%
# Gapopen:        2/625 0.3%
# Gaps:           368/625 58.9%
# FSopen:         1/625 0.2%
# FrameShift:     254/625 40.6%
# Score: 207.9
#
#
#=======================================

>B1-001
ATGGCGCCCGAGGAGAACGCGGGGACCGAACTCTTGCTGCAGGGTTTTGA
GCGCCGCTTCCTGGCGGTGCGCACACTGCGCTCCTTCCCCTGGCAGAGCT
TAGAGGCAAAGTTAAGAGACTCATCAGATTCTGAGCTGCTGCGGGATATT
TTGCAGAAGACTGTGAGGCATCCTGTGTGTGTGAAGCACCCGCCGTCAGT
CAAGTATGCCTGGTGCTTTCTCTCAGAACTCATCAAAAAGTCCTCAGGAG
GCTCAGTCACACTCTCCAAGAGCACAGCCATCATCTCCCACGGTACCACA
GGCCTGGTCACATGGGATGCCGCCCTCTACCTTGCAGAATGGGCCATCGA
GAACCCGGCAGCCTTCATTAACAGACGTGCTGTATTGCCCAGAAGCCATC
GTGTCGCTGGTCGGGGTCCTGCAGAGGCTGGCTGCCTGCCGGGAGCACAA
GCGGGCTCCTGA--------------------------------------
--------------------------------------------------
--------------------------------------------------
-------------------------

>G3-H2
ATG-----------------------------------------------
--------------------------------------------------
--------------------------------------------------
--------------------------------------------------
--------CCTGGTGCTTTCTCTCAGAACTCATCAAAAAGTCCTCAGGAG
GCTCAGTCACACTCTCCAAGAGCACAGCCATCATCTCCCACGGTACCACA
GGCCTGGTCACATGGGATGCCGCCCTCTACCTTGCAGAATGGGCCATCGA
GAACCCGGCAGCCTTCATTAACAGACGTGCTGTATTGCCCAGAAGCCATC
GTGTCGCTGGTCGGGGTCCTGCAGAGGCTGGCTGCCTGCCGGGAGCACAA
GCGGGCTCCTGAGGTCTACGTGGCCTTTACCGTCCGCAACCCAGAGACGT
GCCAGCTGTTCACCACCGAGCTAGGCCGGGATGGGATCAGATGGGAAGCG
GAAGCTCATCATGACCAGAAACTGTTTCCCTATGGAGAGCACTTGGAGAT
GGCAATGCTGAACCTCACACTGTAG
#---------------------------------------
#---------------------------------------

#=======================================
#
# Aligned_sequences: 2
# 1: G2-H3
# 2: G3-H2
# Matrix: /home/BLOSUM62.txt
# GapOpen_penalty: -11.0
# GapExtend_penalty: -1.0
# FSopen_penalty: -30.0
# FSextend_penalty: -0.2
# Execution_time: 223.934211969
#
# Length:         625
# Identity NT:    257/625 41.1%
# Identity AA:    510/1250 40.8%
# Gapopen:        2/625 0.3%
# Gaps:           368/625 58.9%
# FSopen:         1/625 0.2%
# FrameShift:     254/625 40.6%
# Score: 207.9
#
#
#=======================================

>G2-H3
ATGGCGCCCGAGGAGAACGCGGGGACCGAACTCTTGCTGCAGGGTTTTGA
GCGCCGCTTCCTGGCGGTGCGCACACTGCGCTCCTTCCCCTGGCAGAGCT
TAGAGGCAAAGTTAAGAGACTCATCAGATTCTGAGCTGCTGCGGGATATT
TTGCAGAAGACTGTGAGGCATCCTGTGTGTGTGAAGCACCCGCCGTCAGT
CAAGTATGCCTGGTGCTTTCTCTCAGAACTCATCAAAAAGTCCTCAGGAG
GCTCAGTCACACTCTCCAAGAGCACAGCCATCATCTCCCACGGTACCACA
GGCCTGGTCACATGGGATGCCGCCCTCTACCTTGCAGAATGGGCCATCGA
GAACCCGGCAGCCTTCATTAACAGACGTGCTGTATTGCCCAGAAGCCATC
GTGTCGCTGGTCGGGGTCCTGCAGAGGCTGGCTGCCTGCCGGGAGCACAA
GCGGGCTCCTGA--------------------------------------
--------------------------------------------------
--------------------------------------------------
-------------------------

>G3-H2
ATG-----------------------------------------------
--------------------------------------------------
--------------------------------------------------
--------------------------------------------------
--------CCTGGTGCTTTCTCTCAGAACTCATCAAAAAGTCCTCAGGAG
GCTCAGTCACACTCTCCAAGAGCACAGCCATCATCTCCCACGGTACCACA
GGCCTGGTCACATGGGATGCCGCCCTCTACCTTGCAGAATGGGCCATCGA
GAACCCGGCAGCCTTCATTAACAGACGTGCTGTATTGCCCAGAAGCCATC
GTGTCGCTGGTCGGGGTCCTGCAGAGGCTGGCTGCCTGCCGGGAGCACAA
GCGGGCTCCTGAGGTCTACGTGGCCTTTACCGTCCGCAACCCAGAGACGT
GCCAGCTGTTCACCACCGAGCTAGGCCGGGATGGGATCAGATGGGAAGCG
GAAGCTCATCATGACCAGAAACTGTTTCCCTATGGAGAGCACTTGGAGAT
GGCAATGCTGAACCTCACACTGTAG
#---------------------------------------
#---------------------------------------

#=======================================
#
# Aligned_sequences: 2
# 1: G2-Co
# 2: G3-H2
# Matrix: /home/BLOSUM62.txt
# GapOpen_penalty: -11.0
# GapExtend_penalty: -1.0
# FSopen_penalty: -30.0
# FSextend_penalty: -0.2
# Execution_time: 223.167648077
#
# Length:         625
# Identity NT:    168/625 26.9%
# Identity AA:    285/1250 22.8%
# Gapopen:        5/625 0.8%
# Gaps:           365/625 58.4%
# FSopen:         1/625 0.2%
# FrameShift:     164/625 26.2%
# Score: -40.1
#
#
#=======================================

>G2-Co
ATGGCGCAGGAGGAGAGAGCGGATGCCGCGCGCCTGCTGCGGGGTTTCGA
GCGCCGCTTCTTGGCGGCGCGCGCCCTGCGCTCCTTTCCCTGGCAGAGCC
TAGAAGAGAAACTAAGGGACTCGTCAGGCTCCGAGCTGCTGCTGGATATT
TTGCAGAAGACCGTGAAGCACCCTCTGTGCGTGAAGCACCCACCATCAGT
GAAGTATTCCCGGAGCTTTCTCTCTGAGCTCATCAGAAAGCCTTCAGGTG
ACTCGGTCACCCTCTGCGAGAGCACGGCCATCGTGTCTCATGGGACCACA
GGCCTGGTCACGTGGAACGCCGCGCTCTACCTGGCCGAGTGGGCCGTGGA
GAACCCAGCGGTCTTCGCTCAC----------------------------
---AGTCTAAGCGGTATACCCCCGCGGGCCCAGCTGGCGGGCGGGAGGGG
CCCTGTCCCC------------------ACAGGAAGGAAACCAGAAGTC-
--------------------TGGGGCAGA---------------------
--------------------------------------------------
-------------------GTCAGG

>G3-H2
ATG-----------------------------------------------
--------------------------------------------------
--------------------------------------------------
--------------------------------------------------
--------CCTGGTGCTTTCTCTCAGAACTCATCAAAAAGTCCTCAGGAG
GCTCAGTCACACTCTCCAAGAGCACAGCCATCATCTCCCACGGTACCACA
GGCCTGGTCACATGGGATGCCGCCCTCTACCTTGCAGAATGGGCCATCGA
GAACCCGGCAGCCTTCATTAACAGACGTGCTGTATTGCCCAGAAGCCATC
GTGTCGCTGGTCGGGGTCCTGCAGAGGCTGGCTGCCTGCCGGGAGCACAA
GCGGGCTCCTGAGGTCTACGTGGCCTTTACCGTCCGCAACCCAGAGACGT
GCCAGCTGTTCACCACCGAGCTAGGCCGGGATGGGATCAGATGGGAAGCG
GAAGCTCATCATGACCAGAAACTGTTTCCCTATGGAGAGCACTTGGAGAT
GGCAATGCTGAACCTCACACTGTAG
#---------------------------------------
#---------------------------------------

#=======================================
#
# Aligned_sequences: 2
# 1: G2-H1
# 2: G2-Co
# Matrix: /home/BLOSUM62.txt
# GapOpen_penalty: -11.0
# GapExtend_penalty: -1.0
# FSopen_penalty: -30.0
# FSextend_penalty: -0.2
# Execution_time: 224.562682867
#
# Length:         465
# Identity NT:    337/465 72.5%
# Identity AA:    624/930 67.1%
# Gapopen:        1/465 0.2%
# Gaps:           3/465 0.6%
# FSopen:         0/465 0.0%
# FrameShift:     0/465 0.0%
# Score: 503.0
#
#
#=======================================

>G2-H1
ATGGCGCCCGAGGAGAACGCGGGGAGCGAACTCTTGCTGCAGAGTTTCAA
GCGCCGCTTCCTGGCAGCGCGCGCCCTGCGCTCCTTCCGCTGGCAGAGCT
TAGAAGCAAAGTTAAGAGACTCATCAGATTCTGAGCTGCTGCGGGATATT
TTGCAGAAGACTGTGAAGCATCCTGTGTGTGTGAAGCACCCGCCGTCAGT
CAAGTATGCCCGGTGCTTTCTCTCAGAACTCATCAAAAAGCCCTCGGGAG
GCTCAGTCACACTCTCCAAGAGCACAGCCATCATCTCCCACGGCATCACA
GTCCTGGTCACATGGGATGCCGCCCTCTACCTTGCAGAATGGGCCATCGA
GAACCCAGCAGCCTTCACT---GATAGACGTGCTGTATTGCCCAGAAGCC
ATCGTGTCGCTGGTCGGGGTCCTGCGGAGGCTGGCTGCCTGCCGGGAGCA
CCAGCGGGCTCCTCA

>G2-Co
ATGGCGCAGGAGGAGAGAGCGGATGCCGCGCGCCTGCTGCGGGGTTTCGA
GCGCCGCTTCTTGGCGGCGCGCGCCCTGCGCTCCTTTCCCTGGCAGAGCC
TAGAAGAGAAACTAAGGGACTCGTCAGGCTCCGAGCTGCTGCTGGATATT
TTGCAGAAGACCGTGAAGCACCCTCTGTGCGTGAAGCACCCACCATCAGT
GAAGTATTCCCGGAGCTTTCTCTCTGAGCTCATCAGAAAGCCTTCAGGTG
ACTCGGTCACCCTCTGCGAGAGCACGGCCATCGTGTCTCATGGGACCACA
GGCCTGGTCACGTGGAACGCCGCGCTCTACCTGGCCGAGTGGGCCGTGGA
GAACCCAGCGGTCTTCGCTCACAGTCTAAGCGGTATACCCCCGCGGGCCC
AGCTGGCGGGCGGGAGGGGCCCTGTCCCCACAGGAAGGAAACCAGAAGTC
TGGGGCAGAGTCAGG
#---------------------------------------
#---------------------------------------

#=======================================
#
# Aligned_sequences: 2
# 1: G2-H3
# 2: G3-Co
# Matrix: /home/BLOSUM62.txt
# GapOpen_penalty: -11.0
# GapExtend_penalty: -1.0
# FSopen_penalty: -30.0
# FSextend_penalty: -0.2
# Execution_time: 224.31376791
#
# Length:         625
# Identity NT:    204/625 32.6%
# Identity AA:    324/1250 25.9%
# Gapopen:        2/625 0.3%
# Gaps:           368/625 58.9%
# FSopen:         1/625 0.2%
# FrameShift:     254/625 40.6%
# Score: 26.4
#
#
#=======================================

>G2-H3
ATGGCGCCCGAGGAGAACGCGGGGACCGAACTCTTGCTGCAGGGTTTTGA
GCGCCGCTTCCTGGCGGTGCGCACACTGCGCTCCTTCCCCTGGCAGAGCT
TAGAGGCAAAGTTAAGAGACTCATCAGATTCTGAGCTGCTGCGGGATATT
TTGCAGAAGACTGTGAGGCATCCTGTGTGTGTGAAGCACCCGCCGTCAGT
CAAGTATGCCTGGTGCTTTCTCTCAGAACTCATCAAAAAGTCCTCAGGAG
GCTCAGTCACACTCTCCAAGAGCACAGCCATCATCTCCCACGGTACCACA
GGCCTGGTCACATGGGATGCCGCCCTCTACCTTGCAGAATGGGCCATCGA
GAACCCGGCAGCCTTCATTAACAGACGTGCTGTATTGCCCAGAAGCCATC
GTGTCGCTGGTCGGGGTCCTGCAGAGGCTGGCTGCCTGCCGGGAGCACAA
GCGGGCTCCTGA--------------------------------------
--------------------------------------------------
--------------------------------------------------
-------------------------

>G3-Co
ATT-----------------------------------------------
--------------------------------------------------
--------------------------------------------------
--------------------------------------------------
--------CCCGGAGCTTTCTCTCTGAGCTCATCAGAAAGCCTTCAGGTG
ACTCGGTCACCCTCTGCGAGAGCACGGCCATCGTGTCTCATGGGACCACA
GGCCTGGTCACGTGGAACGCCGCGCTCTACCTGGCCGAGTGGGCCGTGGA
GAACCCAGCGGTCTTCGCTCACAGACGTGCTGTATTGTCCTGAAACGGTC
CTCTCCCTGGTTGGGGTCCTGCGGAAGCTCTCCACCTGCCGGAAGGACCA
GCGGGCTCCTGATGCCTACATTGCCTTCACCATCCGCAACCCGGAGACGT
GCCAGCTGTTCACCACGGAGCTGGGCCAGGCTGGGATCCCGTGGGAAGAG
GTGCCTTGTCATGACCAGAAACTGTTTCCCTACGAAGAGCACTCGGAGAT
GGCGATTCTGAAACTAACGCTGTAG
#---------------------------------------
#---------------------------------------

#=======================================
#
# Aligned_sequences: 2
# 1: G2-Ch
# 2: B2-202
# Matrix: /home/BLOSUM62.txt
# GapOpen_penalty: -11.0
# GapExtend_penalty: -1.0
# FSopen_penalty: -30.0
# FSextend_penalty: -0.2
# Execution_time: 223.413877964
#
# Length:         627
# Identity NT:    240/627 38.3%
# Identity AA:    450/1254 35.9%
# Gapopen:        4/627 0.6%
# Gaps:           372/627 59.3%
# FSopen:         1/627 0.2%
# FrameShift:     252/627 40.2%
# Score: 146.6
#
#
#=======================================

>G2-Ch
ATGGCGCCCGAGGAGAACGCGGGGAGCGAACTCTTGCTGCAGAGTTTCAA
GCGCCGCTTCCTGGCGGCGCGCGCCCTGCGCTCCTTCCCCTGGCAGAGCT
TAGAAGCAAAGTTAAGTGACCCATCAGATTCTGAGCTTCTGTGGGATATT
TTGCAGAAGAGACTGAAGCATCCTGTGTGTGTGAAGCACCCGCCGTCAGT
CAAGTATGCCCGGTGCTTTCTCTCAGTACTCATCAAAAAGCCCTCGGGAG
GCTCAGTCACACTCTCCAAGAGCACAGCCATCATCTCCCACGGCATCACA
GTCCTGGTCACATGGGATGCCACCCTCTACCTTGCAGAATGGGCCATCTA
GAACCCAGCAGCCTTCACTGATAGATGTGCTGTATTGCCCAGAAGCCATC
GTGTCGCTGGTCGGGGTCCTGCAGAGGCTGGCTGCCTGCCGGGAGCACCA
GCGGGCTCCTC---------------------------------------
--------------------------------------------------
--------------------------------------------------
--------------------------A

>B2-202
ATG-----------------------------------------------
--------------------------------------------------
--------------------------------------------------
--------------------------------------------------
--------CCTGGTGCTTTCTCTCAGAACTCATCAAAAAGTCCTCAGGAG
GCTCAGTCACACTCTCCAAGAGCACAGCCATCATCTCCCACGGTACCACA
GGCCTGGTCACATGGGATGCCGCCCTCTACCTTGCAGAATGGGCCATCGA
GAACCCGGCAGCCTTCATTAACAGACGTGCTGTATTGCCCAGAAGCCATC
GTGTCGCTGGTCGGGGTCCTGCAGAGGCTGGCTGCCTGCCGGGAGCACAA
GCGGGCTCCT-GAGGTCTACGTGGCCTTTACCGTCCGCAACCCAGAGACA
TGCCAGCTGTTCACCACCGAGCTAGGCCGGGATGGGATCAGATGGGAAGC
GGAAGCTCATCATGACCAGAAACTGTTTCCCTATGGAGAGCACTTGGAGA
TGGCAATGCTGAACCTCACACTGTAG-
#---------------------------------------
#---------------------------------------

#=======================================
#
# Aligned_sequences: 2
# 1: G2-Co
# 2: G3-Ch
# Matrix: /home/BLOSUM62.txt
# GapOpen_penalty: -11.0
# GapExtend_penalty: -1.0
# FSopen_penalty: -30.0
# FSextend_penalty: -0.2
# Execution_time: 223.627228975
#
# Length:         625
# Identity NT:    167/625 26.7%
# Identity AA:    270/1250 21.6%
# Gapopen:        5/625 0.8%
# Gaps:           365/625 58.4%
# FSopen:         1/625 0.2%
# FrameShift:     164/625 26.2%
# Score: -47.6
#
#
#=======================================

>G2-Co
ATGGCGCAGGAGGAGAGAGCGGATGCCGCGCGCCTGCTGCGGGGTTTCGA
GCGCCGCTTCTTGGCGGCGCGCGCCCTGCGCTCCTTTCCCTGGCAGAGCC
TAGAAGAGAAACTAAGGGACTCGTCAGGCTCCGAGCTGCTGCTGGATATT
TTGCAGAAGACCGTGAAGCACCCTCTGTGCGTGAAGCACCCACCATCAGT
GAAGTATTCCCGGAGCTTTCTCTCTGAGCTCATCAGAAAGCCTTCAGGTG
ACTCGGTCACCCTCTGCGAGAGCACGGCCATCGTGTCTCATGGGACCACA
GGCCTGGTCACGTGGAACGCCGCGCTCTACCTGGCCGAGTGGGCCGTGGA
GAACCCAGCGGTCTTCGCTCAC----------------------------
---AGTCTAAGCGGTATACCCCCGCGGGCCCAGCTGGCGGGCGGGAGGGG
CCCTGTCCCC------------------ACAGGAAGGAAACCAGAAGTC-
--------------------------TGGGGCAGAGTCAGG---------
--------------------------------------------------
-------------------------

>G3-Ch
ATG-----------------------------------------------
--------------------------------------------------
--------------------------------------------------
--------------------------------------------------
--------CCCGGTGCTTTCTCTCAGTACTCATCAAAAAGCCCTCGGGAG
GCTCAGTCACACTCTCCAAGAGCACAGCCATCATCTCCCACGGCATCACA
GTCCTGGTCACATGGGATGCCACCCTCTACCTTGCAGAATGGGCCATCTA
GAACCCAGCAGCCTTCACTGATAGATGTGCTGTATTGCCCAGAAGCCATC
GTGTCGCTGGTCGGGGTCCTGCAGAGGCTGGCTGCCTGCCGGGAGCACCA
GCGGGCTCCTCAAGTCTACATGGCCCTTACCGTCCGCAACCCAGAGACGT
GCCAGCTGTTCACCACCGAGCTAGGCTGGACTGGGATCAGATGGGAAGCG
GAAGCTCATCATGACCAGAAACTGTTTCCCTACAGAGAGCACTTGGAGAT
GGCAATGCTGAACCTCACACTGTAG
#---------------------------------------
#---------------------------------------

#=======================================
#
# Aligned_sequences: 2
# 1: G2-Co
# 2: G3-M
# Matrix: /home/BLOSUM62.txt
# GapOpen_penalty: -11.0
# GapExtend_penalty: -1.0
# FSopen_penalty: -30.0
# FSextend_penalty: -0.2
# Execution_time: 223.691751003
#
# Length:         622
# Identity NT:    172/622 27.7%
# Identity AA:    285/1244 22.9%
# Gapopen:        5/622 0.8%
# Gaps:           362/622 58.2%
# FSopen:         1/622 0.2%
# FrameShift:     167/622 26.8%
# Score: -28.0
#
#
#=======================================

>G2-Co
ATGGCGCAGGAGGAGAGAGCGGATGCCGCGCGCCTGCTGCGGGGTTTCGA
GCGCCGCTTCTTGGCGGCGCGCGCCCTGCGCTCCTTTCCCTGGCAGAGCC
TAGAAGAGAAACTAAGGGACTCGTCAGGCTCCGAGCTGCTGCTGGATATT
TTGCAGAAGACCGTGAAGCACCCTCTGTGCGTGAAGCACCCACCATCAGT
GAAGTATTCCCGGAGCTTTCTCTCTGAGCTCATCAGAAAGCCTTCAGGTG
ACTCGGTCACCCTCTGCGAGAGCACGGCCATCGTGTCTCATGGGACCACA
GGCCTGGTCACGTGGAACGCCGCGCTCTACCTGGCCGAGTGGGCCGTGGA
GAACCCAGCGGTCTTCGCTCACAGT-CTA---------------------
---------------------------------------------AGCGG
TATACCCCCG---------------------CGGGCCCAGCTGGCGGGCG
GGAGGGGCCCTGTCCCCACAGGAAGGAAACCAGAAGTCTGGGGCAGAGTC
--------------------------------------------------
-------------------AGG

>G3-M
ATG-----------------------------------------------
--------------------------------------------------
--------------------------------------------------
--------------------------------------------------
--------CCCGCTGCTTTCTCTCAAAGCTCATCAAAAAGCCTTCAGGAA
ACTCAGTTACACTCTCTGAGAGCACTGCCATCGTGTCCCATGGCACCACA
GGCTTGGTTACATGGGACGCTGCTCTCTACCTGGCAGAATGGGCCATTGA
GAACCCAGCAGCCTTCACTGACAGATGTACTGTACTGCTGGGAGATGACA
CTGTCACTGGTCAGGGTCCTGAAGATGCTCGAGGACTGCCAGAGGAAGAG
CGCTCCTGATGTCTATGTAGCCTATACTATCCGCAGCCAGGACACAGGCA
AGCTGTTCATCGAAGAGCTAGACCGTGCTGGAATCTACTGGGAAGAGGTG
CCCCCTCACACTGGCAAACTGTTCCCTTACGAAGAGCATTCAGCCATCGT
AATCCTGAAGCTGGTGCTGACC
#---------------------------------------
#---------------------------------------

#=======================================
#
# Aligned_sequences: 2
# 1: B1-001
# 2: G2-M
# Matrix: /home/BLOSUM62.txt
# GapOpen_penalty: -11.0
# GapExtend_penalty: -1.0
# FSopen_penalty: -30.0
# FSextend_penalty: -0.2
# Execution_time: 225.587470055
#
# Length:         462
# Identity NT:    357/462 77.3%
# Identity AA:    642/924 69.5%
# Gapopen:        0/462 0.0%
# Gaps:           0/462 0.0%
# FSopen:         0/462 0.0%
# FrameShift:     0/462 0.0%
# Score: 522.0
#
#
#=======================================

>B1-001
ATGGCGCCCGAGGAGAACGCGGGGACCGAACTCTTGCTGCAGGGTTTTGA
GCGCCGCTTCCTGGCGGTGCGCACACTGCGCTCCTTCCCCTGGCAGAGCT
TAGAGGCAAAGTTAAGAGACTCATCAGATTCTGAGCTGCTGCGGGATATT
TTGCAGAAGACTGTGAGGCATCCTGTGTGTGTGAAGCACCCGCCGTCAGT
CAAGTATGCCTGGTGCTTTCTCTCAGAACTCATCAAAAAGTCCTCAGGAG
GCTCAGTCACACTCTCCAAGAGCACAGCCATCATCTCCCACGGTACCACA
GGCCTGGTCACATGGGATGCCGCCCTCTACCTTGCAGAATGGGCCATCGA
GAACCCGGCAGCCTTCATTAACAGACGTGCTGTATTGCCCAGAAGCCATC
GTGTCGCTGGTCGGGGTCCTGCAGAGGCTGGCTGCCTGCCGGGAGCACAA
GCGGGCTCCTGA

>G2-M
ATGGCGCCTGAGGACCACGAGGGGGCCACGTCTCTGCTGCAGAGTTTCGA
GCGCCGCTTCCTGGCGGCTCGCGCGCTGCCCTCCTTTCCCTGGCAGAGCC
TAGAAGAAAAACTAAAGGACCCCTCGGGTTCTGAGCTGTTGCTGGCTATT
CTGCAGAAGACTGTGAAGCACCCTGTGTGTGTGCAGCACGGACCTTCTGT
GAAGTATGCCCGCTGCTTTCTCTCAAAGCTCATCAAAAAGCCTTCAGGAA
ACTCAGTTACACTCTCTGAGAGCACTGCCATCGTGTCCCATGGCACCACA
GGCTTGGTTACATGGGACGCTGCTCTCTACCTGGCAGAATGGGCCATTGA
GAACCCAGCAGCCTTCACTGACAGATGTACTGTACTGCTGGGAGATGACA
CTGTCACTGGTCAGGGTCCTGAAGATGCTCGAGGACTGCCAGAGGAAGAG
CGCTCCTGATGT
#---------------------------------------
#---------------------------------------

#=======================================
#
# Aligned_sequences: 2
# 1: G2-Co
# 2: B2-202
# Matrix: /home/BLOSUM62.txt
# GapOpen_penalty: -11.0
# GapExtend_penalty: -1.0
# FSopen_penalty: -30.0
# FSextend_penalty: -0.2
# Execution_time: 224.192231894
#
# Length:         625
# Identity NT:    168/625 26.9%
# Identity AA:    285/1250 22.8%
# Gapopen:        5/625 0.8%
# Gaps:           365/625 58.4%
# FSopen:         1/625 0.2%
# FrameShift:     164/625 26.2%
# Score: -40.1
#
#
#=======================================

>G2-Co
ATGGCGCAGGAGGAGAGAGCGGATGCCGCGCGCCTGCTGCGGGGTTTCGA
GCGCCGCTTCTTGGCGGCGCGCGCCCTGCGCTCCTTTCCCTGGCAGAGCC
TAGAAGAGAAACTAAGGGACTCGTCAGGCTCCGAGCTGCTGCTGGATATT
TTGCAGAAGACCGTGAAGCACCCTCTGTGCGTGAAGCACCCACCATCAGT
GAAGTATTCCCGGAGCTTTCTCTCTGAGCTCATCAGAAAGCCTTCAGGTG
ACTCGGTCACCCTCTGCGAGAGCACGGCCATCGTGTCTCATGGGACCACA
GGCCTGGTCACGTGGAACGCCGCGCTCTACCTGGCCGAGTGGGCCGTGGA
GAACCCAGCGGTCTTCGCTCAC----------------------------
---AGTCTAAGCGGTATACCCCCGCGGGCCCAGCTGGCGGGCGGGAGGGG
CCCTGTCCCC------------------ACAGGAAGGAAACCAGAAGTC-
--------------------TGGGGCAGA---------------------
--------------------------------------------------
-------------------GTCAGG

>B2-202
ATG-----------------------------------------------
--------------------------------------------------
--------------------------------------------------
--------------------------------------------------
--------CCTGGTGCTTTCTCTCAGAACTCATCAAAAAGTCCTCAGGAG
GCTCAGTCACACTCTCCAAGAGCACAGCCATCATCTCCCACGGTACCACA
GGCCTGGTCACATGGGATGCCGCCCTCTACCTTGCAGAATGGGCCATCGA
GAACCCGGCAGCCTTCATTAACAGACGTGCTGTATTGCCCAGAAGCCATC
GTGTCGCTGGTCGGGGTCCTGCAGAGGCTGGCTGCCTGCCGGGAGCACAA
GCGGGCTCCTGAGGTCTACGTGGCCTTTACCGTCCGCAACCCAGAGACAT
GCCAGCTGTTCACCACCGAGCTAGGCCGGGATGGGATCAGATGGGAAGCG
GAAGCTCATCATGACCAGAAACTGTTTCCCTATGGAGAGCACTTGGAGAT
GGCAATGCTGAACCTCACACTGTAG
#---------------------------------------
#---------------------------------------

#=======================================
#
# Aligned_sequences: 2
# 1: B1-001
# 2: G3-Ch
# Matrix: /home/BLOSUM62.txt
# GapOpen_penalty: -11.0
# GapExtend_penalty: -1.0
# FSopen_penalty: -30.0
# FSextend_penalty: -0.2
# Execution_time: 225.679933071
#
# Length:         627
# Identity NT:    240/627 38.3%
# Identity AA:    450/1254 35.9%
# Gapopen:        4/627 0.6%
# Gaps:           372/627 59.3%
# FSopen:         1/627 0.2%
# FrameShift:     252/627 40.2%
# Score: 146.6
#
#
#=======================================

>B1-001
ATGGCGCCCGAGGAGAACGCGGGGACCGAACTCTTGCTGCAGGGTTTTGA
GCGCCGCTTCCTGGCGGTGCGCACACTGCGCTCCTTCCCCTGGCAGAGCT
TAGAGGCAAAGTTAAGAGACTCATCAGATTCTGAGCTGCTGCGGGATATT
TTGCAGAAGACTGTGAGGCATCCTGTGTGTGTGAAGCACCCGCCGTCAGT
CAAGTATGCCTGGTGCTTTCTCTCAGAACTCATCAAAAAGTCCTCAGGAG
GCTCAGTCACACTCTCCAAGAGCACAGCCATCATCTCCCACGGTACCACA
GGCCTGGTCACATGGGATGCCGCCCTCTACCTTGCAGAATGGGCCATCGA
GAACCCGGCAGCCTTCATTAACAGACGTGCTGTATTGCCCAGAAGCCATC
GTGTCGCTGGTCGGGGTCCTGCAGAGGCTGGCTGCCTGCCGGGAGCACAA
GCGGGCTCCTG---------------------------------------
--------------------------------------------------
--------------------------------------------------
--------------------------A

>G3-Ch
ATG-----------------------------------------------
--------------------------------------------------
--------------------------------------------------
--------------------------------------------------
--------CCCGGTGCTTTCTCTCAGTACTCATCAAAAAGCCCTCGGGAG
GCTCAGTCACACTCTCCAAGAGCACAGCCATCATCTCCCACGGCATCACA
GTCCTGGTCACATGGGATGCCACCCTCTACCTTGCAGAATGGGCCATCTA
GAACCCAGCAGCCTTCACTGATAGATGTGCTGTATTGCCCAGAAGCCATC
GTGTCGCTGGTCGGGGTCCTGCAGAGGCTGGCTGCCTGCCGGGAGCACCA
GCGGGCTCCT-CAAGTCTACATGGCCCTTACCGTCCGCAACCCAGAGACG
TGCCAGCTGTTCACCACCGAGCTAGGCTGGACTGGGATCAGATGGGAAGC
GGAAGCTCATCATGACCAGAAACTGTTTCCCTACAGAGAGCACTTGGAGA
TGGCAATGCTGAACCTCACACTGTAG-
#---------------------------------------
#---------------------------------------

#=======================================
#
# Aligned_sequences: 2
# 1: G2-R
# 2: G3-R
# Matrix: /home/BLOSUM62.txt
# GapOpen_penalty: -11.0
# GapExtend_penalty: -1.0
# FSopen_penalty: -30.0
# FSextend_penalty: -0.2
# Execution_time: 224.490758896
#
# Length:         622
# Identity NT:    257/622 41.3%
# Identity AA:    510/1244 41.0%
# Gapopen:        2/622 0.3%
# Gaps:           365/622 58.7%
# FSopen:         1/622 0.2%
# FrameShift:     257/622 41.3%
# Score: 205.0
#
#
#=======================================

>G2-R
ATGGCGCCTGAGGACCACGAGGGGGCCACGTCTCTGCTGCAGAGTTTCGA
GCGCCGCTTCCTGGCGGCTCGCGCGCTGCCCTCTTTTCCCTGGCAGAGCC
TAGAAGAAAAACTAAGGGAGCCCTCAGGTTCTGAGCTGTTGCTGGCTATT
TTGCAGAAGACTGTGAAGCACCCTGTGTGTGTCCAGCATGGGCCCTCTCT
GAAGTATTCCCGCTGCTTTCTCTCGAAGCTCATCAAAAAGCCTTCAGGAG
ACTCAGTCACACTCTCTGAGAGCACAGCCATCGTGTCCCATGGCACCACA
GGCTTGGTTACATGGGACGCTGCTCTCTACCTGGCAGAATGGGCCATCGA
GAACCCAGCAGCCTTCACTGACAGATGTACTGTACTGCGGGGAAGTGACA
CTGTCACTGGTCAGGGTCCTGAGGATGCTCACTGACTGCCAGAGGAAGAA
GGCTCCTGACGT--------------------------------------
--------------------------------------------------
--------------------------------------------------
----------------------

>G3-R
--------------------------------------------------
--------------------------------------------------
--------------------------------------------------
--------------------------------------------------
-----ATTCCCGCTGCTTTCTCTCGAAGCTCATCAAAAAGCCTTCAGGAG
ACTCAGTCACACTCTCTGAGAGCACAGCCATCGTGTCCCATGGCACCACA
GGCTTGGTTACATGGGACGCTGCTCTCTACCTGGCAGAATGGGCCATCGA
GAACCCAGCAGCCTTCACTGACAGATGTACTGTACTGCGGGGAAGTGACA
CTGTCACTGGTCAGGGTCCTGAGGATGCTCACTGACTGCCAGAGGAAGAA
GGCTCCTGACGTCTATGTGGCCTATACGATCCGCAGCCAGGACACGGGCA
AGCTGTTCATCACAGAGCTAGACCGCGCTGGGATACACTGGGAAGAGGTG
GCCCCTCACACTGGCAAACTGTTCCCTTATGAAGAGCATTCGGCCATCGT
AATCCTGAAGCTCACGCTGACC
#---------------------------------------
#---------------------------------------

#=======================================
#
# Aligned_sequences: 2
# 1: G2-Ch
# 2: G3-H1
# Matrix: /home/BLOSUM62.txt
# GapOpen_penalty: -11.0
# GapExtend_penalty: -1.0
# FSopen_penalty: -30.0
# FSextend_penalty: -0.2
# Execution_time: 224.333210945
#
# Length:         625
# Identity NT:    252/625 40.3%
# Identity AA:    492/1250 39.4%
# Gapopen:        2/625 0.3%
# Gaps:           368/625 58.9%
# FSopen:         1/625 0.2%
# FrameShift:     254/625 40.6%
# Score: 185.9
#
#
#=======================================

>G2-Ch
ATGGCGCCCGAGGAGAACGCGGGGAGCGAACTCTTGCTGCAGAGTTTCAA
GCGCCGCTTCCTGGCGGCGCGCGCCCTGCGCTCCTTCCCCTGGCAGAGCT
TAGAAGCAAAGTTAAGTGACCCATCAGATTCTGAGCTTCTGTGGGATATT
TTGCAGAAGAGACTGAAGCATCCTGTGTGTGTGAAGCACCCGCCGTCAGT
CAAGTATGCCCGGTGCTTTCTCTCAGTACTCATCAAAAAGCCCTCGGGAG
GCTCAGTCACACTCTCCAAGAGCACAGCCATCATCTCCCACGGCATCACA
GTCCTGGTCACATGGGATGCCACCCTCTACCTTGCAGAATGGGCCATCTA
GAACCCAGCAGCCTTCACTGATAGATGTGCTGTATTGCCCAGAAGCCATC
GTGTCGCTGGTCGGGGTCCTGCAGAGGCTGGCTGCCTGCCGGGAGCACCA
GCGGGCTCCTCA--------------------------------------
--------------------------------------------------
--------------------------------------------------
-------------------------

>G3-H1
ATG-----------------------------------------------
--------------------------------------------------
--------------------------------------------------
--------------------------------------------------
--------CCCGGTGCTTTCTCTCAGAACTCATCAAAAAGCCCTCGGGAG
GCTCAGTCACACTCTCCAAGAGCACAGCCATCATCTCCCACGGCATCACA
GTCCTGGTCACATGGGATGCCGCCCTCTACCTTGCAGAATGGGCCATCGA
GAACCCAGCAGCCTTCACTGATAGACGTGCTGTATTGCCCAGAAGCCATC
GTGTCGCTGGTCGGGGTCCTGCGGAGGCTGGCTGCCTGCCGGGAGCACCA
GCGGGCTCCTCAATTCTACATGGCCCTTACCGTCTGCAACCCAGAGATGT
GCCAGCTGTTCACCACCGAGCTAGGCTGGACTGGGATCAGATGGGAAGCG
GAAGCTCATCATGACCAGAAACTGTTTCCCTACAGAGAGCACTTGGAGAT
GGCAAAGCTGAACCTCACACTGTAG
#---------------------------------------
#---------------------------------------

#=======================================
#
# Aligned_sequences: 2
# 1: G3-Ch
# 2: G3-R
# Matrix: /home/BLOSUM62.txt
# GapOpen_penalty: -11.0
# GapExtend_penalty: -1.0
# FSopen_penalty: -30.0
# FSextend_penalty: -0.2
# Execution_time: 223.206304073
#
# Length:         420
# Identity NT:    314/420 74.8%
# Identity AA:    486/840 57.9%
# Gapopen:        1/420 0.2%
# Gaps:           3/420 0.7%
# FSopen:         0/420 0.0%
# FrameShift:     0/420 0.0%
# Score: 385.0
#
#
#=======================================

>G3-Ch
ATGCCCGGTGCTTTCTCTCAGTACTCATCAAAAAGCCCTCGGGAGGCTCA
GTCACACTCTCCAAGAGCACAGCCATCATCTCCCACGGCATCACAGTCCT
GGTCACATGGGATGCCACCCTCTACCTTGCAGAATGGGCCATCTAGAACC
CAGCAGCCTTCACTGATAGATGTGCTGTATTGCCCAGAAGCCATCGTGTC
GCTGGTCGGGGTCCTGCAGAGGCTGGCTGCCTGCCGGGAGCACCAGCGGG
CTCCTCAAGTCTACATGGCCCTTACCGTCCGCAACCCAGAGACGTGCCAG
CTGTTCACCACCGAGCTAGGCTGGACTGGGATCAGATGGGAAGCGGAAGC
TCATCATGACCAGAAACTGTTTCCCTACAGAGAGCACTTGGAGATGGCAA
TGCTGAACCTCACACTGTAG

>G3-R
ATTCCCGCTGCTTTCTCTCGAAGCTCATCAAAAAGCCTTCAGGAGACTCA
GTCACACTCTCTGAGAGCACAGCCATCGTGTCCCATGGCACCACAGGCTT
GGTTACATGGGACGCTGCTCTCTACCTGGCAGAATGGGCCATCGAGAACC
CAGCAGCCTTCACTGACAGATGTACTGTACTGCGGGGAAGTGACACTGTC
ACTGGTCAGGGTCCTGAGGATGCTCACTGACTGC---CAGAGGAAGAAGG
CTCCTGACGTCTATGTGGCCTATACGATCCGCAGCCAGGACACGGGCAAG
CTGTTCATCACAGAGCTAGACCGCGCTGGGATACACTGGGAAGAGGTGGC
CCCTCACACTGGCAAACTGTTCCCTTATGAAGAGCATTCGGCCATCGTAA
TCCTGAAGCTCACGCTGACC
#---------------------------------------
#---------------------------------------

#=======================================
#
# Aligned_sequences: 2
# 1: G2-Co
# 2: G3-Co
# Matrix: /home/BLOSUM62.txt
# GapOpen_penalty: -11.0
# GapExtend_penalty: -1.0
# FSopen_penalty: -30.0
# FSextend_penalty: -0.2
# Execution_time: 224.516448975
#
# Length:         625
# Identity NT:    206/625 33.0%
# Identity AA:    393/1250 31.4%
# Gapopen:        6/625 1.0%
# Gaps:           365/625 58.4%
# FSopen:         1/625 0.2%
# FrameShift:     170/625 27.2%
# Score: 70.1
#
#
#=======================================

>G2-Co
ATGGCGCAGGAGGAGAGAGCGGATGCCGCGCGCCTGCTGCGGGGTTTCGA
GCGCCGCTTCTTGGCGGCGCGCGCCCTGCGCTCCTTTCCCTGGCAGAGCC
TAGAAGAGAAACTAAGGGACTCGTCAGGCTCCGAGCTGCTGCTGGATATT
TTGCAGAAGACCGTGAAGCACCCTCTGTGCGTGAAGCACCCACCATCAGT
GAAGTATTCCCGGAGCTTTCTCTCTGAGCTCATCAGAAAGCCTTCAGGTG
ACTCGGTCACCCTCTGCGAGAGCACGGCCATCGTGTCTCATGGGACCACA
GGCCTGGTCACGTGGAACGCCGCGCTCTACCTGGCCGAGTGGGCCGTGGA
GAACCCAGCGGTCTTCGCTCACAGT-CTAAGCGGTATACCCCCGCGGGCC
---CAGCTGGCGGGCGGGAGGGGCCCTGTCCCCACAGGAAGGAAA-----
----------------------------------------CCAGAAGTC-
-----------------------------------------TGGGGCAGA
GTCAGG--------------------------------------------
-------------------------

>G3-Co
--------------------------------------------------
--------------------------------------------------
--------------------------------------------------
--------------------------------------------------
-----ATTCCCGGAGCTTTCTCTCTGAGCTCATCAGAAAGCCTTCAGGTG
ACTCGGTCACCCTCTGCGAGAGCACGGCCATCGTGTCTCATGGGACCACA
GGCCTGGTCACGTGGAACGCCGCGCTCTACCTGGCCGAGTGGGCCGTGGA
GAACCCAGCGGTCTTCGCTCACAGACGTGCTGTATTGTCCTGAAACGGTC
CTCTCCCTGGTTGGGGTCCTGCGGAAGCTCTCCACCTGCCGGAAGGACCA
GCGGGCTCCTGATGCCTACATTGCCTTCACCATCCGCAACCCGGAGACGT
GCCAGCTGTTCACCACGGAGCTGGGCCAGGCTGGGATCCCGTGGGAAGAG
GTGCCTTGTCATGACCAGAAACTGTTTCCCTACGAAGAGCACTCGGAGAT
GGCGATTCTGAAACTAACGCTGTAG
#---------------------------------------
#---------------------------------------

#=======================================
#
# Aligned_sequences: 2
# 1: G2-M
# 2: B2-202
# Matrix: /home/BLOSUM62.txt
# GapOpen_penalty: -11.0
# GapExtend_penalty: -1.0
# FSopen_penalty: -30.0
# FSextend_penalty: -0.2
# Execution_time: 225.49032712
#
# Length:         625
# Identity NT:    200/625 32.0%
# Identity AA:    345/1250 27.6%
# Gapopen:        4/625 0.6%
# Gaps:           368/625 58.9%
# FSopen:         1/625 0.2%
# FrameShift:     233/625 37.3%
# Score: 35.2
#
#
#=======================================

>G2-M
ATGGCGCCTGAGGACCACGAGGGGGCCACGTCTCTGCTGCAGAGTTTCGA
GCGCCGCTTCCTGGCGGCTCGCGCGCTGCCCTCCTTTCCCTGGCAGAGCC
TAGAAGAAAAACTAAAGGACCCCTCGGGTTCTGAGCTGTTGCTGGCTATT
CTGCAGAAGACTGTGAAGCACCCTGTGTGTGTGCAGCACGGACCTTCTGT
GAAGTATGCCCGCTGCTTTCTCTCAAAGCTCATCAAAAAGCCTTCAGGAA
ACTCAGTTACACTCTCTGAGAGCACTGCCATCGTGTCCCATGGCACCACA
GGCTTGGTTACATGGGACGCTGCTCTCTACCTGGCAGAATGGGCCATTGA
GAACCCAGCAGCCTTCACTGACAGATGTACTGTACTGCTGGGAGATGACA
CTGTCACTGGTCAGGGTCCTGAAGATGCTCGAGGACTGCCA-GAGGAAGA
GCGCTCC---------------------------------------TGAT
GT------------------------------------------------
--------------------------------------------------
-------------------------

>B2-202
ATG-----------------------------------------------
--------------------------------------------------
--------------------------------------------------
--------------------------------------------------
--------CCTGGTGCTTTCTCTCAGAACTCATCAAAAAGTCCTCAGGAG
GCTCAGTCACACTCTCCAAGAGCACAGCCATCATCTCCCACGGTACCACA
GGCCTGGTCACATGGGATGCCGCCCTCTACCTTGCAGAATGGGCCATCGA
GAACCCGGCAGCCTTCATTAACAGACGTGCTGTATTGCCCAGAAGCCATC
GTGTCGCTGGTCGGGGTCCTGCAGAGGCTGGCTGCCTGCCGGGAGCACAA
GCGGGCTCCTGAGGTCTACGTGGCCTTTACCGTCCGCAACCCAGAGACAT
GCCAGCTGTTCACCACCGAGCTAGGCCGGGATGGGATCAGATGGGAAGCG
GAAGCTCATCATGACCAGAAACTGTTTCCCTATGGAGAGCACTTGGAGAT
GGCAATGCTGAACCTCACACTGTAG
#---------------------------------------
#---------------------------------------

#=======================================
#
# Aligned_sequences: 2
# 1: G2-R
# 2: B2-202
# Matrix: /home/BLOSUM62.txt
# GapOpen_penalty: -11.0
# GapExtend_penalty: -1.0
# FSopen_penalty: -30.0
# FSextend_penalty: -0.2
# Execution_time: 225.428858995
#
# Length:         625
# Identity NT:    200/625 32.0%
# Identity AA:    342/1250 27.4%
# Gapopen:        3/625 0.5%
# Gaps:           368/625 58.9%
# FSopen:         1/625 0.2%
# FrameShift:     233/625 37.3%
# Score: 41.2
#
#
#=======================================

>G2-R
ATGGCGCCTGAGGACCACGAGGGGGCCACGTCTCTGCTGCAGAGTTTCGA
GCGCCGCTTCCTGGCGGCTCGCGCGCTGCCCTCTTTTCCCTGGCAGAGCC
TAGAAGAAAAACTAAGGGAGCCCTCAGGTTCTGAGCTGTTGCTGGCTATT
TTGCAGAAGACTGTGAAGCACCCTGTGTGTGTCCAGCATGGGCCCTCTCT
GAAGTATTCCCGCTGCTTTCTCTCGAAGCTCATCAAAAAGCCTTCAGGAG
ACTCAGTCACACTCTCTGAGAGCACAGCCATCGTGTCCCATGGCACCACA
GGCTTGGTTACATGGGACGCTGCTCTCTACCTGGCAGAATGGGCCATCGA
GAACCCAGCAGCCTTCACTGACAGATGTACTGTACTGCGGGGAAGTGACA
CTGTCACTGGTCAGGGTCCTGAGGATGCTCACTGACTGCCA-GAGGAAGA
AGGCTCCTGACGT-------------------------------------
--------------------------------------------------
--------------------------------------------------
-------------------------

>B2-202
ATG-----------------------------------------------
--------------------------------------------------
--------------------------------------------------
--------------------------------------------------
--------CCTGGTGCTTTCTCTCAGAACTCATCAAAAAGTCCTCAGGAG
GCTCAGTCACACTCTCCAAGAGCACAGCCATCATCTCCCACGGTACCACA
GGCCTGGTCACATGGGATGCCGCCCTCTACCTTGCAGAATGGGCCATCGA
GAACCCGGCAGCCTTCATTAACAGACGTGCTGTATTGCCCAGAAGCCATC
GTGTCGCTGGTCGGGGTCCTGCAGAGGCTGGCTGCCTGCCGGGAGCACAA
GCGGGCTCCTGAGGTCTACGTGGCCTTTACCGTCCGCAACCCAGAGACAT
GCCAGCTGTTCACCACCGAGCTAGGCCGGGATGGGATCAGATGGGAAGCG
GAAGCTCATCATGACCAGAAACTGTTTCCCTATGGAGAGCACTTGGAGAT
GGCAATGCTGAACCTCACACTGTAG
#---------------------------------------
#---------------------------------------

#=======================================
#
# Aligned_sequences: 2
# 1: B1-001
# 2: G3-Co
# Matrix: /home/BLOSUM62.txt
# GapOpen_penalty: -11.0
# GapExtend_penalty: -1.0
# FSopen_penalty: -30.0
# FSextend_penalty: -0.2
# Execution_time: 226.586236954
#
# Length:         625
# Identity NT:    204/625 32.6%
# Identity AA:    324/1250 25.9%
# Gapopen:        2/625 0.3%
# Gaps:           368/625 58.9%
# FSopen:         1/625 0.2%
# FrameShift:     254/625 40.6%
# Score: 26.4
#
#
#=======================================

>B1-001
ATGGCGCCCGAGGAGAACGCGGGGACCGAACTCTTGCTGCAGGGTTTTGA
GCGCCGCTTCCTGGCGGTGCGCACACTGCGCTCCTTCCCCTGGCAGAGCT
TAGAGGCAAAGTTAAGAGACTCATCAGATTCTGAGCTGCTGCGGGATATT
TTGCAGAAGACTGTGAGGCATCCTGTGTGTGTGAAGCACCCGCCGTCAGT
CAAGTATGCCTGGTGCTTTCTCTCAGAACTCATCAAAAAGTCCTCAGGAG
GCTCAGTCACACTCTCCAAGAGCACAGCCATCATCTCCCACGGTACCACA
GGCCTGGTCACATGGGATGCCGCCCTCTACCTTGCAGAATGGGCCATCGA
GAACCCGGCAGCCTTCATTAACAGACGTGCTGTATTGCCCAGAAGCCATC
GTGTCGCTGGTCGGGGTCCTGCAGAGGCTGGCTGCCTGCCGGGAGCACAA
GCGGGCTCCTGA--------------------------------------
--------------------------------------------------
--------------------------------------------------
-------------------------

>G3-Co
ATT-----------------------------------------------
--------------------------------------------------
--------------------------------------------------
--------------------------------------------------
--------CCCGGAGCTTTCTCTCTGAGCTCATCAGAAAGCCTTCAGGTG
ACTCGGTCACCCTCTGCGAGAGCACGGCCATCGTGTCTCATGGGACCACA
GGCCTGGTCACGTGGAACGCCGCGCTCTACCTGGCCGAGTGGGCCGTGGA
GAACCCAGCGGTCTTCGCTCACAGACGTGCTGTATTGTCCTGAAACGGTC
CTCTCCCTGGTTGGGGTCCTGCGGAAGCTCTCCACCTGCCGGAAGGACCA
GCGGGCTCCTGATGCCTACATTGCCTTCACCATCCGCAACCCGGAGACGT
GCCAGCTGTTCACCACGGAGCTGGGCCAGGCTGGGATCCCGTGGGAAGAG
GTGCCTTGTCATGACCAGAAACTGTTTCCCTACGAAGAGCACTCGGAGAT
GGCGATTCTGAAACTAACGCTGTAG
#---------------------------------------
#---------------------------------------

#=======================================
#
# Aligned_sequences: 2
# 1: G2-R
# 2: G3-M
# Matrix: /home/BLOSUM62.txt
# GapOpen_penalty: -11.0
# GapExtend_penalty: -1.0
# FSopen_penalty: -30.0
# FSextend_penalty: -0.2
# Execution_time: 225.393358231
#
# Length:         622
# Identity NT:    242/622 38.9%
# Identity AA:    462/1244 37.1%
# Gapopen:        2/622 0.3%
# Gaps:           365/622 58.7%
# FSopen:         1/622 0.2%
# FrameShift:     254/622 40.8%
# Score: 159.9
#
#
#=======================================

>G2-R
ATGGCGCCTGAGGACCACGAGGGGGCCACGTCTCTGCTGCAGAGTTTCGA
GCGCCGCTTCCTGGCGGCTCGCGCGCTGCCCTCTTTTCCCTGGCAGAGCC
TAGAAGAAAAACTAAGGGAGCCCTCAGGTTCTGAGCTGTTGCTGGCTATT
TTGCAGAAGACTGTGAAGCACCCTGTGTGTGTCCAGCATGGGCCCTCTCT
GAAGTATTCCCGCTGCTTTCTCTCGAAGCTCATCAAAAAGCCTTCAGGAG
ACTCAGTCACACTCTCTGAGAGCACAGCCATCGTGTCCCATGGCACCACA
GGCTTGGTTACATGGGACGCTGCTCTCTACCTGGCAGAATGGGCCATCGA
GAACCCAGCAGCCTTCACTGACAGATGTACTGTACTGCGGGGAAGTGACA
CTGTCACTGGTCAGGGTCCTGAGGATGCTCACTGACTGCCAGAGGAAGAA
GGCTCCTGACGT--------------------------------------
--------------------------------------------------
--------------------------------------------------
----------------------

>G3-M
ATG-----------------------------------------------
--------------------------------------------------
--------------------------------------------------
--------------------------------------------------
--------CCCGCTGCTTTCTCTCAAAGCTCATCAAAAAGCCTTCAGGAA
ACTCAGTTACACTCTCTGAGAGCACTGCCATCGTGTCCCATGGCACCACA
GGCTTGGTTACATGGGACGCTGCTCTCTACCTGGCAGAATGGGCCATTGA
GAACCCAGCAGCCTTCACTGACAGATGTACTGTACTGCTGGGAGATGACA
CTGTCACTGGTCAGGGTCCTGAAGATGCTCGAGGACTGCCAGAGGAAGAG
CGCTCCTGATGTCTATGTAGCCTATACTATCCGCAGCCAGGACACAGGCA
AGCTGTTCATCGAAGAGCTAGACCGTGCTGGAATCTACTGGGAAGAGGTG
CCCCCTCACACTGGCAAACTGTTCCCTTACGAAGAGCATTCAGCCATCGT
AATCCTGAAGCTGGTGCTGACC
#---------------------------------------
#---------------------------------------

#=======================================
#
# Aligned_sequences: 2
# 1: B1-001
# 2: B2-202
# Matrix: /home/BLOSUM62.txt
# GapOpen_penalty: -11.0
# GapExtend_penalty: -1.0
# FSopen_penalty: -30.0
# FSextend_penalty: -0.2
# Execution_time: 226.774534941
#
# Length:         625
# Identity NT:    257/625 41.1%
# Identity AA:    510/1250 40.8%
# Gapopen:        2/625 0.3%
# Gaps:           368/625 58.9%
# FSopen:         1/625 0.2%
# FrameShift:     254/625 40.6%
# Score: 207.9
#
#
#=======================================

>B1-001
ATGGCGCCCGAGGAGAACGCGGGGACCGAACTCTTGCTGCAGGGTTTTGA
GCGCCGCTTCCTGGCGGTGCGCACACTGCGCTCCTTCCCCTGGCAGAGCT
TAGAGGCAAAGTTAAGAGACTCATCAGATTCTGAGCTGCTGCGGGATATT
TTGCAGAAGACTGTGAGGCATCCTGTGTGTGTGAAGCACCCGCCGTCAGT
CAAGTATGCCTGGTGCTTTCTCTCAGAACTCATCAAAAAGTCCTCAGGAG
GCTCAGTCACACTCTCCAAGAGCACAGCCATCATCTCCCACGGTACCACA
GGCCTGGTCACATGGGATGCCGCCCTCTACCTTGCAGAATGGGCCATCGA
GAACCCGGCAGCCTTCATTAACAGACGTGCTGTATTGCCCAGAAGCCATC
GTGTCGCTGGTCGGGGTCCTGCAGAGGCTGGCTGCCTGCCGGGAGCACAA
GCGGGCTCCTGA--------------------------------------
--------------------------------------------------
--------------------------------------------------
-------------------------

>B2-202
ATG-----------------------------------------------
--------------------------------------------------
--------------------------------------------------
--------------------------------------------------
--------CCTGGTGCTTTCTCTCAGAACTCATCAAAAAGTCCTCAGGAG
GCTCAGTCACACTCTCCAAGAGCACAGCCATCATCTCCCACGGTACCACA
GGCCTGGTCACATGGGATGCCGCCCTCTACCTTGCAGAATGGGCCATCGA
GAACCCGGCAGCCTTCATTAACAGACGTGCTGTATTGCCCAGAAGCCATC
GTGTCGCTGGTCGGGGTCCTGCAGAGGCTGGCTGCCTGCCGGGAGCACAA
GCGGGCTCCTGAGGTCTACGTGGCCTTTACCGTCCGCAACCCAGAGACAT
GCCAGCTGTTCACCACCGAGCTAGGCCGGGATGGGATCAGATGGGAAGCG
GAAGCTCATCATGACCAGAAACTGTTTCCCTATGGAGAGCACTTGGAGAT
GGCAATGCTGAACCTCACACTGTAG
#---------------------------------------
#---------------------------------------

#=======================================
#
# Aligned_sequences: 2
# 1: G3-Ch
# 2: G3-M
# Matrix: /home/BLOSUM62.txt
# GapOpen_penalty: -11.0
# GapExtend_penalty: -1.0
# FSopen_penalty: -30.0
# FSextend_penalty: -0.2
# Execution_time: 223.839388847
#
# Length:         420
# Identity NT:    302/420 71.9%
# Identity AA:    462/840 55.0%
# Gapopen:        1/420 0.2%
# Gaps:           3/420 0.7%
# FSopen:         0/420 0.0%
# FrameShift:     0/420 0.0%
# Score: 349.0
#
#
#=======================================

>G3-Ch
ATGCCCGGTGCTTTCTCTCAGTACTCATCAAAAAGCCCTCGGGAGGCTCA
GTCACACTCTCCAAGAGCACAGCCATCATCTCCCACGGCATCACAGTCCT
GGTCACATGGGATGCCACCCTCTACCTTGCAGAATGGGCCATCTAGAACC
CAGCAGCCTTCACTGATAGATGTGCTGTATTGCCCAGAAGCCATCGTGTC
GCTGGTCGGGGTCCTGCAGAGGCTGGCTGCCTGCCGGGAGCACCAGCGGG
CTCCTCAAGTCTACATGGCCCTTACCGTCCGCAACCCAGAGACGTGCCAG
CTGTTCACCACCGAGCTAGGCTGGACTGGGATCAGATGGGAAGCGGAAGC
TCATCATGACCAGAAACTGTTTCCCTACAGAGAGCACTTGGAGATGGCAA
TGCTGAACCTCACACTGTAG

>G3-M
ATGCCCGCTGCTTTCTCTCAAAGCTCATCAAAAAGCCTTCAGGAAACTCA
GTTACACTCTCTGAGAGCACTGCCATCGTGTCCCATGGCACCACAGGCTT
GGTTACATGGGACGCTGCTCTCTACCTGGCAGAATGGGCCATTGAGAACC
CAGCAGCCTTCACTGACAGATGTACTGTACTGCTGGGAGATGACACTGTC
ACTGGTCAGGGTCCTGAAGATGCTCGAGGACTGC---CAGAGGAAGAGCG
CTCCTGATGTCTATGTAGCCTATACTATCCGCAGCCAGGACACAGGCAAG
CTGTTCATCGAAGAGCTAGACCGTGCTGGAATCTACTGGGAAGAGGTGCC
CCCTCACACTGGCAAACTGTTCCCTTACGAAGAGCATTCAGCCATCGTAA
TCCTGAAGCTGGTGCTGACC
#---------------------------------------
#---------------------------------------

#=======================================
#
# Aligned_sequences: 2
# 1: G2-H3
# 2: G2-Co
# Matrix: /home/BLOSUM62.txt
# GapOpen_penalty: -11.0
# GapExtend_penalty: -1.0
# FSopen_penalty: -30.0
# FSextend_penalty: -0.2
# Execution_time: 226.388222933
#
# Length:         465
# Identity NT:    338/465 72.7%
# Identity AA:    624/930 67.1%
# Gapopen:        1/465 0.2%
# Gaps:           3/465 0.6%
# FSopen:         0/465 0.0%
# FrameShift:     0/465 0.0%
# Score: 509.0
#
#
#=======================================

>G2-H3
ATGGCGCCCGAGGAGAACGCGGGGACCGAACTCTTGCTGCAGGGTTTTGA
GCGCCGCTTCCTGGCGGTGCGCACACTGCGCTCCTTCCCCTGGCAGAGCT
TAGAGGCAAAGTTAAGAGACTCATCAGATTCTGAGCTGCTGCGGGATATT
TTGCAGAAGACTGTGAGGCATCCTGTGTGTGTGAAGCACCCGCCGTCAGT
CAAGTATGCCTGGTGCTTTCTCTCAGAACTCATCAAAAAGTCCTCAGGAG
GCTCAGTCACACTCTCCAAGAGCACAGCCATCATCTCCCACGGTACCACA
GGCCTGGTCACATGGGATGCCGCCCTCTACCTTGCAGAATGGGCCATCGA
GAACCCGGCAGCCTTCATTAACAGA---CGTGCTGTATTGCCCAGAAGCC
ATCGTGTCGCTGGTCGGGGTCCTGCAGAGGCTGGCTGCCTGCCGGGAGCA
CAAGCGGGCTCCTGA

>G2-Co
ATGGCGCAGGAGGAGAGAGCGGATGCCGCGCGCCTGCTGCGGGGTTTCGA
GCGCCGCTTCTTGGCGGCGCGCGCCCTGCGCTCCTTTCCCTGGCAGAGCC
TAGAAGAGAAACTAAGGGACTCGTCAGGCTCCGAGCTGCTGCTGGATATT
TTGCAGAAGACCGTGAAGCACCCTCTGTGCGTGAAGCACCCACCATCAGT
GAAGTATTCCCGGAGCTTTCTCTCTGAGCTCATCAGAAAGCCTTCAGGTG
ACTCGGTCACCCTCTGCGAGAGCACGGCCATCGTGTCTCATGGGACCACA
GGCCTGGTCACGTGGAACGCCGCGCTCTACCTGGCCGAGTGGGCCGTGGA
GAACCCAGCGGTCTTCGCTCACAGTCTAAGCGGTATACCCCCGCGGGCCC
AGCTGGCGGGCGGGAGGGGCCCTGTCCCCACAGGAAGGAAACCAGAAGTC
TGGGGCAGAGTCAGG
#---------------------------------------
#---------------------------------------

#=======================================
#
# Aligned_sequences: 2
# 1: G2-H1
# 2: G3-Co
# Matrix: /home/BLOSUM62.txt
# GapOpen_penalty: -11.0
# GapExtend_penalty: -1.0
# FSopen_penalty: -30.0
# FSextend_penalty: -0.2
# Execution_time: 226.598896027
#
# Length:         627
# Identity NT:    204/627 32.5%
# Identity AA:    321/1254 25.6%
# Gapopen:        4/627 0.6%
# Gaps:           372/627 59.3%
# FSopen:         1/627 0.2%
# FrameShift:     252/627 40.2%
# Score: 25.6
#
#
#=======================================

>G2-H1
ATGGCGCCCGAGGAGAACGCGGGGAGCGAACTCTTGCTGCAGAGTTTCAA
GCGCCGCTTCCTGGCAGCGCGCGCCCTGCGCTCCTTCCGCTGGCAGAGCT
TAGAAGCAAAGTTAAGAGACTCATCAGATTCTGAGCTGCTGCGGGATATT
TTGCAGAAGACTGTGAAGCATCCTGTGTGTGTGAAGCACCCGCCGTCAGT
CAAGTATGCCCGGTGCTTTCTCTCAGAACTCATCAAAAAGCCCTCGGGAG
GCTCAGTCACACTCTCCAAGAGCACAGCCATCATCTCCCACGGCATCACA
GTCCTGGTCACATGGGATGCCGCCCTCTACCTTGCAGAATGGGCCATCGA
GAACCCAGCAGCCTTCACTGATAGACGTGCTGTATTGCCCAGAAGCCATC
GTGTCGCTGGTCGGGGTCCTGCGGAGGCTGGCTGCCTGCCGGGAGCACCA
GCGGGCTCCTC---------------------------------------
--------------------------------------------------
--------------------------------------------------
--------------------------A

>G3-Co
ATT-----------------------------------------------
--------------------------------------------------
--------------------------------------------------
--------------------------------------------------
--------CCCGGAGCTTTCTCTCTGAGCTCATCAGAAAGCCTTCAGGTG
ACTCGGTCACCCTCTGCGAGAGCACGGCCATCGTGTCTCATGGGACCACA
GGCCTGGTCACGTGGAACGCCGCGCTCTACCTGGCCGAGTGGGCCGTGGA
GAACCCAGCGGTCTTCGCTCACAGACGTGCTGTATTGTCCTGAAACGGTC
CTCTCCCTGGTTGGGGTCCTGCGGAAGCTCTCCACCTGCCGGAAGGACCA
GCGGGCTCCT-GATGCCTACATTGCCTTCACCATCCGCAACCCGGAGACG
TGCCAGCTGTTCACCACGGAGCTGGGCCAGGCTGGGATCCCGTGGGAAGA
GGTGCCTTGTCATGACCAGAAACTGTTTCCCTACGAAGAGCACTCGGAGA
TGGCGATTCTGAAACTAACGCTGTAG-
#---------------------------------------
#---------------------------------------

#=======================================
#
# Aligned_sequences: 2
# 1: G3-H2
# 2: G3-Ch
# Matrix: /home/BLOSUM62.txt
# GapOpen_penalty: -11.0
# GapExtend_penalty: -1.0
# FSopen_penalty: -30.0
# FSextend_penalty: -0.2
# Execution_time: 224.410226822
#
# Length:         420
# Identity NT:    396/420 94.3%
# Identity AA:    756/840 90.0%
# Gapopen:        0/420 0.0%
# Gaps:           0/420 0.0%
# FSopen:         0/420 0.0%
# FrameShift:     0/420 0.0%
# Score: 666.0
#
#
#=======================================

>G3-H2
ATGCCTGGTGCTTTCTCTCAGAACTCATCAAAAAGTCCTCAGGAGGCTCA
GTCACACTCTCCAAGAGCACAGCCATCATCTCCCACGGTACCACAGGCCT
GGTCACATGGGATGCCGCCCTCTACCTTGCAGAATGGGCCATCGAGAACC
CGGCAGCCTTCATTAACAGACGTGCTGTATTGCCCAGAAGCCATCGTGTC
GCTGGTCGGGGTCCTGCAGAGGCTGGCTGCCTGCCGGGAGCACAAGCGGG
CTCCTGAGGTCTACGTGGCCTTTACCGTCCGCAACCCAGAGACGTGCCAG
CTGTTCACCACCGAGCTAGGCCGGGATGGGATCAGATGGGAAGCGGAAGC
TCATCATGACCAGAAACTGTTTCCCTATGGAGAGCACTTGGAGATGGCAA
TGCTGAACCTCACACTGTAG

>G3-Ch
ATGCCCGGTGCTTTCTCTCAGTACTCATCAAAAAGCCCTCGGGAGGCTCA
GTCACACTCTCCAAGAGCACAGCCATCATCTCCCACGGCATCACAGTCCT
GGTCACATGGGATGCCACCCTCTACCTTGCAGAATGGGCCATCTAGAACC
CAGCAGCCTTCACTGATAGATGTGCTGTATTGCCCAGAAGCCATCGTGTC
GCTGGTCGGGGTCCTGCAGAGGCTGGCTGCCTGCCGGGAGCACCAGCGGG
CTCCTCAAGTCTACATGGCCCTTACCGTCCGCAACCCAGAGACGTGCCAG
CTGTTCACCACCGAGCTAGGCTGGACTGGGATCAGATGGGAAGCGGAAGC
TCATCATGACCAGAAACTGTTTCCCTACAGAGAGCACTTGGAGATGGCAA
TGCTGAACCTCACACTGTAG
#---------------------------------------
#---------------------------------------

#=======================================
#
# Aligned_sequences: 2
# 1: G2-H1
# 2: G3-H2
# Matrix: /home/BLOSUM62.txt
# GapOpen_penalty: -11.0
# GapExtend_penalty: -1.0
# FSopen_penalty: -30.0
# FSextend_penalty: -0.2
# Execution_time: 226.829093218
#
# Length:         627
# Identity NT:    243/627 38.8%
# Identity AA:    462/1254 36.8%
# Gapopen:        4/627 0.6%
# Gaps:           372/627 59.3%
# FSopen:         1/627 0.2%
# FrameShift:     252/627 40.2%
# Score: 162.6
#
#
#=======================================

>G2-H1
ATGGCGCCCGAGGAGAACGCGGGGAGCGAACTCTTGCTGCAGAGTTTCAA
GCGCCGCTTCCTGGCAGCGCGCGCCCTGCGCTCCTTCCGCTGGCAGAGCT
TAGAAGCAAAGTTAAGAGACTCATCAGATTCTGAGCTGCTGCGGGATATT
TTGCAGAAGACTGTGAAGCATCCTGTGTGTGTGAAGCACCCGCCGTCAGT
CAAGTATGCCCGGTGCTTTCTCTCAGAACTCATCAAAAAGCCCTCGGGAG
GCTCAGTCACACTCTCCAAGAGCACAGCCATCATCTCCCACGGCATCACA
GTCCTGGTCACATGGGATGCCGCCCTCTACCTTGCAGAATGGGCCATCGA
GAACCCAGCAGCCTTCACTGATAGACGTGCTGTATTGCCCAGAAGCCATC
GTGTCGCTGGTCGGGGTCCTGCGGAGGCTGGCTGCCTGCCGGGAGCACCA
GCGGGCTCCTC---------------------------------------
--------------------------------------------------
--------------------------------------------------
--------------------------A

>G3-H2
ATG-----------------------------------------------
--------------------------------------------------
--------------------------------------------------
--------------------------------------------------
--------CCTGGTGCTTTCTCTCAGAACTCATCAAAAAGTCCTCAGGAG
GCTCAGTCACACTCTCCAAGAGCACAGCCATCATCTCCCACGGTACCACA
GGCCTGGTCACATGGGATGCCGCCCTCTACCTTGCAGAATGGGCCATCGA
GAACCCGGCAGCCTTCATTAACAGACGTGCTGTATTGCCCAGAAGCCATC
GTGTCGCTGGTCGGGGTCCTGCAGAGGCTGGCTGCCTGCCGGGAGCACAA
GCGGGCTCCT-GAGGTCTACGTGGCCTTTACCGTCCGCAACCCAGAGACG
TGCCAGCTGTTCACCACCGAGCTAGGCCGGGATGGGATCAGATGGGAAGC
GGAAGCTCATCATGACCAGAAACTGTTTCCCTATGGAGAGCACTTGGAGA
TGGCAATGCTGAACCTCACACTGTAG-
#---------------------------------------
#---------------------------------------

#=======================================
#
# Aligned_sequences: 2
# 1: G3-R
# 2: G3-Co
# Matrix: /home/BLOSUM62.txt
# GapOpen_penalty: -11.0
# GapExtend_penalty: -1.0
# FSopen_penalty: -30.0
# FSextend_penalty: -0.2
# Execution_time: 224.589203835
#
# Length:         420
# Identity NT:    315/420 75.0%
# Identity AA:    534/840 63.6%
# Gapopen:        1/420 0.2%
# Gaps:           3/420 0.7%
# FSopen:         0/420 0.0%
# FrameShift:     0/420 0.0%
# Score: 432.0
#
#
#=======================================

>G3-R
ATTCCCGCTGCTTTCTCTCGAAGCTCATCAAAAAGCCTTCAGGAGACTCA
GTCACACTCTCTGAGAGCACAGCCATCGTGTCCCATGGCACCACAGGCTT
GGTTACATGGGACGCTGCTCTCTACCTGGCAGAATGGGCCATCGAGAACC
CAGCAGCCTTCACTGACAGATGTACTGTACTGCGGGGAAGTGACACTGTC
ACTGGTCAGGGTCCTGAGGATGCTCACTGACTGCCAGAGG---AAGAAGG
CTCCTGACGTCTATGTGGCCTATACGATCCGCAGCCAGGACACGGGCAAG
CTGTTCATCACAGAGCTAGACCGCGCTGGGATACACTGGGAAGAGGTGGC
CCCTCACACTGGCAAACTGTTCCCTTATGAAGAGCATTCGGCCATCGTAA
TCCTGAAGCTCACGCTGACC

>G3-Co
ATTCCCGGAGCTTTCTCTCTGAGCTCATCAGAAAGCCTTCAGGTGACTCG
GTCACCCTCTGCGAGAGCACGGCCATCGTGTCTCATGGGACCACAGGCCT
GGTCACGTGGAACGCCGCGCTCTACCTGGCCGAGTGGGCCGTGGAGAACC
CAGCGGTCTTCGCTCACAGACGTGCTGTATTGTCCTGAAACGGTCCTCTC
CCTGGTTGGGGTCCTGCGGAAGCTCTCCACCTGCCGGAAGGACCAGCGGG
CTCCTGATGCCTACATTGCCTTCACCATCCGCAACCCGGAGACGTGCCAG
CTGTTCACCACGGAGCTGGGCCAGGCTGGGATCCCGTGGGAAGAGGTGCC
TTGTCATGACCAGAAACTGTTTCCCTACGAAGAGCACTCGGAGATGGCGA
TTCTGAAACTAACGCTGTAG
#---------------------------------------
#---------------------------------------

#=======================================
#
# Aligned_sequences: 2
# 1: G2-H3
# 2: G3-Ch
# Matrix: /home/BLOSUM62.txt
# GapOpen_penalty: -11.0
# GapExtend_penalty: -1.0
# FSopen_penalty: -30.0
# FSextend_penalty: -0.2
# Execution_time: 227.3991611
#
# Length:         627
# Identity NT:    240/627 38.3%
# Identity AA:    450/1254 35.9%
# Gapopen:        4/627 0.6%
# Gaps:           372/627 59.3%
# FSopen:         1/627 0.2%
# FrameShift:     252/627 40.2%
# Score: 146.6
#
#
#=======================================

>G2-H3
ATGGCGCCCGAGGAGAACGCGGGGACCGAACTCTTGCTGCAGGGTTTTGA
GCGCCGCTTCCTGGCGGTGCGCACACTGCGCTCCTTCCCCTGGCAGAGCT
TAGAGGCAAAGTTAAGAGACTCATCAGATTCTGAGCTGCTGCGGGATATT
TTGCAGAAGACTGTGAGGCATCCTGTGTGTGTGAAGCACCCGCCGTCAGT
CAAGTATGCCTGGTGCTTTCTCTCAGAACTCATCAAAAAGTCCTCAGGAG
GCTCAGTCACACTCTCCAAGAGCACAGCCATCATCTCCCACGGTACCACA
GGCCTGGTCACATGGGATGCCGCCCTCTACCTTGCAGAATGGGCCATCGA
GAACCCGGCAGCCTTCATTAACAGACGTGCTGTATTGCCCAGAAGCCATC
GTGTCGCTGGTCGGGGTCCTGCAGAGGCTGGCTGCCTGCCGGGAGCACAA
GCGGGCTCCTG---------------------------------------
--------------------------------------------------
--------------------------------------------------
--------------------------A

>G3-Ch
ATG-----------------------------------------------
--------------------------------------------------
--------------------------------------------------
--------------------------------------------------
--------CCCGGTGCTTTCTCTCAGTACTCATCAAAAAGCCCTCGGGAG
GCTCAGTCACACTCTCCAAGAGCACAGCCATCATCTCCCACGGCATCACA
GTCCTGGTCACATGGGATGCCACCCTCTACCTTGCAGAATGGGCCATCTA
GAACCCAGCAGCCTTCACTGATAGATGTGCTGTATTGCCCAGAAGCCATC
GTGTCGCTGGTCGGGGTCCTGCAGAGGCTGGCTGCCTGCCGGGAGCACCA
GCGGGCTCCT-CAAGTCTACATGGCCCTTACCGTCCGCAACCCAGAGACG
TGCCAGCTGTTCACCACCGAGCTAGGCTGGACTGGGATCAGATGGGAAGC
GGAAGCTCATCATGACCAGAAACTGTTTCCCTACAGAGAGCACTTGGAGA
TGGCAATGCTGAACCTCACACTGTAG-
#---------------------------------------
#---------------------------------------

#=======================================
#
# Aligned_sequences: 2
# 1: G2-Ch
# 2: G3-Co
# Matrix: /home/BLOSUM62.txt
# GapOpen_penalty: -11.0
# GapExtend_penalty: -1.0
# FSopen_penalty: -30.0
# FSextend_penalty: -0.2
# Execution_time: 226.853443861
#
# Length:         627
# Identity NT:    199/627 31.7%
# Identity AA:    306/1254 24.4%
# Gapopen:        4/627 0.6%
# Gaps:           372/627 59.3%
# FSopen:         1/627 0.2%
# FrameShift:     252/627 40.2%
# Score: 8.1
#
#
#=======================================

>G2-Ch
ATGGCGCCCGAGGAGAACGCGGGGAGCGAACTCTTGCTGCAGAGTTTCAA
GCGCCGCTTCCTGGCGGCGCGCGCCCTGCGCTCCTTCCCCTGGCAGAGCT
TAGAAGCAAAGTTAAGTGACCCATCAGATTCTGAGCTTCTGTGGGATATT
TTGCAGAAGAGACTGAAGCATCCTGTGTGTGTGAAGCACCCGCCGTCAGT
CAAGTATGCCCGGTGCTTTCTCTCAGTACTCATCAAAAAGCCCTCGGGAG
GCTCAGTCACACTCTCCAAGAGCACAGCCATCATCTCCCACGGCATCACA
GTCCTGGTCACATGGGATGCCACCCTCTACCTTGCAGAATGGGCCATCTA
GAACCCAGCAGCCTTCACTGATAGATGTGCTGTATTGCCCAGAAGCCATC
GTGTCGCTGGTCGGGGTCCTGCAGAGGCTGGCTGCCTGCCGGGAGCACCA
GCGGGCTCCTC---------------------------------------
--------------------------------------------------
--------------------------------------------------
--------------------------A

>G3-Co
ATT-----------------------------------------------
--------------------------------------------------
--------------------------------------------------
--------------------------------------------------
--------CCCGGAGCTTTCTCTCTGAGCTCATCAGAAAGCCTTCAGGTG
ACTCGGTCACCCTCTGCGAGAGCACGGCCATCGTGTCTCATGGGACCACA
GGCCTGGTCACGTGGAACGCCGCGCTCTACCTGGCCGAGTGGGCCGTGGA
GAACCCAGCGGTCTTCGCTCACAGACGTGCTGTATTGTCCTGAAACGGTC
CTCTCCCTGGTTGGGGTCCTGCGGAAGCTCTCCACCTGCCGGAAGGACCA
GCGGGCTCCT-GATGCCTACATTGCCTTCACCATCCGCAACCCGGAGACG
TGCCAGCTGTTCACCACGGAGCTGGGCCAGGCTGGGATCCCGTGGGAAGA
GGTGCCTTGTCATGACCAGAAACTGTTTCCCTACGAAGAGCACTCGGAGA
TGGCGATTCTGAAACTAACGCTGTAG-
#---------------------------------------
#---------------------------------------

#=======================================
#
# Aligned_sequences: 2
# 1: C1-002
# 2: G2-R
# Matrix: /home/BLOSUM62.txt
# GapOpen_penalty: -11.0
# GapExtend_penalty: -1.0
# FSopen_penalty: -30.0
# FSextend_penalty: -0.2
# Execution_time: 232.256386995
#
# Length:         528
# Identity NT:    233/528 44.1%
# Identity AA:    348/1056 33.0%
# Gapopen:        9/528 1.7%
# Gaps:           96/528 18.2%
# FSopen:         0/528 0.0%
# FrameShift:     0/528 0.0%
# Score: 114.0
#
#
#=======================================

>C1-002
ATGGCGCCCGAGGAGAACGCGGGGAGCGAACTCTTGCTGCAGAGTTTCAA
GCGCCGCTTCCTGGCAGCGCGCGCCCTGCGCTCCTTCCGCTGGCAGAGCT
TAGAAGCAAAGTTAAGAGACTCATCAGATTCTGAGCTGCTGCGGGATATT
TTGCAGAAG------------CACGAGGCTGTCCACACAGAGCCTTTGGA
TGAGCTGTACGAGGTGCTGGTGGAGACCCTGATGGCCAAGGAGTCCACCC
AGGGCCACCGGAGCTATTTGCTGACGTGCTGTATTGCCCAGAAGCCATCG
TGTCGCTGGTCGGGGTCCTGCGGA------GGCTGGCTGCCTGCCGGGAG
CACCAGCGGGCTCCTCAATTCTACATGGCCCTTA------CCGTCTGCA-
--ACCCAGAGATGTGCCAGCTGT---TCACCACCGAGCTATGCTGGACTG
GGATCAGATGGGAAGCGGAAGCTCATCATGACCAGAAACTGTTTCCCTAC
AGAGAGCACTTGGAGATGGCAAAGCTGA

>G2-R
ATGGCGCCTGAGGACCACGAGGGGGCCACGTCTCTGCTGCAGAGTTTCGA
GCGCCGCTTCCTGGCGGCTCGCGCGCTGCCCTCTTTTCCCTGGCAGAGCC
TAGAAGAAAAACTAAGGGAGCCCTCAGGTTCTGAGCTGTTGCTGGCTATT
TTGCAGAAGACTGTGAAGCACCCTGTGTGTGTCCAGCATGGGCCCTCTCT
GAAGTATTCCCGCTGCTTTCTCTCGAAGCTCATCAAAAAGCCTTCAGGAG
AC---------------------TCAGTCACACTCTCTGAGAGCACAGCC
ATCGTGTCCCATGGCACCACAGGCTTGGTTACATGG--------------
-GACGCTGCTCTCTACCTGGCAGAATGGGCCATCGAGAACCCAGCAGCCT
TCACTGACAGATGTACTGTACTGCGGGGAAGTGACACTGTCACTGGTCAG
GGTCCTGAGGATGCTCACTGACTGCCA------------------GAGGA
AGAAGGCTCCTGACGT------------
#---------------------------------------
#---------------------------------------

#=======================================
#
# Aligned_sequences: 2
# 1: C1-002
# 2: G2-Ch
# Matrix: /home/BLOSUM62.txt
# GapOpen_penalty: -11.0
# GapExtend_penalty: -1.0
# FSopen_penalty: -30.0
# FSextend_penalty: -0.2
# Execution_time: 232.349334002
#
# Length:         611
# Identity NT:    268/611 43.9%
# Identity AA:    489/1222 40.0%
# Gapopen:        4/611 0.7%
# Gaps:           262/611 42.9%
# FSopen:         1/611 0.2%
# FrameShift:     82/611 13.4%
# Score: 206.2
#
#
#=======================================

>C1-002
ATGGCGCCCGAGGAGAACGCGGGGAGCGAACTCTTGCTGCAGAGTTTCAA
GCGCCGCTTCCTGGCAGCGCGCGCCCTGCGCTCCTTCCGCTGGCAGAGCT
TAGAAGCAAAGTTAAGAGACTCATCAGATTCTGAGCTGCTGCGGGATATT
TTGCAG---------AAGCACGAGGCTGTCCACACAGAGCCTTTGGATGA
GCTGTACGAGGTGCTGGTGGAGACCCTGATGGCCAAGGAGTCCACCCAGG
GCCAC---------------------------------------------
--------------------------------------------------
-------CGGAGCTATTTGCTGACGTGC--TGTATTGCCCAGAAGCCATC
GTGTCGCTGGTCGGGGTCCTGCGGAGGCTGGCTGCCTGCCGGGAGCACCA
GCGGGCTCCTCAATTCTACATGGCCCTTACCGTCTGCAACCCAGAGATGT
GCCAGCTGTTCACCACCGAGCTATGCTGGACTGGGATCAGATGGGAAGCG
GAAGCTCATCATGACCAGAAACTGTTTCCCTACAGAGAGCACTTGGAGAT
GGCAAAGCTGA

>G2-Ch
ATGGCGCCCGAGGAGAACGCGGGGAGCGAACTCTTGCTGCAGAGTTTCAA
GCGCCGCTTCCTGGCGGCGCGCGCCCTGCGCTCCTTCCCCTGGCAGAGCT
TAGAAGCAAAGTTAAGTGACCCATCAGATTCTGAGCTTCTGTGGGATATT
TTGCAGAAGAGACTGAAGCATCCTGTGTGTGTGAAGCACCCGCCGTCAGT
CAAGTATGCCCGGTGCTTTCTCTCAGTACTCATCAAAAAGCCCTCGGGAG
GCTCAGTCACACTCTCCAAGAGCACAGCCATCATCTCCCACGGCATCACA
GTCCTGGTCACATGGGATGCCACCCTCTACCTTGCAGAATGGGCCATCTA
GAACCCAGCAGCCTTCACTGATAGATGTGCTGTATTGCCCAGAAGCCATC
GTGTCGCTGGTCGGGGTCCTGCAGAGGCTGGCTGCCTGCCGGGAGCACCA
GCGGGCTCCTCA--------------------------------------
--------------------------------------------------
--------------------------------------------------
-----------
#---------------------------------------
#---------------------------------------

#=======================================
#
# Aligned_sequences: 2
# 1: C1-002
# 2: G2-M
# Matrix: /home/BLOSUM62.txt
# GapOpen_penalty: -11.0
# GapExtend_penalty: -1.0
# FSopen_penalty: -30.0
# FSextend_penalty: -0.2
# Execution_time: 232.384864807
#
# Length:         531
# Identity NT:    229/531 43.1%
# Identity AA:    366/1062 34.5%
# Gapopen:        10/531 1.9%
# Gaps:           102/531 19.2%
# FSopen:         0/531 0.0%
# FrameShift:     0/531 0.0%
# Score: 125.0
#
#
#=======================================

>C1-002
ATGGCGCCCGAGGAGAACGCGGGGAGCGAACTCTTGCTGCAGAGTTTCAA
GCGCCGCTTCCTGGCAGCGCGCGCCCTGCGCTCCTTCCGCTGGCAGAGCT
TAGAAGCAAAGTTAAGAGACTCATCAGATTCTGAGCTGCTGCGGGATATT
TTGCAGAAG------------CACGAGGCTGTCCACACAGAGCCTTTGGA
TGAGCTGTACGAGGTGCTGGTGGAGACCCTGATGGCCAAGGAGTCCACCC
AGGGCCACCGGAGCTATTTGCTGACGTGCTGTATTGCCCAGAAGCCATCG
TGTCGCTGGTCGGGGTCCTGCGGA------GGCTGGCTGCCTGCCGGGAG
CACCAGCGGGCTCCTCAATTCTACATGGCCCTTA------CCGTCTGCA-
--ACCCAGAGATGT---GCCAGCTGTTCACCACCGAGCTATGCTGGACTG
GGATCAGATGGGAAGCGGAAGCTCATCATGACCAGAAACTGTTTCCCTAC
AGAGAGCACTTGGAGATGGCAAAGCTGA---

>G2-M
ATGGCGCCTGAGGACCACGAGGGGGCCACGTCTCTGCTGCAGAGTTTCGA
GCGCCGCTTCCTGGCGGCTCGCGCGCTGCCCTCCTTTCCCTGGCAGAGCC
TAGAAGAAAAACTAAAGGACCCCTCGGGTTCTGAGCTGTTGCTGGCTATT
CTGCAGAAGACTGTGAAGCACCCTGTGTGTGTGCAGCACGGACCTTCTGT
GAAGTATGCCCGCTGCTTTCTCTCAAAGCTCATCAAAAAGCCTTCAGGAA
AC---------------------TCAGTTACACTCTCTGAGAGCACTGCC
ATCGTGTCCCATGGCACCACAGGCTTGGTTACATGG--------------
-GACGCTGCTCTCTACCTGGCAGAATGGGCCATTGAGAACCCAGCAGCCT
TCACTGACAGATGTACTGTACTGCTGGGAGATGACACTGTCACTGGTCAG
GGTCCTGAAGATGCTCGAGGACTG---------------------CCAGA
GGAAGAG------------CGCTCCTGATGT
#---------------------------------------
#---------------------------------------

#=======================================
#
# Aligned_sequences: 2
# 1: G1-M
# 2: G2-R
# Matrix: /home/BLOSUM62.txt
# GapOpen_penalty: -11.0
# GapExtend_penalty: -1.0
# FSopen_penalty: -30.0
# FSextend_penalty: -0.2
# Execution_time: 232.099133968
#
# Length:         608
# Identity NT:    262/608 43.1%
# Identity AA:    459/1216 37.7%
# Gapopen:        4/608 0.7%
# Gaps:           259/608 42.6%
# FSopen:         1/608 0.2%
# FrameShift:     88/608 14.5%
# Score: 192.9
#
#
#=======================================

>G1-M
ATGGCGCCTGAGGACCACGAGGGGGCCACGTCTCTGCTGCAGAGTTTCGA
GCGCCGCTTCCTGGCGGCTCGCGCGCTGCCCTCCTTTCCCTGGCAGAGCC
TAGAAGAAAAACTAAAGGACCCCTCGGGTTCTGAGCTGTTGCTGGCTATT
CTGCAGAGG-----------------------------------------
--------------------------------------------------
--------------------CATGAGGCTGTACCCACGGAGCCTTTGGAT
GCACTGTATGAGGCGTTGGCAGAGGTTCTGATGACCCAAGAGTCCACCCA
GTGCCACCGGAGCTATTTG--CTGATGTACTGTACTGCTGGGAGATGACA
CTGTCACTGGTCAGGGTCCTGAAGATGCTCGAGGACTGCCAGAGGAAGAG
CGCTCCTGATGTCTATGTAGCCTATACTATCCGCAGCCAGGACACAGGCA
AGCTGTTCATCGAAGAGCTGGACCGTGCTGGAATCTACTGGGAAGAGGTG
CCCCCTCACACTGGCAAACTGTTCCCTTACGAAGAGCATTCAGCCATCGT
AATCCTGA

>G2-R
ATGGCGCCTGAGGACCACGAGGGGGCCACGTCTCTGCTGCAGAGTTTCGA
GCGCCGCTTCCTGGCGGCTCGCGCGCTGCCCTCTTTTCCCTGGCAGAGCC
TAGAAGAAAAACTAAGGGAGCCCTCAGGTTCTGAGCTGTTGCTGGCTATT
TTGCAGAAGACTGTGAAGCACCCTGTGTGTGTCCAGCATGGGCCCTCTCT
GAAGTATTCCCGCTGCTTTCTCTCGAAGCTCATCAAAAAGCCTTCAGGAG
ACTCAGTCACACTCTCTGAGAGCACAGCCATCGTGTCCCATGGCACCACA
GGCTTGGTTACATGGGACGCTGCTCTCTACCTGGCAGAATGGGCCATCGA
GAACCCAGCAGCCTTCACTGACAGATGTACTGTACTGCGGGGAAGTGACA
CTGTCACTGGTCAGGGTCCTGAGGATGCTCACTGACTGCCAGAGGAAGAA
GGCTCCTGA--CGT------------------------------------
--------------------------------------------------
--------------------------------------------------
--------
#---------------------------------------
#---------------------------------------

#=======================================
#
# Aligned_sequences: 2
# 1: G1-H3
# 2: G3-M
# Matrix: /home/BLOSUM62.txt
# GapOpen_penalty: -11.0
# GapExtend_penalty: -1.0
# FSopen_penalty: -30.0
# FSextend_penalty: -0.2
# Execution_time: 232.312163115
#
# Length:         512
# Identity NT:    221/512 43.2%
# Identity AA:    288/1024 28.1%
# Gapopen:        5/512 1.0%
# Gaps:           109/512 21.3%
# FSopen:         2/512 0.4%
# FrameShift:     235/512 45.9%
# Score: -33.0
#
#
#=======================================

>G1-H3
ATGGCGCCCGAGGAGAACGCGGGGACCGAACTCTTGCTGCAGGGTTTTGA
GCGCCGCTTCCTGGCGGTGCGCACACTGCGCTCCTTCCCCTGGCAGAGCT
TAGAGGCAAAGTTAAGAGACTCATCAGATTCTGAGCTGCTGCGGGATATT
TTGCAGAAGCACGAGGCTGTCCACACGGAGCCTTTGGACAAACTGTACGA
GGTGCTCGCGGAGACTCTGATGGCCAAGGAGTCCACCCAGGGCCACCGGA
GCTATTTGCTGACGTGCTGTATTGCCCAGAAGCCATCGTGTCGCTGGTCG
GGGTCCTGCAGAGGCTGGCTGCCTGCCGGGAGCACAAGCGGGCTCCTGAG
GTCTACGTGGCCTTTACCGTCCGCAACCCAGAGACATGCCAGCTGTTCAC
CACCGAGCTAGGCCGGGATGGGATCAGATGGGAAGCGGAAGCTCATCATG
ACCAGAAACTGTTTCCCTATGGAGAGCACTTGGAGATGGCAATGCTGA--
------------

>G3-M
ATGCCCGCTGCTTTCTCTCAAAGCTCATCAAAAAGCCTTCAG------GA
AACTCAGTTACACTCTCTGAGAGCACTGCCATCGTGTCCC----------
--------------------------------------------------
------------------------ATGGCACCACAGGCTTGGTTACATGG
GACGCTGCTCTCTACCTGGCAGAATGGGCCATTGAGAACCCAGCAGCCTT
CACTGACA--GATGTACTGTACTGCTGGGAGATGACACTGTCACTGGTCA
GGGTCCTGAAGATGCTCGAGGACTGCC---AGAGGAAGAGCGCTCCTGAT
GTCTATGTAGCCTATACTATCCGCAGCCAGGACACAGGCAAGCTGTTCAT
CGAAGAGCTAGACCGTGCTGGAATCTACTGGGAAGAGGTGCCCCCTCACA
CTGGCAAACTGTTCCCTTACGAAGAGCATTCAGCCATCGTAATCCTGAAG
CTGGTGCTGACC
#---------------------------------------
#---------------------------------------

#=======================================
#
# Aligned_sequences: 2
# 1: G1-M
# 2: G3-R
# Matrix: /home/BLOSUM62.txt
# GapOpen_penalty: -11.0
# GapExtend_penalty: -1.0
# FSopen_penalty: -30.0
# FSextend_penalty: -0.2
# Execution_time: 232.101155043
#
# Length:         509
# Identity NT:    273/509 53.6%
# Identity AA:    474/1018 46.6%
# Gapopen:        4/509 0.8%
# Gaps:           106/509 20.8%
# FSopen:         1/509 0.2%
# FrameShift:     235/509 46.2%
# Score: 199.8
#
#
#=======================================

>G1-M
ATGGCGCCTGAGGACCACGAGGGGGCCACGTCTCTGCTGCAGAGTTTCGA
GCGCCGCTTCCTGGCGGCTCGCGCGCTGCCCTCCTTTCCCTGGCAGAGCC
TAGAAGAAAAACTAAAGGACCCCTCGGGTTCTGAGCTGTTGCTGGCTATT
CTGCAGAGGCATGAGGCTGTACCCACGGAGCCTTTGGATGCACTGTATGA
GGCGTTGGCAGAGGTTCTGATGACCCAAGAGTCCACCCAGTGCCACCGGA
GCTATTTGCTGATGTACTGTACTGCTGGGAGATGACACTGTCACTGGTCA
GGGTCCTGAAGATGCTCGAGGACTGCCAGAGGAAGAGCGCTCCTGATGTC
TATGTAGCCTATACTATCCGCAGCCAGGACACAGGCAAGCTGTTCATCGA
AGAGCTGGACCGTGCTGGAATCTACTGGGAAGAGGTGCCCCCTCACACTG
GCAAACTGTTCCCTTACGAAGAGCATTCAGCCATCGTAATCCTGA-----
---------

>G3-R
ATTCCCGCTGCTTTCTCTCGAAGCTCATCAAAAAGCCTTCAGGAGACTCA
GTCACACTCTCTG------AGAGCACAGCCATCG----------------
--------------------------------------------------
------------------TGTCCCATGGCACCACAGGCTTGGTTACATGG
GACGCTGCTCTCTACCTGGCAGAATGGGCCATCGAGAACCCAGCAGCCTT
CACTGACA--GATGTACTGTACTGCGGGGAAGTGACACTGTCACTGGTCA
GGGTCCTGAGGATGCTCACTGACTGCCAGAGGAAGAAGGCTCCTGACGTC
TATGTGGCCTATACGATCCGCAGCCAGGACACGGGCAAGCTGTTCATCAC
AGAGCTAGACCGCGCTGGGATACACTGGGAAGAGGTGGCCCCTCACACTG
GCAAACTGTTCCCTTATGAAGAGCATTCGGCCATCGTAATCCTGAAGCTC
ACGCTGACC
#---------------------------------------
#---------------------------------------

#=======================================
#
# Aligned_sequences: 2
# 1: G1-R
# 2: G3-Co
# Matrix: /home/BLOSUM62.txt
# GapOpen_penalty: -11.0
# GapExtend_penalty: -1.0
# FSopen_penalty: -30.0
# FSextend_penalty: -0.2
# Execution_time: 232.102810144
#
# Length:         534
# Identity NT:    204/534 38.2%
# Identity AA:    312/1068 29.2%
# Gapopen:        7/534 1.3%
# Gaps:           153/534 28.7%
# FSopen:         1/534 0.2%
# FrameShift:     156/534 29.2%
# Score: 2.4
#
#
#=======================================

>G1-R
ATGGCGCCTGAGGACCACGAGGGGGCCACGTCTCTGCTGCAGAGTTTCGA
G---------CGCCGCTTCCTGGCGGCTCGCGCGCTGCCCTCTTTT----
-----------CCCTGGCAGAGCCTAGAAGAAAAACTAAGGGAGCCCTCA
GGTTCTGAGCTGTTGCTGGCTATTTTGCAGAAGCATGAGGCCGTACCCAT
GGAGCCTTTGGATGCACTGTATGAGGCGCTGGCAGAAGTTCTGATGGCCA
GAGAGTCCACCCAGTGCCACCGGAGCTATTTGCTGATGTACTGTACTGCG
GGGAAGTGACACTGTCACTGGTCAGGGTCCTGAGGATGCTCACTGACTGC
CAGAGGAAGAAGG-CTCCTGACGTCTATGTGGCCTATACGATCCGCAGCC
AGGACACGGGCAAGCTGTTCATCACAGAGCTGGACCGCGCTGGGATACAC
TGGGAAGAGGTGGCCCCTCACACTGGCAAACTGTTCCCTTATGAAGAGCA
TTCGGCCATCGTAATCCTGA--------------

>G3-Co
ATT---------------CCCGGAGCTTTCTCTCTGAGCTCATCAGAAAG
CCTTCAGGTGACTCGGTCACCCTCTGCGAGAGCACGGCCATCGTGTCTCA
TGGGACCACAGGCCTGGTCACGTGGAACGCCGCGCTCTACCTGGCCGAGT
GGG-----------------------------------------------
----CCGTGGAGAACCCAGCGGTCTTCGCTCACAGACGTGCTGTATTGTC
CTGAAACGGTCCTCTCCCTGGTTGGGGTCCTGCGGAAGCTCTCCACCTGC
CGGAAG--------------------------------------------
----GACCAGCGGGCTCCTGATGCCTACATTGCCTTCACCATCCGCAACC
CGGAGACGTGCCAGCTGTTCACCACGGAGCTGGGCCAGGCTGGGATCCCG
TGGGAAGAGGTGCCTTGTCATGACCAGAAACTGTTTCCCTACGAAGAGCA
CTCGGAGATGGCGATTCTGAAACTAACGCTGTAG
#---------------------------------------
#---------------------------------------

#=======================================
#
# Aligned_sequences: 2
# 1: G1-Ch
# 2: B1-001
# Matrix: /home/BLOSUM62.txt
# GapOpen_penalty: -11.0
# GapExtend_penalty: -1.0
# FSopen_penalty: -30.0
# FSextend_penalty: -0.2
# Execution_time: 232.953145027
#
# Length:         611
# Identity NT:    269/611 44.0%
# Identity AA:    483/1222 39.5%
# Gapopen:        5/611 0.8%
# Gaps:           262/611 42.9%
# FSopen:         1/611 0.2%
# FrameShift:     82/611 13.4%
# Score: 199.2
#
#
#=======================================

>G1-Ch
ATGGCGCCCGAGGAGAACGCGGGGAGCGAACTCTTGCTGCAGAGTTTCAA
GCGCCGCTTCCTGGCGGCGCGCGCCCTGCGCTCCTTCCCCTGGCAGAGCT
TAGAAGCAAAGTTAAGTGACCCATCAGATTCTGAGCTTCTGTGGGATATT
TTGCAGAAG---------CACGAGGCTGTCCACACAGAGCCT--------
-------------------TTGGACGAGCTGTACAAGGCGTTG-------
--------------------------------------------------
------------------GCGGAGACCCTGATGGCCAAGGAGTCCACCCA
GGGCCACCGGAGCTATTTGCTGATG--TGCTGTATTGCCCAGAAGCCATC
GTGTCGCTGGTCGGGGTCCTGCAGAGGCTGGCTGCCTGCCGGGAGCACCA
GCGGGCTCCTCAAGTCTACATGGCCCTTACCGTCCGCAACCCAGAGACGT
GCCAGCTGTTCACCACCGAGCTATGCTGGACTGGGATCAGATGGGAAGCG
GAAGCTCATCATGACCAGAAACTGTTTCCCTACAGAGAGCACTTGGAGAT
GGCAATGCTGA

>B1-001
ATGGCGCCCGAGGAGAACGCGGGGACCGAACTCTTGCTGCAGGGTTTTGA
GCGCCGCTTCCTGGCGGTGCGCACACTGCGCTCCTTCCCCTGGCAGAGCT
TAGAGGCAAAGTTAAGAGACTCATCAGATTCTGAGCTGCTGCGGGATATT
TTGCAGAAGACTGTGAGGCATCCTGTGTGTGTGAAGCACCCGCCGTCAGT
CAAGTATGCCTGGTGCTTTCTCTCAGAACTCATCAAAAAGTCCTCAGGAG
GCTCAGTCACACTCTCCAAGAGCACAGCCATCATCTCCCACGGTACCACA
GGCCTGGTCACATGGGATGCCGCCCTCTACCTTGCAGAATGGGCCATCGA
GAACCCGGCAGCCTTCATTAACAGACGTGCTGTATTGCCCAGAAGCCATC
GTGTCGCTGGTCGGGGTCCTGCAGAGGCTGGCTGCCTGCCGGGAGCACAA
GCGGGCTCC-----------------------------------------
--------------------------------------------------
--------------------------------------------------
--------TGA
#---------------------------------------
#---------------------------------------

#=======================================
#
# Aligned_sequences: 2
# 1: G1-H2
# 2: B1-001
# Matrix: /home/BLOSUM62.txt
# GapOpen_penalty: -11.0
# GapExtend_penalty: -1.0
# FSopen_penalty: -30.0
# FSextend_penalty: -0.2
# Execution_time: 232.984715939
#
# Length:         611
# Identity NT:    279/611 45.7%
# Identity AA:    528/1222 43.2%
# Gapopen:        4/611 0.7%
# Gaps:           262/611 42.9%
# FSopen:         1/611 0.2%
# FrameShift:     88/611 14.4%
# Score: 245.9
#
#
#=======================================

>G1-H2
ATGGCGCCCGAGGAGAACGCGGGGACCGAACTCTTGCTGCAGGGTTTTGA
GCGCCGCTTCCTGGCGGTGCGCACACTGCGCTCCTTCCCCTGGCAGAGCT
TAGAGGCAAAGTTAAGAGACTCATCAGATTCTGAGCTGCTGCGGGATATT
TTGCAGAAG---------CACGAGGCTGTCCACACGGAGCCTTTGGACAA
ACTGTACGAGGTGCTCACGGAGACTCTGATGGCCAAGGAGTCCACCCAGG
GCCAC---------------------------------------------
--------------------------------------------------
-------CGGAGCTATTTGCTG--ACGTGCTGTATTGCCCAGAAGCCATC
GTGTCGCTGGTCGGGGTCCTGCAGAGGCTGGCTGCCTGCCGGGAGCACAA
GCGGGCTCCTGAGGTCTACGTGGCCTTTACCGTCCGCAACCCAGAGACGT
GCCAGCTGTTCACCACCGAGCTAGGCCGGGATGGGATCAGATGGGAAGCG
GAAGCTCATCATGACCAGAAACTGTTTCCCTATGGAGAGCACTTGGAGAT
GGCAATGCTGA

>B1-001
ATGGCGCCCGAGGAGAACGCGGGGACCGAACTCTTGCTGCAGGGTTTTGA
GCGCCGCTTCCTGGCGGTGCGCACACTGCGCTCCTTCCCCTGGCAGAGCT
TAGAGGCAAAGTTAAGAGACTCATCAGATTCTGAGCTGCTGCGGGATATT
TTGCAGAAGACTGTGAGGCATCCTGTGTGTGTGAAGCACCCGCCGTCAGT
CAAGTATGCCTGGTGCTTTCTCTCAGAACTCATCAAAAAGTCCTCAGGAG
GCTCAGTCACACTCTCCAAGAGCACAGCCATCATCTCCCACGGTACCACA
GGCCTGGTCACATGGGATGCCGCCCTCTACCTTGCAGAATGGGCCATCGA
GAACCCGGCAGCCTTCATTAACAGACGTGCTGTATTGCCCAGAAGCCATC
GTGTCGCTGGTCGGGGTCCTGCAGAGGCTGGCTGCCTGCCGGGAGCACAA
GCGGGCTCCTGA--------------------------------------
--------------------------------------------------
--------------------------------------------------
-----------
#---------------------------------------
#---------------------------------------

#=======================================
#
# Aligned_sequences: 2
# 1: G1-H2
# 2: G2-Ch
# Matrix: /home/BLOSUM62.txt
# GapOpen_penalty: -11.0
# GapExtend_penalty: -1.0
# FSopen_penalty: -30.0
# FSextend_penalty: -0.2
# Execution_time: 233.030823946
#
# Length:         612
# Identity NT:    260/612 42.5%
# Identity AA:    462/1224 37.7%
# Gapopen:        5/612 0.8%
# Gaps:           264/612 43.1%
# FSopen:         1/612 0.2%
# FrameShift:     81/612 13.2%
# Score: 191.4
#
#
#=======================================

>G1-H2
ATGGCGCCCGAGGAGAACGCGGGGACCGAACTCTTGCTGCAGGGTTTTGA
GCGCCGCTTCCTGGCGGTGCGCACACTGCGCTCCTTCCCCTGGCAGAGCT
TAGAGGCAAAGTTAAGAGACTCATCAGATTCTGAGCTGCTGCGGGATATT
TTGCAG---------AAGCACGAGGCTGTCCACACGGAGCCTTTGGACAA
ACTGTACGAGGTGCTCACGGAGACTCTGATGGCCAAGGAGTCCACCCAGG
GCCAC---------------------------------------------
--------------------------------------------------
-------CGGAGCTATTTGCTGACGTGC--TGTATTGCCCAGAAGCCATC
GTGTCGCTGGTCGGGGTCCTGCAGAGGCTGGCTGCCTGCCGGGAGCACAA
GCGGGCTCCTG-AGGTCTACGTGGCCTTTACCGTCCGCAACCCAGAGACG
TGCCAGCTGTTCACCACCGAGCTAGGCCGGGATGGGATCAGATGGGAAGC
GGAAGCTCATCATGACCAGAAACTGTTTCCCTATGGAGAGCACTTGGAGA
TGGCAATGCTGA

>G2-Ch
ATGGCGCCCGAGGAGAACGCGGGGAGCGAACTCTTGCTGCAGAGTTTCAA
GCGCCGCTTCCTGGCGGCGCGCGCCCTGCGCTCCTTCCCCTGGCAGAGCT
TAGAAGCAAAGTTAAGTGACCCATCAGATTCTGAGCTTCTGTGGGATATT
TTGCAGAAGAGACTGAAGCATCCTGTGTGTGTGAAGCACCCGCCGTCAGT
CAAGTATGCCCGGTGCTTTCTCTCAGTACTCATCAAAAAGCCCTCGGGAG
GCTCAGTCACACTCTCCAAGAGCACAGCCATCATCTCCCACGGCATCACA
GTCCTGGTCACATGGGATGCCACCCTCTACCTTGCAGAATGGGCCATCTA
GAACCCAGCAGCCTTCACTGATAGATGTGCTGTATTGCCCAGAAGCCATC
GTGTCGCTGGTCGGGGTCCTGCAGAGGCTGGCTGCCTGCCGGGAGCACCA
GCGGGCTCCTCA--------------------------------------
--------------------------------------------------
--------------------------------------------------
------------
#---------------------------------------
#---------------------------------------

#=======================================
#
# Aligned_sequences: 2
# 1: G1-R
# 2: B2-202
# Matrix: /home/BLOSUM62.txt
# GapOpen_penalty: -11.0
# GapExtend_penalty: -1.0
# FSopen_penalty: -30.0
# FSextend_penalty: -0.2
# Execution_time: 232.558504105
#
# Length:         513
# Identity NT:    229/513 44.6%
# Identity AA:    294/1026 28.7%
# Gapopen:        7/513 1.4%
# Gaps:           111/513 21.6%
# FSopen:         2/513 0.4%
# FrameShift:     219/513 42.7%
# Score: -13.8
#
#
#=======================================

>G1-R
ATGGCGCCTGAGGACCACGAGGGGGCCACGTCTCTGCTGCAGAGTTTCGA
GCGCCGCTTCCTGGCGGCTCGCGCGCTGCCCTCTTTTCCCTGGCAGAGCC
TAGAAGAAAAACTAAGGGAGCCCTCAGGTTCTGAGCTGTTGCTGGCTATT
TTGCAGAAGCATGAGGCCGTACCCATGGAGCCTTTGGATGCACTGTATGA
GGCGCTGGCAGAAGTTCTGATGGCCAGAGAGTCCACCCAGTGCCACCGGA
GCTATTTG-CTGATGTACTGTACTGCGGGGAAGTGACACTGTCACTGGTC
AGGGTCCTGAGGATGCTCACTGACTGCCAGAGGAAGAAG---GCTCCTGA
CGTCTATGTGGCCTATACGATCCGCAGCCAGGACACGGGCAAGCTGTTCA
TCACAGAGCTGGACCGCGCTGGGATACACTGGGAAGAGGTGGCCCCTCAC
ACTGGCAAACTGTTCCCTTATGAAGAGCATT--CGGCCATCG--------
----TAATCCTGA

>B2-202
ATGCCTGGTGCTTTCTCTCAGAACTCATCAAAAAGTCCTCAG------GA
GGCTCAGTCACACTCTCCAAGAGCACAGCCATCATCTCCC----------
--------------------------------------------------
---------------ACGGTACCA------------CAGGCCTGGTCACA
TGGGATGCCGCCCTCTACCTTGCAGAATGGGCCATCGAGAACCCGGCAGC
CTTCATTAACAGACGTGCTGTATTGCCCAGAAGCCATCGTGTCGCTGGTC
GGGGTCCTGCAGAGGCTGGCTGCCTGCCGGGAGCACAAGCGGGCTCCTGA
GGTCTACGTGGCCTTTACCGTCCGCAACCCAGAGACATGCCAGCTGTTCA
CCACCGAGCTAGGCCGGGATGGGATCAGATGGGAAGCGGAAGCTCATCAT
GACCAGAAACTGTTTCCCTATGGAGAGCACTTGGAGATGGCAATGCTGAA
CCTCACACTGTAG
#---------------------------------------
#---------------------------------------

#=======================================
#
# Aligned_sequences: 2
# 1: G1-M
# 2: G2-H3
# Matrix: /home/BLOSUM62.txt
# GapOpen_penalty: -11.0
# GapExtend_penalty: -1.0
# FSopen_penalty: -30.0
# FSextend_penalty: -0.2
# Execution_time: 232.826132059
#
# Length:         543
# Identity NT:    217/543 40.0%
# Identity AA:    336/1086 30.9%
# Gapopen:        7/543 1.3%
# Gaps:           129/543 23.8%
# FSopen:         0/543 0.0%
# FrameShift:     0/543 0.0%
# Score: 116.0
#
#
#=======================================

>G1-M
ATGGCGCCTGAGGACCACGAGGGGGCCACGTCTCTGCTGCAGAGTTTCGA
GCGCCGCTTCCTGGCGGCTCGCGCGCTGCCCTCCTTTCCCTGGCAGAGCC
TAGAAGAAAAACTAAAGGACCCCTCGGGTTCTGAGCTGTTGCTGGCTATT
CTGCAG---------AGGCATGAGGCTGTACCCACGGAGCCTTTGGATGC
ACTGTATGAG------GCGTTGGCAGAGGTTCTGATGACCCAAGAGTCC-
--------ACCCAGTGCCACCGGAGCTATTTGCTGATGTACTGTACTGCT
GGGAGATGACACTGTCACTGGTCAGGGTCCTGAAGATGCTCGAGGACTGC
C------------------------AGAGGAAGAGCGCTCCTGATGTCTA
TGTAGCCTATACTATCCGCAGCCAGGACACAGGCAAGCTGTTCATCGAAG
AGCTGGACCGTGCTGGAATCTACTGGGAAGAGGTGCCCCCTCACACTGGC
AAACTGTTCCCTTACGAAGAGCATTCAGCCATCGTAATCCTGA

>G2-H3
ATGGCGCCCGAGGAGAACGCGGGGACCGAACTCTTGCTGCAGGGTTTTGA
GCGCCGCTTCCTGGCGGTGCGCACACTGCGCTCCTTCCCCTGGCAGAGCT
TAGAGGCAAAGTTAAGAGACTCATCAGATTCTGAGCTGCTGCGGGATATT
TTGCAGAAGACTGTGAGGCATCCTGTGTGTGTGAAGCACCCGCCGTCAGT
CAAGTATGCCTGGTGCTTTCTCTCAGAACTCATCAAAAAGTCCTCAGGAG
GCTCAGTCACACTCTCCAAGAGCACAGCCATCATCTCCCACGGTACCACA
GGCCTG------GTCACATGGGATGCCGCCCTCTACCTTGCAGAATGGGC
CATCGAGAACCCGGCAGCCTTCATTAACAGACGTGCTGTATTGCCCAGAA
GCCATCGTGTCGCTGGTCGGGGTCCTGCAGAGGCTGGCTGC---------
---------------------------------CTGCCGGGAGCACAAGC
GGGC---------------------------------TCCTGA
#---------------------------------------
#---------------------------------------

#=======================================
#
# Aligned_sequences: 2
# 1: C1-002
# 2: G2-H3
# Matrix: /home/BLOSUM62.txt
# GapOpen_penalty: -11.0
# GapExtend_penalty: -1.0
# FSopen_penalty: -30.0
# FSextend_penalty: -0.2
# Execution_time: 233.267647982
#
# Length:         611
# Identity NT:    265/611 43.4%
# Identity AA:    486/1222 39.8%
# Gapopen:        4/611 0.7%
# Gaps:           262/611 42.9%
# FSopen:         1/611 0.2%
# FrameShift:     82/611 13.4%
# Score: 207.7
#
#
#=======================================

>C1-002
ATGGCGCCCGAGGAGAACGCGGGGAGCGAACTCTTGCTGCAGAGTTTCAA
GCGCCGCTTCCTGGCAGCGCGCGCCCTGCGCTCCTTCCGCTGGCAGAGCT
TAGAAGCAAAGTTAAGAGACTCATCAGATTCTGAGCTGCTGCGGGATATT
TTGCAGAAG---------CACGAGGCTGTCCACACAGAGCCTTTGGATGA
GCTGTACGAGGTGCTGGTGGAGACCCTGATGGCCAAGGAGTCCACCCAGG
GCCAC---------------------------------------------
--------------------------------------------------
-------CGGAGCTATTTGCTG--ACGTGCTGTATTGCCCAGAAGCCATC
GTGTCGCTGGTCGGGGTCCTGCGGAGGCTGGCTGCCTGCCGGGAGCACCA
GCGGGCTCCTCAATTCTACATGGCCCTTACCGTCTGCAACCCAGAGATGT
GCCAGCTGTTCACCACCGAGCTATGCTGGACTGGGATCAGATGGGAAGCG
GAAGCTCATCATGACCAGAAACTGTTTCCCTACAGAGAGCACTTGGAGAT
GGCAAAGCTGA

>G2-H3
ATGGCGCCCGAGGAGAACGCGGGGACCGAACTCTTGCTGCAGGGTTTTGA
GCGCCGCTTCCTGGCGGTGCGCACACTGCGCTCCTTCCCCTGGCAGAGCT
TAGAGGCAAAGTTAAGAGACTCATCAGATTCTGAGCTGCTGCGGGATATT
TTGCAGAAGACTGTGAGGCATCCTGTGTGTGTGAAGCACCCGCCGTCAGT
CAAGTATGCCTGGTGCTTTCTCTCAGAACTCATCAAAAAGTCCTCAGGAG
GCTCAGTCACACTCTCCAAGAGCACAGCCATCATCTCCCACGGTACCACA
GGCCTGGTCACATGGGATGCCGCCCTCTACCTTGCAGAATGGGCCATCGA
GAACCCGGCAGCCTTCATTAACAGACGTGCTGTATTGCCCAGAAGCCATC
GTGTCGCTGGTCGGGGTCCTGCAGAGGCTGGCTGCCTGCCGGGAGCACAA
GCGGGC--------------------------------------------
--------------------------------------------------
--------------------------------------------------
-----TCCTGA
#---------------------------------------
#---------------------------------------

#=======================================
#
# Aligned_sequences: 2
# 1: G1-H2
# 2: G2-H3
# Matrix: /home/BLOSUM62.txt
# GapOpen_penalty: -11.0
# GapExtend_penalty: -1.0
# FSopen_penalty: -30.0
# FSextend_penalty: -0.2
# Execution_time: 233.157394886
#
# Length:         611
# Identity NT:    279/611 45.7%
# Identity AA:    528/1222 43.2%
# Gapopen:        4/611 0.7%
# Gaps:           262/611 42.9%
# FSopen:         1/611 0.2%
# FrameShift:     88/611 14.4%
# Score: 245.9
#
#
#=======================================

>G1-H2
ATGGCGCCCGAGGAGAACGCGGGGACCGAACTCTTGCTGCAGGGTTTTGA
GCGCCGCTTCCTGGCGGTGCGCACACTGCGCTCCTTCCCCTGGCAGAGCT
TAGAGGCAAAGTTAAGAGACTCATCAGATTCTGAGCTGCTGCGGGATATT
TTGCAGAAG---------CACGAGGCTGTCCACACGGAGCCTTTGGACAA
ACTGTACGAGGTGCTCACGGAGACTCTGATGGCCAAGGAGTCCACCCAGG
GCCAC---------------------------------------------
--------------------------------------------------
-------CGGAGCTATTTGCTG--ACGTGCTGTATTGCCCAGAAGCCATC
GTGTCGCTGGTCGGGGTCCTGCAGAGGCTGGCTGCCTGCCGGGAGCACAA
GCGGGCTCCTGAGGTCTACGTGGCCTTTACCGTCCGCAACCCAGAGACGT
GCCAGCTGTTCACCACCGAGCTAGGCCGGGATGGGATCAGATGGGAAGCG
GAAGCTCATCATGACCAGAAACTGTTTCCCTATGGAGAGCACTTGGAGAT
GGCAATGCTGA

>G2-H3
ATGGCGCCCGAGGAGAACGCGGGGACCGAACTCTTGCTGCAGGGTTTTGA
GCGCCGCTTCCTGGCGGTGCGCACACTGCGCTCCTTCCCCTGGCAGAGCT
TAGAGGCAAAGTTAAGAGACTCATCAGATTCTGAGCTGCTGCGGGATATT
TTGCAGAAGACTGTGAGGCATCCTGTGTGTGTGAAGCACCCGCCGTCAGT
CAAGTATGCCTGGTGCTTTCTCTCAGAACTCATCAAAAAGTCCTCAGGAG
GCTCAGTCACACTCTCCAAGAGCACAGCCATCATCTCCCACGGTACCACA
GGCCTGGTCACATGGGATGCCGCCCTCTACCTTGCAGAATGGGCCATCGA
GAACCCGGCAGCCTTCATTAACAGACGTGCTGTATTGCCCAGAAGCCATC
GTGTCGCTGGTCGGGGTCCTGCAGAGGCTGGCTGCCTGCCGGGAGCACAA
GCGGGCTCCTGA--------------------------------------
--------------------------------------------------
--------------------------------------------------
-----------
#---------------------------------------
#---------------------------------------

#=======================================
#
# Aligned_sequences: 2
# 1: G1-Co
# 2: G2-M
# Matrix: /home/BLOSUM62.txt
# GapOpen_penalty: -11.0
# GapExtend_penalty: -1.0
# FSopen_penalty: -30.0
# FSextend_penalty: -0.2
# Execution_time: 232.642081976
#
# Length:         525
# Identity NT:    216/525 41.1%
# Identity AA:    342/1050 32.6%
# Gapopen:        5/525 1.0%
# Gaps:           90/525 17.1%
# FSopen:         0/525 0.0%
# FrameShift:     0/525 0.0%
# Score: 113.0
#
#
#=======================================

>G1-Co
ATGGCGCAGGAGGAGAGAGCGGATGCCGCGCGCCTGCTGCGGGGTTTCGA
GCGCCGCTTCTTGGCGGCGCGCGCCCTGCGCTCCTTTCCCTGGCAGAGCC
TAGAAGAGAAACTAAGGGACTCGTCAGGCTCCGAGCTGCTGCTGGATATT
TTGCAGAAGCACGAGGCTGTCCACACGGAGCCGTTGGACGAGCTGTACCA
GGCGCTGGCCGAGGTCCTGACGGCCGAGGACCCCACCCACTGCCACCGGA
GCTATCTGCTGACGTGCTGTATTGTCCTGAAACGGTCCTCTCCCTGGTTG
GGGTCCTGCGGAAGCTCTCCACCTGCCGGAAGGACCAGCGGGCTCCTGAT
GCCTACATTGCCTTCACCATCCGCAACCCGGAGACGTGCCAGCTGTTCAC
CACGGAGCTGGGCCAGGCTGGGATCCCGTGGGAAGAGGTGCCTTGTCATG
ACCAGAAACTGTTTCCCTACGAAGAGC-----------------------
-ACTCGGAGATGGCGATTCTGA---

>G2-M
ATGGCGCCTGAGGACCACGAGGGGGCCACGTCTCTGCTGCAGAGTTTCGA
GCGCCGCTTCCTGGCGGCTCGCGCGCTGCCCTCCTTTCCCTGGCAGAGCC
TAGAAGAAAAACTAAAGGACCCCTCGGGTTCTGAGCTGTTGCTGGCTATT
CTGCAGAAG---------------------------------------AC
TGTGAAGCACCCTGTGTGTGTGCAGCACGGACCTTCTGTGAAGTATGCCC
GCTGCTTTCTCTCAAAGCTCATCAAAAAGCCTTCAGGAAACTCAGTTACA
CTCTCTGAGAGCACTGCCATCGTGTCCCATGGCACCACAGGCTTGGTT--
----ACATGGGACGCTGCTCTCTACCTGGCAGAATGGGCCATTGAGAACC
CAGCAGCCTTCACT------------------GACAGATGTACTGTACTG
CTGGGAGATGACACTGTCACTGGTCAGGGTCCTGAAGATGCTCGAGGACT
GCCAGAGGAAGAGCGCTCCTGATGT
#---------------------------------------
#---------------------------------------

#=======================================
#
# Aligned_sequences: 2
# 1: G1-H2
# 2: G3-M
# Matrix: /home/BLOSUM62.txt
# GapOpen_penalty: -11.0
# GapExtend_penalty: -1.0
# FSopen_penalty: -30.0
# FSextend_penalty: -0.2
# Execution_time: 233.397881985
#
# Length:         512
# Identity NT:    207/512 40.4%
# Identity AA:    267/1024 26.1%
# Gapopen:        7/512 1.4%
# Gaps:           109/512 21.3%
# FSopen:         1/512 0.2%
# FrameShift:     157/512 30.7%
# Score: -30.8
#
#
#=======================================

>G1-H2
ATGGCGCCCGAGGAGAACGCGGGGACCGAACTCTTGCTGCAGGGTTTTGA
GCGCCGCTTCCTGGCGGTGCGCACACTGCGCTCCTTCCCCTGGCAGAGCT
TAGAGGCAAAGTTAAGAGACTCATCAGATTCTGAGCTGCTGCGGGATATT
TTGCAGAAGCACGAGGCTGTCCACACGGAGCCTTTGGACAAACTGTACGA
GGTGCTCACGGAGACTCTGATGGCCAAGGAGTCCACCCAGGGCCACCGGA
GCTATTTGCTGACGTGCTGTATTGCCCAGAAGCCATCGTGTCGCTGGTCG
GGGTCCTGCAGAGGCTGGCTGCCTGCCGGGAGCACAAGCGGGCTCCTGAG
GTCTACGTGGCCTTTACCGTCCGCAACCCAGAGACGTGCCAGCTGTTCAC
CACCGAGCTAGGCCGGGATGGGATCAGATGGGAAGCGGAAGCTCATCATG
ACCAGAAACTGTTTCCCTATGGAGAGCACTTGGAGATGGCAATGCTGA--
------------

>G3-M
ATGCCCGCTGCTTTCTCTCAAAGCTCATCAAAAAGCCTTCAG------GA
AACTCAGTTACACTCTCTGAGAGCACTGCCATCGTGTCCC---ATGGCAC
CACAGGCTTGGTTACATGGGACGCTGCTCTCT------------------
---------------ACCTGGCAGAATGGGCCATTGAGAACCCAGCAGCC
TTCACTGACAGATGTACTGTACTGCTGGGAGATGACACTGTCA-------
--------CTGGTCAGGGTCCTGAAGATGCTCGAGGACTGCCAG------
------------------------------AGGAAGAGC--GCTCCTGAT
GTCTATGTAGCCTATACTATCCGCAGCCAGGACACAGGCAAGCTGTTCAT
CGAAGAGCTAGACCGTGCTGGAATCTACTGGGAAGAGGTGCCCCCTCACA
CTGGCAAACTGTTCCCTTACGAAGAGCATTCAGCCATCGTAATCCTGAAG
CTGGTGCTGACC
#---------------------------------------
#---------------------------------------

#=======================================
#
# Aligned_sequences: 2
# 1: G1-H3
# 2: G2-H3
# Matrix: /home/BLOSUM62.txt
# GapOpen_penalty: -11.0
# GapExtend_penalty: -1.0
# FSopen_penalty: -30.0
# FSextend_penalty: -0.2
# Execution_time: 233.47777319
#
# Length:         611
# Identity NT:    282/611 46.2%
# Identity AA:    528/1222 43.2%
# Gapopen:        5/611 0.8%
# Gaps:           262/611 42.9%
# FSopen:         1/611 0.2%
# FrameShift:     88/611 14.4%
# Score: 245.9
#
#
#=======================================

>G1-H3
ATGGCGCCCGAGGAGAACGCGGGGACCGAACTCTTGCTGCAGGGTTTTGA
GCGCCGCTTCCTGGCGGTGCGCACACTGCGCTCCTTCCCCTGGCAGAGCT
TAGAGGCAAAGTTAAGAGACTCATCAGATTCTGAGCTGCTGCGGGATATT
TTGCAGAAG---------CACGAGGCTGTCCACACGGAGCCT--------
--------------------------------------------------
-----------TTGGACAAACTGTACGAGGTGCTC---------------
------------------GCGGAGACTCTGATGGCCAAGGAGTCCACCCA
GGGCCACCGGAGCTATTTGCTG--ACGTGCTGTATTGCCCAGAAGCCATC
GTGTCGCTGGTCGGGGTCCTGCAGAGGCTGGCTGCCTGCCGGGAGCACAA
GCGGGCTCCTGAGGTCTACGTGGCCTTTACCGTCCGCAACCCAGAGACAT
GCCAGCTGTTCACCACCGAGCTAGGCCGGGATGGGATCAGATGGGAAGCG
GAAGCTCATCATGACCAGAAACTGTTTCCCTATGGAGAGCACTTGGAGAT
GGCAATGCTGA

>G2-H3
ATGGCGCCCGAGGAGAACGCGGGGACCGAACTCTTGCTGCAGGGTTTTGA
GCGCCGCTTCCTGGCGGTGCGCACACTGCGCTCCTTCCCCTGGCAGAGCT
TAGAGGCAAAGTTAAGAGACTCATCAGATTCTGAGCTGCTGCGGGATATT
TTGCAGAAGACTGTGAGGCATCCTGTGTGTGTGAAGCACCCGCCGTCAGT
CAAGTATGCCTGGTGCTTTCTCTCAGAACTCATCAAAAAGTCCTCAGGAG
GCTCAGTCACACTCTCCAAGAGCACAGCCATCATCTCCCACGGTACCACA
GGCCTGGTCACATGGGATGCCGCCCTCTACCTTGCAGAATGGGCCATCGA
GAACCCGGCAGCCTTCATTAACAGACGTGCTGTATTGCCCAGAAGCCATC
GTGTCGCTGGTCGGGGTCCTGCAGAGGCTGGCTGCCTGCCGGGAGCACAA
GCGGGCTCCTGA--------------------------------------
--------------------------------------------------
--------------------------------------------------
-----------
#---------------------------------------
#---------------------------------------

#=======================================
#
# Aligned_sequences: 2
# 1: G1-R
# 2: G3-M
# Matrix: /home/BLOSUM62.txt
# GapOpen_penalty: -11.0
# GapExtend_penalty: -1.0
# FSopen_penalty: -30.0
# FSextend_penalty: -0.2
# Execution_time: 232.998050928
#
# Length:         509
# Identity NT:    276/509 54.2%
# Identity AA:    486/1018 47.7%
# Gapopen:        4/509 0.8%
# Gaps:           106/509 20.8%
# FSopen:         1/509 0.2%
# FrameShift:     235/509 46.2%
# Score: 210.8
#
#
#=======================================

>G1-R
ATGGCGCCTGAGGACCACGAGGGGGCCACGTCTCTGCTGCAGAGTTTCGA
GCGCCGCTTCCTGGCGGCTCGCGCGCTGCCCTCTTTTCCCTGGCAGAGCC
TAGAAGAAAAACTAAGGGAGCCCTCAGGTTCTGAGCTGTTGCTGGCTATT
TTGCAGAAGCATGAGGCCGTACCCATGGAGCCTTTGGATGCACTGTATGA
GGCGCTGGCAGAAGTTCTGATGGCCAGAGAGTCCACCCAGTGCCACCGGA
GCTATTTGCTGATGTACTGTACTGCGGGGAAGTGACACTGTCACTGGTCA
GGGTCCTGAGGATGCTCACTGACTGCCAGAGGAAGAAGGCTCCTGACGTC
TATGTGGCCTATACGATCCGCAGCCAGGACACGGGCAAGCTGTTCATCAC
AGAGCTGGACCGCGCTGGGATACACTGGGAAGAGGTGGCCCCTCACACTG
GCAAACTGTTCCCTTATGAAGAGCATTCGGCCATCGTAATCCTGA-----
---------

>G3-M
ATGCCCGCTGCTTTCTCTCAAAGCTCATCAAAAAGCCTTCAG------GA
AACTCAGTTACACTCTCTGAGAGCACTGCCATCG----------------
--------------------------------------------------
------------------TGTCCCATGGCACCACAGGCTTGGTTACATGG
GACGCTGCTCTCTACCTGGCAGAATGGGCCATTGAGAACCCAGCAGCCTT
CACTGACA--GATGTACTGTACTGCTGGGAGATGACACTGTCACTGGTCA
GGGTCCTGAAGATGCTCGAGGACTGCCAGAGGAAGAGCGCTCCTGATGTC
TATGTAGCCTATACTATCCGCAGCCAGGACACAGGCAAGCTGTTCATCGA
AGAGCTAGACCGTGCTGGAATCTACTGGGAAGAGGTGCCCCCTCACACTG
GCAAACTGTTCCCTTACGAAGAGCATTCAGCCATCGTAATCCTGAAGCTG
GTGCTGACC
#---------------------------------------
#---------------------------------------

#=======================================
#
# Aligned_sequences: 2
# 1: G1-H2
# 2: G2-M
# Matrix: /home/BLOSUM62.txt
# GapOpen_penalty: -11.0
# GapExtend_penalty: -1.0
# FSopen_penalty: -30.0
# FSextend_penalty: -0.2
# Execution_time: 233.69294095
#
# Length:         528
# Identity NT:    216/528 40.9%
# Identity AA:    348/1056 33.0%
# Gapopen:        8/528 1.5%
# Gaps:           96/528 18.2%
# FSopen:         0/528 0.0%
# FrameShift:     0/528 0.0%
# Score: 121.0
#
#
#=======================================

>G1-H2
ATGGCGCCCGAGGAGAACGCGGGGACCGAACTCTTGCTGCAGGGTTTTGA
GCGCCGCTTCCTGGCGGTGCGCACACTGCGCTCCTTCCCCTGGCAGAGCT
TAGAGGCAAAGTTAAGAGACTCATCAGATTCTGAGCTGCTGCGGGATATT
TTGCAGAAG------------CACGAGGCTGTCCACACGGAGCCTTTGGA
CAAACTGTACGAGGTGCTCACGGAGACTCTGATGGCCAAGGAGTCCACCC
AGGGCCACCGGAGCTATTTGCTGACGTGCTGTATTGCCCAGAAGCCATCG
------TGTCGCTGGTCGGGGTCCTGCAGAGGCTGGCTGCCTGCCGGGAG
CACAAGCGGGCTCCTGAGGTCTACGTGGCCTTTA------CCGTCCGCAA
CCCAGAGACGTGCCAGC------TGTTCACCACCGAGCTAGGCCGGGATG
GGATCAGATGGGAAGCGGAAGCTCATCATGACCAGAAACTGTTTCCCTAT
GGAGAGCACTTGGAGATGGCAATGCTGA

>G2-M
ATGGCGCCTGAGGACCACGAGGGGGCCACGTCTCTGCTGCAGAGTTTCGA
GCGCCGCTTCCTGGCGGCTCGCGCGCTGCCCTCCTTTCCCTGGCAGAGCC
TAGAAGAAAAACTAAAGGACCCCTCGGGTTCTGAGCTGTTGCTGGCTATT
CTGCAGAAGACTGTGAAGCACCCTGTGTGTGTGCAGCACGGACCTTCTGT
GAAGTATGCCCGCTGCTTTCTCTCAAAGCTCATCAAAAAGCCTTCAGGAA
ACTCAGTTACACTCTCTGAGAGCACTGCCATCGTGTCCCATGGCACCACA
GGCTTGGTTACATGGGAC--------------------------------
----GCTGCTCTCTACCTGGCAGAATGGGCCATTGAGAACCCAGCAGCCT
TCACTGACAGATGTACTGTACTGCTGGGAGATGACACTGTCACTGGTCAG
GGTCCTGAAGATGCTCGAGGACTG---------------------CCAGA
GGAAGAG------CGCTCCTGATGT---
#---------------------------------------
#---------------------------------------

#=======================================
#
# Aligned_sequences: 2
# 1: G1-R
# 2: G3-H2
# Matrix: /home/BLOSUM62.txt
# GapOpen_penalty: -11.0
# GapExtend_penalty: -1.0
# FSopen_penalty: -30.0
# FSextend_penalty: -0.2
# Execution_time: 233.12371707
#
# Length:         513
# Identity NT:    230/513 44.8%
# Identity AA:    297/1026 28.9%
# Gapopen:        7/513 1.4%
# Gaps:           111/513 21.6%
# FSopen:         2/513 0.4%
# FrameShift:     219/513 42.7%
# Score: -11.3
#
#
#=======================================

>G1-R
ATGGCGCCTGAGGACCACGAGGGGGCCACGTCTCTGCTGCAGAGTTTCGA
GCGCCGCTTCCTGGCGGCTCGCGCGCTGCCCTCTTTTCCCTGGCAGAGCC
TAGAAGAAAAACTAAGGGAGCCCTCAGGTTCTGAGCTGTTGCTGGCTATT
TTGCAGAAGCATGAGGCCGTACCCATGGAGCCTTTGGATGCACTGTATGA
GGCGCTGGCAGAAGTTCTGATGGCCAGAGAGTCCACCCAGTGCCACCGGA
GCTATTTG-CTGATGTACTGTACTGCGGGGAAGTGACACTGTCACTGGTC
AGGGTCCTGAGGATGCTCACTGACTGCCAGAGGAAGAAG---GCTCCTGA
CGTCTATGTGGCCTATACGATCCGCAGCCAGGACACGGGCAAGCTGTTCA
TCACAGAGCTGGACCGCGCTGGGATACACTGGGAAGAGGTGGCCCCTCAC
ACTGGCAAACTGTTCCCTTATGAAGAGCATT--CGGCCATCG--------
----TAATCCTGA

>G3-H2
ATGCCTGGTGCTTTCTCTCAGAACTCATCAAAAAGTCCTCAG------GA
GGCTCAGTCACACTCTCCAAGAGCACAGCCATCATCTCCC----------
--------------------------------------------------
---------------ACGGTACCA------------CAGGCCTGGTCACA
TGGGATGCCGCCCTCTACCTTGCAGAATGGGCCATCGAGAACCCGGCAGC
CTTCATTAACAGACGTGCTGTATTGCCCAGAAGCCATCGTGTCGCTGGTC
GGGGTCCTGCAGAGGCTGGCTGCCTGCCGGGAGCACAAGCGGGCTCCTGA
GGTCTACGTGGCCTTTACCGTCCGCAACCCAGAGACGTGCCAGCTGTTCA
CCACCGAGCTAGGCCGGGATGGGATCAGATGGGAAGCGGAAGCTCATCAT
GACCAGAAACTGTTTCCCTATGGAGAGCACTTGGAGATGGCAATGCTGAA
CCTCACACTGTAG
#---------------------------------------
#---------------------------------------

#=======================================
#
# Aligned_sequences: 2
# 1: G1-R
# 2: G2-Co
# Matrix: /home/BLOSUM62.txt
# GapOpen_penalty: -11.0
# GapExtend_penalty: -1.0
# FSopen_penalty: -30.0
# FSextend_penalty: -0.2
# Execution_time: 233.391170025
#
# Length:         522
# Identity NT:    224/522 42.9%
# Identity AA:    366/1044 35.1%
# Gapopen:        7/522 1.3%
# Gaps:           84/522 16.1%
# FSopen:         0/522 0.0%
# FrameShift:     0/522 0.0%
# Score: 149.0
#
#
#=======================================

>G1-R
ATGGCGCCTGAGGACCACGAGGGGGCCACGTCTCTGCTGCAGAGTTTCGA
GCGCCGCTTCCTGGCGGCTCGCGCGCTGCCCTCTTTTCCCTGGCAGAGCC
TAGAAGAAAAACTAAGGGAGCCCTCAGGTTCTGAGCTGTTGCTGGCTATT
TTGCAG---------AAGCATGAGGCCGTACCCATGGAGCCTTTGGATGC
ACTGTATGAGGCG------CTGGCAGAAGTTCTGATGGCCAGAGAGTCC-
--------ACCCAGTGCCACCGGAGCTATTTGCTGATGTACTGTACTGCG
GGGAAGTGACACTGTCACTGGTCAGGGTCCTGAGGATGCTCACTGACTGC
CAGAGGAAGAAGGCTCCTGACGTCTATGTGGCCTATACGATCCGCAGCCA
GGACACGGGCAAGCTGTTCATCACAGAGCTGGACCGCGCTGGGATACACT
GGGAAGAGGTGGCCCCTC---ACACTGGCAAACTGTTCCCTTATGAAGAG
CATTCGGCCATCGTAATCCTGA

>G2-Co
ATGGCGCAGGAGGAGAGAGCGGATGCCGCGCGCCTGCTGCGGGGTTTCGA
GCGCCGCTTCTTGGCGGCGCGCGCCCTGCGCTCCTTTCCCTGGCAGAGCC
TAGAAGAGAAACTAAGGGACTCGTCAGGCTCCGAGCTGCTGCTGGATATT
TTGCAGAAGACCGTGAAGCACCCTCTGTGCGTGAAGCACCCACCATCAGT
GAAGTATTCCCGGAGCTTTCTCTCTGAGCTCATCAGAAAGCCTTCAGGTG
ACTCGGTCACCCTCTGCGAGAGCACGGCCATCGTGTCTCATGGGACCACA
GGC---------------------------------------CTGGTCAC
GTGGAACGCCGCGCTCTACCTGGCCGAGTGGGCCGTGGAGAACCCAGCGG
TCTTCGCTCACAGTCTAAGCGGTATACCCCCGCGGGCC---CAGCTGGCG
GGCGGGAGGGGCCCTGTCCCCACAGGAAGGAAACCAGAAGTCTGGGGCAG
AGTCAGG---------------
#---------------------------------------
#---------------------------------------

#=======================================
#
# Aligned_sequences: 2
# 1: G1-Ch
# 2: G2-M
# Matrix: /home/BLOSUM62.txt
# GapOpen_penalty: -11.0
# GapExtend_penalty: -1.0
# FSopen_penalty: -30.0
# FSextend_penalty: -0.2
# Execution_time: 234.159051895
#
# Length:         516
# Identity NT:    220/516 42.6%
# Identity AA:    354/1032 34.3%
# Gapopen:        6/516 1.2%
# Gaps:           72/516 14.0%
# FSopen:         0/516 0.0%
# FrameShift:     0/516 0.0%
# Score: 133.0
#
#
#=======================================

>G1-Ch
ATGGCGCCCGAGGAGAACGCGGGGAGCGAACTCTTGCTGCAGAGTTTCAA
GCGCCGCTTCCTGGCGGCGCGCGCCCTGCGCTCCTTCCCCTGGCAGAGCT
TAGAAGCAAAGTTAAGTGACCCATCAGATTCTGAGCTTCTGTGGGATATT
TTGCAGAAG------------CACGAGGCTGTCCACACAGAGCCTTTGGA
CGAGCTGTACAAGGCGTTGGCGGAGACCCTGATGGCCAAGGAGTCCACCC
AGGGCCACCGGAGCTATTTGCTGATGTGCTGTATTGCCCAGAAGCCATCG
TGTCGCTGGTCGGGGTCCTGCAGAGGCTGGCTGCCTGCCGGGAGCACCAG
CGGGCTCCTCAAGTCTACATGGCCCTTACCGTCCGCAACCCAGAGACGTG
CCAGC------TGTTCACCACCGAGCTATGCTGGACTGGGATCAGATGGG
AAGCGGAAGCTCATCATGACCAGAAACTGTTTCCCTACAGAGAGCACTTG
GAGATGGCAATGCTGA

>G2-M
ATGGCGCCTGAGGACCACGAGGGGGCCACGTCTCTGCTGCAGAGTTTCGA
GCGCCGCTTCCTGGCGGCTCGCGCGCTGCCCTCCTTTCCCTGGCAGAGCC
TAGAAGAAAAACTAAAGGACCCCTCGGGTTCTGAGCTGTTGCTGGCTATT
CTGCAGAAGACTGTGAAGCACCCTGTGTGTGTGCAGCACGGACCTTCTGT
GAAGTATGCCCGCTGCTTTCTCTCAAAGCTCATCAAAAAGCCTTCAGGAA
ACTCA------------------------GTTACACTCTCTGAGAGCACT
GCCATCGTGTCCCATGGCACCACAGGCTTGGTTACATGGGACGCTGCTCT
CTACCTGGCAGAATGGGCCATTGAGAACCCAGCAGCCTTCACTGACAGAT
GTACTGTACTGCTGGGAGATGACACTGTCACTGGTCAGGGTCCTGAAGAT
GCTCGAGGACTG---------------------CCAGAGGAAGAG-----
-CGCTCCTGATGT---
#---------------------------------------
#---------------------------------------

#=======================================
#
# Aligned_sequences: 2
# 1: G1-M
# 2: G2-Ch
# Matrix: /home/BLOSUM62.txt
# GapOpen_penalty: -11.0
# GapExtend_penalty: -1.0
# FSopen_penalty: -30.0
# FSextend_penalty: -0.2
# Execution_time: 233.801748037
#
# Length:         513
# Identity NT:    226/513 44.1%
# Identity AA:    336/1026 32.7%
# Gapopen:        5/513 1.0%
# Gaps:           69/513 13.5%
# FSopen:         0/513 0.0%
# FrameShift:     0/513 0.0%
# Score: 128.0
#
#
#=======================================

>G1-M
ATGGCGCCTGAGGACCACGAGGGGGCCACGTCTCTGCTGCAGAGTTTCGA
GCGCCGCTTCCTGGCGGCTCGCGCGCTGCCCTCCTTTCCCTGGCAGAGCC
TAGAAGAAAAACTAAAGGACCCCTCGGGTTCTGAGCTGTTGCTGGCTATT
CTGCAG---------AGGCATGAGGCTGTACCCACGGAGCCTTTGGATGC
ACTGTATGAGGCGTTGGCAGAGGTTCTGATGACCCAAGAGTCCACCCAGT
GCCACCGGAGCTATTTGCTGATGTACTGTACTGCTGGGAGATGACACTGT
CACTGGTCAGGGTCCTGAAGATGCTCGAGGACTGCCAGAGGAAGAGCGCT
CCTGATGTCTATGTAGCCTATACTATCCGCAGCCAGGACA---------C
AGGCAAGCTGTTCATCGAAGAGCTGGACCGTGCTGGAATCTACTGGGAAG
AGGTGCCCCCTCACACTGGCAAACTGTTCCCTTACGAAGAGCATTCAGCC
ATCGTAATCCTGA

>G2-Ch
ATGGCGCCCGAGGAGAACGCGGGGAGCGAACTCTTGCTGCAGAGTTTCAA
GCGCCGCTTCCTGGCGGCGCGCGCCCTGCGCTCCTTCCCCTGGCAGAGCT
TAGAAGCAAAGTTAAGTGACCCATCAGATTCTGAGCTTCTGTGGGATATT
TTGCAGAAGAGACTGAAGCATCCTGTGTGTGTGAAGCACCCGCCGTCAGT
CAAGTAT------------------------------------GCCCGGT
GCTTTCTCTCAGTACTCATCAAAAAGCCCTCGGGAGGC------------
TCAGTCACACTCTCCAAGAGCACAGCCATCATCTCCCACGGCATCACAGT
CCTGGTCACATGGGATGCCACCCTCTACCTTGCAGAATGGGCCATCTAGA
ACCCAGCAGCCTTCACTGATAGATGTGCTGTATTGCCCAGAAGCCATCGT
GTCGCTGGTCGGGGTCCTGCAGAGGCTGGCTGCCTGCCGGGA---GCACC
AGCGGGCTCCTCA
#---------------------------------------
#---------------------------------------

#=======================================
#
# Aligned_sequences: 2
# 1: G1-H2
# 2: G3-Ch
# Matrix: /home/BLOSUM62.txt
# GapOpen_penalty: -11.0
# GapExtend_penalty: -1.0
# FSopen_penalty: -30.0
# FSextend_penalty: -0.2
# Execution_time: 234.144576073
#
# Length:         512
# Identity NT:    282/512 55.1%
# Identity AA:    501/1024 48.9%
# Gapopen:        4/512 0.8%
# Gaps:           106/512 20.7%
# FSopen:         1/512 0.2%
# FrameShift:     238/512 46.5%
# Score: 253.9
#
#
#=======================================

>G1-H2
ATGGCGCCCGAGGAGAACGCGGGGACCGAACTCTTGCTGCAGGGTTTTGA
GCGCCGCTTCCTGGCGGTGCGCACACTGCGCTCCTTCCCCTGGCAGAGCT
TAGAGGCAAAGTTAAGAGACTCATCAGATTCTGAGCTGCTGCGGGATATT
TTGCAGAAGCACGAGGCTGTCCACACGGAGCCTTTGGACAAACTGTACGA
GGTGCTCACGGAGACTCTGATGGCCAAGGAGTCCACCCAGGGCCACCGGA
GCTATTTGCTGACGTGCTGTATTGCCCAGAAGCCATCGTGTCGCTGGTCG
GGGTCCTGCAGAGGCTGGCTGCCTGCCGGGAGCACAAGCGGGCTCCTGAG
GTCTACGTGGCCTTTACCGTCCGCAACCCAGAGACGTGCCAGCTGTTCAC
CACCGAGCTAGGCCGGGATGGGATCAGATGGGAAGCGGAAGCTCATCATG
ACCAGAAACTGTTTCCCTATGGAGAGCACTTGGAGATGGCAATGCTGA--
------------

>G3-Ch
ATGCCC--------------------------------------------
----------------------------GGTGCTTTCTCTCAGTACTCAT
CAAAAAGCCCTCGGGAGGCTCAGTCACACTCTCCA---------------
---AGAGCACAGCCATCATCTCCCACGGCATCACAGTCCTGGTCACATGG
GATGCCACCCTCTACCTTGCAGAATGGGCCATCTAGAACCCAGCAGCCTT
CACTGATA--GATGTGCTGTATTGCCCAGAAGCCATCGTGTCGCTGGTCG
GGGTCCTGCAGAGGCTGGCTGCCTGCCGGGAGCACCAGCGGGCTCCTCAA
GTCTACATGGCCCTTACCGTCCGCAACCCAGAGACGTGCCAGCTGTTCAC
CACCGAGCTAGGCTGGACTGGGATCAGATGGGAAGCGGAAGCTCATCATG
ACCAGAAACTGTTTCCCTACAGAGAGCACTTGGAGATGGCAATGCTGAAC
CTCACACTGTAG
#---------------------------------------
#---------------------------------------

#=======================================
#
# Aligned_sequences: 2
# 1: G1-Co
# 2: G3-M
# Matrix: /home/BLOSUM62.txt
# GapOpen_penalty: -11.0
# GapExtend_penalty: -1.0
# FSopen_penalty: -30.0
# FSextend_penalty: -0.2
# Execution_time: 233.34564209
#
# Length:         512
# Identity NT:    216/512 42.2%
# Identity AA:    315/1024 30.8%
# Gapopen:        8/512 1.6%
# Gaps:           109/512 21.3%
# FSopen:         1/512 0.2%
# FrameShift:     157/512 30.7%
# Score: 7.2
#
#
#=======================================

>G1-Co
ATGGCGCAGGAGGAGAGAGCGGATGCCGCGCGCCTGCTGCGGGGTTTCGA
GCGCCGCTTCTTGGCGGCGCGCGCCCTGCGCTCCTTTCCCTGGCAGAGCC
TAGAAGAGAAACTAAGGGACTCGTCAGGCTCCGAGCTGCTGCTGGATATT
TTGCAGAAGCACGAGGCTGTCCACACGGAGCCGTTGGACGAGCTGTACCA
GGCGCTGGCCGAGGTCCTGACGGCCGAGGACCCCACCCACTGCCACCGGA
GCTATCTGCTGACGTGCTGTATTGTCCTGAAACGGTCCTCTCCCTGGTTG
GGGTCCTGCGGAAGCTCTCCACCTGCCGGAAGGACCAGCGGGCTCCTGAT
GCCTACATTGCCTTCACCATCCGCAACCCGGAGACGTGCCAGCTGTTCAC
CACGGAGCTGGGCCAGGCTGGGATCCCGTGGGAAGAGGTGCCTTGTCATG
ACCAGAAACTGTTTCCCTACGAAGAGCACTCGGAGATGGCGATTCTGA--
------------

>G3-M
ATGCCCGCTGCTTTCTCTCAAAGCTCATCAAAAAGCCTTCAG------GA
AACTCAGTTACACTCTCTGAGAGCACTGCCATCGTGTCCC---ATGGCAC
CACAGGCTTGGTTACATGGGACG---------------CTGCTCTCTACC
TGGCAG------------------AATGGGCCATTGAGAACCCAGCAGCC
TTCACTGACAGATGTACTG-------------------------------
--TACTGCTGGGAGATGACACTGTCACTGGTCAGGGTCCTGAAGATGCTC
GAGGACTGC------------------CAGAGGAAGAGC--GCTCCTGAT
GTCTATGTAGCCTATACTATCCGCAGCCAGGACACAGGCAAGCTGTTCAT
CGAAGAGCTAGACCGTGCTGGAATCTACTGGGAAGAGGTGCCCCCTCACA
CTGGCAAACTGTTCCCTTACGAAGAGCATTCAGCCATCGTAATCCTGAAG
CTGGTGCTGACC
#---------------------------------------
#---------------------------------------

#=======================================
#
# Aligned_sequences: 2
# 1: G1-Ch
# 2: G3-H2
# Matrix: /home/BLOSUM62.txt
# GapOpen_penalty: -11.0
# GapExtend_penalty: -1.0
# FSopen_penalty: -30.0
# FSextend_penalty: -0.2
# Execution_time: 234.51470685
#
# Length:         512
# Identity NT:    278/512 54.3%
# Identity AA:    513/1024 50.1%
# Gapopen:        6/512 1.2%
# Gaps:           106/512 20.7%
# FSopen:         1/512 0.2%
# FrameShift:     238/512 46.5%
# Score: 253.9
#
#
#=======================================

>G1-Ch
ATGGCGCCCGAGGAGAACGCGGGGAGCGAACTCTTGCTGCAGAGTTTCAA
GCGCCGCTTCCTGGCGGCGCGCGCCCTGCGCTCCTTCCCCTGGCAGAGCT
TAGAAGCAAAGTTAAGTGACCCATCAGATTCTGAGCTTCTGTGGGATATT
TTGCAGAAGCACGAGGCTGTCCACACAGAGCCTTTGGACGAGCTGTACAA
GGCGTTGGCGGAGACCCTGATGGCCAAGGAGTCCACCCAGGGCCACCGGA
GCTATTTGCTGATGTGCTGTATTGCCCAGAAGCCATCGTGTCGCTGGTCG
GGGTCCTGCAGAGGCTGGCTGCCTGCCGGGAGCACCAGCGGGCTCCTCAA
GTCTACATGGCCCTTACCGTCCGCAACCCAGAGACGTGCCAGCTGTTCAC
CACCGAGCTATGCTGGACTGGGATCAGATGGGAAGCGGAAGCTCATCATG
ACCAGAAACTGTTTCCCTACAGAGAGCACTTGGAGATGGCAATGCTGA--
------------

>G3-H2
ATGCCTGGTGCTTTCTCTCAGAACTCA-----------------------
----------------TCAAAAAGTCCTCAGGAGGCTCAGTCACACTCTC
CAAGAGCACAGCCATCATCTCCCACGGTACCACAG---GCCTGGTCA---
---------------------CATGGGATGCCG-----------------
-------CCCTCTACCTTGCAGAATGGGCCATCGAGAACCCGGCAGCCTT
CATTAACA--GACGTGCTGTATTGCCCAGAAGCCATCGTGTCGCTGGTCG
GGGTCCTGCAGAGGCTGGCTGCCTGCCGGGAGCACAAGCGGGCTCCTGAG
GTCTACGTGGCCTTTACCGTCCGCAACCCAGAGACGTGCCAGCTGTTCAC
CACCGAGCTAGGCCGGGATGGGATCAGATGGGAAGCGGAAGCTCATCATG
ACCAGAAACTGTTTCCCTATGGAGAGCACTTGGAGATGGCAATGCTGAAC
CTCACACTGTAG
#---------------------------------------
#---------------------------------------

#=======================================
#
# Aligned_sequences: 2
# 1: G1-H3
# 2: B2-202
# Matrix: /home/BLOSUM62.txt
# GapOpen_penalty: -11.0
# GapExtend_penalty: -1.0
# FSopen_penalty: -30.0
# FSextend_penalty: -0.2
# Execution_time: 234.315095901
#
# Length:         512
# Identity NT:    296/512 57.8%
# Identity AA:    540/1024 52.7%
# Gapopen:        4/512 0.8%
# Gaps:           106/512 20.7%
# FSopen:         1/512 0.2%
# FrameShift:     238/512 46.5%
# Score: 286.9
#
#
#=======================================

>G1-H3
ATGGCGCCCGAGGAGAACGCGGGGACCGAACTCTTGCTGCAGGGTTTTGA
GCGCCGCTTCCTGGCGGTGCGCACACTGCGCTCCTTCCCCTGGCAGAGCT
TAGAGGCAAAGTTAAGAGACTCATCAGATTCTGAGCTGCTGCGGGATATT
TTGCAGAAGCACGAGGCTGTCCACACGGAGCCTTTGGACAAACTGTACGA
GGTGCTCGCGGAGACTCTGATGGCCAAGGAGTCCACCCAGGGCCACCGGA
GCTATTTGCTGACGTGCTGTATTGCCCAGAAGCCATCGTGTCGCTGGTCG
GGGTCCTGCAGAGGCTGGCTGCCTGCCGGGAGCACAAGCGGGCTCCTGAG
GTCTACGTGGCCTTTACCGTCCGCAACCCAGAGACATGCCAGCTGTTCAC
CACCGAGCTAGGCCGGGATGGGATCAGATGGGAAGCGGAAGCTCATCATG
ACCAGAAACTGTTTCCCTATGGAGAGCACTTGGAGATGGCAATGCTGA--
------------

>B2-202
ATGCCT--------------------------------------------
----------------------------GGTGCTTTCTCTCAGAACTCAT
CAAAAAGTCCTCAGGAGGCTCAGTCACACTCTCCA---------------
---AGAGCACAGCCATCATCTCCCACGGTACCACAGGCCTGGTCACATGG
GATGCCGCCCTCTACCTTGCAGAATGGGCCATCGAGAACCCGGCAGCCTT
CATTAACA--GACGTGCTGTATTGCCCAGAAGCCATCGTGTCGCTGGTCG
GGGTCCTGCAGAGGCTGGCTGCCTGCCGGGAGCACAAGCGGGCTCCTGAG
GTCTACGTGGCCTTTACCGTCCGCAACCCAGAGACATGCCAGCTGTTCAC
CACCGAGCTAGGCCGGGATGGGATCAGATGGGAAGCGGAAGCTCATCATG
ACCAGAAACTGTTTCCCTATGGAGAGCACTTGGAGATGGCAATGCTGAAC
CTCACACTGTAG
#---------------------------------------
#---------------------------------------

#=======================================
#
# Aligned_sequences: 2
# 1: G1-H2
# 2: G2-R
# Matrix: /home/BLOSUM62.txt
# GapOpen_penalty: -11.0
# GapExtend_penalty: -1.0
# FSopen_penalty: -30.0
# FSextend_penalty: -0.2
# Execution_time: 234.682030201
#
# Length:         528
# Identity NT:    217/528 41.1%
# Identity AA:    330/1056 31.3%
# Gapopen:        7/528 1.3%
# Gaps:           96/528 18.2%
# FSopen:         0/528 0.0%
# FrameShift:     0/528 0.0%
# Score: 107.0
#
#
#=======================================

>G1-H2
ATGGCGCCCGAGGAGAACGCGGGGACCGAACTCTTGCTGCAGGGTTTTGA
GCGCCGCTTCCTGGCGGTGCGCACACTGCGCTCCTTCCCCTGGCAGAGCT
TAGAGGCAAAGTTAAGAGACTCATCAGATTCTGAGCTGCTGCGGGATATT
TTGCAGAAG------------CACGAGGCTGTCCACACGGAGCCTTTGGA
CAAACTGTACGAGGTGCTCACGGAGACTCTGATGGCCAAGGAGTCCACCC
AGGGCCACCGGAGCTATTTGCTGACGTGCTGTATTGCCCAGAAGCCATCG
------TGTCGCTGGTCGGGGTCCTGCAGAGGCTGGCTGCCTGCCGGGAG
CACAAGCGGGCTCCTGAGGTCTACGTGGCCTTTA------CCGTCCGCAA
CCCAGAGACGTGCCAGCTGT------TCACCACCGAGCTAGGCCGGGATG
GGATCAGATGGGAAGCGGAAGCTCATCATGACCAGAAACTGTTTCCCTAT
GGAGAGCACTTGGAGATGGCAATGCTGA

>G2-R
ATGGCGCCTGAGGACCACGAGGGGGCCACGTCTCTGCTGCAGAGTTTCGA
GCGCCGCTTCCTGGCGGCTCGCGCGCTGCCCTCTTTTCCCTGGCAGAGCC
TAGAAGAAAAACTAAGGGAGCCCTCAGGTTCTGAGCTGTTGCTGGCTATT
TTGCAGAAGACTGTGAAGCACCCTGTGTGTGTCCAGCATGGGCCCTCTCT
GAAGTATTCCCGCTGCTTTCTCTCGAAGCTCATCAAAAAGCCTTCAGGAG
ACTCAGTCACACTCTCTGAGAGCACAGCCATCGTGTCCCATGGCACCACA
GGCTTGGTTACATGGGAC--------------------------------
----GCTGCTCTCTACCTGGCAGAATGGGCCATCGAGAACCCAGCAGCCT
TCACTGACAGATGTACTGTACTGCGGGGAAGTGACACTGTCACTGGTCAG
GGTCCTGAGGATGCTCACTGACTGCCA------------------GAGGA
AGAAGGCTCCTGACGT------------
#---------------------------------------
#---------------------------------------

#=======================================
#
# Aligned_sequences: 2
# 1: G1-M
# 2: G3-H2
# Matrix: /home/BLOSUM62.txt
# GapOpen_penalty: -11.0
# GapExtend_penalty: -1.0
# FSopen_penalty: -30.0
# FSextend_penalty: -0.2
# Execution_time: 234.433449984
#
# Length:         512
# Identity NT:    215/512 42.0%
# Identity AA:    285/1024 27.8%
# Gapopen:        6/512 1.2%
# Gaps:           109/512 21.3%
# FSopen:         2/512 0.4%
# FrameShift:     217/512 42.4%
# Score: -34.6
#
#
#=======================================

>G1-M
ATGGCGCCTGAGGACCACGAGGGGGCCACGTCTCTGCTGCAGAGTTTCGA
GCGCCGCTTCCTGGCGGCTCGCGCGCTGCCCTCCTTTCCCTGGCAGAGCC
TAGAAGAAAAACTAAAGGACCCCTCGGGTTCTGAGCTGTTGCTGGCTATT
CTGCAGAGGCATGAGGCTGTACCCACGGAGCCTTTGGATGCACTGTATGA
GGCGTTGGCAGAGGTTCTGATGACCCAAGAGTCCACCCAGTGCCACCGGA
GCTATTTGCTGATGTACTGTACTGCTGGGAGATGACACTGTCACTGGTCA
GGGTCCTGAAGATGCTCGAGGACTGCCAGAGG---AAGAGCGCTCCTGAT
GTCTATGTAGCCTATACTATCCGCAGCCAGGACACAGGCAAGCTGTTCAT
CGAAGAGCTGGACCGTGCTGGAATCTACTGGGAAGAGGTGCCCCCTCACA
CTGGCAAACTGTTCCCTTACGAAGAGCATT--CAGCCATCG---------
---TAATCCTGA

>G3-H2
ATGCCTGGTGCTTTCTCTCAGAACTCATCAAAAAGTCCTCAG------GA
GGCTCAGTCACACTCTCCAAGAGCACAGCCATCA----------------
--------------------------------------------------
------------------TCTCCCACGGTACCACAGGCCTGGTCACATGG
GATGCCGCCCTCTACCTTGCAGAATGGGCCATCGAGAACCCGGCAGCCTT
CATTAACA--GACGTGCTGTATTGCCCAGAAGCCATCGTGTCGCTGGTCG
GGGTCCTGCAGAGGCTGGCTGCCTGCCGGGAGCACAAGCGGGCTCCTGAG
GTCTACGTGGCCTTTACCGTCCGCAACCCAGAGACGTGCCAGCTGTTCAC
CACCGAGCTAGGCCGGGATGGGATCAGATGGGAAGCGGAAGCTCATCATG
ACCAGAAACTGTTTCCCTATGGAGAGCACTTGGAGATGGCAATGCTGAAC
CTCACACTGTAG
#---------------------------------------
#---------------------------------------

#=======================================
#
# Aligned_sequences: 2
# 1: G1-H3
# 2: G3-Ch
# Matrix: /home/BLOSUM62.txt
# GapOpen_penalty: -11.0
# GapExtend_penalty: -1.0
# FSopen_penalty: -30.0
# FSextend_penalty: -0.2
# Execution_time: 234.738528967
#
# Length:         512
# Identity NT:    281/512 54.9%
# Identity AA:    498/1024 48.6%
# Gapopen:        4/512 0.8%
# Gaps:           106/512 20.7%
# FSopen:         1/512 0.2%
# FrameShift:     238/512 46.5%
# Score: 251.4
#
#
#=======================================

>G1-H3
ATGGCGCCCGAGGAGAACGCGGGGACCGAACTCTTGCTGCAGGGTTTTGA
GCGCCGCTTCCTGGCGGTGCGCACACTGCGCTCCTTCCCCTGGCAGAGCT
TAGAGGCAAAGTTAAGAGACTCATCAGATTCTGAGCTGCTGCGGGATATT
TTGCAGAAGCACGAGGCTGTCCACACGGAGCCTTTGGACAAACTGTACGA
GGTGCTCGCGGAGACTCTGATGGCCAAGGAGTCCACCCAGGGCCACCGGA
GCTATTTGCTGACGTGCTGTATTGCCCAGAAGCCATCGTGTCGCTGGTCG
GGGTCCTGCAGAGGCTGGCTGCCTGCCGGGAGCACAAGCGGGCTCCTGAG
GTCTACGTGGCCTTTACCGTCCGCAACCCAGAGACATGCCAGCTGTTCAC
CACCGAGCTAGGCCGGGATGGGATCAGATGGGAAGCGGAAGCTCATCATG
ACCAGAAACTGTTTCCCTATGGAGAGCACTTGGAGATGGCAATGCTGA--
------------

>G3-Ch
ATGCCC--------------------------------------------
----------------------------GGTGCTTTCTCTCAGTACTCAT
CAAAAAGCCCTCGGGAGGCTCAGTCACACTCTCCA---------------
---AGAGCACAGCCATCATCTCCCACGGCATCACAGTCCTGGTCACATGG
GATGCCACCCTCTACCTTGCAGAATGGGCCATCTAGAACCCAGCAGCCTT
CACTGATA--GATGTGCTGTATTGCCCAGAAGCCATCGTGTCGCTGGTCG
GGGTCCTGCAGAGGCTGGCTGCCTGCCGGGAGCACCAGCGGGCTCCTCAA
GTCTACATGGCCCTTACCGTCCGCAACCCAGAGACGTGCCAGCTGTTCAC
CACCGAGCTAGGCTGGACTGGGATCAGATGGGAAGCGGAAGCTCATCATG
ACCAGAAACTGTTTCCCTACAGAGAGCACTTGGAGATGGCAATGCTGAAC
CTCACACTGTAG
#---------------------------------------
#---------------------------------------

#=======================================
#
# Aligned_sequences: 2
# 1: C1-002
# 2: G3-H2
# Matrix: /home/BLOSUM62.txt
# GapOpen_penalty: -11.0
# GapExtend_penalty: -1.0
# FSopen_penalty: -30.0
# FSextend_penalty: -0.2
# Execution_time: 235.17553091
#
# Length:         512
# Identity NT:    275/512 53.7%
# Identity AA:    492/1024 48.0%
# Gapopen:        4/512 0.8%
# Gaps:           106/512 20.7%
# FSopen:         1/512 0.2%
# FrameShift:     238/512 46.5%
# Score: 227.9
#
#
#=======================================

>C1-002
ATGGCGCCCGAGGAGAACGCGGGGAGCGAACTCTTGCTGCAGAGTTTCAA
GCGCCGCTTCCTGGCAGCGCGCGCCCTGCGCTCCTTCCGCTGGCAGAGCT
TAGAAGCAAAGTTAAGAGACTCATCAGATTCTGAGCTGCTGCGGGATATT
TTGCAGAAGCACGAGGCTGTCCACACAGAGCCTTTGGATGAGCTGTACGA
GGTGCTGGTGGAGACCCTGATGGCCAAGGAGTCCACCCAGGGCCACCGGA
GCTATTTGCTGACGTGCTGTATTGCCCAGAAGCCATCGTGTCGCTGGTCG
GGGTCCTGCGGAGGCTGGCTGCCTGCCGGGAGCACCAGCGGGCTCCTCAA
TTCTACATGGCCCTTACCGTCTGCAACCCAGAGATGTGCCAGCTGTTCAC
CACCGAGCTATGCTGGACTGGGATCAGATGGGAAGCGGAAGCTCATCATG
ACCAGAAACTGTTTCCCTACAGAGAGCACTTGGAGATGGCAAAGCTGA--
------------

>G3-H2
ATGCCTGGTGCTTTCTCTCAGAACTCATCAAAAAGTCCTCAGGAGGCT--
-------------------------------------------CAGTCAC
ACTCTCCAAGAGCACAGCCATCATCTCCC---------------------
------------------------ACGGTACCACAGGCCTGGTCACATGG
GATGCCGCCCTCTACCTTGCAGAATGGGCCATCGAGAACCCGGCAGCCTT
CATTAACA--GACGTGCTGTATTGCCCAGAAGCCATCGTGTCGCTGGTCG
GGGTCCTGCAGAGGCTGGCTGCCTGCCGGGAGCACAAGCGGGCTCCTGAG
GTCTACGTGGCCTTTACCGTCCGCAACCCAGAGACGTGCCAGCTGTTCAC
CACCGAGCTAGGCCGGGATGGGATCAGATGGGAAGCGGAAGCTCATCATG
ACCAGAAACTGTTTCCCTATGGAGAGCACTTGGAGATGGCAATGCTGAAC
CTCACACTGTAG
#---------------------------------------
#---------------------------------------

#=======================================
#
# Aligned_sequences: 2
# 1: G1-Ch
# 2: B2-202
# Matrix: /home/BLOSUM62.txt
# GapOpen_penalty: -11.0
# GapExtend_penalty: -1.0
# FSopen_penalty: -30.0
# FSextend_penalty: -0.2
# Execution_time: 235.328677893
#
# Length:         512
# Identity NT:    277/512 54.1%
# Identity AA:    510/1024 49.8%
# Gapopen:        6/512 1.2%
# Gaps:           106/512 20.7%
# FSopen:         1/512 0.2%
# FrameShift:     238/512 46.5%
# Score: 251.4
#
#
#=======================================

>G1-Ch
ATGGCGCCCGAGGAGAACGCGGGGAGCGAACTCTTGCTGCAGAGTTTCAA
GCGCCGCTTCCTGGCGGCGCGCGCCCTGCGCTCCTTCCCCTGGCAGAGCT
TAGAAGCAAAGTTAAGTGACCCATCAGATTCTGAGCTTCTGTGGGATATT
TTGCAGAAGCACGAGGCTGTCCACACAGAGCCTTTGGACGAGCTGTACAA
GGCGTTGGCGGAGACCCTGATGGCCAAGGAGTCCACCCAGGGCCACCGGA
GCTATTTGCTGATGTGCTGTATTGCCCAGAAGCCATCGTGTCGCTGGTCG
GGGTCCTGCAGAGGCTGGCTGCCTGCCGGGAGCACCAGCGGGCTCCTCAA
GTCTACATGGCCCTTACCGTCCGCAACCCAGAGACGTGCCAGCTGTTCAC
CACCGAGCTATGCTGGACTGGGATCAGATGGGAAGCGGAAGCTCATCATG
ACCAGAAACTGTTTCCCTACAGAGAGCACTTGGAGATGGCAATGCTGA--
------------

>B2-202
ATGCCTGGTGCTTTCTCTCAGAACTCA-----------------------
----------------TCAAAAAGTCCTCAGGAGGCTCAGTCACACTCTC
CAAGAGCACAGCCATCATCTCCCACGGTACCACAG---GCCTGGTCA---
---------------------CATGGGATGCCG-----------------
-------CCCTCTACCTTGCAGAATGGGCCATCGAGAACCCGGCAGCCTT
CATTAACA--GACGTGCTGTATTGCCCAGAAGCCATCGTGTCGCTGGTCG
GGGTCCTGCAGAGGCTGGCTGCCTGCCGGGAGCACAAGCGGGCTCCTGAG
GTCTACGTGGCCTTTACCGTCCGCAACCCAGAGACATGCCAGCTGTTCAC
CACCGAGCTAGGCCGGGATGGGATCAGATGGGAAGCGGAAGCTCATCATG
ACCAGAAACTGTTTCCCTATGGAGAGCACTTGGAGATGGCAATGCTGAAC
CTCACACTGTAG
#---------------------------------------
#---------------------------------------

#=======================================
#
# Aligned_sequences: 2
# 1: G2-M
# 2: G3-H1
# Matrix: /home/BLOSUM62.txt
# GapOpen_penalty: -11.0
# GapExtend_penalty: -1.0
# FSopen_penalty: -30.0
# FSextend_penalty: -0.2
# Execution_time: 234.132481098
#
# Length:         625
# Identity NT:    201/625 32.2%
# Identity AA:    345/1250 27.6%
# Gapopen:        4/625 0.6%
# Gaps:           368/625 58.9%
# FSopen:         1/625 0.2%
# FrameShift:     233/625 37.3%
# Score: 36.2
#
#
#=======================================

>G2-M
ATGGCGCCTGAGGACCACGAGGGGGCCACGTCTCTGCTGCAGAGTTTCGA
GCGCCGCTTCCTGGCGGCTCGCGCGCTGCCCTCCTTTCCCTGGCAGAGCC
TAGAAGAAAAACTAAAGGACCCCTCGGGTTCTGAGCTGTTGCTGGCTATT
CTGCAGAAGACTGTGAAGCACCCTGTGTGTGTGCAGCACGGACCTTCTGT
GAAGTATGCCCGCTGCTTTCTCTCAAAGCTCATCAAAAAGCCTTCAGGAA
ACTCAGTTACACTCTCTGAGAGCACTGCCATCGTGTCCCATGGCACCACA
GGCTTGGTTACATGGGACGCTGCTCTCTACCTGGCAGAATGGGCCATTGA
GAACCCAGCAGCCTTCACTGACAGATGTACTGTACTGCTGGGAGATGACA
CTGTCACTGGTCAGGGTCCTGAAGATGCTCGAGGACTGCCA-GAGGAAGA
GCGC------------------------TCCTGATGT-------------
--------------------------------------------------
--------------------------------------------------
-------------------------

>G3-H1
ATG-----------------------------------------------
--------------------------------------------------
--------------------------------------------------
--------------------------------------------------
--------CCCGGTGCTTTCTCTCAGAACTCATCAAAAAGCCCTCGGGAG
GCTCAGTCACACTCTCCAAGAGCACAGCCATCATCTCCCACGGCATCACA
GTCCTGGTCACATGGGATGCCGCCCTCTACCTTGCAGAATGGGCCATCGA
GAACCCAGCAGCCTTCACTGATAGACGTGCTGTATTGCCCAGAAGCCATC
GTGTCGCTGGTCGGGGTCCTGCGGAGGCTGGCTGCCTGCCGGGAGCACCA
GCGGGCTCCTCAATTCTACATGGCCCTTACCGTCTGCAACCCAGAGATGT
GCCAGCTGTTCACCACCGAGCTAGGCTGGACTGGGATCAGATGGGAAGCG
GAAGCTCATCATGACCAGAAACTGTTTCCCTACAGAGAGCACTTGGAGAT
GGCAAAGCTGAACCTCACACTGTAG
#---------------------------------------
#---------------------------------------

#=======================================
#
# Aligned_sequences: 2
# 1: G1-Ch
# 2: G3-Ch
# Matrix: /home/BLOSUM62.txt
# GapOpen_penalty: -11.0
# GapExtend_penalty: -1.0
# FSopen_penalty: -30.0
# FSextend_penalty: -0.2
# Execution_time: 236.257514
#
# Length:         512
# Identity NT:    292/512 57.0%
# Identity AA:    564/1024 55.1%
# Gapopen:        7/512 1.4%
# Gaps:           106/512 20.7%
# FSopen:         1/512 0.2%
# FrameShift:     238/512 46.5%
# Score: 293.4
#
#
#=======================================

>G1-Ch
ATGGCGCCCGAGGAGAACGCGGGGAGCGAACTCTTGCTGCAGAGTTTCAA
GCGCCGCTTCCTGGCGGCGCGCGCCCTGCGCTCCTTCCCCTGGCAGAGCT
TAGAAGCAAAGTTAAGTGACCCATCAGATTCTGAGCTTCTGTGGGATATT
TTGCAGAAGCACGAGGCTGTCCACACAGAGCCTTTGGACGAGCTGTACAA
GGCGTTGGCGGAGACCCTGATGGCCAAGGAGTCCACCCAGGGCCACCGGA
GCTATTTGCTGATGTGCTGTATTGCCCAGAAGCCATCGTGTCGCTGGTCG
GGGTCCTGCAGAGGCTGGCTGCCTGCCGGGAGCACCAGCGGGCTCCTCAA
GTCTACATGGCCCTTACCGTCCGCAACCCAGAGACGTGCCAGCTGTTCAC
CACCGAGCTATGCTGGACTGGGATCAGATGGGAAGCGGAAGCTCATCATG
ACCAGAAACTGTTTCCCTACAGAGAGCACTTGGAGATGGCAATGCTGA--
------------

>G3-Ch
ATG---------CCCGGTGCTTTCTCTCAG--------------------
----------TACTCATCAAAAAGCCCTCGGGAGGCTCAGTCACACTCTC
CAAGAGCACAGCCATCATCTCCCACGGCATCACAG---TCCTGGTCA---
---------------------CATGGGATGCCA-----------------
-------CCCTCTACCTTGCAGAATGGGCCATCTAGAACCCAGCAGCCTT
CACTGATA--GATGTGCTGTATTGCCCAGAAGCCATCGTGTCGCTGGTCG
GGGTCCTGCAGAGGCTGGCTGCCTGCCGGGAGCACCAGCGGGCTCCTCAA
GTCTACATGGCCCTTACCGTCCGCAACCCAGAGACGTGCCAGCTGTTCAC
CACCGAGCTAGGCTGGACTGGGATCAGATGGGAAGCGGAAGCTCATCATG
ACCAGAAACTGTTTCCCTACAGAGAGCACTTGGAGATGGCAATGCTGAAC
CTCACACTGTAG
#---------------------------------------
#---------------------------------------

#=======================================
#
# Aligned_sequences: 2
# 1: G1-Ch
# 2: G3-M
# Matrix: /home/BLOSUM62.txt
# GapOpen_penalty: -11.0
# GapExtend_penalty: -1.0
# FSopen_penalty: -30.0
# FSextend_penalty: -0.2
# Execution_time: 236.301474094
#
# Length:         512
# Identity NT:    214/512 41.8%
# Identity AA:    297/1024 29.0%
# Gapopen:        5/512 1.0%
# Gaps:           109/512 21.3%
# FSopen:         2/512 0.4%
# FrameShift:     235/512 45.9%
# Score: -35.5
#
#
#=======================================

>G1-Ch
ATGGCGCCCGAGGAGAACGCGGGGAGCGAACTCTTGCTGCAGAGTTTCAA
GCGCCGCTTCCTGGCGGCGCGCGCCCTGCGCTCCTTCCCCTGGCAGAGCT
TAGAAGCAAAGTTAAGTGACCCATCAGATTCTGAGCTTCTGTGGGATATT
TTGCAGAAGCACGAGGCTGTCCACACAGAGCCTTTGGACGAGCTGTACAA
GGCGTTGGCGGAGACCCTGATGGCCAAGGAGTCCACCCAGGGCCACCGGA
GCTATTTGCTGATGTGCTGTATTGCCCAGAAGCCATCGTGTCGCTGGTCG
GGGTCCTGCAGAGGCTGGCTGCCTGCCGGGAGCACCAGCGGGCTCCTCAA
GTCTACATGGCCCTTACCGTCCGCAACCCAGAGACGTGCCAGCTGTTCAC
CACCGAGCTATGCTGGACTGGGATCAGATGGGAAGCGGAAGCTCATCATG
ACCAGAAACTGTTTCCCTACAGAGAGCACTTGGAGATGGCAATGCTGA--
------------

>G3-M
ATGCCCGCTGCTTTCTCTCAAAGCTCATCAAAAAGCCTTCAGGAAACTCA
GTTACACTCTCTG------AGAGCACTGCCATCGTGTCCC----------
--------------------------------------------------
------------------------ATGGCACCACAGGCTTGGTTACATGG
GACGCTGCTCTCTACCTGGCAGAATGGGCCATTGAGAACCCAGCAGCCTT
CACTGACA--GATGTACTGTACTGCTGGGAGATGACACTGTCACTGGTCA
GGGTCCTGAAGATGCTCGAGGACTGCC---AGAGGAAGAGCGCTCCTGAT
GTCTATGTAGCCTATACTATCCGCAGCCAGGACACAGGCAAGCTGTTCAT
CGAAGAGCTAGACCGTGCTGGAATCTACTGGGAAGAGGTGCCCCCTCACA
CTGGCAAACTGTTCCCTTACGAAGAGCATTCAGCCATCGTAATCCTGAAG
CTGGTGCTGACC
#---------------------------------------
#---------------------------------------

#=======================================
#
# Aligned_sequences: 2
# 1: C1-002
# 2: G3-Co
# Matrix: /home/BLOSUM62.txt
# GapOpen_penalty: -11.0
# GapExtend_penalty: -1.0
# FSopen_penalty: -30.0
# FSextend_penalty: -0.2
# Execution_time: 236.465618849
#
# Length:         513
# Identity NT:    253/513 49.3%
# Identity AA:    414/1026 40.4%
# Gapopen:        6/513 1.2%
# Gaps:           108/513 21.1%
# FSopen:         1/513 0.2%
# FrameShift:     240/513 46.8%
# Score: 116.2
#
#
#=======================================

>C1-002
ATGGCGCCCGAGGAGAACGCGGGGAGCGAACTCTTGCTGCAGAGTTTCAA
GCGCCGCTTCCTGGCAGCGCGCGCCCTGCGCTCCTTCCGCTGGCAGAGCT
TAGAAGCAAAGTTAAGAGACTCATCAGATTCTGAGCTGCTGCGGGATATT
TTGCAGAAGCACGAGGCTGTCCACACAGAGCCTTTGGATGAGCTGTACGA
GGTGCTGGTGGAGACCCTGATGGCCAAGGAGTCCACCCAGGGCCACCGGA
GCTATTTG-CTGACGTGCTGTATTGCCCAGAAGCCATCGTGTCGCTGGTC
GGGGTCCTGCGGAGGCTGGCTGCCTGCCGGGAGCACCAGCGGGCTCCTCA
ATTCTACATGGCCCTTACCGTCTGCAACCCAGAGATGTGCCAGCTGTTCA
CCACCGAGCTATGCTGGACTGGGATCAGATGGGAAGCGGAAGCTCATCAT
GACCAGAAACTGTTTCCCTACAGAGAGCACTTGGAGATGGCAAAGCTGA-
-------------

>G3-Co
ATTCCCGGAGCTTTCTCTCTGAGCTCATCAGAAAGCCTTCAG------GT
GACTCGGTCACCCTCTGCGAGAGCA---CGGCCATCGTGTCTCATGGGAC
CACAGGCCTGGTCACGTGGAACGCCGCGCTCT------------------
------------------------ACCTGGCCG-----------------
-------------------------AGTGGGCCGTGGAGAACCCAGCGGT
CTTCGCTCACAGACGTGCTGTATTGTCCTGAAACGGTCCTCTCCCTGGTT
GGGGTCCTGCGGAAGCTCTCCACCTGCCGGAAGGACCAGCGGGCTCCTGA
TGCCTACATTGCCTTCACCATCCGCAACCCGGAGACGTGCCAGCTGTTCA
CCACGGAGCTGGGCCAGGCTGGGATCCCGTGGGAAGAGGTGCCTTGTCAT
GACCAGAAACTGTTTCCCTACGAAGAGCACTCGGAGATGGCGATTCTGAA
ACTAACGCTGTAG
#---------------------------------------
#---------------------------------------

#=======================================
#
# Aligned_sequences: 2
# 1: G1-H3
# 2: G3-Co
# Matrix: /home/BLOSUM62.txt
# GapOpen_penalty: -11.0
# GapExtend_penalty: -1.0
# FSopen_penalty: -30.0
# FSextend_penalty: -0.2
# Execution_time: 236.135856867
#
# Length:         513
# Identity NT:    244/513 47.6%
# Identity AA:    375/1026 36.5%
# Gapopen:        5/513 1.0%
# Gaps:           108/513 21.1%
# FSopen:         1/513 0.2%
# FrameShift:     240/513 46.8%
# Score: 116.2
#
#
#=======================================

>G1-H3
ATGGCGCCCGAGGAGAACGCGGGGACCGAACTCTTGCTGCAGGGTTTTGA
GCGCCGCTTCCTGGCGGTGCGCACACTGCGCTCCTTCCCCTGGCAGAGCT
TAGAGGCAAAGTTAAGAGACTCATCAGATTCTGAGCTGCTGCGGGATATT
TTGCAGAAGCACGAGGCTGTCCACACGGAGCCTTTGGACAAACTGTACGA
GGTGCTCGCGGAGACTCTGATGGCCAAGGAGTCCACCCAGGGCCACCGGA
GCTATTTG-CTGACGTGCTGTATTGCCCAGAAGCCATCGTGTCGCTGGTC
GGGGTCCTGCAGAGGCTGGCTGCCTGCCGGGAGCACAAGCGGGCTCCTGA
GGTCTACGTGGCCTTTACCGTCCGCAACCCAGAGACATGCCAGCTGTTCA
CCACCGAGCTAGGCCGGGATGGGATCAGATGGGAAGCGGAAGCTCATCAT
GACCAGAAACTGTTTCCCTATGGAGAGCACTTGGAGATGGCAATGCTGA-
-------------

>G3-Co
ATTCCCGGAGCTTTCTCTCTGAGCTCATCAGAAAGCCTTCAG--------
-------------------------------------GTGACTCGGTCAC
CCTCTGCGAGAGCACGGCCATCGTGT---------------------CTC
ATGGGACCACAGGCCTGGTCACGTGGAACGCCG-----------------
----------CGCTCTACCTGGCCGAGTGGGCCGTGGAGAACCCAGCGGT
CTTCGCTCACAGACGTGCTGTATTGTCCTGAAACGGTCCTCTCCCTGGTT
GGGGTCCTGCGGAAGCTCTCCACCTGCCGGAAGGACCAGCGGGCTCCTGA
TGCCTACATTGCCTTCACCATCCGCAACCCGGAGACGTGCCAGCTGTTCA
CCACGGAGCTGGGCCAGGCTGGGATCCCGTGGGAAGAGGTGCCTTGTCAT
GACCAGAAACTGTTTCCCTACGAAGAGCACTCGGAGATGGCGATTCTGAA
ACTAACGCTGTAG
#---------------------------------------
#---------------------------------------

#=======================================
#
# Aligned_sequences: 2
# 1: G1-H3
# 2: G3-H2
# Matrix: /home/BLOSUM62.txt
# GapOpen_penalty: -11.0
# GapExtend_penalty: -1.0
# FSopen_penalty: -30.0
# FSextend_penalty: -0.2
# Execution_time: 236.213932991
#
# Length:         512
# Identity NT:    295/512 57.6%
# Identity AA:    537/1024 52.4%
# Gapopen:        4/512 0.8%
# Gaps:           106/512 20.7%
# FSopen:         1/512 0.2%
# FrameShift:     238/512 46.5%
# Score: 282.9
#
#
#=======================================

>G1-H3
ATGGCGCCCGAGGAGAACGCGGGGACCGAACTCTTGCTGCAGGGTTTTGA
GCGCCGCTTCCTGGCGGTGCGCACACTGCGCTCCTTCCCCTGGCAGAGCT
TAGAGGCAAAGTTAAGAGACTCATCAGATTCTGAGCTGCTGCGGGATATT
TTGCAGAAGCACGAGGCTGTCCACACGGAGCCTTTGGACAAACTGTACGA
GGTGCTCGCGGAGACTCTGATGGCCAAGGAGTCCACCCAGGGCCACCGGA
GCTATTTGCTGACGTGCTGTATTGCCCAGAAGCCATCGTGTCGCTGGTCG
GGGTCCTGCAGAGGCTGGCTGCCTGCCGGGAGCACAAGCGGGCTCCTGAG
GTCTACGTGGCCTTTACCGTCCGCAACCCAGAGACATGCCAGCTGTTCAC
CACCGAGCTAGGCCGGGATGGGATCAGATGGGAAGCGGAAGCTCATCATG
ACCAGAAACTGTTTCCCTATGGAGAGCACTTGGAGATGGCAATGCTGA--
------------

>G3-H2
ATGCCT--------------------------------------------
----------------------------GGTGCTTTCTCTCAGAACTCAT
CAAAAAGTCCTCAGGAGGCTCAGTCACACTCTCCA---------------
---AGAGCACAGCCATCATCTCCCACGGTACCACAGGCCTGGTCACATGG
GATGCCGCCCTCTACCTTGCAGAATGGGCCATCGAGAACCCGGCAGCCTT
CATTAACA--GACGTGCTGTATTGCCCAGAAGCCATCGTGTCGCTGGTCG
GGGTCCTGCAGAGGCTGGCTGCCTGCCGGGAGCACAAGCGGGCTCCTGAG
GTCTACGTGGCCTTTACCGTCCGCAACCCAGAGACGTGCCAGCTGTTCAC
CACCGAGCTAGGCCGGGATGGGATCAGATGGGAAGCGGAAGCTCATCATG
ACCAGAAACTGTTTCCCTATGGAGAGCACTTGGAGATGGCAATGCTGAAC
CTCACACTGTAG
#---------------------------------------
#---------------------------------------

#=======================================
#
# Aligned_sequences: 2
# 1: G2-M
# 2: G3-R
# Matrix: /home/BLOSUM62.txt
# GapOpen_penalty: -11.0
# GapExtend_penalty: -1.0
# FSopen_penalty: -30.0
# FSextend_penalty: -0.2
# Execution_time: 234.305785894
#
# Length:         622
# Identity NT:    241/622 38.7%
# Identity AA:    456/1244 36.7%
# Gapopen:        2/622 0.3%
# Gaps:           365/622 58.7%
# FSopen:         1/622 0.2%
# FrameShift:     254/622 40.8%
# Score: 155.9
#
#
#=======================================

>G2-M
ATGGCGCCTGAGGACCACGAGGGGGCCACGTCTCTGCTGCAGAGTTTCGA
GCGCCGCTTCCTGGCGGCTCGCGCGCTGCCCTCCTTTCCCTGGCAGAGCC
TAGAAGAAAAACTAAAGGACCCCTCGGGTTCTGAGCTGTTGCTGGCTATT
CTGCAGAAGACTGTGAAGCACCCTGTGTGTGTGCAGCACGGACCTTCTGT
GAAGTATGCCCGCTGCTTTCTCTCAAAGCTCATCAAAAAGCCTTCAGGAA
ACTCAGTTACACTCTCTGAGAGCACTGCCATCGTGTCCCATGGCACCACA
GGCTTGGTTACATGGGACGCTGCTCTCTACCTGGCAGAATGGGCCATTGA
GAACCCAGCAGCCTTCACTGACAGATGTACTGTACTGCTGGGAGATGACA
CTGTCACTGGTCAGGGTCCTGAAGATGCTCGAGGACTGCCAGAGGAAGAG
CGCTCCTGATGT--------------------------------------
--------------------------------------------------
--------------------------------------------------
----------------------

>G3-R
ATT-----------------------------------------------
--------------------------------------------------
--------------------------------------------------
--------------------------------------------------
--------CCCGCTGCTTTCTCTCGAAGCTCATCAAAAAGCCTTCAGGAG
ACTCAGTCACACTCTCTGAGAGCACAGCCATCGTGTCCCATGGCACCACA
GGCTTGGTTACATGGGACGCTGCTCTCTACCTGGCAGAATGGGCCATCGA
GAACCCAGCAGCCTTCACTGACAGATGTACTGTACTGCGGGGAAGTGACA
CTGTCACTGGTCAGGGTCCTGAGGATGCTCACTGACTGCCAGAGGAAGAA
GGCTCCTGACGTCTATGTGGCCTATACGATCCGCAGCCAGGACACGGGCA
AGCTGTTCATCACAGAGCTAGACCGCGCTGGGATACACTGGGAAGAGGTG
GCCCCTCACACTGGCAAACTGTTCCCTTATGAAGAGCATTCGGCCATCGT
AATCCTGAAGCTCACGCTGACC
#---------------------------------------
#---------------------------------------

#=======================================
#
# Aligned_sequences: 2
# 1: G1-Co
# 2: B2-202
# Matrix: /home/BLOSUM62.txt
# GapOpen_penalty: -11.0
# GapExtend_penalty: -1.0
# FSopen_penalty: -30.0
# FSextend_penalty: -0.2
# Execution_time: 235.696652889
#
# Length:         513
# Identity NT:    253/513 49.3%
# Identity AA:    381/1026 37.1%
# Gapopen:        5/513 1.0%
# Gaps:           108/513 21.1%
# FSopen:         1/513 0.2%
# FrameShift:     240/513 46.8%
# Score: 125.2
#
#
#=======================================

>G1-Co
ATGGCGCAGGAGGAGAGAGCGGATGCCGCGCGCCTGCTGCGGGGTTTCGA
GCGCCGCTTCTTGGCGGCGCGCGCCCTGCGCTCCTTTCCCTGGCAGAGCC
TAGAAGAGAAACTAAGGGACTCGTCAGGCTCCGAGCTGCTGCTGGATATT
TTGCAGAAGCACGAGGCTGTCCACACGGAGCCGTTGGACGAGCTGTACCA
GGCGCTGGCCGAGGTCCTGACGGCCGAGGACCCCACCCACTGCCACCGGA
GCTATCTG-CTGACGTGCTGTATTGTCCTGAAACGGTCCTCTCCCTGGTT
GGGGTCCTGCGGAAGCTCTCCACCTGCCGGAAGGACCAGCGGGCTCCTGA
TGCCTACATTGCCTTCACCATCCGCAACCCGGAGACGTGCCAGCTGTTCA
CCACGGAGCTGGGCCAGGCTGGGATCCCGTGGGAAGAGGTGCCTTGTCAT
GACCAGAAACTGTTTCCCTACGAAGAGCACTCGGAGATGGCGATTCTGA-
-------------

>B2-202
ATGCCTGGTGCTTTCTCTCAGAACTCATCAAAAAGTCCTCAG------GA
GGCTCAGTCACACTCTCCAAGAGCACAGCCATCATCTCCC----------
--------------------------------------------------
ACGGTACCACAGGCCTGGTCACATGGGATGCCGCCCTCTACCTTGCAGAA
TGGG---------------------------CCATCGAGAACCCGGCAGC
CTTCATTAACAGACGTGCTGTATTGCCCAGAAGCCATCGTGTCGCTGGTC
GGGGTCCTGCAGAGGCTGGCTGCCTGCCGGGAGCACAAGCGGGCTCCTGA
GGTCTACGTGGCCTTTACCGTCCGCAACCCAGAGACATGCCAGCTGTTCA
CCACCGAGCTAGGCCGGGATGGGATCAGATGGGAAGCGGAAGCTCATCAT
GACCAGAAACTGTTTCCCTATGGAGAGCACTTGGAGATGGCAATGCTGAA
CCTCACACTGTAG
#---------------------------------------
#---------------------------------------

#=======================================
#
# Aligned_sequences: 2
# 1: G1-H2
# 2: G3-Co
# Matrix: /home/BLOSUM62.txt
# GapOpen_penalty: -11.0
# GapExtend_penalty: -1.0
# FSopen_penalty: -30.0
# FSextend_penalty: -0.2
# Execution_time: 236.524373055
#
# Length:         513
# Identity NT:    245/513 47.8%
# Identity AA:    378/1026 36.8%
# Gapopen:        5/513 1.0%
# Gaps:           108/513 21.1%
# FSopen:         1/513 0.2%
# FrameShift:     240/513 46.8%
# Score: 118.7
#
#
#=======================================

>G1-H2
ATGGCGCCCGAGGAGAACGCGGGGACCGAACTCTTGCTGCAGGGTTTTGA
GCGCCGCTTCCTGGCGGTGCGCACACTGCGCTCCTTCCCCTGGCAGAGCT
TAGAGGCAAAGTTAAGAGACTCATCAGATTCTGAGCTGCTGCGGGATATT
TTGCAGAAGCACGAGGCTGTCCACACGGAGCCTTTGGACAAACTGTACGA
GGTGCTCACGGAGACTCTGATGGCCAAGGAGTCCACCCAGGGCCACCGGA
GCTATTTG-CTGACGTGCTGTATTGCCCAGAAGCCATCGTGTCGCTGGTC
GGGGTCCTGCAGAGGCTGGCTGCCTGCCGGGAGCACAAGCGGGCTCCTGA
GGTCTACGTGGCCTTTACCGTCCGCAACCCAGAGACGTGCCAGCTGTTCA
CCACCGAGCTAGGCCGGGATGGGATCAGATGGGAAGCGGAAGCTCATCAT
GACCAGAAACTGTTTCCCTATGGAGAGCACTTGGAGATGGCAATGCTGA-
-------------

>G3-Co
ATTCCCGGAGCTTTCTCTCTGAGCTCATCAGAAAGCCTTCAG--------
-------------------------------------GTGACTCGGTCAC
CCTCTGCGAGAGCACGGCCATCGTGT---------------------CTC
ATGGGACCACAGGCCTGGTCACGTGGAACGCCG-----------------
----------CGCTCTACCTGGCCGAGTGGGCCGTGGAGAACCCAGCGGT
CTTCGCTCACAGACGTGCTGTATTGTCCTGAAACGGTCCTCTCCCTGGTT
GGGGTCCTGCGGAAGCTCTCCACCTGCCGGAAGGACCAGCGGGCTCCTGA
TGCCTACATTGCCTTCACCATCCGCAACCCGGAGACGTGCCAGCTGTTCA
CCACGGAGCTGGGCCAGGCTGGGATCCCGTGGGAAGAGGTGCCTTGTCAT
GACCAGAAACTGTTTCCCTACGAAGAGCACTCGGAGATGGCGATTCTGAA
ACTAACGCTGTAG
#---------------------------------------
#---------------------------------------

#=======================================
#
# Aligned_sequences: 2
# 1: B1-001
# 2: G2-Ch
# Matrix: /home/BLOSUM62.txt
# GapOpen_penalty: -11.0
# GapExtend_penalty: -1.0
# FSopen_penalty: -30.0
# FSextend_penalty: -0.2
# Execution_time: 235.731560946
#
# Length:         462
# Identity NT:    430/462 93.1%
# Identity AA:    786/924 85.1%
# Gapopen:        0/462 0.0%
# Gaps:           0/462 0.0%
# FSopen:         0/462 0.0%
# FrameShift:     0/462 0.0%
# Score: 656.0
#
#
#=======================================

>B1-001
ATGGCGCCCGAGGAGAACGCGGGGACCGAACTCTTGCTGCAGGGTTTTGA
GCGCCGCTTCCTGGCGGTGCGCACACTGCGCTCCTTCCCCTGGCAGAGCT
TAGAGGCAAAGTTAAGAGACTCATCAGATTCTGAGCTGCTGCGGGATATT
TTGCAGAAGACTGTGAGGCATCCTGTGTGTGTGAAGCACCCGCCGTCAGT
CAAGTATGCCTGGTGCTTTCTCTCAGAACTCATCAAAAAGTCCTCAGGAG
GCTCAGTCACACTCTCCAAGAGCACAGCCATCATCTCCCACGGTACCACA
GGCCTGGTCACATGGGATGCCGCCCTCTACCTTGCAGAATGGGCCATCGA
GAACCCGGCAGCCTTCATTAACAGACGTGCTGTATTGCCCAGAAGCCATC
GTGTCGCTGGTCGGGGTCCTGCAGAGGCTGGCTGCCTGCCGGGAGCACAA
GCGGGCTCCTGA

>G2-Ch
ATGGCGCCCGAGGAGAACGCGGGGAGCGAACTCTTGCTGCAGAGTTTCAA
GCGCCGCTTCCTGGCGGCGCGCGCCCTGCGCTCCTTCCCCTGGCAGAGCT
TAGAAGCAAAGTTAAGTGACCCATCAGATTCTGAGCTTCTGTGGGATATT
TTGCAGAAGAGACTGAAGCATCCTGTGTGTGTGAAGCACCCGCCGTCAGT
CAAGTATGCCCGGTGCTTTCTCTCAGTACTCATCAAAAAGCCCTCGGGAG
GCTCAGTCACACTCTCCAAGAGCACAGCCATCATCTCCCACGGCATCACA
GTCCTGGTCACATGGGATGCCACCCTCTACCTTGCAGAATGGGCCATCTA
GAACCCAGCAGCCTTCACTGATAGATGTGCTGTATTGCCCAGAAGCCATC
GTGTCGCTGGTCGGGGTCCTGCAGAGGCTGGCTGCCTGCCGGGAGCACCA
GCGGGCTCCTCA
#---------------------------------------
#---------------------------------------

#=======================================
#
# Aligned_sequences: 2
# 1: G2-Co
# 2: G2-Ch
# Matrix: /home/BLOSUM62.txt
# GapOpen_penalty: -11.0
# GapExtend_penalty: -1.0
# FSopen_penalty: -30.0
# FSextend_penalty: -0.2
# Execution_time: 234.279290915
#
# Length:         465
# Identity NT:    329/465 70.8%
# Identity AA:    588/930 63.2%
# Gapopen:        1/465 0.2%
# Gaps:           3/465 0.6%
# FSopen:         0/465 0.0%
# FrameShift:     0/465 0.0%
# Score: 473.0
#
#
#=======================================

>G2-Co
ATGGCGCAGGAGGAGAGAGCGGATGCCGCGCGCCTGCTGCGGGGTTTCGA
GCGCCGCTTCTTGGCGGCGCGCGCCCTGCGCTCCTTTCCCTGGCAGAGCC
TAGAAGAGAAACTAAGGGACTCGTCAGGCTCCGAGCTGCTGCTGGATATT
TTGCAGAAGACCGTGAAGCACCCTCTGTGCGTGAAGCACCCACCATCAGT
GAAGTATTCCCGGAGCTTTCTCTCTGAGCTCATCAGAAAGCCTTCAGGTG
ACTCGGTCACCCTCTGCGAGAGCACGGCCATCGTGTCTCATGGGACCACA
GGCCTGGTCACGTGGAACGCCGCGCTCTACCTGGCCGAGTGGGCCGTGGA
GAACCCAGCGGTCTTCGCTCACAGTCTAAGCGGTATACCCCCGCGGGCCC
AGCTGGCGGGCGGGAGGGGCCCTGTCCCCACAGGAAGGAAACCAGAAGTC
TGGGGCAGAGTCAGG

>G2-Ch
ATGGCGCCCGAGGAGAACGCGGGGAGCGAACTCTTGCTGCAGAGTTTCAA
GCGCCGCTTCCTGGCGGCGCGCGCCCTGCGCTCCTTCCCCTGGCAGAGCT
TAGAAGCAAAGTTAAGTGACCCATCAGATTCTGAGCTTCTGTGGGATATT
TTGCAGAAGAGACTGAAGCATCCTGTGTGTGTGAAGCACCCGCCGTCAGT
CAAGTATGCCCGGTGCTTTCTCTCAGTACTCATCAAAAAGCCCTCGGGAG
GCTCAGTCACACTCTCCAAGAGCACAGCCATCATCTCCCACGGCATCACA
GTCCTGGTCACATGGGATGCCACCCTCTACCTTGCAGAATGGGCCATCTA
GAACCCAGCAGCCTTCACTGATAGATGTGCT---GTATTGCCCAGAAGCC
ATCGTGTCGCTGGTCGGGGTCCTGCAGAGGCTGGCTGCCTGCCGGGAGCA
CCAGCGGGCTCCTCA
#---------------------------------------
#---------------------------------------

#=======================================
#
# Aligned_sequences: 2
# 1: G1-Co
# 2: G3-Co
# Matrix: /home/BLOSUM62.txt
# GapOpen_penalty: -11.0
# GapExtend_penalty: -1.0
# FSopen_penalty: -30.0
# FSextend_penalty: -0.2
# Execution_time: 235.99212718
#
# Length:         522
# Identity NT:    290/522 55.6%
# Identity AA:    528/1044 50.6%
# Gapopen:        4/522 0.8%
# Gaps:           126/522 24.1%
# FSopen:         1/522 0.2%
# FrameShift:     240/522 46.0%
# Score: 277.2
#
#
#=======================================

>G1-Co
ATGGCG---------CAGGAGGAGAGAGCGGATGCCGCGCGCCTGCTGCG
GGGTTTCGAGCGCCGCTTCTTGGCGGCGCGCGCCCTGCGCTCCTTTCCCT
GGCAGAGCCTAGAAGAGAAACTAAGGGACTCGTCAGGCTCCGAGCTGCTG
CTGGATATTTTGCAGAAGCACGAGGCTGTCCACACGGAGCCGTTGGACGA
GCTGTACCAGGCGCTGGCCGAGGTCCTGACGGCCGAGGACCCCACCCACT
GCCACCGGAGCTATCTG-CTGACGTGCTGTATTGTCCTGAAACGGTCCTC
TCCCTGGTTGGGGTCCTGCGGAAGCTCTCCACCTGCCGGAAGGACCAGCG
GGCTCCTGATGCCTACATTGCCTTCACCATCCGCAACCCGGAGACGTGCC
AGCTGTTCACCACGGAGCTGGGCCAGGCTGGGATCCCGTGGGAAGAGGTG
CCTTGTCATGACCAGAAACTGTTTCCCTACGAAGAGCACTCGGAGATGGC
GATTCTGA--------------

>G3-Co
ATTCCCGGAGCTTTCTCTCTGAGCTCATCAGAAAGCCTTCAGGTGACTCG
GTCACCCTCTGCGAGAGCACGGCCATCGTGTCTCATGGGACCACAGGCCT
GGTCACGTGGAACGCCGCGCTCTACCTGGCCGAGTGGG------------
--------------------------------------------------
----------------------------------------CCGTGGAGAA
CCCAGCGGTCTTCGCTCACAGACGTGCTGTATTGTCCTGAAACGGTCCTC
TCCCTGGTTGGGGTCCTGCGGAAGCTCTCCACCTGCCGGAAGGACCAGCG
GGCTCCTGATGCCTACATTGCCTTCACCATCCGCAACCCGGAGACGTGCC
AGCTGTTCACCACGGAGCTGGGCCAGGCTGGGATCCCGTGGGAAGAGGTG
CCTTGTCATGACCAGAAACTGTTTCCCTACGAAGAGCACTCGGAGATGGC
GATTCTGAAACTAACGCTGTAG
#---------------------------------------
#---------------------------------------

#=======================================
#
# Aligned_sequences: 2
# 1: G2-Co
# 2: G3-R
# Matrix: /home/BLOSUM62.txt
# GapOpen_penalty: -11.0
# GapExtend_penalty: -1.0
# FSopen_penalty: -30.0
# FSextend_penalty: -0.2
# Execution_time: 234.242821932
#
# Length:         622
# Identity NT:    172/622 27.7%
# Identity AA:    285/1244 22.9%
# Gapopen:        4/622 0.6%
# Gaps:           362/622 58.2%
# FSopen:         1/622 0.2%
# FrameShift:     170/622 27.3%
# Score: -23.9
#
#
#=======================================

>G2-Co
ATGGCGCAGGAGGAGAGAGCGGATGCCGCGCGCCTGCTGCGGGGTTTCGA
GCGCCGCTTCTTGGCGGCGCGCGCCCTGCGCTCCTTTCCCTGGCAGAGCC
TAGAAGAGAAACTAAGGGACTCGTCAGGCTCCGAGCTGCTGCTGGATATT
TTGCAGAAGACCGTGAAGCACCCTCTGTGCGTGAAGCACCCACCATCAGT
GAAGTATTCCCGGAGCTTTCTCTCTGAGCTCATCAGAAAGCCTTCAGGTG
ACTCGGTCACCCTCTGCGAGAGCACGGCCATCGTGTCTCATGGGACCACA
GGCCTGGTCACGTGGAACGCCGCGCTCTACCTGGCCGAGTGGGCCGTGGA
GAACCCAGCGGTCTTCGCTCACAGT-CTA---------------------
--------------------------------------------------
----------------AGCGGTATACCCCCGCGGGCCCAGCTGGCGGGCG
GGAGGGGCCCTGTCCCCACAGGAAGGAAACCAGAAGTCTGGGGCAGAGTC
--------------------------------------------------
-------------------AGG

>G3-R
--------------------------------------------------
--------------------------------------------------
--------------------------------------------------
--------------------------------------------------
-----ATTCCCGCTGCTTTCTCTCGAAGCTCATCAAAAAGCCTTCAGGAG
ACTCAGTCACACTCTCTGAGAGCACAGCCATCGTGTCCCATGGCACCACA
GGCTTGGTTACATGGGACGCTGCTCTCTACCTGGCAGAATGGGCCATCGA
GAACCCAGCAGCCTTCACTGACAGATGTACTGTACTGCGGGGAAGTGACA
CTGTCACTGGTCAGGGTCCTGAGGATGCTCACTGACTGCCAGAGGAAGAA
GGCTCCTGACGTCTATGTGGCCTATACGATCCGCAGCCAGGACACGGGCA
AGCTGTTCATCACAGAGCTAGACCGCGCTGGGATACACTGGGAAGAGGTG
GCCCCTCACACTGGCAAACTGTTCCCTTATGAAGAGCATTCGGCCATCGT
AATCCTGAAGCTCACGCTGACC
#---------------------------------------
#---------------------------------------

#=======================================
#
# Aligned_sequences: 2
# 1: B1-001
# 2: G2-Co
# Matrix: /home/BLOSUM62.txt
# GapOpen_penalty: -11.0
# GapExtend_penalty: -1.0
# FSopen_penalty: -30.0
# FSextend_penalty: -0.2
# Execution_time: 236.140724897
#
# Length:         465
# Identity NT:    338/465 72.7%
# Identity AA:    624/930 67.1%
# Gapopen:        1/465 0.2%
# Gaps:           3/465 0.6%
# FSopen:         0/465 0.0%
# FrameShift:     0/465 0.0%
# Score: 509.0
#
#
#=======================================

>B1-001
ATGGCGCCCGAGGAGAACGCGGGGACCGAACTCTTGCTGCAGGGTTTTGA
GCGCCGCTTCCTGGCGGTGCGCACACTGCGCTCCTTCCCCTGGCAGAGCT
TAGAGGCAAAGTTAAGAGACTCATCAGATTCTGAGCTGCTGCGGGATATT
TTGCAGAAGACTGTGAGGCATCCTGTGTGTGTGAAGCACCCGCCGTCAGT
CAAGTATGCCTGGTGCTTTCTCTCAGAACTCATCAAAAAGTCCTCAGGAG
GCTCAGTCACACTCTCCAAGAGCACAGCCATCATCTCCCACGGTACCACA
GGCCTGGTCACATGGGATGCCGCCCTCTACCTTGCAGAATGGGCCATCGA
GAACCCGGCAGCCTTCATTAACAGA---CGTGCTGTATTGCCCAGAAGCC
ATCGTGTCGCTGGTCGGGGTCCTGCAGAGGCTGGCTGCCTGCCGGGAGCA
CAAGCGGGCTCCTGA

>G2-Co
ATGGCGCAGGAGGAGAGAGCGGATGCCGCGCGCCTGCTGCGGGGTTTCGA
GCGCCGCTTCTTGGCGGCGCGCGCCCTGCGCTCCTTTCCCTGGCAGAGCC
TAGAAGAGAAACTAAGGGACTCGTCAGGCTCCGAGCTGCTGCTGGATATT
TTGCAGAAGACCGTGAAGCACCCTCTGTGCGTGAAGCACCCACCATCAGT
GAAGTATTCCCGGAGCTTTCTCTCTGAGCTCATCAGAAAGCCTTCAGGTG
ACTCGGTCACCCTCTGCGAGAGCACGGCCATCGTGTCTCATGGGACCACA
GGCCTGGTCACGTGGAACGCCGCGCTCTACCTGGCCGAGTGGGCCGTGGA
GAACCCAGCGGTCTTCGCTCACAGTCTAAGCGGTATACCCCCGCGGGCCC
AGCTGGCGGGCGGGAGGGGCCCTGTCCCCACAGGAAGGAAACCAGAAGTC
TGGGGCAGAGTCAGG
#---------------------------------------
#---------------------------------------

#=======================================
#
# Aligned_sequences: 2
# 1: G2-Ch
# 2: G3-H2
# Matrix: /home/BLOSUM62.txt
# GapOpen_penalty: -11.0
# GapExtend_penalty: -1.0
# FSopen_penalty: -30.0
# FSextend_penalty: -0.2
# Execution_time: 234.34244585
#
# Length:         627
# Identity NT:    240/627 38.3%
# Identity AA:    450/1254 35.9%
# Gapopen:        4/627 0.6%
# Gaps:           372/627 59.3%
# FSopen:         1/627 0.2%
# FrameShift:     252/627 40.2%
# Score: 146.6
#
#
#=======================================

>G2-Ch
ATGGCGCCCGAGGAGAACGCGGGGAGCGAACTCTTGCTGCAGAGTTTCAA
GCGCCGCTTCCTGGCGGCGCGCGCCCTGCGCTCCTTCCCCTGGCAGAGCT
TAGAAGCAAAGTTAAGTGACCCATCAGATTCTGAGCTTCTGTGGGATATT
TTGCAGAAGAGACTGAAGCATCCTGTGTGTGTGAAGCACCCGCCGTCAGT
CAAGTATGCCCGGTGCTTTCTCTCAGTACTCATCAAAAAGCCCTCGGGAG
GCTCAGTCACACTCTCCAAGAGCACAGCCATCATCTCCCACGGCATCACA
GTCCTGGTCACATGGGATGCCACCCTCTACCTTGCAGAATGGGCCATCTA
GAACCCAGCAGCCTTCACTGATAGATGTGCTGTATTGCCCAGAAGCCATC
GTGTCGCTGGTCGGGGTCCTGCAGAGGCTGGCTGCCTGCCGGGAGCACCA
GCGGGCTCCTC---------------------------------------
--------------------------------------------------
--------------------------------------------------
--------------------------A

>G3-H2
ATG-----------------------------------------------
--------------------------------------------------
--------------------------------------------------
--------------------------------------------------
--------CCTGGTGCTTTCTCTCAGAACTCATCAAAAAGTCCTCAGGAG
GCTCAGTCACACTCTCCAAGAGCACAGCCATCATCTCCCACGGTACCACA
GGCCTGGTCACATGGGATGCCGCCCTCTACCTTGCAGAATGGGCCATCGA
GAACCCGGCAGCCTTCATTAACAGACGTGCTGTATTGCCCAGAAGCCATC
GTGTCGCTGGTCGGGGTCCTGCAGAGGCTGGCTGCCTGCCGGGAGCACAA
GCGGGCTCCT-GAGGTCTACGTGGCCTTTACCGTCCGCAACCCAGAGACG
TGCCAGCTGTTCACCACCGAGCTAGGCCGGGATGGGATCAGATGGGAAGC
GGAAGCTCATCATGACCAGAAACTGTTTCCCTATGGAGAGCACTTGGAGA
TGGCAATGCTGAACCTCACACTGTAG-
#---------------------------------------
#---------------------------------------

#=======================================
#
# Aligned_sequences: 2
# 1: G2-M
# 2: G2-Ch
# Matrix: /home/BLOSUM62.txt
# GapOpen_penalty: -11.0
# GapExtend_penalty: -1.0
# FSopen_penalty: -30.0
# FSextend_penalty: -0.2
# Execution_time: 235.425346851
#
# Length:         462
# Identity NT:    355/462 76.8%
# Identity AA:    660/924 71.4%
# Gapopen:        0/462 0.0%
# Gaps:           0/462 0.0%
# FSopen:         0/462 0.0%
# FrameShift:     0/462 0.0%
# Score: 539.0
#
#
#=======================================

>G2-M
ATGGCGCCTGAGGACCACGAGGGGGCCACGTCTCTGCTGCAGAGTTTCGA
GCGCCGCTTCCTGGCGGCTCGCGCGCTGCCCTCCTTTCCCTGGCAGAGCC
TAGAAGAAAAACTAAAGGACCCCTCGGGTTCTGAGCTGTTGCTGGCTATT
CTGCAGAAGACTGTGAAGCACCCTGTGTGTGTGCAGCACGGACCTTCTGT
GAAGTATGCCCGCTGCTTTCTCTCAAAGCTCATCAAAAAGCCTTCAGGAA
ACTCAGTTACACTCTCTGAGAGCACTGCCATCGTGTCCCATGGCACCACA
GGCTTGGTTACATGGGACGCTGCTCTCTACCTGGCAGAATGGGCCATTGA
GAACCCAGCAGCCTTCACTGACAGATGTACTGTACTGCTGGGAGATGACA
CTGTCACTGGTCAGGGTCCTGAAGATGCTCGAGGACTGCCAGAGGAAGAG
CGCTCCTGATGT

>G2-Ch
ATGGCGCCCGAGGAGAACGCGGGGAGCGAACTCTTGCTGCAGAGTTTCAA
GCGCCGCTTCCTGGCGGCGCGCGCCCTGCGCTCCTTCCCCTGGCAGAGCT
TAGAAGCAAAGTTAAGTGACCCATCAGATTCTGAGCTTCTGTGGGATATT
TTGCAGAAGAGACTGAAGCATCCTGTGTGTGTGAAGCACCCGCCGTCAGT
CAAGTATGCCCGGTGCTTTCTCTCAGTACTCATCAAAAAGCCCTCGGGAG
GCTCAGTCACACTCTCCAAGAGCACAGCCATCATCTCCCACGGCATCACA
GTCCTGGTCACATGGGATGCCACCCTCTACCTTGCAGAATGGGCCATCTA
GAACCCAGCAGCCTTCACTGATAGATGTGCTGTATTGCCCAGAAGCCATC
GTGTCGCTGGTCGGGGTCCTGCAGAGGCTGGCTGCCTGCCGGGAGCACCA
GCGGGCTCCTCA
#---------------------------------------
#---------------------------------------

#=======================================
#
# Aligned_sequences: 2
# 1: B1-001
# 2: G3-R
# Matrix: /home/BLOSUM62.txt
# GapOpen_penalty: -11.0
# GapExtend_penalty: -1.0
# FSopen_penalty: -30.0
# FSextend_penalty: -0.2
# Execution_time: 236.284237146
#
# Length:         622
# Identity NT:    200/622 32.2%
# Identity AA:    336/1244 27.0%
# Gapopen:        3/622 0.5%
# Gaps:           365/622 58.7%
# FSopen:         1/622 0.2%
# FrameShift:     242/622 38.9%
# Score: 34.5
#
#
#=======================================

>B1-001
ATGGCGCCCGAGGAGAACGCGGGGACCGAACTCTTGCTGCAGGGTTTTGA
GCGCCGCTTCCTGGCGGTGCGCACACTGCGCTCCTTCCCCTGGCAGAGCT
TAGAGGCAAAGTTAAGAGACTCATCAGATTCTGAGCTGCTGCGGGATATT
TTGCAGAAGACTGTGAGGCATCCTGTGTGTGTGAAGCACCCGCCGTCAGT
CAAGTATGCCTGGTGCTTTCTCTCAGAACTCATCAAAAAGTCCTCAGGAG
GCTCAGTCACACTCTCCAAGAGCACAGCCATCATCTCCCACGGTACCACA
GGCCTGGTCACATGGGATGCCGCCCTCTACCTTGCAGAATGGGCCATCGA
GAACCCGGCAGCCTTCATTAACAGACGTGCTGTATTGCCCAGAAGCCATC
GTGTCGCTGGTCGGGGTCCTGCAGAGGCTGGCTGCCTGCCGGGAGCACAA
-GCGGGCTCC----------------------------------------
--------------------------------------------------
--------------------------------------------------
-------------------TGA

>G3-R
ATT-----------------------------------------------
--------------------------------------------------
--------------------------------------------------
--------------------------------------------------
--------CCCGCTGCTTTCTCTCGAAGCTCATCAAAAAGCCTTCAGGAG
ACTCAGTCACACTCTCTGAGAGCACAGCCATCGTGTCCCATGGCACCACA
GGCTTGGTTACATGGGACGCTGCTCTCTACCTGGCAGAATGGGCCATCGA
GAACCCAGCAGCCTTCACTGACAGATGTACTGTACTGCGGGGAAGTGACA
CTGTCACTGGTCAGGGTCCTGAGGATGCTCACTGACTGCCAGAGGAAGAA
GGCTCCTGACGTCTATGTGGCCTATACGATCCGCAGCCAGGACACGGGCA
AGCTGTTCATCACAGAGCTAGACCGCGCTGGGATACACTGGGAAGAGGTG
GCCCCTCACACTGGCAAACTGTTCCCTTATGAAGAGCATTCGGCCATCGT
AATCCTGAAGCTCACGCTGACC
#---------------------------------------
#---------------------------------------

#=======================================
#
# Aligned_sequences: 2
# 1: G2-H1
# 2: G3-H1
# Matrix: /home/BLOSUM62.txt
# GapOpen_penalty: -11.0
# GapExtend_penalty: -1.0
# FSopen_penalty: -30.0
# FSextend_penalty: -0.2
# Execution_time: 236.245057821
#
# Length:         625
# Identity NT:    257/625 41.1%
# Identity AA:    510/1250 40.8%
# Gapopen:        2/625 0.3%
# Gaps:           368/625 58.9%
# FSopen:         1/625 0.2%
# FrameShift:     254/625 40.6%
# Score: 205.9
#
#
#=======================================

>G2-H1
ATGGCGCCCGAGGAGAACGCGGGGAGCGAACTCTTGCTGCAGAGTTTCAA
GCGCCGCTTCCTGGCAGCGCGCGCCCTGCGCTCCTTCCGCTGGCAGAGCT
TAGAAGCAAAGTTAAGAGACTCATCAGATTCTGAGCTGCTGCGGGATATT
TTGCAGAAGACTGTGAAGCATCCTGTGTGTGTGAAGCACCCGCCGTCAGT
CAAGTATGCCCGGTGCTTTCTCTCAGAACTCATCAAAAAGCCCTCGGGAG
GCTCAGTCACACTCTCCAAGAGCACAGCCATCATCTCCCACGGCATCACA
GTCCTGGTCACATGGGATGCCGCCCTCTACCTTGCAGAATGGGCCATCGA
GAACCCAGCAGCCTTCACTGATAGACGTGCTGTATTGCCCAGAAGCCATC
GTGTCGCTGGTCGGGGTCCTGCGGAGGCTGGCTGCCTGCCGGGAGCACCA
GCGGGCTCCTCA--------------------------------------
--------------------------------------------------
--------------------------------------------------
-------------------------

>G3-H1
ATG-----------------------------------------------
--------------------------------------------------
--------------------------------------------------
--------------------------------------------------
--------CCCGGTGCTTTCTCTCAGAACTCATCAAAAAGCCCTCGGGAG
GCTCAGTCACACTCTCCAAGAGCACAGCCATCATCTCCCACGGCATCACA
GTCCTGGTCACATGGGATGCCGCCCTCTACCTTGCAGAATGGGCCATCGA
GAACCCAGCAGCCTTCACTGATAGACGTGCTGTATTGCCCAGAAGCCATC
GTGTCGCTGGTCGGGGTCCTGCGGAGGCTGGCTGCCTGCCGGGAGCACCA
GCGGGCTCCTCAATTCTACATGGCCCTTACCGTCTGCAACCCAGAGATGT
GCCAGCTGTTCACCACCGAGCTAGGCTGGACTGGGATCAGATGGGAAGCG
GAAGCTCATCATGACCAGAAACTGTTTCCCTACAGAGAGCACTTGGAGAT
GGCAAAGCTGAACCTCACACTGTAG
#---------------------------------------
#---------------------------------------

#=======================================
#
# Aligned_sequences: 2
# 1: G2-H1
# 2: G2-M
# Matrix: /home/BLOSUM62.txt
# GapOpen_penalty: -11.0
# GapExtend_penalty: -1.0
# FSopen_penalty: -30.0
# FSextend_penalty: -0.2
# Execution_time: 236.694988012
#
# Length:         462
# Identity NT:    358/462 77.5%
# Identity AA:    666/924 72.1%
# Gapopen:        0/462 0.0%
# Gaps:           0/462 0.0%
# FSopen:         0/462 0.0%
# FrameShift:     0/462 0.0%
# Score: 537.0
#
#
#=======================================

>G2-H1
ATGGCGCCCGAGGAGAACGCGGGGAGCGAACTCTTGCTGCAGAGTTTCAA
GCGCCGCTTCCTGGCAGCGCGCGCCCTGCGCTCCTTCCGCTGGCAGAGCT
TAGAAGCAAAGTTAAGAGACTCATCAGATTCTGAGCTGCTGCGGGATATT
TTGCAGAAGACTGTGAAGCATCCTGTGTGTGTGAAGCACCCGCCGTCAGT
CAAGTATGCCCGGTGCTTTCTCTCAGAACTCATCAAAAAGCCCTCGGGAG
GCTCAGTCACACTCTCCAAGAGCACAGCCATCATCTCCCACGGCATCACA
GTCCTGGTCACATGGGATGCCGCCCTCTACCTTGCAGAATGGGCCATCGA
GAACCCAGCAGCCTTCACTGATAGACGTGCTGTATTGCCCAGAAGCCATC
GTGTCGCTGGTCGGGGTCCTGCGGAGGCTGGCTGCCTGCCGGGAGCACCA
GCGGGCTCCTCA

>G2-M
ATGGCGCCTGAGGACCACGAGGGGGCCACGTCTCTGCTGCAGAGTTTCGA
GCGCCGCTTCCTGGCGGCTCGCGCGCTGCCCTCCTTTCCCTGGCAGAGCC
TAGAAGAAAAACTAAAGGACCCCTCGGGTTCTGAGCTGTTGCTGGCTATT
CTGCAGAAGACTGTGAAGCACCCTGTGTGTGTGCAGCACGGACCTTCTGT
GAAGTATGCCCGCTGCTTTCTCTCAAAGCTCATCAAAAAGCCTTCAGGAA
ACTCAGTTACACTCTCTGAGAGCACTGCCATCGTGTCCCATGGCACCACA
GGCTTGGTTACATGGGACGCTGCTCTCTACCTGGCAGAATGGGCCATTGA
GAACCCAGCAGCCTTCACTGACAGATGTACTGTACTGCTGGGAGATGACA
CTGTCACTGGTCAGGGTCCTGAAGATGCTCGAGGACTGCCAGAGGAAGAG
CGCTCCTGATGT
#---------------------------------------
#---------------------------------------

#=======================================
#
# Aligned_sequences: 2
# 1: G2-M
# 2: G2-Co
# Matrix: /home/BLOSUM62.txt
# GapOpen_penalty: -11.0
# GapExtend_penalty: -1.0
# FSopen_penalty: -30.0
# FSextend_penalty: -0.2
# Execution_time: 236.075353861
#
# Length:         465
# Identity NT:    340/465 73.1%
# Identity AA:    612/930 65.8%
# Gapopen:        1/465 0.2%
# Gaps:           3/465 0.6%
# FSopen:         0/465 0.0%
# FrameShift:     0/465 0.0%
# Score: 482.0
#
#
#=======================================

>G2-M
ATGGCGCCTGAGGACCACGAGGGGGCCACGTCTCTGCTGCAGAGTTTCGA
GCGCCGCTTCCTGGCGGCTCGCGCGCTGCCCTCCTTTCCCTGGCAGAGCC
TAGAAGAAAAACTAAAGGACCCCTCGGGTTCTGAGCTGTTGCTGGCTATT
CTGCAGAAGACTGTGAAGCACCCTGTGTGTGTGCAGCACGGACCTTCTGT
GAAGTATGCCCGCTGCTTTCTCTCAAAGCTCATCAAAAAGCCTTCAGGAA
ACTCAGTTACACTCTCTGAGAGCACTGCCATCGTGTCCCATGGCACCACA
GGCTTGGTTACATGGGACGCTGCTCTCTACCTGGCAGAATGGGCCATTGA
GAACCCAGCAGCCTTCACTGACAGATGTACT---GTACTGCTGGGAGATG
ACACTGTCACTGGTCAGGGTCCTGAAGATGCTCGAGGACTGCCAGAGGAA
GAGCGCTCCTGATGT

>G2-Co
ATGGCGCAGGAGGAGAGAGCGGATGCCGCGCGCCTGCTGCGGGGTTTCGA
GCGCCGCTTCTTGGCGGCGCGCGCCCTGCGCTCCTTTCCCTGGCAGAGCC
TAGAAGAGAAACTAAGGGACTCGTCAGGCTCCGAGCTGCTGCTGGATATT
TTGCAGAAGACCGTGAAGCACCCTCTGTGCGTGAAGCACCCACCATCAGT
GAAGTATTCCCGGAGCTTTCTCTCTGAGCTCATCAGAAAGCCTTCAGGTG
ACTCGGTCACCCTCTGCGAGAGCACGGCCATCGTGTCTCATGGGACCACA
GGCCTGGTCACGTGGAACGCCGCGCTCTACCTGGCCGAGTGGGCCGTGGA
GAACCCAGCGGTCTTCGCTCACAGTCTAAGCGGTATACCCCCGCGGGCCC
AGCTGGCGGGCGGGAGGGGCCCTGTCCCCACAGGAAGGAAACCAGAAGTC
TGGGGCAGAGTCAGG
#---------------------------------------
#---------------------------------------

#=======================================
#
# Aligned_sequences: 2
# 1: G2-Co
# 2: G3-H1
# Matrix: /home/BLOSUM62.txt
# GapOpen_penalty: -11.0
# GapExtend_penalty: -1.0
# FSopen_penalty: -30.0
# FSextend_penalty: -0.2
# Execution_time: 235.422512054
#
# Length:         625
# Identity NT:    171/625 27.4%
# Identity AA:    273/1250 21.8%
# Gapopen:        5/625 0.8%
# Gaps:           365/625 58.4%
# FSopen:         1/625 0.2%
# FrameShift:     164/625 26.2%
# Score: -44.1
#
#
#=======================================

>G2-Co
ATGGCGCAGGAGGAGAGAGCGGATGCCGCGCGCCTGCTGCGGGGTTTCGA
GCGCCGCTTCTTGGCGGCGCGCGCCCTGCGCTCCTTTCCCTGGCAGAGCC
TAGAAGAGAAACTAAGGGACTCGTCAGGCTCCGAGCTGCTGCTGGATATT
TTGCAGAAGACCGTGAAGCACCCTCTGTGCGTGAAGCACCCACCATCAGT
GAAGTATTCCCGGAGCTTTCTCTCTGAGCTCATCAGAAAGCCTTCAGGTG
ACTCGGTCACCCTCTGCGAGAGCACGGCCATCGTGTCTCATGGGACCACA
GGCCTGGTCACGTGGAACGCCGCGCTCTACCTGGCCGAGTGGGCCGTGGA
GAACCCAGCGGTCTTCGCTCAC----------------------------
---AGTCTAAGCGGTATACCCCCGCGGGCCCAGCTGGCGGGCGGGAGGGG
CCCTGTCCCC------------------ACAGGAAGGAAACCAGAAGTC-
--------------------------TGGGGCAGAGTCAGG---------
--------------------------------------------------
-------------------------

>G3-H1
ATG-----------------------------------------------
--------------------------------------------------
--------------------------------------------------
--------------------------------------------------
--------CCCGGTGCTTTCTCTCAGAACTCATCAAAAAGCCCTCGGGAG
GCTCAGTCACACTCTCCAAGAGCACAGCCATCATCTCCCACGGCATCACA
GTCCTGGTCACATGGGATGCCGCCCTCTACCTTGCAGAATGGGCCATCGA
GAACCCAGCAGCCTTCACTGATAGACGTGCTGTATTGCCCAGAAGCCATC
GTGTCGCTGGTCGGGGTCCTGCGGAGGCTGGCTGCCTGCCGGGAGCACCA
GCGGGCTCCTCAATTCTACATGGCCCTTACCGTCTGCAACCCAGAGATGT
GCCAGCTGTTCACCACCGAGCTAGGCTGGACTGGGATCAGATGGGAAGCG
GAAGCTCATCATGACCAGAAACTGTTTCCCTACAGAGAGCACTTGGAGAT
GGCAAAGCTGAACCTCACACTGTAG
#---------------------------------------
#---------------------------------------

#=======================================
#
# Aligned_sequences: 2
# 1: G2-H1
# 2: G2-H3
# Matrix: /home/BLOSUM62.txt
# GapOpen_penalty: -11.0
# GapExtend_penalty: -1.0
# FSopen_penalty: -30.0
# FSextend_penalty: -0.2
# Execution_time: 237.372512102
#
# Length:         462
# Identity NT:    438/462 94.8%
# Identity AA:    834/924 90.3%
# Gapopen:        0/462 0.0%
# Gaps:           0/462 0.0%
# FSopen:         0/462 0.0%
# FrameShift:     0/462 0.0%
# Score: 703.0
#
#
#=======================================

>G2-H1
ATGGCGCCCGAGGAGAACGCGGGGAGCGAACTCTTGCTGCAGAGTTTCAA
GCGCCGCTTCCTGGCAGCGCGCGCCCTGCGCTCCTTCCGCTGGCAGAGCT
TAGAAGCAAAGTTAAGAGACTCATCAGATTCTGAGCTGCTGCGGGATATT
TTGCAGAAGACTGTGAAGCATCCTGTGTGTGTGAAGCACCCGCCGTCAGT
CAAGTATGCCCGGTGCTTTCTCTCAGAACTCATCAAAAAGCCCTCGGGAG
GCTCAGTCACACTCTCCAAGAGCACAGCCATCATCTCCCACGGCATCACA
GTCCTGGTCACATGGGATGCCGCCCTCTACCTTGCAGAATGGGCCATCGA
GAACCCAGCAGCCTTCACTGATAGACGTGCTGTATTGCCCAGAAGCCATC
GTGTCGCTGGTCGGGGTCCTGCGGAGGCTGGCTGCCTGCCGGGAGCACCA
GCGGGCTCCTCA

>G2-H3
ATGGCGCCCGAGGAGAACGCGGGGACCGAACTCTTGCTGCAGGGTTTTGA
GCGCCGCTTCCTGGCGGTGCGCACACTGCGCTCCTTCCCCTGGCAGAGCT
TAGAGGCAAAGTTAAGAGACTCATCAGATTCTGAGCTGCTGCGGGATATT
TTGCAGAAGACTGTGAGGCATCCTGTGTGTGTGAAGCACCCGCCGTCAGT
CAAGTATGCCTGGTGCTTTCTCTCAGAACTCATCAAAAAGTCCTCAGGAG
GCTCAGTCACACTCTCCAAGAGCACAGCCATCATCTCCCACGGTACCACA
GGCCTGGTCACATGGGATGCCGCCCTCTACCTTGCAGAATGGGCCATCGA
GAACCCGGCAGCCTTCATTAACAGACGTGCTGTATTGCCCAGAAGCCATC
GTGTCGCTGGTCGGGGTCCTGCAGAGGCTGGCTGCCTGCCGGGAGCACAA
GCGGGCTCCTGA
#---------------------------------------
#---------------------------------------

#=======================================
#
# Aligned_sequences: 2
# 1: B1-001
# 2: G2-R
# Matrix: /home/BLOSUM62.txt
# GapOpen_penalty: -11.0
# GapExtend_penalty: -1.0
# FSopen_penalty: -30.0
# FSextend_penalty: -0.2
# Execution_time: 237.644777775
#
# Length:         462
# Identity NT:    361/462 78.1%
# Identity AA:    636/924 68.8%
# Gapopen:        0/462 0.0%
# Gaps:           0/462 0.0%
# FSopen:         0/462 0.0%
# FrameShift:     0/462 0.0%
# Score: 519.0
#
#
#=======================================

>B1-001
ATGGCGCCCGAGGAGAACGCGGGGACCGAACTCTTGCTGCAGGGTTTTGA
GCGCCGCTTCCTGGCGGTGCGCACACTGCGCTCCTTCCCCTGGCAGAGCT
TAGAGGCAAAGTTAAGAGACTCATCAGATTCTGAGCTGCTGCGGGATATT
TTGCAGAAGACTGTGAGGCATCCTGTGTGTGTGAAGCACCCGCCGTCAGT
CAAGTATGCCTGGTGCTTTCTCTCAGAACTCATCAAAAAGTCCTCAGGAG
GCTCAGTCACACTCTCCAAGAGCACAGCCATCATCTCCCACGGTACCACA
GGCCTGGTCACATGGGATGCCGCCCTCTACCTTGCAGAATGGGCCATCGA
GAACCCGGCAGCCTTCATTAACAGACGTGCTGTATTGCCCAGAAGCCATC
GTGTCGCTGGTCGGGGTCCTGCAGAGGCTGGCTGCCTGCCGGGAGCACAA
GCGGGCTCCTGA

>G2-R
ATGGCGCCTGAGGACCACGAGGGGGCCACGTCTCTGCTGCAGAGTTTCGA
GCGCCGCTTCCTGGCGGCTCGCGCGCTGCCCTCTTTTCCCTGGCAGAGCC
TAGAAGAAAAACTAAGGGAGCCCTCAGGTTCTGAGCTGTTGCTGGCTATT
TTGCAGAAGACTGTGAAGCACCCTGTGTGTGTCCAGCATGGGCCCTCTCT
GAAGTATTCCCGCTGCTTTCTCTCGAAGCTCATCAAAAAGCCTTCAGGAG
ACTCAGTCACACTCTCTGAGAGCACAGCCATCGTGTCCCATGGCACCACA
GGCTTGGTTACATGGGACGCTGCTCTCTACCTGGCAGAATGGGCCATCGA
GAACCCAGCAGCCTTCACTGACAGATGTACTGTACTGCGGGGAAGTGACA
CTGTCACTGGTCAGGGTCCTGAGGATGCTCACTGACTGCCAGAGGAAGAA
GGCTCCTGACGT
#---------------------------------------
#---------------------------------------

#=======================================
#
# Aligned_sequences: 2
# 1: G1-H2
# 2: G1-R
# Matrix: /home/BLOSUM62.txt
# GapOpen_penalty: -11.0
# GapExtend_penalty: -1.0
# FSopen_penalty: -30.0
# FSextend_penalty: -0.2
# Execution_time: 239.713706017
#
# Length:         498
# Identity NT:    374/498 75.1%
# Identity AA:    570/996 57.2%
# Gapopen:        1/498 0.2%
# Gaps:           3/498 0.6%
# FSopen:         0/498 0.0%
# FrameShift:     0/498 0.0%
# Score: 403.0
#
#
#=======================================

>G1-H2
ATGGCGCCCGAGGAGAACGCGGGGACCGAACTCTTGCTGCAGGGTTTTGA
GCGCCGCTTCCTGGCGGTGCGCACACTGCGCTCCTTCCCCTGGCAGAGCT
TAGAGGCAAAGTTAAGAGACTCATCAGATTCTGAGCTGCTGCGGGATATT
TTGCAGAAGCACGAGGCTGTCCACACGGAGCCTTTGGACAAACTGTACGA
GGTGCTCACGGAGACTCTGATGGCCAAGGAGTCCACCCAGGGCCACCGGA
GCTATTTGCTGACGTGCTGTATTGCCCAGAAGCCATCGTGTCGCTGGTCG
GGGTCCTGCAGAGGCTGGCTGCCTGCCGGGAGCACAAGCGGGCTCCTGAG
GTCTACGTGGCCTTTACCGTCCGCAACCCAGAGACGTGCCAGCTGTTCAC
CACCGAGCTAGGCCGGGATGGGATCAGATGGGAAGCGGAAGCTCATCATG
ACCAGAAACTGTTTCCCTATGGAGAGCACTTGGAGATGGCAATGCTGA

>G1-R
ATGGCGCCTGAGGACCACGAGGGGGCCACGTCTCTGCTGCAGAGTTTCGA
GCGCCGCTTCCTGGCGGCTCGCGCGCTGCCCTCTTTTCCCTGGCAGAGCC
TAGAAGAAAAACTAAGGGAGCCCTCAGGTTCTGAGCTGTTGCTGGCTATT
TTGCAGAAGCATGAGGCCGTACCCATGGAGCCTTTGGATGCACTGTATGA
GGCGCTGGCAGAAGTTCTGATGGCCAGAGAGTCCACCCAGTGCCACCGGA
GCTATTTGCTGATGTACTGTACTGCGGGGAAGTGACACTGTCACTGGTCA
GGGTCCTGAGGATGCTCACTGACTGCCAGAGGAAGAAGG---CTCCTGAC
GTCTATGTGGCCTATACGATCCGCAGCCAGGACACGGGCAAGCTGTTCAT
CACAGAGCTGGACCGCGCTGGGATACACTGGGAAGAGGTGGCCCCTCACA
CTGGCAAACTGTTCCCTTATGAAGAGCATTCGGCCATCGTAATCCTGA
#---------------------------------------
#---------------------------------------

#=======================================
#
# Aligned_sequences: 2
# 1: G1-Ch
# 2: G1-Co
# Matrix: /home/BLOSUM62.txt
# GapOpen_penalty: -11.0
# GapExtend_penalty: -1.0
# FSopen_penalty: -30.0
# FSextend_penalty: -0.2
# Execution_time: 240.339502096
#
# Length:         498
# Identity NT:    407/498 81.7%
# Identity AA:    702/996 70.5%
# Gapopen:        0/498 0.0%
# Gaps:           0/498 0.0%
# FSopen:         0/498 0.0%
# FrameShift:     0/498 0.0%
# Score: 570.0
#
#
#=======================================

>G1-Ch
ATGGCGCCCGAGGAGAACGCGGGGAGCGAACTCTTGCTGCAGAGTTTCAA
GCGCCGCTTCCTGGCGGCGCGCGCCCTGCGCTCCTTCCCCTGGCAGAGCT
TAGAAGCAAAGTTAAGTGACCCATCAGATTCTGAGCTTCTGTGGGATATT
TTGCAGAAGCACGAGGCTGTCCACACAGAGCCTTTGGACGAGCTGTACAA
GGCGTTGGCGGAGACCCTGATGGCCAAGGAGTCCACCCAGGGCCACCGGA
GCTATTTGCTGATGTGCTGTATTGCCCAGAAGCCATCGTGTCGCTGGTCG
GGGTCCTGCAGAGGCTGGCTGCCTGCCGGGAGCACCAGCGGGCTCCTCAA
GTCTACATGGCCCTTACCGTCCGCAACCCAGAGACGTGCCAGCTGTTCAC
CACCGAGCTATGCTGGACTGGGATCAGATGGGAAGCGGAAGCTCATCATG
ACCAGAAACTGTTTCCCTACAGAGAGCACTTGGAGATGGCAATGCTGA

>G1-Co
ATGGCGCAGGAGGAGAGAGCGGATGCCGCGCGCCTGCTGCGGGGTTTCGA
GCGCCGCTTCTTGGCGGCGCGCGCCCTGCGCTCCTTTCCCTGGCAGAGCC
TAGAAGAGAAACTAAGGGACTCGTCAGGCTCCGAGCTGCTGCTGGATATT
TTGCAGAAGCACGAGGCTGTCCACACGGAGCCGTTGGACGAGCTGTACCA
GGCGCTGGCCGAGGTCCTGACGGCCGAGGACCCCACCCACTGCCACCGGA
GCTATCTGCTGACGTGCTGTATTGTCCTGAAACGGTCCTCTCCCTGGTTG
GGGTCCTGCGGAAGCTCTCCACCTGCCGGAAGGACCAGCGGGCTCCTGAT
GCCTACATTGCCTTCACCATCCGCAACCCGGAGACGTGCCAGCTGTTCAC
CACGGAGCTGGGCCAGGCTGGGATCCCGTGGGAAGAGGTGCCTTGTCATG
ACCAGAAACTGTTTCCCTACGAAGAGCACTCGGAGATGGCGATTCTGA
#---------------------------------------
#---------------------------------------

#=======================================
#
# Aligned_sequences: 2
# 1: G1-H2
# 2: G1-Co
# Matrix: /home/BLOSUM62.txt
# GapOpen_penalty: -11.0
# GapExtend_penalty: -1.0
# FSopen_penalty: -30.0
# FSextend_penalty: -0.2
# Execution_time: 240.66968298
#
# Length:         498
# Identity NT:    407/498 81.7%
# Identity AA:    690/996 69.3%
# Gapopen:        0/498 0.0%
# Gaps:           0/498 0.0%
# FSopen:         0/498 0.0%
# FrameShift:     0/498 0.0%
# Score: 563.0
#
#
#=======================================

>G1-H2
ATGGCGCCCGAGGAGAACGCGGGGACCGAACTCTTGCTGCAGGGTTTTGA
GCGCCGCTTCCTGGCGGTGCGCACACTGCGCTCCTTCCCCTGGCAGAGCT
TAGAGGCAAAGTTAAGAGACTCATCAGATTCTGAGCTGCTGCGGGATATT
TTGCAGAAGCACGAGGCTGTCCACACGGAGCCTTTGGACAAACTGTACGA
GGTGCTCACGGAGACTCTGATGGCCAAGGAGTCCACCCAGGGCCACCGGA
GCTATTTGCTGACGTGCTGTATTGCCCAGAAGCCATCGTGTCGCTGGTCG
GGGTCCTGCAGAGGCTGGCTGCCTGCCGGGAGCACAAGCGGGCTCCTGAG
GTCTACGTGGCCTTTACCGTCCGCAACCCAGAGACGTGCCAGCTGTTCAC
CACCGAGCTAGGCCGGGATGGGATCAGATGGGAAGCGGAAGCTCATCATG
ACCAGAAACTGTTTCCCTATGGAGAGCACTTGGAGATGGCAATGCTGA

>G1-Co
ATGGCGCAGGAGGAGAGAGCGGATGCCGCGCGCCTGCTGCGGGGTTTCGA
GCGCCGCTTCTTGGCGGCGCGCGCCCTGCGCTCCTTTCCCTGGCAGAGCC
TAGAAGAGAAACTAAGGGACTCGTCAGGCTCCGAGCTGCTGCTGGATATT
TTGCAGAAGCACGAGGCTGTCCACACGGAGCCGTTGGACGAGCTGTACCA
GGCGCTGGCCGAGGTCCTGACGGCCGAGGACCCCACCCACTGCCACCGGA
GCTATCTGCTGACGTGCTGTATTGTCCTGAAACGGTCCTCTCCCTGGTTG
GGGTCCTGCGGAAGCTCTCCACCTGCCGGAAGGACCAGCGGGCTCCTGAT
GCCTACATTGCCTTCACCATCCGCAACCCGGAGACGTGCCAGCTGTTCAC
CACGGAGCTGGGCCAGGCTGGGATCCCGTGGGAAGAGGTGCCTTGTCATG
ACCAGAAACTGTTTCCCTACGAAGAGCACTCGGAGATGGCGATTCTGA
#---------------------------------------
#---------------------------------------

#=======================================
#
# Aligned_sequences: 2
# 1: G1-M
# 2: B1-001
# Matrix: /home/BLOSUM62.txt
# GapOpen_penalty: -11.0
# GapExtend_penalty: -1.0
# FSopen_penalty: -30.0
# FSextend_penalty: -0.2
# Execution_time: 240.462290049
#
# Length:         543
# Identity NT:    217/543 40.0%
# Identity AA:    336/1086 30.9%
# Gapopen:        7/543 1.3%
# Gaps:           129/543 23.8%
# FSopen:         0/543 0.0%
# FrameShift:     0/543 0.0%
# Score: 116.0
#
#
#=======================================

>G1-M
ATGGCGCCTGAGGACCACGAGGGGGCCACGTCTCTGCTGCAGAGTTTCGA
GCGCCGCTTCCTGGCGGCTCGCGCGCTGCCCTCCTTTCCCTGGCAGAGCC
TAGAAGAAAAACTAAAGGACCCCTCGGGTTCTGAGCTGTTGCTGGCTATT
CTGCAG---------AGGCATGAGGCTGTACCCACGGAGCCTTTGGATGC
ACTGTATGAG------GCGTTGGCAGAGGTTCTGATGACCCAAGAGTCC-
--------ACCCAGTGCCACCGGAGCTATTTGCTGATGTACTGTACTGCT
GGGAGATGACACTGTCACTGGTCAGGGTCCTGAAGATGCTCGAGGACTGC
C------------------------AGAGGAAGAGCGCTCCTGATGTCTA
TGTAGCCTATACTATCCGCAGCCAGGACACAGGCAAGCTGTTCATCGAAG
AGCTGGACCGTGCTGGAATCTACTGGGAAGAGGTGCCCCCTCACACTGGC
AAACTGTTCCCTTACGAAGAGCATTCAGCCATCGTAATCCTGA

>B1-001
ATGGCGCCCGAGGAGAACGCGGGGACCGAACTCTTGCTGCAGGGTTTTGA
GCGCCGCTTCCTGGCGGTGCGCACACTGCGCTCCTTCCCCTGGCAGAGCT
TAGAGGCAAAGTTAAGAGACTCATCAGATTCTGAGCTGCTGCGGGATATT
TTGCAGAAGACTGTGAGGCATCCTGTGTGTGTGAAGCACCCGCCGTCAGT
CAAGTATGCCTGGTGCTTTCTCTCAGAACTCATCAAAAAGTCCTCAGGAG
GCTCAGTCACACTCTCCAAGAGCACAGCCATCATCTCCCACGGTACCACA
GGCCTG------GTCACATGGGATGCCGCCCTCTACCTTGCAGAATGGGC
CATCGAGAACCCGGCAGCCTTCATTAACAGACGTGCTGTATTGCCCAGAA
GCCATCGTGTCGCTGGTCGGGGTCCTGCAGAGGCTGGCTGC---------
---------------------------------CTGCCGGGAGCACAAGC
GGGC---------------------------------TCCTGA
#---------------------------------------
#---------------------------------------

#=======================================
#
# Aligned_sequences: 2
# 1: G1-Ch
# 2: G2-H1
# Matrix: /home/BLOSUM62.txt
# GapOpen_penalty: -11.0
# GapExtend_penalty: -1.0
# FSopen_penalty: -30.0
# FSextend_penalty: -0.2
# Execution_time: 240.882503986
#
# Length:         611
# Identity NT:    273/611 44.7%
# Identity AA:    507/1222 41.5%
# Gapopen:        5/611 0.8%
# Gaps:           262/611 42.9%
# FSopen:         1/611 0.2%
# FrameShift:     85/611 13.9%
# Score: 207.3
#
#
#=======================================

>G1-Ch
ATGGCGCCCGAGGAGAACGCGGGGAGCGAACTCTTGCTGCAGAGTTTCAA
GCGCCGCTTCCTGGCGGCGCGCGCCCTGCGCTCCTTCCCCTGGCAGAGCT
TAGAAGCAAAGTTAAGTGACCCATCAGATTCTGAGCTTCTGTGGGATATT
TTGCAG---------AAGCACGAGGCTGTCCACACAGAGCCT--------
-------------------TTGGACGAGCTGTACAAGGCGTTG-------
--------------------------------------------------
------------------GCGGAGACCCTGATGGCCAAGGAGTCCACCCA
GGGCCACCGGAGCTATTTGCTGATG--TGCTGTATTGCCCAGAAGCCATC
GTGTCGCTGGTCGGGGTCCTGCAGAGGCTGGCTGCCTGCCGGGAGCACCA
GCGGGCTCCTCAAGTCTACATGGCCCTTACCGTCCGCAACCCAGAGACGT
GCCAGCTGTTCACCACCGAGCTATGCTGGACTGGGATCAGATGGGAAGCG
GAAGCTCATCATGACCAGAAACTGTTTCCCTACAGAGAGCACTTGGAGAT
GGCAATGCTGA

>G2-H1
ATGGCGCCCGAGGAGAACGCGGGGAGCGAACTCTTGCTGCAGAGTTTCAA
GCGCCGCTTCCTGGCAGCGCGCGCCCTGCGCTCCTTCCGCTGGCAGAGCT
TAGAAGCAAAGTTAAGAGACTCATCAGATTCTGAGCTGCTGCGGGATATT
TTGCAGAAGACTGTGAAGCATCCTGTGTGTGTGAAGCACCCGCCGTCAGT
CAAGTATGCCCGGTGCTTTCTCTCAGAACTCATCAAAAAGCCCTCGGGAG
GCTCAGTCACACTCTCCAAGAGCACAGCCATCATCTCCCACGGCATCACA
GTCCTGGTCACATGGGATGCCGCCCTCTACCTTGCAGAATGGGCCATCGA
GAACCCAGCAGCCTTCACTGATAGACGTGCTGTATTGCCCAGAAGCCATC
GTGTCGCTGGTCGGGGTCCTGCGGAGGCTGGCTGCCTGCCGGGAGCACCA
GCGGGCTCCTCA--------------------------------------
--------------------------------------------------
--------------------------------------------------
-----------
#---------------------------------------
#---------------------------------------

#=======================================
#
# Aligned_sequences: 2
# 1: G1-M
# 2: G2-M
# Matrix: /home/BLOSUM62.txt
# GapOpen_penalty: -11.0
# GapExtend_penalty: -1.0
# FSopen_penalty: -30.0
# FSextend_penalty: -0.2
# Execution_time: 240.623883963
#
# Length:         608
# Identity NT:    277/608 45.6%
# Identity AA:    504/1216 41.4%
# Gapopen:        3/608 0.5%
# Gaps:           259/608 42.6%
# FSopen:         1/608 0.2%
# FrameShift:     91/608 15.0%
# Score: 235.5
#
#
#=======================================

>G1-M
ATGGCGCCTGAGGACCACGAGGGGGCCACGTCTCTGCTGCAGAGTTTCGA
GCGCCGCTTCCTGGCGGCTCGCGCGCTGCCCTCCTTTCCCTGGCAGAGCC
TAGAAGAAAAACTAAAGGACCCCTCGGGTTCTGAGCTGTTGCTGGCTATT
CTGCAGAGG-----------------------------------------
--------------------------------------------------
--------------------CATGAGGCTGTACCCACGGAGCCTTTGGAT
GCACTGTATGAGGCGTTGGCAGAGGTTCTGATGACCCAAGAGTCCACCCA
GTGCCACCGGAGCTATTTG--CTGATGTACTGTACTGCTGGGAGATGACA
CTGTCACTGGTCAGGGTCCTGAAGATGCTCGAGGACTGCCAGAGGAAGAG
CGCTCCTGATGTCTATGTAGCCTATACTATCCGCAGCCAGGACACAGGCA
AGCTGTTCATCGAAGAGCTGGACCGTGCTGGAATCTACTGGGAAGAGGTG
CCCCCTCACACTGGCAAACTGTTCCCTTACGAAGAGCATTCAGCCATCGT
AATCCTGA

>G2-M
ATGGCGCCTGAGGACCACGAGGGGGCCACGTCTCTGCTGCAGAGTTTCGA
GCGCCGCTTCCTGGCGGCTCGCGCGCTGCCCTCCTTTCCCTGGCAGAGCC
TAGAAGAAAAACTAAAGGACCCCTCGGGTTCTGAGCTGTTGCTGGCTATT
CTGCAGAAGACTGTGAAGCACCCTGTGTGTGTGCAGCACGGACCTTCTGT
GAAGTATGCCCGCTGCTTTCTCTCAAAGCTCATCAAAAAGCCTTCAGGAA
ACTCAGTTACACTCTCTGAGAGCACTGCCATCGTGTCCCATGGCACCACA
GGCTTGGTTACATGGGACGCTGCTCTCTACCTGGCAGAATGGGCCATTGA
GAACCCAGCAGCCTTCACTGACAGATGTACTGTACTGCTGGGAGATGACA
CTGTCACTGGTCAGGGTCCTGAAGATGCTCGAGGACTGCCAGAGGAAGAG
CGCTCCTGATGT--------------------------------------
--------------------------------------------------
--------------------------------------------------
--------
#---------------------------------------
#---------------------------------------

#=======================================
#
# Aligned_sequences: 2
# 1: G1-R
# 2: B1-001
# Matrix: /home/BLOSUM62.txt
# GapOpen_penalty: -11.0
# GapExtend_penalty: -1.0
# FSopen_penalty: -30.0
# FSextend_penalty: -0.2
# Execution_time: 240.820211887
#
# Length:         525
# Identity NT:    223/525 42.5%
# Identity AA:    348/1050 33.1%
# Gapopen:        8/525 1.5%
# Gaps:           93/525 17.7%
# FSopen:         0/525 0.0%
# FrameShift:     0/525 0.0%
# Score: 129.0
#
#
#=======================================

>G1-R
ATGGCGCCTGAGGACCACGAGGGGGCCACGTCTCTGCTGCAGAGTTTCGA
GCGCCGCTTCCTGGCGGCTCGCGCGCTGCCCTCTTTTCCCTGGCAGAGCC
TAGAAGAAAAACTAAGGGAGCCCTCAGGTTCTGAGCTGTTGCTGGCTATT
TTGCAGAAG---------CATGAGGCCGTACCCATGGAGCCTTTGGATGC
ACTGTATGAG------GCGCTGGCAGAAGTTCTGATGGCCAGAGAGTCC-
--------ACCCAGTGCCACCGGAGCTATTTGCTGATGTACTGTACTGCG
GGGAAGTGACACTGTCACTGGTCAGGGTCCTGAGGATGCTCACTGACTGC
CAGAGGAAGAAGGCTCCTGACGTCTATGTGGCCTATACGATCCGCAGCCA
GG------ACACGGGCAAGCTGTTCATCACAGAGCTGGACCGCGCTGGGA
TACACTGGGAAGAGGTGGCCCCTCACACTGGCAAACTGTTCCCTTATGAA
GAGCATTCGGCCATCGTAATCCTGA

>B1-001
ATGGCGCCCGAGGAGAACGCGGGGACCGAACTCTTGCTGCAGGGTTTTGA
GCGCCGCTTCCTGGCGGTGCGCACACTGCGCTCCTTCCCCTGGCAGAGCT
TAGAGGCAAAGTTAAGAGACTCATCAGATTCTGAGCTGCTGCGGGATATT
TTGCAGAAGACTGTGAGGCATCCTGTGTGTGTGAAGCACCCGCCGTCAGT
CAAGTATGCCTGGTGCTTTCTCTCAGAACTCATCAAAAAGTCCTCAGGAG
GCTCAGTCACACTCTCCAAGAGCACAGCCATCATCTCCCACGGTACCACA
GGC---------------------------------------CTGGTCAC
ATGGGATGCCGCCCTCTACCTTGCAGAATGGGCCATCGAGAACCCGGCAG
CCTTCATTAACAGACGTGCTGTATTGCCCAGAAGCCATCGTGTCGCTGGT
------------CGGGGTCCT---------GCAGAGGCTGGCTGCCTGCC
GGGAGCACAAGCGGGC---TCCTGA
#---------------------------------------
#---------------------------------------

#=======================================
#
# Aligned_sequences: 2
# 1: G1-R
# 2: G2-H1
# Matrix: /home/BLOSUM62.txt
# GapOpen_penalty: -11.0
# GapExtend_penalty: -1.0
# FSopen_penalty: -30.0
# FSextend_penalty: -0.2
# Execution_time: 240.974670172
#
# Length:         522
# Identity NT:    220/522 42.1%
# Identity AA:    372/1044 35.6%
# Gapopen:        8/522 1.5%
# Gaps:           87/522 16.7%
# FSopen:         0/522 0.0%
# FrameShift:     0/522 0.0%
# Score: 123.0
#
#
#=======================================

>G1-R
ATGGCGCCTGAGGACCACGAGGGGGCCACGTCTCTGCTGCAGAGTTTCGA
GCGCCGCTTCCTGGCGGCTCGCGCGCTGCCCTCTTTTCCCTGGCAGAGCC
TAGAAGAAAAACTAAGGGAGCCCTCAGGTTCTGAGCTGTTGCTGGCTATT
TTGCAG---------AAGCATGAGGCCGTACCCATGGAGCCTTTGGATGC
ACTGTATGAGGCGCTGGCAGAAGTTCTGATGGCCAGAGAGTCCACCCAGT
GCCACCGGAGCTATTTGCTGATGTACTGTACTGCGGGGAAGTGACACTGT
CACTGGTCAGGG---------TCCTGAGGATGCTCA---CTGACTGCCAG
AGGAAGAAGGCTCCTGACGTCTATGTGGCCTATACGATCCGCAGCC----
--AGGACACGGGCAAGCTGTTCATCACAGAGCTGGACCGCGCTGGGATAC
ACTGGGAAGAGGTGGCCCCTCACACTGGCAAACTGTTCCCTTATGAAGAG
CATTCGGCCATCGTAATCCTGA

>G2-H1
ATGGCGCCCGAGGAGAACGCGGGGAGCGAACTCTTGCTGCAGAGTTTCAA
GCGCCGCTTCCTGGCAGCGCGCGCCCTGCGCTCCTTCCGCTGGCAGAGCT
TAGAAGCAAAGTTAAGAGACTCATCAGATTCTGAGCTGCTGCGGGATATT
TTGCAGAAGACTGTGAAGCATCCTGTGTGTGTGAAGCACCCGCCGTCAGT
CAAGTAT------------------------------------GCCCGGT
GCTTTCTCTCAGAACTCATCAAAAAGCCCTCGGGAGGCTCAGTCACACTC
TCCAAGAGCACAGCCATCATCTCCCACGGCATCACAGTCCTGGTCACATG
GGATGCCGCCCTCTACCTTGCAGAATGGGCCATCGAGAACCCAGCAGCCT
TCACTGATAGACGTGCTGTATTGCCCAGAAGCCATCGTGTCGCTGGT---
---------CGGGGTCCTGCGGAG---GCTGGCTGC---------CTGCC
GGGAGCACCAGCGGGCTCCTCA
#---------------------------------------
#---------------------------------------

#=======================================
#
# Aligned_sequences: 2
# 1: G1-Ch
# 2: G2-R
# Matrix: /home/BLOSUM62.txt
# GapOpen_penalty: -11.0
# GapExtend_penalty: -1.0
# FSopen_penalty: -30.0
# FSextend_penalty: -0.2
# Execution_time: 241.533560991
#
# Length:         516
# Identity NT:    221/516 42.8%
# Identity AA:    330/1032 32.0%
# Gapopen:        5/516 1.0%
# Gaps:           72/516 14.0%
# FSopen:         0/516 0.0%
# FrameShift:     0/516 0.0%
# Score: 115.0
#
#
#=======================================

>G1-Ch
ATGGCGCCCGAGGAGAACGCGGGGAGCGAACTCTTGCTGCAGAGTTTCAA
GCGCCGCTTCCTGGCGGCGCGCGCCCTGCGCTCCTTCCCCTGGCAGAGCT
TAGAAGCAAAGTTAAGTGACCCATCAGATTCTGAGCTTCTGTGGGATATT
TTGCAGAAG------------CACGAGGCTGTCCACACAGAGCCTTTGGA
CGAGCTGTACAAGGCGTTGGCGGAGACCCTGATGGCCAAGGAGTCCACCC
AGGGCCACCGGAGCTATTTGCTGATGTGCTGTATTGCCCAGAAGCCATCG
TGTCGCTGGTCGGGGTCCTGCAGAGGCTGGCTGCCTGCCGGGAGCACCAG
CGGGCTCCTCAAGTCTACATGGCCCTTACCGTCCGCAACCCAGAGACGTG
CCAGCTGT------TCACCACCGAGCTATGCTGGACTGGGATCAGATGGG
AAGCGGAAGCTCATCATGACCAGAAACTGTTTCCCTACAGAGAGCACTTG
GAGATGGCAATGCTGA

>G2-R
ATGGCGCCTGAGGACCACGAGGGGGCCACGTCTCTGCTGCAGAGTTTCGA
GCGCCGCTTCCTGGCGGCTCGCGCGCTGCCCTCTTTTCCCTGGCAGAGCC
TAGAAGAAAAACTAAGGGAGCCCTCAGGTTCTGAGCTGTTGCTGGCTATT
TTGCAGAAGACTGTGAAGCACCCTGTGTGTGTCCAGCATGGGCCCTCTCT
GAAGTATTCCCGCTGCTTTCTCTCGAAGCTCATCAAAAAGCCTTCAGGAG
ACTCA------------------------GTCACACTCTCTGAGAGCACA
GCCATCGTGTCCCATGGCACCACAGGCTTGGTTACATGGGACGCTGCTCT
CTACCTGGCAGAATGGGCCATCGAGAACCCAGCAGCCTTCACTGACAGAT
GTACTGTACTGCGGGGAAGTGACACTGTCACTGGTCAGGGTCCTGAGGAT
GCTCACTGACTGCCA------------------GAGGAAGAAGGCTCCTG
ACGT------------
#---------------------------------------
#---------------------------------------

#=======================================
#
# Aligned_sequences: 2
# 1: G1-H2
# 2: G1-H3
# Matrix: /home/BLOSUM62.txt
# GapOpen_penalty: -11.0
# GapExtend_penalty: -1.0
# FSopen_penalty: -30.0
# FSextend_penalty: -0.2
# Execution_time: 241.523497105
#
# Length:         498
# Identity NT:    496/498 99.6%
# Identity AA:    984/996 98.8%
# Gapopen:        0/498 0.0%
# Gaps:           0/498 0.0%
# FSopen:         0/498 0.0%
# FrameShift:     0/498 0.0%
# Score: 873.0
#
#
#=======================================

>G1-H2
ATGGCGCCCGAGGAGAACGCGGGGACCGAACTCTTGCTGCAGGGTTTTGA
GCGCCGCTTCCTGGCGGTGCGCACACTGCGCTCCTTCCCCTGGCAGAGCT
TAGAGGCAAAGTTAAGAGACTCATCAGATTCTGAGCTGCTGCGGGATATT
TTGCAGAAGCACGAGGCTGTCCACACGGAGCCTTTGGACAAACTGTACGA
GGTGCTCACGGAGACTCTGATGGCCAAGGAGTCCACCCAGGGCCACCGGA
GCTATTTGCTGACGTGCTGTATTGCCCAGAAGCCATCGTGTCGCTGGTCG
GGGTCCTGCAGAGGCTGGCTGCCTGCCGGGAGCACAAGCGGGCTCCTGAG
GTCTACGTGGCCTTTACCGTCCGCAACCCAGAGACGTGCCAGCTGTTCAC
CACCGAGCTAGGCCGGGATGGGATCAGATGGGAAGCGGAAGCTCATCATG
ACCAGAAACTGTTTCCCTATGGAGAGCACTTGGAGATGGCAATGCTGA

>G1-H3
ATGGCGCCCGAGGAGAACGCGGGGACCGAACTCTTGCTGCAGGGTTTTGA
GCGCCGCTTCCTGGCGGTGCGCACACTGCGCTCCTTCCCCTGGCAGAGCT
TAGAGGCAAAGTTAAGAGACTCATCAGATTCTGAGCTGCTGCGGGATATT
TTGCAGAAGCACGAGGCTGTCCACACGGAGCCTTTGGACAAACTGTACGA
GGTGCTCGCGGAGACTCTGATGGCCAAGGAGTCCACCCAGGGCCACCGGA
GCTATTTGCTGACGTGCTGTATTGCCCAGAAGCCATCGTGTCGCTGGTCG
GGGTCCTGCAGAGGCTGGCTGCCTGCCGGGAGCACAAGCGGGCTCCTGAG
GTCTACGTGGCCTTTACCGTCCGCAACCCAGAGACATGCCAGCTGTTCAC
CACCGAGCTAGGCCGGGATGGGATCAGATGGGAAGCGGAAGCTCATCATG
ACCAGAAACTGTTTCCCTATGGAGAGCACTTGGAGATGGCAATGCTGA
#---------------------------------------
#---------------------------------------

#=======================================
#
# Aligned_sequences: 2
# 1: C1-002
# 2: B1-001
# Matrix: /home/BLOSUM62.txt
# GapOpen_penalty: -11.0
# GapExtend_penalty: -1.0
# FSopen_penalty: -30.0
# FSextend_penalty: -0.2
# Execution_time: 241.824081898
#
# Length:         611
# Identity NT:    265/611 43.4%
# Identity AA:    486/1222 39.8%
# Gapopen:        4/611 0.7%
# Gaps:           262/611 42.9%
# FSopen:         1/611 0.2%
# FrameShift:     82/611 13.4%
# Score: 207.7
#
#
#=======================================

>C1-002
ATGGCGCCCGAGGAGAACGCGGGGAGCGAACTCTTGCTGCAGAGTTTCAA
GCGCCGCTTCCTGGCAGCGCGCGCCCTGCGCTCCTTCCGCTGGCAGAGCT
TAGAAGCAAAGTTAAGAGACTCATCAGATTCTGAGCTGCTGCGGGATATT
TTGCAGAAG---------CACGAGGCTGTCCACACAGAGCCTTTGGATGA
GCTGTACGAGGTGCTGGTGGAGACCCTGATGGCCAAGGAGTCCACCCAGG
GCCAC---------------------------------------------
--------------------------------------------------
-------CGGAGCTATTTGCTG--ACGTGCTGTATTGCCCAGAAGCCATC
GTGTCGCTGGTCGGGGTCCTGCGGAGGCTGGCTGCCTGCCGGGAGCACCA
GCGGGCTCCTCAATTCTACATGGCCCTTACCGTCTGCAACCCAGAGATGT
GCCAGCTGTTCACCACCGAGCTATGCTGGACTGGGATCAGATGGGAAGCG
GAAGCTCATCATGACCAGAAACTGTTTCCCTACAGAGAGCACTTGGAGAT
GGCAAAGCTGA

>B1-001
ATGGCGCCCGAGGAGAACGCGGGGACCGAACTCTTGCTGCAGGGTTTTGA
GCGCCGCTTCCTGGCGGTGCGCACACTGCGCTCCTTCCCCTGGCAGAGCT
TAGAGGCAAAGTTAAGAGACTCATCAGATTCTGAGCTGCTGCGGGATATT
TTGCAGAAGACTGTGAGGCATCCTGTGTGTGTGAAGCACCCGCCGTCAGT
CAAGTATGCCTGGTGCTTTCTCTCAGAACTCATCAAAAAGTCCTCAGGAG
GCTCAGTCACACTCTCCAAGAGCACAGCCATCATCTCCCACGGTACCACA
GGCCTGGTCACATGGGATGCCGCCCTCTACCTTGCAGAATGGGCCATCGA
GAACCCGGCAGCCTTCATTAACAGACGTGCTGTATTGCCCAGAAGCCATC
GTGTCGCTGGTCGGGGTCCTGCAGAGGCTGGCTGCCTGCCGGGAGCACAA
GCGGGC--------------------------------------------
--------------------------------------------------
--------------------------------------------------
-----TCCTGA
#---------------------------------------
#---------------------------------------

#=======================================
#
# Aligned_sequences: 2
# 1: G1-H3
# 2: G2-H1
# Matrix: /home/BLOSUM62.txt
# GapOpen_penalty: -11.0
# GapExtend_penalty: -1.0
# FSopen_penalty: -30.0
# FSextend_penalty: -0.2
# Execution_time: 241.60868001
#
# Length:         612
# Identity NT:    267/612 43.6%
# Identity AA:    483/1224 39.5%
# Gapopen:        6/612 1.0%
# Gaps:           264/612 43.1%
# FSopen:         1/612 0.2%
# FrameShift:     87/612 14.2%
# Score: 201.6
#
#
#=======================================

>G1-H3
ATGGCGCCCGAGGAGAACGCGGGGACCGAACTCTTGCTGCAGGGTTTTGA
GCGCCGCTTCCTGGCGGTGCGCACACTGCGCTCCTTCCCCTGGCAGAGCT
TAGAGGCAAAGTTAAGAGACTCATCAGATTCTGAGCTGCTGCGGGATATT
TTGCAG---------AAGCACGAGGCTGTCCACACGGAGCCT--------
--------------------------------------------------
-----------TTGGACAAACTGTACGAGGTGCTC---------------
------------------GCGGAGACTCTGATGGCCAAGGAGTCCACCCA
GGGCCACCGGAGCTATTTGCTG--ACGTGCTGTATTGCCCAGAAGCCATC
GTGTCGCTGGTCGGGGTCCTGCAGAGGCTGGCTGCCTGCCGGGAGCACAA
GCGGGCTCCTG-AGGTCTACGTGGCCTTTACCGTCCGCAACCCAGAGACA
TGCCAGCTGTTCACCACCGAGCTAGGCCGGGATGGGATCAGATGGGAAGC
GGAAGCTCATCATGACCAGAAACTGTTTCCCTATGGAGAGCACTTGGAGA
TGGCAATGCTGA

>G2-H1
ATGGCGCCCGAGGAGAACGCGGGGAGCGAACTCTTGCTGCAGAGTTTCAA
GCGCCGCTTCCTGGCAGCGCGCGCCCTGCGCTCCTTCCGCTGGCAGAGCT
TAGAAGCAAAGTTAAGAGACTCATCAGATTCTGAGCTGCTGCGGGATATT
TTGCAGAAGACTGTGAAGCATCCTGTGTGTGTGAAGCACCCGCCGTCAGT
CAAGTATGCCCGGTGCTTTCTCTCAGAACTCATCAAAAAGCCCTCGGGAG
GCTCAGTCACACTCTCCAAGAGCACAGCCATCATCTCCCACGGCATCACA
GTCCTGGTCACATGGGATGCCGCCCTCTACCTTGCAGAATGGGCCATCGA
GAACCCAGCAGCCTTCACTGATAGACGTGCTGTATTGCCCAGAAGCCATC
GTGTCGCTGGTCGGGGTCCTGCGGAGGCTGGCTGCCTGCCGGGAGCACCA
GCGGGCTCCTCA--------------------------------------
--------------------------------------------------
--------------------------------------------------
------------
#---------------------------------------
#---------------------------------------

#=======================================
#
# Aligned_sequences: 2
# 1: G1-H3
# 2: G2-M
# Matrix: /home/BLOSUM62.txt
# GapOpen_penalty: -11.0
# GapExtend_penalty: -1.0
# FSopen_penalty: -30.0
# FSextend_penalty: -0.2
# Execution_time: 241.62866497
#
# Length:         528
# Identity NT:    221/528 41.9%
# Identity AA:    336/1056 31.8%
# Gapopen:        7/528 1.3%
# Gaps:           96/528 18.2%
# FSopen:         0/528 0.0%
# FrameShift:     0/528 0.0%
# Score: 120.0
#
#
#=======================================

>G1-H3
ATGGCGCCCGAGGAGAACGCGGGGACCGAACTCTTGCTGCAGGGTTTTGA
GCGCCGCTTCCTGGCGGTGCGCACACTGCGCTCCTTCCCCTGGCAGAGCT
TAGAGGCAAAGTTAAGAGACTCATCAGATTCTGAGCTGCTGCGGGATATT
TTGCAGAAG------------CACGAGGCTGTCCACACGGAGCCTTTGGA
CAAACTGTACGAGGTGCTCGCGGAGACTCTGATGGCCAAGGAGTCCACCC
AGGGCCACCGGAGCTATTTGCTGACGTGCTGTATTGCCCAGAAGCCATCG
------TGTCGCTGGTCGGGGTCCTGCAGAGGCTGGCTGCCTGCCGGGAG
CACAAGCGGGCTCCTGAGGTCTACGTGGCCTTTACCGTCCGCAACCCAGA
GACATGCCAGCTGTTCA------------CCACCGAGCTAGGCCGGGATG
GGATCAGATGGGAAGCGGAAGCTCATCATGACCAGAAACTGTTTCCCTAT
GGAGAGCACTTGGAGATGGCAATGCTGA

>G2-M
ATGGCGCCTGAGGACCACGAGGGGGCCACGTCTCTGCTGCAGAGTTTCGA
GCGCCGCTTCCTGGCGGCTCGCGCGCTGCCCTCCTTTCCCTGGCAGAGCC
TAGAAGAAAAACTAAAGGACCCCTCGGGTTCTGAGCTGTTGCTGGCTATT
CTGCAGAAGACTGTGAAGCACCCTGTGTGTGTGCAGCACGGACCTTCTGT
GAAGTATGCCCGCTGCTTTCTCTCAAAGCTCATCAAAAAGCCTTCAGGAA
ACTCAGTTACACTCTCTGAGAGCACTGCCATCGTGTCCCATGGCACCACA
GGCTTGGTTACATGGGAC--------------------------------
----GCTGCTCTCTACCTGGCAGAATGGGCCATTGAGAACCCAGCAGCCT
TCACTGACAGATGTACTGTACTGCTGGGAGATGACACTGTCACTGGTCAG
GGTCCTGAAGATGCTCGAGGACTG---------------------CCAGA
GGAAGAG------CGCTCCTGATGT---
#---------------------------------------
#---------------------------------------

#=======================================
#
# Aligned_sequences: 2
# 1: G1-H3
# 2: G2-Co
# Matrix: /home/BLOSUM62.txt
# GapOpen_penalty: -11.0
# GapExtend_penalty: -1.0
# FSopen_penalty: -30.0
# FSextend_penalty: -0.2
# Execution_time: 241.658005953
#
# Length:         522
# Identity NT:    236/522 45.2%
# Identity AA:    384/1044 36.8%
# Gapopen:        8/522 1.5%
# Gaps:           81/522 15.5%
# FSopen:         0/522 0.0%
# FrameShift:     0/522 0.0%
# Score: 142.0
#
#
#=======================================

>G1-H3
ATGGCGCCCGAGGAGAACGCGGGGACCGAACTCTTGCTGCAGGGTTTTGA
GCGCCGCTTCCTGGCGGTGCGCACACTGCGCTCCTTCCCCTGGCAGAGCT
TAGAGGCAAAGTTAAGAGACTCATCAGATTCTGAGCTGCTGCGGGATATT
TTGCAGAAGCACGAGGCTGTCCACACGGAGCCTTTGGACAAACTGTACGA
GGTGCTCGCGGAGACTCTGATGGCCAAGGAG------TCCACCCAGGGCC
ACCGGAGCTATTTGCTGACGTGCTGTATTGCCCAGAAGCCATCGTGTCGC
TGGTCGGGGTCCTGCAGAGGCTGG---CTGCCTGCCGGGAGCACAAGCGG
GCTCCTGAGGTCTACGTGGCCTTTACCGTCCGCAACCCAGAGACATGCCA
GCTGTTCACCACCGAGCTAGGCCGGG------ATGGGATCAGATGGGAAG
CGGAAGCTCATCATGACCAGAAACTGTTTCCCT---------ATGGAGAG
CACTTGGAGATGGCAATGCTGA

>G2-Co
ATGGCGCAGGAGGAGAGAGCGGATGCCGCGCGCCTGCTGCGGGGTTTCGA
GCGCCGCTTCTTGGCGGCGCGCGCCCTGCGCTCCTTTCCCTGGCAGAGCC
TAGAAGAGAAACTAAGGGACTCGTCAGGCTCCGAGCTGCTGCTGGATATT
TTGCAGAAG-----------------------------------------
-ACCGTGAAGCACCCTCTGTGCGTGAAGCACCCACCATCAGTGAAGTATT
CCCGGAGCTTTCTCTCTGAG------CTCATCAGAAAGCCTTCAGGTGAC
TCGGTCACCCTCTGCGAGAGCACGGCCATCGTGTCTCATGGGACCACAGG
CCTGGTC------ACGTGGAACGCCGCGCTCTACCTGGCCGAGTGGGCCG
TGGAGAACCCAGCGGTCTTCGCTCACAGTCTAAGCGGTATACCCCCGCGG
GCCCAGCTGGCGGGCGGGAGGGGCCCTGTCCCCACAGGAAGGAAACCAGA
AGTCTGG---GGCAGAGTCAGG
#---------------------------------------
#---------------------------------------

#=======================================
#
# Aligned_sequences: 2
# 1: G1-R
# 2: G3-Ch
# Matrix: /home/BLOSUM62.txt
# GapOpen_penalty: -11.0
# GapExtend_penalty: -1.0
# FSopen_penalty: -30.0
# FSextend_penalty: -0.2
# Execution_time: 241.227950811
#
# Length:         521
# Identity NT:    219/521 42.0%
# Identity AA:    321/1042 30.8%
# Gapopen:        8/521 1.5%
# Gaps:           127/521 24.4%
# FSopen:         2/521 0.4%
# FrameShift:     217/521 41.7%
# Score: -16.1
#
#
#=======================================

>G1-R
ATGGCGCCTGAGGACCACGAGGGGGCCACGTCTCTGCTGCAGAGT-----
----TTCGAGCGCCGCTTCCTGGCGGCTCGCGCGCTGCCCTCTTTTCCCT
GGCAGAGCCTAGAAGAAAAACTAAGGGAGCCCTCAGGTTCTGAGCTGTTG
CTGGCTATTTTGCAGAAGCATGAGGCCGTACCCATGGAGCCTTTGGATGC
ACTGTATGAGGCGCTGGCAGAAGTTCTGATGGCCAGAGAGTCCACCCAGT
GCCACCGGAGCTATTTGCTGATGTACTGTACTGCGGGGAAGTGACACTGT
CACTGGTCAGGGTCCTGAGGATGCTCACTGACTGCCAGAGGAAGAAG---
GCTCCTGACGTCTATGTGGCCTATACGATCCGCAGCCAGGACACGGGCAA
GCTGTTCATCACAGAGCTGGACCGCGCTGGGATACACTGGGAAGAGGTGG
CCCCTCACACTGGCAAACTGTTCCCTTATGAAGAGCATT--CGGCCATCG
------------TAATCCTGA

>G3-Ch
ATG---------------CCCGGTGCTTTCTCTCAGTACTCATCAAAAAG
CCCTCGGGAGGCTCAGTCACACTCTCCAAGAGCACAGCCATCATCTCCCA
CGGCATCACAGTCCTGGTCACATGGGATGCCACCCTCTACC---------
---------TTGCAGAATGGGCCATCTAGAACCCAGCAGCCT--------
--------------------------------------------------
--------TCACTGATA--GATGTGCTGTATTGCCCAGAAGCCATCGTGT
CGCTGGTCGGGGTCCTGCAGAGGCTGGCTGCCTGCCGGGAGCACCAGCGG
GCTCCTCAAGTCTACATGGCCCTTACCGTCCGCAACCCAGAGACGTGCCA
GCTGTTCACCACCGAGCTAGGCTGGACTGGGATCAGATGGGAAGCGGAAG
CTCATCATGACCAGAAACTGTTTCCCTACAGAGAGCACTTGGAGATGGCA
ATGCTGAACCTCACACTGTAG
#---------------------------------------
#---------------------------------------

#=======================================
#
# Aligned_sequences: 2
# 1: G2-H3
# 2: G2-Ch
# Matrix: /home/BLOSUM62.txt
# GapOpen_penalty: -11.0
# GapExtend_penalty: -1.0
# FSopen_penalty: -30.0
# FSextend_penalty: -0.2
# Execution_time: 240.211935997
#
# Length:         462
# Identity NT:    430/462 93.1%
# Identity AA:    786/924 85.1%
# Gapopen:        0/462 0.0%
# Gaps:           0/462 0.0%
# FSopen:         0/462 0.0%
# FrameShift:     0/462 0.0%
# Score: 656.0
#
#
#=======================================

>G2-H3
ATGGCGCCCGAGGAGAACGCGGGGACCGAACTCTTGCTGCAGGGTTTTGA
GCGCCGCTTCCTGGCGGTGCGCACACTGCGCTCCTTCCCCTGGCAGAGCT
TAGAGGCAAAGTTAAGAGACTCATCAGATTCTGAGCTGCTGCGGGATATT
TTGCAGAAGACTGTGAGGCATCCTGTGTGTGTGAAGCACCCGCCGTCAGT
CAAGTATGCCTGGTGCTTTCTCTCAGAACTCATCAAAAAGTCCTCAGGAG
GCTCAGTCACACTCTCCAAGAGCACAGCCATCATCTCCCACGGTACCACA
GGCCTGGTCACATGGGATGCCGCCCTCTACCTTGCAGAATGGGCCATCGA
GAACCCGGCAGCCTTCATTAACAGACGTGCTGTATTGCCCAGAAGCCATC
GTGTCGCTGGTCGGGGTCCTGCAGAGGCTGGCTGCCTGCCGGGAGCACAA
GCGGGCTCCTGA

>G2-Ch
ATGGCGCCCGAGGAGAACGCGGGGAGCGAACTCTTGCTGCAGAGTTTCAA
GCGCCGCTTCCTGGCGGCGCGCGCCCTGCGCTCCTTCCCCTGGCAGAGCT
TAGAAGCAAAGTTAAGTGACCCATCAGATTCTGAGCTTCTGTGGGATATT
TTGCAGAAGAGACTGAAGCATCCTGTGTGTGTGAAGCACCCGCCGTCAGT
CAAGTATGCCCGGTGCTTTCTCTCAGTACTCATCAAAAAGCCCTCGGGAG
GCTCAGTCACACTCTCCAAGAGCACAGCCATCATCTCCCACGGCATCACA
GTCCTGGTCACATGGGATGCCACCCTCTACCTTGCAGAATGGGCCATCTA
GAACCCAGCAGCCTTCACTGATAGATGTGCTGTATTGCCCAGAAGCCATC
GTGTCGCTGGTCGGGGTCCTGCAGAGGCTGGCTGCCTGCCGGGAGCACCA
GCGGGCTCCTCA
#---------------------------------------
#---------------------------------------

#=======================================
#
# Aligned_sequences: 2
# 1: G1-R
# 2: G2-M
# Matrix: /home/BLOSUM62.txt
# GapOpen_penalty: -11.0
# GapExtend_penalty: -1.0
# FSopen_penalty: -30.0
# FSextend_penalty: -0.2
# Execution_time: 241.374227047
#
# Length:         519
# Identity NT:    247/519 47.6%
# Identity AA:    438/1038 42.2%
# Gapopen:        7/519 1.3%
# Gaps:           81/519 15.6%
# FSopen:         0/519 0.0%
# FrameShift:     0/519 0.0%
# Score: 197.0
#
#
#=======================================

>G1-R
ATGGCGCCTGAGGACCACGAGGGGGCCACGTCTCTGCTGCAGAGTTTCGA
GCGCCGCTTCCTGGCGGCTCGCGCGCTGCCCTCTTTTCCCTGGCAGAGCC
TAGAAGAAAAACTAAGGGAGCCCTCAGGTTCTGAGCTGTTGCTGGCTATT
TTGCAGAAGCATGAGGCCGTACCCATG------------GAGCCTTTGGA
TGCACTGTATGAGGCGCTGGCAGAAGTTCTGATGGCCAGAGAGTCCACCC
AGTGCCACCGGAGCTATTTGCTGATGTACTGTACTGCGGGGAAGTGACAC
TGTCACTGGTCAGGGTCCTGAGGATGCTCACTGACTGCCAGAGGAAGAAG
GCTCCTGACGTCTATGTGGCCTATACGATCCGCAGCCAGGACACGGGCAA
GCTGTTCA------------TCACAGAGCTGGACCGCGCTGGGATACACT
GGGAAGAGGTGGCCCCTCACACTGGCAAACTGTTCCCTTATGAAGAGCAT
TCGGCCATCGTAATCCTGA

>G2-M
ATGGCGCCTGAGGACCACGAGGGGGCCACGTCTCTGCTGCAGAGTTTCGA
GCGCCGCTTCCTGGCGGCTCGCGCGCTGCCCTCCTTTCCCTGGCAGAGCC
TAGAAGAAAAACTAAAGGACCCCTCGGGTTCTGAGCTGTTGCTGGCTATT
CTGCAGAAGACTGTGAAGCACCCTGTGTGTGTGCAGCACGGACCTTCTGT
GAAGTATGCCCGCTGCTTTCTCTCAAAGCTCATCAAAAAGCCTTCA----
-----GGAAACTCAGTTACACTCTCTGAGAGCACTGCCATCGTGTCCCAT
------------GGCACCACAGGC------TTGGTTACATGGGACGCTGC
TCTCTACCTGGCAGAATGGGCCATTGAGAACCCAGCAGCCTTCACTGACA
GATGTACTGTACTGCTGGGAGATGACACTGTCACTGGTCAGGGTCCTGAA
GATGCTCGAGGA---------------------------CTGCCAGAGGA
AGAGCGCTCCTGATGT---
#---------------------------------------
#---------------------------------------

#=======================================
#
# Aligned_sequences: 2
# 1: G1-Co
# 2: G2-H1
# Matrix: /home/BLOSUM62.txt
# GapOpen_penalty: -11.0
# GapExtend_penalty: -1.0
# FSopen_penalty: -30.0
# FSextend_penalty: -0.2
# Execution_time: 241.394515038
#
# Length:         525
# Identity NT:    223/525 42.5%
# Identity AA:    372/1050 35.4%
# Gapopen:        8/525 1.5%
# Gaps:           90/525 17.1%
# FSopen:         0/525 0.0%
# FrameShift:     0/525 0.0%
# Score: 139.0
#
#
#=======================================

>G1-Co
ATGGCGCAGGAGGAGAGAGCGGATGCCGCGCGCCTGCTGCGGGGTTTCGA
GCGCCGCTTCTTGGCGGCGCGCGCCCTGCGCTCCTTTCCCTGGCAGAGCC
TAGAAGAGAAACTAAGGGACTCGTCAGGCTCCGAGCTGCTGCTGGATATT
TTGCAG---------AAGCACGAGGCTGTCCACACGGAGCCGTTGGACGA
GCTGTACCAGGCGCTGGCCGAGGTCCTGACGGCCGAGGACCCCACCCACT
GCCACCGGAGCTATCTGCTGACG------------TGCTGTATTGTCCTG
AAACGGTCCTCTCCCTGGTTGGGGTCCTGCGGAAGCTCTCCACCTGCCGG
AAGGACCAGCGGGCTCCTGATGCCT------ACATTGCCTTCACCATCCG
CAACCCGGAGACGTGCCAGCTGTTCACCACGGAGCTGGGCCAGGCTGGGA
TCCCGTGGGAAGAGGTGCCTTGTCATGACCAGAAACTGTTTCCCTACGAA
GAGCACTCGGAGATGGCGATTCTGA

>G2-H1
ATGGCGCCCGAGGAGAACGCGGGGAGCGAACTCTTGCTGCAGAGTTTCAA
GCGCCGCTTCCTGGCAGCGCGCGCCCTGCGCTCCTTCCGCTGGCAGAGCT
TAGAAGCAAAGTTAAGAGACTCATCAGATTCTGAGCTGCTGCGGGATATT
TTGCAGAAGACTGTGAAGCATCCTGTGTGTGTGAAGCACCCGCCGTCAGT
CAAGTAT------------------------------------GCCCGGT
GCTTTCTCTCAGAACTCATCAAAAAGCCCTCGGGAGGCTCAGTCACACTC
TCCAAGAGCACAGCCATCATC---TCCCACGGCATCACAGTCCTGGTCAC
ATGGGATGCCGCCCTCTACCTTGCAGAATGGGCCATCGAGAACCCAGCAG
CCTTCACTGATAGACGTGCTGTATTGCCCAGAAGC---CATCGTGTCGCT
GGTCGGGGTCCT------------GCGGAGGCTGGCTGCCTGCCGGGAGC
ACCAGCGGGCTCCTCA---------
#---------------------------------------
#---------------------------------------

#=======================================
#
# Aligned_sequences: 2
# 1: G1-H2
# 2: G3-H2
# Matrix: /home/BLOSUM62.txt
# GapOpen_penalty: -11.0
# GapExtend_penalty: -1.0
# FSopen_penalty: -30.0
# FSextend_penalty: -0.2
# Execution_time: 242.134570122
#
# Length:         512
# Identity NT:    296/512 57.8%
# Identity AA:    540/1024 52.7%
# Gapopen:        4/512 0.8%
# Gaps:           106/512 20.7%
# FSopen:         1/512 0.2%
# FrameShift:     238/512 46.5%
# Score: 285.4
#
#
#=======================================

>G1-H2
ATGGCGCCCGAGGAGAACGCGGGGACCGAACTCTTGCTGCAGGGTTTTGA
GCGCCGCTTCCTGGCGGTGCGCACACTGCGCTCCTTCCCCTGGCAGAGCT
TAGAGGCAAAGTTAAGAGACTCATCAGATTCTGAGCTGCTGCGGGATATT
TTGCAGAAGCACGAGGCTGTCCACACGGAGCCTTTGGACAAACTGTACGA
GGTGCTCACGGAGACTCTGATGGCCAAGGAGTCCACCCAGGGCCACCGGA
GCTATTTGCTGACGTGCTGTATTGCCCAGAAGCCATCGTGTCGCTGGTCG
GGGTCCTGCAGAGGCTGGCTGCCTGCCGGGAGCACAAGCGGGCTCCTGAG
GTCTACGTGGCCTTTACCGTCCGCAACCCAGAGACGTGCCAGCTGTTCAC
CACCGAGCTAGGCCGGGATGGGATCAGATGGGAAGCGGAAGCTCATCATG
ACCAGAAACTGTTTCCCTATGGAGAGCACTTGGAGATGGCAATGCTGA--
------------

>G3-H2
ATGCCT--------------------------------------------
----------------------------GGTGCTTTCTCTCAGAACTCAT
CAAAAAGTCCTCAGGAGGCTCAGTCACACTCTCCA---------------
---AGAGCACAGCCATCATCTCCCACGGTACCACAGGCCTGGTCACATGG
GATGCCGCCCTCTACCTTGCAGAATGGGCCATCGAGAACCCGGCAGCCTT
CATTAACA--GACGTGCTGTATTGCCCAGAAGCCATCGTGTCGCTGGTCG
GGGTCCTGCAGAGGCTGGCTGCCTGCCGGGAGCACAAGCGGGCTCCTGAG
GTCTACGTGGCCTTTACCGTCCGCAACCCAGAGACGTGCCAGCTGTTCAC
CACCGAGCTAGGCCGGGATGGGATCAGATGGGAAGCGGAAGCTCATCATG
ACCAGAAACTGTTTCCCTATGGAGAGCACTTGGAGATGGCAATGCTGAAC
CTCACACTGTAG
#---------------------------------------
#---------------------------------------

#=======================================
#
# Aligned_sequences: 2
# 1: G1-Co
# 2: G2-H3
# Matrix: /home/BLOSUM62.txt
# GapOpen_penalty: -11.0
# GapExtend_penalty: -1.0
# FSopen_penalty: -30.0
# FSextend_penalty: -0.2
# Execution_time: 241.543606043
#
# Length:         525
# Identity NT:    223/525 42.5%
# Identity AA:    384/1050 36.6%
# Gapopen:        8/525 1.5%
# Gaps:           90/525 17.1%
# FSopen:         0/525 0.0%
# FrameShift:     0/525 0.0%
# Score: 155.0
#
#
#=======================================

>G1-Co
ATGGCGCAGGAGGAGAGAGCGGATGCCGCGCGCCTGCTGCGGGGTTTCGA
GCGCCGCTTCTTGGCGGCGCGCGCCCTGCGCTCCTTTCCCTGGCAGAGCC
TAGAAGAGAAACTAAGGGACTCGTCAGGCTCCGAGCTGCTGCTGGATATT
TTGCAGAAG---------CACGAGGCTGTCCACACGGAGCCGTTGGACGA
GCTGTACCAGGCGCTGGCCGAGGTCCTGACGGCCGAGGACCCCACCCACT
GCCACCGGAGCTATCTGCTGACG------------TGCTGTATTGTCCTG
AAACGGTCCTCTCCCTGGTTGGGGTCCTGCGGAAGCTCTCCACCTGCCGG
AAGGACCAGCGGGCTCCTGATGCCT------ACATTGCCTTCACCATCCG
CAACCCGGAGACGTGCCAGCTGTTCACCACGGAGCTGGGCCAGGCTGGGA
TCCCGTGGGAAGAGGTGCCTTGTCATGACCAGAAACTGTTTCCCTACGAA
GAGCACTCGGAGATGGCGATTCTGA

>G2-H3
ATGGCGCCCGAGGAGAACGCGGGGACCGAACTCTTGCTGCAGGGTTTTGA
GCGCCGCTTCCTGGCGGTGCGCACACTGCGCTCCTTCCCCTGGCAGAGCT
TAGAGGCAAAGTTAAGAGACTCATCAGATTCTGAGCTGCTGCGGGATATT
TTGCAGAAGACTGTGAGGCATCCTGTGTGTGTGAAGCACCCGCCGTCAGT
CAAGTAT------------------------------------GCCTGGT
GCTTTCTCTCAGAACTCATCAAAAAGTCCTCAGGAGGCTCAGTCACACTC
TCCAAGAGCACAGCCATCATC---TCCCACGGTACCACAGGCCTGGTCAC
ATGGGATGCCGCCCTCTACCTTGCAGAATGGGCCATCGAGAACCCGGCAG
CCTTCATTAACAGACGTGCTGTATTGCCCAGAAGC---CATCGTGTCGCT
GGTCGGGGTCCT------------GCAGAGGCTGGCTGCCTGCCGGGAGC
ACAAGCGGGCTCC---------TGA
#---------------------------------------
#---------------------------------------

#=======================================
#
# Aligned_sequences: 2
# 1: G1-M
# 2: G3-Co
# Matrix: /home/BLOSUM62.txt
# GapOpen_penalty: -11.0
# GapExtend_penalty: -1.0
# FSopen_penalty: -30.0
# FSextend_penalty: -0.2
# Execution_time: 241.835495949
#
# Length:         533
# Identity NT:    200/533 37.5%
# Identity AA:    318/1066 29.8%
# Gapopen:        8/533 1.5%
# Gaps:           151/533 28.3%
# FSopen:         1/533 0.2%
# FrameShift:     154/533 28.9%
# Score: 3.1
#
#
#=======================================

>G1-M
ATGGCGCCTGAGGACCACGAGGGGGCCACGTCTCTGCTGCAGAGTTTCGA
G---------CGCCGCTTCCTGGCGGCTCGCGCGCTGCCCTCCTTT----
-----------CCCTGGCAGAGCCTAGAAGAAAAACTAAAGGACCCCTCG
GGTTCTGAGCTGTTGCTGGCTATTCTGCAGAGGCATGAGGCTGTACCCAC
GGAGCCTTTGGATGCACTGTATGAGGCGTTGGCAGAGGTTCTGATGACCC
AAGAGTCCACCCAGTGCCACCGGAGCTATTTGCTGATGTACTGTACTGCT
GGGAGATGACACTGTCACTGGTCAGGGTCCTGAAGATGCTCGAGGACTGC
CAGAGGAAGAGCGCTCCTGATGTCTATGTAGCCTATACTATCCGCAGCCA
GGACACAGGCAAGCTGTTCATCGAAGAGCTGGACCGTGCTGGAATCTACT
GGGAAGAGGTGCCCCCTCACACTGGCAAACTGTTCCCTTACGAAGAGCAT
TCAGCCATCGTAATCCTGA--------------

>G3-Co
ATT---------------CCCGGAGCTTTCTCTCTGAGCTCATCAGAAAG
CCTTCAGGTGACTCGGTCACCCTCTGCGAGAGCACGGCCATCGTGTCTCA
TGGGACCACAGGCCTGGTCACGTGGAACGCCGCGCTCTACCTGGCCGAGT
GGG-----------------------------------------------
----CCGTGGAGAACCCAGCGGTCTTCGCTCACAGACGTGCTGTATTGTC
CTGAAACGGTCCTCTCCCTGGTTGGGGTCCTGCGGAAGCTCTCCACC---
------------------------------------TGCCGGAAGGACCA
G------CGGGCT--CCTGATGCCTACATTGCCTTCACCATCCGCAACCC
GGAGACGTGCCAGCTGTTCACCACGGAGCTGGGCCAGGCTGGGATCCCGT
GGGAAGAGGTGCCTTGTCATGACCAGAAACTGTTTCCCTACGAAGAGCAC
TCGGAGATGGCGATTCTGAAACTAACGCTGTAG
#---------------------------------------
#---------------------------------------

#=======================================
#
# Aligned_sequences: 2
# 1: G1-H3
# 2: G2-Ch
# Matrix: /home/BLOSUM62.txt
# GapOpen_penalty: -11.0
# GapExtend_penalty: -1.0
# FSopen_penalty: -30.0
# FSextend_penalty: -0.2
# Execution_time: 242.151750088
#
# Length:         612
# Identity NT:    260/612 42.5%
# Identity AA:    462/1224 37.7%
# Gapopen:        5/612 0.8%
# Gaps:           264/612 43.1%
# FSopen:         1/612 0.2%
# FrameShift:     81/612 13.2%
# Score: 191.4
#
#
#=======================================

>G1-H3
ATGGCGCCCGAGGAGAACGCGGGGACCGAACTCTTGCTGCAGGGTTTTGA
GCGCCGCTTCCTGGCGGTGCGCACACTGCGCTCCTTCCCCTGGCAGAGCT
TAGAGGCAAAGTTAAGAGACTCATCAGATTCTGAGCTGCTGCGGGATATT
TTGCAG---------AAGCACGAGGCTGTCCACACGGAGCCTTTGGACAA
ACTGTACGAGGTGCTCGCGGAGACTCTGATGGCCAAGGAGTCCACCCAGG
GCCAC---------------------------------------------
--------------------------------------------------
-------CGGAGCTATTTGCTGACGTGC--TGTATTGCCCAGAAGCCATC
GTGTCGCTGGTCGGGGTCCTGCAGAGGCTGGCTGCCTGCCGGGAGCACAA
GCGGGCTCCTG-AGGTCTACGTGGCCTTTACCGTCCGCAACCCAGAGACA
TGCCAGCTGTTCACCACCGAGCTAGGCCGGGATGGGATCAGATGGGAAGC
GGAAGCTCATCATGACCAGAAACTGTTTCCCTATGGAGAGCACTTGGAGA
TGGCAATGCTGA

>G2-Ch
ATGGCGCCCGAGGAGAACGCGGGGAGCGAACTCTTGCTGCAGAGTTTCAA
GCGCCGCTTCCTGGCGGCGCGCGCCCTGCGCTCCTTCCCCTGGCAGAGCT
TAGAAGCAAAGTTAAGTGACCCATCAGATTCTGAGCTTCTGTGGGATATT
TTGCAGAAGAGACTGAAGCATCCTGTGTGTGTGAAGCACCCGCCGTCAGT
CAAGTATGCCCGGTGCTTTCTCTCAGTACTCATCAAAAAGCCCTCGGGAG
GCTCAGTCACACTCTCCAAGAGCACAGCCATCATCTCCCACGGCATCACA
GTCCTGGTCACATGGGATGCCACCCTCTACCTTGCAGAATGGGCCATCTA
GAACCCAGCAGCCTTCACTGATAGATGTGCTGTATTGCCCAGAAGCCATC
GTGTCGCTGGTCGGGGTCCTGCAGAGGCTGGCTGCCTGCCGGGAGCACCA
GCGGGCTCCTCA--------------------------------------
--------------------------------------------------
--------------------------------------------------
------------
#---------------------------------------
#---------------------------------------

#=======================================
#
# Aligned_sequences: 2
# 1: G1-Co
# 2: G2-R
# Matrix: /home/BLOSUM62.txt
# GapOpen_penalty: -11.0
# GapExtend_penalty: -1.0
# FSopen_penalty: -30.0
# FSextend_penalty: -0.2
# Execution_time: 241.609711885
#
# Length:         525
# Identity NT:    215/525 41.0%
# Identity AA:    336/1050 32.0%
# Gapopen:        4/525 0.8%
# Gaps:           90/525 17.1%
# FSopen:         0/525 0.0%
# FrameShift:     0/525 0.0%
# Score: 113.0
#
#
#=======================================

>G1-Co
ATGGCGCAGGAGGAGAGAGCGGATGCCGCGCGCCTGCTGCGGGGTTTCGA
GCGCCGCTTCTTGGCGGCGCGCGCCCTGCGCTCCTTTCCCTGGCAGAGCC
TAGAAGAGAAACTAAGGGACTCGTCAGGCTCCGAGCTGCTGCTGGATATT
TTGCAGAAGCACGAGGCTGTCCACACGGAGCCGTTGGACGAGCTGTACCA
GGCGCTGGCCGAGGTCCTGACGGCCGAGGACCCCACCCACTGCCACCGGA
GCTATCTGCTGACGTGCTGTATTGTCCTGAAACGGTCCTCTCCCTGGTTG
GGGTCCTGCGGAAGCTCTCCACCTGCCGGAAGGACCAGCGGGCTCCTGAT
GCCTACATTGCCTTCACCATCCGCAACCCGGAGACGTGCCAGCTGTTCAC
CACGGAGCTGGGCCAGGCTGGGATCCCGTGGGAAGAGGTGCCTTGTCATG
ACCAGAAACTGTTTCCCTACGAAGAGCACTCGGAGATGGCGATTCTGA--
-------------------------

>G2-R
ATGGCGCCTGAGGACCACGAGGGGGCCACGTCTCTGCTGCAGAGTTTCGA
GCGCCGCTTCCTGGCGGCTCGCGCGCTGCCCTCTTTTCCCTGGCAGAGCC
TAGAAGAAAAACTAAGGGAGCCCTCAGGTTCTGAGCTGTTGCTGGCTATT
TTGCAGAAG---------------------------------------AC
TGTGAAGCACCCTGTGTGTGTCCAGCATGGGCCCTCTCTGAAGTATTCCC
GCTGCTTTCTCTCGAAGCTCATCAAAAAGCCTTCAGGAGACTCAGTCACA
CTCTCTGAGAGCACAGCCATCGTGTCCCATGGCACCACAGGCTTGGTT--
----ACATGGGACGCTGCTCTCTACCTGGCAGAATGGGCCATCGAGAACC
CAGCAGCCTTCACT------------------GACAGATGTACTGTACTG
CGGGGAAGTGACACTGTCACTGGTCAGGGTCCTGAGGATGCTCACTGACT
GCCAGAGGAAGAAGGCTCCTGACGT
#---------------------------------------
#---------------------------------------

#=======================================
#
# Aligned_sequences: 2
# 1: G1-R
# 2: G2-R
# Matrix: /home/BLOSUM62.txt
# GapOpen_penalty: -11.0
# GapExtend_penalty: -1.0
# FSopen_penalty: -30.0
# FSextend_penalty: -0.2
# Execution_time: 241.843000174
#
# Length:         608
# Identity NT:    279/608 45.9%
# Identity AA:    516/1216 42.4%
# Gapopen:        3/608 0.5%
# Gaps:           259/608 42.6%
# FSopen:         1/608 0.2%
# FrameShift:     91/608 15.0%
# Score: 235.0
#
#
#=======================================

>G1-R
ATGGCGCCTGAGGACCACGAGGGGGCCACGTCTCTGCTGCAGAGTTTCGA
GCGCCGCTTCCTGGCGGCTCGCGCGCTGCCCTCTTTTCCCTGGCAGAGCC
TAGAAGAAAAACTAAGGGAGCCCTCAGGTTCTGAGCTGTTGCTGGCTATT
TTGCAGAAG-----------------------------------------
--------------------------------------------------
--------------------CATGAGGCCGTACCCATGGAGCCTTTGGAT
GCACTGTATGAGGCGCTGGCAGAAGTTCTGATGGCCAGAGAGTCCACCCA
GTGCCACCGGAGCTATTTG--CTGATGTACTGTACTGCGGGGAAGTGACA
CTGTCACTGGTCAGGGTCCTGAGGATGCTCACTGACTGCCAGAGGAAGAA
GGCTCCTGACGTCTATGTGGCCTATACGATCCGCAGCCAGGACACGGGCA
AGCTGTTCATCACAGAGCTGGACCGCGCTGGGATACACTGGGAAGAGGTG
GCCCCTCACACTGGCAAACTGTTCCCTTATGAAGAGCATTCGGCCATCGT
AATCCTGA

>G2-R
ATGGCGCCTGAGGACCACGAGGGGGCCACGTCTCTGCTGCAGAGTTTCGA
GCGCCGCTTCCTGGCGGCTCGCGCGCTGCCCTCTTTTCCCTGGCAGAGCC
TAGAAGAAAAACTAAGGGAGCCCTCAGGTTCTGAGCTGTTGCTGGCTATT
TTGCAGAAGACTGTGAAGCACCCTGTGTGTGTCCAGCATGGGCCCTCTCT
GAAGTATTCCCGCTGCTTTCTCTCGAAGCTCATCAAAAAGCCTTCAGGAG
ACTCAGTCACACTCTCTGAGAGCACAGCCATCGTGTCCCATGGCACCACA
GGCTTGGTTACATGGGACGCTGCTCTCTACCTGGCAGAATGGGCCATCGA
GAACCCAGCAGCCTTCACTGACAGATGTACTGTACTGCGGGGAAGTGACA
CTGTCACTGGTCAGGGTCCTGAGGATGCTCACTGACTGCCAGAGGAAGAA
GGCTCCTGACGT--------------------------------------
--------------------------------------------------
--------------------------------------------------
--------
#---------------------------------------
#---------------------------------------

#=======================================
#
# Aligned_sequences: 2
# 1: G1-Co
# 2: G3-H2
# Matrix: /home/BLOSUM62.txt
# GapOpen_penalty: -11.0
# GapExtend_penalty: -1.0
# FSopen_penalty: -30.0
# FSextend_penalty: -0.2
# Execution_time: 241.634702921
#
# Length:         513
# Identity NT:    254/513 49.5%
# Identity AA:    384/1026 37.4%
# Gapopen:        5/513 1.0%
# Gaps:           108/513 21.1%
# FSopen:         1/513 0.2%
# FrameShift:     240/513 46.8%
# Score: 127.7
#
#
#=======================================

>G1-Co
ATGGCGCAGGAGGAGAGAGCGGATGCCGCGCGCCTGCTGCGGGGTTTCGA
GCGCCGCTTCTTGGCGGCGCGCGCCCTGCGCTCCTTTCCCTGGCAGAGCC
TAGAAGAGAAACTAAGGGACTCGTCAGGCTCCGAGCTGCTGCTGGATATT
TTGCAGAAGCACGAGGCTGTCCACACGGAGCCGTTGGACGAGCTGTACCA
GGCGCTGGCCGAGGTCCTGACGGCCGAGGACCCCACCCACTGCCACCGGA
GCTATCTG-CTGACGTGCTGTATTGTCCTGAAACGGTCCTCTCCCTGGTT
GGGGTCCTGCGGAAGCTCTCCACCTGCCGGAAGGACCAGCGGGCTCCTGA
TGCCTACATTGCCTTCACCATCCGCAACCCGGAGACGTGCCAGCTGTTCA
CCACGGAGCTGGGCCAGGCTGGGATCCCGTGGGAAGAGGTGCCTTGTCAT
GACCAGAAACTGTTTCCCTACGAAGAGCACTCGGAGATGGCGATTCTGA-
-------------

>G3-H2
ATGCCTGGTGCTTTCTCTCAGAACTCATCAAAAAGTCCTCAG------GA
GGCTCAGTCACACTCTCCAAGAGCACAGCCATCATCTCCC----------
--------------------------------------------------
ACGGTACCACAGGCCTGGTCACATGGGATGCCGCCCTCTACCTTGCAGAA
TGGG---------------------------CCATCGAGAACCCGGCAGC
CTTCATTAACAGACGTGCTGTATTGCCCAGAAGCCATCGTGTCGCTGGTC
GGGGTCCTGCAGAGGCTGGCTGCCTGCCGGGAGCACAAGCGGGCTCCTGA
GGTCTACGTGGCCTTTACCGTCCGCAACCCAGAGACGTGCCAGCTGTTCA
CCACCGAGCTAGGCCGGGATGGGATCAGATGGGAAGCGGAAGCTCATCAT
GACCAGAAACTGTTTCCCTATGGAGAGCACTTGGAGATGGCAATGCTGAA
CCTCACACTGTAG
#---------------------------------------
#---------------------------------------

#=======================================
#
# Aligned_sequences: 2
# 1: G1-Ch
# 2: G2-Co
# Matrix: /home/BLOSUM62.txt
# GapOpen_penalty: -11.0
# GapExtend_penalty: -1.0
# FSopen_penalty: -30.0
# FSextend_penalty: -0.2
# Execution_time: 242.562657118
#
# Length:         516
# Identity NT:    234/516 45.3%
# Identity AA:    360/1032 34.9%
# Gapopen:        6/516 1.2%
# Gaps:           69/516 13.4%
# FSopen:         0/516 0.0%
# FrameShift:     0/516 0.0%
# Score: 142.0
#
#
#=======================================

>G1-Ch
ATGGCGCCCGAGGAGAACGCGGGGAGCGAACTCTTGCTGCAGAGTTTCAA
GCGCCGCTTCCTGGCGGCGCGCGCCCTGCGCTCCTTCCCCTGGCAGAGCT
TAGAAGCAAAGTTAAGTGACCCATCAGATTCTGAGCTTCTGTGGGATATT
TTGCAGAAGCACGAGGCTGTCCACACAGAGCCTTTGGACGAGCTGTACAA
GGCGTTGGCGGAGACCCTGATGGCCAAGGAGTCCACCCAGGGCCACCGGA
GCTATTTGCTGATGTGCTGTATTGCCCAGAAGCCATCGTGTCGCTGGTCG
GGGTCCTGCAGAGGCTGG---CTGCCTGCCGGGAGCACCAGCGGGCTCCT
CAAGTCTACATGGCCCTTACCGTCCGCAACCCAGAGACGTGCCAGCTGTT
CACCACCGAGCTATGCTGGA------CTGGGATCAGATGGGAAGCGGAAG
CTCATCATGACCAGAAACTGTTTCCCTACA---------GAGAGCACTTG
GAGATGGCAATGCTGA

>G2-Co
ATGGCGCAGGAGGAGAGAGCGGATGCCGCGCGCCTGCTGCGGGGTTTCGA
GCGCCGCTTCTTGGCGGCGCGCGCCCTGCGCTCCTTTCCCTGGCAGAGCC
TAGAAGAGAAACTAAGGGACTCGTCAGGCTCCGAGCTGCTGCTGGATATT
TTGCAG------------------------------------------AA
GACCGTGAAGCACCCTCTGTGCGTGAAGCACCCACCATCAGTGAAGTATT
CCCGGAGCTTTCTCTCTGAGCTCATCAGAAAGCCTTCAGGTGACTCGGTC
ACCCTCTGCGAGAGCACGGCCATCGTGTCTCATGGGACCACAGGCCTGGT
C------ACGTGGAACGCCGCGCTCTACCTGGCCGAGTGGGCCGTGGAGA
ACCCAGCGGTCTTCGCTCACAGTCTAAGCGGTATACCCCCGCGGGCCCAG
CTGGCGGGCGGGAGGGGCCCTGTCCCCACAGGAAGGAAACCAGAAGTCTG
G---GGCAGAGTCAGG
#---------------------------------------
#---------------------------------------

#=======================================
#
# Aligned_sequences: 2
# 1: C1-002
# 2: G2-Co
# Matrix: /home/BLOSUM62.txt
# GapOpen_penalty: -11.0
# GapExtend_penalty: -1.0
# FSopen_penalty: -30.0
# FSextend_penalty: -0.2
# Execution_time: 242.687503815
#
# Length:         516
# Identity NT:    243/516 47.1%
# Identity AA:    384/1032 37.2%
# Gapopen:        8/516 1.6%
# Gaps:           69/516 13.4%
# FSopen:         0/516 0.0%
# FrameShift:     0/516 0.0%
# Score: 140.0
#
#
#=======================================

>C1-002
ATGGCGCCCGAGGAGAACGCGGGGAGCGAACTCTTGCTGCAGAGTTTCAA
GCGCCGCTTCCTGGCAGCGCGCGCCCTGCGCTCCTTCCGCTGGCAGAGCT
TAGAAGCAAAGTTAAGAGACTCATCAGATTCTGAGCTGCTGCGGGATATT
TTGCAGAAGCACGAGGCTGTCCACACAGAGCCTTTGGATGAGCTGTACGA
GGTGCTGGTGGAGACCCTGATGGCCAAGGAGTCCACCCAGGGCCACCGGA
GCTATTTGCTGACGTGCTGTATTGCCCAGAAGCCATCGTGTCGCTGGTCG
GGGTCCTGCGGAGGCTGG---CTGCCTGCCGGGAGCACCAGCGGGCTCCT
CAATTCTACATGGCCCTTACCGTCTGCAACCCAGAGATGTGCCAGCTGTT
CACCACCGAGCTATGCTGGA------CTGGGATCAGATGGGAAGCGGAAG
CTCATCATGACCAGAAACTGTTTCCCTACA---------GAGAGCACTTG
GAGATGGCAAAGCTGA

>G2-Co
ATGGCGCAGGAGGAGAGAGCGGATGCCGCGCGCCTGCTGCGGGGTTTCGA
GCGCCGCTTCTTGGCGGCGCGCGCCCTGCGCTCCTTTCCCTGGCAGAGCC
TAGAAGAGAAACTAAGGGACTCGTCAGGCTCCGAGCTGCTGCTGGATATT
TTGCAGAAG---------ACCGTGAAGCACCCTCTG--------------
-------------TGCGTGAAGCACCCACCATCAGTGAAGTATTCCCGGA
GCTTTCTCTCTGAG------CTCATCAGAAAGCCTTCAGGTGACTCGGTC
ACCCTCTGCGAGAGCACGGCCATCGTGTCTCATGGGACCACAGGCCTGGT
C------ACGTGGAACGCCGCGCTCTACCTGGCCGAGTGGGCCGTGGAGA
ACCCAGCGGTCTTCGCTCACAGTCTAAGCGGTATACCCCCGCGGGCCCAG
CTGGCGGGCGGGAGGGGCCCTGTCCCCACAGGAAGGAAACCAGAAGTCTG
G---GGCAGAGTCAGG
#---------------------------------------
#---------------------------------------

#=======================================
#
# Aligned_sequences: 2
# 1: G2-H1
# 2: G2-R
# Matrix: /home/BLOSUM62.txt
# GapOpen_penalty: -11.0
# GapExtend_penalty: -1.0
# FSopen_penalty: -30.0
# FSextend_penalty: -0.2
# Execution_time: 241.429279089
#
# Length:         462
# Identity NT:    364/462 78.8%
# Identity AA:    660/924 71.4%
# Gapopen:        0/462 0.0%
# Gaps:           0/462 0.0%
# FSopen:         0/462 0.0%
# FrameShift:     0/462 0.0%
# Score: 534.0
#
#
#=======================================

>G2-H1
ATGGCGCCCGAGGAGAACGCGGGGAGCGAACTCTTGCTGCAGAGTTTCAA
GCGCCGCTTCCTGGCAGCGCGCGCCCTGCGCTCCTTCCGCTGGCAGAGCT
TAGAAGCAAAGTTAAGAGACTCATCAGATTCTGAGCTGCTGCGGGATATT
TTGCAGAAGACTGTGAAGCATCCTGTGTGTGTGAAGCACCCGCCGTCAGT
CAAGTATGCCCGGTGCTTTCTCTCAGAACTCATCAAAAAGCCCTCGGGAG
GCTCAGTCACACTCTCCAAGAGCACAGCCATCATCTCCCACGGCATCACA
GTCCTGGTCACATGGGATGCCGCCCTCTACCTTGCAGAATGGGCCATCGA
GAACCCAGCAGCCTTCACTGATAGACGTGCTGTATTGCCCAGAAGCCATC
GTGTCGCTGGTCGGGGTCCTGCGGAGGCTGGCTGCCTGCCGGGAGCACCA
GCGGGCTCCTCA

>G2-R
ATGGCGCCTGAGGACCACGAGGGGGCCACGTCTCTGCTGCAGAGTTTCGA
GCGCCGCTTCCTGGCGGCTCGCGCGCTGCCCTCTTTTCCCTGGCAGAGCC
TAGAAGAAAAACTAAGGGAGCCCTCAGGTTCTGAGCTGTTGCTGGCTATT
TTGCAGAAGACTGTGAAGCACCCTGTGTGTGTCCAGCATGGGCCCTCTCT
GAAGTATTCCCGCTGCTTTCTCTCGAAGCTCATCAAAAAGCCTTCAGGAG
ACTCAGTCACACTCTCTGAGAGCACAGCCATCGTGTCCCATGGCACCACA
GGCTTGGTTACATGGGACGCTGCTCTCTACCTGGCAGAATGGGCCATCGA
GAACCCAGCAGCCTTCACTGACAGATGTACTGTACTGCGGGGAAGTGACA
CTGTCACTGGTCAGGGTCCTGAGGATGCTCACTGACTGCCAGAGGAAGAA
GGCTCCTGACGT
#---------------------------------------
#---------------------------------------

#=======================================
#
# Aligned_sequences: 2
# 1: G1-H3
# 2: G3-H1
# Matrix: /home/BLOSUM62.txt
# GapOpen_penalty: -11.0
# GapExtend_penalty: -1.0
# FSopen_penalty: -30.0
# FSextend_penalty: -0.2
# Execution_time: 242.574776888
#
# Length:         512
# Identity NT:    277/512 54.1%
# Identity AA:    480/1024 46.9%
# Gapopen:        4/512 0.8%
# Gaps:           106/512 20.7%
# FSopen:         1/512 0.2%
# FrameShift:     238/512 46.5%
# Score: 229.9
#
#
#=======================================

>G1-H3
ATGGCGCCCGAGGAGAACGCGGGGACCGAACTCTTGCTGCAGGGTTTTGA
GCGCCGCTTCCTGGCGGTGCGCACACTGCGCTCCTTCCCCTGGCAGAGCT
TAGAGGCAAAGTTAAGAGACTCATCAGATTCTGAGCTGCTGCGGGATATT
TTGCAGAAGCACGAGGCTGTCCACACGGAGCCTTTGGACAAACTGTACGA
GGTGCTCGCGGAGACTCTGATGGCCAAGGAGTCCACCCAGGGCCACCGGA
GCTATTTGCTGACGTGCTGTATTGCCCAGAAGCCATCGTGTCGCTGGTCG
GGGTCCTGCAGAGGCTGGCTGCCTGCCGGGAGCACAAGCGGGCTCCTGAG
GTCTACGTGGCCTTTACCGTCCGCAACCCAGAGACATGCCAGCTGTTCAC
CACCGAGCTAGGCCGGGATGGGATCAGATGGGAAGCGGAAGCTCATCATG
ACCAGAAACTGTTTCCCTATGGAGAGCACTTGGAGATGGCAATGCTGA--
------------

>G3-H1
ATGCCC--------------------------------------------
----------------------------GGTGCTTTCTCTCAGAACTCAT
CAAAAAGCCCTCGGGAGGCTCAGTCACACTCTCCA---------------
---AGAGCACAGCCATCATCTCCCACGGCATCACAGTCCTGGTCACATGG
GATGCCGCCCTCTACCTTGCAGAATGGGCCATCGAGAACCCAGCAGCCTT
CACTGATA--GACGTGCTGTATTGCCCAGAAGCCATCGTGTCGCTGGTCG
GGGTCCTGCGGAGGCTGGCTGCCTGCCGGGAGCACCAGCGGGCTCCTCAA
TTCTACATGGCCCTTACCGTCTGCAACCCAGAGATGTGCCAGCTGTTCAC
CACCGAGCTAGGCTGGACTGGGATCAGATGGGAAGCGGAAGCTCATCATG
ACCAGAAACTGTTTCCCTACAGAGAGCACTTGGAGATGGCAAAGCTGAAC
CTCACACTGTAG
#---------------------------------------
#---------------------------------------

#=======================================
#
# Aligned_sequences: 2
# 1: G1-Co
# 2: G2-Ch
# Matrix: /home/BLOSUM62.txt
# GapOpen_penalty: -11.0
# GapExtend_penalty: -1.0
# FSopen_penalty: -30.0
# FSextend_penalty: -0.2
# Execution_time: 242.052094936
#
# Length:         513
# Identity NT:    217/513 42.3%
# Identity AA:    354/1026 34.5%
# Gapopen:        7/513 1.4%
# Gaps:           66/513 12.9%
# FSopen:         0/513 0.0%
# FrameShift:     0/513 0.0%
# Score: 134.0
#
#
#=======================================

>G1-Co
ATGGCGCAGGAGGAGAGAGCGGATGCCGCGCGCCTGCTGCGGGGTTTCGA
GCGCCGCTTCTTGGCGGCGCGCGCCCTGCGCTCCTTTCCCTGGCAGAGCC
TAGAAGAGAAACTAAGGGACTCGTCAGGCTCCGAGCTGCTGCTGGATATT
TTGCAG---------AAGCACGAGGCTGTCCACACGGAGCCGTTGGACGA
GCTGTACCAGGCGCTGGCCGAGGTCCTGACGGCCGAGGACCCCACCCACT
GCCACCGGAGCTATCTGCTGACGTGCTGTATTGTCCTGAAACGGTCCTCT
CCCTGGTTGGGGTCCTGCGGAAGCTCTCCACCTGCCGGAAGGACCAGCGG
GCTCCTGATGCCT------ACATTGCCTTCACCATCCGCAACCCGGAGAC
GTGCCAGCTGTTCACCACGGAGCTGGGCCAGGCTGGGATCCCGTGGGAAG
AGGTGCCTTGTCATGACCAGAAACTGTTTCCCTACGAAGAGCACTCGGAG
ATGGCGATTCTGA

>G2-Ch
ATGGCGCCCGAGGAGAACGCGGGGAGCGAACTCTTGCTGCAGAGTTTCAA
GCGCCGCTTCCTGGCGGCGCGCGCCCTGCGCTCCTTCCCCTGGCAGAGCT
TAGAAGCAAAGTTAAGTGACCCATCAGATTCTGAGCTTCTGTGGGATATT
TTGCAGAAGAGACTGAAGCATCCTGTGTGTGTGAAGCACCCGCCGTCAGT
CAAGTATGCCCGGTGCTTTCTCTCAGTACTCATCAAAAAGCCCTCG----
--------------------GGAGGCTCAGTCACACTCTCCAAGAGCACA
GCCATCATC---TCCCACGGCATCACAGTCCTGGTCACATGGGATGCCAC
CCTCTACCTTGCAGAATGGGCCATCTAGAACCCAGCAGCCTTCACTGATA
GATGTGCTGTATTGCCCAGAAGC---CATCGTGTCGCTGGTCGGGGTCCT
------------GCAGAGGCTGGCTGCCTGCCGGGAGCACCAGCGGGCTC
CTCA---------
#---------------------------------------
#---------------------------------------

#=======================================
#
# Aligned_sequences: 2
# 1: G1-R
# 2: G2-H3
# Matrix: /home/BLOSUM62.txt
# GapOpen_penalty: -11.0
# GapExtend_penalty: -1.0
# FSopen_penalty: -30.0
# FSextend_penalty: -0.2
# Execution_time: 242.373686075
#
# Length:         525
# Identity NT:    223/525 42.5%
# Identity AA:    348/1050 33.1%
# Gapopen:        8/525 1.5%
# Gaps:           93/525 17.7%
# FSopen:         0/525 0.0%
# FrameShift:     0/525 0.0%
# Score: 129.0
#
#
#=======================================

>G1-R
ATGGCGCCTGAGGACCACGAGGGGGCCACGTCTCTGCTGCAGAGTTTCGA
GCGCCGCTTCCTGGCGGCTCGCGCGCTGCCCTCTTTTCCCTGGCAGAGCC
TAGAAGAAAAACTAAGGGAGCCCTCAGGTTCTGAGCTGTTGCTGGCTATT
TTGCAGAAG---------CATGAGGCCGTACCCATGGAGCCTTTGGATGC
ACTGTATGAG------GCGCTGGCAGAAGTTCTGATGGCCAGAGAGTCC-
--------ACCCAGTGCCACCGGAGCTATTTGCTGATGTACTGTACTGCG
GGGAAGTGACACTGTCACTGGTCAGGGTCCTGAGGATGCTCACTGACTGC
CAGAGGAAGAAGGCTCCTGACGTCTATGTGGCCTATACGATCCGCAGCCA
GG------ACACGGGCAAGCTGTTCATCACAGAGCTGGACCGCGCTGGGA
TACACTGGGAAGAGGTGGCCCCTCACACTGGCAAACTGTTCCCTTATGAA
GAGCATTCGGCCATCGTAATCCTGA

>G2-H3
ATGGCGCCCGAGGAGAACGCGGGGACCGAACTCTTGCTGCAGGGTTTTGA
GCGCCGCTTCCTGGCGGTGCGCACACTGCGCTCCTTCCCCTGGCAGAGCT
TAGAGGCAAAGTTAAGAGACTCATCAGATTCTGAGCTGCTGCGGGATATT
TTGCAGAAGACTGTGAGGCATCCTGTGTGTGTGAAGCACCCGCCGTCAGT
CAAGTATGCCTGGTGCTTTCTCTCAGAACTCATCAAAAAGTCCTCAGGAG
GCTCAGTCACACTCTCCAAGAGCACAGCCATCATCTCCCACGGTACCACA
GGC---------------------------------------CTGGTCAC
ATGGGATGCCGCCCTCTACCTTGCAGAATGGGCCATCGAGAACCCGGCAG
CCTTCATTAACAGACGTGCTGTATTGCCCAGAAGCCATCGTGTCGCTGGT
------------CGGGGTCCT---------GCAGAGGCTGGCTGCCTGCC
GGGAGCACAAGCGGGC---TCCTGA
#---------------------------------------
#---------------------------------------

#=======================================
#
# Aligned_sequences: 2
# 1: G2-M
# 2: G2-R
# Matrix: /home/BLOSUM62.txt
# GapOpen_penalty: -11.0
# GapExtend_penalty: -1.0
# FSopen_penalty: -30.0
# FSextend_penalty: -0.2
# Execution_time: 241.028406143
#
# Length:         462
# Identity NT:    436/462 94.4%
# Identity AA:    858/924 92.9%
# Gapopen:        0/462 0.0%
# Gaps:           0/462 0.0%
# FSopen:         0/462 0.0%
# FrameShift:     0/462 0.0%
# Score: 735.0
#
#
#=======================================

>G2-M
ATGGCGCCTGAGGACCACGAGGGGGCCACGTCTCTGCTGCAGAGTTTCGA
GCGCCGCTTCCTGGCGGCTCGCGCGCTGCCCTCCTTTCCCTGGCAGAGCC
TAGAAGAAAAACTAAAGGACCCCTCGGGTTCTGAGCTGTTGCTGGCTATT
CTGCAGAAGACTGTGAAGCACCCTGTGTGTGTGCAGCACGGACCTTCTGT
GAAGTATGCCCGCTGCTTTCTCTCAAAGCTCATCAAAAAGCCTTCAGGAA
ACTCAGTTACACTCTCTGAGAGCACTGCCATCGTGTCCCATGGCACCACA
GGCTTGGTTACATGGGACGCTGCTCTCTACCTGGCAGAATGGGCCATTGA
GAACCCAGCAGCCTTCACTGACAGATGTACTGTACTGCTGGGAGATGACA
CTGTCACTGGTCAGGGTCCTGAAGATGCTCGAGGACTGCCAGAGGAAGAG
CGCTCCTGATGT

>G2-R
ATGGCGCCTGAGGACCACGAGGGGGCCACGTCTCTGCTGCAGAGTTTCGA
GCGCCGCTTCCTGGCGGCTCGCGCGCTGCCCTCTTTTCCCTGGCAGAGCC
TAGAAGAAAAACTAAGGGAGCCCTCAGGTTCTGAGCTGTTGCTGGCTATT
TTGCAGAAGACTGTGAAGCACCCTGTGTGTGTCCAGCATGGGCCCTCTCT
GAAGTATTCCCGCTGCTTTCTCTCGAAGCTCATCAAAAAGCCTTCAGGAG
ACTCAGTCACACTCTCTGAGAGCACAGCCATCGTGTCCCATGGCACCACA
GGCTTGGTTACATGGGACGCTGCTCTCTACCTGGCAGAATGGGCCATCGA
GAACCCAGCAGCCTTCACTGACAGATGTACTGTACTGCGGGGAAGTGACA
CTGTCACTGGTCAGGGTCCTGAGGATGCTCACTGACTGCCAGAGGAAGAA
GGCTCCTGACGT
#---------------------------------------
#---------------------------------------

#=======================================
#
# Aligned_sequences: 2
# 1: G1-Co
# 2: B1-001
# Matrix: /home/BLOSUM62.txt
# GapOpen_penalty: -11.0
# GapExtend_penalty: -1.0
# FSopen_penalty: -30.0
# FSextend_penalty: -0.2
# Execution_time: 242.334580898
#
# Length:         525
# Identity NT:    223/525 42.5%
# Identity AA:    384/1050 36.6%
# Gapopen:        8/525 1.5%
# Gaps:           90/525 17.1%
# FSopen:         0/525 0.0%
# FrameShift:     0/525 0.0%
# Score: 155.0
#
#
#=======================================

>G1-Co
ATGGCGCAGGAGGAGAGAGCGGATGCCGCGCGCCTGCTGCGGGGTTTCGA
GCGCCGCTTCTTGGCGGCGCGCGCCCTGCGCTCCTTTCCCTGGCAGAGCC
TAGAAGAGAAACTAAGGGACTCGTCAGGCTCCGAGCTGCTGCTGGATATT
TTGCAGAAG---------CACGAGGCTGTCCACACGGAGCCGTTGGACGA
GCTGTACCAGGCGCTGGCCGAGGTCCTGACGGCCGAGGACCCCACCCACT
GCCACCGGAGCTATCTGCTGACG------------TGCTGTATTGTCCTG
AAACGGTCCTCTCCCTGGTTGGGGTCCTGCGGAAGCTCTCCACCTGCCGG
AAGGACCAGCGGGCTCCTGATGCCT------ACATTGCCTTCACCATCCG
CAACCCGGAGACGTGCCAGCTGTTCACCACGGAGCTGGGCCAGGCTGGGA
TCCCGTGGGAAGAGGTGCCTTGTCATGACCAGAAACTGTTTCCCTACGAA
GAGCACTCGGAGATGGCGATTCTGA

>B1-001
ATGGCGCCCGAGGAGAACGCGGGGACCGAACTCTTGCTGCAGGGTTTTGA
GCGCCGCTTCCTGGCGGTGCGCACACTGCGCTCCTTCCCCTGGCAGAGCT
TAGAGGCAAAGTTAAGAGACTCATCAGATTCTGAGCTGCTGCGGGATATT
TTGCAGAAGACTGTGAGGCATCCTGTGTGTGTGAAGCACCCGCCGTCAGT
CAAGTAT------------------------------------GCCTGGT
GCTTTCTCTCAGAACTCATCAAAAAGTCCTCAGGAGGCTCAGTCACACTC
TCCAAGAGCACAGCCATCATC---TCCCACGGTACCACAGGCCTGGTCAC
ATGGGATGCCGCCCTCTACCTTGCAGAATGGGCCATCGAGAACCCGGCAG
CCTTCATTAACAGACGTGCTGTATTGCCCAGAAGC---CATCGTGTCGCT
GGTCGGGGTCCT------------GCAGAGGCTGGCTGCCTGCCGGGAGC
ACAAGCGGGCTCC---------TGA
#---------------------------------------
#---------------------------------------

#=======================================
#
# Aligned_sequences: 2
# 1: G1-H3
# 2: G2-R
# Matrix: /home/BLOSUM62.txt
# GapOpen_penalty: -11.0
# GapExtend_penalty: -1.0
# FSopen_penalty: -30.0
# FSextend_penalty: -0.2
# Execution_time: 242.992577076
#
# Length:         528
# Identity NT:    222/528 42.0%
# Identity AA:    318/1056 30.1%
# Gapopen:        6/528 1.1%
# Gaps:           96/528 18.2%
# FSopen:         0/528 0.0%
# FrameShift:     0/528 0.0%
# Score: 106.0
#
#
#=======================================

>G1-H3
ATGGCGCCCGAGGAGAACGCGGGGACCGAACTCTTGCTGCAGGGTTTTGA
GCGCCGCTTCCTGGCGGTGCGCACACTGCGCTCCTTCCCCTGGCAGAGCT
TAGAGGCAAAGTTAAGAGACTCATCAGATTCTGAGCTGCTGCGGGATATT
TTGCAGAAG------------CACGAGGCTGTCCACACGGAGCCTTTGGA
CAAACTGTACGAGGTGCTCGCGGAGACTCTGATGGCCAAGGAGTCCACCC
AGGGCCACCGGAGCTATTTGCTGACGTGCTGTATTGCCCAGAAGCCATCG
------TGTCGCTGGTCGGGGTCCTGCAGAGGCTGGCTGCCTGCCGGGAG
CACAAGCGGGCTCCTGAGGTCTACGTGGCCTTTACCGTCCGCAACCCAGA
GACATGCCAGCTGTTCA------------CCACCGAGCTAGGCCGGGATG
GGATCAGATGGGAAGCGGAAGCTCATCATGACCAGAAACTGTTTCCCTAT
GGAGAGCACTTGGAGATGGCAATGCTGA

>G2-R
ATGGCGCCTGAGGACCACGAGGGGGCCACGTCTCTGCTGCAGAGTTTCGA
GCGCCGCTTCCTGGCGGCTCGCGCGCTGCCCTCTTTTCCCTGGCAGAGCC
TAGAAGAAAAACTAAGGGAGCCCTCAGGTTCTGAGCTGTTGCTGGCTATT
TTGCAGAAGACTGTGAAGCACCCTGTGTGTGTCCAGCATGGGCCCTCTCT
GAAGTATTCCCGCTGCTTTCTCTCGAAGCTCATCAAAAAGCCTTCAGGAG
ACTCAGTCACACTCTCTGAGAGCACAGCCATCGTGTCCCATGGCACCACA
GGCTTGGTTACATGGGAC--------------------------------
----GCTGCTCTCTACCTGGCAGAATGGGCCATCGAGAACCCAGCAGCCT
TCACTGACAGATGTACTGTACTGCGGGGAAGTGACACTGTCACTGGTCAG
GGTCCTGAGGATGCTCACTGACTGCCA------------------GAGGA
AGAAGGCTCCTGACGT------------
#---------------------------------------
#---------------------------------------

#=======================================
#
# Aligned_sequences: 2
# 1: G1-H3
# 2: B1-001
# Matrix: /home/BLOSUM62.txt
# GapOpen_penalty: -11.0
# GapExtend_penalty: -1.0
# FSopen_penalty: -30.0
# FSextend_penalty: -0.2
# Execution_time: 243.101561069
#
# Length:         611
# Identity NT:    282/611 46.2%
# Identity AA:    528/1222 43.2%
# Gapopen:        5/611 0.8%
# Gaps:           262/611 42.9%
# FSopen:         1/611 0.2%
# FrameShift:     88/611 14.4%
# Score: 245.9
#
#
#=======================================

>G1-H3
ATGGCGCCCGAGGAGAACGCGGGGACCGAACTCTTGCTGCAGGGTTTTGA
GCGCCGCTTCCTGGCGGTGCGCACACTGCGCTCCTTCCCCTGGCAGAGCT
TAGAGGCAAAGTTAAGAGACTCATCAGATTCTGAGCTGCTGCGGGATATT
TTGCAGAAG---------CACGAGGCTGTCCACACGGAGCCT--------
--------------------------------------------------
-----------TTGGACAAACTGTACGAGGTGCTC---------------
------------------GCGGAGACTCTGATGGCCAAGGAGTCCACCCA
GGGCCACCGGAGCTATTTGCTG--ACGTGCTGTATTGCCCAGAAGCCATC
GTGTCGCTGGTCGGGGTCCTGCAGAGGCTGGCTGCCTGCCGGGAGCACAA
GCGGGCTCCTGAGGTCTACGTGGCCTTTACCGTCCGCAACCCAGAGACAT
GCCAGCTGTTCACCACCGAGCTAGGCCGGGATGGGATCAGATGGGAAGCG
GAAGCTCATCATGACCAGAAACTGTTTCCCTATGGAGAGCACTTGGAGAT
GGCAATGCTGA

>B1-001
ATGGCGCCCGAGGAGAACGCGGGGACCGAACTCTTGCTGCAGGGTTTTGA
GCGCCGCTTCCTGGCGGTGCGCACACTGCGCTCCTTCCCCTGGCAGAGCT
TAGAGGCAAAGTTAAGAGACTCATCAGATTCTGAGCTGCTGCGGGATATT
TTGCAGAAGACTGTGAGGCATCCTGTGTGTGTGAAGCACCCGCCGTCAGT
CAAGTATGCCTGGTGCTTTCTCTCAGAACTCATCAAAAAGTCCTCAGGAG
GCTCAGTCACACTCTCCAAGAGCACAGCCATCATCTCCCACGGTACCACA
GGCCTGGTCACATGGGATGCCGCCCTCTACCTTGCAGAATGGGCCATCGA
GAACCCGGCAGCCTTCATTAACAGACGTGCTGTATTGCCCAGAAGCCATC
GTGTCGCTGGTCGGGGTCCTGCAGAGGCTGGCTGCCTGCCGGGAGCACAA
GCGGGCTCCTGA--------------------------------------
--------------------------------------------------
--------------------------------------------------
-----------
#---------------------------------------
#---------------------------------------

#=======================================
#
# Aligned_sequences: 2
# 1: G1-Ch
# 2: G1-H2
# Matrix: /home/BLOSUM62.txt
# GapOpen_penalty: -11.0
# GapExtend_penalty: -1.0
# FSopen_penalty: -30.0
# FSextend_penalty: -0.2
# Execution_time: 244.163068056
#
# Length:         498
# Identity NT:    465/498 93.4%
# Identity AA:    894/996 89.8%
# Gapopen:        0/498 0.0%
# Gaps:           0/498 0.0%
# FSopen:         0/498 0.0%
# FrameShift:     0/498 0.0%
# Score: 801.0
#
#
#=======================================

>G1-Ch
ATGGCGCCCGAGGAGAACGCGGGGAGCGAACTCTTGCTGCAGAGTTTCAA
GCGCCGCTTCCTGGCGGCGCGCGCCCTGCGCTCCTTCCCCTGGCAGAGCT
TAGAAGCAAAGTTAAGTGACCCATCAGATTCTGAGCTTCTGTGGGATATT
TTGCAGAAGCACGAGGCTGTCCACACAGAGCCTTTGGACGAGCTGTACAA
GGCGTTGGCGGAGACCCTGATGGCCAAGGAGTCCACCCAGGGCCACCGGA
GCTATTTGCTGATGTGCTGTATTGCCCAGAAGCCATCGTGTCGCTGGTCG
GGGTCCTGCAGAGGCTGGCTGCCTGCCGGGAGCACCAGCGGGCTCCTCAA
GTCTACATGGCCCTTACCGTCCGCAACCCAGAGACGTGCCAGCTGTTCAC
CACCGAGCTATGCTGGACTGGGATCAGATGGGAAGCGGAAGCTCATCATG
ACCAGAAACTGTTTCCCTACAGAGAGCACTTGGAGATGGCAATGCTGA

>G1-H2
ATGGCGCCCGAGGAGAACGCGGGGACCGAACTCTTGCTGCAGGGTTTTGA
GCGCCGCTTCCTGGCGGTGCGCACACTGCGCTCCTTCCCCTGGCAGAGCT
TAGAGGCAAAGTTAAGAGACTCATCAGATTCTGAGCTGCTGCGGGATATT
TTGCAGAAGCACGAGGCTGTCCACACGGAGCCTTTGGACAAACTGTACGA
GGTGCTCACGGAGACTCTGATGGCCAAGGAGTCCACCCAGGGCCACCGGA
GCTATTTGCTGACGTGCTGTATTGCCCAGAAGCCATCGTGTCGCTGGTCG
GGGTCCTGCAGAGGCTGGCTGCCTGCCGGGAGCACAAGCGGGCTCCTGAG
GTCTACGTGGCCTTTACCGTCCGCAACCCAGAGACGTGCCAGCTGTTCAC
CACCGAGCTAGGCCGGGATGGGATCAGATGGGAAGCGGAAGCTCATCATG
ACCAGAAACTGTTTCCCTATGGAGAGCACTTGGAGATGGCAATGCTGA
#---------------------------------------
#---------------------------------------

#=======================================
#
# Aligned_sequences: 2
# 1: G1-M
# 2: G1-R
# Matrix: /home/BLOSUM62.txt
# GapOpen_penalty: -11.0
# GapExtend_penalty: -1.0
# FSopen_penalty: -30.0
# FSextend_penalty: -0.2
# Execution_time: 243.894839048
#
# Length:         495
# Identity NT:    460/495 92.9%
# Identity AA:    864/990 87.3%
# Gapopen:        0/495 0.0%
# Gaps:           0/495 0.0%
# FSopen:         0/495 0.0%
# FrameShift:     0/495 0.0%
# Score: 725.0
#
#
#=======================================

>G1-M
ATGGCGCCTGAGGACCACGAGGGGGCCACGTCTCTGCTGCAGAGTTTCGA
GCGCCGCTTCCTGGCGGCTCGCGCGCTGCCCTCCTTTCCCTGGCAGAGCC
TAGAAGAAAAACTAAAGGACCCCTCGGGTTCTGAGCTGTTGCTGGCTATT
CTGCAGAGGCATGAGGCTGTACCCACGGAGCCTTTGGATGCACTGTATGA
GGCGTTGGCAGAGGTTCTGATGACCCAAGAGTCCACCCAGTGCCACCGGA
GCTATTTGCTGATGTACTGTACTGCTGGGAGATGACACTGTCACTGGTCA
GGGTCCTGAAGATGCTCGAGGACTGCCAGAGGAAGAGCGCTCCTGATGTC
TATGTAGCCTATACTATCCGCAGCCAGGACACAGGCAAGCTGTTCATCGA
AGAGCTGGACCGTGCTGGAATCTACTGGGAAGAGGTGCCCCCTCACACTG
GCAAACTGTTCCCTTACGAAGAGCATTCAGCCATCGTAATCCTGA

>G1-R
ATGGCGCCTGAGGACCACGAGGGGGCCACGTCTCTGCTGCAGAGTTTCGA
GCGCCGCTTCCTGGCGGCTCGCGCGCTGCCCTCTTTTCCCTGGCAGAGCC
TAGAAGAAAAACTAAGGGAGCCCTCAGGTTCTGAGCTGTTGCTGGCTATT
TTGCAGAAGCATGAGGCCGTACCCATGGAGCCTTTGGATGCACTGTATGA
GGCGCTGGCAGAAGTTCTGATGGCCAGAGAGTCCACCCAGTGCCACCGGA
GCTATTTGCTGATGTACTGTACTGCGGGGAAGTGACACTGTCACTGGTCA
GGGTCCTGAGGATGCTCACTGACTGCCAGAGGAAGAAGGCTCCTGACGTC
TATGTGGCCTATACGATCCGCAGCCAGGACACGGGCAAGCTGTTCATCAC
AGAGCTGGACCGCGCTGGGATACACTGGGAAGAGGTGGCCCCTCACACTG
GCAAACTGTTCCCTTATGAAGAGCATTCGGCCATCGTAATCCTGA
#---------------------------------------
#---------------------------------------

#=======================================
#
# Aligned_sequences: 2
# 1: C1-002
# 2: G1-R
# Matrix: /home/BLOSUM62.txt
# GapOpen_penalty: -11.0
# GapExtend_penalty: -1.0
# FSopen_penalty: -30.0
# FSextend_penalty: -0.2
# Execution_time: 244.301146984
#
# Length:         498
# Identity NT:    364/498 73.1%
# Identity AA:    582/996 58.4%
# Gapopen:        1/498 0.2%
# Gaps:           3/498 0.6%
# FSopen:         0/498 0.0%
# FrameShift:     0/498 0.0%
# Score: 411.0
#
#
#=======================================

>C1-002
ATGGCGCCCGAGGAGAACGCGGGGAGCGAACTCTTGCTGCAGAGTTTCAA
GCGCCGCTTCCTGGCAGCGCGCGCCCTGCGCTCCTTCCGCTGGCAGAGCT
TAGAAGCAAAGTTAAGAGACTCATCAGATTCTGAGCTGCTGCGGGATATT
TTGCAGAAGCACGAGGCTGTCCACACAGAGCCTTTGGATGAGCTGTACGA
GGTGCTGGTGGAGACCCTGATGGCCAAGGAGTCCACCCAGGGCCACCGGA
GCTATTTGCTGACGTGCTGTATTGCCCAGAAGCCATCGTGTCGCTGGTCG
GGGTCCTGCGGAGGCTGGCTGCCTGCCGGGAGCACCAGCGGGCTCCTCAA
TTCTACATGGCCCTTACCGTCTGCAACCCAGAGATGTGCCAGCTGTTCAC
CACCGAGCTATGCTGGACTGGGATCAGATGGGAAGCGGAAGCTCATCATG
ACCAGAAACTGTTTCCCTACAGAGAGCACTTGGAGATGGCAAAGCTGA

>G1-R
ATGGCGCCTGAGGACCACGAGGGGGCCACGTCTCTGCTGCAGAGTTTCGA
GCGCCGCTTCCTGGCGGCTCGCGCGCTGCCCTCTTTTCCCTGGCAGAGCC
TAGAAGAAAAACTAAGGGAGCCCTCAGGTTCTGAGCTGTTGCTGGCTATT
TTGCAGAAGCATGAGGCCGTACCCATGGAGCCTTTGGATGCACTGTATGA
GGCGCTGGCAGAAGTTCTGATGGCCAGAGAGTCCACCCAGTGCCACCGGA
GCTATTTGCTGATGTACTGTACTGCGGGGAAGTGACACTGTCACTGGTCA
GGGTCCTGAGGATGCTCACTGACTGCCAGAGGAAGAAGG---CTCCTGAC
GTCTATGTGGCCTATACGATCCGCAGCCAGGACACGGGCAAGCTGTTCAT
CACAGAGCTGGACCGCGCTGGGATACACTGGGAAGAGGTGGCCCCTCACA
CTGGCAAACTGTTCCCTTATGAAGAGCATTCGGCCATCGTAATCCTGA
#---------------------------------------
#---------------------------------------

#=======================================
#
# Aligned_sequences: 2
# 1: G1-Ch
# 2: G1-H3
# Matrix: /home/BLOSUM62.txt
# GapOpen_penalty: -11.0
# GapExtend_penalty: -1.0
# FSopen_penalty: -30.0
# FSextend_penalty: -0.2
# Execution_time: 244.327987909
#
# Length:         498
# Identity NT:    465/498 93.4%
# Identity AA:    894/996 89.8%
# Gapopen:        0/498 0.0%
# Gaps:           0/498 0.0%
# FSopen:         0/498 0.0%
# FrameShift:     0/498 0.0%
# Score: 800.0
#
#
#=======================================

>G1-Ch
ATGGCGCCCGAGGAGAACGCGGGGAGCGAACTCTTGCTGCAGAGTTTCAA
GCGCCGCTTCCTGGCGGCGCGCGCCCTGCGCTCCTTCCCCTGGCAGAGCT
TAGAAGCAAAGTTAAGTGACCCATCAGATTCTGAGCTTCTGTGGGATATT
TTGCAGAAGCACGAGGCTGTCCACACAGAGCCTTTGGACGAGCTGTACAA
GGCGTTGGCGGAGACCCTGATGGCCAAGGAGTCCACCCAGGGCCACCGGA
GCTATTTGCTGATGTGCTGTATTGCCCAGAAGCCATCGTGTCGCTGGTCG
GGGTCCTGCAGAGGCTGGCTGCCTGCCGGGAGCACCAGCGGGCTCCTCAA
GTCTACATGGCCCTTACCGTCCGCAACCCAGAGACGTGCCAGCTGTTCAC
CACCGAGCTATGCTGGACTGGGATCAGATGGGAAGCGGAAGCTCATCATG
ACCAGAAACTGTTTCCCTACAGAGAGCACTTGGAGATGGCAATGCTGA

>G1-H3
ATGGCGCCCGAGGAGAACGCGGGGACCGAACTCTTGCTGCAGGGTTTTGA
GCGCCGCTTCCTGGCGGTGCGCACACTGCGCTCCTTCCCCTGGCAGAGCT
TAGAGGCAAAGTTAAGAGACTCATCAGATTCTGAGCTGCTGCGGGATATT
TTGCAGAAGCACGAGGCTGTCCACACGGAGCCTTTGGACAAACTGTACGA
GGTGCTCGCGGAGACTCTGATGGCCAAGGAGTCCACCCAGGGCCACCGGA
GCTATTTGCTGACGTGCTGTATTGCCCAGAAGCCATCGTGTCGCTGGTCG
GGGTCCTGCAGAGGCTGGCTGCCTGCCGGGAGCACAAGCGGGCTCCTGAG
GTCTACGTGGCCTTTACCGTCCGCAACCCAGAGACATGCCAGCTGTTCAC
CACCGAGCTAGGCCGGGATGGGATCAGATGGGAAGCGGAAGCTCATCATG
ACCAGAAACTGTTTCCCTATGGAGAGCACTTGGAGATGGCAATGCTGA
#---------------------------------------
#---------------------------------------

#=======================================
#
# Aligned_sequences: 2
# 1: C1-002
# 2: G1-H2
# Matrix: /home/BLOSUM62.txt
# GapOpen_penalty: -11.0
# GapExtend_penalty: -1.0
# FSopen_penalty: -30.0
# FSextend_penalty: -0.2
# Execution_time: 244.529737949
#
# Length:         498
# Identity NT:    464/498 93.2%
# Identity AA:    906/996 91.0%
# Gapopen:        0/498 0.0%
# Gaps:           0/498 0.0%
# FSopen:         0/498 0.0%
# FrameShift:     0/498 0.0%
# Score: 798.0
#
#
#=======================================

>C1-002
ATGGCGCCCGAGGAGAACGCGGGGAGCGAACTCTTGCTGCAGAGTTTCAA
GCGCCGCTTCCTGGCAGCGCGCGCCCTGCGCTCCTTCCGCTGGCAGAGCT
TAGAAGCAAAGTTAAGAGACTCATCAGATTCTGAGCTGCTGCGGGATATT
TTGCAGAAGCACGAGGCTGTCCACACAGAGCCTTTGGATGAGCTGTACGA
GGTGCTGGTGGAGACCCTGATGGCCAAGGAGTCCACCCAGGGCCACCGGA
GCTATTTGCTGACGTGCTGTATTGCCCAGAAGCCATCGTGTCGCTGGTCG
GGGTCCTGCGGAGGCTGGCTGCCTGCCGGGAGCACCAGCGGGCTCCTCAA
TTCTACATGGCCCTTACCGTCTGCAACCCAGAGATGTGCCAGCTGTTCAC
CACCGAGCTATGCTGGACTGGGATCAGATGGGAAGCGGAAGCTCATCATG
ACCAGAAACTGTTTCCCTACAGAGAGCACTTGGAGATGGCAAAGCTGA

>G1-H2
ATGGCGCCCGAGGAGAACGCGGGGACCGAACTCTTGCTGCAGGGTTTTGA
GCGCCGCTTCCTGGCGGTGCGCACACTGCGCTCCTTCCCCTGGCAGAGCT
TAGAGGCAAAGTTAAGAGACTCATCAGATTCTGAGCTGCTGCGGGATATT
TTGCAGAAGCACGAGGCTGTCCACACGGAGCCTTTGGACAAACTGTACGA
GGTGCTCACGGAGACTCTGATGGCCAAGGAGTCCACCCAGGGCCACCGGA
GCTATTTGCTGACGTGCTGTATTGCCCAGAAGCCATCGTGTCGCTGGTCG
GGGTCCTGCAGAGGCTGGCTGCCTGCCGGGAGCACAAGCGGGCTCCTGAG
GTCTACGTGGCCTTTACCGTCCGCAACCCAGAGACGTGCCAGCTGTTCAC
CACCGAGCTAGGCCGGGATGGGATCAGATGGGAAGCGGAAGCTCATCATG
ACCAGAAACTGTTTCCCTATGGAGAGCACTTGGAGATGGCAATGCTGA
#---------------------------------------
#---------------------------------------

#=======================================
#
# Aligned_sequences: 2
# 1: G1-Ch
# 2: G1-M
# Matrix: /home/BLOSUM62.txt
# GapOpen_penalty: -11.0
# GapExtend_penalty: -1.0
# FSopen_penalty: -30.0
# FSextend_penalty: -0.2
# Execution_time: 244.580425024
#
# Length:         498
# Identity NT:    360/498 72.3%
# Identity AA:    582/996 58.4%
# Gapopen:        1/498 0.2%
# Gaps:           3/498 0.6%
# FSopen:         0/498 0.0%
# FrameShift:     0/498 0.0%
# Score: 411.0
#
#
#=======================================

>G1-Ch
ATGGCGCCCGAGGAGAACGCGGGGAGCGAACTCTTGCTGCAGAGTTTCAA
GCGCCGCTTCCTGGCGGCGCGCGCCCTGCGCTCCTTCCCCTGGCAGAGCT
TAGAAGCAAAGTTAAGTGACCCATCAGATTCTGAGCTTCTGTGGGATATT
TTGCAGAAGCACGAGGCTGTCCACACAGAGCCTTTGGACGAGCTGTACAA
GGCGTTGGCGGAGACCCTGATGGCCAAGGAGTCCACCCAGGGCCACCGGA
GCTATTTGCTGATGTGCTGTATTGCCCAGAAGCCATCGTGTCGCTGGTCG
GGGTCCTGCAGAGGCTGGCTGCCTGCCGGGAGCACCAGCGGGCTCCTCAA
GTCTACATGGCCCTTACCGTCCGCAACCCAGAGACGTGCCAGCTGTTCAC
CACCGAGCTATGCTGGACTGGGATCAGATGGGAAGCGGAAGCTCATCATG
ACCAGAAACTGTTTCCCTACAGAGAGCACTTGGAGATGGCAATGCTGA

>G1-M
ATGGCGCCTGAGGACCACGAGGGGGCCACGTCTCTGCTGCAGAGTTTCGA
GCGCCGCTTCCTGGCGGCTCGCGCGCTGCCCTCCTTTCCCTGGCAGAGCC
TAGAAGAAAAACTAAAGGACCCCTCGGGTTCTGAGCTGTTGCTGGCTATT
CTGCAGAGGCATGAGGCTGTACCCACGGAGCCTTTGGATGCACTGTATGA
GGCGTTGGCAGAGGTTCTGATGACCCAAGAGTCCACCCAGTGCCACCGGA
GCTATTTGCTGATGTACTGTACTGCTGGGAGATGACACTGTCACTGGTCA
GGGTCCTGAAGATGCTCGAGGACTGCCAGAGGAAGAGCG---CTCCTGAT
GTCTATGTAGCCTATACTATCCGCAGCCAGGACACAGGCAAGCTGTTCAT
CGAAGAGCTGGACCGTGCTGGAATCTACTGGGAAGAGGTGCCCCCTCACA
CTGGCAAACTGTTCCCTTACGAAGAGCATTCAGCCATCGTAATCCTGA
#---------------------------------------
#---------------------------------------

#=======================================
#
# Aligned_sequences: 2
# 1: C1-002
# 2: G1-Co
# Matrix: /home/BLOSUM62.txt
# GapOpen_penalty: -11.0
# GapExtend_penalty: -1.0
# FSopen_penalty: -30.0
# FSextend_penalty: -0.2
# Execution_time: 244.82269001
#
# Length:         498
# Identity NT:    404/498 81.1%
# Identity AA:    702/996 70.5%
# Gapopen:        0/498 0.0%
# Gaps:           0/498 0.0%
# FSopen:         0/498 0.0%
# FrameShift:     0/498 0.0%
# Score: 570.0
#
#
#=======================================

>C1-002
ATGGCGCCCGAGGAGAACGCGGGGAGCGAACTCTTGCTGCAGAGTTTCAA
GCGCCGCTTCCTGGCAGCGCGCGCCCTGCGCTCCTTCCGCTGGCAGAGCT
TAGAAGCAAAGTTAAGAGACTCATCAGATTCTGAGCTGCTGCGGGATATT
TTGCAGAAGCACGAGGCTGTCCACACAGAGCCTTTGGATGAGCTGTACGA
GGTGCTGGTGGAGACCCTGATGGCCAAGGAGTCCACCCAGGGCCACCGGA
GCTATTTGCTGACGTGCTGTATTGCCCAGAAGCCATCGTGTCGCTGGTCG
GGGTCCTGCGGAGGCTGGCTGCCTGCCGGGAGCACCAGCGGGCTCCTCAA
TTCTACATGGCCCTTACCGTCTGCAACCCAGAGATGTGCCAGCTGTTCAC
CACCGAGCTATGCTGGACTGGGATCAGATGGGAAGCGGAAGCTCATCATG
ACCAGAAACTGTTTCCCTACAGAGAGCACTTGGAGATGGCAAAGCTGA

>G1-Co
ATGGCGCAGGAGGAGAGAGCGGATGCCGCGCGCCTGCTGCGGGGTTTCGA
GCGCCGCTTCTTGGCGGCGCGCGCCCTGCGCTCCTTTCCCTGGCAGAGCC
TAGAAGAGAAACTAAGGGACTCGTCAGGCTCCGAGCTGCTGCTGGATATT
TTGCAGAAGCACGAGGCTGTCCACACGGAGCCGTTGGACGAGCTGTACCA
GGCGCTGGCCGAGGTCCTGACGGCCGAGGACCCCACCCACTGCCACCGGA
GCTATCTGCTGACGTGCTGTATTGTCCTGAAACGGTCCTCTCCCTGGTTG
GGGTCCTGCGGAAGCTCTCCACCTGCCGGAAGGACCAGCGGGCTCCTGAT
GCCTACATTGCCTTCACCATCCGCAACCCGGAGACGTGCCAGCTGTTCAC
CACGGAGCTGGGCCAGGCTGGGATCCCGTGGGAAGAGGTGCCTTGTCATG
ACCAGAAACTGTTTCCCTACGAAGAGCACTCGGAGATGGCGATTCTGA
#---------------------------------------
#---------------------------------------

#=======================================
#
# Aligned_sequences: 2
# 1: G1-R
# 2: G2-Ch
# Matrix: /home/BLOSUM62.txt
# GapOpen_penalty: -11.0
# GapExtend_penalty: -1.0
# FSopen_penalty: -30.0
# FSextend_penalty: -0.2
# Execution_time: 244.208580017
#
# Length:         516
# Identity NT:    230/516 44.6%
# Identity AA:    390/1032 37.8%
# Gapopen:        9/516 1.7%
# Gaps:           75/516 14.5%
# FSopen:         0/516 0.0%
# FrameShift:     0/516 0.0%
# Score: 135.0
#
#
#=======================================

>G1-R
ATGGCGCCTGAGGACCACGAGGGGGCCACGTCTCTGCTGCAGAGTTTCGA
GCGCCGCTTCCTGGCGGCTCGCGCGCTGCCCTCTTTTCCCTGGCAGAGCC
TAGAAGAAAAACTAAGGGAGCCCTCAGGTTCTGAGCTGTTGCTGGCTATT
TTGCAG---------AAGCATGAGGCCGTACCCATGGAGCCTTTGGATGC
ACTGTAT---GAGGCGCTGGCAGAAGTTCTGATGGCCAGAGAGTCCACCC
AGTGCCACCGGAGCTATTTGCTGATGTACTGTACTGCGGGGAAGTGACAC
TGTCACTGGTCAGGGTCCTGAGGATGCTCA---CTGACTGCCAGAGGAAG
AAGGCTCCTGACGTCTATGTGGCCTATACGATCCGCAGCCAGGACACGGG
CAAGCTGTTCA------TCACAGAGCTGGACCGCGCTGGGATACACTGGG
AAGAGGTGGCCCCTCACACTGGCAAACTGTTCCCTTATGAAGAGCATTCG
GCCATCGTAATCCTGA

>G2-Ch
ATGGCGCCCGAGGAGAACGCGGGGAGCGAACTCTTGCTGCAGAGTTTCAA
GCGCCGCTTCCTGGCGGCGCGCGCCCTGCGCTCCTTCCCCTGGCAGAGCT
TAGAAGCAAAGTTAAGTGACCCATCAGATTCTGAGCTTCTGTGGGATATT
TTGCAGAAGAGACTGAAGCATCCTGTGTGTGTGAAGCACCCGCCGTCAGT
CAAGTATGCCCGGTGCTTTCTCTCAGTACTCATCAAAAAGCCCTCG----
-----GGAGGCTCAGTCACACTCTCCAAGAGCACAGCCATCATCTCCCAC
---------------------GGCATCACAGTCCTGGTCACATGGGATGC
CACCCTCTACCTTGCAGAATGGGCCATCTAGAACCCAGCAGCCTTCACTG
ATAGATGTGCTGTATTGCCCAGAAGCCATCGTGTCGCTGGT---------
---CGGGGTCCTGCAGAG---GCTGGCTGC---------CTGCCGGGAGC
ACCAGCGGGCTCCTCA
#---------------------------------------
#---------------------------------------

#=======================================
#
# Aligned_sequences: 2
# 1: G1-H3
# 2: G1-M
# Matrix: /home/BLOSUM62.txt
# GapOpen_penalty: -11.0
# GapExtend_penalty: -1.0
# FSopen_penalty: -30.0
# FSextend_penalty: -0.2
# Execution_time: 244.693727016
#
# Length:         498
# Identity NT:    364/498 73.1%
# Identity AA:    546/996 54.8%
# Gapopen:        1/498 0.2%
# Gaps:           3/498 0.6%
# FSopen:         0/498 0.0%
# FrameShift:     0/498 0.0%
# Score: 375.0
#
#
#=======================================

>G1-H3
ATGGCGCCCGAGGAGAACGCGGGGACCGAACTCTTGCTGCAGGGTTTTGA
GCGCCGCTTCCTGGCGGTGCGCACACTGCGCTCCTTCCCCTGGCAGAGCT
TAGAGGCAAAGTTAAGAGACTCATCAGATTCTGAGCTGCTGCGGGATATT
TTGCAGAAGCACGAGGCTGTCCACACGGAGCCTTTGGACAAACTGTACGA
GGTGCTCGCGGAGACTCTGATGGCCAAGGAGTCCACCCAGGGCCACCGGA
GCTATTTGCTGACGTGCTGTATTGCCCAGAAGCCATCGTGTCGCTGGTCG
GGGTCCTGCAGAGGCTGGCTGCCTGCCGGGAGCACAAGCGGGCTCCTGAG
GTCTACGTGGCCTTTACCGTCCGCAACCCAGAGACATGCCAGCTGTTCAC
CACCGAGCTAGGCCGGGATGGGATCAGATGGGAAGCGGAAGCTCATCATG
ACCAGAAACTGTTTCCCTATGGAGAGCACTTGGAGATGGCAATGCTGA

>G1-M
ATGGCGCCTGAGGACCACGAGGGGGCCACGTCTCTGCTGCAGAGTTTCGA
GCGCCGCTTCCTGGCGGCTCGCGCGCTGCCCTCCTTTCCCTGGCAGAGCC
TAGAAGAAAAACTAAAGGACCCCTCGGGTTCTGAGCTGTTGCTGGCTATT
CTGCAGAGGCATGAGGCTGTACCCACGGAGCCTTTGGATGCACTGTATGA
GGCGTTGGCAGAGGTTCTGATGACCCAAGAGTCCACCCAGTGCCACCGGA
GCTATTTGCTGATGTACTGTACTGCTGGGAGATGACACTGTCACTGGTCA
GGGTCCTGAAGATGCTCGAGGACTGCCAGAGGAAGAGCG---CTCCTGAT
GTCTATGTAGCCTATACTATCCGCAGCCAGGACACAGGCAAGCTGTTCAT
CGAAGAGCTGGACCGTGCTGGAATCTACTGGGAAGAGGTGCCCCCTCACA
CTGGCAAACTGTTCCCTTACGAAGAGCATTCAGCCATCGTAATCCTGA
#---------------------------------------
#---------------------------------------

#=======================================
#
# Aligned_sequences: 2
# 1: C1-002
# 2: G1-H3
# Matrix: /home/BLOSUM62.txt
# GapOpen_penalty: -11.0
# GapExtend_penalty: -1.0
# FSopen_penalty: -30.0
# FSextend_penalty: -0.2
# Execution_time: 244.953830957
#
# Length:         498
# Identity NT:    464/498 93.2%
# Identity AA:    906/996 91.0%
# Gapopen:        0/498 0.0%
# Gaps:           0/498 0.0%
# FSopen:         0/498 0.0%
# FrameShift:     0/498 0.0%
# Score: 798.0
#
#
#=======================================

>C1-002
ATGGCGCCCGAGGAGAACGCGGGGAGCGAACTCTTGCTGCAGAGTTTCAA
GCGCCGCTTCCTGGCAGCGCGCGCCCTGCGCTCCTTCCGCTGGCAGAGCT
TAGAAGCAAAGTTAAGAGACTCATCAGATTCTGAGCTGCTGCGGGATATT
TTGCAGAAGCACGAGGCTGTCCACACAGAGCCTTTGGATGAGCTGTACGA
GGTGCTGGTGGAGACCCTGATGGCCAAGGAGTCCACCCAGGGCCACCGGA
GCTATTTGCTGACGTGCTGTATTGCCCAGAAGCCATCGTGTCGCTGGTCG
GGGTCCTGCGGAGGCTGGCTGCCTGCCGGGAGCACCAGCGGGCTCCTCAA
TTCTACATGGCCCTTACCGTCTGCAACCCAGAGATGTGCCAGCTGTTCAC
CACCGAGCTATGCTGGACTGGGATCAGATGGGAAGCGGAAGCTCATCATG
ACCAGAAACTGTTTCCCTACAGAGAGCACTTGGAGATGGCAAAGCTGA

>G1-H3
ATGGCGCCCGAGGAGAACGCGGGGACCGAACTCTTGCTGCAGGGTTTTGA
GCGCCGCTTCCTGGCGGTGCGCACACTGCGCTCCTTCCCCTGGCAGAGCT
TAGAGGCAAAGTTAAGAGACTCATCAGATTCTGAGCTGCTGCGGGATATT
TTGCAGAAGCACGAGGCTGTCCACACGGAGCCTTTGGACAAACTGTACGA
GGTGCTCGCGGAGACTCTGATGGCCAAGGAGTCCACCCAGGGCCACCGGA
GCTATTTGCTGACGTGCTGTATTGCCCAGAAGCCATCGTGTCGCTGGTCG
GGGTCCTGCAGAGGCTGGCTGCCTGCCGGGAGCACAAGCGGGCTCCTGAG
GTCTACGTGGCCTTTACCGTCCGCAACCCAGAGACATGCCAGCTGTTCAC
CACCGAGCTAGGCCGGGATGGGATCAGATGGGAAGCGGAAGCTCATCATG
ACCAGAAACTGTTTCCCTATGGAGAGCACTTGGAGATGGCAATGCTGA
#---------------------------------------
#---------------------------------------

#=======================================
#
# Aligned_sequences: 2
# 1: C1-002
# 2: G2-H1
# Matrix: /home/BLOSUM62.txt
# GapOpen_penalty: -11.0
# GapExtend_penalty: -1.0
# FSopen_penalty: -30.0
# FSextend_penalty: -0.2
# Execution_time: 244.960469007
#
# Length:         611
# Identity NT:    285/611 46.6%
# Identity AA:    546/1222 44.7%
# Gapopen:        6/611 1.0%
# Gaps:           262/611 42.9%
# FSopen:         1/611 0.2%
# FrameShift:     88/611 14.4%
# Score: 239.9
#
#
#=======================================

>C1-002
ATGGCGCCCGAGGAGAACGCGGGGAGCGAACTCTTGCTGCAGAGTTTCAA
GCGCCGCTTCCTGGCAGCGCGCGCCCTGCGCTCCTTCCGCTGGCAGAGCT
TAGAAGCAAAGTTAAGAGACTCATCAGATTCTGAGCTGCTGCGGGATATT
TTGCAG---------AAGCACGAGGCTGTCCACACAGAGCCT--------
-------------------TTGGATGAGCTGTACGAG-------------
--------------------------------------------------
GTGCTGGTG------------GAGACCCTGATGGCCAAGGAGTCCACCCA
GGGCCACCGGAGCTATTTGCTG--ACGTGCTGTATTGCCCAGAAGCCATC
GTGTCGCTGGTCGGGGTCCTGCGGAGGCTGGCTGCCTGCCGGGAGCACCA
GCGGGCTCCTCAATTCTACATGGCCCTTACCGTCTGCAACCCAGAGATGT
GCCAGCTGTTCACCACCGAGCTATGCTGGACTGGGATCAGATGGGAAGCG
GAAGCTCATCATGACCAGAAACTGTTTCCCTACAGAGAGCACTTGGAGAT
GGCAAAGCTGA

>G2-H1
ATGGCGCCCGAGGAGAACGCGGGGAGCGAACTCTTGCTGCAGAGTTTCAA
GCGCCGCTTCCTGGCAGCGCGCGCCCTGCGCTCCTTCCGCTGGCAGAGCT
TAGAAGCAAAGTTAAGAGACTCATCAGATTCTGAGCTGCTGCGGGATATT
TTGCAGAAGACTGTGAAGCATCCTGTGTGTGTGAAGCACCCGCCGTCAGT
CAAGTATGCCCGGTGCTTTCTCTCAGAACTCATCAAAAAGCCCTCGGGAG
GCTCAGTCACACTCTCCAAGAGCACAGCCATCATCTCCCACGGCATCACA
GTCCTGGTCACATGGGATGCCGCCCTCTACCTTGCAGAATGGGCCATCGA
GAACCCAGCAGCCTTCACTGATAGACGTGCTGTATTGCCCAGAAGCCATC
GTGTCGCTGGTCGGGGTCCTGCGGAGGCTGGCTGCCTGCCGGGAGCACCA
GCGGGCTCCTCA--------------------------------------
--------------------------------------------------
--------------------------------------------------
-----------
#---------------------------------------
#---------------------------------------

#=======================================
#
# Aligned_sequences: 2
# 1: G1-H2
# 2: G2-Co
# Matrix: /home/BLOSUM62.txt
# GapOpen_penalty: -11.0
# GapExtend_penalty: -1.0
# FSopen_penalty: -30.0
# FSextend_penalty: -0.2
# Execution_time: 244.805818081
#
# Length:         522
# Identity NT:    238/522 45.6%
# Identity AA:    384/1044 36.8%
# Gapopen:        8/522 1.5%
# Gaps:           81/522 15.5%
# FSopen:         0/522 0.0%
# FrameShift:     0/522 0.0%
# Score: 141.0
#
#
#=======================================

>G1-H2
ATGGCGCCCGAGGAGAACGCGGGGACCGAACTCTTGCTGCAGGGTTTTGA
GCGCCGCTTCCTGGCGGTGCGCACACTGCGCTCCTTCCCCTGGCAGAGCT
TAGAGGCAAAGTTAAGAGACTCATCAGATTCTGAGCTGCTGCGGGATATT
TTGCAGAAGCACGAGGCTGTCCACACGGAGCCTTTGGACAAACTGTACGA
GGTGCTCACGGAGACTCTGATGGCCAAGGAG------TCCACCCAGGGCC
ACCGGAGCTATTTGCTGACGTGCTGTATTGCCCAGAAGCCATCGTGTCGC
TGGTCGGGGTCCTGCAGAGGCTGG---CTGCCTGCCGGGAGCACAAGCGG
GCTCCTGAGGTCTACGTGGCCTTTACCGTCCGCAACCCAGAGACGTGCCA
GCTGTTCACCACCGAGCTAGGCCGGG------ATGGGATCAGATGGGAAG
CGGAAGCTCATCATGACCAGAAACTGTTTCCCT---------ATGGAGAG
CACTTGGAGATGGCAATGCTGA

>G2-Co
ATGGCGCAGGAGGAGAGAGCGGATGCCGCGCGCCTGCTGCGGGGTTTCGA
GCGCCGCTTCTTGGCGGCGCGCGCCCTGCGCTCCTTTCCCTGGCAGAGCC
TAGAAGAGAAACTAAGGGACTCGTCAGGCTCCGAGCTGCTGCTGGATATT
TTGCAGAAG-----------------------------------------
-ACCGTGAAGCACCCTCTGTGCGTGAAGCACCCACCATCAGTGAAGTATT
CCCGGAGCTTTCTCTCTGAG------CTCATCAGAAAGCCTTCAGGTGAC
TCGGTCACCCTCTGCGAGAGCACGGCCATCGTGTCTCATGGGACCACAGG
CCTGGTC------ACGTGGAACGCCGCGCTCTACCTGGCCGAGTGGGCCG
TGGAGAACCCAGCGGTCTTCGCTCACAGTCTAAGCGGTATACCCCCGCGG
GCCCAGCTGGCGGGCGGGAGGGGCCCTGTCCCCACAGGAAGGAAACCAGA
AGTCTGG---GGCAGAGTCAGG
#---------------------------------------
#---------------------------------------

#=======================================
#
# Aligned_sequences: 2
# 1: G1-M
# 2: G2-H1
# Matrix: /home/BLOSUM62.txt
# GapOpen_penalty: -11.0
# GapExtend_penalty: -1.0
# FSopen_penalty: -30.0
# FSextend_penalty: -0.2
# Execution_time: 244.579956055
#
# Length:         540
# Identity NT:    222/540 41.1%
# Identity AA:    336/1080 31.1%
# Gapopen:        5/540 0.9%
# Gaps:           123/540 22.8%
# FSopen:         0/540 0.0%
# FrameShift:     0/540 0.0%
# Score: 119.0
#
#
#=======================================

>G1-M
ATGGCGCCTGAGGACCACGAGGGGGCCACGTCTCTGCTGCAGAGTTTCGA
GCGCCGCTTCCTGGCGGCTCGCGCGCTGCCCTCCTTTCCCTGGCAGAGCC
TAGAAGAAAAACTAAAGGACCCCTCGGGTTCTGAGCTGTTGCTGGCTATT
CTGCAG---------AGGCATGAGGCTGTACCCACGGAGCCTTTGGATGC
ACTGTATGAGGCG------TTGGCAGAGGTT-------------------
-----------CTGATGACCCAAGAGTCCACCCAGTGCCACCGGAGCTAT
TTGCTGATGTACTGTACTGCTGGGAGATGACACTGTCACTGGTCAGGGTC
CTGAAGATGCTCGAGGACTGCCAGAGGAAGAGCGCTCCTGATGTCTATGT
AGCCTATACTATCCGCAGCCAGGACACAGGCAAGCTGTTCATCGAAGAGC
TGGACCGTGCTGGAATCTACTGGGAAGAGGTGCCCCCTCACACTGGCAAA
CTGTTCCCTTACGAAGAGCATTCAGCCATCGTAATCCTGA

>G2-H1
ATGGCGCCCGAGGAGAACGCGGGGAGCGAACTCTTGCTGCAGAGTTTCAA
GCGCCGCTTCCTGGCAGCGCGCGCCCTGCGCTCCTTCCGCTGGCAGAGCT
TAGAAGCAAAGTTAAGAGACTCATCAGATTCTGAGCTGCTGCGGGATATT
TTGCAGAAGACTGTGAAGCATCCTGTGTGTGTGAAGCACCCGCCGTCAGT
CAAGTATGCCCGGTGCTTTCTCTCAGAACTCATCAAAAAGCCCTCGGGAG
GCTCAGTCACACTCTCCAAGAGCACAGCCATCATCTCCCACGGCATCACA
GTCCTGGTCACATGGGATGCCGCCCTCTACCTTGCAGAATGGGCCATCGA
GAACCCAGCAGCCTTCACTGATAGA---CGTGCTGTATTGCCCAGAAGCC
ATCGTGTCGCTGGTCGGGGTCCTGCGGAGGCTGGCTGCCTGCCGGGAGCA
--------------------------------------------------
-------------------------CCAGCGGGCTCCTCA
#---------------------------------------
#---------------------------------------

#=======================================
#
# Aligned_sequences: 2
# 1: G1-M
# 2: G1-Co
# Matrix: /home/BLOSUM62.txt
# GapOpen_penalty: -11.0
# GapExtend_penalty: -1.0
# FSopen_penalty: -30.0
# FSextend_penalty: -0.2
# Execution_time: 244.60213995
#
# Length:         498
# Identity NT:    371/498 74.5%
# Identity AA:    576/996 57.8%
# Gapopen:        1/498 0.2%
# Gaps:           3/498 0.6%
# FSopen:         0/498 0.0%
# FrameShift:     0/498 0.0%
# Score: 414.0
#
#
#=======================================

>G1-M
ATGGCGCCTGAGGACCACGAGGGGGCCACGTCTCTGCTGCAGAGTTTCGA
GCGCCGCTTCCTGGCGGCTCGCGCGCTGCCCTCCTTTCCCTGGCAGAGCC
TAGAAGAAAAACTAAAGGACCCCTCGGGTTCTGAGCTGTTGCTGGCTATT
CTGCAGAGGCATGAGGCTGTACCCACGGAGCCTTTGGATGCACTGTATGA
GGCGTTGGCAGAGGTTCTGATGACCCAAGAGTCCACCCAGTGCCACCGGA
GCTATTTGCTGATGTACTGTACTGCTGGGAGATGACACTGTCACTGGTCA
GGGTCCTGAAGATGCTCGAGGACTGCC---AGAGGAAGAGCGCTCCTGAT
GTCTATGTAGCCTATACTATCCGCAGCCAGGACACAGGCAAGCTGTTCAT
CGAAGAGCTGGACCGTGCTGGAATCTACTGGGAAGAGGTGCCCCCTCACA
CTGGCAAACTGTTCCCTTACGAAGAGCATTCAGCCATCGTAATCCTGA

>G1-Co
ATGGCGCAGGAGGAGAGAGCGGATGCCGCGCGCCTGCTGCGGGGTTTCGA
GCGCCGCTTCTTGGCGGCGCGCGCCCTGCGCTCCTTTCCCTGGCAGAGCC
TAGAAGAGAAACTAAGGGACTCGTCAGGCTCCGAGCTGCTGCTGGATATT
TTGCAGAAGCACGAGGCTGTCCACACGGAGCCGTTGGACGAGCTGTACCA
GGCGCTGGCCGAGGTCCTGACGGCCGAGGACCCCACCCACTGCCACCGGA
GCTATCTGCTGACGTGCTGTATTGTCCTGAAACGGTCCTCTCCCTGGTTG
GGGTCCTGCGGAAGCTCTCCACCTGCCGGAAGGACCAGCGGGCTCCTGAT
GCCTACATTGCCTTCACCATCCGCAACCCGGAGACGTGCCAGCTGTTCAC
CACGGAGCTGGGCCAGGCTGGGATCCCGTGGGAAGAGGTGCCTTGTCATG
ACCAGAAACTGTTTCCCTACGAAGAGCACTCGGAGATGGCGATTCTGA
#---------------------------------------
#---------------------------------------

#=======================================
#
# Aligned_sequences: 2
# 1: G1-R
# 2: G1-Co
# Matrix: /home/BLOSUM62.txt
# GapOpen_penalty: -11.0
# GapExtend_penalty: -1.0
# FSopen_penalty: -30.0
# FSextend_penalty: -0.2
# Execution_time: 244.574777126
#
# Length:         498
# Identity NT:    375/498 75.3%
# Identity AA:    588/996 59.0%
# Gapopen:        1/498 0.2%
# Gaps:           3/498 0.6%
# FSopen:         0/498 0.0%
# FrameShift:     0/498 0.0%
# Score: 411.0
#
#
#=======================================

>G1-R
ATGGCGCCTGAGGACCACGAGGGGGCCACGTCTCTGCTGCAGAGTTTCGA
GCGCCGCTTCCTGGCGGCTCGCGCGCTGCCCTCTTTTCCCTGGCAGAGCC
TAGAAGAAAAACTAAGGGAGCCCTCAGGTTCTGAGCTGTTGCTGGCTATT
TTGCAGAAGCATGAGGCCGTACCCATGGAGCCTTTGGATGCACTGTATGA
GGCGCTGGCAGAAGTTCTGATGGCCAGAGAGTCCACCCAGTGCCACCGGA
GCTATTTGCTGATGTACTGTACTGCGGGGAAGTGACACTGTCACTGGTCA
GGGTCCTGAGGATGCTCACTGACTGCC---AGAGGAAGAAGGCTCCTGAC
GTCTATGTGGCCTATACGATCCGCAGCCAGGACACGGGCAAGCTGTTCAT
CACAGAGCTGGACCGCGCTGGGATACACTGGGAAGAGGTGGCCCCTCACA
CTGGCAAACTGTTCCCTTATGAAGAGCATTCGGCCATCGTAATCCTGA

>G1-Co
ATGGCGCAGGAGGAGAGAGCGGATGCCGCGCGCCTGCTGCGGGGTTTCGA
GCGCCGCTTCTTGGCGGCGCGCGCCCTGCGCTCCTTTCCCTGGCAGAGCC
TAGAAGAGAAACTAAGGGACTCGTCAGGCTCCGAGCTGCTGCTGGATATT
TTGCAGAAGCACGAGGCTGTCCACACGGAGCCGTTGGACGAGCTGTACCA
GGCGCTGGCCGAGGTCCTGACGGCCGAGGACCCCACCCACTGCCACCGGA
GCTATCTGCTGACGTGCTGTATTGTCCTGAAACGGTCCTCTCCCTGGTTG
GGGTCCTGCGGAAGCTCTCCACCTGCCGGAAGGACCAGCGGGCTCCTGAT
GCCTACATTGCCTTCACCATCCGCAACCCGGAGACGTGCCAGCTGTTCAC
CACGGAGCTGGGCCAGGCTGGGATCCCGTGGGAAGAGGTGCCTTGTCATG
ACCAGAAACTGTTTCCCTACGAAGAGCACTCGGAGATGGCGATTCTGA
#---------------------------------------
#---------------------------------------

#=======================================
#
# Aligned_sequences: 2
# 1: C1-002
# 2: G1-Ch
# Matrix: /home/BLOSUM62.txt
# GapOpen_penalty: -11.0
# GapExtend_penalty: -1.0
# FSopen_penalty: -30.0
# FSextend_penalty: -0.2
# Execution_time: 245.219455957
#
# Length:         498
# Identity NT:    481/498 96.6%
# Identity AA:    924/996 92.8%
# Gapopen:        0/498 0.0%
# Gaps:           0/498 0.0%
# FSopen:         0/498 0.0%
# FrameShift:     0/498 0.0%
# Score: 807.0
#
#
#=======================================

>C1-002
ATGGCGCCCGAGGAGAACGCGGGGAGCGAACTCTTGCTGCAGAGTTTCAA
GCGCCGCTTCCTGGCAGCGCGCGCCCTGCGCTCCTTCCGCTGGCAGAGCT
TAGAAGCAAAGTTAAGAGACTCATCAGATTCTGAGCTGCTGCGGGATATT
TTGCAGAAGCACGAGGCTGTCCACACAGAGCCTTTGGATGAGCTGTACGA
GGTGCTGGTGGAGACCCTGATGGCCAAGGAGTCCACCCAGGGCCACCGGA
GCTATTTGCTGACGTGCTGTATTGCCCAGAAGCCATCGTGTCGCTGGTCG
GGGTCCTGCGGAGGCTGGCTGCCTGCCGGGAGCACCAGCGGGCTCCTCAA
TTCTACATGGCCCTTACCGTCTGCAACCCAGAGATGTGCCAGCTGTTCAC
CACCGAGCTATGCTGGACTGGGATCAGATGGGAAGCGGAAGCTCATCATG
ACCAGAAACTGTTTCCCTACAGAGAGCACTTGGAGATGGCAAAGCTGA

>G1-Ch
ATGGCGCCCGAGGAGAACGCGGGGAGCGAACTCTTGCTGCAGAGTTTCAA
GCGCCGCTTCCTGGCGGCGCGCGCCCTGCGCTCCTTCCCCTGGCAGAGCT
TAGAAGCAAAGTTAAGTGACCCATCAGATTCTGAGCTTCTGTGGGATATT
TTGCAGAAGCACGAGGCTGTCCACACAGAGCCTTTGGACGAGCTGTACAA
GGCGTTGGCGGAGACCCTGATGGCCAAGGAGTCCACCCAGGGCCACCGGA
GCTATTTGCTGATGTGCTGTATTGCCCAGAAGCCATCGTGTCGCTGGTCG
GGGTCCTGCAGAGGCTGGCTGCCTGCCGGGAGCACCAGCGGGCTCCTCAA
GTCTACATGGCCCTTACCGTCCGCAACCCAGAGACGTGCCAGCTGTTCAC
CACCGAGCTATGCTGGACTGGGATCAGATGGGAAGCGGAAGCTCATCATG
ACCAGAAACTGTTTCCCTACAGAGAGCACTTGGAGATGGCAATGCTGA
#---------------------------------------
#---------------------------------------

#=======================================
#
# Aligned_sequences: 2
# 1: G1-M
# 2: G2-Co
# Matrix: /home/BLOSUM62.txt
# GapOpen_penalty: -11.0
# GapExtend_penalty: -1.0
# FSopen_penalty: -30.0
# FSextend_penalty: -0.2
# Execution_time: 244.882733107
#
# Length:         519
# Identity NT:    222/519 42.8%
# Identity AA:    342/1038 32.9%
# Gapopen:        8/519 1.5%
# Gaps:           78/519 15.0%
# FSopen:         0/519 0.0%
# FrameShift:     0/519 0.0%
# Score: 130.0
#
#
#=======================================

>G1-M
ATGGCGCCTGAGGACCACGAGGGGGCCACGTCTCTGCTGCAGAGTTTCGA
GCGCCGCTTCCTGGCGGCTCGCGCGCTGCCCTCCTTTCCCTGGCAGAGCC
TAGAAGAAAAACTAAAGGACCCCTCGGGTTCTGAGCTGTTGCTGGCTATT
CTGCAG---------AGGCATGAGGCTGTACCCACGGAGCCTTTGGATGC
ACTGTATGAGGCG------TTGGCAGAGGTTCTGATGACCCAAGAGTCC-
--------ACCCAGTGCCACCGGAGCTATTTGCTGATGTACTGTACTGCT
GGGAGATGACACTGTCACTGGTCAGGGTCCTGAAGATGCTCGAGGACTGC
CAGAGGAAGAGCGCTCCTGATGTCTATGTAGCCTATACTATCCGCAGCCA
GGACACAGGCAAGCTGTTCATCGAAGAGCTGGACCGTGCTGGAATCTACT
GGGAAGAGGTGCCCCCTCACACTGGCAAACTGTTCCCTTACGAAGAGCAT
TCAGCCATCGTAATCCTGA

>G2-Co
ATGGCGCAGGAGGAGAGAGCGGATGCCGCGCGCCTGCTGCGGGGTTTCGA
GCGCCGCTTCTTGGCGGCGCGCGCCCTGCGCTCCTTTCCCTGGCAGAGCC
TAGAAGAGAAACTAAGGGACTCGTCAGGCTCCGAGCTGCTGCTGGATATT
TTGCAGAAGACCGTGAAGCACCCTCTGTGCGTGAAGCACCCACCATCAGT
GAAGTATTCCCGGAGCTTTCTCTCTGAGCTCATCAGAAAGCCTTCAGGTG
ACTCGGTCACCCTCTGCGAGAGCACGGCCATCGTGTCTCATGGGACCACA
GGCCTG------GTCACGTGGAACGCCGCGCTCTACCTGGCCGAGTGGGC
CGTGGAGAACCCAGCGGTCTTCGCT------CACAGTCTAAGCGGTATAC
CCCCGCGGGCCCAGCTGGCGGGCGGGAGGGGCCCTGTC------CCCACA
GGAAGGAAA---CCAGAAGTCTGGGGCAGAGTCAGG--------------
-------------------
#---------------------------------------
#---------------------------------------

#=======================================
#
# Aligned_sequences: 2
# 1: G1-Ch
# 2: G2-H3
# Matrix: /home/BLOSUM62.txt
# GapOpen_penalty: -11.0
# GapExtend_penalty: -1.0
# FSopen_penalty: -30.0
# FSextend_penalty: -0.2
# Execution_time: 245.324949026
#
# Length:         611
# Identity NT:    269/611 44.0%
# Identity AA:    483/1222 39.5%
# Gapopen:        5/611 0.8%
# Gaps:           262/611 42.9%
# FSopen:         1/611 0.2%
# FrameShift:     82/611 13.4%
# Score: 199.2
#
#
#=======================================

>G1-Ch
ATGGCGCCCGAGGAGAACGCGGGGAGCGAACTCTTGCTGCAGAGTTTCAA
GCGCCGCTTCCTGGCGGCGCGCGCCCTGCGCTCCTTCCCCTGGCAGAGCT
TAGAAGCAAAGTTAAGTGACCCATCAGATTCTGAGCTTCTGTGGGATATT
TTGCAGAAG---------CACGAGGCTGTCCACACAGAGCCT--------
-------------------TTGGACGAGCTGTACAAGGCGTTG-------
--------------------------------------------------
------------------GCGGAGACCCTGATGGCCAAGGAGTCCACCCA
GGGCCACCGGAGCTATTTGCTGATG--TGCTGTATTGCCCAGAAGCCATC
GTGTCGCTGGTCGGGGTCCTGCAGAGGCTGGCTGCCTGCCGGGAGCACCA
GCGGGCTCCTCAAGTCTACATGGCCCTTACCGTCCGCAACCCAGAGACGT
GCCAGCTGTTCACCACCGAGCTATGCTGGACTGGGATCAGATGGGAAGCG
GAAGCTCATCATGACCAGAAACTGTTTCCCTACAGAGAGCACTTGGAGAT
GGCAATGCTGA

>G2-H3
ATGGCGCCCGAGGAGAACGCGGGGACCGAACTCTTGCTGCAGGGTTTTGA
GCGCCGCTTCCTGGCGGTGCGCACACTGCGCTCCTTCCCCTGGCAGAGCT
TAGAGGCAAAGTTAAGAGACTCATCAGATTCTGAGCTGCTGCGGGATATT
TTGCAGAAGACTGTGAGGCATCCTGTGTGTGTGAAGCACCCGCCGTCAGT
CAAGTATGCCTGGTGCTTTCTCTCAGAACTCATCAAAAAGTCCTCAGGAG
GCTCAGTCACACTCTCCAAGAGCACAGCCATCATCTCCCACGGTACCACA
GGCCTGGTCACATGGGATGCCGCCCTCTACCTTGCAGAATGGGCCATCGA
GAACCCGGCAGCCTTCATTAACAGACGTGCTGTATTGCCCAGAAGCCATC
GTGTCGCTGGTCGGGGTCCTGCAGAGGCTGGCTGCCTGCCGGGAGCACAA
GCGGGCTCC-----------------------------------------
--------------------------------------------------
--------------------------------------------------
--------TGA
#---------------------------------------
#---------------------------------------

#=======================================
#
# Aligned_sequences: 2
# 1: G1-H3
# 2: G1-R
# Matrix: /home/BLOSUM62.txt
# GapOpen_penalty: -11.0
# GapExtend_penalty: -1.0
# FSopen_penalty: -30.0
# FSextend_penalty: -0.2
# Execution_time: 245.160343885
#
# Length:         498
# Identity NT:    374/498 75.1%
# Identity AA:    570/996 57.2%
# Gapopen:        1/498 0.2%
# Gaps:           3/498 0.6%
# FSopen:         0/498 0.0%
# FrameShift:     0/498 0.0%
# Score: 402.0
#
#
#=======================================

>G1-H3
ATGGCGCCCGAGGAGAACGCGGGGACCGAACTCTTGCTGCAGGGTTTTGA
GCGCCGCTTCCTGGCGGTGCGCACACTGCGCTCCTTCCCCTGGCAGAGCT
TAGAGGCAAAGTTAAGAGACTCATCAGATTCTGAGCTGCTGCGGGATATT
TTGCAGAAGCACGAGGCTGTCCACACGGAGCCTTTGGACAAACTGTACGA
GGTGCTCGCGGAGACTCTGATGGCCAAGGAGTCCACCCAGGGCCACCGGA
GCTATTTGCTGACGTGCTGTATTGCCCAGAAGCCATCGTGTCGCTGGTCG
GGGTCCTGCAGAGGCTGGCTGCCTGCCGGGAGCACAAGCGGGCTCCTGAG
GTCTACGTGGCCTTTACCGTCCGCAACCCAGAGACATGCCAGCTGTTCAC
CACCGAGCTAGGCCGGGATGGGATCAGATGGGAAGCGGAAGCTCATCATG
ACCAGAAACTGTTTCCCTATGGAGAGCACTTGGAGATGGCAATGCTGA

>G1-R
ATGGCGCCTGAGGACCACGAGGGGGCCACGTCTCTGCTGCAGAGTTTCGA
GCGCCGCTTCCTGGCGGCTCGCGCGCTGCCCTCTTTTCCCTGGCAGAGCC
TAGAAGAAAAACTAAGGGAGCCCTCAGGTTCTGAGCTGTTGCTGGCTATT
TTGCAGAAGCATGAGGCCGTACCCATGGAGCCTTTGGATGCACTGTATGA
GGCGCTGGCAGAAGTTCTGATGGCCAGAGAGTCCACCCAGTGCCACCGGA
GCTATTTGCTGATGTACTGTACTGCGGGGAAGTGACACTGTCACTGGTCA
GGGTCCTGAGGATGCTCACTGACTGCCAGAGGAAGAAGG---CTCCTGAC
GTCTATGTGGCCTATACGATCCGCAGCCAGGACACGGGCAAGCTGTTCAT
CACAGAGCTGGACCGCGCTGGGATACACTGGGAAGAGGTGGCCCCTCACA
CTGGCAAACTGTTCCCTTATGAAGAGCATTCGGCCATCGTAATCCTGA
#---------------------------------------
#---------------------------------------

#=======================================
#
# Aligned_sequences: 2
# 1: G1-Co
# 2: G2-Co
# Matrix: /home/BLOSUM62.txt
# GapOpen_penalty: -11.0
# GapExtend_penalty: -1.0
# FSopen_penalty: -30.0
# FSextend_penalty: -0.2
# Execution_time: 244.505034924
#
# Length:         513
# Identity NT:    260/513 50.7%
# Identity AA:    444/1026 43.3%
# Gapopen:        6/513 1.2%
# Gaps:           63/513 12.3%
# FSopen:         0/513 0.0%
# FrameShift:     0/513 0.0%
# Score: 212.0
#
#
#=======================================

>G1-Co
ATGGCGCAGGAGGAGAGAGCGGATGCCGCGCGCCTGCTGCGGGGTTTCGA
GCGCCGCTTCTTGGCGGCGCGCGCCCTGCGCTCCTTTCCCTGGCAGAGCC
TAGAAGAGAAACTAAGGGACTCGTCAGGCTCCGAGCTGCTGCTGGATATT
TTGCAGAAGCACGAGGCTGTCCACACGGAGCCGTTGGACGAGCTGTACCA
GGCGCTGGCCGAGGTCCTGACGGCCGAGGACCCCACCCACTGCCACCGGA
GCTATCTGCTGACGTGCTGTATTGTCCTGAAACGGTCCTCTCCCTGGTTG
GGGTCCTGCGGAAGCTCTCCACCTGCCGGAAGG---ACCAGCGGGCTCCT
GATGCCTACATTGCCTTCACCATCCGCAACCCGGAGACGTGCCAGCTGTT
CACCACGGAGCTGGGCCAGG------CTGGGATCCCGTGGGAAGAGGTGC
CTTGTCATGACCAGAAACTGTTTCCCTACG---AAGAGCACTCGGAGATG
G---CGATTCTGA

>G2-Co
ATGGCGCAGGAGGAGAGAGCGGATGCCGCGCGCCTGCTGCGGGGTTTCGA
GCGCCGCTTCTTGGCGGCGCGCGCCCTGCGCTCCTTTCCCTGGCAGAGCC
TAGAAGAGAAACTAAGGGACTCGTCAGGCTCCGAGCTGCTGCTGGATATT
TTGCAGAAG-----------------------------------------
-ACCGTGAAGCACCCTCTGTGCGTGAAGCACCCACCATCAGTGAAGTATT
CCCGGAGCTTTCTCTCTGAGCTCATCAGAAAGCCTTCAGGTGACTCGGTC
ACCCTCTGCGAGAGCACGGCCATCGTGTCTCATGGGACCACAGGCCTGGT
C------ACGTGGAACGCCGCGCTCTACCTGGCCGAGTGGGCCGTGGAGA
ACCCAGCGGTCTTCGCTCACAGTCTAAGCGGTATACCCCCGCGGGCCCAG
CTGGCGGGCGGGAGGGGCCCTGTCCCCACAGGAAGGAAACCAGAAGTCTG
GGGCAGAGTCAGG
#---------------------------------------
#---------------------------------------

#=======================================
#
# Aligned_sequences: 2
# 1: G1-H3
# 2: G1-Co
# Matrix: /home/BLOSUM62.txt
# GapOpen_penalty: -11.0
# GapExtend_penalty: -1.0
# FSopen_penalty: -30.0
# FSextend_penalty: -0.2
# Execution_time: 245.298177004
#
# Length:         498
# Identity NT:    407/498 81.7%
# Identity AA:    690/996 69.3%
# Gapopen:        0/498 0.0%
# Gaps:           0/498 0.0%
# FSopen:         0/498 0.0%
# FrameShift:     0/498 0.0%
# Score: 562.0
#
#
#=======================================

>G1-H3
ATGGCGCCCGAGGAGAACGCGGGGACCGAACTCTTGCTGCAGGGTTTTGA
GCGCCGCTTCCTGGCGGTGCGCACACTGCGCTCCTTCCCCTGGCAGAGCT
TAGAGGCAAAGTTAAGAGACTCATCAGATTCTGAGCTGCTGCGGGATATT
TTGCAGAAGCACGAGGCTGTCCACACGGAGCCTTTGGACAAACTGTACGA
GGTGCTCGCGGAGACTCTGATGGCCAAGGAGTCCACCCAGGGCCACCGGA
GCTATTTGCTGACGTGCTGTATTGCCCAGAAGCCATCGTGTCGCTGGTCG
GGGTCCTGCAGAGGCTGGCTGCCTGCCGGGAGCACAAGCGGGCTCCTGAG
GTCTACGTGGCCTTTACCGTCCGCAACCCAGAGACATGCCAGCTGTTCAC
CACCGAGCTAGGCCGGGATGGGATCAGATGGGAAGCGGAAGCTCATCATG
ACCAGAAACTGTTTCCCTATGGAGAGCACTTGGAGATGGCAATGCTGA

>G1-Co
ATGGCGCAGGAGGAGAGAGCGGATGCCGCGCGCCTGCTGCGGGGTTTCGA
GCGCCGCTTCTTGGCGGCGCGCGCCCTGCGCTCCTTTCCCTGGCAGAGCC
TAGAAGAGAAACTAAGGGACTCGTCAGGCTCCGAGCTGCTGCTGGATATT
TTGCAGAAGCACGAGGCTGTCCACACGGAGCCGTTGGACGAGCTGTACCA
GGCGCTGGCCGAGGTCCTGACGGCCGAGGACCCCACCCACTGCCACCGGA
GCTATCTGCTGACGTGCTGTATTGTCCTGAAACGGTCCTCTCCCTGGTTG
GGGTCCTGCGGAAGCTCTCCACCTGCCGGAAGGACCAGCGGGCTCCTGAT
GCCTACATTGCCTTCACCATCCGCAACCCGGAGACGTGCCAGCTGTTCAC
CACGGAGCTGGGCCAGGCTGGGATCCCGTGGGAAGAGGTGCCTTGTCATG
ACCAGAAACTGTTTCCCTACGAAGAGCACTCGGAGATGGCGATTCTGA
#---------------------------------------
#---------------------------------------

#=======================================
#
# Aligned_sequences: 2
# 1: G1-Ch
# 2: G2-Ch
# Matrix: /home/BLOSUM62.txt
# GapOpen_penalty: -11.0
# GapExtend_penalty: -1.0
# FSopen_penalty: -30.0
# FSextend_penalty: -0.2
# Execution_time: 245.560924053
#
# Length:         611
# Identity NT:    277/611 45.3%
# Identity AA:    522/1222 42.7%
# Gapopen:        4/611 0.7%
# Gaps:           262/611 42.9%
# FSopen:         1/611 0.2%
# FrameShift:     88/611 14.4%
# Score: 251.4
#
#
#=======================================

>G1-Ch
ATGGCGCCCGAGGAGAACGCGGGGAGCGAACTCTTGCTGCAGAGTTTCAA
GCGCCGCTTCCTGGCGGCGCGCGCCCTGCGCTCCTTCCCCTGGCAGAGCT
TAGAAGCAAAGTTAAGTGACCCATCAGATTCTGAGCTTCTGTGGGATATT
TTGCAG---------AAGCACGAGGCTGTCCACACAGAGCCTTTGGACGA
GCTGTACAAGGCGTTGGCGGAGACCCTGATGGCCAAGGAGTCCACCCAGG
GCCAC---------------------------------------------
--------------------------------------------------
-------CGGAGCTATTTGCTG--ATGTGCTGTATTGCCCAGAAGCCATC
GTGTCGCTGGTCGGGGTCCTGCAGAGGCTGGCTGCCTGCCGGGAGCACCA
GCGGGCTCCTCAAGTCTACATGGCCCTTACCGTCCGCAACCCAGAGACGT
GCCAGCTGTTCACCACCGAGCTATGCTGGACTGGGATCAGATGGGAAGCG
GAAGCTCATCATGACCAGAAACTGTTTCCCTACAGAGAGCACTTGGAGAT
GGCAATGCTGA

>G2-Ch
ATGGCGCCCGAGGAGAACGCGGGGAGCGAACTCTTGCTGCAGAGTTTCAA
GCGCCGCTTCCTGGCGGCGCGCGCCCTGCGCTCCTTCCCCTGGCAGAGCT
TAGAAGCAAAGTTAAGTGACCCATCAGATTCTGAGCTTCTGTGGGATATT
TTGCAGAAGAGACTGAAGCATCCTGTGTGTGTGAAGCACCCGCCGTCAGT
CAAGTATGCCCGGTGCTTTCTCTCAGTACTCATCAAAAAGCCCTCGGGAG
GCTCAGTCACACTCTCCAAGAGCACAGCCATCATCTCCCACGGCATCACA
GTCCTGGTCACATGGGATGCCACCCTCTACCTTGCAGAATGGGCCATCTA
GAACCCAGCAGCCTTCACTGATAGATGTGCTGTATTGCCCAGAAGCCATC
GTGTCGCTGGTCGGGGTCCTGCAGAGGCTGGCTGCCTGCCGGGAGCACCA
GCGGGCTCCTCA--------------------------------------
--------------------------------------------------
--------------------------------------------------
-----------
#---------------------------------------
#---------------------------------------

#=======================================
#
# Aligned_sequences: 2
# 1: G1-H2
# 2: G1-M
# Matrix: /home/BLOSUM62.txt
# GapOpen_penalty: -11.0
# GapExtend_penalty: -1.0
# FSopen_penalty: -30.0
# FSextend_penalty: -0.2
# Execution_time: 245.566004992
#
# Length:         498
# Identity NT:    362/498 72.7%
# Identity AA:    540/996 54.2%
# Gapopen:        1/498 0.2%
# Gaps:           3/498 0.6%
# FSopen:         0/498 0.0%
# FrameShift:     0/498 0.0%
# Score: 372.0
#
#
#=======================================

>G1-H2
ATGGCGCCCGAGGAGAACGCGGGGACCGAACTCTTGCTGCAGGGTTTTGA
GCGCCGCTTCCTGGCGGTGCGCACACTGCGCTCCTTCCCCTGGCAGAGCT
TAGAGGCAAAGTTAAGAGACTCATCAGATTCTGAGCTGCTGCGGGATATT
TTGCAGAAGCACGAGGCTGTCCACACGGAGCCTTTGGACAAACTGTACGA
GGTGCTCACGGAGACTCTGATGGCCAAGGAGTCCACCCAGGGCCACCGGA
GCTATTTGCTGACGTGCTGTATTGCCCAGAAGCCATCGTGTCGCTGGTCG
GGGTCCTGCAGAGGCTGGCTGCCTGCCGGGAGCACAAGCGGGCTCCTGAG
GTCTACGTGGCCTTTACCGTCCGCAACCCAGAGACGTGCCAGCTGTTCAC
CACCGAGCTAGGCCGGGATGGGATCAGATGGGAAGCGGAAGCTCATCATG
ACCAGAAACTGTTTCCCTATGGAGAGCACTTGGAGATGGCAATGCTGA

>G1-M
ATGGCGCCTGAGGACCACGAGGGGGCCACGTCTCTGCTGCAGAGTTTCGA
GCGCCGCTTCCTGGCGGCTCGCGCGCTGCCCTCCTTTCCCTGGCAGAGCC
TAGAAGAAAAACTAAAGGACCCCTCGGGTTCTGAGCTGTTGCTGGCTATT
CTGCAGAGGCATGAGGCTGTACCCACGGAGCCTTTGGATGCACTGTATGA
GGCGTTGGCAGAGGTTCTGATGACCCAAGAGTCCACCCAGTGCCACCGGA
GCTATTTGCTGATGTACTGTACTGCTGGGAGATGACACTGTCACTGGTCA
GGGTCCTGAAGATGCTCGAGGACTGCCAGAGGAAGAGCG---CTCCTGAT
GTCTATGTAGCCTATACTATCCGCAGCCAGGACACAGGCAAGCTGTTCAT
CGAAGAGCTGGACCGTGCTGGAATCTACTGGGAAGAGGTGCCCCCTCACA
CTGGCAAACTGTTCCCTTACGAAGAGCATTCAGCCATCGTAATCCTGA
#---------------------------------------
#---------------------------------------

#=======================================
#
# Aligned_sequences: 2
# 1: G1-H2
# 2: G2-H1
# Matrix: /home/BLOSUM62.txt
# GapOpen_penalty: -11.0
# GapExtend_penalty: -1.0
# FSopen_penalty: -30.0
# FSextend_penalty: -0.2
# Execution_time: 245.63293004
#
# Length:         612
# Identity NT:    267/612 43.6%
# Identity AA:    477/1224 39.0%
# Gapopen:        6/612 1.0%
# Gaps:           264/612 43.1%
# FSopen:         1/612 0.2%
# FrameShift:     87/612 14.2%
# Score: 201.6
#
#
#=======================================

>G1-H2
ATGGCGCCCGAGGAGAACGCGGGGACCGAACTCTTGCTGCAGGGTTTTGA
GCGCCGCTTCCTGGCGGTGCGCACACTGCGCTCCTTCCCCTGGCAGAGCT
TAGAGGCAAAGTTAAGAGACTCATCAGATTCTGAGCTGCTGCGGGATATT
TTGCAG---------AAGCACGAGGCTGTCCACACGGAGCCT--------
--------------------------------------------------
-----------TTGGACAAACTGTACGAGGTGCTCACGGAGACTCTG---
------------------------------ATGGCCAAGGAGTCCACCCA
GGGCCACCGGAGCTATTTGCTG--ACGTGCTGTATTGCCCAGAAGCCATC
GTGTCGCTGGTCGGGGTCCTGCAGAGGCTGGCTGCCTGCCGGGAGCACAA
GCGGGCTCCTG-AGGTCTACGTGGCCTTTACCGTCCGCAACCCAGAGACG
TGCCAGCTGTTCACCACCGAGCTAGGCCGGGATGGGATCAGATGGGAAGC
GGAAGCTCATCATGACCAGAAACTGTTTCCCTATGGAGAGCACTTGGAGA
TGGCAATGCTGA

>G2-H1
ATGGCGCCCGAGGAGAACGCGGGGAGCGAACTCTTGCTGCAGAGTTTCAA
GCGCCGCTTCCTGGCAGCGCGCGCCCTGCGCTCCTTCCGCTGGCAGAGCT
TAGAAGCAAAGTTAAGAGACTCATCAGATTCTGAGCTGCTGCGGGATATT
TTGCAGAAGACTGTGAAGCATCCTGTGTGTGTGAAGCACCCGCCGTCAGT
CAAGTATGCCCGGTGCTTTCTCTCAGAACTCATCAAAAAGCCCTCGGGAG
GCTCAGTCACACTCTCCAAGAGCACAGCCATCATCTCCCACGGCATCACA
GTCCTGGTCACATGGGATGCCGCCCTCTACCTTGCAGAATGGGCCATCGA
GAACCCAGCAGCCTTCACTGATAGACGTGCTGTATTGCCCAGAAGCCATC
GTGTCGCTGGTCGGGGTCCTGCGGAGGCTGGCTGCCTGCCGGGAGCACCA
GCGGGCTCCTCA--------------------------------------
--------------------------------------------------
--------------------------------------------------
------------
#---------------------------------------
#---------------------------------------

#=======================================
#
# Aligned_sequences: 2
# 1: C1-002
# 2: G1-M
# Matrix: /home/BLOSUM62.txt
# GapOpen_penalty: -11.0
# GapExtend_penalty: -1.0
# FSopen_penalty: -30.0
# FSextend_penalty: -0.2
# Execution_time: 247.15839982
#
# Length:         504
# Identity NT:    346/504 68.7%
# Identity AA:    558/1008 55.4%
# Gapopen:        2/504 0.4%
# Gaps:           15/504 3.0%
# FSopen:         0/504 0.0%
# FrameShift:     0/504 0.0%
# Score: 380.0
#
#
#=======================================

>C1-002
ATGGCGCCCGAGGAGAACGCGGGGAGCGAACTCTTGCTGCAGAGTTTCAA
GCGCCGCTTCCTGGCAGCGCGCGCCCTGCGCTCCTTCCGCTGGCAGAGCT
TAGAAGCAAAGTTAAGAGACTCATCAGATTCTGAGCTGCTGCGGGATATT
TTGCAGAAGCACGAGGCTGTCCACACAGAGCCTTTGGATGAGCTGTACGA
GGTGCTGGTGGAGACCCTGATGGCCAAGGAGTCCACCCAGGGCCACCGGA
GCTATTTGCTGACGTGCTGTATTGCCCAGAAGCCATCGTGTCGCTGGTCG
GGGTCC------TGCGGAGGCTGGCTGCCTGCCGGGAGCACCAGCGGGCT
CCTCAATTCTACATGGCCCTTACCGTCTGCAACCCAGAGATGTGCCAGCT
GTTCACCACCGAGCTATGCTGGACTGGGATCAGATGGGAAGCGGAAGCTC
ATCATGACCAGAAACTGTTTCCCTACAGAGAGCACTTGGAGATGGCAAAG
CTGA

>G1-M
ATGGCGCCTGAGGACCACGAGGGGGCCACGTCTCTGCTGCAGAGTTTCGA
GCGCCGCTTCCTGGCGGCTCGCGCGCTGCCCTCCTTTCCCTGGCAGAGCC
TAGAAGAAAAACTAAAGGACCCCTCGGGTTCTGAGCTGTTGCTGGCTATT
CTGCAGAGGCATGAGGCTGTACCCACGGAGCCTTTGGATGCACTGTATGA
GGCGTTGGCAGAGGTTCTGATGACCCAAGAGTCCACCCAGTGCCACCGGA
GCTATTTGCTGATGTACTGTACTGCTGGGAGATGACACTGTCACTGGTCA
GGGTCCTGAAGATGCTCG---------AGGACTGCCAGAGGAAGAGCGCT
CCTGATGTCTATGTAGCCTATACTATCCGCAGCCAGGACACAGGCAAGCT
GTTCATCGAAGAGCTGGACCGTGCTGGAATCTACTGGGAAGAGGTGCCCC
CTCACACTGGCAAACTGTTCCCTTACGAAGAGCATTCAGCCATCGTAATC
CTGA
#---------------------------------------
#---------------------------------------

#=======================================
#
# Aligned_sequences: 2
# 1: G1-Ch
# 2: G1-R
# Matrix: /home/BLOSUM62.txt
# GapOpen_penalty: -11.0
# GapExtend_penalty: -1.0
# FSopen_penalty: -30.0
# FSextend_penalty: -0.2
# Execution_time: 247.531039953
#
# Length:         498
# Identity NT:    368/498 73.9%
# Identity AA:    594/996 59.6%
# Gapopen:        1/498 0.2%
# Gaps:           3/498 0.6%
# FSopen:         0/498 0.0%
# FrameShift:     0/498 0.0%
# Score: 426.0
#
#
#=======================================

>G1-Ch
ATGGCGCCCGAGGAGAACGCGGGGAGCGAACTCTTGCTGCAGAGTTTCAA
GCGCCGCTTCCTGGCGGCGCGCGCCCTGCGCTCCTTCCCCTGGCAGAGCT
TAGAAGCAAAGTTAAGTGACCCATCAGATTCTGAGCTTCTGTGGGATATT
TTGCAGAAGCACGAGGCTGTCCACACAGAGCCTTTGGACGAGCTGTACAA
GGCGTTGGCGGAGACCCTGATGGCCAAGGAGTCCACCCAGGGCCACCGGA
GCTATTTGCTGATGTGCTGTATTGCCCAGAAGCCATCGTGTCGCTGGTCG
GGGTCCTGCAGAGGCTGGCTGCCTGCCGGGAGCACCAGCGGGCTCCTCAA
GTCTACATGGCCCTTACCGTCCGCAACCCAGAGACGTGCCAGCTGTTCAC
CACCGAGCTATGCTGGACTGGGATCAGATGGGAAGCGGAAGCTCATCATG
ACCAGAAACTGTTTCCCTACAGAGAGCACTTGGAGATGGCAATGCTGA

>G1-R
ATGGCGCCTGAGGACCACGAGGGGGCCACGTCTCTGCTGCAGAGTTTCGA
GCGCCGCTTCCTGGCGGCTCGCGCGCTGCCCTCTTTTCCCTGGCAGAGCC
TAGAAGAAAAACTAAGGGAGCCCTCAGGTTCTGAGCTGTTGCTGGCTATT
TTGCAGAAGCATGAGGCCGTACCCATGGAGCCTTTGGATGCACTGTATGA
GGCGCTGGCAGAAGTTCTGATGGCCAGAGAGTCCACCCAGTGCCACCGGA
GCTATTTGCTGATGTACTGTACTGCGGGGAAGTGACACTGTCACTGGTCA
GGGTCCTGAGGATGCTCACTGACTGCCAGAGGAAGAAGG---CTCCTGAC
GTCTATGTGGCCTATACGATCCGCAGCCAGGACACGGGCAAGCTGTTCAT
CACAGAGCTGGACCGCGCTGGGATACACTGGGAAGAGGTGGCCCCTCACA
CTGGCAAACTGTTCCCTTATGAAGAGCATTCGGCCATCGTAATCCTGA
#---------------------------------------
#---------------------------------------

#=======================================
#
# Score_matrix
#
#=======================================

	C1-002	G1-Ch	G1-H2	G1-H3	G1-M	G1-R	G1-Co	B1-001	G2-H1	G2-H3	G2-M	G2-R	G2-Co	G2-Ch	B2-202	G3-H1	G3-H2	G3-Ch	G3-M	G3-R	G3-Co
C1-002		807.0	798.0	798.0	380.0	411.0	570.0	207.7	239.9	207.7	125.0	114.0	140.0	206.2	227.9	288.9	227.9	250.9	-57.3	-29.0	116.2
G1-Ch			801.0	800.0	411.0	426.0	570.0	199.2	207.3	199.2	133.0	115.0	142.0	251.4	251.4	262.9	253.9	293.4	-35.5	-16.5	126.7
G1-H2				873.0	372.0	403.0	563.0	245.9	201.6	245.9	121.0	107.0	141.0	191.4	282.9	229.9	285.4	253.9	-30.8	-13.5	118.7
G1-H3					375.0	402.0	562.0	245.9	201.6	245.9	120.0	106.0	142.0	191.4	286.9	229.9	282.9	251.4	-33.0	-16.0	116.2
G1-M						725.0	414.0	116.0	119.0	116.0	235.5	192.9	130.0	128.0	-35.1	-46.0	-34.6	-33.0	273.8	199.8	3.1
G1-R							411.0	129.0	123.0	129.0	197.0	235.0	149.0	135.0	-13.8	-26.1	-11.3	-16.1	210.8	276.3	2.4
G1-Co								155.0	139.0	155.0	113.0	113.0	212.0	134.0	125.2	133.9	127.7	132.6	7.2	-15.8	277.2
B1-001									703.0	793.0	522.0	519.0	509.0	656.0	207.9	162.6	207.9	146.6	26.5	34.5	26.4
G2-H1										703.0	537.0	534.0	503.0	724.0	162.6	205.9	162.6	185.9	30.4	38.9	25.6
G2-H3											522.0	519.0	509.0	656.0	207.9	162.6	207.9	146.6	26.5	34.5	26.4
G2-M												735.0	482.0	539.0	35.2	36.2	35.2	32.2	211.4	155.9	20.8
G2-R													504.0	532.0	41.2	44.7	41.2	39.2	159.9	205.0	25.4
G2-Co														473.0	-40.1	-44.1	-40.1	-47.6	-28.0	-23.9	70.1
G2-Ch															146.6	185.9	146.6	206.4	26.4	33.4	8.1
B2-202																645.0	742.0	666.0	382.0	418.0	465.0
G3-H1																	645.0	704.0	330.0	369.0	430.0
G3-H2																		666.0	382.0	418.0	465.0
G3-Ch																			349.0	385.0	443.0
G3-M																				653.0	407.0
G3-R																					432.0
G3-Co																					
#---------------------------------------
#---------------------------------------
