# Supplementary material for: Aligning coding sequences with frameshift extension penalties
Source: Algorithms Mol Biol. 2017 Mar 31;12:10. doi: 10.1186/s13015-017-0101-4 (PMC5374649; doi:10.1186/s13015-017-0101-4)
Supplement: Supplementary file 5 — Additional file 5: Pairwise alignments for the 21-CDS dataset. Zip file containing the sequence file and the pairwise alignment files at the fasta format for the 21-CDS benchmarkconsidered in the “Results” section, for each of the five methods and each parameter configuration. [file 13015_2017_101_MOESM5_ESM.zip › Homologous_CDS.macse_p.10.align]

########################################
# Program: fse
# Rundate: Mon Feb 13 11:29:16 2017
# Commandline: python fse_main.py
#    --method macse
#    --datasequence /home/jamsherb/Homologous_CDS.fasta fasta
#    --gapopen -11.0
#    --gapextend -1.0
#    --fsopen -10.0
#    --fsextend -1.0
#    --aminoacidmatrix /home/BLOSUM62.txt
#    --outfile Homologous_CDS.macse_p.10.align
#    --outformat fasta
# Report_file: Homologous_CDS.macse_p.10.align
########################################

#=======================================
#
# Aligned_sequences: 2
# 1: B2-202
# 2: G3-H2
# Matrix: /home/BLOSUM62.txt
# GapOpen_penalty: -11.0
# GapExtend_penalty: -1.0
# FSopen_penalty: -10.0
# FSextend_penalty: -1.0
# Execution_time: 46.0854940414
#
# Length:         420
# Identity NT:    419/420 99.8%
# Identity AA:    840/840 100.0%
# Gapopen:        0/420 0.0%
# Gaps:           0/420 0.0%
# FSopen:         0/420 0.0%
# FrameShift:     0/420 0.0%
# Score: 0
#
#
#=======================================

>B2-202
ATGCCTGGTGCTTTCTCTCAGAACTCATCAAAAAGTCCTCAGGAGGCTCA
GTCACACTCTCCAAGAGCACAGCCATCATCTCCCACGGTACCACAGGCCT
GGTCACATGGGATGCCGCCCTCTACCTTGCAGAATGGGCCATCGAGAACC
CGGCAGCCTTCATTAACAGACGTGCTGTATTGCCCAGAAGCCATCGTGTC
GCTGGTCGGGGTCCTGCAGAGGCTGGCTGCCTGCCGGGAGCACAAGCGGG
CTCCTGAGGTCTACGTGGCCTTTACCGTCCGCAACCCAGAGACATGCCAG
CTGTTCACCACCGAGCTAGGCCGGGATGGGATCAGATGGGAAGCGGAAGC
TCATCATGACCAGAAACTGTTTCCCTATGGAGAGCACTTGGAGATGGCAA
TGCTGAACCTCACACTGTAG

>G3-H2
ATGCCTGGTGCTTTCTCTCAGAACTCATCAAAAAGTCCTCAGGAGGCTCA
GTCACACTCTCCAAGAGCACAGCCATCATCTCCCACGGTACCACAGGCCT
GGTCACATGGGATGCCGCCCTCTACCTTGCAGAATGGGCCATCGAGAACC
CGGCAGCCTTCATTAACAGACGTGCTGTATTGCCCAGAAGCCATCGTGTC
GCTGGTCGGGGTCCTGCAGAGGCTGGCTGCCTGCCGGGAGCACAAGCGGG
CTCCTGAGGTCTACGTGGCCTTTACCGTCCGCAACCCAGAGACGTGCCAG
CTGTTCACCACCGAGCTAGGCCGGGATGGGATCAGATGGGAAGCGGAAGC
TCATCATGACCAGAAACTGTTTCCCTATGGAGAGCACTTGGAGATGGCAA
TGCTGAACCTCACACTGTAG
#---------------------------------------
#---------------------------------------

#=======================================
#
# Aligned_sequences: 2
# 1: G3-H1
# 2: G3-M
# Matrix: /home/BLOSUM62.txt
# GapOpen_penalty: -11.0
# GapExtend_penalty: -1.0
# FSopen_penalty: -10.0
# FSextend_penalty: -1.0
# Execution_time: 46.4585328102
#
# Length:         420
# Identity NT:    299/420 71.2%
# Identity AA:    444/840 52.9%
# Gapopen:        1/420 0.2%
# Gaps:           3/420 0.7%
# FSopen:         0/420 0.0%
# FrameShift:     0/420 0.0%
# Score: 0
#
#
#=======================================

>G3-H1
ATGCCCGGTGCTTTCTCTCAGAACTCATCAAAAAGCCCTCGGGAGGCTCA
GTCACACTCTCCAAGAGCACAGCCATCATCTCCCACGGCATCACAGTCCT
GGTCACATGGGATGCCGCCCTCTACCTTGCAGAATGGGCCATCGAGAACC
CAGCAGCCTTCACTGATAGACGTGCTGTATTGCCCAGAAGCCATCGTGTC
GCTGGTCGGGGTCCTGCGGAGGCTGGCTGCCTGCCGGGAGCACCAGCGGG
CTCCTCAATTCTACATGGCCCTTACCGTCTGCAACCCAGAGATGTGCCAG
CTGTTCACCACCGAGCTAGGCTGGACTGGGATCAGATGGGAAGCGGAAGC
TCATCATGACCAGAAACTGTTTCCCTACAGAGAGCACTTGGAGATGGCAA
AGCTGAACCTCACACTGTAG

>G3-M
ATGCCCGCTGCTTTCTCTCAAAGCTCATCAAAAAGCCTTCAGGAAACTCA
GTTACACTCTCTGAGAGCACTGCCATCGTGTCCCATGGCACCACAGGCTT
GGTTACATGGGACGCTGCTCTCTACCTGGCAGAATGGGCCATTGAGAACC
CAGCAGCCTTCACTGACAGATGTACTGTACTGCTGGGAGATGACACTGTC
ACTGGTCAGGGTCCTGAAGATGCTCGAGGACTGC---CAGAGGAAGAGCG
CTCCTGATGTCTATGTAGCCTATACTATCCGCAGCCAGGACACAGGCAAG
CTGTTCATCGAAGAGCTAGACCGTGCTGGAATCTACTGGGAAGAGGTGCC
CCCTCACACTGGCAAACTGTTCCCTTACGAAGAGCATTCAGCCATCGTAA
TCCTGAAGCTGGTGCTGACC
#---------------------------------------
#---------------------------------------

#=======================================
#
# Aligned_sequences: 2
# 1: G3-H2
# 2: G3-R
# Matrix: /home/BLOSUM62.txt
# GapOpen_penalty: -11.0
# GapExtend_penalty: -1.0
# FSopen_penalty: -10.0
# FSextend_penalty: -1.0
# Execution_time: 46.7876958847
#
# Length:         420
# Identity NT:    321/420 76.4%
# Identity AA:    516/840 61.4%
# Gapopen:        1/420 0.2%
# Gaps:           3/420 0.7%
# FSopen:         0/420 0.0%
# FrameShift:     0/420 0.0%
# Score: 0
#
#
#=======================================

>G3-H2
ATGCCTGGTGCTTTCTCTCAGAACTCATCAAAAAGTCCTCAGGAGGCTCA
GTCACACTCTCCAAGAGCACAGCCATCATCTCCCACGGTACCACAGGCCT
GGTCACATGGGATGCCGCCCTCTACCTTGCAGAATGGGCCATCGAGAACC
CGGCAGCCTTCATTAACAGACGTGCTGTATTGCCCAGAAGCCATCGTGTC
GCTGGTCGGGGTCCTGCAGAGGCTGGCTGCCTGCCGGGAGCACAAGCGGG
CTCCTGAGGTCTACGTGGCCTTTACCGTCCGCAACCCAGAGACGTGCCAG
CTGTTCACCACCGAGCTAGGCCGGGATGGGATCAGATGGGAAGCGGAAGC
TCATCATGACCAGAAACTGTTTCCCTATGGAGAGCACTTGGAGATGGCAA
TGCTGAACCTCACACTGTAG

>G3-R
ATTCCCGCTGCTTTCTCTCGAAGCTCATCAAAAAGCCTTCAGGAGACTCA
GTCACACTCTCTGAGAGCACAGCCATCGTGTCCCATGGCACCACAGGCTT
GGTTACATGGGACGCTGCTCTCTACCTGGCAGAATGGGCCATCGAGAACC
CAGCAGCCTTCACTGACAGATGTACTGTACTGCGGGGAAGTGACACTGTC
ACTGGTCAGGGTCCTGAGGATGCTCACTGACTGC---CAGAGGAAGAAGG
CTCCTGACGTCTATGTGGCCTATACGATCCGCAGCCAGGACACGGGCAAG
CTGTTCATCACAGAGCTAGACCGCGCTGGGATACACTGGGAAGAGGTGGC
CCCTCACACTGGCAAACTGTTCCCTTATGAAGAGCATTCGGCCATCGTAA
TCCTGAAGCTCACGCTGACC
#---------------------------------------
#---------------------------------------

#=======================================
#
# Aligned_sequences: 2
# 1: G3-Ch
# 2: G3-M
# Matrix: /home/BLOSUM62.txt
# GapOpen_penalty: -11.0
# GapExtend_penalty: -1.0
# FSopen_penalty: -10.0
# FSextend_penalty: -1.0
# Execution_time: 47.1266720295
#
# Length:         420
# Identity NT:    302/420 71.9%
# Identity AA:    462/840 55.0%
# Gapopen:        1/420 0.2%
# Gaps:           3/420 0.7%
# FSopen:         0/420 0.0%
# FrameShift:     0/420 0.0%
# Score: 0
#
#
#=======================================

>G3-Ch
ATGCCCGGTGCTTTCTCTCAGTACTCATCAAAAAGCCCTCGGGAGGCTCA
GTCACACTCTCCAAGAGCACAGCCATCATCTCCCACGGCATCACAGTCCT
GGTCACATGGGATGCCACCCTCTACCTTGCAGAATGGGCCATCTAGAACC
CAGCAGCCTTCACTGATAGATGTGCTGTATTGCCCAGAAGCCATCGTGTC
GCTGGTCGGGGTCCTGCAGAGGCTGGCTGCCTGCCGGGAGCACCAGCGGG
CTCCTCAAGTCTACATGGCCCTTACCGTCCGCAACCCAGAGACGTGCCAG
CTGTTCACCACCGAGCTAGGCTGGACTGGGATCAGATGGGAAGCGGAAGC
TCATCATGACCAGAAACTGTTTCCCTACAGAGAGCACTTGGAGATGGCAA
TGCTGAACCTCACACTGTAG

>G3-M
ATGCCCGCTGCTTTCTCTCAAAGCTCATCAAAAAGCCTTCAGGAAACTCA
GTTACACTCTCTGAGAGCACTGCCATCGTGTCCCATGGCACCACAGGCTT
GGTTACATGGGACGCTGCTCTCTACCTGGCAGAATGGGCCATTGAGAACC
CAGCAGCCTTCACTGACAGATGTACTGTACTGCTGGGAGATGACACTGTC
ACTGGTCAGGGTCCTGAAGATGCTCGAGGACTGC---CAGAGGAAGAGCG
CTCCTGATGTCTATGTAGCCTATACTATCCGCAGCCAGGACACAGGCAAG
CTGTTCATCGAAGAGCTAGACCGTGCTGGAATCTACTGGGAAGAGGTGCC
CCCTCACACTGGCAAACTGTTCCCTTACGAAGAGCATTCAGCCATCGTAA
TCCTGAAGCTGGTGCTGACC
#---------------------------------------
#---------------------------------------

#=======================================
#
# Aligned_sequences: 2
# 1: B2-202
# 2: G3-R
# Matrix: /home/BLOSUM62.txt
# GapOpen_penalty: -11.0
# GapExtend_penalty: -1.0
# FSopen_penalty: -10.0
# FSextend_penalty: -1.0
# Execution_time: 47.2087180614
#
# Length:         420
# Identity NT:    320/420 76.2%
# Identity AA:    516/840 61.4%
# Gapopen:        1/420 0.2%
# Gaps:           3/420 0.7%
# FSopen:         0/420 0.0%
# FrameShift:     0/420 0.0%
# Score: 0
#
#
#=======================================

>B2-202
ATGCCTGGTGCTTTCTCTCAGAACTCATCAAAAAGTCCTCAGGAGGCTCA
GTCACACTCTCCAAGAGCACAGCCATCATCTCCCACGGTACCACAGGCCT
GGTCACATGGGATGCCGCCCTCTACCTTGCAGAATGGGCCATCGAGAACC
CGGCAGCCTTCATTAACAGACGTGCTGTATTGCCCAGAAGCCATCGTGTC
GCTGGTCGGGGTCCTGCAGAGGCTGGCTGCCTGCCGGGAGCACAAGCGGG
CTCCTGAGGTCTACGTGGCCTTTACCGTCCGCAACCCAGAGACATGCCAG
CTGTTCACCACCGAGCTAGGCCGGGATGGGATCAGATGGGAAGCGGAAGC
TCATCATGACCAGAAACTGTTTCCCTATGGAGAGCACTTGGAGATGGCAA
TGCTGAACCTCACACTGTAG

>G3-R
ATTCCCGCTGCTTTCTCTCGAAGCTCATCAAAAAGCCTTCAGGAGACTCA
GTCACACTCTCTGAGAGCACAGCCATCGTGTCCCATGGCACCACAGGCTT
GGTTACATGGGACGCTGCTCTCTACCTGGCAGAATGGGCCATCGAGAACC
CAGCAGCCTTCACTGACAGATGTACTGTACTGCGGGGAAGTGACACTGTC
ACTGGTCAGGGTCCTGAGGATGCTCACTGACTGC---CAGAGGAAGAAGG
CTCCTGACGTCTATGTGGCCTATACGATCCGCAGCCAGGACACGGGCAAG
CTGTTCATCACAGAGCTAGACCGCGCTGGGATACACTGGGAAGAGGTGGC
CCCTCACACTGGCAAACTGTTCCCTTATGAAGAGCATTCGGCCATCGTAA
TCCTGAAGCTCACGCTGACC
#---------------------------------------
#---------------------------------------

#=======================================
#
# Aligned_sequences: 2
# 1: B2-202
# 2: G3-Ch
# Matrix: /home/BLOSUM62.txt
# GapOpen_penalty: -11.0
# GapExtend_penalty: -1.0
# FSopen_penalty: -10.0
# FSextend_penalty: -1.0
# Execution_time: 47.6483168602
#
# Length:         420
# Identity NT:    395/420 94.0%
# Identity AA:    756/840 90.0%
# Gapopen:        0/420 0.0%
# Gaps:           0/420 0.0%
# FSopen:         0/420 0.0%
# FrameShift:     0/420 0.0%
# Score: 0
#
#
#=======================================

>B2-202
ATGCCTGGTGCTTTCTCTCAGAACTCATCAAAAAGTCCTCAGGAGGCTCA
GTCACACTCTCCAAGAGCACAGCCATCATCTCCCACGGTACCACAGGCCT
GGTCACATGGGATGCCGCCCTCTACCTTGCAGAATGGGCCATCGAGAACC
CGGCAGCCTTCATTAACAGACGTGCTGTATTGCCCAGAAGCCATCGTGTC
GCTGGTCGGGGTCCTGCAGAGGCTGGCTGCCTGCCGGGAGCACAAGCGGG
CTCCTGAGGTCTACGTGGCCTTTACCGTCCGCAACCCAGAGACATGCCAG
CTGTTCACCACCGAGCTAGGCCGGGATGGGATCAGATGGGAAGCGGAAGC
TCATCATGACCAGAAACTGTTTCCCTATGGAGAGCACTTGGAGATGGCAA
TGCTGAACCTCACACTGTAG

>G3-Ch
ATGCCCGGTGCTTTCTCTCAGTACTCATCAAAAAGCCCTCGGGAGGCTCA
GTCACACTCTCCAAGAGCACAGCCATCATCTCCCACGGCATCACAGTCCT
GGTCACATGGGATGCCACCCTCTACCTTGCAGAATGGGCCATCTAGAACC
CAGCAGCCTTCACTGATAGATGTGCTGTATTGCCCAGAAGCCATCGTGTC
GCTGGTCGGGGTCCTGCAGAGGCTGGCTGCCTGCCGGGAGCACCAGCGGG
CTCCTCAAGTCTACATGGCCCTTACCGTCCGCAACCCAGAGACGTGCCAG
CTGTTCACCACCGAGCTAGGCTGGACTGGGATCAGATGGGAAGCGGAAGC
TCATCATGACCAGAAACTGTTTCCCTACAGAGAGCACTTGGAGATGGCAA
TGCTGAACCTCACACTGTAG
#---------------------------------------
#---------------------------------------

#=======================================
#
# Aligned_sequences: 2
# 1: G3-Co
# 2: G3-R
# Matrix: /home/BLOSUM62.txt
# GapOpen_penalty: -11.0
# GapExtend_penalty: -1.0
# FSopen_penalty: -10.0
# FSextend_penalty: -1.0
# Execution_time: 47.5741219521
#
# Length:         420
# Identity NT:    315/420 75.0%
# Identity AA:    534/840 63.6%
# Gapopen:        1/420 0.2%
# Gaps:           3/420 0.7%
# FSopen:         0/420 0.0%
# FrameShift:     0/420 0.0%
# Score: 0
#
#
#=======================================

>G3-Co
ATTCCCGCTGCTTTCTCTCGAAGCTCATCAAAAAGCCTTCAGGAGACTCA
GTCACACTCTCTGAGAGCACAGCCATCGTGTCCCATGGCACCACAGGCTT
GGTTACATGGGACGCTGCTCTCTACCTGGCAGAATGGGCCATCGAGAACC
CAGCAGCCTTCACTGACAGATGTACTGTACTGCGGGGAAGTGACACTGTC
ACTGGTCAGGGTCCTGAGGATGCTCACTGACTGCCAGAGG---AAGAAGG
CTCCTGACGTCTATGTGGCCTATACGATCCGCAGCCAGGACACGGGCAAG
CTGTTCATCACAGAGCTAGACCGCGCTGGGATACACTGGGAAGAGGTGGC
CCCTCACACTGGCAAACTGTTCCCTTATGAAGAGCATTCGGCCATCGTAA
TCCTGAAGCTCACGCTGACC

>G3-R
ATTCCCGGAGCTTTCTCTCTGAGCTCATCAGAAAGCCTTCAGGTGACTCG
GTCACCCTCTGCGAGAGCACGGCCATCGTGTCTCATGGGACCACAGGCCT
GGTCACGTGGAACGCCGCGCTCTACCTGGCCGAGTGGGCCGTGGAGAACC
CAGCGGTCTTCGCTCACAGACGTGCTGTATTGTCCTGAAACGGTCCTCTC
CCTGGTTGGGGTCCTGCGGAAGCTCTCCACCTGCCGGAAGGACCAGCGGG
CTCCTGATGCCTACATTGCCTTCACCATCCGCAACCCGGAGACGTGCCAG
CTGTTCACCACGGAGCTGGGCCAGGCTGGGATCCCGTGGGAAGAGGTGCC
TTGTCATGACCAGAAACTGTTTCCCTACGAAGAGCACTCGGAGATGGCGA
TTCTGAAACTAACGCTGTAG
#---------------------------------------
#---------------------------------------

#=======================================
#
# Aligned_sequences: 2
# 1: G3-H1
# 2: G3-Co
# Matrix: /home/BLOSUM62.txt
# GapOpen_penalty: -11.0
# GapExtend_penalty: -1.0
# FSopen_penalty: -10.0
# FSextend_penalty: -1.0
# Execution_time: 47.6595330238
#
# Length:         420
# Identity NT:    335/420 79.8%
# Identity AA:    516/840 61.4%
# Gapopen:        0/420 0.0%
# Gaps:           0/420 0.0%
# FSopen:         0/420 0.0%
# FrameShift:     0/420 0.0%
# Score: 0
#
#
#=======================================

>G3-H1
ATGCCCGGTGCTTTCTCTCAGAACTCATCAAAAAGCCCTCGGGAGGCTCA
GTCACACTCTCCAAGAGCACAGCCATCATCTCCCACGGCATCACAGTCCT
GGTCACATGGGATGCCGCCCTCTACCTTGCAGAATGGGCCATCGAGAACC
CAGCAGCCTTCACTGATAGACGTGCTGTATTGCCCAGAAGCCATCGTGTC
GCTGGTCGGGGTCCTGCGGAGGCTGGCTGCCTGCCGGGAGCACCAGCGGG
CTCCTCAATTCTACATGGCCCTTACCGTCTGCAACCCAGAGATGTGCCAG
CTGTTCACCACCGAGCTAGGCTGGACTGGGATCAGATGGGAAGCGGAAGC
TCATCATGACCAGAAACTGTTTCCCTACAGAGAGCACTTGGAGATGGCAA
AGCTGAACCTCACACTGTAG

>G3-Co
ATTCCCGGAGCTTTCTCTCTGAGCTCATCAGAAAGCCTTCAGGTGACTCG
GTCACCCTCTGCGAGAGCACGGCCATCGTGTCTCATGGGACCACAGGCCT
GGTCACGTGGAACGCCGCGCTCTACCTGGCCGAGTGGGCCGTGGAGAACC
CAGCGGTCTTCGCTCACAGACGTGCTGTATTGTCCTGAAACGGTCCTCTC
CCTGGTTGGGGTCCTGCGGAAGCTCTCCACCTGCCGGAAGGACCAGCGGG
CTCCTGATGCCTACATTGCCTTCACCATCCGCAACCCGGAGACGTGCCAG
CTGTTCACCACGGAGCTGGGCCAGGCTGGGATCCCGTGGGAAGAGGTGCC
TTGTCATGACCAGAAACTGTTTCCCTACGAAGAGCACTCGGAGATGGCGA
TTCTGAAACTAACGCTGTAG
#---------------------------------------
#---------------------------------------

#=======================================
#
# Aligned_sequences: 2
# 1: G3-H1
# 2: G3-R
# Matrix: /home/BLOSUM62.txt
# GapOpen_penalty: -11.0
# GapExtend_penalty: -1.0
# FSopen_penalty: -10.0
# FSextend_penalty: -1.0
# Execution_time: 47.9054501057
#
# Length:         420
# Identity NT:    313/420 74.5%
# Identity AA:    474/840 56.4%
# Gapopen:        1/420 0.2%
# Gaps:           3/420 0.7%
# FSopen:         0/420 0.0%
# FrameShift:     0/420 0.0%
# Score: 0
#
#
#=======================================

>G3-H1
ATGCCCGGTGCTTTCTCTCAGAACTCATCAAAAAGCCCTCGGGAGGCTCA
GTCACACTCTCCAAGAGCACAGCCATCATCTCCCACGGCATCACAGTCCT
GGTCACATGGGATGCCGCCCTCTACCTTGCAGAATGGGCCATCGAGAACC
CAGCAGCCTTCACTGATAGACGTGCTGTATTGCCCAGAAGCCATCGTGTC
GCTGGTCGGGGTCCTGCGGAGGCTGGCTGCCTGCCGGGAGCACCAGCGGG
CTCCTCAATTCTACATGGCCCTTACCGTCTGCAACCCAGAGATGTGCCAG
CTGTTCACCACCGAGCTAGGCTGGACTGGGATCAGATGGGAAGCGGAAGC
TCATCATGACCAGAAACTGTTTCCCTACAGAGAGCACTTGGAGATGGCAA
AGCTGAACCTCACACTGTAG

>G3-R
ATTCCCGCTGCTTTCTCTCGAAGCTCATCAAAAAGCCTTCAGGAGACTCA
GTCACACTCTCTGAGAGCACAGCCATCGTGTCCCATGGCACCACAGGCTT
GGTTACATGGGACGCTGCTCTCTACCTGGCAGAATGGGCCATCGAGAACC
CAGCAGCCTTCACTGACAGATGTACTGTACTGCGGGGAAGTGACACTGTC
ACTGGTCAGGGTCCTGAGGATGCTCACTGACTGC---CAGAGGAAGAAGG
CTCCTGACGTCTATGTGGCCTATACGATCCGCAGCCAGGACACGGGCAAG
CTGTTCATCACAGAGCTAGACCGCGCTGGGATACACTGGGAAGAGGTGGC
CCCTCACACTGGCAAACTGTTCCCTTATGAAGAGCATTCGGCCATCGTAA
TCCTGAAGCTCACGCTGACC
#---------------------------------------
#---------------------------------------

#=======================================
#
# Aligned_sequences: 2
# 1: G3-Ch
# 2: G3-R
# Matrix: /home/BLOSUM62.txt
# GapOpen_penalty: -11.0
# GapExtend_penalty: -1.0
# FSopen_penalty: -10.0
# FSextend_penalty: -1.0
# Execution_time: 48.1085560322
#
# Length:         420
# Identity NT:    314/420 74.8%
# Identity AA:    486/840 57.9%
# Gapopen:        1/420 0.2%
# Gaps:           3/420 0.7%
# FSopen:         0/420 0.0%
# FrameShift:     0/420 0.0%
# Score: 0
#
#
#=======================================

>G3-Ch
ATGCCCGGTGCTTTCTCTCAGTACTCATCAAAAAGCCCTCGGGAGGCTCA
GTCACACTCTCCAAGAGCACAGCCATCATCTCCCACGGCATCACAGTCCT
GGTCACATGGGATGCCACCCTCTACCTTGCAGAATGGGCCATCTAGAACC
CAGCAGCCTTCACTGATAGATGTGCTGTATTGCCCAGAAGCCATCGTGTC
GCTGGTCGGGGTCCTGCAGAGGCTGGCTGCCTGCCGGGAGCACCAGCGGG
CTCCTCAAGTCTACATGGCCCTTACCGTCCGCAACCCAGAGACGTGCCAG
CTGTTCACCACCGAGCTAGGCTGGACTGGGATCAGATGGGAAGCGGAAGC
TCATCATGACCAGAAACTGTTTCCCTACAGAGAGCACTTGGAGATGGCAA
TGCTGAACCTCACACTGTAG

>G3-R
ATTCCCGCTGCTTTCTCTCGAAGCTCATCAAAAAGCCTTCAGGAGACTCA
GTCACACTCTCTGAGAGCACAGCCATCGTGTCCCATGGCACCACAGGCTT
GGTTACATGGGACGCTGCTCTCTACCTGGCAGAATGGGCCATCGAGAACC
CAGCAGCCTTCACTGACAGATGTACTGTACTGCGGGGAAGTGACACTGTC
ACTGGTCAGGGTCCTGAGGATGCTCACTGACTGC---CAGAGGAAGAAGG
CTCCTGACGTCTATGTGGCCTATACGATCCGCAGCCAGGACACGGGCAAG
CTGTTCATCACAGAGCTAGACCGCGCTGGGATACACTGGGAAGAGGTGGC
CCCTCACACTGGCAAACTGTTCCCTTATGAAGAGCATTCGGCCATCGTAA
TCCTGAAGCTCACGCTGACC
#---------------------------------------
#---------------------------------------

#=======================================
#
# Aligned_sequences: 2
# 1: G3-H2
# 2: G3-Co
# Matrix: /home/BLOSUM62.txt
# GapOpen_penalty: -11.0
# GapExtend_penalty: -1.0
# FSopen_penalty: -10.0
# FSextend_penalty: -1.0
# Execution_time: 49.6199309826
#
# Length:         420
# Identity NT:    339/420 80.7%
# Identity AA:    540/840 64.3%
# Gapopen:        0/420 0.0%
# Gaps:           0/420 0.0%
# FSopen:         0/420 0.0%
# FrameShift:     0/420 0.0%
# Score: 0
#
#
#=======================================

>G3-H2
ATGCCTGGTGCTTTCTCTCAGAACTCATCAAAAAGTCCTCAGGAGGCTCA
GTCACACTCTCCAAGAGCACAGCCATCATCTCCCACGGTACCACAGGCCT
GGTCACATGGGATGCCGCCCTCTACCTTGCAGAATGGGCCATCGAGAACC
CGGCAGCCTTCATTAACAGACGTGCTGTATTGCCCAGAAGCCATCGTGTC
GCTGGTCGGGGTCCTGCAGAGGCTGGCTGCCTGCCGGGAGCACAAGCGGG
CTCCTGAGGTCTACGTGGCCTTTACCGTCCGCAACCCAGAGACGTGCCAG
CTGTTCACCACCGAGCTAGGCCGGGATGGGATCAGATGGGAAGCGGAAGC
TCATCATGACCAGAAACTGTTTCCCTATGGAGAGCACTTGGAGATGGCAA
TGCTGAACCTCACACTGTAG

>G3-Co
ATTCCCGGAGCTTTCTCTCTGAGCTCATCAGAAAGCCTTCAGGTGACTCG
GTCACCCTCTGCGAGAGCACGGCCATCGTGTCTCATGGGACCACAGGCCT
GGTCACGTGGAACGCCGCGCTCTACCTGGCCGAGTGGGCCGTGGAGAACC
CAGCGGTCTTCGCTCACAGACGTGCTGTATTGTCCTGAAACGGTCCTCTC
CCTGGTTGGGGTCCTGCGGAAGCTCTCCACCTGCCGGAAGGACCAGCGGG
CTCCTGATGCCTACATTGCCTTCACCATCCGCAACCCGGAGACGTGCCAG
CTGTTCACCACGGAGCTGGGCCAGGCTGGGATCCCGTGGGAAGAGGTGCC
TTGTCATGACCAGAAACTGTTTCCCTACGAAGAGCACTCGGAGATGGCGA
TTCTGAAACTAACGCTGTAG
#---------------------------------------
#---------------------------------------

#=======================================
#
# Aligned_sequences: 2
# 1: G3-Ch
# 2: G3-Co
# Matrix: /home/BLOSUM62.txt
# GapOpen_penalty: -11.0
# GapExtend_penalty: -1.0
# FSopen_penalty: -10.0
# FSextend_penalty: -1.0
# Execution_time: 49.649698019
#
# Length:         421
# Identity NT:    332/421 78.9%
# Identity AA:    522/842 62.0%
# Gapopen:        2/421 0.5%
# Gaps:           2/421 0.5%
# FSopen:         0/421 0.0%
# FrameShift:     0/421 0.0%
# Score: 0
#
#
#=======================================

>G3-Ch
ATGCCCGGTGCTTTCTCTCAG-TACTCATCAAAAAGCCCTCGGGAGGCTC
AGTCACACTCTCCAAGAGCACAGCCATCATCTCCCACGGCATCACAGTCC
TGGTCACATGGGATGCCACCCTCTACCTTGCAGAATGGGCCATCTAGAAC
CCAGCAGCCTTCACTGATAGATGTGCTGTATTGCCCAGAAGCCATCGTGT
CGCTGGTCGGGGTCCTGCAGAGGCTGGCTGCCTGCCGGGAGCACCAGCGG
GCTCCTCAAGTCTACATGGCCCTTACCGTCCGCAACCCAGAGACGTGCCA
GCTGTTCACCACCGAGCTAGGCTGGACTGGGATCAGATGGGAAGCGGAAG
CTCATCATGACCAGAAACTGTTTCCCTACAGAGAGCACTTGGAGATGGCA
ATGCTGAACCTCACACTGTAG

>G3-Co
ATTCCCGGAGCTTTCTCT-CTGAGCTCATCAGAAAGCCTTCAGGTGACTC
GGTCACCCTCTGCGAGAGCACGGCCATCGTGTCTCATGGGACCACAGGCC
TGGTCACGTGGAACGCCGCGCTCTACCTGGCCGAGTGGGCCGTGGAGAAC
CCAGCGGTCTTCGCTCACAGACGTGCTGTATTGTCCTGAAACGGTCCTCT
CCCTGGTTGGGGTCCTGCGGAAGCTCTCCACCTGCCGGAAGGACCAGCGG
GCTCCTGATGCCTACATTGCCTTCACCATCCGCAACCCGGAGACGTGCCA
GCTGTTCACCACGGAGCTGGGCCAGGCTGGGATCCCGTGGGAAGAGGTGC
CTTGTCATGACCAGAAACTGTTTCCCTACGAAGAGCACTCGGAGATGGCG
ATTCTGAAACTAACGCTGTAG
#---------------------------------------
#---------------------------------------

#=======================================
#
# Aligned_sequences: 2
# 1: G2-R
# 2: B2-202
# Matrix: /home/BLOSUM62.txt
# GapOpen_penalty: -11.0
# GapExtend_penalty: -1.0
# FSopen_penalty: -10.0
# FSextend_penalty: -1.0
# Execution_time: 50.1568300724
#
# Length:         625
# Identity NT:    205/625 32.8%
# Identity AA:    348/1250 27.8%
# Gapopen:        6/625 1.0%
# Gaps:           368/625 58.9%
# FSopen:         4/625 0.6%
# FrameShift:     255/625 40.8%
# Score: 0
#
#
#=======================================

>G2-R
ATGGCGCCTGAGGACCACGAGGGGGCCACGTCTCTGCTGCAGAGTTTCGA
GCGCCGCTTCCTGGCGGCTCGCGCGCTGCCCTCTTTTCCCTGGCAGAGCC
TAGAAGAAAAACTAAGGGAGCCCTCAGGTTCTGAGCTGTTGCTGGCTATT
TTGCAGAAGACTGTGAAGCACCCTGTGTGTGTCCAGCATGGGCCCTCTCT
GAAGTATTCCCGCTGCTTTCTCTCGAAGCTCATCAAAAAGCCTTCAGGAG
ACTCAGTCACACTCTCTGAGAGCACAGCCATCGTGTCCCATGGCACCACA
GGCTTGGTTACATGGGACGCTGCTCTCTACCTGGCAGAATGGGCCATCGA
GAACCCAGCAGCCTTCACTGACAGATGTACTGTACTGCGGGGAAGTGACA
CTGTCACTGGTCAGGGTCCTGAGGATGCTCACTGACTGC---CAGAGGAA
GAAGGCTCCTGAC-GT----------------------------------
--------------------------------------------------
--------------------------------------------------
-------------------------

>B2-202
-ATGCC--------------------------------------------
----------------------------------------TGG-------
--------------------------------------------------
--------------------------------------------------
-------------TGCTTTCTCTCAGAACTCATCAAAAAGTCCTCAGGAG
GCTCAGTCACACTCTCCAAGAGCACAGCCATCATCTCCCACGGTACCACA
GGCCTGGTCACATGGGATGCCGCCCTCTACCTTGCAGAATGGGCCATCGA
GAACCCGGCAGCCTTCATTAACAGACGTGCTGTATTGCCCAGAAGCCATC
GTGTCGCTGGTCGGGGTCCTGCAGAGGCTGGCTGCCTGCCGGGAGCACAA
GCGGGCTCCTGAGGTCTACGTGGCCTTTACCGTCCGCAACCCAGAGACAT
GCCAGCTGTTCACCACCGAGCTAGGCCGGGATGGGATCAGATGGGAAGCG
GAAGCTCATCATGACCAGAAACTGTTTCCCTATGGAGAGCACTTGGAGAT
GGCAATGCTGAACCTCACACTGTAG
#---------------------------------------
#---------------------------------------

#=======================================
#
# Aligned_sequences: 2
# 1: G3-H1
# 2: G3-H2
# Matrix: /home/BLOSUM62.txt
# GapOpen_penalty: -11.0
# GapExtend_penalty: -1.0
# FSopen_penalty: -10.0
# FSextend_penalty: -1.0
# Execution_time: 50.040874958
#
# Length:         420
# Identity NT:    395/420 94.0%
# Identity AA:    732/840 87.1%
# Gapopen:        0/420 0.0%
# Gaps:           0/420 0.0%
# FSopen:         0/420 0.0%
# FrameShift:     0/420 0.0%
# Score: 0
#
#
#=======================================

>G3-H1
ATGCCCGGTGCTTTCTCTCAGAACTCATCAAAAAGCCCTCGGGAGGCTCA
GTCACACTCTCCAAGAGCACAGCCATCATCTCCCACGGCATCACAGTCCT
GGTCACATGGGATGCCGCCCTCTACCTTGCAGAATGGGCCATCGAGAACC
CAGCAGCCTTCACTGATAGACGTGCTGTATTGCCCAGAAGCCATCGTGTC
GCTGGTCGGGGTCCTGCGGAGGCTGGCTGCCTGCCGGGAGCACCAGCGGG
CTCCTCAATTCTACATGGCCCTTACCGTCTGCAACCCAGAGATGTGCCAG
CTGTTCACCACCGAGCTAGGCTGGACTGGGATCAGATGGGAAGCGGAAGC
TCATCATGACCAGAAACTGTTTCCCTACAGAGAGCACTTGGAGATGGCAA
AGCTGAACCTCACACTGTAG

>G3-H2
ATGCCTGGTGCTTTCTCTCAGAACTCATCAAAAAGTCCTCAGGAGGCTCA
GTCACACTCTCCAAGAGCACAGCCATCATCTCCCACGGTACCACAGGCCT
GGTCACATGGGATGCCGCCCTCTACCTTGCAGAATGGGCCATCGAGAACC
CGGCAGCCTTCATTAACAGACGTGCTGTATTGCCCAGAAGCCATCGTGTC
GCTGGTCGGGGTCCTGCAGAGGCTGGCTGCCTGCCGGGAGCACAAGCGGG
CTCCTGAGGTCTACGTGGCCTTTACCGTCCGCAACCCAGAGACGTGCCAG
CTGTTCACCACCGAGCTAGGCCGGGATGGGATCAGATGGGAAGCGGAAGC
TCATCATGACCAGAAACTGTTTCCCTATGGAGAGCACTTGGAGATGGCAA
TGCTGAACCTCACACTGTAG
#---------------------------------------
#---------------------------------------

#=======================================
#
# Aligned_sequences: 2
# 1: B2-202
# 2: G3-Co
# Matrix: /home/BLOSUM62.txt
# GapOpen_penalty: -11.0
# GapExtend_penalty: -1.0
# FSopen_penalty: -10.0
# FSextend_penalty: -1.0
# Execution_time: 50.4571771622
#
# Length:         420
# Identity NT:    338/420 80.5%
# Identity AA:    540/840 64.3%
# Gapopen:        0/420 0.0%
# Gaps:           0/420 0.0%
# FSopen:         0/420 0.0%
# FrameShift:     0/420 0.0%
# Score: 0
#
#
#=======================================

>B2-202
ATGCCTGGTGCTTTCTCTCAGAACTCATCAAAAAGTCCTCAGGAGGCTCA
GTCACACTCTCCAAGAGCACAGCCATCATCTCCCACGGTACCACAGGCCT
GGTCACATGGGATGCCGCCCTCTACCTTGCAGAATGGGCCATCGAGAACC
CGGCAGCCTTCATTAACAGACGTGCTGTATTGCCCAGAAGCCATCGTGTC
GCTGGTCGGGGTCCTGCAGAGGCTGGCTGCCTGCCGGGAGCACAAGCGGG
CTCCTGAGGTCTACGTGGCCTTTACCGTCCGCAACCCAGAGACATGCCAG
CTGTTCACCACCGAGCTAGGCCGGGATGGGATCAGATGGGAAGCGGAAGC
TCATCATGACCAGAAACTGTTTCCCTATGGAGAGCACTTGGAGATGGCAA
TGCTGAACCTCACACTGTAG

>G3-Co
ATTCCCGGAGCTTTCTCTCTGAGCTCATCAGAAAGCCTTCAGGTGACTCG
GTCACCCTCTGCGAGAGCACGGCCATCGTGTCTCATGGGACCACAGGCCT
GGTCACGTGGAACGCCGCGCTCTACCTGGCCGAGTGGGCCGTGGAGAACC
CAGCGGTCTTCGCTCACAGACGTGCTGTATTGTCCTGAAACGGTCCTCTC
CCTGGTTGGGGTCCTGCGGAAGCTCTCCACCTGCCGGAAGGACCAGCGGG
CTCCTGATGCCTACATTGCCTTCACCATCCGCAACCCGGAGACGTGCCAG
CTGTTCACCACGGAGCTGGGCCAGGCTGGGATCCCGTGGGAAGAGGTGCC
TTGTCATGACCAGAAACTGTTTCCCTACGAAGAGCACTCGGAGATGGCGA
TTCTGAAACTAACGCTGTAG
#---------------------------------------
#---------------------------------------

#=======================================
#
# Aligned_sequences: 2
# 1: G3-H2
# 2: G3-Ch
# Matrix: /home/BLOSUM62.txt
# GapOpen_penalty: -11.0
# GapExtend_penalty: -1.0
# FSopen_penalty: -10.0
# FSextend_penalty: -1.0
# Execution_time: 50.444024086
#
# Length:         420
# Identity NT:    396/420 94.3%
# Identity AA:    756/840 90.0%
# Gapopen:        0/420 0.0%
# Gaps:           0/420 0.0%
# FSopen:         0/420 0.0%
# FrameShift:     0/420 0.0%
# Score: 0
#
#
#=======================================

>G3-H2
ATGCCTGGTGCTTTCTCTCAGAACTCATCAAAAAGTCCTCAGGAGGCTCA
GTCACACTCTCCAAGAGCACAGCCATCATCTCCCACGGTACCACAGGCCT
GGTCACATGGGATGCCGCCCTCTACCTTGCAGAATGGGCCATCGAGAACC
CGGCAGCCTTCATTAACAGACGTGCTGTATTGCCCAGAAGCCATCGTGTC
GCTGGTCGGGGTCCTGCAGAGGCTGGCTGCCTGCCGGGAGCACAAGCGGG
CTCCTGAGGTCTACGTGGCCTTTACCGTCCGCAACCCAGAGACGTGCCAG
CTGTTCACCACCGAGCTAGGCCGGGATGGGATCAGATGGGAAGCGGAAGC
TCATCATGACCAGAAACTGTTTCCCTATGGAGAGCACTTGGAGATGGCAA
TGCTGAACCTCACACTGTAG

>G3-Ch
ATGCCCGGTGCTTTCTCTCAGTACTCATCAAAAAGCCCTCGGGAGGCTCA
GTCACACTCTCCAAGAGCACAGCCATCATCTCCCACGGCATCACAGTCCT
GGTCACATGGGATGCCACCCTCTACCTTGCAGAATGGGCCATCTAGAACC
CAGCAGCCTTCACTGATAGATGTGCTGTATTGCCCAGAAGCCATCGTGTC
GCTGGTCGGGGTCCTGCAGAGGCTGGCTGCCTGCCGGGAGCACCAGCGGG
CTCCTCAAGTCTACATGGCCCTTACCGTCCGCAACCCAGAGACGTGCCAG
CTGTTCACCACCGAGCTAGGCTGGACTGGGATCAGATGGGAAGCGGAAGC
TCATCATGACCAGAAACTGTTTCCCTACAGAGAGCACTTGGAGATGGCAA
TGCTGAACCTCACACTGTAG
#---------------------------------------
#---------------------------------------

#=======================================
#
# Aligned_sequences: 2
# 1: G3-M
# 2: G3-R
# Matrix: /home/BLOSUM62.txt
# GapOpen_penalty: -11.0
# GapExtend_penalty: -1.0
# FSopen_penalty: -10.0
# FSextend_penalty: -1.0
# Execution_time: 50.4661228657
#
# Length:         417
# Identity NT:    386/417 92.6%
# Identity AA:    750/834 89.9%
# Gapopen:        0/417 0.0%
# Gaps:           0/417 0.0%
# FSopen:         0/417 0.0%
# FrameShift:     0/417 0.0%
# Score: 0
#
#
#=======================================

>G3-M
ATGCCCGCTGCTTTCTCTCAAAGCTCATCAAAAAGCCTTCAGGAAACTCA
GTTACACTCTCTGAGAGCACTGCCATCGTGTCCCATGGCACCACAGGCTT
GGTTACATGGGACGCTGCTCTCTACCTGGCAGAATGGGCCATTGAGAACC
CAGCAGCCTTCACTGACAGATGTACTGTACTGCTGGGAGATGACACTGTC
ACTGGTCAGGGTCCTGAAGATGCTCGAGGACTGCCAGAGGAAGAGCGCTC
CTGATGTCTATGTAGCCTATACTATCCGCAGCCAGGACACAGGCAAGCTG
TTCATCGAAGAGCTAGACCGTGCTGGAATCTACTGGGAAGAGGTGCCCCC
TCACACTGGCAAACTGTTCCCTTACGAAGAGCATTCAGCCATCGTAATCC
TGAAGCTGGTGCTGACC

>G3-R
ATTCCCGCTGCTTTCTCTCGAAGCTCATCAAAAAGCCTTCAGGAGACTCA
GTCACACTCTCTGAGAGCACAGCCATCGTGTCCCATGGCACCACAGGCTT
GGTTACATGGGACGCTGCTCTCTACCTGGCAGAATGGGCCATCGAGAACC
CAGCAGCCTTCACTGACAGATGTACTGTACTGCGGGGAAGTGACACTGTC
ACTGGTCAGGGTCCTGAGGATGCTCACTGACTGCCAGAGGAAGAAGGCTC
CTGACGTCTATGTGGCCTATACGATCCGCAGCCAGGACACGGGCAAGCTG
TTCATCACAGAGCTAGACCGCGCTGGGATACACTGGGAAGAGGTGGCCCC
TCACACTGGCAAACTGTTCCCTTATGAAGAGCATTCGGCCATCGTAATCC
TGAAGCTCACGCTGACC
#---------------------------------------
#---------------------------------------

#=======================================
#
# Aligned_sequences: 2
# 1: G2-M
# 2: G3-R
# Matrix: /home/BLOSUM62.txt
# GapOpen_penalty: -11.0
# GapExtend_penalty: -1.0
# FSopen_penalty: -10.0
# FSextend_penalty: -1.0
# Execution_time: 51.235462904
#
# Length:         622
# Identity NT:    239/622 38.4%
# Identity AA:    456/1244 36.7%
# Gapopen:        3/622 0.5%
# Gaps:           365/622 58.7%
# FSopen:         1/622 0.2%
# FrameShift:     255/622 41.0%
# Score: 0
#
#
#=======================================

>G2-M
ATGGCGCCTGAGGACCACGAGGGGGCCACGTCTCTGCTGCAGAGTTTCGA
GCGCCGCTTCCTGGCGGCTCGCGCGCTGCCCTCCTTTCCCTGGCAGAGCC
TAGAAGAAAAACTAAAGGACCCCTCGGGTTCTGAGCTGTTGCTGGCTATT
CTGCAGAAGACTGTGAAGCACCCTGTGTGTGTGCAGCACGGACCTTCTGT
GAAGTATGCCCGCTGCTTTCTCTCAAAGCTCATCAAAAAGCCTTCAGGAA
ACTCAGTTACACTCTCTGAGAGCACTGCCATCGTGTCCCATGGCACCACA
GGCTTGGTTACATGGGACGCTGCTCTCTACCTGGCAGAATGGGCCATTGA
GAACCCAGCAGCCTTCACTGACAGATGTACTGTACTGCTGGGAGATGACA
CTGTCACTGGTCAGGGTCCTGAAGATGCTCGAGGACTGCCAGAGGAAGAG
CGCTCCTGAT-GT-------------------------------------
--------------------------------------------------
--------------------------------------------------
----------------------

>G3-R
--------------------------------------------------
--------------------------------------------------
--------------------------------------------------
--------------------------------------------------
-----ATTCCCGCTGCTTTCTCTCGAAGCTCATCAAAAAGCCTTCAGGAG
ACTCAGTCACACTCTCTGAGAGCACAGCCATCGTGTCCCATGGCACCACA
GGCTTGGTTACATGGGACGCTGCTCTCTACCTGGCAGAATGGGCCATCGA
GAACCCAGCAGCCTTCACTGACAGATGTACTGTACTGCGGGGAAGTGACA
CTGTCACTGGTCAGGGTCCTGAGGATGCTCACTGACTGCCAGAGGAAGAA
GGCTCCTGACGTCTATGTGGCCTATACGATCCGCAGCCAGGACACGGGCA
AGCTGTTCATCACAGAGCTAGACCGCGCTGGGATACACTGGGAAGAGGTG
GCCCCTCACACTGGCAAACTGTTCCCTTATGAAGAGCATTCGGCCATCGT
AATCCTGAAGCTCACGCTGACC
#---------------------------------------
#---------------------------------------

#=======================================
#
# Aligned_sequences: 2
# 1: G2-R
# 2: G3-M
# Matrix: /home/BLOSUM62.txt
# GapOpen_penalty: -11.0
# GapExtend_penalty: -1.0
# FSopen_penalty: -10.0
# FSextend_penalty: -1.0
# Execution_time: 51.7455730438
#
# Length:         622
# Identity NT:    239/622 38.4%
# Identity AA:    456/1244 36.7%
# Gapopen:        3/622 0.5%
# Gaps:           365/622 58.7%
# FSopen:         1/622 0.2%
# FrameShift:     255/622 41.0%
# Score: 0
#
#
#=======================================

>G2-R
ATGGCGCCTGAGGACCACGAGGGGGCCACGTCTCTGCTGCAGAGTTTCGA
GCGCCGCTTCCTGGCGGCTCGCGCGCTGCCCTCTTTTCCCTGGCAGAGCC
TAGAAGAAAAACTAAGGGAGCCCTCAGGTTCTGAGCTGTTGCTGGCTATT
TTGCAGAAGACTGTGAAGCACCCTGTGTGTGTCCAGCATGGGCCCTCTCT
GAAGTATTCCCGCTGCTTTCTCTCGAAGCTCATCAAAAAGCCTTCAGGAG
ACTCAGTCACACTCTCTGAGAGCACAGCCATCGTGTCCCATGGCACCACA
GGCTTGGTTACATGGGACGCTGCTCTCTACCTGGCAGAATGGGCCATCGA
GAACCCAGCAGCCTTCACTGACAGATGTACTGTACTGCGGGGAAGTGACA
CTGTCACTGGTCAGGGTCCTGAGGATGCTCACTGACTGCCAGAGGAAGAA
GGCTCCTGAC-GT-------------------------------------
--------------------------------------------------
--------------------------------------------------
----------------------

>G3-M
--------------------------------------------------
--------------------------------------------------
--------------------------------------------------
--------------------------------------------------
-----ATGCCCGCTGCTTTCTCTCAAAGCTCATCAAAAAGCCTTCAGGAA
ACTCAGTTACACTCTCTGAGAGCACTGCCATCGTGTCCCATGGCACCACA
GGCTTGGTTACATGGGACGCTGCTCTCTACCTGGCAGAATGGGCCATTGA
GAACCCAGCAGCCTTCACTGACAGATGTACTGTACTGCTGGGAGATGACA
CTGTCACTGGTCAGGGTCCTGAAGATGCTCGAGGACTGCCAGAGGAAGAG
CGCTCCTGATGTCTATGTAGCCTATACTATCCGCAGCCAGGACACAGGCA
AGCTGTTCATCGAAGAGCTAGACCGTGCTGGAATCTACTGGGAAGAGGTG
CCCCCTCACACTGGCAAACTGTTCCCTTACGAAGAGCATTCAGCCATCGT
AATCCTGAAGCTGGTGCTGACC
#---------------------------------------
#---------------------------------------

#=======================================
#
# Aligned_sequences: 2
# 1: G3-H1
# 2: G3-Ch
# Matrix: /home/BLOSUM62.txt
# GapOpen_penalty: -11.0
# GapExtend_penalty: -1.0
# FSopen_penalty: -10.0
# FSextend_penalty: -1.0
# Execution_time: 52.2678620815
#
# Length:         420
# Identity NT:    411/420 97.9%
# Identity AA:    804/840 95.7%
# Gapopen:        0/420 0.0%
# Gaps:           0/420 0.0%
# FSopen:         0/420 0.0%
# FrameShift:     0/420 0.0%
# Score: 0
#
#
#=======================================

>G3-H1
ATGCCCGGTGCTTTCTCTCAGAACTCATCAAAAAGCCCTCGGGAGGCTCA
GTCACACTCTCCAAGAGCACAGCCATCATCTCCCACGGCATCACAGTCCT
GGTCACATGGGATGCCGCCCTCTACCTTGCAGAATGGGCCATCGAGAACC
CAGCAGCCTTCACTGATAGACGTGCTGTATTGCCCAGAAGCCATCGTGTC
GCTGGTCGGGGTCCTGCGGAGGCTGGCTGCCTGCCGGGAGCACCAGCGGG
CTCCTCAATTCTACATGGCCCTTACCGTCTGCAACCCAGAGATGTGCCAG
CTGTTCACCACCGAGCTAGGCTGGACTGGGATCAGATGGGAAGCGGAAGC
TCATCATGACCAGAAACTGTTTCCCTACAGAGAGCACTTGGAGATGGCAA
AGCTGAACCTCACACTGTAG

>G3-Ch
ATGCCCGGTGCTTTCTCTCAGTACTCATCAAAAAGCCCTCGGGAGGCTCA
GTCACACTCTCCAAGAGCACAGCCATCATCTCCCACGGCATCACAGTCCT
GGTCACATGGGATGCCACCCTCTACCTTGCAGAATGGGCCATCTAGAACC
CAGCAGCCTTCACTGATAGATGTGCTGTATTGCCCAGAAGCCATCGTGTC
GCTGGTCGGGGTCCTGCAGAGGCTGGCTGCCTGCCGGGAGCACCAGCGGG
CTCCTCAAGTCTACATGGCCCTTACCGTCCGCAACCCAGAGACGTGCCAG
CTGTTCACCACCGAGCTAGGCTGGACTGGGATCAGATGGGAAGCGGAAGC
TCATCATGACCAGAAACTGTTTCCCTACAGAGAGCACTTGGAGATGGCAA
TGCTGAACCTCACACTGTAG
#---------------------------------------
#---------------------------------------

#=======================================
#
# Aligned_sequences: 2
# 1: B2-202
# 2: G3-H1
# Matrix: /home/BLOSUM62.txt
# GapOpen_penalty: -11.0
# GapExtend_penalty: -1.0
# FSopen_penalty: -10.0
# FSextend_penalty: -1.0
# Execution_time: 52.5295138359
#
# Length:         420
# Identity NT:    394/420 93.8%
# Identity AA:    732/840 87.1%
# Gapopen:        0/420 0.0%
# Gaps:           0/420 0.0%
# FSopen:         0/420 0.0%
# FrameShift:     0/420 0.0%
# Score: 0
#
#
#=======================================

>B2-202
ATGCCTGGTGCTTTCTCTCAGAACTCATCAAAAAGTCCTCAGGAGGCTCA
GTCACACTCTCCAAGAGCACAGCCATCATCTCCCACGGTACCACAGGCCT
GGTCACATGGGATGCCGCCCTCTACCTTGCAGAATGGGCCATCGAGAACC
CGGCAGCCTTCATTAACAGACGTGCTGTATTGCCCAGAAGCCATCGTGTC
GCTGGTCGGGGTCCTGCAGAGGCTGGCTGCCTGCCGGGAGCACAAGCGGG
CTCCTGAGGTCTACGTGGCCTTTACCGTCCGCAACCCAGAGACATGCCAG
CTGTTCACCACCGAGCTAGGCCGGGATGGGATCAGATGGGAAGCGGAAGC
TCATCATGACCAGAAACTGTTTCCCTATGGAGAGCACTTGGAGATGGCAA
TGCTGAACCTCACACTGTAG

>G3-H1
ATGCCCGGTGCTTTCTCTCAGAACTCATCAAAAAGCCCTCGGGAGGCTCA
GTCACACTCTCCAAGAGCACAGCCATCATCTCCCACGGCATCACAGTCCT
GGTCACATGGGATGCCGCCCTCTACCTTGCAGAATGGGCCATCGAGAACC
CAGCAGCCTTCACTGATAGACGTGCTGTATTGCCCAGAAGCCATCGTGTC
GCTGGTCGGGGTCCTGCGGAGGCTGGCTGCCTGCCGGGAGCACCAGCGGG
CTCCTCAATTCTACATGGCCCTTACCGTCTGCAACCCAGAGATGTGCCAG
CTGTTCACCACCGAGCTAGGCTGGACTGGGATCAGATGGGAAGCGGAAGC
TCATCATGACCAGAAACTGTTTCCCTACAGAGAGCACTTGGAGATGGCAA
AGCTGAACCTCACACTGTAG
#---------------------------------------
#---------------------------------------

#=======================================
#
# Aligned_sequences: 2
# 1: B2-202
# 2: G3-M
# Matrix: /home/BLOSUM62.txt
# GapOpen_penalty: -11.0
# GapExtend_penalty: -1.0
# FSopen_penalty: -10.0
# FSextend_penalty: -1.0
# Execution_time: 52.961452961
#
# Length:         420
# Identity NT:    308/420 73.3%
# Identity AA:    492/840 58.6%
# Gapopen:        1/420 0.2%
# Gaps:           3/420 0.7%
# FSopen:         0/420 0.0%
# FrameShift:     0/420 0.0%
# Score: 0
#
#
#=======================================

>B2-202
ATGCCTGGTGCTTTCTCTCAGAACTCATCAAAAAGTCCTCAGGAGGCTCA
GTCACACTCTCCAAGAGCACAGCCATCATCTCCCACGGTACCACAGGCCT
GGTCACATGGGATGCCGCCCTCTACCTTGCAGAATGGGCCATCGAGAACC
CGGCAGCCTTCATTAACAGACGTGCTGTATTGCCCAGAAGCCATCGTGTC
GCTGGTCGGGGTCCTGCAGAGGCTGGCTGCCTGCCGGGAGCACAAGCGGG
CTCCTGAGGTCTACGTGGCCTTTACCGTCCGCAACCCAGAGACATGCCAG
CTGTTCACCACCGAGCTAGGCCGGGATGGGATCAGATGGGAAGCGGAAGC
TCATCATGACCAGAAACTGTTTCCCTATGGAGAGCACTTGGAGATGGCAA
TGCTGAACCTCACACTGTAG

>G3-M
ATGCCCGCTGCTTTCTCTCAAAGCTCATCAAAAAGCCTTCAGGAAACTCA
GTTACACTCTCTGAGAGCACTGCCATCGTGTCCCATGGCACCACAGGCTT
GGTTACATGGGACGCTGCTCTCTACCTGGCAGAATGGGCCATTGAGAACC
CAGCAGCCTTCACTGACAGATGTACTGTACTGCTGGGAGATGACACTGTC
ACTGGTCAGGGTCCTGAAGATGCTCGAGGACTGC---CAGAGGAAGAGCG
CTCCTGATGTCTATGTAGCCTATACTATCCGCAGCCAGGACACAGGCAAG
CTGTTCATCGAAGAGCTAGACCGTGCTGGAATCTACTGGGAAGAGGTGCC
CCCTCACACTGGCAAACTGTTCCCTTACGAAGAGCATTCAGCCATCGTAA
TCCTGAAGCTGGTGCTGACC
#---------------------------------------
#---------------------------------------

#=======================================
#
# Aligned_sequences: 2
# 1: G3-H2
# 2: G3-M
# Matrix: /home/BLOSUM62.txt
# GapOpen_penalty: -11.0
# GapExtend_penalty: -1.0
# FSopen_penalty: -10.0
# FSextend_penalty: -1.0
# Execution_time: 53.2789070606
#
# Length:         420
# Identity NT:    307/420 73.1%
# Identity AA:    492/840 58.6%
# Gapopen:        1/420 0.2%
# Gaps:           3/420 0.7%
# FSopen:         0/420 0.0%
# FrameShift:     0/420 0.0%
# Score: 0
#
#
#=======================================

>G3-H2
ATGCCTGGTGCTTTCTCTCAGAACTCATCAAAAAGTCCTCAGGAGGCTCA
GTCACACTCTCCAAGAGCACAGCCATCATCTCCCACGGTACCACAGGCCT
GGTCACATGGGATGCCGCCCTCTACCTTGCAGAATGGGCCATCGAGAACC
CGGCAGCCTTCATTAACAGACGTGCTGTATTGCCCAGAAGCCATCGTGTC
GCTGGTCGGGGTCCTGCAGAGGCTGGCTGCCTGCCGGGAGCACAAGCGGG
CTCCTGAGGTCTACGTGGCCTTTACCGTCCGCAACCCAGAGACGTGCCAG
CTGTTCACCACCGAGCTAGGCCGGGATGGGATCAGATGGGAAGCGGAAGC
TCATCATGACCAGAAACTGTTTCCCTATGGAGAGCACTTGGAGATGGCAA
TGCTGAACCTCACACTGTAG

>G3-M
ATGCCCGCTGCTTTCTCTCAAAGCTCATCAAAAAGCCTTCAGGAAACTCA
GTTACACTCTCTGAGAGCACTGCCATCGTGTCCCATGGCACCACAGGCTT
GGTTACATGGGACGCTGCTCTCTACCTGGCAGAATGGGCCATTGAGAACC
CAGCAGCCTTCACTGACAGATGTACTGTACTGCTGGGAGATGACACTGTC
ACTGGTCAGGGTCCTGAAGATGCTCGAGGACTGC---CAGAGGAAGAGCG
CTCCTGATGTCTATGTAGCCTATACTATCCGCAGCCAGGACACAGGCAAG
CTGTTCATCGAAGAGCTAGACCGTGCTGGAATCTACTGGGAAGAGGTGCC
CCCTCACACTGGCAAACTGTTCCCTTACGAAGAGCATTCAGCCATCGTAA
TCCTGAAGCTGGTGCTGACC
#---------------------------------------
#---------------------------------------

#=======================================
#
# Aligned_sequences: 2
# 1: G3-Co
# 2: G3-M
# Matrix: /home/BLOSUM62.txt
# GapOpen_penalty: -11.0
# GapExtend_penalty: -1.0
# FSopen_penalty: -10.0
# FSextend_penalty: -1.0
# Execution_time: 54.2657260895
#
# Length:         420
# Identity NT:    306/420 72.9%
# Identity AA:    510/840 60.7%
# Gapopen:        1/420 0.2%
# Gaps:           3/420 0.7%
# FSopen:         0/420 0.0%
# FrameShift:     0/420 0.0%
# Score: 0
#
#
#=======================================

>G3-Co
ATGCCCGCTGCTTTCTCTCAAAGCTCATCAAAAAGCCTTCAGGAAACTCA
GTTACACTCTCTGAGAGCACTGCCATCGTGTCCCATGGCACCACAGGCTT
GGTTACATGGGACGCTGCTCTCTACCTGGCAGAATGGGCCATTGAGAACC
CAGCAGCCTTCACTGACAGATGTACTGTACTGCTGGGAGATGACACTGTC
ACTGGTCAGGGTCCTGAAGATGCTCGAGGACTGCCAGAGG---AAGAGCG
CTCCTGATGTCTATGTAGCCTATACTATCCGCAGCCAGGACACAGGCAAG
CTGTTCATCGAAGAGCTAGACCGTGCTGGAATCTACTGGGAAGAGGTGCC
CCCTCACACTGGCAAACTGTTCCCTTACGAAGAGCATTCAGCCATCGTAA
TCCTGAAGCTGGTGCTGACC

>G3-M
ATTCCCGGAGCTTTCTCTCTGAGCTCATCAGAAAGCCTTCAGGTGACTCG
GTCACCCTCTGCGAGAGCACGGCCATCGTGTCTCATGGGACCACAGGCCT
GGTCACGTGGAACGCCGCGCTCTACCTGGCCGAGTGGGCCGTGGAGAACC
CAGCGGTCTTCGCTCACAGACGTGCTGTATTGTCCTGAAACGGTCCTCTC
CCTGGTTGGGGTCCTGCGGAAGCTCTCCACCTGCCGGAAGGACCAGCGGG
CTCCTGATGCCTACATTGCCTTCACCATCCGCAACCCGGAGACGTGCCAG
CTGTTCACCACGGAGCTGGGCCAGGCTGGGATCCCGTGGGAAGAGGTGCC
TTGTCATGACCAGAAACTGTTTCCCTACGAAGAGCACTCGGAGATGGCGA
TTCTGAAACTAACGCTGTAG
#---------------------------------------
#---------------------------------------

#=======================================
#
# Aligned_sequences: 2
# 1: G2-M
# 2: G3-H1
# Matrix: /home/BLOSUM62.txt
# GapOpen_penalty: -11.0
# GapExtend_penalty: -1.0
# FSopen_penalty: -10.0
# FSextend_penalty: -1.0
# Execution_time: 57.9115018845
#
# Length:         625
# Identity NT:    200/625 32.0%
# Identity AA:    333/1250 26.6%
# Gapopen:        4/625 0.6%
# Gaps:           368/625 58.9%
# FSopen:         2/625 0.3%
# FrameShift:     255/625 40.8%
# Score: 0
#
#
#=======================================

>G2-M
ATGGCGCCTGAGGACCACGAGGGGGCCACGTCTCTGCTGCAGAGTTTCGA
GCGCCGCTTCCTGGCGGCTCGCGCGCTGCCCTCCTTTCCCTGGCAGAGCC
TAGAAGAAAAACTAAAGGACCCCTCGGGTTCTGAGCTGTTGCTGGCTATT
CTGCAGAAGACTGTGAAGCACCCTGTGTGTGTGCAGCACGGACCTTCTGT
GAAGTATGCCCGCTGCTTTCTCTCAAAGCTCATCAAAAAGCCTTCAGGAA
ACTCAGTTACACTCTCTGAGAGCACTGCCATCGTGTCCCATGGCACCACA
GGCTTGGTTACATGGGACGCTGCTCTCTACCTGGCAGAATGGGCCATTGA
GAACCCAGCAGCCTTCACTGACAGATGTACTGTACTGCTGGGAGATGACA
CTGTCACTGGTCAGGGTCCTGAAGATGCTCGAGGACTGC---CAGAGGAA
GAGCGCTCCTGAT-GT----------------------------------
--------------------------------------------------
--------------------------------------------------
-------------------------

>G3-H1
--------------------------------------------------
--------------------------------------------------
--------------------------------------------------
--------------------------------------------------
-----ATGCCCGGTGCTTTCTCTCAGAACTCATCAAAAAGCCCTCGGGAG
GCTCAGTCACACTCTCCAAGAGCACAGCCATCATCTCCCACGGCATCACA
GTCCTGGTCACATGGGATGCCGCCCTCTACCTTGCAGAATGGGCCATCGA
GAACCCAGCAGCCTTCACTGATAGACGTGCTGTATTGCCCAGAAGCCATC
GTGTCGCTGGTCGGGGTCCTGCGGAGGCTGGCTGCCTGCCGGGAGCACCA
GCGGGCTCCTCAATTCTACATGGCCCTTACCGTCTGCAACCCAGAGATGT
GCCAGCTGTTCACCACCGAGCTAGGCTGGACTGGGATCAGATGGGAAGCG
GAAGCTCATCATGACCAGAAACTGTTTCCCTACAGAGAGCACTTGGAGAT
GGCAAAGCTGAACCTCACACTGTAG
#---------------------------------------
#---------------------------------------

#=======================================
#
# Aligned_sequences: 2
# 1: G1-Co
# 2: G3-H2
# Matrix: /home/BLOSUM62.txt
# GapOpen_penalty: -11.0
# GapExtend_penalty: -1.0
# FSopen_penalty: -10.0
# FSextend_penalty: -1.0
# Execution_time: 59.1518800259
#
# Length:         519
# Identity NT:    256/519 49.3%
# Identity AA:    378/1038 36.4%
# Gapopen:        10/519 1.9%
# Gaps:           120/519 23.1%
# FSopen:         6/519 1.2%
# FrameShift:     371/519 71.5%
# Score: 0
#
#
#=======================================

>G1-Co
ATGGCGCAGGAGGAGAGAGCGGATGCCGCGCGCCTGCTGCGGGGTTTCGA
GCGCCGCTTCTTGGCGGCGCGCGCCCTGCGCTCCTTTCCCTGGCAGAGCC
TAGAAGAGAAACTAAGGGACTCGTCAGGCTCCGAGCTGCTGCTGGATATT
TTGCAGAAGCACGAGGCTGTC-CA---CACGGAGCCGTTGGACGAGCTGT
ACCAGGCGCTGGCCGAGGTCCTGACGGCCGAGGACCC---CACCCACTGC
CACCGGAGCTATCTGCTGACGTGCTGTATTGTCCTGAAACGGTCCTCTCC
CTGGTTGGGGTCCTGCGGAAGCTCTCCACCTGCCGGAAGGACCAGCGGGC
TCCTGATGCCTACATTGCCTTCACCATCCGCAACCCGGAGACGTGCCAGC
TGTTCACCACGGAGCTGGGCCAGGCTGGGATCCCGTGGGAAGAGGTGCCT
TGTCATGACCAGAAACTGTTTCCCTACGAAGAGCACTCGGAGATGGCGAT
TCTG--A------------

>G3-H2
-ATGCC--------------------------------------------
----------------------------------------TGGTGCTTTC
TCTCAGAACTCATCAAAAAGTCCTCAGGAGGCTCAGTCACACTCTCC---
------AAGAGCACAGCCATCATCTCCCACGGTACCACAGGCCTGGTCAC
A--TGGGATGCCGCCCTCTACCTTGCAGAATGGGCCATCGAGAACCCGGC
AGCCTTCATTAACA---GACGTGCTGTATTGCCCAGAAGCCATCGTGTCG
CTGGTCGGGGTCCTGCAGAGGCTGGCTGCCTGCCGGGAGCACAAGCGGGC
TCCTGAGGTCTACGTGGCCTTTACCGTCCGCAACCCAGAGACGTGCCAGC
TGTTCACCACCGAGCTAGGCCGGGATGGGATCAGATGGGAAGCGGAAGCT
CATCATGACCAGAAACTGTTTCCCTATGGAGAGCACTTGGAGATGGCAAT
GCTGAACCTCACACTGTAG
#---------------------------------------
#---------------------------------------

#=======================================
#
# Aligned_sequences: 2
# 1: G2-H3
# 2: G3-M
# Matrix: /home/BLOSUM62.txt
# GapOpen_penalty: -11.0
# GapExtend_penalty: -1.0
# FSopen_penalty: -10.0
# FSextend_penalty: -1.0
# Execution_time: 62.2390069962
#
# Length:         625
# Identity NT:    199/625 31.8%
# Identity AA:    336/1250 26.9%
# Gapopen:        4/625 0.6%
# Gaps:           371/625 59.4%
# FSopen:         2/625 0.3%
# FrameShift:     252/625 40.3%
# Score: 0
#
#
#=======================================

>G2-H3
ATGGCGCCCGAGGAGAACGCGGGGACCGAACTCTTGCTGCAGGGTTTTGA
GCGCCGCTTCCTGGCGGTGCGCACACTGCGCTCCTTCCCCTGGCAGAGCT
TAGAGGCAAAGTTAAGAGACTCATCAGATTCTGAGCTGCTGCGGGATATT
TTGCAGAAGACTGTGAGGCATCCTGTGTGTGTGAAGCACCCGCCGTCAGT
CAAGTATGCCTGGTGCTTTCTCTCAGAACTCATCAAAAAGTCCTCAGGAG
GCTCAGTCACACTCTCCAAGAGCACAGCCATCATCTCCCACGGTACCACA
GGCCTGGTCACATGGGATGCCGCCCTCTACCTTGCAGAATGGGCCATCGA
GAACCCGGCAGCCTTCATTAACAGACGTGCTGTATTGCCCAGAAGCCATC
GTGTCGCTGGTCGGGGTCCTGCAGAGGCTGGCTGCCTGCCGGGAGCACAA
GCGGGCTCCT-GA-------------------------------------
--------------------------------------------------
--------------------------------------------------
-------------------------

>G3-M
--------------------------------------------------
--------------------------------------------------
--------------------------------------------------
--------------------------------------------------
-----ATGCCCGCTGCTTTCTCTCAAAGCTCATCAAAAAGCCTTCAGGAA
ACTCAGTTACACTCTCTGAGAGCACTGCCATCGTGTCCCATGGCACCACA
GGCTTGGTTACATGGGACGCTGCTCTCTACCTGGCAGAATGGGCCATTGA
GAACCCAGCAGCCTTCACTGACAGATGTACTGTACTGCTGGGAGATGACA
CTGTCACTGGTCAGGGTCCTGAAGATGCTCGAGGACTGC---CAGAGGAA
GAGCGCTCCTGATGTCTATGTAGCCTATACTATCCGCAGCCAGGACACAG
GCAAGCTGTTCATCGAAGAGCTAGACCGTGCTGGAATCTACTGGGAAGAG
GTGCCCCCTCACACTGGCAAACTGTTCCCTTACGAAGAGCATTCAGCCAT
CGTAATCCTGAAGCTGGTGCTGACC
#---------------------------------------
#---------------------------------------

#=======================================
#
# Aligned_sequences: 2
# 1: G2-Ch
# 2: B2-202
# Matrix: /home/BLOSUM62.txt
# GapOpen_penalty: -11.0
# GapExtend_penalty: -1.0
# FSopen_penalty: -10.0
# FSextend_penalty: -1.0
# Execution_time: 62.8676159382
#
# Length:         625
# Identity NT:    240/625 38.4%
# Identity AA:    450/1250 36.0%
# Gapopen:        3/625 0.5%
# Gaps:           368/625 58.9%
# FSopen:         1/625 0.2%
# FrameShift:     255/625 40.8%
# Score: 0
#
#
#=======================================

>G2-Ch
ATGGCGCCCGAGGAGAACGCGGGGAGCGAACTCTTGCTGCAGAGTTTCAA
GCGCCGCTTCCTGGCGGCGCGCGCCCTGCGCTCCTTCCCCTGGCAGAGCT
TAGAAGCAAAGTTAAGTGACCCATCAGATTCTGAGCTTCTGTGGGATATT
TTGCAGAAGAGACTGAAGCATCCTGTGTGTGTGAAGCACCCGCCGTCAGT
CAAGTATGCCCGGTGCTTTCTCTCAGTACTCATCAAAAAGCCCTCGGGAG
GCTCAGTCACACTCTCCAAGAGCACAGCCATCATCTCCCACGGCATCACA
GTCCTGGTCACATGGGATGCCACCCTCTACCTTGCAGAATGGGCCATCTA
GAACCCAGCAGCCTTCACTGATAGATGTGCTGTATTGCCCAGAAGCCATC
GTGTCGCTGGTCGGGGTCCTGCAGAGGCTGGCTGCCTGCCGGGAGCACCA
GCGGGCTCCT-CA-------------------------------------
--------------------------------------------------
--------------------------------------------------
-------------------------

>B2-202
--------------------------------------------------
--------------------------------------------------
--------------------------------------------------
--------------------------------------------------
-----ATGCCTGGTGCTTTCTCTCAGAACTCATCAAAAAGTCCTCAGGAG
GCTCAGTCACACTCTCCAAGAGCACAGCCATCATCTCCCACGGTACCACA
GGCCTGGTCACATGGGATGCCGCCCTCTACCTTGCAGAATGGGCCATCGA
GAACCCGGCAGCCTTCATTAACAGACGTGCTGTATTGCCCAGAAGCCATC
GTGTCGCTGGTCGGGGTCCTGCAGAGGCTGGCTGCCTGCCGGGAGCACAA
GCGGGCTCCTGAGGTCTACGTGGCCTTTACCGTCCGCAACCCAGAGACAT
GCCAGCTGTTCACCACCGAGCTAGGCCGGGATGGGATCAGATGGGAAGCG
GAAGCTCATCATGACCAGAAACTGTTTCCCTATGGAGAGCACTTGGAGAT
GGCAATGCTGAACCTCACACTGTAG
#---------------------------------------
#---------------------------------------

#=======================================
#
# Aligned_sequences: 2
# 1: G2-Ch
# 2: G3-Ch
# Matrix: /home/BLOSUM62.txt
# GapOpen_penalty: -11.0
# GapExtend_penalty: -1.0
# FSopen_penalty: -10.0
# FSextend_penalty: -1.0
# Execution_time: 63.7944049835
#
# Length:         625
# Identity NT:    257/625 41.1%
# Identity AA:    510/1250 40.8%
# Gapopen:        2/625 0.3%
# Gaps:           368/625 58.9%
# FSopen:         1/625 0.2%
# FrameShift:     257/625 41.1%
# Score: 0
#
#
#=======================================

>G2-Ch
ATGGCGCCCGAGGAGAACGCGGGGAGCGAACTCTTGCTGCAGAGTTTCAA
GCGCCGCTTCCTGGCGGCGCGCGCCCTGCGCTCCTTCCCCTGGCAGAGCT
TAGAAGCAAAGTTAAGTGACCCATCAGATTCTGAGCTTCTGTGGGATATT
TTGCAGAAGAGACTGAAGCATCCTGTGTGTGTGAAGCACCCGCCGTCAGT
CAAGTATGCCCGGTGCTTTCTCTCAGTACTCATCAAAAAGCCCTCGGGAG
GCTCAGTCACACTCTCCAAGAGCACAGCCATCATCTCCCACGGCATCACA
GTCCTGGTCACATGGGATGCCACCCTCTACCTTGCAGAATGGGCCATCTA
GAACCCAGCAGCCTTCACTGATAGATGTGCTGTATTGCCCAGAAGCCATC
GTGTCGCTGGTCGGGGTCCTGCAGAGGCTGGCTGCCTGCCGGGAGCACCA
GCGGGCTCCTCA--------------------------------------
--------------------------------------------------
--------------------------------------------------
-------------------------

>G3-Ch
--------------------------------------------------
--------------------------------------------------
--------------------------------------------------
--------------------------------------------------
-----ATGCCCGGTGCTTTCTCTCAGTACTCATCAAAAAGCCCTCGGGAG
GCTCAGTCACACTCTCCAAGAGCACAGCCATCATCTCCCACGGCATCACA
GTCCTGGTCACATGGGATGCCACCCTCTACCTTGCAGAATGGGCCATCTA
GAACCCAGCAGCCTTCACTGATAGATGTGCTGTATTGCCCAGAAGCCATC
GTGTCGCTGGTCGGGGTCCTGCAGAGGCTGGCTGCCTGCCGGGAGCACCA
GCGGGCTCCTCAAGTCTACATGGCCCTTACCGTCCGCAACCCAGAGACGT
GCCAGCTGTTCACCACCGAGCTAGGCTGGACTGGGATCAGATGGGAAGCG
GAAGCTCATCATGACCAGAAACTGTTTCCCTACAGAGAGCACTTGGAGAT
GGCAATGCTGAACCTCACACTGTAG
#---------------------------------------
#---------------------------------------

#=======================================
#
# Aligned_sequences: 2
# 1: G2-M
# 2: G3-M
# Matrix: /home/BLOSUM62.txt
# GapOpen_penalty: -11.0
# GapExtend_penalty: -1.0
# FSopen_penalty: -10.0
# FSextend_penalty: -1.0
# Execution_time: 66.8800258636
#
# Length:         622
# Identity NT:    255/622 41.0%
# Identity AA:    507/1244 40.8%
# Gapopen:        3/622 0.5%
# Gaps:           365/622 58.7%
# FSopen:         1/622 0.2%
# FrameShift:     255/622 41.0%
# Score: 0
#
#
#=======================================

>G2-M
ATGGCGCCTGAGGACCACGAGGGGGCCACGTCTCTGCTGCAGAGTTTCGA
GCGCCGCTTCCTGGCGGCTCGCGCGCTGCCCTCCTTTCCCTGGCAGAGCC
TAGAAGAAAAACTAAAGGACCCCTCGGGTTCTGAGCTGTTGCTGGCTATT
CTGCAGAAGACTGTGAAGCACCCTGTGTGTGTGCAGCACGGACCTTCTGT
GAAGTATGCCCGCTGCTTTCTCTCAAAGCTCATCAAAAAGCCTTCAGGAA
ACTCAGTTACACTCTCTGAGAGCACTGCCATCGTGTCCCATGGCACCACA
GGCTTGGTTACATGGGACGCTGCTCTCTACCTGGCAGAATGGGCCATTGA
GAACCCAGCAGCCTTCACTGACAGATGTACTGTACTGCTGGGAGATGACA
CTGTCACTGGTCAGGGTCCTGAAGATGCTCGAGGACTGCCAGAGGAAGAG
CGCTCCTGAT-GT-------------------------------------
--------------------------------------------------
--------------------------------------------------
----------------------

>G3-M
--------------------------------------------------
--------------------------------------------------
--------------------------------------------------
--------------------------------------------------
-----ATGCCCGCTGCTTTCTCTCAAAGCTCATCAAAAAGCCTTCAGGAA
ACTCAGTTACACTCTCTGAGAGCACTGCCATCGTGTCCCATGGCACCACA
GGCTTGGTTACATGGGACGCTGCTCTCTACCTGGCAGAATGGGCCATTGA
GAACCCAGCAGCCTTCACTGACAGATGTACTGTACTGCTGGGAGATGACA
CTGTCACTGGTCAGGGTCCTGAAGATGCTCGAGGACTGCCAGAGGAAGAG
CGCTCCTGATGTCTATGTAGCCTATACTATCCGCAGCCAGGACACAGGCA
AGCTGTTCATCGAAGAGCTAGACCGTGCTGGAATCTACTGGGAAGAGGTG
CCCCCTCACACTGGCAAACTGTTCCCTTACGAAGAGCATTCAGCCATCGT
AATCCTGAAGCTGGTGCTGACC
#---------------------------------------
#---------------------------------------

#=======================================
#
# Aligned_sequences: 2
# 1: G2-Co
# 2: G2-M
# Matrix: /home/BLOSUM62.txt
# GapOpen_penalty: -11.0
# GapExtend_penalty: -1.0
# FSopen_penalty: -10.0
# FSextend_penalty: -1.0
# Execution_time: 68.7018239498
#
# Length:         465
# Identity NT:    338/465 72.7%
# Identity AA:    612/930 65.8%
# Gapopen:        1/465 0.2%
# Gaps:           3/465 0.6%
# FSopen:         0/465 0.0%
# FrameShift:     0/465 0.0%
# Score: 0
#
#
#=======================================

>G2-Co
ATGGCGCCTGAGGACCACGAGGGGGCCACGTCTCTGCTGCAGAGTTTCGA
GCGCCGCTTCCTGGCGGCTCGCGCGCTGCCCTCCTTTCCCTGGCAGAGCC
TAGAAGAAAAACTAAAGGACCCCTCGGGTTCTGAGCTGTTGCTGGCTATT
CTGCAGAAGACTGTGAAGCACCCTGTGTGTGTGCAGCACGGACCTTCTGT
GAAGTATGCCCGCTGCTTTCTCTCAAAGCTCATCAAAAAGCCTTCAGGAA
ACTCAGTTACACTCTCTGAGAGCACTGCCATCGTGTCCCATGGCACCACA
GGCTTGGTTACATGGGACGCTGCTCTCTACCTGGCAGAATGGGCCATTGA
GAACCCAGCAGCCTTCACTGACAGATGTACTGTACTGCTGGGAGATGACA
CTGTCACTGGT---CAGGGTCCTGAAGATGCTCGAGGACTGCCAGAGGAA
GAGCGCTCCTGATGT

>G2-M
ATGGCGCAGGAGGAGAGAGCGGATGCCGCGCGCCTGCTGCGGGGTTTCGA
GCGCCGCTTCTTGGCGGCGCGCGCCCTGCGCTCCTTTCCCTGGCAGAGCC
TAGAAGAGAAACTAAGGGACTCGTCAGGCTCCGAGCTGCTGCTGGATATT
TTGCAGAAGACCGTGAAGCACCCTCTGTGCGTGAAGCACCCACCATCAGT
GAAGTATTCCCGGAGCTTTCTCTCTGAGCTCATCAGAAAGCCTTCAGGTG
ACTCGGTCACCCTCTGCGAGAGCACGGCCATCGTGTCTCATGGGACCACA
GGCCTGGTCACGTGGAACGCCGCGCTCTACCTGGCCGAGTGGGCCGTGGA
GAACCCAGCGGTCTTCGCTCACAGTCTAAGCGGTATACCCCCGCGGGCCC
AGCTGGCGGGCGGGAGGGGCCCTGTCCCCACAGGAAGGAAACCAGAAGTC
TGGGGCAGAGTCAGG
#---------------------------------------
#---------------------------------------

#=======================================
#
# Aligned_sequences: 2
# 1: G2-H3
# 2: G2-M
# Matrix: /home/BLOSUM62.txt
# GapOpen_penalty: -11.0
# GapExtend_penalty: -1.0
# FSopen_penalty: -10.0
# FSextend_penalty: -1.0
# Execution_time: 70.7335829735
#
# Length:         465
# Identity NT:    360/465 77.4%
# Identity AA:    642/930 69.0%
# Gapopen:        3/465 0.6%
# Gaps:           6/465 1.3%
# FSopen:         0/465 0.0%
# FrameShift:     0/465 0.0%
# Score: 0
#
#
#=======================================

>G2-H3
ATGGCGCCCGAGGAGAACGCGGGGACCGAACTCTTGCTGCAGGGTTTTGA
GCGCCGCTTCCTGGCGGTGCGCACACTGCGCTCCTTCCCCTGGCAGAGCT
TAGAGGCAAAGTTAAGAGACTCATCAGATTCTGAGCTGCTGCGGGATATT
TTGCAGAAGACTGTGAGGCATCCTGTGTGTGTGAAGCACCCGCCGTCAGT
CAAGTATGCCTGGTGCTTTCTCTCAGAACTCATCAAAAAGTCCTCAGGAG
GCTCAGTCACACTCTCCAAGAGCACAGCCATCATCTCCCACGGTACCACA
GGCCTGGTCACATGGGATGCCGCCCTCTACCTTGCAGAATGGGCCATCGA
GAACCCGGCAGCCTTCATTAACAGACGTGCTGTATTGCCCAGAAGCCATC
GTGTCGCTGGTCGGGGTCCTGCAGAGGCTGGCTGCCTGCCGGGAGCACAA
GCGGGCTCCT-GA--

>G2-M
ATGGCGCCTGAGGACCACGAGGGGGCCACGTCTCTGCTGCAGAGTTTCGA
GCGCCGCTTCCTGGCGGCTCGCGCGCTGCCCTCCTTTCCCTGGCAGAGCC
TAGAAGAAAAACTAAAGGACCCCTCGGGTTCTGAGCTGTTGCTGGCTATT
CTGCAGAAGACTGTGAAGCACCCTGTGTGTGTGCAGCACGGACCTTCTGT
GAAGTATGCCCGCTGCTTTCTCTCAAAGCTCATCAAAAAGCCTTCAGGAA
ACTCAGTTACACTCTCTGAGAGCACTGCCATCGTGTCCCATGGCACCACA
GGCTTGGTTACATGGGACGCTGCTCTCTACCTGGCAGAATGGGCCATTGA
GAACCCAGCAGCCTTCACTGACAGATGTACTGTACTGCTGGGAGATGACA
CTGTCACTGGTCAGGGTCCTGAAGATGCTCGAGGACTGC---CAGAGGAA
GAGCGCTCCTGATGT
#---------------------------------------
#---------------------------------------

#=======================================
#
# Aligned_sequences: 2
# 1: B1-001
# 2: G3-R
# Matrix: /home/BLOSUM62.txt
# GapOpen_penalty: -11.0
# GapExtend_penalty: -1.0
# FSopen_penalty: -10.0
# FSextend_penalty: -1.0
# Execution_time: 75.2864677906
#
# Length:         625
# Identity NT:    203/625 32.5%
# Identity AA:    342/1250 27.4%
# Gapopen:        4/625 0.6%
# Gaps:           371/625 59.4%
# FSopen:         2/625 0.3%
# FrameShift:     252/625 40.3%
# Score: 0
#
#
#=======================================

>B1-001
ATGGCGCCCGAGGAGAACGCGGGGACCGAACTCTTGCTGCAGGGTTTTGA
GCGCCGCTTCCTGGCGGTGCGCACACTGCGCTCCTTCCCCTGGCAGAGCT
TAGAGGCAAAGTTAAGAGACTCATCAGATTCTGAGCTGCTGCGGGATATT
TTGCAGAAGACTGTGAGGCATCCTGTGTGTGTGAAGCACCCGCCGTCAGT
CAAGTATGCCTGGTGCTTTCTCTCAGAACTCATCAAAAAGTCCTCAGGAG
GCTCAGTCACACTCTCCAAGAGCACAGCCATCATCTCCCACGGTACCACA
GGCCTGGTCACATGGGATGCCGCCCTCTACCTTGCAGAATGGGCCATCGA
GAACCCGGCAGCCTTCATTAACAGACGTGCTGTATTGCCCAGAAGCCATC
GTGTCGCTGGTCGGGGTCCTGCAGAGGCTGGCTGCCTGCCGGGAGCACAA
GCGGGCTCCT-GA-------------------------------------
--------------------------------------------------
--------------------------------------------------
-------------------------

>G3-R
--------------------------------------------------
--------------------------------------------------
--------------------------------------------------
--------------------------------------------------
-----ATTCCCGCTGCTTTCTCTCGAAGCTCATCAAAAAGCCTTCAGGAG
ACTCAGTCACACTCTCTGAGAGCACAGCCATCGTGTCCCATGGCACCACA
GGCTTGGTTACATGGGACGCTGCTCTCTACCTGGCAGAATGGGCCATCGA
GAACCCAGCAGCCTTCACTGACAGATGTACTGTACTGCGGGGAAGTGACA
CTGTCACTGGTCAGGGTCCTGAGGATGCTCACTGACTGC---CAGAGGAA
GAAGGCTCCTGACGTCTATGTGGCCTATACGATCCGCAGCCAGGACACGG
GCAAGCTGTTCATCACAGAGCTAGACCGCGCTGGGATACACTGGGAAGAG
GTGGCCCCTCACACTGGCAAACTGTTCCCTTATGAAGAGCATTCGGCCAT
CGTAATCCTGAAGCTCACGCTGACC
#---------------------------------------
#---------------------------------------

#=======================================
#
# Aligned_sequences: 2
# 1: G2-H3
# 2: G3-R
# Matrix: /home/BLOSUM62.txt
# GapOpen_penalty: -11.0
# GapExtend_penalty: -1.0
# FSopen_penalty: -10.0
# FSextend_penalty: -1.0
# Execution_time: 75.8079650402
#
# Length:         625
# Identity NT:    203/625 32.5%
# Identity AA:    342/1250 27.4%
# Gapopen:        4/625 0.6%
# Gaps:           371/625 59.4%
# FSopen:         2/625 0.3%
# FrameShift:     252/625 40.3%
# Score: 0
#
#
#=======================================

>G2-H3
ATGGCGCCCGAGGAGAACGCGGGGACCGAACTCTTGCTGCAGGGTTTTGA
GCGCCGCTTCCTGGCGGTGCGCACACTGCGCTCCTTCCCCTGGCAGAGCT
TAGAGGCAAAGTTAAGAGACTCATCAGATTCTGAGCTGCTGCGGGATATT
TTGCAGAAGACTGTGAGGCATCCTGTGTGTGTGAAGCACCCGCCGTCAGT
CAAGTATGCCTGGTGCTTTCTCTCAGAACTCATCAAAAAGTCCTCAGGAG
GCTCAGTCACACTCTCCAAGAGCACAGCCATCATCTCCCACGGTACCACA
GGCCTGGTCACATGGGATGCCGCCCTCTACCTTGCAGAATGGGCCATCGA
GAACCCGGCAGCCTTCATTAACAGACGTGCTGTATTGCCCAGAAGCCATC
GTGTCGCTGGTCGGGGTCCTGCAGAGGCTGGCTGCCTGCCGGGAGCACAA
GCGGGCTCCT-GA-------------------------------------
--------------------------------------------------
--------------------------------------------------
-------------------------

>G3-R
--------------------------------------------------
--------------------------------------------------
--------------------------------------------------
--------------------------------------------------
-----ATTCCCGCTGCTTTCTCTCGAAGCTCATCAAAAAGCCTTCAGGAG
ACTCAGTCACACTCTCTGAGAGCACAGCCATCGTGTCCCATGGCACCACA
GGCTTGGTTACATGGGACGCTGCTCTCTACCTGGCAGAATGGGCCATCGA
GAACCCAGCAGCCTTCACTGACAGATGTACTGTACTGCGGGGAAGTGACA
CTGTCACTGGTCAGGGTCCTGAGGATGCTCACTGACTGC---CAGAGGAA
GAAGGCTCCTGACGTCTATGTGGCCTATACGATCCGCAGCCAGGACACGG
GCAAGCTGTTCATCACAGAGCTAGACCGCGCTGGGATACACTGGGAAGAG
GTGGCCCCTCACACTGGCAAACTGTTCCCTTATGAAGAGCATTCGGCCAT
CGTAATCCTGAAGCTCACGCTGACC
#---------------------------------------
#---------------------------------------

#=======================================
#
# Aligned_sequences: 2
# 1: G2-Co
# 2: G2-Ch
# Matrix: /home/BLOSUM62.txt
# GapOpen_penalty: -11.0
# GapExtend_penalty: -1.0
# FSopen_penalty: -10.0
# FSextend_penalty: -1.0
# Execution_time: 75.7993471622
#
# Length:         465
# Identity NT:    329/465 70.8%
# Identity AA:    588/930 63.2%
# Gapopen:        1/465 0.2%
# Gaps:           3/465 0.6%
# FSopen:         0/465 0.0%
# FrameShift:     0/465 0.0%
# Score: 0
#
#
#=======================================

>G2-Co
ATGGCGCAGGAGGAGAGAGCGGATGCCGCGCGCCTGCTGCGGGGTTTCGA
GCGCCGCTTCTTGGCGGCGCGCGCCCTGCGCTCCTTTCCCTGGCAGAGCC
TAGAAGAGAAACTAAGGGACTCGTCAGGCTCCGAGCTGCTGCTGGATATT
TTGCAGAAGACCGTGAAGCACCCTCTGTGCGTGAAGCACCCACCATCAGT
GAAGTATTCCCGGAGCTTTCTCTCTGAGCTCATCAGAAAGCCTTCAGGTG
ACTCGGTCACCCTCTGCGAGAGCACGGCCATCGTGTCTCATGGGACCACA
GGCCTGGTCACGTGGAACGCCGCGCTCTACCTGGCCGAGTGGGCCGTGGA
GAACCCAGCGGTCTTCGCTCACAGTCTAAGCGGTATACCCCCGCGGGCCC
AGCTGGCGGGCGGGAGGGGCCCTGTCCCCACAGGAAGGAAACCAGAAGTC
TGGGGCAGAGTCAGG

>G2-Ch
ATGGCGCCCGAGGAGAACGCGGGGAGCGAACTCTTGCTGCAGAGTTTCAA
GCGCCGCTTCCTGGCGGCGCGCGCCCTGCGCTCCTTCCCCTGGCAGAGCT
TAGAAGCAAAGTTAAGTGACCCATCAGATTCTGAGCTTCTGTGGGATATT
TTGCAGAAGAGACTGAAGCATCCTGTGTGTGTGAAGCACCCGCCGTCAGT
CAAGTATGCCCGGTGCTTTCTCTCAGTACTCATCAAAAAGCCCTCGGGAG
GCTCAGTCACACTCTCCAAGAGCACAGCCATCATCTCCCACGGCATCACA
GTCCTGGTCACATGGGATGCCACCCTCTACCTTGCAGAATGGGCCATCTA
GAACCCAGCAGCCTTCACTGATAGATGTGCT---GTATTGCCCAGAAGCC
ATCGTGTCGCTGGTCGGGGTCCTGCAGAGGCTGGCTGCCTGCCGGGAGCA
CCAGCGGGCTCCTCA
#---------------------------------------
#---------------------------------------

#=======================================
#
# Aligned_sequences: 2
# 1: G2-H1
# 2: G3-Co
# Matrix: /home/BLOSUM62.txt
# GapOpen_penalty: -11.0
# GapExtend_penalty: -1.0
# FSopen_penalty: -10.0
# FSextend_penalty: -1.0
# Execution_time: 76.0303092003
#
# Length:         625
# Identity NT:    204/625 32.6%
# Identity AA:    321/1250 25.7%
# Gapopen:        3/625 0.5%
# Gaps:           368/625 58.9%
# FSopen:         1/625 0.2%
# FrameShift:     255/625 40.8%
# Score: 0
#
#
#=======================================

>G2-H1
ATGGCGCCCGAGGAGAACGCGGGGAGCGAACTCTTGCTGCAGAGTTTCAA
GCGCCGCTTCCTGGCAGCGCGCGCCCTGCGCTCCTTCCGCTGGCAGAGCT
TAGAAGCAAAGTTAAGAGACTCATCAGATTCTGAGCTGCTGCGGGATATT
TTGCAGAAGACTGTGAAGCATCCTGTGTGTGTGAAGCACCCGCCGTCAGT
CAAGTATGCCCGGTGCTTTCTCTCAGAACTCATCAAAAAGCCCTCGGGAG
GCTCAGTCACACTCTCCAAGAGCACAGCCATCATCTCCCACGGCATCACA
GTCCTGGTCACATGGGATGCCGCCCTCTACCTTGCAGAATGGGCCATCGA
GAACCCAGCAGCCTTCACTGATAGACGTGCTGTATTGCCCAGAAGCCATC
GTGTCGCTGGTCGGGGTCCTGCGGAGGCTGGCTGCCTGCCGGGAGCACCA
GCGGGCTCCT-CA-------------------------------------
--------------------------------------------------
--------------------------------------------------
-------------------------

>G3-Co
--------------------------------------------------
--------------------------------------------------
--------------------------------------------------
--------------------------------------------------
-----ATTCCCGGAGCTTTCTCTCTGAGCTCATCAGAAAGCCTTCAGGTG
ACTCGGTCACCCTCTGCGAGAGCACGGCCATCGTGTCTCATGGGACCACA
GGCCTGGTCACGTGGAACGCCGCGCTCTACCTGGCCGAGTGGGCCGTGGA
GAACCCAGCGGTCTTCGCTCACAGACGTGCTGTATTGTCCTGAAACGGTC
CTCTCCCTGGTTGGGGTCCTGCGGAAGCTCTCCACCTGCCGGAAGGACCA
GCGGGCTCCTGATGCCTACATTGCCTTCACCATCCGCAACCCGGAGACGT
GCCAGCTGTTCACCACGGAGCTGGGCCAGGCTGGGATCCCGTGGGAAGAG
GTGCCTTGTCATGACCAGAAACTGTTTCCCTACGAAGAGCACTCGGAGAT
GGCGATTCTGAAACTAACGCTGTAG
#---------------------------------------
#---------------------------------------

#=======================================
#
# Aligned_sequences: 2
# 1: G2-H1
# 2: B2-202
# Matrix: /home/BLOSUM62.txt
# GapOpen_penalty: -11.0
# GapExtend_penalty: -1.0
# FSopen_penalty: -10.0
# FSextend_penalty: -1.0
# Execution_time: 76.289785862
#
# Length:         625
# Identity NT:    243/625 38.9%
# Identity AA:    462/1250 37.0%
# Gapopen:        3/625 0.5%
# Gaps:           368/625 58.9%
# FSopen:         1/625 0.2%
# FrameShift:     255/625 40.8%
# Score: 0
#
#
#=======================================

>G2-H1
ATGGCGCCCGAGGAGAACGCGGGGAGCGAACTCTTGCTGCAGAGTTTCAA
GCGCCGCTTCCTGGCAGCGCGCGCCCTGCGCTCCTTCCGCTGGCAGAGCT
TAGAAGCAAAGTTAAGAGACTCATCAGATTCTGAGCTGCTGCGGGATATT
TTGCAGAAGACTGTGAAGCATCCTGTGTGTGTGAAGCACCCGCCGTCAGT
CAAGTATGCCCGGTGCTTTCTCTCAGAACTCATCAAAAAGCCCTCGGGAG
GCTCAGTCACACTCTCCAAGAGCACAGCCATCATCTCCCACGGCATCACA
GTCCTGGTCACATGGGATGCCGCCCTCTACCTTGCAGAATGGGCCATCGA
GAACCCAGCAGCCTTCACTGATAGACGTGCTGTATTGCCCAGAAGCCATC
GTGTCGCTGGTCGGGGTCCTGCGGAGGCTGGCTGCCTGCCGGGAGCACCA
GCGGGCTCCT-CA-------------------------------------
--------------------------------------------------
--------------------------------------------------
-------------------------

>B2-202
--------------------------------------------------
--------------------------------------------------
--------------------------------------------------
--------------------------------------------------
-----ATGCCTGGTGCTTTCTCTCAGAACTCATCAAAAAGTCCTCAGGAG
GCTCAGTCACACTCTCCAAGAGCACAGCCATCATCTCCCACGGTACCACA
GGCCTGGTCACATGGGATGCCGCCCTCTACCTTGCAGAATGGGCCATCGA
GAACCCGGCAGCCTTCATTAACAGACGTGCTGTATTGCCCAGAAGCCATC
GTGTCGCTGGTCGGGGTCCTGCAGAGGCTGGCTGCCTGCCGGGAGCACAA
GCGGGCTCCTGAGGTCTACGTGGCCTTTACCGTCCGCAACCCAGAGACAT
GCCAGCTGTTCACCACCGAGCTAGGCCGGGATGGGATCAGATGGGAAGCG
GAAGCTCATCATGACCAGAAACTGTTTCCCTATGGAGAGCACTTGGAGAT
GGCAATGCTGAACCTCACACTGTAG
#---------------------------------------
#---------------------------------------

#=======================================
#
# Aligned_sequences: 2
# 1: G2-M
# 2: G3-Ch
# Matrix: /home/BLOSUM62.txt
# GapOpen_penalty: -11.0
# GapExtend_penalty: -1.0
# FSopen_penalty: -10.0
# FSextend_penalty: -1.0
# Execution_time: 76.2351679802
#
# Length:         625
# Identity NT:    199/625 31.8%
# Identity AA:    330/1250 26.4%
# Gapopen:        4/625 0.6%
# Gaps:           368/625 58.9%
# FSopen:         2/625 0.3%
# FrameShift:     255/625 40.8%
# Score: 0
#
#
#=======================================

>G2-M
ATGGCGCCTGAGGACCACGAGGGGGCCACGTCTCTGCTGCAGAGTTTCGA
GCGCCGCTTCCTGGCGGCTCGCGCGCTGCCCTCCTTTCCCTGGCAGAGCC
TAGAAGAAAAACTAAAGGACCCCTCGGGTTCTGAGCTGTTGCTGGCTATT
CTGCAGAAGACTGTGAAGCACCCTGTGTGTGTGCAGCACGGACCTTCTGT
GAAGTATGCCCGCTGCTTTCTCTCAAAGCTCATCAAAAAGCCTTCAGGAA
ACTCAGTTACACTCTCTGAGAGCACTGCCATCGTGTCCCATGGCACCACA
GGCTTGGTTACATGGGACGCTGCTCTCTACCTGGCAGAATGGGCCATTGA
GAACCCAGCAGCCTTCACTGACAGATGTACTGTACTGCTGGGAGATGACA
CTGTCACTGGTCAGGGTCCTGAAGATGCTCGAGGACTGC---CAGAGGAA
GAGCGCTCCTGAT-GT----------------------------------
--------------------------------------------------
--------------------------------------------------
-------------------------

>G3-Ch
--------------------------------------------------
--------------------------------------------------
--------------------------------------------------
--------------------------------------------------
-----ATGCCCGGTGCTTTCTCTCAGTACTCATCAAAAAGCCCTCGGGAG
GCTCAGTCACACTCTCCAAGAGCACAGCCATCATCTCCCACGGCATCACA
GTCCTGGTCACATGGGATGCCACCCTCTACCTTGCAGAATGGGCCATCTA
GAACCCAGCAGCCTTCACTGATAGATGTGCTGTATTGCCCAGAAGCCATC
GTGTCGCTGGTCGGGGTCCTGCAGAGGCTGGCTGCCTGCCGGGAGCACCA
GCGGGCTCCTCAAGTCTACATGGCCCTTACCGTCCGCAACCCAGAGACGT
GCCAGCTGTTCACCACCGAGCTAGGCTGGACTGGGATCAGATGGGAAGCG
GAAGCTCATCATGACCAGAAACTGTTTCCCTACAGAGAGCACTTGGAGAT
GGCAATGCTGAACCTCACACTGTAG
#---------------------------------------
#---------------------------------------

#=======================================
#
# Aligned_sequences: 2
# 1: G2-Co
# 2: G3-Ch
# Matrix: /home/BLOSUM62.txt
# GapOpen_penalty: -11.0
# GapExtend_penalty: -1.0
# FSopen_penalty: -10.0
# FSextend_penalty: -1.0
# Execution_time: 76.4634451866
#
# Length:         628
# Identity NT:    173/628 27.5%
# Identity AA:    264/1256 21.0%
# Gapopen:        8/628 1.3%
# Gaps:           371/628 59.1%
# FSopen:         4/628 0.6%
# FrameShift:     221/628 35.2%
# Score: 0
#
#
#=======================================

>G2-Co
ATGGCGCAGGAGGAGAGAGCGGATGCCGCGCGCCTGCTGCGGGGTTTCGA
GCGCCGCTTCTTGGCGGCGCGCGCCCTGCGCTCCTTTCCCTGGCAGAGCC
TAGAAGAGAAACTAAGGGACTCGTCAGGCTCCGAGCTGCTGCTGGATATT
TTGCAGAAGACCGTGAAGCACCCTCTGTGCGTGAAGCACCCACCATCAGT
GAAGTATTCCCGGAGCTTTCTCTCTGAGCTCATCAGAAAGCCTTCAGGTG
ACTCGGTCACCCTCTGCGAGAGCACGGCCATCGTGTCTCATGGGACCACA
GGCCTGGTCACGTGGAACGCCGCGCTCTACCTGGCCGAGTGGGCCGTGGA
GAACCCAGCGGTCTTCGCTCACAGTCTAAGCGGTATACCCCCGCGGGCCC
AGCTGGCGGGCGGGAGGGGCCCTGTC------------------------
CCCACAGGA----------------------------AGGAAACCAGAAG
TC---------------------------TGGGGCAGAGTCAGG------
--------------------------------------------------
----------------------------

>G3-Ch
ATG-----------------------------------------------
--------------------------------------------------
--------------------------------------------------
---------------------CCC-GGTGC--------------------
----------------TTTCTCTCAGTACTCATCAAAAAGCCCTCGGGAG
GCTCAGTCACACTCTCCAAGAGCACAGCCATCATCTCCCACGGCATCACA
GTCCTGGTCACATGGGATGCCACCCTCTACCTTGCAGAATGGGCCATCTA
GAACCCAGCAGCCTTCACTGATAGATGTGCT---GTATTGCCCAGAAGCC
ATCGTGTCGCTGGTCGGGGTCCTGCAGAGGCTGGCTGCCTGCCGGGAGCA
CCAGCGGGCTCCTCAAGTCTACATGGCCCTTACCGTCCGCAACCCAGAGA
CGTGCCAGCTGTTCACCACCGAGCTAGGCTGGACTGGGATCAGATGGGAA
GCGGAAGCTCATCATGACCAGAAACTGTTTCCCTACAGAGAGCACTTGGA
GATGGCAATGCTGAACCTCACACTGTAG
#---------------------------------------
#---------------------------------------

#=======================================
#
# Aligned_sequences: 2
# 1: G2-H3
# 2: G3-Co
# Matrix: /home/BLOSUM62.txt
# GapOpen_penalty: -11.0
# GapExtend_penalty: -1.0
# FSopen_penalty: -10.0
# FSextend_penalty: -1.0
# Execution_time: 77.1027891636
#
# Length:         625
# Identity NT:    197/625 31.5%
# Identity AA:    315/1250 25.2%
# Gapopen:        5/625 0.8%
# Gaps:           368/625 58.9%
# FSopen:         3/625 0.5%
# FrameShift:     255/625 40.8%
# Score: 0
#
#
#=======================================

>G2-H3
ATGGCGCCCGAGGAGAACGCGGGGACCGAACTCTTGCTGCAGGGTTTTGA
GCGCCGCTTCCTGGCGGTGCGCACACTGCGCTCCTTCCCCTGGCAGAGCT
TAGAGGCAAAGTTAAGAGACTCATCAGATTCTGAGCTGCTGCGGGATATT
TTGCAGAAGACTGTGAGGCATCCTGTGTGTGTGAAGCACCCGCCGTCAGT
CAAGTATGCCTGGTGCTTTCTCTCAGAACTCATCAAAAAGTCCTCAGGAG
GCTCAGTCACACTCTCCAAGAGCACAGCCATCATCTCCCACGGTACCACA
GGCCTGGTCACATGGGATGCCGCCCTCTACCTTGCAGAATGGGCCATCGA
GAACCCGGCAGCCTTCATTAACAGACGTGCTGTATTGCCCAGAAGCCATC
GTGTCGCTGGTCGGGGTCCTGCAGAGGCTGGCTGCCTGCCGGGAGCACAA
GCGGGCTCCT-GA-------------------------------------
--------------------------------------------------
--------------------------------------------------
-------------------------

>G3-Co
-ATTCC--------------------------------------------
----------------------------CGGAGCTTT-------------
--------------------------------------------------
--------------------------------------------------
-------------------CTCTCTGAGCTCATCAGAAAGCCTTCAGGTG
ACTCGGTCACCCTCTGCGAGAGCACGGCCATCGTGTCTCATGGGACCACA
GGCCTGGTCACGTGGAACGCCGCGCTCTACCTGGCCGAGTGGGCCGTGGA
GAACCCAGCGGTCTTCGCTCACAGACGTGCTGTATTGTCCTGAAACGGTC
CTCTCCCTGGTTGGGGTCCTGCGGAAGCTCTCCACCTGCCGGAAGGACCA
GCGGGCTCCTGATGCCTACATTGCCTTCACCATCCGCAACCCGGAGACGT
GCCAGCTGTTCACCACGGAGCTGGGCCAGGCTGGGATCCCGTGGGAAGAG
GTGCCTTGTCATGACCAGAAACTGTTTCCCTACGAAGAGCACTCGGAGAT
GGCGATTCTGAAACTAACGCTGTAG
#---------------------------------------
#---------------------------------------

#=======================================
#
# Aligned_sequences: 2
# 1: G2-H1
# 2: G3-R
# Matrix: /home/BLOSUM62.txt
# GapOpen_penalty: -11.0
# GapExtend_penalty: -1.0
# FSopen_penalty: -10.0
# FSextend_penalty: -1.0
# Execution_time: 77.1521880627
#
# Length:         625
# Identity NT:    205/625 32.8%
# Identity AA:    342/1250 27.4%
# Gapopen:        4/625 0.6%
# Gaps:           371/625 59.4%
# FSopen:         2/625 0.3%
# FrameShift:     252/625 40.3%
# Score: 0
#
#
#=======================================

>G2-H1
ATGGCGCCCGAGGAGAACGCGGGGAGCGAACTCTTGCTGCAGAGTTTCAA
GCGCCGCTTCCTGGCAGCGCGCGCCCTGCGCTCCTTCCGCTGGCAGAGCT
TAGAAGCAAAGTTAAGAGACTCATCAGATTCTGAGCTGCTGCGGGATATT
TTGCAGAAGACTGTGAAGCATCCTGTGTGTGTGAAGCACCCGCCGTCAGT
CAAGTATGCCCGGTGCTTTCTCTCAGAACTCATCAAAAAGCCCTCGGGAG
GCTCAGTCACACTCTCCAAGAGCACAGCCATCATCTCCCACGGCATCACA
GTCCTGGTCACATGGGATGCCGCCCTCTACCTTGCAGAATGGGCCATCGA
GAACCCAGCAGCCTTCACTGATAGACGTGCTGTATTGCCCAGAAGCCATC
GTGTCGCTGGTCGGGGTCCTGCGGAGGCTGGCTGCCTGCCGGGAGCACCA
GCGGGCTCCT-CA-------------------------------------
--------------------------------------------------
--------------------------------------------------
-------------------------

>G3-R
--------------------------------------------------
--------------------------------------------------
--------------------------------------------------
--------------------------------------------------
-----ATTCCCGCTGCTTTCTCTCGAAGCTCATCAAAAAGCCTTCAGGAG
ACTCAGTCACACTCTCTGAGAGCACAGCCATCGTGTCCCATGGCACCACA
GGCTTGGTTACATGGGACGCTGCTCTCTACCTGGCAGAATGGGCCATCGA
GAACCCAGCAGCCTTCACTGACAGATGTACTGTACTGCGGGGAAGTGACA
CTGTCACTGGTCAGGGTCCTGAGGATGCTCACTGACTGC---CAGAGGAA
GAAGGCTCCTGACGTCTATGTGGCCTATACGATCCGCAGCCAGGACACGG
GCAAGCTGTTCATCACAGAGCTAGACCGCGCTGGGATACACTGGGAAGAG
GTGGCCCCTCACACTGGCAAACTGTTCCCTTATGAAGAGCATTCGGCCAT
CGTAATCCTGAAGCTCACGCTGACC
#---------------------------------------
#---------------------------------------

#=======================================
#
# Aligned_sequences: 2
# 1: B1-001
# 2: G2-Ch
# Matrix: /home/BLOSUM62.txt
# GapOpen_penalty: -11.0
# GapExtend_penalty: -1.0
# FSopen_penalty: -10.0
# FSextend_penalty: -1.0
# Execution_time: 77.3144719601
#
# Length:         462
# Identity NT:    430/462 93.1%
# Identity AA:    786/924 85.1%
# Gapopen:        0/462 0.0%
# Gaps:           0/462 0.0%
# FSopen:         0/462 0.0%
# FrameShift:     0/462 0.0%
# Score: 0
#
#
#=======================================

>B1-001
ATGGCGCCCGAGGAGAACGCGGGGACCGAACTCTTGCTGCAGGGTTTTGA
GCGCCGCTTCCTGGCGGTGCGCACACTGCGCTCCTTCCCCTGGCAGAGCT
TAGAGGCAAAGTTAAGAGACTCATCAGATTCTGAGCTGCTGCGGGATATT
TTGCAGAAGACTGTGAGGCATCCTGTGTGTGTGAAGCACCCGCCGTCAGT
CAAGTATGCCTGGTGCTTTCTCTCAGAACTCATCAAAAAGTCCTCAGGAG
GCTCAGTCACACTCTCCAAGAGCACAGCCATCATCTCCCACGGTACCACA
GGCCTGGTCACATGGGATGCCGCCCTCTACCTTGCAGAATGGGCCATCGA
GAACCCGGCAGCCTTCATTAACAGACGTGCTGTATTGCCCAGAAGCCATC
GTGTCGCTGGTCGGGGTCCTGCAGAGGCTGGCTGCCTGCCGGGAGCACAA
GCGGGCTCCTGA

>G2-Ch
ATGGCGCCCGAGGAGAACGCGGGGAGCGAACTCTTGCTGCAGAGTTTCAA
GCGCCGCTTCCTGGCGGCGCGCGCCCTGCGCTCCTTCCCCTGGCAGAGCT
TAGAAGCAAAGTTAAGTGACCCATCAGATTCTGAGCTTCTGTGGGATATT
TTGCAGAAGAGACTGAAGCATCCTGTGTGTGTGAAGCACCCGCCGTCAGT
CAAGTATGCCCGGTGCTTTCTCTCAGTACTCATCAAAAAGCCCTCGGGAG
GCTCAGTCACACTCTCCAAGAGCACAGCCATCATCTCCCACGGCATCACA
GTCCTGGTCACATGGGATGCCACCCTCTACCTTGCAGAATGGGCCATCTA
GAACCCAGCAGCCTTCACTGATAGATGTGCTGTATTGCCCAGAAGCCATC
GTGTCGCTGGTCGGGGTCCTGCAGAGGCTGGCTGCCTGCCGGGAGCACCA
GCGGGCTCCTCA
#---------------------------------------
#---------------------------------------

#=======================================
#
# Aligned_sequences: 2
# 1: G2-Co
# 2: B2-202
# Matrix: /home/BLOSUM62.txt
# GapOpen_penalty: -11.0
# GapExtend_penalty: -1.0
# FSopen_penalty: -10.0
# FSextend_penalty: -1.0
# Execution_time: 77.1499769688
#
# Length:         628
# Identity NT:    179/628 28.5%
# Identity AA:    294/1256 23.4%
# Gapopen:        8/628 1.3%
# Gaps:           371/628 59.1%
# FSopen:         3/628 0.5%
# FrameShift:     221/628 35.2%
# Score: 0
#
#
#=======================================

>G2-Co
ATGGCGCAGGAGGAGAGAGCGGATGCCGCGCGCCTGCTGCGGGGTTTCGA
GCGCCGCTTCTTGGCGGCGCGCGCCCTGCGCTCCTTTCCCTGGCAGAGCC
TAGAAGAGAAACTAAGGGACTCGTCAGGCTCCGAGCTGCTGCTGGATATT
TTGCAGAAGACCGTGAAGCACCCTCTGTGCGTGAAGCACCCACCATCAGT
GAAGTATTCCCGGAGCTTTCTCTCTGAGCTCATCAGAAAGCCTTCAGGTG
ACTCGGTCACCCTCTGCGAGAGCACGGCCATCGTGTCTCATGGGACCACA
GGCCTGGTCACGTGGAACGCCGCGCTCTACCTGGCCGAGTGGGCCGTGGA
GAACCCAGCGGTCTTCGCTCACAGTCTAAGCGGTATACCCCCGCGGGCCC
AGCTGGCGGGCGGGAGGGGCCCTGTCCCCACAGGA---------------
----AGGAAACCAGAAGTCTGG----------------------------
--------------------------GGCAGA------GTCAGG------
--------------------------------------------------
----------------------------

>B2-202
ATG-----------------------------------------------
--------------------------------------------------
--------------------------------------------------
---------------------CCT-GGTGC--------------------
----------------TTTCTCTCAGAACTCATCAAAAAGTCCTCAGGAG
GCTCAGTCACACTCTCCAAGAGCACAGCCATCATCTCCCACGGTACCACA
GGCCTGGTCACATGGGATGCCGCCCTCTACCTTGCAGAATGGGCCATCGA
GAACCCGGCAGCCTTCATTAACAGACGTGCT---GTATTGCCCAGAAGCC
ATCGTGTCGCTGGTCGGGGTCCTGCAGAGGCTGGCTGCCTGCCGGGAGCA
CAAGCGGGCTCCTGAGGTCTACGTGGCCTTTACCGTCCGCAACCCAGAGA
CATGCCAGCTGTTCACCACCGAGCTAGGCCGGGATGGGATCAGATGGGAA
GCGGAAGCTCATCATGACCAGAAACTGTTTCCCTATGGAGAGCACTTGGA
GATGGCAATGCTGAACCTCACACTGTAG
#---------------------------------------
#---------------------------------------

#=======================================
#
# Aligned_sequences: 2
# 1: G2-Ch
# 2: G3-H1
# Matrix: /home/BLOSUM62.txt
# GapOpen_penalty: -11.0
# GapExtend_penalty: -1.0
# FSopen_penalty: -10.0
# FSextend_penalty: -1.0
# Execution_time: 77.3419749737
#
# Length:         625
# Identity NT:    251/625 40.2%
# Identity AA:    489/1250 39.1%
# Gapopen:        3/625 0.5%
# Gaps:           368/625 58.9%
# FSopen:         1/625 0.2%
# FrameShift:     255/625 40.8%
# Score: 0
#
#
#=======================================

>G2-Ch
ATGGCGCCCGAGGAGAACGCGGGGAGCGAACTCTTGCTGCAGAGTTTCAA
GCGCCGCTTCCTGGCGGCGCGCGCCCTGCGCTCCTTCCCCTGGCAGAGCT
TAGAAGCAAAGTTAAGTGACCCATCAGATTCTGAGCTTCTGTGGGATATT
TTGCAGAAGAGACTGAAGCATCCTGTGTGTGTGAAGCACCCGCCGTCAGT
CAAGTATGCCCGGTGCTTTCTCTCAGTACTCATCAAAAAGCCCTCGGGAG
GCTCAGTCACACTCTCCAAGAGCACAGCCATCATCTCCCACGGCATCACA
GTCCTGGTCACATGGGATGCCACCCTCTACCTTGCAGAATGGGCCATCTA
GAACCCAGCAGCCTTCACTGATAGATGTGCTGTATTGCCCAGAAGCCATC
GTGTCGCTGGTCGGGGTCCTGCAGAGGCTGGCTGCCTGCCGGGAGCACCA
GCGGGCTCCT-CA-------------------------------------
--------------------------------------------------
--------------------------------------------------
-------------------------

>G3-H1
--------------------------------------------------
--------------------------------------------------
--------------------------------------------------
--------------------------------------------------
-----ATGCCCGGTGCTTTCTCTCAGAACTCATCAAAAAGCCCTCGGGAG
GCTCAGTCACACTCTCCAAGAGCACAGCCATCATCTCCCACGGCATCACA
GTCCTGGTCACATGGGATGCCGCCCTCTACCTTGCAGAATGGGCCATCGA
GAACCCAGCAGCCTTCACTGATAGACGTGCTGTATTGCCCAGAAGCCATC
GTGTCGCTGGTCGGGGTCCTGCGGAGGCTGGCTGCCTGCCGGGAGCACCA
GCGGGCTCCTCAATTCTACATGGCCCTTACCGTCTGCAACCCAGAGATGT
GCCAGCTGTTCACCACCGAGCTAGGCTGGACTGGGATCAGATGGGAAGCG
GAAGCTCATCATGACCAGAAACTGTTTCCCTACAGAGAGCACTTGGAGAT
GGCAAAGCTGAACCTCACACTGTAG
#---------------------------------------
#---------------------------------------

#=======================================
#
# Aligned_sequences: 2
# 1: G1-Ch
# 2: G3-H2
# Matrix: /home/BLOSUM62.txt
# GapOpen_penalty: -11.0
# GapExtend_penalty: -1.0
# FSopen_penalty: -10.0
# FSextend_penalty: -1.0
# Execution_time: 77.7418210506
#
# Length:         513
# Identity NT:    282/513 55.0%
# Identity AA:    537/1026 52.3%
# Gapopen:        11/513 2.1%
# Gaps:           108/513 21.1%
# FSopen:         1/513 0.2%
# FrameShift:     235/513 45.8%
# Score: 0
#
#
#=======================================

>G1-Ch
ATGGCGCCCGAGGAGAACGCGGGGAGCGAACTCTTGCTGCAGAGTTTCAA
GCGCCGCTTCCTGGCGGCGCGCGCCCTGCGCTCCTTCCCCTGGCAGAGCT
TAGAAGCAAAGTTAAGTGACCCATCAGATTCTGAGCTTCTGTGGGATATT
TTGCAGAAGCACGAGGCTGTCCACACAGAGCCTTTGGACGAGCTGTACAA
GGCGTTGGCGGAGACCCTGATGGCCAAGGAGTCCACCCAGGGCCACCGGA
GCTATTTGCTGATGTGCTGTATTGCCCAGAAGCCATCGTGTCGCTGGTCG
GGGTCCTGCAGAGGCTGGCTGCCTGCCGGGAGCACCAGCGGGCTCCTCAA
GTCTACATGGCCCTTACCGTCCGCAACCCAGAGACGTGCCAGCTGTTCAC
CACCGAGCTATGCTGGACTGGGATCAGATGGGAAGCGGAAGCTCATCATG
ACCAGAAACTGTTTCCCTACAGAGAGCACTTGGAGATGGCAATGCTGA--
-------------

>G3-H2
ATG---CCT------GGTGCTTTCTCTCAG---------AACTCATCAAA
A------------AGTCCTCAGGAGGCTCAGTCA---------CACTCTC
CAAGAGCACAGCCATCATCTCCCACGGTACCACAGGCC---TGGTCA---
---------------------CATGGGATGCCG-----------------
-------CCCTCTACCTTGCAGAATGGGCCATCGAGAACCCGGCAGCCTT
CATTAACA--GACGTGCTGTATTGCCCAGAAGCCATCGTGTCGCTGGTCG
GGGTCCTGCAGAGGCTGGCTGCCTGCCGGGAGCACAAGCGGGCTCCTGAG
GTCTACGTGGCCTTTACCGTCCGCAACCCAGAGACGTGCCAGCTGTTCAC
CACCGAGCTAGGCCGGGATGGGATCAGATGGGAAGCGGAAGCTCATCATG
ACCAGAAACTGTTTCCCTATGGAGAGCACTTGGAGATGGCAATGC-TGAA
CCTCACACTGTAG
#---------------------------------------
#---------------------------------------

#=======================================
#
# Aligned_sequences: 2
# 1: B1-001
# 2: G2-M
# Matrix: /home/BLOSUM62.txt
# GapOpen_penalty: -11.0
# GapExtend_penalty: -1.0
# FSopen_penalty: -10.0
# FSextend_penalty: -1.0
# Execution_time: 77.7935700417
#
# Length:         465
# Identity NT:    360/465 77.4%
# Identity AA:    642/930 69.0%
# Gapopen:        3/465 0.6%
# Gaps:           6/465 1.3%
# FSopen:         0/465 0.0%
# FrameShift:     0/465 0.0%
# Score: 0
#
#
#=======================================

>B1-001
ATGGCGCCCGAGGAGAACGCGGGGACCGAACTCTTGCTGCAGGGTTTTGA
GCGCCGCTTCCTGGCGGTGCGCACACTGCGCTCCTTCCCCTGGCAGAGCT
TAGAGGCAAAGTTAAGAGACTCATCAGATTCTGAGCTGCTGCGGGATATT
TTGCAGAAGACTGTGAGGCATCCTGTGTGTGTGAAGCACCCGCCGTCAGT
CAAGTATGCCTGGTGCTTTCTCTCAGAACTCATCAAAAAGTCCTCAGGAG
GCTCAGTCACACTCTCCAAGAGCACAGCCATCATCTCCCACGGTACCACA
GGCCTGGTCACATGGGATGCCGCCCTCTACCTTGCAGAATGGGCCATCGA
GAACCCGGCAGCCTTCATTAACAGACGTGCTGTATTGCCCAGAAGCCATC
GTGTCGCTGGTCGGGGTCCTGCAGAGGCTGGCTGCCTGCCGGGAGCACAA
GCGGGCTCCT-GA--

>G2-M
ATGGCGCCTGAGGACCACGAGGGGGCCACGTCTCTGCTGCAGAGTTTCGA
GCGCCGCTTCCTGGCGGCTCGCGCGCTGCCCTCCTTTCCCTGGCAGAGCC
TAGAAGAAAAACTAAAGGACCCCTCGGGTTCTGAGCTGTTGCTGGCTATT
CTGCAGAAGACTGTGAAGCACCCTGTGTGTGTGCAGCACGGACCTTCTGT
GAAGTATGCCCGCTGCTTTCTCTCAAAGCTCATCAAAAAGCCTTCAGGAA
ACTCAGTTACACTCTCTGAGAGCACTGCCATCGTGTCCCATGGCACCACA
GGCTTGGTTACATGGGACGCTGCTCTCTACCTGGCAGAATGGGCCATTGA
GAACCCAGCAGCCTTCACTGACAGATGTACTGTACTGCTGGGAGATGACA
CTGTCACTGGTCAGGGTCCTGAAGATGCTCGAGGACTGC---CAGAGGAA
GAGCGCTCCTGATGT
#---------------------------------------
#---------------------------------------

#=======================================
#
# Aligned_sequences: 2
# 1: C1-002
# 2: G3-Co
# Matrix: /home/BLOSUM62.txt
# GapOpen_penalty: -11.0
# GapExtend_penalty: -1.0
# FSopen_penalty: -10.0
# FSextend_penalty: -1.0
# Execution_time: 78.0143210888
#
# Length:         515
# Identity NT:    258/515 50.1%
# Identity AA:    456/1030 44.3%
# Gapopen:        14/515 2.7%
# Gaps:           112/515 21.7%
# FSopen:         6/515 1.2%
# FrameShift:     299/515 58.1%
# Score: 0
#
#
#=======================================

>C1-002
ATGGCGCCCGAGGAGAACGCGGGGAGCGAACTCTTGCTGCAGAGTTTCAA
GCGCCGCTTCCTGGCAGCGCGCGCCCTGCGCTCCTTCCGCTGGCAGAGCT
TAGAAGCAAAGTTAAGAGACTCATCAGATTCTGAGCTGCTG-CGGGATAT
TTTGCAGAAGCACGAGGCTGTCCACACAGAGCC-TTTGGATGAGCTGTAC
GAGGTGCTGGTGGAGACCCTGATGGCCAAGGAGTCCACCCAGGGCCACCG
GAGCTATTTG-CTGACGTGCTGTATTGCCCAGAAGCCATCGTGTCGCTGG
TCGGGGTCCTGCGGAGGCTGGCTGCCTGCCGGGAGCACCAGCGGGCTCCT
CAATTCTACATGGCCCTTACCGTCTGCAACCCAGAGATGTGCCAGCTGTT
CACCACCGAGCTATGCTGGACTGGGATCAGATGGGAAGCGGAAGCTCATC
ATGACCAGAAACTGTTTCCCTACAGAGAGCACTTGGAGATGGCA------
------AAGCTG--A

>G3-Co
ATT---CCC------------GGAGCTTTCTCTCTGAGCTCATCA-----
-------------------GAAAGCCTTCAGGTGACTCGG------TCAC
CCTCTGCGAGAGCACGGCCATCGTGT------------CTCATGGGACCA
CAGGCCTGGTCACGTGGAACGCCG---CGCTCTACCTGGCCGAGTGGGCC
G---------TGGAGA--------------------ACCCAG------CG
GTCTTCGCTCACAGACGTGCTGTATTGTCCTGAAACGGTCCTCTCCCTGG
TTGGGGTCCTGCGGAAGCTCTCCACCTGCCGGAAGGACCAGCGGGCTCCT
GATGCCTACATTGCCTTCACCATCCGCAACCCGGAGACGTGCCAGCTGTT
CACCACGGAGCTGGGCCAGGCTGGGATCCCGTGGGAAGAGGTGCCTTGTC
ATGACCAGAAACTGTTTCCCTACGAAGAGCACTCGGAGATGGCGATTCTG
AAACTAACGCTGTAG
#---------------------------------------
#---------------------------------------

#=======================================
#
# Aligned_sequences: 2
# 1: G2-Ch
# 2: G3-R
# Matrix: /home/BLOSUM62.txt
# GapOpen_penalty: -11.0
# GapExtend_penalty: -1.0
# FSopen_penalty: -10.0
# FSextend_penalty: -1.0
# Execution_time: 77.851238966
#
# Length:         625
# Identity NT:    202/625 32.3%
# Identity AA:    336/1250 26.9%
# Gapopen:        4/625 0.6%
# Gaps:           371/625 59.4%
# FSopen:         2/625 0.3%
# FrameShift:     252/625 40.3%
# Score: 0
#
#
#=======================================

>G2-Ch
ATGGCGCCCGAGGAGAACGCGGGGAGCGAACTCTTGCTGCAGAGTTTCAA
GCGCCGCTTCCTGGCGGCGCGCGCCCTGCGCTCCTTCCCCTGGCAGAGCT
TAGAAGCAAAGTTAAGTGACCCATCAGATTCTGAGCTTCTGTGGGATATT
TTGCAGAAGAGACTGAAGCATCCTGTGTGTGTGAAGCACCCGCCGTCAGT
CAAGTATGCCCGGTGCTTTCTCTCAGTACTCATCAAAAAGCCCTCGGGAG
GCTCAGTCACACTCTCCAAGAGCACAGCCATCATCTCCCACGGCATCACA
GTCCTGGTCACATGGGATGCCACCCTCTACCTTGCAGAATGGGCCATCTA
GAACCCAGCAGCCTTCACTGATAGATGTGCTGTATTGCCCAGAAGCCATC
GTGTCGCTGGTCGGGGTCCTGCAGAGGCTGGCTGCCTGCCGGGAGCACCA
GCGGGCTCCT-CA-------------------------------------
--------------------------------------------------
--------------------------------------------------
-------------------------

>G3-R
--------------------------------------------------
--------------------------------------------------
--------------------------------------------------
--------------------------------------------------
-----ATTCCCGCTGCTTTCTCTCGAAGCTCATCAAAAAGCCTTCAGGAG
ACTCAGTCACACTCTCTGAGAGCACAGCCATCGTGTCCCATGGCACCACA
GGCTTGGTTACATGGGACGCTGCTCTCTACCTGGCAGAATGGGCCATCGA
GAACCCAGCAGCCTTCACTGACAGATGTACTGTACTGCGGGGAAGTGACA
CTGTCACTGGTCAGGGTCCTGAGGATGCTCACTGACTGC---CAGAGGAA
GAAGGCTCCTGACGTCTATGTGGCCTATACGATCCGCAGCCAGGACACGG
GCAAGCTGTTCATCACAGAGCTAGACCGCGCTGGGATACACTGGGAAGAG
GTGGCCCCTCACACTGGCAAACTGTTCCCTTATGAAGAGCATTCGGCCAT
CGTAATCCTGAAGCTCACGCTGACC
#---------------------------------------
#---------------------------------------

#=======================================
#
# Aligned_sequences: 2
# 1: G2-M
# 2: B2-202
# Matrix: /home/BLOSUM62.txt
# GapOpen_penalty: -11.0
# GapExtend_penalty: -1.0
# FSopen_penalty: -10.0
# FSextend_penalty: -1.0
# Execution_time: 77.9756979942
#
# Length:         625
# Identity NT:    200/625 32.0%
# Identity AA:    336/1250 26.9%
# Gapopen:        6/625 1.0%
# Gaps:           368/625 58.9%
# FSopen:         4/625 0.6%
# FrameShift:     255/625 40.8%
# Score: 0
#
#
#=======================================

>G2-M
ATGGCGCCTGAGGACCACGAGGGGGCCACGTCTCTGCTGCAGAGTTTCGA
GCGCCGCTTCCTGGCGGCTCGCGCGCTGCCCTCCTTTCCCTGGCAGAGCC
TAGAAGAAAAACTAAAGGACCCCTCGGGTTCTGAGCTGTTGCTGGCTATT
CTGCAGAAGACTGTGAAGCACCCTGTGTGTGTGCAGCACGGACCTTCTGT
GAAGTATGCCCGCTGCTTTCTCTCAAAGCTCATCAAAAAGCCTTCAGGAA
ACTCAGTTACACTCTCTGAGAGCACTGCCATCGTGTCCCATGGCACCACA
GGCTTGGTTACATGGGACGCTGCTCTCTACCTGGCAGAATGGGCCATTGA
GAACCCAGCAGCCTTCACTGACAGATGTACTGTACTGCTGGGAGATGACA
CTGTCACTGGTCAGGGTCCTGAAGATGCTCGAGGACTGC---CAGAGGAA
GAGCGCTCCTGAT-GT----------------------------------
--------------------------------------------------
--------------------------------------------------
-------------------------

>B2-202
-ATGCC--------------------------------------------
----------------------------------------TGG-------
--------------------------------------------------
--------------------------------------------------
-------------TGCTTTCTCTCAGAACTCATCAAAAAGTCCTCAGGAG
GCTCAGTCACACTCTCCAAGAGCACAGCCATCATCTCCCACGGTACCACA
GGCCTGGTCACATGGGATGCCGCCCTCTACCTTGCAGAATGGGCCATCGA
GAACCCGGCAGCCTTCATTAACAGACGTGCTGTATTGCCCAGAAGCCATC
GTGTCGCTGGTCGGGGTCCTGCAGAGGCTGGCTGCCTGCCGGGAGCACAA
GCGGGCTCCTGAGGTCTACGTGGCCTTTACCGTCCGCAACCCAGAGACAT
GCCAGCTGTTCACCACCGAGCTAGGCCGGGATGGGATCAGATGGGAAGCG
GAAGCTCATCATGACCAGAAACTGTTTCCCTATGGAGAGCACTTGGAGAT
GGCAATGCTGAACCTCACACTGTAG
#---------------------------------------
#---------------------------------------

#=======================================
#
# Aligned_sequences: 2
# 1: G2-R
# 2: G3-H1
# Matrix: /home/BLOSUM62.txt
# GapOpen_penalty: -11.0
# GapExtend_penalty: -1.0
# FSopen_penalty: -10.0
# FSextend_penalty: -1.0
# Execution_time: 78.2048711777
#
# Length:         625
# Identity NT:    206/625 33.0%
# Identity AA:    342/1250 27.4%
# Gapopen:        4/625 0.6%
# Gaps:           368/625 58.9%
# FSopen:         2/625 0.3%
# FrameShift:     255/625 40.8%
# Score: 0
#
#
#=======================================

>G2-R
ATGGCGCCTGAGGACCACGAGGGGGCCACGTCTCTGCTGCAGAGTTTCGA
GCGCCGCTTCCTGGCGGCTCGCGCGCTGCCCTCTTTTCCCTGGCAGAGCC
TAGAAGAAAAACTAAGGGAGCCCTCAGGTTCTGAGCTGTTGCTGGCTATT
TTGCAGAAGACTGTGAAGCACCCTGTGTGTGTCCAGCATGGGCCCTCTCT
GAAGTATTCCCGCTGCTTTCTCTCGAAGCTCATCAAAAAGCCTTCAGGAG
ACTCAGTCACACTCTCTGAGAGCACAGCCATCGTGTCCCATGGCACCACA
GGCTTGGTTACATGGGACGCTGCTCTCTACCTGGCAGAATGGGCCATCGA
GAACCCAGCAGCCTTCACTGACAGATGTACTGTACTGCGGGGAAGTGACA
CTGTCACTGGTCAGGGTCCTGAGGATGCTCACTGACTGC---CAGAGGAA
GAAGGCTCCTGAC-GT----------------------------------
--------------------------------------------------
--------------------------------------------------
-------------------------

>G3-H1
--------------------------------------------------
--------------------------------------------------
--------------------------------------------------
--------------------------------------------------
-----ATGCCCGGTGCTTTCTCTCAGAACTCATCAAAAAGCCCTCGGGAG
GCTCAGTCACACTCTCCAAGAGCACAGCCATCATCTCCCACGGCATCACA
GTCCTGGTCACATGGGATGCCGCCCTCTACCTTGCAGAATGGGCCATCGA
GAACCCAGCAGCCTTCACTGATAGACGTGCTGTATTGCCCAGAAGCCATC
GTGTCGCTGGTCGGGGTCCTGCGGAGGCTGGCTGCCTGCCGGGAGCACCA
GCGGGCTCCTCAATTCTACATGGCCCTTACCGTCTGCAACCCAGAGATGT
GCCAGCTGTTCACCACCGAGCTAGGCTGGACTGGGATCAGATGGGAAGCG
GAAGCTCATCATGACCAGAAACTGTTTCCCTACAGAGAGCACTTGGAGAT
GGCAAAGCTGAACCTCACACTGTAG
#---------------------------------------
#---------------------------------------

#=======================================
#
# Aligned_sequences: 2
# 1: G2-H3
# 2: B2-202
# Matrix: /home/BLOSUM62.txt
# GapOpen_penalty: -11.0
# GapExtend_penalty: -1.0
# FSopen_penalty: -10.0
# FSextend_penalty: -1.0
# Execution_time: 78.3079049587
#
# Length:         625
# Identity NT:    255/625 40.8%
# Identity AA:    507/1250 40.6%
# Gapopen:        3/625 0.5%
# Gaps:           368/625 58.9%
# FSopen:         1/625 0.2%
# FrameShift:     255/625 40.8%
# Score: 0
#
#
#=======================================

>G2-H3
ATGGCGCCCGAGGAGAACGCGGGGACCGAACTCTTGCTGCAGGGTTTTGA
GCGCCGCTTCCTGGCGGTGCGCACACTGCGCTCCTTCCCCTGGCAGAGCT
TAGAGGCAAAGTTAAGAGACTCATCAGATTCTGAGCTGCTGCGGGATATT
TTGCAGAAGACTGTGAGGCATCCTGTGTGTGTGAAGCACCCGCCGTCAGT
CAAGTATGCCTGGTGCTTTCTCTCAGAACTCATCAAAAAGTCCTCAGGAG
GCTCAGTCACACTCTCCAAGAGCACAGCCATCATCTCCCACGGTACCACA
GGCCTGGTCACATGGGATGCCGCCCTCTACCTTGCAGAATGGGCCATCGA
GAACCCGGCAGCCTTCATTAACAGACGTGCTGTATTGCCCAGAAGCCATC
GTGTCGCTGGTCGGGGTCCTGCAGAGGCTGGCTGCCTGCCGGGAGCACAA
GCGGGCTCCT-GA-------------------------------------
--------------------------------------------------
--------------------------------------------------
-------------------------

>B2-202
--------------------------------------------------
--------------------------------------------------
--------------------------------------------------
--------------------------------------------------
-----ATGCCTGGTGCTTTCTCTCAGAACTCATCAAAAAGTCCTCAGGAG
GCTCAGTCACACTCTCCAAGAGCACAGCCATCATCTCCCACGGTACCACA
GGCCTGGTCACATGGGATGCCGCCCTCTACCTTGCAGAATGGGCCATCGA
GAACCCGGCAGCCTTCATTAACAGACGTGCTGTATTGCCCAGAAGCCATC
GTGTCGCTGGTCGGGGTCCTGCAGAGGCTGGCTGCCTGCCGGGAGCACAA
GCGGGCTCCTGAGGTCTACGTGGCCTTTACCGTCCGCAACCCAGAGACAT
GCCAGCTGTTCACCACCGAGCTAGGCCGGGATGGGATCAGATGGGAAGCG
GAAGCTCATCATGACCAGAAACTGTTTCCCTATGGAGAGCACTTGGAGAT
GGCAATGCTGAACCTCACACTGTAG
#---------------------------------------
#---------------------------------------

#=======================================
#
# Aligned_sequences: 2
# 1: G1-M
# 2: G3-Ch
# Matrix: /home/BLOSUM62.txt
# GapOpen_penalty: -11.0
# GapExtend_penalty: -1.0
# FSopen_penalty: -10.0
# FSextend_penalty: -1.0
# Execution_time: 78.7335898876
#
# Length:         522
# Identity NT:    221/522 42.3%
# Identity AA:    324/1044 31.0%
# Gapopen:        12/522 2.3%
# Gaps:           129/522 24.7%
# FSopen:         4/522 0.8%
# FrameShift:     269/522 51.5%
# Score: 0
#
#
#=======================================

>G1-M
ATGGCGCCTGAGGACCACGAGGGGGCCACGTCTCTGCTGCAGAGTTTC--
-------GAGCGCCGCTTCCTGGCGGCTCGCGCGCTGCCCTCCTTTCCCT
GGCAGAGCCTAGAAGAAAAACTAAAGGACCCCTCGGGTTCTGAGCTGTTG
CTGGCTATTCTGCAGAGGCATGAGGCTGTACCCACGGAGCCTTTGGATGC
ACTGTAT-GAGGCGTTGGCAGAGGTTCTGATGACCCAAGAGTCCACCCAG
TGCCACCGGAGCTATTTGCTGATGTACTGTACTGCTGGGAGATGACACTG
TCACTGGTCAGGGTCCTGAAGATGCTCGAGGACTGC---CAGAGGAAGAG
CGCTCCTGATGTCTATGTAGCCTATACTATCCGCAGCCAGGACACAGGCA
AGCTGTTCATCGAAGAGCTGGACCGTGCTGGAATCTACTGGGAAGAGGTG
CCCCCTCACACTGGCAAACTGTTCCCTTACGAAGAGCATTCAGCCATCGT
AATCCTG--A------------

>G3-Ch
ATG---CCC------------GGTGCTTTCTCTCAGTACTCATCAAAAAG
CCCTCGGGAGGCTCAGTCACACTCTCCAAGAGCACAGCCATCATCTCCCA
CGGCATCA---------------------CAGTCCTGGTCA---------
------------------CATGGGATGCCACCCTCT------------AC
CTTGCAGAATGGGCCATCTAGAACCCAGCAG-------------------
-----CCTTCACTGATA---GATGTGCTGTATTGCCCAGAAGCCATCGTG
TCGCTGGTCGGGGTCCTGCAGAGGCTGGCTGCCTGCCGGGAGCACCAGCG
GGCTCCTCAAGTCTACATGGCCCTTACCGTCCGCAACCCAGAGACGTGCC
AGCTGTTCACCACCGAGCTAGGCTGGACTGGGATCAGATGGGAAGCGGAA
GCTCATCATGACCAGAAACTGTTTCCCTACAGAGAGCACTTGGAGATGGC
AATGCTGAACCTCACACTGTAG
#---------------------------------------
#---------------------------------------

#=======================================
#
# Aligned_sequences: 2
# 1: B1-001
# 2: G2-H1
# Matrix: /home/BLOSUM62.txt
# GapOpen_penalty: -11.0
# GapExtend_penalty: -1.0
# FSopen_penalty: -10.0
# FSextend_penalty: -1.0
# Execution_time: 78.6881661415
#
# Length:         462
# Identity NT:    438/462 94.8%
# Identity AA:    834/924 90.3%
# Gapopen:        0/462 0.0%
# Gaps:           0/462 0.0%
# FSopen:         0/462 0.0%
# FrameShift:     0/462 0.0%
# Score: 0
#
#
#=======================================

>B1-001
ATGGCGCCCGAGGAGAACGCGGGGACCGAACTCTTGCTGCAGGGTTTTGA
GCGCCGCTTCCTGGCGGTGCGCACACTGCGCTCCTTCCCCTGGCAGAGCT
TAGAGGCAAAGTTAAGAGACTCATCAGATTCTGAGCTGCTGCGGGATATT
TTGCAGAAGACTGTGAGGCATCCTGTGTGTGTGAAGCACCCGCCGTCAGT
CAAGTATGCCTGGTGCTTTCTCTCAGAACTCATCAAAAAGTCCTCAGGAG
GCTCAGTCACACTCTCCAAGAGCACAGCCATCATCTCCCACGGTACCACA
GGCCTGGTCACATGGGATGCCGCCCTCTACCTTGCAGAATGGGCCATCGA
GAACCCGGCAGCCTTCATTAACAGACGTGCTGTATTGCCCAGAAGCCATC
GTGTCGCTGGTCGGGGTCCTGCAGAGGCTGGCTGCCTGCCGGGAGCACAA
GCGGGCTCCTGA

>G2-H1
ATGGCGCCCGAGGAGAACGCGGGGAGCGAACTCTTGCTGCAGAGTTTCAA
GCGCCGCTTCCTGGCAGCGCGCGCCCTGCGCTCCTTCCGCTGGCAGAGCT
TAGAAGCAAAGTTAAGAGACTCATCAGATTCTGAGCTGCTGCGGGATATT
TTGCAGAAGACTGTGAAGCATCCTGTGTGTGTGAAGCACCCGCCGTCAGT
CAAGTATGCCCGGTGCTTTCTCTCAGAACTCATCAAAAAGCCCTCGGGAG
GCTCAGTCACACTCTCCAAGAGCACAGCCATCATCTCCCACGGCATCACA
GTCCTGGTCACATGGGATGCCGCCCTCTACCTTGCAGAATGGGCCATCGA
GAACCCAGCAGCCTTCACTGATAGACGTGCTGTATTGCCCAGAAGCCATC
GTGTCGCTGGTCGGGGTCCTGCGGAGGCTGGCTGCCTGCCGGGAGCACCA
GCGGGCTCCTCA
#---------------------------------------
#---------------------------------------

#=======================================
#
# Aligned_sequences: 2
# 1: G2-H1
# 2: G2-H3
# Matrix: /home/BLOSUM62.txt
# GapOpen_penalty: -11.0
# GapExtend_penalty: -1.0
# FSopen_penalty: -10.0
# FSextend_penalty: -1.0
# Execution_time: 78.9635570049
#
# Length:         462
# Identity NT:    438/462 94.8%
# Identity AA:    834/924 90.3%
# Gapopen:        0/462 0.0%
# Gaps:           0/462 0.0%
# FSopen:         0/462 0.0%
# FrameShift:     0/462 0.0%
# Score: 0
#
#
#=======================================

>G2-H1
ATGGCGCCCGAGGAGAACGCGGGGAGCGAACTCTTGCTGCAGAGTTTCAA
GCGCCGCTTCCTGGCAGCGCGCGCCCTGCGCTCCTTCCGCTGGCAGAGCT
TAGAAGCAAAGTTAAGAGACTCATCAGATTCTGAGCTGCTGCGGGATATT
TTGCAGAAGACTGTGAAGCATCCTGTGTGTGTGAAGCACCCGCCGTCAGT
CAAGTATGCCCGGTGCTTTCTCTCAGAACTCATCAAAAAGCCCTCGGGAG
GCTCAGTCACACTCTCCAAGAGCACAGCCATCATCTCCCACGGCATCACA
GTCCTGGTCACATGGGATGCCGCCCTCTACCTTGCAGAATGGGCCATCGA
GAACCCAGCAGCCTTCACTGATAGACGTGCTGTATTGCCCAGAAGCCATC
GTGTCGCTGGTCGGGGTCCTGCGGAGGCTGGCTGCCTGCCGGGAGCACCA
GCGGGCTCCTCA

>G2-H3
ATGGCGCCCGAGGAGAACGCGGGGACCGAACTCTTGCTGCAGGGTTTTGA
GCGCCGCTTCCTGGCGGTGCGCACACTGCGCTCCTTCCCCTGGCAGAGCT
TAGAGGCAAAGTTAAGAGACTCATCAGATTCTGAGCTGCTGCGGGATATT
TTGCAGAAGACTGTGAGGCATCCTGTGTGTGTGAAGCACCCGCCGTCAGT
CAAGTATGCCTGGTGCTTTCTCTCAGAACTCATCAAAAAGTCCTCAGGAG
GCTCAGTCACACTCTCCAAGAGCACAGCCATCATCTCCCACGGTACCACA
GGCCTGGTCACATGGGATGCCGCCCTCTACCTTGCAGAATGGGCCATCGA
GAACCCGGCAGCCTTCATTAACAGACGTGCTGTATTGCCCAGAAGCCATC
GTGTCGCTGGTCGGGGTCCTGCAGAGGCTGGCTGCCTGCCGGGAGCACAA
GCGGGCTCCTGA
#---------------------------------------
#---------------------------------------

#=======================================
#
# Aligned_sequences: 2
# 1: G2-Co
# 2: G3-M
# Matrix: /home/BLOSUM62.txt
# GapOpen_penalty: -11.0
# GapExtend_penalty: -1.0
# FSopen_penalty: -10.0
# FSextend_penalty: -1.0
# Execution_time: 79.0304780006
#
# Length:         627
# Identity NT:    180/627 28.7%
# Identity AA:    291/1254 23.2%
# Gapopen:        12/627 1.9%
# Gaps:           372/627 59.3%
# FSopen:         10/627 1.6%
# FrameShift:     242/627 38.6%
# Score: 0
#
#
#=======================================

>G2-Co
ATGGCGCAGGAGGAGAGAGCGGATGCCGCGCGCCTGCTGCGGGGTTTCGA
GCGCCGCTTCTTGGCGGCGCGCGCCCTGCGCTCCTTTCCCTGGCAGAGCC
TAGAAGAGAAACTAAGGGACTCGTCAGGCTCCGAGCTGCTGCTGGATATT
TTGCAGAAGACCGTGAAGCACCCTCTGTGCGTGAAGCACCCACCATCAGT
GAAGTATTCCCGGAGCTTTCTCTCTGAGCTCATCAGAAAGCCTTCAGGTG
ACTCGGTCACCCTCTGCGAGAGCACGGCCATCGTGTCTCATGGGACCACA
GGCCTGGTCACGTGGAACGCCGCGCTCTACCTGGCCGAGTGGGCCGTGGA
GAACCCAGCGGTCTTCGCTCACAGTCTAAGC-------------------
--------------------------------GGTATACCC---------
------------------------------------CCG-----------
-------------CGGGCCCAGCTGGCGGGC---------GGGAGGGGC-
--CCT---------------GTCCCC---------------ACAGGAAGG
AAACCAGAAGTCTGGGGCAGAGTCAGG

>G3-M
ATG-----------------------------------------------
--------------------------------------------------
--------------------------------------------------
---------------------CCC-GCTGC--------------------
----------------TTTCTCTCAAAGCTCATCAAAAAGCCTTCAGGAA
ACTCAGTTACACTCTCTGAGAGCACTGCCATCGTGTCCCATGGCACCACA
GGCTTGGTTACATGGGACGCTGCTCTCTACCTGGCAGAATGGGCCATTGA
GAACCCAGCAGCCTTCACTGACAGATGTACTGTACTGCTGGGAGATGACA
CTGTCACTGGTCAGGGTCCTGAAGATGCTCGAGGACTGCCAGAGGAAGAG
CGCTCCTGATGTCTATGTAGCCTATACTATCCGCAGCCAGGACACAGGCA
AGCTGTTCATCGAAGAGCTAGACCGTGCTGGAATCTACTGGGAAGAGGTG
CCCCCTCACACTGGCAAACTGTTCCCTTACGAAGAGCATTCAGCCATCGT
AATCCTGAAGCT---GGT--GCTGACC
#---------------------------------------
#---------------------------------------

#=======================================
#
# Aligned_sequences: 2
# 1: G2-R
# 2: G3-Ch
# Matrix: /home/BLOSUM62.txt
# GapOpen_penalty: -11.0
# GapExtend_penalty: -1.0
# FSopen_penalty: -10.0
# FSextend_penalty: -1.0
# Execution_time: 79.1054649353
#
# Length:         625
# Identity NT:    203/625 32.5%
# Identity AA:    336/1250 26.9%
# Gapopen:        4/625 0.6%
# Gaps:           368/625 58.9%
# FSopen:         2/625 0.3%
# FrameShift:     255/625 40.8%
# Score: 0
#
#
#=======================================

>G2-R
ATGGCGCCTGAGGACCACGAGGGGGCCACGTCTCTGCTGCAGAGTTTCGA
GCGCCGCTTCCTGGCGGCTCGCGCGCTGCCCTCTTTTCCCTGGCAGAGCC
TAGAAGAAAAACTAAGGGAGCCCTCAGGTTCTGAGCTGTTGCTGGCTATT
TTGCAGAAGACTGTGAAGCACCCTGTGTGTGTCCAGCATGGGCCCTCTCT
GAAGTATTCCCGCTGCTTTCTCTCGAAGCTCATCAAAAAGCCTTCAGGAG
ACTCAGTCACACTCTCTGAGAGCACAGCCATCGTGTCCCATGGCACCACA
GGCTTGGTTACATGGGACGCTGCTCTCTACCTGGCAGAATGGGCCATCGA
GAACCCAGCAGCCTTCACTGACAGATGTACTGTACTGCGGGGAAGTGACA
CTGTCACTGGTCAGGGTCCTGAGGATGCTCACTGACTGC---CAGAGGAA
GAAGGCTCCTGAC-GT----------------------------------
--------------------------------------------------
--------------------------------------------------
-------------------------

>G3-Ch
--------------------------------------------------
--------------------------------------------------
--------------------------------------------------
--------------------------------------------------
-----ATGCCCGGTGCTTTCTCTCAGTACTCATCAAAAAGCCCTCGGGAG
GCTCAGTCACACTCTCCAAGAGCACAGCCATCATCTCCCACGGCATCACA
GTCCTGGTCACATGGGATGCCACCCTCTACCTTGCAGAATGGGCCATCTA
GAACCCAGCAGCCTTCACTGATAGATGTGCTGTATTGCCCAGAAGCCATC
GTGTCGCTGGTCGGGGTCCTGCAGAGGCTGGCTGCCTGCCGGGAGCACCA
GCGGGCTCCTCAAGTCTACATGGCCCTTACCGTCCGCAACCCAGAGACGT
GCCAGCTGTTCACCACCGAGCTAGGCTGGACTGGGATCAGATGGGAAGCG
GAAGCTCATCATGACCAGAAACTGTTTCCCTACAGAGAGCACTTGGAGAT
GGCAATGCTGAACCTCACACTGTAG
#---------------------------------------
#---------------------------------------

#=======================================
#
# Aligned_sequences: 2
# 1: G2-H3
# 2: G3-Ch
# Matrix: /home/BLOSUM62.txt
# GapOpen_penalty: -11.0
# GapExtend_penalty: -1.0
# FSopen_penalty: -10.0
# FSextend_penalty: -1.0
# Execution_time: 79.8295497894
#
# Length:         625
# Identity NT:    241/625 38.6%
# Identity AA:    450/1250 36.0%
# Gapopen:        3/625 0.5%
# Gaps:           368/625 58.9%
# FSopen:         1/625 0.2%
# FrameShift:     255/625 40.8%
# Score: 0
#
#
#=======================================

>G2-H3
ATGGCGCCCGAGGAGAACGCGGGGACCGAACTCTTGCTGCAGGGTTTTGA
GCGCCGCTTCCTGGCGGTGCGCACACTGCGCTCCTTCCCCTGGCAGAGCT
TAGAGGCAAAGTTAAGAGACTCATCAGATTCTGAGCTGCTGCGGGATATT
TTGCAGAAGACTGTGAGGCATCCTGTGTGTGTGAAGCACCCGCCGTCAGT
CAAGTATGCCTGGTGCTTTCTCTCAGAACTCATCAAAAAGTCCTCAGGAG
GCTCAGTCACACTCTCCAAGAGCACAGCCATCATCTCCCACGGTACCACA
GGCCTGGTCACATGGGATGCCGCCCTCTACCTTGCAGAATGGGCCATCGA
GAACCCGGCAGCCTTCATTAACAGACGTGCTGTATTGCCCAGAAGCCATC
GTGTCGCTGGTCGGGGTCCTGCAGAGGCTGGCTGCCTGCCGGGAGCACAA
GCGGGCTCCT-GA-------------------------------------
--------------------------------------------------
--------------------------------------------------
-------------------------

>G3-Ch
--------------------------------------------------
--------------------------------------------------
--------------------------------------------------
--------------------------------------------------
-----ATGCCCGGTGCTTTCTCTCAGTACTCATCAAAAAGCCCTCGGGAG
GCTCAGTCACACTCTCCAAGAGCACAGCCATCATCTCCCACGGCATCACA
GTCCTGGTCACATGGGATGCCACCCTCTACCTTGCAGAATGGGCCATCTA
GAACCCAGCAGCCTTCACTGATAGATGTGCTGTATTGCCCAGAAGCCATC
GTGTCGCTGGTCGGGGTCCTGCAGAGGCTGGCTGCCTGCCGGGAGCACCA
GCGGGCTCCTCAAGTCTACATGGCCCTTACCGTCCGCAACCCAGAGACGT
GCCAGCTGTTCACCACCGAGCTAGGCTGGACTGGGATCAGATGGGAAGCG
GAAGCTCATCATGACCAGAAACTGTTTCCCTACAGAGAGCACTTGGAGAT
GGCAATGCTGAACCTCACACTGTAG
#---------------------------------------
#---------------------------------------

#=======================================
#
# Aligned_sequences: 2
# 1: G1-H2
# 2: G3-H2
# Matrix: /home/BLOSUM62.txt
# GapOpen_penalty: -11.0
# GapExtend_penalty: -1.0
# FSopen_penalty: -10.0
# FSextend_penalty: -1.0
# Execution_time: 80.0767569542
#
# Length:         519
# Identity NT:    305/519 58.8%
# Identity AA:    537/1038 51.7%
# Gapopen:        11/519 2.1%
# Gaps:           120/519 23.1%
# FSopen:         8/519 1.5%
# FrameShift:     373/519 71.9%
# Score: 0
#
#
#=======================================

>G1-H2
ATG------GCGCCCGAGGAGAACGCGGGGACCGAACTCTTGCTGCAGGG
TTTTGAGCGCCGCTTCCTGGCGGTGCGCACACTGCGCTCCTTCCCCTGGC
AGAGCTTAGAGGCAAAGTTAAGAGACTCATCAGATTCTGAGCTGCTGCGG
GATATTTTGCAGAAGCACGAGGCTGTCCAC-ACGGAGCCTTTGGACAAAC
TGTACGAGGTGCTCACGGAGACTCTGATGGCCAAGGAGTCCACCCAGGGC
CACCGGAGCTATTTGCTGACGTGCTGTATTGCCCAGAAGCCATCGTGTCG
CTGGTCGGGGTCCTGCAGAGGCTGGCTGCCTGCCGGGAGCACAAGCGGGC
TCCTGAGGTCTACGTGGCCTTTACCGTCCGCAACCCAGAGACGTGCCAGC
TGTTCACCACCGAGCTAGGCCGGGATGGGATCAGATGGGAAGCGGAAGCT
CATCATGACCAGAAACTGTTTCCCTATGGAGAGCACTTGGAGATGGCAAT
GCTG--A------------

>G3-H2
ATGCCTGGTGCTTTCTCTCAGAACTCATCA--AAAAGTCCTC--------
-------AGGAGG-------------------------------------
-----CTCAGTCACACTCTCCAAGAGCACAGC---------------CAT
CATCTCCCACGGTACCACAGGCCTGGTCACATGGGATGCCGCCCTCTACC
TTGCAGAATGGGCCATCGAGAA---------------------CCCGGC-
AGCCTTCATTA---ACAGACGTGCTGTATTGCCCAGAAGCCATCGTGTCG
CTGGTCGGGGTCCTGCAGAGGCTGGCTGCCTGCCGGGAGCACAAGCGGGC
TCCTGAGGTCTACGTGGCCTTTACCGTCCGCAACCCAGAGACGTGCCAGC
TGTTCACCACCGAGCTAGGCCGGGATGGGATCAGATGGGAAGCGGAAGCT
CATCATGACCAGAAACTGTTTCCCTATGGAGAGCACTTGGAGATGGCAAT
GCTGAACCTCACACTGTAG
#---------------------------------------
#---------------------------------------

#=======================================
#
# Aligned_sequences: 2
# 1: B1-001
# 2: G2-R
# Matrix: /home/BLOSUM62.txt
# GapOpen_penalty: -11.0
# GapExtend_penalty: -1.0
# FSopen_penalty: -10.0
# FSextend_penalty: -1.0
# Execution_time: 79.9844350815
#
# Length:         465
# Identity NT:    363/465 78.1%
# Identity AA:    642/930 69.0%
# Gapopen:        3/465 0.6%
# Gaps:           6/465 1.3%
# FSopen:         0/465 0.0%
# FrameShift:     0/465 0.0%
# Score: 0
#
#
#=======================================

>B1-001
ATGGCGCCCGAGGAGAACGCGGGGACCGAACTCTTGCTGCAGGGTTTTGA
GCGCCGCTTCCTGGCGGTGCGCACACTGCGCTCCTTCCCCTGGCAGAGCT
TAGAGGCAAAGTTAAGAGACTCATCAGATTCTGAGCTGCTGCGGGATATT
TTGCAGAAGACTGTGAGGCATCCTGTGTGTGTGAAGCACCCGCCGTCAGT
CAAGTATGCCTGGTGCTTTCTCTCAGAACTCATCAAAAAGTCCTCAGGAG
GCTCAGTCACACTCTCCAAGAGCACAGCCATCATCTCCCACGGTACCACA
GGCCTGGTCACATGGGATGCCGCCCTCTACCTTGCAGAATGGGCCATCGA
GAACCCGGCAGCCTTCATTAACAGACGTGCTGTATTGCCCAGAAGCCATC
GTGTCGCTGGTCGGGGTCCTGCAGAGGCTGGCTGCCTGCCGGGAGCACAA
GCGGGCTCCT-GA--

>G2-R
ATGGCGCCTGAGGACCACGAGGGGGCCACGTCTCTGCTGCAGAGTTTCGA
GCGCCGCTTCCTGGCGGCTCGCGCGCTGCCCTCTTTTCCCTGGCAGAGCC
TAGAAGAAAAACTAAGGGAGCCCTCAGGTTCTGAGCTGTTGCTGGCTATT
TTGCAGAAGACTGTGAAGCACCCTGTGTGTGTCCAGCATGGGCCCTCTCT
GAAGTATTCCCGCTGCTTTCTCTCGAAGCTCATCAAAAAGCCTTCAGGAG
ACTCAGTCACACTCTCTGAGAGCACAGCCATCGTGTCCCATGGCACCACA
GGCTTGGTTACATGGGACGCTGCTCTCTACCTGGCAGAATGGGCCATCGA
GAACCCAGCAGCCTTCACTGACAGATGTACTGTACTGCGGGGAAGTGACA
CTGTCACTGGTCAGGGTCCTGAGGATGCTCACTGACTGC---CAGAGGAA
GAAGGCTCCTGACGT
#---------------------------------------
#---------------------------------------

#=======================================
#
# Aligned_sequences: 2
# 1: B1-001
# 2: G3-Co
# Matrix: /home/BLOSUM62.txt
# GapOpen_penalty: -11.0
# GapExtend_penalty: -1.0
# FSopen_penalty: -10.0
# FSextend_penalty: -1.0
# Execution_time: 79.9799480438
#
# Length:         625
# Identity NT:    197/625 31.5%
# Identity AA:    315/1250 25.2%
# Gapopen:        5/625 0.8%
# Gaps:           368/625 58.9%
# FSopen:         3/625 0.5%
# FrameShift:     255/625 40.8%
# Score: 0
#
#
#=======================================

>B1-001
ATGGCGCCCGAGGAGAACGCGGGGACCGAACTCTTGCTGCAGGGTTTTGA
GCGCCGCTTCCTGGCGGTGCGCACACTGCGCTCCTTCCCCTGGCAGAGCT
TAGAGGCAAAGTTAAGAGACTCATCAGATTCTGAGCTGCTGCGGGATATT
TTGCAGAAGACTGTGAGGCATCCTGTGTGTGTGAAGCACCCGCCGTCAGT
CAAGTATGCCTGGTGCTTTCTCTCAGAACTCATCAAAAAGTCCTCAGGAG
GCTCAGTCACACTCTCCAAGAGCACAGCCATCATCTCCCACGGTACCACA
GGCCTGGTCACATGGGATGCCGCCCTCTACCTTGCAGAATGGGCCATCGA
GAACCCGGCAGCCTTCATTAACAGACGTGCTGTATTGCCCAGAAGCCATC
GTGTCGCTGGTCGGGGTCCTGCAGAGGCTGGCTGCCTGCCGGGAGCACAA
GCGGGCTCCT-GA-------------------------------------
--------------------------------------------------
--------------------------------------------------
-------------------------

>G3-Co
-ATTCC--------------------------------------------
----------------------------CGGAGCTTT-------------
--------------------------------------------------
--------------------------------------------------
-------------------CTCTCTGAGCTCATCAGAAAGCCTTCAGGTG
ACTCGGTCACCCTCTGCGAGAGCACGGCCATCGTGTCTCATGGGACCACA
GGCCTGGTCACGTGGAACGCCGCGCTCTACCTGGCCGAGTGGGCCGTGGA
GAACCCAGCGGTCTTCGCTCACAGACGTGCTGTATTGTCCTGAAACGGTC
CTCTCCCTGGTTGGGGTCCTGCGGAAGCTCTCCACCTGCCGGAAGGACCA
GCGGGCTCCTGATGCCTACATTGCCTTCACCATCCGCAACCCGGAGACGT
GCCAGCTGTTCACCACGGAGCTGGGCCAGGCTGGGATCCCGTGGGAAGAG
GTGCCTTGTCATGACCAGAAACTGTTTCCCTACGAAGAGCACTCGGAGAT
GGCGATTCTGAAACTAACGCTGTAG
#---------------------------------------
#---------------------------------------

#=======================================
#
# Aligned_sequences: 2
# 1: B1-001
# 2: G3-H1
# Matrix: /home/BLOSUM62.txt
# GapOpen_penalty: -11.0
# GapExtend_penalty: -1.0
# FSopen_penalty: -10.0
# FSextend_penalty: -1.0
# Execution_time: 80.2583568096
#
# Length:         625
# Identity NT:    244/625 39.0%
# Identity AA:    462/1250 37.0%
# Gapopen:        3/625 0.5%
# Gaps:           368/625 58.9%
# FSopen:         1/625 0.2%
# FrameShift:     255/625 40.8%
# Score: 0
#
#
#=======================================

>B1-001
ATGGCGCCCGAGGAGAACGCGGGGACCGAACTCTTGCTGCAGGGTTTTGA
GCGCCGCTTCCTGGCGGTGCGCACACTGCGCTCCTTCCCCTGGCAGAGCT
TAGAGGCAAAGTTAAGAGACTCATCAGATTCTGAGCTGCTGCGGGATATT
TTGCAGAAGACTGTGAGGCATCCTGTGTGTGTGAAGCACCCGCCGTCAGT
CAAGTATGCCTGGTGCTTTCTCTCAGAACTCATCAAAAAGTCCTCAGGAG
GCTCAGTCACACTCTCCAAGAGCACAGCCATCATCTCCCACGGTACCACA
GGCCTGGTCACATGGGATGCCGCCCTCTACCTTGCAGAATGGGCCATCGA
GAACCCGGCAGCCTTCATTAACAGACGTGCTGTATTGCCCAGAAGCCATC
GTGTCGCTGGTCGGGGTCCTGCAGAGGCTGGCTGCCTGCCGGGAGCACAA
GCGGGCTCCT-GA-------------------------------------
--------------------------------------------------
--------------------------------------------------
-------------------------

>G3-H1
--------------------------------------------------
--------------------------------------------------
--------------------------------------------------
--------------------------------------------------
-----ATGCCCGGTGCTTTCTCTCAGAACTCATCAAAAAGCCCTCGGGAG
GCTCAGTCACACTCTCCAAGAGCACAGCCATCATCTCCCACGGCATCACA
GTCCTGGTCACATGGGATGCCGCCCTCTACCTTGCAGAATGGGCCATCGA
GAACCCAGCAGCCTTCACTGATAGACGTGCTGTATTGCCCAGAAGCCATC
GTGTCGCTGGTCGGGGTCCTGCGGAGGCTGGCTGCCTGCCGGGAGCACCA
GCGGGCTCCTCAATTCTACATGGCCCTTACCGTCTGCAACCCAGAGATGT
GCCAGCTGTTCACCACCGAGCTAGGCTGGACTGGGATCAGATGGGAAGCG
GAAGCTCATCATGACCAGAAACTGTTTCCCTACAGAGAGCACTTGGAGAT
GGCAAAGCTGAACCTCACACTGTAG
#---------------------------------------
#---------------------------------------

#=======================================
#
# Aligned_sequences: 2
# 1: G1-R
# 2: B2-202
# Matrix: /home/BLOSUM62.txt
# GapOpen_penalty: -11.0
# GapExtend_penalty: -1.0
# FSopen_penalty: -10.0
# FSextend_penalty: -1.0
# Execution_time: 80.3403320312
#
# Length:         516
# Identity NT:    240/516 46.5%
# Identity AA:    312/1032 30.2%
# Gapopen:        11/516 2.1%
# Gaps:           117/516 22.7%
# FSopen:         5/516 1.0%
# FrameShift:     280/516 54.3%
# Score: 0
#
#
#=======================================

>G1-R
ATGGCGCCTGAGGACCACGAGGGGGCCACGTCTCTGCTGCAGAGTTTCGA
GCGCCGCTTCCTGGCGGCTCGCGCGCTGCCCTCTTTTCCCTGGCAGAGCC
TAGAAGAAAAACTAAGGGAGCCCTCAGGTTCTGAGCTGTTGCTGGCTATT
TTGCAGAAGCATGAGGCC-GTACCCATGGA--GCCTTTGGATGCACTGTA
T-GAGGCGCTGGCAGAAGTTCTGATGGCCAGAGAGTCCACCCAGTGCCAC
CGGAGCTATTTGCTGATGTACTGTACTGCGGGGAAGTGACACTGTCACTG
GTCAGGGTCCTGAGGATGCTCACTGACTGC---CAGAGGAAGAAGGCTCC
TGACGTCTATGTGGCCTATACGATCCGCAGCCAGGACACGGGCAAGCTGT
TCATCACAGAGCTGGACCGCGCTGGGATACACTGGGAAGAGGTGGCCCCT
CACACTGGCAAACTGTTCCCTTATGAAGAGCATTCGGCCATCGTAATCCT
G--A------------

>B2-202
ATGCCTGGTGCTTTCTCTCAGAACTCATCAAAAAGTCCTCAG------GA
GGCTCAGTCACACTCTCCAAGAGCACAGCCATCATCTCCC----------
--------------ACGGTACCA---------------------------
------------CAGGCCTGGTCACATGGGATGCCGCCCTCTACCTTGCA
GAATGGGCCATCGAGAACCCGGCAG------------------------C
CTTCATTA---ACAGACGTGCTGTATTGCCCAGAAGCCATCGTGTCGCTG
GTCGGGGTCCTGCAGAGGCTGGCTGCCTGCCGGGAGCACAAGCGGGCTCC
TGAGGTCTACGTGGCCTTTACCGTCCGCAACCCAGAGACATGCCAGCTGT
TCACCACCGAGCTAGGCCGGGATGGGATCAGATGGGAAGCGGAAGCTCAT
CATGACCAGAAACTGTTTCCCTATGGAGAGCACTTGGAGATGGCAATGCT
GAACCTCACACTGTAG
#---------------------------------------
#---------------------------------------

#=======================================
#
# Aligned_sequences: 2
# 1: G2-Co
# 2: B1-001
# Matrix: /home/BLOSUM62.txt
# GapOpen_penalty: -11.0
# GapExtend_penalty: -1.0
# FSopen_penalty: -10.0
# FSextend_penalty: -1.0
# Execution_time: 80.5318951607
#
# Length:         465
# Identity NT:    336/465 72.3%
# Identity AA:    624/930 67.1%
# Gapopen:        1/465 0.2%
# Gaps:           3/465 0.6%
# FSopen:         0/465 0.0%
# FrameShift:     0/465 0.0%
# Score: 0
#
#
#=======================================

>G2-Co
ATGGCGCCCGAGGAGAACGCGGGGACCGAACTCTTGCTGCAGGGTTTTGA
GCGCCGCTTCCTGGCGGTGCGCACACTGCGCTCCTTCCCCTGGCAGAGCT
TAGAGGCAAAGTTAAGAGACTCATCAGATTCTGAGCTGCTGCGGGATATT
TTGCAGAAGACTGTGAGGCATCCTGTGTGTGTGAAGCACCCGCCGTCAGT
CAAGTATGCCTGGTGCTTTCTCTCAGAACTCATCAAAAAGTCCTCAGGAG
GCTCAGTCACACTCTCCAAGAGCACAGCCATCATCTCCCACGGTACCACA
GGCCTGGTCACATGGGATGCCGCCCTCTACCTTGCAGAATGGGCCATCGA
GAACCCGGCAGCCTTCATTAACAGACGTGCT---GTATTGCCCAGAAGCC
ATCGTGTCGCTGGTCGGGGTCCTGCAGAGGCTGGCTGCCTGCCGGGAGCA
CAAGCGGGCTCCTGA

>B1-001
ATGGCGCAGGAGGAGAGAGCGGATGCCGCGCGCCTGCTGCGGGGTTTCGA
GCGCCGCTTCTTGGCGGCGCGCGCCCTGCGCTCCTTTCCCTGGCAGAGCC
TAGAAGAGAAACTAAGGGACTCGTCAGGCTCCGAGCTGCTGCTGGATATT
TTGCAGAAGACCGTGAAGCACCCTCTGTGCGTGAAGCACCCACCATCAGT
GAAGTATTCCCGGAGCTTTCTCTCTGAGCTCATCAGAAAGCCTTCAGGTG
ACTCGGTCACCCTCTGCGAGAGCACGGCCATCGTGTCTCATGGGACCACA
GGCCTGGTCACGTGGAACGCCGCGCTCTACCTGGCCGAGTGGGCCGTGGA
GAACCCAGCGGTCTTCGCTCACAGTCTAAGCGGTATACCCCCGCGGGCCC
AGCTGGCGGGCGGGAGGGGCCCTGTCCCCACAGGAAGGAAACCAGAAGTC
TGGGGCAGAGTCAGG
#---------------------------------------
#---------------------------------------

#=======================================
#
# Aligned_sequences: 2
# 1: G1-Co
# 2: G2-Co
# Matrix: /home/BLOSUM62.txt
# GapOpen_penalty: -11.0
# GapExtend_penalty: -1.0
# FSopen_penalty: -10.0
# FSextend_penalty: -1.0
# Execution_time: 80.8467311859
#
# Length:         521
# Identity NT:    277/521 53.2%
# Identity AA:    423/1042 40.6%
# Gapopen:        12/521 2.3%
# Gaps:           79/521 15.2%
# FSopen:         8/521 1.5%
# FrameShift:     218/521 41.8%
# Score: 0
#
#
#=======================================

>G1-Co
ATGGCGCAGGAGGAGAGAGCGGATGCCGCGCGCCTGCTGCGGGGTTTCGA
GCGCCGCTTCTTGGCGGCGCGCGCCCTGCGCTCCTTTCCCTGGCAGAGCC
TAGAAGAGAAACTAAGGGACTCGTCAGGCTCCGAGCTGCTGCTGGATATT
TTGCAGAAGCACGAGGCTGTCCACAC------------GGAGCCGTTGGA
CGAGCTGTACCAGGCGCTGGCCGAGGTCCTGACGGCCGAGGACCCCACCC
ACTGCCACCGGAGCTATCTGCTGACGTGCTGTATTGTCCTGAA--ACGGT
CCTCTCCCTGGTTGGGGTCCTGCGGAAGCTCTCCACCTGCCGGAAGGACC
AGCGGGCTCCTGATGCCTACATTGCCTTCA---CCATCCGCAACCCGGAG
ACGTGCCAGCTGTTCACCACGGAGCTGGGCCAGGCTGGGATCCCGTGGGA
AGAGGTGCCTTGTCATGACCAGAAACTGTTTCCCTACG---AAGAGCACT
CGGAGATGG---CGATTCTGA

>G2-Co
ATGGCGCAGGAGGAGAGAGCGGATGCCGCGCGCCTGCTGCGGGGTTTCGA
GCGCCGCTTCTTGGCGGCGCGCGCCCTGCGCTCCTTTCCCTGGCAGAGCC
TAGAAGAGAAACTAAGGGACTCGTCAGGCTCCGAGCTGCTGCTGGATATT
TTGCAGAAGACCGTGAAGCACCCTCTGTGCGTGAAGCACCCACCATCAGT
-GAAGTATTCCCGGAGCT---------------------------TTCTC
TCTGAGCTCATCAGAAAGCCTTCAGGTGACTCGGTCACCCTCTGCGAGAG
CACGGCCA---------TCGTGTCTCATGGGACCACAGGCCTGG---TCA
CGTGGAACGCCGCGCTCTACCTGGCCGAGTGGGCCGTGGAGAACCCAGCG
GTCTTCG--CTCACAGTCTAAGCGGTATACCCCCGCGGGCCCAGCTGGCG
GGCGG------------GAGGGGCCCTGT--CCCCACAGGAAGGAAACCA
GAAGTCTGGGGCAGAGTCAGG
#---------------------------------------
#---------------------------------------

#=======================================
#
# Aligned_sequences: 2
# 1: G2-H1
# 2: G2-Ch
# Matrix: /home/BLOSUM62.txt
# GapOpen_penalty: -11.0
# GapExtend_penalty: -1.0
# FSopen_penalty: -10.0
# FSextend_penalty: -1.0
# Execution_time: 80.788891077
#
# Length:         464
# Identity NT:    446/464 96.1%
# Identity AA:    858/928 92.5%
# Gapopen:        2/464 0.4%
# Gaps:           4/464 0.9%
# FSopen:         0/464 0.0%
# FrameShift:     0/464 0.0%
# Score: 0
#
#
#=======================================

>G2-H1
ATGGCGCCCGAGGAGAACGCGGGGAGCGAACTCTTGCTGCAGAGTTTCAA
GCGCCGCTTCCTGGCAGCGCGCGCCCTGCGCTCCTTCCGCTGGCAGAGCT
TAGAAGCAAAGTTAAGAGACTCATCAGATTCTGAGCTGCTGCGGGATATT
TTGCAGAAGACTGTGAAGCATCCTGTGTGTGTGAAGCACCCGCCGTCAGT
CAAGTATGCCCGGTGCTTTCTCTCAGAACTCATCAAAAAGCCCTCGGGAG
GCTCAGTCACACTCTCCAAGAGCACAGCCATCATCTCCCACGGCATCACA
GTCCTGGTCACATGGGATGCCGCCCTCTACCTTGCAGAATGGGCCAT--C
GAGAACCCAGCAGCCTTCACTGATAGACGTGCTGTATTGCCCAGAAGCCA
TCGTGTCGCTGGTCGGGGTCCTGCGGAGGCTGGCTGCCTGCCGGGAGCAC
CAGCGGGCTCCTCA

>G2-Ch
ATGGCGCCCGAGGAGAACGCGGGGAGCGAACTCTTGCTGCAGAGTTTCAA
GCGCCGCTTCCTGGCGGCGCGCGCCCTGCGCTCCTTCCCCTGGCAGAGCT
TAGAAGCAAAGTTAAGTGACCCATCAGATTCTGAGCTTCTGTGGGATATT
TTGCAGAAGAGACTGAAGCATCCTGTGTGTGTGAAGCACCCGCCGTCAGT
CAAGTATGCCCGGTGCTTTCTCTCAGTACTCATCAAAAAGCCCTCGGGAG
GCTCAGTCACACTCTCCAAGAGCACAGCCATCATCTCCCACGGCATCACA
GTCCTGGTCACATGGGATGCCACCCTCTACCTTGCAGAATGGGCCATCTA
--GAACCCAGCAGCCTTCACTGATAGATGTGCTGTATTGCCCAGAAGCCA
TCGTGTCGCTGGTCGGGGTCCTGCAGAGGCTGGCTGCCTGCCGGGAGCAC
CAGCGGGCTCCTCA
#---------------------------------------
#---------------------------------------

#=======================================
#
# Aligned_sequences: 2
# 1: G2-Ch
# 2: G3-H2
# Matrix: /home/BLOSUM62.txt
# GapOpen_penalty: -11.0
# GapExtend_penalty: -1.0
# FSopen_penalty: -10.0
# FSextend_penalty: -1.0
# Execution_time: 80.9468960762
#
# Length:         625
# Identity NT:    240/625 38.4%
# Identity AA:    450/1250 36.0%
# Gapopen:        3/625 0.5%
# Gaps:           368/625 58.9%
# FSopen:         1/625 0.2%
# FrameShift:     255/625 40.8%
# Score: 0
#
#
#=======================================

>G2-Ch
ATGGCGCCCGAGGAGAACGCGGGGAGCGAACTCTTGCTGCAGAGTTTCAA
GCGCCGCTTCCTGGCGGCGCGCGCCCTGCGCTCCTTCCCCTGGCAGAGCT
TAGAAGCAAAGTTAAGTGACCCATCAGATTCTGAGCTTCTGTGGGATATT
TTGCAGAAGAGACTGAAGCATCCTGTGTGTGTGAAGCACCCGCCGTCAGT
CAAGTATGCCCGGTGCTTTCTCTCAGTACTCATCAAAAAGCCCTCGGGAG
GCTCAGTCACACTCTCCAAGAGCACAGCCATCATCTCCCACGGCATCACA
GTCCTGGTCACATGGGATGCCACCCTCTACCTTGCAGAATGGGCCATCTA
GAACCCAGCAGCCTTCACTGATAGATGTGCTGTATTGCCCAGAAGCCATC
GTGTCGCTGGTCGGGGTCCTGCAGAGGCTGGCTGCCTGCCGGGAGCACCA
GCGGGCTCCT-CA-------------------------------------
--------------------------------------------------
--------------------------------------------------
-------------------------

>G3-H2
--------------------------------------------------
--------------------------------------------------
--------------------------------------------------
--------------------------------------------------
-----ATGCCTGGTGCTTTCTCTCAGAACTCATCAAAAAGTCCTCAGGAG
GCTCAGTCACACTCTCCAAGAGCACAGCCATCATCTCCCACGGTACCACA
GGCCTGGTCACATGGGATGCCGCCCTCTACCTTGCAGAATGGGCCATCGA
GAACCCGGCAGCCTTCATTAACAGACGTGCTGTATTGCCCAGAAGCCATC
GTGTCGCTGGTCGGGGTCCTGCAGAGGCTGGCTGCCTGCCGGGAGCACAA
GCGGGCTCCTGAGGTCTACGTGGCCTTTACCGTCCGCAACCCAGAGACGT
GCCAGCTGTTCACCACCGAGCTAGGCCGGGATGGGATCAGATGGGAAGCG
GAAGCTCATCATGACCAGAAACTGTTTCCCTATGGAGAGCACTTGGAGAT
GGCAATGCTGAACCTCACACTGTAG
#---------------------------------------
#---------------------------------------

#=======================================
#
# Aligned_sequences: 2
# 1: G2-R
# 2: G2-Ch
# Matrix: /home/BLOSUM62.txt
# GapOpen_penalty: -11.0
# GapExtend_penalty: -1.0
# FSopen_penalty: -10.0
# FSextend_penalty: -1.0
# Execution_time: 81.0494110584
#
# Length:         465
# Identity NT:    362/465 77.8%
# Identity AA:    654/930 70.3%
# Gapopen:        3/465 0.6%
# Gaps:           6/465 1.3%
# FSopen:         0/465 0.0%
# FrameShift:     0/465 0.0%
# Score: 0
#
#
#=======================================

>G2-R
ATGGCGCCTGAGGACCACGAGGGGGCCACGTCTCTGCTGCAGAGTTTCGA
GCGCCGCTTCCTGGCGGCTCGCGCGCTGCCCTCTTTTCCCTGGCAGAGCC
TAGAAGAAAAACTAAGGGAGCCCTCAGGTTCTGAGCTGTTGCTGGCTATT
TTGCAGAAGACTGTGAAGCACCCTGTGTGTGTCCAGCATGGGCCCTCTCT
GAAGTATTCCCGCTGCTTTCTCTCGAAGCTCATCAAAAAGCCTTCAGGAG
ACTCAGTCACACTCTCTGAGAGCACAGCCATCGTGTCCCATGGCACCACA
GGCTTGGTTACATGGGACGCTGCTCTCTACCTGGCAGAATGGGCCATCGA
GAACCCAGCAGCCTTCACTGACAGATGTACTGTACTGCGGGGAAGTGACA
CTGTCACTGGTCAGGGTCCTGAGGATGCTCACTGACTGC---CAGAGGAA
GAAGGCTCCTGACGT

>G2-Ch
ATGGCGCCCGAGGAGAACGCGGGGAGCGAACTCTTGCTGCAGAGTTTCAA
GCGCCGCTTCCTGGCGGCGCGCGCCCTGCGCTCCTTCCCCTGGCAGAGCT
TAGAAGCAAAGTTAAGTGACCCATCAGATTCTGAGCTTCTGTGGGATATT
TTGCAGAAGAGACTGAAGCATCCTGTGTGTGTGAAGCACCCGCCGTCAGT
CAAGTATGCCCGGTGCTTTCTCTCAGTACTCATCAAAAAGCCCTCGGGAG
GCTCAGTCACACTCTCCAAGAGCACAGCCATCATCTCCCACGGCATCACA
GTCCTGGTCACATGGGATGCCACCCTCTACCTTGCAGAATGGGCCATCTA
GAACCCAGCAGCCTTCACTGATAGATGTGCTGTATTGCCCAGAAGCCATC
GTGTCGCTGGTCGGGGTCCTGCAGAGGCTGGCTGCCTGCCGGGAGCACCA
GCGGGCTCCT-CA--
#---------------------------------------
#---------------------------------------

#=======================================
#
# Aligned_sequences: 2
# 1: B1-001
# 2: G3-H2
# Matrix: /home/BLOSUM62.txt
# GapOpen_penalty: -11.0
# GapExtend_penalty: -1.0
# FSopen_penalty: -10.0
# FSextend_penalty: -1.0
# Execution_time: 81.3988118172
#
# Length:         625
# Identity NT:    255/625 40.8%
# Identity AA:    507/1250 40.6%
# Gapopen:        3/625 0.5%
# Gaps:           368/625 58.9%
# FSopen:         1/625 0.2%
# FrameShift:     255/625 40.8%
# Score: 0
#
#
#=======================================

>B1-001
ATGGCGCCCGAGGAGAACGCGGGGACCGAACTCTTGCTGCAGGGTTTTGA
GCGCCGCTTCCTGGCGGTGCGCACACTGCGCTCCTTCCCCTGGCAGAGCT
TAGAGGCAAAGTTAAGAGACTCATCAGATTCTGAGCTGCTGCGGGATATT
TTGCAGAAGACTGTGAGGCATCCTGTGTGTGTGAAGCACCCGCCGTCAGT
CAAGTATGCCTGGTGCTTTCTCTCAGAACTCATCAAAAAGTCCTCAGGAG
GCTCAGTCACACTCTCCAAGAGCACAGCCATCATCTCCCACGGTACCACA
GGCCTGGTCACATGGGATGCCGCCCTCTACCTTGCAGAATGGGCCATCGA
GAACCCGGCAGCCTTCATTAACAGACGTGCTGTATTGCCCAGAAGCCATC
GTGTCGCTGGTCGGGGTCCTGCAGAGGCTGGCTGCCTGCCGGGAGCACAA
GCGGGCTCCT-GA-------------------------------------
--------------------------------------------------
--------------------------------------------------
-------------------------

>G3-H2
--------------------------------------------------
--------------------------------------------------
--------------------------------------------------
--------------------------------------------------
-----ATGCCTGGTGCTTTCTCTCAGAACTCATCAAAAAGTCCTCAGGAG
GCTCAGTCACACTCTCCAAGAGCACAGCCATCATCTCCCACGGTACCACA
GGCCTGGTCACATGGGATGCCGCCCTCTACCTTGCAGAATGGGCCATCGA
GAACCCGGCAGCCTTCATTAACAGACGTGCTGTATTGCCCAGAAGCCATC
GTGTCGCTGGTCGGGGTCCTGCAGAGGCTGGCTGCCTGCCGGGAGCACAA
GCGGGCTCCTGAGGTCTACGTGGCCTTTACCGTCCGCAACCCAGAGACGT
GCCAGCTGTTCACCACCGAGCTAGGCCGGGATGGGATCAGATGGGAAGCG
GAAGCTCATCATGACCAGAAACTGTTTCCCTATGGAGAGCACTTGGAGAT
GGCAATGCTGAACCTCACACTGTAG
#---------------------------------------
#---------------------------------------

#=======================================
#
# Aligned_sequences: 2
# 1: G2-H3
# 2: G2-R
# Matrix: /home/BLOSUM62.txt
# GapOpen_penalty: -11.0
# GapExtend_penalty: -1.0
# FSopen_penalty: -10.0
# FSextend_penalty: -1.0
# Execution_time: 81.3562469482
#
# Length:         465
# Identity NT:    363/465 78.1%
# Identity AA:    642/930 69.0%
# Gapopen:        3/465 0.6%
# Gaps:           6/465 1.3%
# FSopen:         0/465 0.0%
# FrameShift:     0/465 0.0%
# Score: 0
#
#
#=======================================

>G2-H3
ATGGCGCCCGAGGAGAACGCGGGGACCGAACTCTTGCTGCAGGGTTTTGA
GCGCCGCTTCCTGGCGGTGCGCACACTGCGCTCCTTCCCCTGGCAGAGCT
TAGAGGCAAAGTTAAGAGACTCATCAGATTCTGAGCTGCTGCGGGATATT
TTGCAGAAGACTGTGAGGCATCCTGTGTGTGTGAAGCACCCGCCGTCAGT
CAAGTATGCCTGGTGCTTTCTCTCAGAACTCATCAAAAAGTCCTCAGGAG
GCTCAGTCACACTCTCCAAGAGCACAGCCATCATCTCCCACGGTACCACA
GGCCTGGTCACATGGGATGCCGCCCTCTACCTTGCAGAATGGGCCATCGA
GAACCCGGCAGCCTTCATTAACAGACGTGCTGTATTGCCCAGAAGCCATC
GTGTCGCTGGTCGGGGTCCTGCAGAGGCTGGCTGCCTGCCGGGAGCACAA
GCGGGCTCCT-GA--

>G2-R
ATGGCGCCTGAGGACCACGAGGGGGCCACGTCTCTGCTGCAGAGTTTCGA
GCGCCGCTTCCTGGCGGCTCGCGCGCTGCCCTCTTTTCCCTGGCAGAGCC
TAGAAGAAAAACTAAGGGAGCCCTCAGGTTCTGAGCTGTTGCTGGCTATT
TTGCAGAAGACTGTGAAGCACCCTGTGTGTGTCCAGCATGGGCCCTCTCT
GAAGTATTCCCGCTGCTTTCTCTCGAAGCTCATCAAAAAGCCTTCAGGAG
ACTCAGTCACACTCTCTGAGAGCACAGCCATCGTGTCCCATGGCACCACA
GGCTTGGTTACATGGGACGCTGCTCTCTACCTGGCAGAATGGGCCATCGA
GAACCCAGCAGCCTTCACTGACAGATGTACTGTACTGCGGGGAAGTGACA
CTGTCACTGGTCAGGGTCCTGAGGATGCTCACTGACTGC---CAGAGGAA
GAAGGCTCCTGACGT
#---------------------------------------
#---------------------------------------

#=======================================
#
# Aligned_sequences: 2
# 1: G2-H3
# 2: G3-H2
# Matrix: /home/BLOSUM62.txt
# GapOpen_penalty: -11.0
# GapExtend_penalty: -1.0
# FSopen_penalty: -10.0
# FSextend_penalty: -1.0
# Execution_time: 81.5543019772
#
# Length:         625
# Identity NT:    255/625 40.8%
# Identity AA:    507/1250 40.6%
# Gapopen:        3/625 0.5%
# Gaps:           368/625 58.9%
# FSopen:         1/625 0.2%
# FrameShift:     255/625 40.8%
# Score: 0
#
#
#=======================================

>G2-H3
ATGGCGCCCGAGGAGAACGCGGGGACCGAACTCTTGCTGCAGGGTTTTGA
GCGCCGCTTCCTGGCGGTGCGCACACTGCGCTCCTTCCCCTGGCAGAGCT
TAGAGGCAAAGTTAAGAGACTCATCAGATTCTGAGCTGCTGCGGGATATT
TTGCAGAAGACTGTGAGGCATCCTGTGTGTGTGAAGCACCCGCCGTCAGT
CAAGTATGCCTGGTGCTTTCTCTCAGAACTCATCAAAAAGTCCTCAGGAG
GCTCAGTCACACTCTCCAAGAGCACAGCCATCATCTCCCACGGTACCACA
GGCCTGGTCACATGGGATGCCGCCCTCTACCTTGCAGAATGGGCCATCGA
GAACCCGGCAGCCTTCATTAACAGACGTGCTGTATTGCCCAGAAGCCATC
GTGTCGCTGGTCGGGGTCCTGCAGAGGCTGGCTGCCTGCCGGGAGCACAA
GCGGGCTCCT-GA-------------------------------------
--------------------------------------------------
--------------------------------------------------
-------------------------

>G3-H2
--------------------------------------------------
--------------------------------------------------
--------------------------------------------------
--------------------------------------------------
-----ATGCCTGGTGCTTTCTCTCAGAACTCATCAAAAAGTCCTCAGGAG
GCTCAGTCACACTCTCCAAGAGCACAGCCATCATCTCCCACGGTACCACA
GGCCTGGTCACATGGGATGCCGCCCTCTACCTTGCAGAATGGGCCATCGA
GAACCCGGCAGCCTTCATTAACAGACGTGCTGTATTGCCCAGAAGCCATC
GTGTCGCTGGTCGGGGTCCTGCAGAGGCTGGCTGCCTGCCGGGAGCACAA
GCGGGCTCCTGAGGTCTACGTGGCCTTTACCGTCCGCAACCCAGAGACGT
GCCAGCTGTTCACCACCGAGCTAGGCCGGGATGGGATCAGATGGGAAGCG
GAAGCTCATCATGACCAGAAACTGTTTCCCTATGGAGAGCACTTGGAGAT
GGCAATGCTGAACCTCACACTGTAG
#---------------------------------------
#---------------------------------------

#=======================================
#
# Aligned_sequences: 2
# 1: G2-R
# 2: G3-H2
# Matrix: /home/BLOSUM62.txt
# GapOpen_penalty: -11.0
# GapExtend_penalty: -1.0
# FSopen_penalty: -10.0
# FSextend_penalty: -1.0
# Execution_time: 81.5006151199
#
# Length:         625
# Identity NT:    205/625 32.8%
# Identity AA:    348/1250 27.8%
# Gapopen:        6/625 1.0%
# Gaps:           368/625 58.9%
# FSopen:         4/625 0.6%
# FrameShift:     255/625 40.8%
# Score: 0
#
#
#=======================================

>G2-R
ATGGCGCCTGAGGACCACGAGGGGGCCACGTCTCTGCTGCAGAGTTTCGA
GCGCCGCTTCCTGGCGGCTCGCGCGCTGCCCTCTTTTCCCTGGCAGAGCC
TAGAAGAAAAACTAAGGGAGCCCTCAGGTTCTGAGCTGTTGCTGGCTATT
TTGCAGAAGACTGTGAAGCACCCTGTGTGTGTCCAGCATGGGCCCTCTCT
GAAGTATTCCCGCTGCTTTCTCTCGAAGCTCATCAAAAAGCCTTCAGGAG
ACTCAGTCACACTCTCTGAGAGCACAGCCATCGTGTCCCATGGCACCACA
GGCTTGGTTACATGGGACGCTGCTCTCTACCTGGCAGAATGGGCCATCGA
GAACCCAGCAGCCTTCACTGACAGATGTACTGTACTGCGGGGAAGTGACA
CTGTCACTGGTCAGGGTCCTGAGGATGCTCACTGACTGC---CAGAGGAA
GAAGGCTCCTGAC-GT----------------------------------
--------------------------------------------------
--------------------------------------------------
-------------------------

>G3-H2
-ATGCC--------------------------------------------
----------------------------------------TGG-------
--------------------------------------------------
--------------------------------------------------
-------------TGCTTTCTCTCAGAACTCATCAAAAAGTCCTCAGGAG
GCTCAGTCACACTCTCCAAGAGCACAGCCATCATCTCCCACGGTACCACA
GGCCTGGTCACATGGGATGCCGCCCTCTACCTTGCAGAATGGGCCATCGA
GAACCCGGCAGCCTTCATTAACAGACGTGCTGTATTGCCCAGAAGCCATC
GTGTCGCTGGTCGGGGTCCTGCAGAGGCTGGCTGCCTGCCGGGAGCACAA
GCGGGCTCCTGAGGTCTACGTGGCCTTTACCGTCCGCAACCCAGAGACGT
GCCAGCTGTTCACCACCGAGCTAGGCCGGGATGGGATCAGATGGGAAGCG
GAAGCTCATCATGACCAGAAACTGTTTCCCTATGGAGAGCACTTGGAGAT
GGCAATGCTGAACCTCACACTGTAG
#---------------------------------------
#---------------------------------------

#=======================================
#
# Aligned_sequences: 2
# 1: G1-R
# 2: G3-R
# Matrix: /home/BLOSUM62.txt
# GapOpen_penalty: -11.0
# GapExtend_penalty: -1.0
# FSopen_penalty: -10.0
# FSextend_penalty: -1.0
# Execution_time: 81.9103968143
#
# Length:         525
# Identity NT:    301/525 57.3%
# Identity AA:    558/1050 53.1%
# Gapopen:        13/525 2.5%
# Gaps:           138/525 26.3%
# FSopen:         7/525 1.3%
# FrameShift:     349/525 66.5%
# Score: 0
#
#
#=======================================

>G1-R
ATGGCGCCTGAGGACCACGAGGGGGCCACGTCTCTGCTGCAGAGTTTCGA
GCGCCGCTTCCTGGCGGCTCGCGCGCTGCCCTCTTTTCCCTGGCAGAGCC
TAGAAGAAAAACTAAGGGAGCCCTCAGGTTCTGAGCTGTTGCTGGCTATT
TTGCAGAAGCATGAGGCCGTACCCATGGAGCCT--T---TGGATGCAC--
----TGTATGAGGCGCTGGCAGAAG--T---TCTGATGGCCAGAGAGTCC
ACCCAGTGCCACCGGAGCTATTTGCTGATGTACTGTACTGCGGGGAAGTG
ACACTGTCACTGGTCAGGGTCCTGAGGATGCTCACTGACTGCCAGAGGAA
GAAGGCTCCTGACGTCTATGTGGCCTATACGATCCGCAGCCAGGACACGG
GCAAGCTGTTCATCACAGAGCTGGACCGCGCTGGGATACACTGGGAAGAG
GTGGCCCCTCACACTGGCAAACTGTTCCCTTATGAAGAGCATTCGGCCAT
CGTAATCCTG--A------------

>G3-R
--------------------------------------------------
---------------------------------ATTCCCGCTGCTTTCTC
TCGAAGCT--CATCAAAAAGCCTTCAGGAGACTCAGTCACACTC--T---
CTGAGAGCACAGCCATCGTGTCCCATGGCACCACAGGCTTGGTTACATGG
GACGCTGCTCTCTACCTGGCAGAATGGGCCATCGAGAACCCAGCAG----
-----------CCTTCACTG---ACAGATGTACTGTACTGCGGGGAAGTG
ACACTGTCACTGGTCAGGGTCCTGAGGATGCTCACTGACTGCCAGAGGAA
GAAGGCTCCTGACGTCTATGTGGCCTATACGATCCGCAGCCAGGACACGG
GCAAGCTGTTCATCACAGAGCTAGACCGCGCTGGGATACACTGGGAAGAG
GTGGCCCCTCACACTGGCAAACTGTTCCCTTATGAAGAGCATTCGGCCAT
CGTAATCCTGAAGCTCACGCTGACC
#---------------------------------------
#---------------------------------------

#=======================================
#
# Aligned_sequences: 2
# 1: G1-H3
# 2: G3-R
# Matrix: /home/BLOSUM62.txt
# GapOpen_penalty: -11.0
# GapExtend_penalty: -1.0
# FSopen_penalty: -10.0
# FSextend_penalty: -1.0
# Execution_time: 82.4020900726
#
# Length:         514
# Identity NT:    234/514 45.5%
# Identity AA:    297/1028 28.9%
# Gapopen:        12/514 2.3%
# Gaps:           113/514 22.0%
# FSopen:         6/514 1.2%
# FrameShift:     304/514 59.1%
# Score: 0
#
#
#=======================================

>G1-H3
ATGGCGCCCGAGGAGAACGCGGGGACCGAACTCTTGCTGCAGGGTTTTGA
GCGCCGCTTCCTGGCGGTGCGCACACTGCGCTCCTTCCCCTGGCAGAGCT
TAGAGGCAAAGTTAAGAGACTCATCAGATTCTGAGCTGCTGCGGGAT--A
TTTTGCAGAAGCACGAGGCTGTCCACACGGAGCCTTTGGACAAACTGTAC
GAGGTGCTCGCGGAGACTCTGATGGCCAAGGAGTCCACCCAGGGCCACCG
GAGCTATTTGCTGACGTGCTGTATTGCCCAGAAGCCATCGTGTCGCTGGT
CGGGGTCCTGCAGAGGCTGGCTGCCTGCCGGGAGCACAAGCGGGCTCCTG
AGGTCTACGTGGCCTTTACCGTCCGCAACCCAGAGACATGCCAGCTGTTC
ACCACCGAGCTAGGCCGGGATGGGATCAGATGGGAAGCGGAAGCTCATCA
TGACCAGAAACTGTTTCCCTATGGAGAGCACTTGGAGATGGCAATGCTG-
-A------------

>G3-R
ATT---CCCGCT------------------------------GCTTTCTC
TCGAAGC------TCATCAAAAAGCCTTCAGGAGACTCAGTCACACTCTC
TGAGAGCACAG------------CCATCGTGTCCCATGGCACCACAGGCT
TGGTTACATGGGACGCTGCTCTCTACC---------TGGCAGAAT-----
-----------GGGCCATCGAGAACCCAG---------------CAGCCT
TCACTG---ACAGATGTACTGTACTGCGGGGAAGTGACACTGTCACTGGT
CAGGGTCCTGAGGATGCTCACTGACTGC---CAGAGGAAGAAGGCTCCTG
ACGTCTATGTGGCCTATACGATCCGCAGCCAGGACACGGGCAAGCTGTTC
ATCACAGAGCTAGACCGCGCTGGGATACACTGGGAAGAGGTGGCCCCTCA
CACTGGCAAACTGTTCCCTTATGAAGAGCATTCGGCCATCGTAATCCTGA
AGCTCACGCTGACC
#---------------------------------------
#---------------------------------------

#=======================================
#
# Aligned_sequences: 2
# 1: G1-M
# 2: G3-Co
# Matrix: /home/BLOSUM62.txt
# GapOpen_penalty: -11.0
# GapExtend_penalty: -1.0
# FSopen_penalty: -10.0
# FSextend_penalty: -1.0
# Execution_time: 82.3756308556
#
# Length:         523
# Identity NT:    241/523 46.1%
# Identity AA:    351/1046 33.6%
# Gapopen:        13/523 2.5%
# Gaps:           131/523 25.0%
# FSopen:         6/523 1.1%
# FrameShift:     300/523 57.4%
# Score: 0
#
#
#=======================================

>G1-M
ATGGCGCCTGAGGACCACGAGGGGGCCACGTCTCTGCTG------CAGAG
TTTCGAG---CGCCGCTTCCTGGCGGCTCGCGCGCTGCCCTCCTTTCCCT
GGCAGAGCCTAGAAGAAAAACTAAAGGACCCCTCGGGTTCTGAGCTGTTG
CTGGCTATTCTGCAGAGGCATGAGGCTGTACCCACGGAGCCTTTGGATGC
ACTGTATGAGGCGTTGGCAGAGG--TTCTGATGACCCAAGAGTCCACCCA
GTGCCACCGGAGCTATTTGCTGATGTACTGTACTGCTGGGAGATGACACT
GTCACTGGTCAGGGTCCTGAAGATGCTCGAGGACTGCCAGAGG---AAGA
GCGCTCCTGATGTCTATGTAGCCTATACTATCCGCAGCCAGGACACAGGC
AAGCTGTTCATCGAAGAGCTGGACCGTGCTGGAATCTACTGGGAAGAGGT
GCCCCCTCACACTGGCAAACTGTTCCCTTACGAAGAGCATTCAGCCATCG
TAATCCTG--A------------

>G3-Co
ATT---CCC------------GGAGCTTTCTCTCTGAGCTCATCAGAAAG
CCTTCAGGTGACTCGGTCACCCTCTGCGAGAGCACGGCCATCGTGT----
--------------------CTCATGGGACCACAGGCC------------
-TGG------TCACGTGGAACG---------CCGCGCTCTACCTGGCCGA
GTGGGCCGTGGAGAACCCAGCGGTCTTCG---------------------
---------------CTCACAGACGTGCTGTATTGTCCTGAAACGGTCCT
CTCCCTGGTTGGGGTCCTGCGGAAGCTCTCCACCTGCCGGAAGGACCAGC
GGGCTCCTGATGCCTACATTGCCTTCACCATCCGCAACCCGGAGACGTGC
CAGCTGTTCACCACGGAGCTGGGCCAGGCTGGGATCCCGTGGGAAGAGGT
GCCTTGTCATGACCAGAAACTGTTTCCCTACGAAGAGCACTCGGAGATGG
CGATTCTGAAACTAACGCTGTAG
#---------------------------------------
#---------------------------------------

#=======================================
#
# Aligned_sequences: 2
# 1: B1-001
# 2: B2-202
# Matrix: /home/BLOSUM62.txt
# GapOpen_penalty: -11.0
# GapExtend_penalty: -1.0
# FSopen_penalty: -10.0
# FSextend_penalty: -1.0
# Execution_time: 82.3887851238
#
# Length:         625
# Identity NT:    255/625 40.8%
# Identity AA:    507/1250 40.6%
# Gapopen:        3/625 0.5%
# Gaps:           368/625 58.9%
# FSopen:         1/625 0.2%
# FrameShift:     255/625 40.8%
# Score: 0
#
#
#=======================================

>B1-001
ATGGCGCCCGAGGAGAACGCGGGGACCGAACTCTTGCTGCAGGGTTTTGA
GCGCCGCTTCCTGGCGGTGCGCACACTGCGCTCCTTCCCCTGGCAGAGCT
TAGAGGCAAAGTTAAGAGACTCATCAGATTCTGAGCTGCTGCGGGATATT
TTGCAGAAGACTGTGAGGCATCCTGTGTGTGTGAAGCACCCGCCGTCAGT
CAAGTATGCCTGGTGCTTTCTCTCAGAACTCATCAAAAAGTCCTCAGGAG
GCTCAGTCACACTCTCCAAGAGCACAGCCATCATCTCCCACGGTACCACA
GGCCTGGTCACATGGGATGCCGCCCTCTACCTTGCAGAATGGGCCATCGA
GAACCCGGCAGCCTTCATTAACAGACGTGCTGTATTGCCCAGAAGCCATC
GTGTCGCTGGTCGGGGTCCTGCAGAGGCTGGCTGCCTGCCGGGAGCACAA
GCGGGCTCCT-GA-------------------------------------
--------------------------------------------------
--------------------------------------------------
-------------------------

>B2-202
--------------------------------------------------
--------------------------------------------------
--------------------------------------------------
--------------------------------------------------
-----ATGCCTGGTGCTTTCTCTCAGAACTCATCAAAAAGTCCTCAGGAG
GCTCAGTCACACTCTCCAAGAGCACAGCCATCATCTCCCACGGTACCACA
GGCCTGGTCACATGGGATGCCGCCCTCTACCTTGCAGAATGGGCCATCGA
GAACCCGGCAGCCTTCATTAACAGACGTGCTGTATTGCCCAGAAGCCATC
GTGTCGCTGGTCGGGGTCCTGCAGAGGCTGGCTGCCTGCCGGGAGCACAA
GCGGGCTCCTGAGGTCTACGTGGCCTTTACCGTCCGCAACCCAGAGACAT
GCCAGCTGTTCACCACCGAGCTAGGCCGGGATGGGATCAGATGGGAAGCG
GAAGCTCATCATGACCAGAAACTGTTTCCCTATGGAGAGCACTTGGAGAT
GGCAATGCTGAACCTCACACTGTAG
#---------------------------------------
#---------------------------------------

#=======================================
#
# Aligned_sequences: 2
# 1: G2-Co
# 2: G2-R
# Matrix: /home/BLOSUM62.txt
# GapOpen_penalty: -11.0
# GapExtend_penalty: -1.0
# FSopen_penalty: -10.0
# FSextend_penalty: -1.0
# Execution_time: 82.2652900219
#
# Length:         474
# Identity NT:    335/474 70.7%
# Identity AA:    642/948 67.7%
# Gapopen:        2/474 0.4%
# Gaps:           21/474 4.4%
# FSopen:         0/474 0.0%
# FrameShift:     0/474 0.0%
# Score: 0
#
#
#=======================================

>G2-Co
ATGGCGCCTGAGGACCACGAGGGGGCCACGTCTCTGCTGCAGAGTTTCGA
GCGCCGCTTCCTGGCGGCTCGCGCGCTGCCCTCTTTTCCCTGGCAGAGCC
TAGAAGAAAAACTAAGGGAGCCCTCAGGTTCTGAGCTGTTGCTGGCTATT
TTGCAGAAGACTGTGAAGCACCCTGTGTGTGTCCAGCATGGGCCCTCTCT
GAAGTATTCCCGCTGCTTTCTCTCGAAGCTCATCAAAAAGCCTTCAGGAG
ACTCAGTCACACTCTCTGAGAGCACAGCCATCGTGTCCCATGGCACCACA
GGCTTGGTTACATGGGACGCTGCTCTCTACCTGGCAGAATGGGCCATCGA
GAACCCAGCAGCCTTCACTGACAGATGTACTGTACTGCGGGGA-------
-----AGTGACACTGTCACTGGTCAGGGTCCTGAGGATGCTCACTGACTG
CCAGAGGAAGAAGGCTCCTGACGT

>G2-R
ATGGCGCAGGAGGAGAGAGCGGATGCCGCGCGCCTGCTGCGGGGTTTCGA
GCGCCGCTTCTTGGCGGCGCGCGCCCTGCGCTCCTTTCCCTGGCAGAGCC
TAGAAGAGAAACTAAGGGACTCGTCAGGCTCCGAGCTGCTGCTGGATATT
TTGCAGAAGACCGTGAAGCACCCTCTGTGCGTGAAGCACCCACCATCAGT
GAAGTATTCCCGGAGCTTTCTCTCTGAGCTCATCAGAAAGCCTTCAGGTG
ACTCGGTCACCCTCTGCGAGAGCACGGCCATCGTGTCTCATGGGACCACA
GGCCTGGTCACGTGGAACGCCGCGCTCTACCTGGCCGAGTGGGCCGTGGA
GAACCCAGCGGTCTTCGCTCACAGT---------CTAAGCGGTATACCCC
CGCGGGCCCAGCTGGCGGGCGGGAGGGGCCCTGTCCCCACAGGAAGGAAA
CCAGAAGTCTGGGGCAGAGTCAGG
#---------------------------------------
#---------------------------------------

#=======================================
#
# Aligned_sequences: 2
# 1: G1-Co
# 2: B2-202
# Matrix: /home/BLOSUM62.txt
# GapOpen_penalty: -11.0
# GapExtend_penalty: -1.0
# FSopen_penalty: -10.0
# FSextend_penalty: -1.0
# Execution_time: 82.7045688629
#
# Length:         519
# Identity NT:    255/519 49.1%
# Identity AA:    375/1038 36.1%
# Gapopen:        10/519 1.9%
# Gaps:           120/519 23.1%
# FSopen:         6/519 1.2%
# FrameShift:     371/519 71.5%
# Score: 0
#
#
#=======================================

>G1-Co
ATGGCGCAGGAGGAGAGAGCGGATGCCGCGCGCCTGCTGCGGGGTTTCGA
GCGCCGCTTCTTGGCGGCGCGCGCCCTGCGCTCCTTTCCCTGGCAGAGCC
TAGAAGAGAAACTAAGGGACTCGTCAGGCTCCGAGCTGCTGCTGGATATT
TTGCAGAAGCACGAGGCTGTC-CA---CACGGAGCCGTTGGACGAGCTGT
ACCAGGCGCTGGCCGAGGTCCTGACGGCCGAGGACCC---CACCCACTGC
CACCGGAGCTATCTGCTGACGTGCTGTATTGTCCTGAAACGGTCCTCTCC
CTGGTTGGGGTCCTGCGGAAGCTCTCCACCTGCCGGAAGGACCAGCGGGC
TCCTGATGCCTACATTGCCTTCACCATCCGCAACCCGGAGACGTGCCAGC
TGTTCACCACGGAGCTGGGCCAGGCTGGGATCCCGTGGGAAGAGGTGCCT
TGTCATGACCAGAAACTGTTTCCCTACGAAGAGCACTCGGAGATGGCGAT
TCTG--A------------

>B2-202
-ATGCC--------------------------------------------
----------------------------------------TGGTGCTTTC
TCTCAGAACTCATCAAAAAGTCCTCAGGAGGCTCAGTCACACTCTCC---
------AAGAGCACAGCCATCATCTCCCACGGTACCACAGGCCTGGTCAC
A--TGGGATGCCGCCCTCTACCTTGCAGAATGGGCCATCGAGAACCCGGC
AGCCTTCATTAACA---GACGTGCTGTATTGCCCAGAAGCCATCGTGTCG
CTGGTCGGGGTCCTGCAGAGGCTGGCTGCCTGCCGGGAGCACAAGCGGGC
TCCTGAGGTCTACGTGGCCTTTACCGTCCGCAACCCAGAGACATGCCAGC
TGTTCACCACCGAGCTAGGCCGGGATGGGATCAGATGGGAAGCGGAAGCT
CATCATGACCAGAAACTGTTTCCCTATGGAGAGCACTTGGAGATGGCAAT
GCTGAACCTCACACTGTAG
#---------------------------------------
#---------------------------------------

#=======================================
#
# Aligned_sequences: 2
# 1: B1-001
# 2: G3-Ch
# Matrix: /home/BLOSUM62.txt
# GapOpen_penalty: -11.0
# GapExtend_penalty: -1.0
# FSopen_penalty: -10.0
# FSextend_penalty: -1.0
# Execution_time: 82.6696400642
#
# Length:         625
# Identity NT:    241/625 38.6%
# Identity AA:    450/1250 36.0%
# Gapopen:        3/625 0.5%
# Gaps:           368/625 58.9%
# FSopen:         1/625 0.2%
# FrameShift:     255/625 40.8%
# Score: 0
#
#
#=======================================

>B1-001
ATGGCGCCCGAGGAGAACGCGGGGACCGAACTCTTGCTGCAGGGTTTTGA
GCGCCGCTTCCTGGCGGTGCGCACACTGCGCTCCTTCCCCTGGCAGAGCT
TAGAGGCAAAGTTAAGAGACTCATCAGATTCTGAGCTGCTGCGGGATATT
TTGCAGAAGACTGTGAGGCATCCTGTGTGTGTGAAGCACCCGCCGTCAGT
CAAGTATGCCTGGTGCTTTCTCTCAGAACTCATCAAAAAGTCCTCAGGAG
GCTCAGTCACACTCTCCAAGAGCACAGCCATCATCTCCCACGGTACCACA
GGCCTGGTCACATGGGATGCCGCCCTCTACCTTGCAGAATGGGCCATCGA
GAACCCGGCAGCCTTCATTAACAGACGTGCTGTATTGCCCAGAAGCCATC
GTGTCGCTGGTCGGGGTCCTGCAGAGGCTGGCTGCCTGCCGGGAGCACAA
GCGGGCTCCT-GA-------------------------------------
--------------------------------------------------
--------------------------------------------------
-------------------------

>G3-Ch
--------------------------------------------------
--------------------------------------------------
--------------------------------------------------
--------------------------------------------------
-----ATGCCCGGTGCTTTCTCTCAGTACTCATCAAAAAGCCCTCGGGAG
GCTCAGTCACACTCTCCAAGAGCACAGCCATCATCTCCCACGGCATCACA
GTCCTGGTCACATGGGATGCCACCCTCTACCTTGCAGAATGGGCCATCTA
GAACCCAGCAGCCTTCACTGATAGATGTGCTGTATTGCCCAGAAGCCATC
GTGTCGCTGGTCGGGGTCCTGCAGAGGCTGGCTGCCTGCCGGGAGCACCA
GCGGGCTCCTCAAGTCTACATGGCCCTTACCGTCCGCAACCCAGAGACGT
GCCAGCTGTTCACCACCGAGCTAGGCTGGACTGGGATCAGATGGGAAGCG
GAAGCTCATCATGACCAGAAACTGTTTCCCTACAGAGAGCACTTGGAGAT
GGCAATGCTGAACCTCACACTGTAG
#---------------------------------------
#---------------------------------------

#=======================================
#
# Aligned_sequences: 2
# 1: C1-002
# 2: B1-001
# Matrix: /home/BLOSUM62.txt
# GapOpen_penalty: -11.0
# GapExtend_penalty: -1.0
# FSopen_penalty: -10.0
# FSextend_penalty: -1.0
# Execution_time: 83.1928198338
#
# Length:         612
# Identity NT:    272/612 44.4%
# Identity AA:    498/1224 40.7%
# Gapopen:        8/612 1.3%
# Gaps:           264/612 43.1%
# FSopen:         4/612 0.7%
# FrameShift:     146/612 23.9%
# Score: 0
#
#
#=======================================

>C1-002
ATGGCGCCCGAGGAGAACGCGGGGAGCGAACTCTTGCTGCAGAGTTTCAA
GCGCCGCTTCCTGGCAGCGCGCGCCCTGCGCTCCTTCCGCTGGCAGAGCT
TAGAAGCAAAGTTAAGAGACTCATCAGATTCTGAGCTGCTGCGGGATATT
TTGCAGAAG---------CACGAGGCTGTCCACACAGAGCCT--------
-------------------TTGGATGAGCTGTACGAGGTGCTGGTGGAGA
CCCTG---------ATGGCCAAGGAGTCC---------------------
------------------------------------ACCCAGGGCCACCG
GAGC------------TATTTGCTGACGTGCTGTATTGCCCAGAAGCCAT
CGTGTCGCTGGTCGGGGTCCTGCGGAGGCTGGCTGCCTGCCGGGAGCACC
AGCGGGCTCCTCAATTCTACATGGCCCTTACCGTCTGCAACCCAGAGATG
TGCCAGCTGTTCACCACCGAGCTATGCTGGACTGGGATCAGATGGGAAGC
GGAAGCTCATCATGACCAGAAACTGTTTCCCTACAGAGAGCACTTGGAGA
TGGCAAAGCTGA

>B1-001
ATGGCGCCCGAGGAGAACGCGGGGACCGAACTCTTGCTGCAGGGTTTTGA
GCGCCGCTTCCTGGCGGTGCGCACACTGCGCTCCTTCCCCTGGCAGAGCT
TAGAGGCAAAGTTAAGAGACTCATCAGATTCTGAGCTGCTGCGGGATATT
TTGCAGAAGACTGTGAGGCATCCTGTGTGTGTGAAGCACCCGCCGTCAGT
CAAGTATGCCTGGTGCTTTCTCTCAGAACTCATCAAA-AAGTCCTCAGGA
GGCTCAGTCACACTCTCCAAGAGCACAGCCATCATCTCCCACGGTACCAC
AGGCCTGGTCACATGGGATGCCGCCCTCTACCTTGCAGAATGGGCCATCG
AGAACCCGGCAGCCTTCATTAACAGACGTGCTGTATTGCCCAGAAGCCAT
CGTGTCGCTGGTCGGGGTCCTGCAGAGGCTGGCTGCCTGCCGGGAGCACA
AGCGGGCTCCTG--A-----------------------------------
--------------------------------------------------
--------------------------------------------------
------------
#---------------------------------------
#---------------------------------------

#=======================================
#
# Aligned_sequences: 2
# 1: G1-H3
# 2: B2-202
# Matrix: /home/BLOSUM62.txt
# GapOpen_penalty: -11.0
# GapExtend_penalty: -1.0
# FSopen_penalty: -10.0
# FSextend_penalty: -1.0
# Execution_time: 83.0943880081
#
# Length:         522
# Identity NT:    305/522 58.4%
# Identity AA:    552/1044 52.9%
# Gapopen:        15/522 2.9%
# Gaps:           126/522 24.1%
# FSopen:         7/522 1.3%
# FrameShift:     328/522 62.8%
# Score: 0
#
#
#=======================================

>G1-H3
ATGGCGCCCGAGGAGAACGCGGGGACCGAACTCTTGCTGCAGGGTTTTGA
GCGCCGCTTCCTGGCGGTGCGCACACTGCGCTCCTTCCCCTGGCAGAGCT
TAGAGGCAAAGTTAAGAGACTCATCAGATTCTGAGCTGCTGCGGGATATT
TTGCAGAAGCACGAGGCTGTC-CA---CACGGAGCCTTTGGACAAACTGT
ACGAGGTGCTCGCGGAGACTCTGATGGCCAAGGAGTCCAC------CCAG
GGCCACCGGAGCTATTTGCTGACGTGCTGTATTGCCCAGAAGCCATCGTG
TCGCTGGTCGGGGTCCTGCAGAGGCTGGCTGCCTGCCGGGAGCACAAGCG
GGCTCCTGAGGTCTACGTGGCCTTTACCGTCCGCAACCCAGAGACATGCC
AGCTGTTCACCACCGAGCTAGGCCGGGATGGGATCAGATGGGAAGCGGAA
GCTCATCATGACCAGAAACTGTTTCCCTATGGAGAGCACTTGGAGATGGC
AATGCTG--A------------

>B2-202
ATG---CCT---------------------------------GGT-----
-------------------------------GCTTTCTCTCAGAACTCAT
CAAAAAGT--CCTCAGGAGGCTCAGTCACACT------------------
CTCCAAGAGCAC--AGCCATCATCTCCCACGGTACCACAGGCCTGGTCAC
A-TGGGATGCCGCCCTCTACCTTGCAGAATGGGC---CATCGAGAACCCG
GC-AGCCTTCATTA---ACAGACGTGCTGTATTGCCCAGAAGCCATCGTG
TCGCTGGTCGGGGTCCTGCAGAGGCTGGCTGCCTGCCGGGAGCACAAGCG
GGCTCCTGAGGTCTACGTGGCCTTTACCGTCCGCAACCCAGAGACATGCC
AGCTGTTCACCACCGAGCTAGGCCGGGATGGGATCAGATGGGAAGCGGAA
GCTCATCATGACCAGAAACTGTTTCCCTATGGAGAGCACTTGGAGATGGC
AATGCTGAACCTCACACTGTAG
#---------------------------------------
#---------------------------------------

#=======================================
#
# Aligned_sequences: 2
# 1: G1-H2
# 2: G3-Ch
# Matrix: /home/BLOSUM62.txt
# GapOpen_penalty: -11.0
# GapExtend_penalty: -1.0
# FSopen_penalty: -10.0
# FSextend_penalty: -1.0
# Execution_time: 83.2976858616
#
# Length:         513
# Identity NT:    277/513 54.0%
# Identity AA:    525/1026 51.2%
# Gapopen:        10/513 1.9%
# Gaps:           108/513 21.1%
# FSopen:         1/513 0.2%
# FrameShift:     235/513 45.8%
# Score: 0
#
#
#=======================================

>G1-H2
ATGGCGCCCGAGGAGAACGCGGGGACCGAACTCTTGCTGCAGGGTTTTGA
GCGCCGCTTCCTGGCGGTGCGCACACTGCGCTCCTTCCCCTGGCAGAGCT
TAGAGGCAAAGTTAAGAGACTCATCAGATTCTGAGCTGCTGCGGGATATT
TTGCAGAAGCACGAGGCTGTCCACACGGAGCCTTTGGACAAACTGTACGA
GGTGCTCACGGAGACTCTGATGGCCAAGGAGTCCACCCAGGGCCACCGGA
GCTATTTGCTGACGTGCTGTATTGCCCAGAAGCCATCGTGTCGCTGGTCG
GGGTCCTGCAGAGGCTGGCTGCCTGCCGGGAGCACAAGCGGGCTCCTGAG
GTCTACGTGGCCTTTACCGTCCGCAACCCAGAGACGTGCCAGCTGTTCAC
CACCGAGCTAGGCCGGGATGGGATCAGATGGGAAGCGGAAGCTCATCATG
ACCAGAAACTGTTTCCCTATGGAGAGCACTTGGAGATGGCAATGCTGA--
-------------

>G3-Ch
ATG---CCC------------GGTGCT------------------TTCTC
TCAG------TACTCATCAAAAAGCCCTCGGGAGGCT------CAGTCAC
ACTCTCCAAGAGCACAGCCATCATCTCCCACGGCA---------------
------TCACAGTCCTGGTCACATGGGATGCCA-----------------
-------CCCTCTACCTTGCAGAATGGGCCATCTAGAACCCAGCAGCCTT
CACTGATA--GATGTGCTGTATTGCCCAGAAGCCATCGTGTCGCTGGTCG
GGGTCCTGCAGAGGCTGGCTGCCTGCCGGGAGCACCAGCGGGCTCCTCAA
GTCTACATGGCCCTTACCGTCCGCAACCCAGAGACGTGCCAGCTGTTCAC
CACCGAGCTAGGCTGGACTGGGATCAGATGGGAAGCGGAAGCTCATCATG
ACCAGAAACTGTTTCCCTACAGAGAGCACTTGGAGATGGCAATGC-TGAA
CCTCACACTGTAG
#---------------------------------------
#---------------------------------------

#=======================================
#
# Aligned_sequences: 2
# 1: G1-M
# 2: G3-M
# Matrix: /home/BLOSUM62.txt
# GapOpen_penalty: -11.0
# GapExtend_penalty: -1.0
# FSopen_penalty: -10.0
# FSextend_penalty: -1.0
# Execution_time: 83.239315033
#
# Length:         519
# Identity NT:    305/519 58.8%
# Identity AA:    558/1038 53.8%
# Gapopen:        11/519 2.1%
# Gaps:           126/519 24.3%
# FSopen:         7/519 1.3%
# FrameShift:     304/519 58.6%
# Score: 0
#
#
#=======================================

>G1-M
ATGGCGCCTGAGGACCACGAGGGGGCCACGTCTCTGCTGCAGAGTTTCGA
GCGCCGCTTCCTGGCGGCTCGCGCGCTGCCCTCCTTTCCCTGGCAGAGCC
TAGAAGAAAAACTAAAGGACCCCTCGGGTTCTGAGCTGTTGCTGGCTATT
CTGCAGAGGCATGAGGCTGTA--CCCACGGAGCCTTTGGATGCAC-----
-TGTATGAGGCGTTGGCAG--AGGTTCTGATGACCCAAGAGTCCACCCAG
TGCCACCGGAGCTATTTGCTGATGTACTGTACTGCTGGGAGATGACACTG
TCACTGGTCAGGGTCCTGAAGATGCTCGAGGACTGCCAGAGGAAGAGCGC
TCCTGATGTCTATGTAGCCTATACTATCCGCAGCCAGGACACAGGCAAGC
TGTTCATCGAAGAGCTGGACCGTGCTGGAATCTACTGGGAAGAGGTGCCC
CCTCACACTGGCAAACTGTTCCCTTACGAAGAGCATTCAGCCATCGTAAT
CCTG--A------------

>G3-M
ATGCCCGCTGCTTTCTCTCAAAGCTCATCAAAAAGCCTTCAG------GA
AACTCAGTTACACTCTCTGAGAGCACTGCCATCGTGTCCC----------
--------------------------------------------------
------------------ATGGCACCACAGGCT---TGGTTACATGGGAC
GCTGCTCTCTACCTGGCAGAATGGG---------CCA---TTGAGAACCC
AGCAGCCTTCACTG---ACAGATGTACTGTACTGCTGGGAGATGACACTG
TCACTGGTCAGGGTCCTGAAGATGCTCGAGGACTGCCAGAGGAAGAGCGC
TCCTGATGTCTATGTAGCCTATACTATCCGCAGCCAGGACACAGGCAAGC
TGTTCATCGAAGAGCTAGACCGTGCTGGAATCTACTGGGAAGAGGTGCCC
CCTCACACTGGCAAACTGTTCCCTTACGAAGAGCATTCAGCCATCGTAAT
CCTGAAGCTGGTGCTGACC
#---------------------------------------
#---------------------------------------

#=======================================
#
# Aligned_sequences: 2
# 1: G2-H3
# 2: G3-H1
# Matrix: /home/BLOSUM62.txt
# GapOpen_penalty: -11.0
# GapExtend_penalty: -1.0
# FSopen_penalty: -10.0
# FSextend_penalty: -1.0
# Execution_time: 83.3713030815
#
# Length:         625
# Identity NT:    244/625 39.0%
# Identity AA:    462/1250 37.0%
# Gapopen:        3/625 0.5%
# Gaps:           368/625 58.9%
# FSopen:         1/625 0.2%
# FrameShift:     255/625 40.8%
# Score: 0
#
#
#=======================================

>G2-H3
ATGGCGCCCGAGGAGAACGCGGGGACCGAACTCTTGCTGCAGGGTTTTGA
GCGCCGCTTCCTGGCGGTGCGCACACTGCGCTCCTTCCCCTGGCAGAGCT
TAGAGGCAAAGTTAAGAGACTCATCAGATTCTGAGCTGCTGCGGGATATT
TTGCAGAAGACTGTGAGGCATCCTGTGTGTGTGAAGCACCCGCCGTCAGT
CAAGTATGCCTGGTGCTTTCTCTCAGAACTCATCAAAAAGTCCTCAGGAG
GCTCAGTCACACTCTCCAAGAGCACAGCCATCATCTCCCACGGTACCACA
GGCCTGGTCACATGGGATGCCGCCCTCTACCTTGCAGAATGGGCCATCGA
GAACCCGGCAGCCTTCATTAACAGACGTGCTGTATTGCCCAGAAGCCATC
GTGTCGCTGGTCGGGGTCCTGCAGAGGCTGGCTGCCTGCCGGGAGCACAA
GCGGGCTCCT-GA-------------------------------------
--------------------------------------------------
--------------------------------------------------
-------------------------

>G3-H1
--------------------------------------------------
--------------------------------------------------
--------------------------------------------------
--------------------------------------------------
-----ATGCCCGGTGCTTTCTCTCAGAACTCATCAAAAAGCCCTCGGGAG
GCTCAGTCACACTCTCCAAGAGCACAGCCATCATCTCCCACGGCATCACA
GTCCTGGTCACATGGGATGCCGCCCTCTACCTTGCAGAATGGGCCATCGA
GAACCCAGCAGCCTTCACTGATAGACGTGCTGTATTGCCCAGAAGCCATC
GTGTCGCTGGTCGGGGTCCTGCGGAGGCTGGCTGCCTGCCGGGAGCACCA
GCGGGCTCCTCAATTCTACATGGCCCTTACCGTCTGCAACCCAGAGATGT
GCCAGCTGTTCACCACCGAGCTAGGCTGGACTGGGATCAGATGGGAAGCG
GAAGCTCATCATGACCAGAAACTGTTTCCCTACAGAGAGCACTTGGAGAT
GGCAAAGCTGAACCTCACACTGTAG
#---------------------------------------
#---------------------------------------

#=======================================
#
# Aligned_sequences: 2
# 1: G2-M
# 2: G2-Ch
# Matrix: /home/BLOSUM62.txt
# GapOpen_penalty: -11.0
# GapExtend_penalty: -1.0
# FSopen_penalty: -10.0
# FSextend_penalty: -1.0
# Execution_time: 83.3535621166
#
# Length:         462
# Identity NT:    355/462 76.8%
# Identity AA:    660/924 71.4%
# Gapopen:        0/462 0.0%
# Gaps:           0/462 0.0%
# FSopen:         0/462 0.0%
# FrameShift:     0/462 0.0%
# Score: 0
#
#
#=======================================

>G2-M
ATGGCGCCTGAGGACCACGAGGGGGCCACGTCTCTGCTGCAGAGTTTCGA
GCGCCGCTTCCTGGCGGCTCGCGCGCTGCCCTCCTTTCCCTGGCAGAGCC
TAGAAGAAAAACTAAAGGACCCCTCGGGTTCTGAGCTGTTGCTGGCTATT
CTGCAGAAGACTGTGAAGCACCCTGTGTGTGTGCAGCACGGACCTTCTGT
GAAGTATGCCCGCTGCTTTCTCTCAAAGCTCATCAAAAAGCCTTCAGGAA
ACTCAGTTACACTCTCTGAGAGCACTGCCATCGTGTCCCATGGCACCACA
GGCTTGGTTACATGGGACGCTGCTCTCTACCTGGCAGAATGGGCCATTGA
GAACCCAGCAGCCTTCACTGACAGATGTACTGTACTGCTGGGAGATGACA
CTGTCACTGGTCAGGGTCCTGAAGATGCTCGAGGACTGCCAGAGGAAGAG
CGCTCCTGATGT

>G2-Ch
ATGGCGCCCGAGGAGAACGCGGGGAGCGAACTCTTGCTGCAGAGTTTCAA
GCGCCGCTTCCTGGCGGCGCGCGCCCTGCGCTCCTTCCCCTGGCAGAGCT
TAGAAGCAAAGTTAAGTGACCCATCAGATTCTGAGCTTCTGTGGGATATT
TTGCAGAAGAGACTGAAGCATCCTGTGTGTGTGAAGCACCCGCCGTCAGT
CAAGTATGCCCGGTGCTTTCTCTCAGTACTCATCAAAAAGCCCTCGGGAG
GCTCAGTCACACTCTCCAAGAGCACAGCCATCATCTCCCACGGCATCACA
GTCCTGGTCACATGGGATGCCACCCTCTACCTTGCAGAATGGGCCATCTA
GAACCCAGCAGCCTTCACTGATAGATGTGCTGTATTGCCCAGAAGCCATC
GTGTCGCTGGTCGGGGTCCTGCAGAGGCTGGCTGCCTGCCGGGAGCACCA
GCGGGCTCCTCA
#---------------------------------------
#---------------------------------------

#=======================================
#
# Aligned_sequences: 2
# 1: B1-001
# 2: G3-M
# Matrix: /home/BLOSUM62.txt
# GapOpen_penalty: -11.0
# GapExtend_penalty: -1.0
# FSopen_penalty: -10.0
# FSextend_penalty: -1.0
# Execution_time: 83.6514492035
#
# Length:         625
# Identity NT:    199/625 31.8%
# Identity AA:    336/1250 26.9%
# Gapopen:        4/625 0.6%
# Gaps:           371/625 59.4%
# FSopen:         2/625 0.3%
# FrameShift:     252/625 40.3%
# Score: 0
#
#
#=======================================

>B1-001
ATGGCGCCCGAGGAGAACGCGGGGACCGAACTCTTGCTGCAGGGTTTTGA
GCGCCGCTTCCTGGCGGTGCGCACACTGCGCTCCTTCCCCTGGCAGAGCT
TAGAGGCAAAGTTAAGAGACTCATCAGATTCTGAGCTGCTGCGGGATATT
TTGCAGAAGACTGTGAGGCATCCTGTGTGTGTGAAGCACCCGCCGTCAGT
CAAGTATGCCTGGTGCTTTCTCTCAGAACTCATCAAAAAGTCCTCAGGAG
GCTCAGTCACACTCTCCAAGAGCACAGCCATCATCTCCCACGGTACCACA
GGCCTGGTCACATGGGATGCCGCCCTCTACCTTGCAGAATGGGCCATCGA
GAACCCGGCAGCCTTCATTAACAGACGTGCTGTATTGCCCAGAAGCCATC
GTGTCGCTGGTCGGGGTCCTGCAGAGGCTGGCTGCCTGCCGGGAGCACAA
GCGGGCTCCT-GA-------------------------------------
--------------------------------------------------
--------------------------------------------------
-------------------------

>G3-M
--------------------------------------------------
--------------------------------------------------
--------------------------------------------------
--------------------------------------------------
-----ATGCCCGCTGCTTTCTCTCAAAGCTCATCAAAAAGCCTTCAGGAA
ACTCAGTTACACTCTCTGAGAGCACTGCCATCGTGTCCCATGGCACCACA
GGCTTGGTTACATGGGACGCTGCTCTCTACCTGGCAGAATGGGCCATTGA
GAACCCAGCAGCCTTCACTGACAGATGTACTGTACTGCTGGGAGATGACA
CTGTCACTGGTCAGGGTCCTGAAGATGCTCGAGGACTGC---CAGAGGAA
GAGCGCTCCTGATGTCTATGTAGCCTATACTATCCGCAGCCAGGACACAG
GCAAGCTGTTCATCGAAGAGCTAGACCGTGCTGGAATCTACTGGGAAGAG
GTGCCCCCTCACACTGGCAAACTGTTCCCTTACGAAGAGCATTCAGCCAT
CGTAATCCTGAAGCTGGTGCTGACC
#---------------------------------------
#---------------------------------------

#=======================================
#
# Aligned_sequences: 2
# 1: G2-R
# 2: G3-Co
# Matrix: /home/BLOSUM62.txt
# GapOpen_penalty: -11.0
# GapExtend_penalty: -1.0
# FSopen_penalty: -10.0
# FSextend_penalty: -1.0
# Execution_time: 83.5364258289
#
# Length:         625
# Identity NT:    200/625 32.0%
# Identity AA:    342/1250 27.4%
# Gapopen:        4/625 0.6%
# Gaps:           368/625 58.9%
# FSopen:         2/625 0.3%
# FrameShift:     255/625 40.8%
# Score: 0
#
#
#=======================================

>G2-R
ATGGCGCCTGAGGACCACGAGGGGGCCACGTCTCTGCTGCAGAGTTTCGA
GCGCCGCTTCCTGGCGGCTCGCGCGCTGCCCTCTTTTCCCTGGCAGAGCC
TAGAAGAAAAACTAAGGGAGCCCTCAGGTTCTGAGCTGTTGCTGGCTATT
TTGCAGAAGACTGTGAAGCACCCTGTGTGTGTCCAGCATGGGCCCTCTCT
GAAGTATTCCCGCTGCTTTCTCTCGAAGCTCATCAAAAAGCCTTCAGGAG
ACTCAGTCACACTCTCTGAGAGCACAGCCATCGTGTCCCATGGCACCACA
GGCTTGGTTACATGGGACGCTGCTCTCTACCTGGCAGAATGGGCCATCGA
GAACCCAGCAGCCTTCACTGACAGATGTACTGTACTGCGGGGAAGTGACA
CTGTCACTGGTCAGGGTCCTGAGGATGCTCACTGACTGCCAGAGG---AA
GAAGGCTCCTGAC-GT----------------------------------
--------------------------------------------------
--------------------------------------------------
-------------------------

>G3-Co
--------------------------------------------------
--------------------------------------------------
--------------------------------------------------
--------------------------------------------------
-----ATTCCCGGAGCTTTCTCTCTGAGCTCATCAGAAAGCCTTCAGGTG
ACTCGGTCACCCTCTGCGAGAGCACGGCCATCGTGTCTCATGGGACCACA
GGCCTGGTCACGTGGAACGCCGCGCTCTACCTGGCCGAGTGGGCCGTGGA
GAACCCAGCGGTCTTCGCTCACAGACGTGCTGTATTGTCCTGAAACGGTC
CTCTCCCTGGTTGGGGTCCTGCGGAAGCTCTCCACCTGCCGGAAGGACCA
GCGGGCTCCTGATGCCTACATTGCCTTCACCATCCGCAACCCGGAGACGT
GCCAGCTGTTCACCACGGAGCTGGGCCAGGCTGGGATCCCGTGGGAAGAG
GTGCCTTGTCATGACCAGAAACTGTTTCCCTACGAAGAGCACTCGGAGAT
GGCGATTCTGAAACTAACGCTGTAG
#---------------------------------------
#---------------------------------------

#=======================================
#
# Aligned_sequences: 2
# 1: G2-M
# 2: G3-Co
# Matrix: /home/BLOSUM62.txt
# GapOpen_penalty: -11.0
# GapExtend_penalty: -1.0
# FSopen_penalty: -10.0
# FSextend_penalty: -1.0
# Execution_time: 83.8139250278
#
# Length:         625
# Identity NT:    196/625 31.4%
# Identity AA:    324/1250 25.9%
# Gapopen:        4/625 0.6%
# Gaps:           368/625 58.9%
# FSopen:         2/625 0.3%
# FrameShift:     255/625 40.8%
# Score: 0
#
#
#=======================================

>G2-M
ATGGCGCCTGAGGACCACGAGGGGGCCACGTCTCTGCTGCAGAGTTTCGA
GCGCCGCTTCCTGGCGGCTCGCGCGCTGCCCTCCTTTCCCTGGCAGAGCC
TAGAAGAAAAACTAAAGGACCCCTCGGGTTCTGAGCTGTTGCTGGCTATT
CTGCAGAAGACTGTGAAGCACCCTGTGTGTGTGCAGCACGGACCTTCTGT
GAAGTATGCCCGCTGCTTTCTCTCAAAGCTCATCAAAAAGCCTTCAGGAA
ACTCAGTTACACTCTCTGAGAGCACTGCCATCGTGTCCCATGGCACCACA
GGCTTGGTTACATGGGACGCTGCTCTCTACCTGGCAGAATGGGCCATTGA
GAACCCAGCAGCCTTCACTGACAGATGTACTGTACTGCTGGGAGATGACA
CTGTCACTGGTCAGGGTCCTGAAGATGCTCGAGGACTGCCAGAGG---AA
GAGCGCTCCTGAT-GT----------------------------------
--------------------------------------------------
--------------------------------------------------
-------------------------

>G3-Co
--------------------------------------------------
--------------------------------------------------
--------------------------------------------------
--------------------------------------------------
-----ATTCCCGGAGCTTTCTCTCTGAGCTCATCAGAAAGCCTTCAGGTG
ACTCGGTCACCCTCTGCGAGAGCACGGCCATCGTGTCTCATGGGACCACA
GGCCTGGTCACGTGGAACGCCGCGCTCTACCTGGCCGAGTGGGCCGTGGA
GAACCCAGCGGTCTTCGCTCACAGACGTGCTGTATTGTCCTGAAACGGTC
CTCTCCCTGGTTGGGGTCCTGCGGAAGCTCTCCACCTGCCGGAAGGACCA
GCGGGCTCCTGATGCCTACATTGCCTTCACCATCCGCAACCCGGAGACGT
GCCAGCTGTTCACCACGGAGCTGGGCCAGGCTGGGATCCCGTGGGAAGAG
GTGCCTTGTCATGACCAGAAACTGTTTCCCTACGAAGAGCACTCGGAGAT
GGCGATTCTGAAACTAACGCTGTAG
#---------------------------------------
#---------------------------------------

#=======================================
#
# Aligned_sequences: 2
# 1: G2-Co
# 2: G3-H1
# Matrix: /home/BLOSUM62.txt
# GapOpen_penalty: -11.0
# GapExtend_penalty: -1.0
# FSopen_penalty: -10.0
# FSextend_penalty: -1.0
# Execution_time: 83.7756810188
#
# Length:         630
# Identity NT:    175/630 27.8%
# Identity AA:    267/1260 21.2%
# Gapopen:        9/630 1.4%
# Gaps:           375/630 59.5%
# FSopen:         5/630 0.8%
# FrameShift:     224/630 35.6%
# Score: 0
#
#
#=======================================

>G2-Co
ATGGCGCAGGAGGAGAGAGCGGATGCCGCGCGCCTGCTGCGGGGTTTCGA
GCGCCGCTTCTTGGCGGCGCGCGCCCTGCGCTCCTTTCCCTGGCAGAGCC
TAGAAGAGAAACTAAGGGACTCGTCAGGCTCCGAGCTGCTGCTGGATATT
TTGCAGAAGACCGTGAAGCACCCTCTGTGCGTGAAGCACCCACCATCAGT
GAAGTATTCCCGGAGCTTTCTCTCTGAGCTCATCAGAAAGCCTTCAGGTG
ACTCGGTCACCCTCTGCGAGAGCACGGCCATCGTGTCTCATGGGACCACA
GGCCTGGTCACGTGGAACGCCGCGCTCTACCTGGCCGAGTGGGCCGTGGA
GAACCCAGCGGTCTTCGCTCACAGTCTAAGCGGTATACCCCCGCGGGCCC
AGCTGGCGGGCGGGAGGGGCCCTGTC------------------------
CCCACAGGA------------------------------AGGAAACCAGA
AGTC---------------------------TGGGGCAGAGTCAGG----
--------------------------------------------------
------------------------------

>G3-H1
ATG-----------------------------------------------
--------------------------------------------------
--------------------------------------------------
---------------------CCC-GGTGC--------------------
----------------TTTCTCTCAGAACTCATCAAAAAGCCCTCGGGAG
GCTCAGTCACACTCTCCAAGAGCACAGCCATCATCTCCCACGGCATCACA
GTCCTGGTCACATGGGATGCCGCCCTCTACCTTGCAGAATGGGCCATCGA
GAACCCAGCAGCCTTCACTGATAGACGTGCT---GTATTGCCCAGAAGCC
ATCGTGTCGCTGGTCGGGGTCCTGCGGAGGCTGGCTGCCTGCCGGGAGCA
CCAGCGGGCTCCTCAATTCTACATGGCCCTTACCGTCTGCAA--CCCAGA
GATGTGCCAGCTGTTCACCACCGAGCTAGGCTGGACTGGGATCAGATGGG
AAGCGGAAGCTCATCATGACCAGAAACTGTTTCCCTACAGAGAGCACTTG
GAGATGGCAAAGCTGAACCTCACACTGTAG
#---------------------------------------
#---------------------------------------

#=======================================
#
# Aligned_sequences: 2
# 1: G2-Ch
# 2: G3-Co
# Matrix: /home/BLOSUM62.txt
# GapOpen_penalty: -11.0
# GapExtend_penalty: -1.0
# FSopen_penalty: -10.0
# FSextend_penalty: -1.0
# Execution_time: 84.0006451607
#
# Length:         625
# Identity NT:    199/625 31.8%
# Identity AA:    306/1250 24.5%
# Gapopen:        3/625 0.5%
# Gaps:           368/625 58.9%
# FSopen:         1/625 0.2%
# FrameShift:     255/625 40.8%
# Score: 0
#
#
#=======================================

>G2-Ch
ATGGCGCCCGAGGAGAACGCGGGGAGCGAACTCTTGCTGCAGAGTTTCAA
GCGCCGCTTCCTGGCGGCGCGCGCCCTGCGCTCCTTCCCCTGGCAGAGCT
TAGAAGCAAAGTTAAGTGACCCATCAGATTCTGAGCTTCTGTGGGATATT
TTGCAGAAGAGACTGAAGCATCCTGTGTGTGTGAAGCACCCGCCGTCAGT
CAAGTATGCCCGGTGCTTTCTCTCAGTACTCATCAAAAAGCCCTCGGGAG
GCTCAGTCACACTCTCCAAGAGCACAGCCATCATCTCCCACGGCATCACA
GTCCTGGTCACATGGGATGCCACCCTCTACCTTGCAGAATGGGCCATCTA
GAACCCAGCAGCCTTCACTGATAGATGTGCTGTATTGCCCAGAAGCCATC
GTGTCGCTGGTCGGGGTCCTGCAGAGGCTGGCTGCCTGCCGGGAGCACCA
GCGGGCTCCT-CA-------------------------------------
--------------------------------------------------
--------------------------------------------------
-------------------------

>G3-Co
--------------------------------------------------
--------------------------------------------------
--------------------------------------------------
--------------------------------------------------
-----ATTCCCGGAGCTTTCTCTCTGAGCTCATCAGAAAGCCTTCAGGTG
ACTCGGTCACCCTCTGCGAGAGCACGGCCATCGTGTCTCATGGGACCACA
GGCCTGGTCACGTGGAACGCCGCGCTCTACCTGGCCGAGTGGGCCGTGGA
GAACCCAGCGGTCTTCGCTCACAGACGTGCTGTATTGTCCTGAAACGGTC
CTCTCCCTGGTTGGGGTCCTGCGGAAGCTCTCCACCTGCCGGAAGGACCA
GCGGGCTCCTGATGCCTACATTGCCTTCACCATCCGCAACCCGGAGACGT
GCCAGCTGTTCACCACGGAGCTGGGCCAGGCTGGGATCCCGTGGGAAGAG
GTGCCTTGTCATGACCAGAAACTGTTTCCCTACGAAGAGCACTCGGAGAT
GGCGATTCTGAAACTAACGCTGTAG
#---------------------------------------
#---------------------------------------

#=======================================
#
# Aligned_sequences: 2
# 1: G1-H2
# 2: B2-202
# Matrix: /home/BLOSUM62.txt
# GapOpen_penalty: -11.0
# GapExtend_penalty: -1.0
# FSopen_penalty: -10.0
# FSextend_penalty: -1.0
# Execution_time: 84.3894729614
#
# Length:         519
# Identity NT:    304/519 58.6%
# Identity AA:    534/1038 51.4%
# Gapopen:        11/519 2.1%
# Gaps:           120/519 23.1%
# FSopen:         8/519 1.5%
# FrameShift:     373/519 71.9%
# Score: 0
#
#
#=======================================

>G1-H2
ATG------GCGCCCGAGGAGAACGCGGGGACCGAACTCTTGCTGCAGGG
TTTTGAGCGCCGCTTCCTGGCGGTGCGCACACTGCGCTCCTTCCCCTGGC
AGAGCTTAGAGGCAAAGTTAAGAGACTCATCAGATTCTGAGCTGCTGCGG
GATATTTTGCAGAAGCACGAGGCTGTCCAC-ACGGAGCCTTTGGACAAAC
TGTACGAGGTGCTCACGGAGACTCTGATGGCCAAGGAGTCCACCCAGGGC
CACCGGAGCTATTTGCTGACGTGCTGTATTGCCCAGAAGCCATCGTGTCG
CTGGTCGGGGTCCTGCAGAGGCTGGCTGCCTGCCGGGAGCACAAGCGGGC
TCCTGAGGTCTACGTGGCCTTTACCGTCCGCAACCCAGAGACGTGCCAGC
TGTTCACCACCGAGCTAGGCCGGGATGGGATCAGATGGGAAGCGGAAGCT
CATCATGACCAGAAACTGTTTCCCTATGGAGAGCACTTGGAGATGGCAAT
GCTG--A------------

>B2-202
ATGCCTGGTGCTTTCTCTCAGAACTCATCA--AAAAGTCCTC--------
-------AGGAGG-------------------------------------
-----CTCAGTCACACTCTCCAAGAGCACAGC---------------CAT
CATCTCCCACGGTACCACAGGCCTGGTCACATGGGATGCCGCCCTCTACC
TTGCAGAATGGGCCATCGAGAA---------------------CCCGGC-
AGCCTTCATTA---ACAGACGTGCTGTATTGCCCAGAAGCCATCGTGTCG
CTGGTCGGGGTCCTGCAGAGGCTGGCTGCCTGCCGGGAGCACAAGCGGGC
TCCTGAGGTCTACGTGGCCTTTACCGTCCGCAACCCAGAGACATGCCAGC
TGTTCACCACCGAGCTAGGCCGGGATGGGATCAGATGGGAAGCGGAAGCT
CATCATGACCAGAAACTGTTTCCCTATGGAGAGCACTTGGAGATGGCAAT
GCTGAACCTCACACTGTAG
#---------------------------------------
#---------------------------------------

#=======================================
#
# Aligned_sequences: 2
# 1: G1-H2
# 2: G3-H1
# Matrix: /home/BLOSUM62.txt
# GapOpen_penalty: -11.0
# GapExtend_penalty: -1.0
# FSopen_penalty: -10.0
# FSextend_penalty: -1.0
# Execution_time: 84.9307911396
#
# Length:         519
# Identity NT:    282/519 54.3%
# Identity AA:    486/1038 46.8%
# Gapopen:        10/519 1.9%
# Gaps:           120/519 23.1%
# FSopen:         8/519 1.5%
# FrameShift:     344/519 66.3%
# Score: 0
#
#
#=======================================

>G1-H2
ATGGCGCCCGAGGAGAACGCGGGGACCGAACTCTTGCTGCAGGGTTTTGA
GCGCCGCTTCCTGGCGGTGCGCACACTGCGCTCCTTCCCCTGGCAGAGCT
TAGAGGCAAAGTTAAGAGACTCATCAGATTCTGAGCTGCTGCGGGATATT
TTGCAGAAGCACGAGGCTGTCCACACGGAGCCTTTGGACAAACTG-----
-TACGAGGTGCTCACGGAGACTCTGATGGCCAAGGAGTCCACCCAGGGCC
ACCGGAGCTATTTGCTGACGTGCTGTATTGCCCAGAAGCCATCGTGTCGC
TGGTCGGGGTCCTGCAGAGGCTGGCTGCCTGCCGGGAGCACAAGCGGGCT
CCTGAGGTCTACGTGGCCTTTACCGTCCGCAACCCAGAGACGTGCCAGCT
GTTCACCACCGAGCTAGGCCGGGATGGGATCAGATGGGAAGCGGAAGCTC
ATCATGACCAGAAACTGTTTCCCTATGGAGAGCACTTGGAGATGGCAA--
-------------TGCTGA

>G3-H1
ATG--CCCG-----------------------------------------
-------GTGCTTTCTCTCAGAACT---------------CATCAAAAAG
CCCTCGGGAGGCTCAGTCACACT---------------------------
CTCCAAGAGCAC--AGCCATCATCTCCCACGGCATCACAGTCCTGGTCAC
ATGGGATGCCGCC--CTCTACCTTGCAGAATGGGCCATCGAGAACCCAGC
AGCCTTCACTGATA--GACGTGCTGTATTGCCCAGAAGCCATCGTGTCGC
TGGTCGGGGTCCTGCGGAGGCTGGCTGCCTGCCGGGAGCACCAGCGGGCT
CCTCAATTCTACATGGCCCTTACCGTCTGCAACCCAGAGATGTGCCAGCT
GTTCACCACCGAGCTAGGCTGGACTGGGATCAGATGGGAAGCGGAAGCTC
ATCATGACCAGAAACTGTTTCCCTACAGAGAGCACTTGGAGATGGCAAAG
CTGAACCTCACACTGT-AG
#---------------------------------------
#---------------------------------------

#=======================================
#
# Aligned_sequences: 2
# 1: G2-R
# 2: G3-R
# Matrix: /home/BLOSUM62.txt
# GapOpen_penalty: -11.0
# GapExtend_penalty: -1.0
# FSopen_penalty: -10.0
# FSextend_penalty: -1.0
# Execution_time: 84.6290881634
#
# Length:         622
# Identity NT:    255/622 41.0%
# Identity AA:    507/1244 40.8%
# Gapopen:        3/622 0.5%
# Gaps:           365/622 58.7%
# FSopen:         1/622 0.2%
# FrameShift:     255/622 41.0%
# Score: 0
#
#
#=======================================

>G2-R
ATGGCGCCTGAGGACCACGAGGGGGCCACGTCTCTGCTGCAGAGTTTCGA
GCGCCGCTTCCTGGCGGCTCGCGCGCTGCCCTCTTTTCCCTGGCAGAGCC
TAGAAGAAAAACTAAGGGAGCCCTCAGGTTCTGAGCTGTTGCTGGCTATT
TTGCAGAAGACTGTGAAGCACCCTGTGTGTGTCCAGCATGGGCCCTCTCT
GAAGTATTCCCGCTGCTTTCTCTCGAAGCTCATCAAAAAGCCTTCAGGAG
ACTCAGTCACACTCTCTGAGAGCACAGCCATCGTGTCCCATGGCACCACA
GGCTTGGTTACATGGGACGCTGCTCTCTACCTGGCAGAATGGGCCATCGA
GAACCCAGCAGCCTTCACTGACAGATGTACTGTACTGCGGGGAAGTGACA
CTGTCACTGGTCAGGGTCCTGAGGATGCTCACTGACTGCCAGAGGAAGAA
GGCTCCTGAC-GT-------------------------------------
--------------------------------------------------
--------------------------------------------------
----------------------

>G3-R
--------------------------------------------------
--------------------------------------------------
--------------------------------------------------
--------------------------------------------------
-----ATTCCCGCTGCTTTCTCTCGAAGCTCATCAAAAAGCCTTCAGGAG
ACTCAGTCACACTCTCTGAGAGCACAGCCATCGTGTCCCATGGCACCACA
GGCTTGGTTACATGGGACGCTGCTCTCTACCTGGCAGAATGGGCCATCGA
GAACCCAGCAGCCTTCACTGACAGATGTACTGTACTGCGGGGAAGTGACA
CTGTCACTGGTCAGGGTCCTGAGGATGCTCACTGACTGCCAGAGGAAGAA
GGCTCCTGACGTCTATGTGGCCTATACGATCCGCAGCCAGGACACGGGCA
AGCTGTTCATCACAGAGCTAGACCGCGCTGGGATACACTGGGAAGAGGTG
GCCCCTCACACTGGCAAACTGTTCCCTTATGAAGAGCATTCGGCCATCGT
AATCCTGAAGCTCACGCTGACC
#---------------------------------------
#---------------------------------------

#=======================================
#
# Aligned_sequences: 2
# 1: G1-M
# 2: G3-R
# Matrix: /home/BLOSUM62.txt
# GapOpen_penalty: -11.0
# GapExtend_penalty: -1.0
# FSopen_penalty: -10.0
# FSextend_penalty: -1.0
# Execution_time: 84.9236338139
#
# Length:         519
# Identity NT:    282/519 54.3%
# Identity AA:    480/1038 46.2%
# Gapopen:        11/519 2.1%
# Gaps:           126/519 24.3%
# FSopen:         7/519 1.3%
# FrameShift:     304/519 58.6%
# Score: 0
#
#
#=======================================

>G1-M
ATGGCGCCTGAGGACCACGAGGGGGCCACGTCTCTGCTGCAGAGTTTCGA
GCGCCGCTTCCTGGCGGCTCGCGCGCTGCCCTCCTTTCCCTGGCAGAGCC
TAGAAGAAAAACTAAAGGACCCCTCGGGTTCTGAGCTGTTGCTGGCTATT
CTGCAGAGGCATGAGGCTGTA--CCCACGGAGCCTTTGGATGCAC-----
-TGTATGAGGCGTTGGCAG--AGGTTCTGATGACCCAAGAGTCCACCCAG
TGCCACCGGAGCTATTTGCTGATGTACTGTACTGCTGGGAGATGACACTG
TCACTGGTCAGGGTCCTGAAGATGCTCGAGGACTGCCAGAGGAAGAGCGC
TCCTGATGTCTATGTAGCCTATACTATCCGCAGCCAGGACACAGGCAAGC
TGTTCATCGAAGAGCTGGACCGTGCTGGAATCTACTGGGAAGAGGTGCCC
CCTCACACTGGCAAACTGTTCCCTTACGAAGAGCATTCAGCCATCGTAAT
CCTG--A------------

>G3-R
ATTCCCGCTGCTTTCTCTCGAAGCTCATCAAAAAGCCTTCAGGAGACTCA
GTCACACTCTCTG------AGAGCACAGCCATCGTGTCCC----------
--------------------------------------------------
------------------ATGGCACCACAGGCT---TGGTTACATGGGAC
GCTGCTCTCTACCTGGCAGAATGGGCCATCG------AGAACCCAGCAG-
-----CCTTCACTG---ACAGATGTACTGTACTGCGGGGAAGTGACACTG
TCACTGGTCAGGGTCCTGAGGATGCTCACTGACTGCCAGAGGAAGAAGGC
TCCTGACGTCTATGTGGCCTATACGATCCGCAGCCAGGACACGGGCAAGC
TGTTCATCACAGAGCTAGACCGCGCTGGGATACACTGGGAAGAGGTGGCC
CCTCACACTGGCAAACTGTTCCCTTATGAAGAGCATTCGGCCATCGTAAT
CCTGAAGCTCACGCTGACC
#---------------------------------------
#---------------------------------------

#=======================================
#
# Aligned_sequences: 2
# 1: G1-H2
# 2: G3-M
# Matrix: /home/BLOSUM62.txt
# GapOpen_penalty: -11.0
# GapExtend_penalty: -1.0
# FSopen_penalty: -10.0
# FSextend_penalty: -1.0
# Execution_time: 85.0270450115
#
# Length:         513
# Identity NT:    223/513 43.5%
# Identity AA:    279/1026 27.2%
# Gapopen:        9/513 1.8%
# Gaps:           111/513 21.6%
# FSopen:         5/513 1.0%
# FrameShift:     299/513 58.3%
# Score: 0
#
#
#=======================================

>G1-H2
ATGGCGCCCGAGGAGAACGCGGGGACCGAACTCTTGCTGCAGGGTTTTGA
GCGCCGCTTCCTGGCGGTGCGCACACTGCGCTCCTTCCCCTGGCAGAGCT
TAGAGGCAAAGTTAAGAGACTCATCAGATTCTGAGCTGCTGCGGGATATT
TTGCAGAAGCACGAGGCTGTC-CACACGGAGCCTTTGGACAAACTGTACG
AGGTGCTCACGGAGACTCTGATGGCCAAGGAGTCCACCCAGGGCCACCGG
AGCTATTTGCTGACGTGCTGTATTGCCCAGAAGCCATCGTGTCGCTGGTC
GGGGTCCTGCAGAGGCTGGCTGCCTGCCGGGAGCACAAGCGGGCTCCTGA
GGTCTACGTGGCCTTTACCGTCCGCAACCCAGAGACGTGCCAGCTGTTCA
CCACCGAGCTAGGCCGGGATGGGATCAGATGGGAAGCGGAAGCTCATCAT
GACCAGAAACTGTTTCCCTATGGAGAGCACTTGGAGATGGCAATGCTG--
A------------

>G3-M
ATGCCCGCTGCTTTCTCTCAAAGCTCATCAAAAAGCCTTCAG------GA
AACTCAGTTACACTCTCTGAGAGCACTGCCATCGTGTCCCATGGCACCA-
--------------------------------------------------
------------CAGGCTTGGTTACATGGGACGCTGCTCTCTACCTGGCA
G------AATGGGCCATTGAGAACCCAG---------------CAGCCTT
CACTG---ACAGATGTACTGTACTGCTGGGAGATGACACTGTCACTGGTC
AGGGTCCTGAAGATGCTCGAGGACTGC---CAGAGGAAGAGCGCTCCTGA
TGTCTATGTAGCCTATACTATCCGCAGCCAGGACACAGGCAAGCTGTTCA
TCGAAGAGCTAGACCGTGCTGGAATCTACTGGGAAGAGGTGCCCCCTCAC
ACTGGCAAACTGTTCCCTTACGAAGAGCATTCAGCCATCGTAATCCTGAA
GCTGGTGCTGACC
#---------------------------------------
#---------------------------------------

#=======================================
#
# Aligned_sequences: 2
# 1: G2-M
# 2: G2-R
# Matrix: /home/BLOSUM62.txt
# GapOpen_penalty: -11.0
# GapExtend_penalty: -1.0
# FSopen_penalty: -10.0
# FSextend_penalty: -1.0
# Execution_time: 85.11967206
#
# Length:         462
# Identity NT:    436/462 94.4%
# Identity AA:    858/924 92.9%
# Gapopen:        0/462 0.0%
# Gaps:           0/462 0.0%
# FSopen:         0/462 0.0%
# FrameShift:     0/462 0.0%
# Score: 0
#
#
#=======================================

>G2-M
ATGGCGCCTGAGGACCACGAGGGGGCCACGTCTCTGCTGCAGAGTTTCGA
GCGCCGCTTCCTGGCGGCTCGCGCGCTGCCCTCCTTTCCCTGGCAGAGCC
TAGAAGAAAAACTAAAGGACCCCTCGGGTTCTGAGCTGTTGCTGGCTATT
CTGCAGAAGACTGTGAAGCACCCTGTGTGTGTGCAGCACGGACCTTCTGT
GAAGTATGCCCGCTGCTTTCTCTCAAAGCTCATCAAAAAGCCTTCAGGAA
ACTCAGTTACACTCTCTGAGAGCACTGCCATCGTGTCCCATGGCACCACA
GGCTTGGTTACATGGGACGCTGCTCTCTACCTGGCAGAATGGGCCATTGA
GAACCCAGCAGCCTTCACTGACAGATGTACTGTACTGCTGGGAGATGACA
CTGTCACTGGTCAGGGTCCTGAAGATGCTCGAGGACTGCCAGAGGAAGAG
CGCTCCTGATGT

>G2-R
ATGGCGCCTGAGGACCACGAGGGGGCCACGTCTCTGCTGCAGAGTTTCGA
GCGCCGCTTCCTGGCGGCTCGCGCGCTGCCCTCTTTTCCCTGGCAGAGCC
TAGAAGAAAAACTAAGGGAGCCCTCAGGTTCTGAGCTGTTGCTGGCTATT
TTGCAGAAGACTGTGAAGCACCCTGTGTGTGTCCAGCATGGGCCCTCTCT
GAAGTATTCCCGCTGCTTTCTCTCGAAGCTCATCAAAAAGCCTTCAGGAG
ACTCAGTCACACTCTCTGAGAGCACAGCCATCGTGTCCCATGGCACCACA
GGCTTGGTTACATGGGACGCTGCTCTCTACCTGGCAGAATGGGCCATCGA
GAACCCAGCAGCCTTCACTGACAGATGTACTGTACTGCGGGGAAGTGACA
CTGTCACTGGTCAGGGTCCTGAGGATGCTCACTGACTGCCAGAGGAAGAA
GGCTCCTGACGT
#---------------------------------------
#---------------------------------------

#=======================================
#
# Aligned_sequences: 2
# 1: G2-Co
# 2: G3-R
# Matrix: /home/BLOSUM62.txt
# GapOpen_penalty: -11.0
# GapExtend_penalty: -1.0
# FSopen_penalty: -10.0
# FSextend_penalty: -1.0
# Execution_time: 85.0464570522
#
# Length:         624
# Identity NT:    179/624 28.7%
# Identity AA:    300/1248 24.0%
# Gapopen:        8/624 1.3%
# Gaps:           366/624 58.7%
# FSopen:         2/624 0.3%
# FrameShift:     191/624 30.6%
# Score: 0
#
#
#=======================================

>G2-Co
ATGGCGCAGGAGGAGAGAGCGGATGCCGCGCGCCTGCTGCGGGGTTTCGA
GCGCCGCTTCTTGGCGGCGCGCGCCCTGCGCTCCTTTCCCTGGCAGAGCC
TAGAAGAGAAACTAAGGGACTCGTCAGGCTCCGAGCTGCTGCTGGATATT
TTGCAGAAGACCGTGAAGCACCCTCTGTGCGTGAAGCACCCACCATCAGT
GAAGTATTCCCGGAGCTTTCTCTCTGAGCTCATCAGAAAGCCTTCAGGTG
ACTCGGTCACCCTCTGCGAGAGCACGGCCATCGTGTCTCATGGGACCACA
GGCCTGGTCACGTGGAACGCCGCGCTCTACCTGGCCGAGTGGGCCGTGGA
GAACCCAGCGGTCTTC---------------------------GCTCACA
GTCTAAGCGGTATACCCCCGCGGGCCCAGCTGGCGGGC---GGGAGGGGC
CCTGTCCCC------------------------------------ACAGG
AAGGAAA------CCAGAAGTC------------------TGGGGCAGAG
TCAGG---------------------------------------------
------------------------

>G3-R
--------------------------------------------------
--------------------------------------------------
--------------------------------------------------
--------------------------------------------------
-----ATTCCCGCTGCTTTCTCTCGAAGCTCATCAAAAAGCCTTCAGGAG
ACTCAGTCACACTCTCTGAGAGCACAGCCATCGTGTCCCATGGCACCACA
GGCTTGGTTACATGGGACGCTGCTCTCTACCTGGCAGAATGGGCCATCGA
GAACCCAGCAGCCTTCACTGACAGATGTACTGTACTGCGGGGAAGTGACA
CTGTCACTGGTCAGGGTCCTGAG--GATGCTCACTGACTGCCAGAGGAAG
AAGGCTCCTGACGTCTATGTGGCCTATACGATCCGCAGCCAGGACACGGG
CAAGCTGTTCATCACAGAGCTAGACCGCGCTGGGATACACTGGGAAGAGG
TGGCCCCTCACACTGGCAAACTGTTCCCTTATGAAGAGCATTCGGCCATC
GTAATCCTGAAGCTCACGCTGACC
#---------------------------------------
#---------------------------------------

#=======================================
#
# Aligned_sequences: 2
# 1: C1-002
# 2: G3-Ch
# Matrix: /home/BLOSUM62.txt
# GapOpen_penalty: -11.0
# GapExtend_penalty: -1.0
# FSopen_penalty: -10.0
# FSextend_penalty: -1.0
# Execution_time: 85.6723389626
#
# Length:         516
# Identity NT:    282/516 54.7%
# Identity AA:    513/1032 49.7%
# Gapopen:        8/516 1.6%
# Gaps:           114/516 22.1%
# FSopen:         2/516 0.4%
# FrameShift:     308/516 59.7%
# Score: 0
#
#
#=======================================

>C1-002
ATGGCGCCCGAGGAG--AACGCGGGGAGCGAACTCTTGCTGCAGAGTTTC
AAGCGCCGCTTCCTGGCAGCGCGCGCCCTGCGCTCCTTCCGCT-GGCAGA
GCTTAGAAGCAAAGTTAAGAGACTCATCAGATTCTGAGCTGCTGCGGGAT
ATTTTGCAGAAGCACGAGGCTGTCCACACAGAGCCTTTGGATGAGCTGTA
CGAGGTGCTGGTGGAGACCCTGATGGCCAAGGAGTCCACCCAGGGCCACC
GGAGCTATTTGCTGACGTGCTGTATTGCCCAGAAGCCATCGTGTCGCTGG
TCGGGGTCCTGCGGAGGCTGGCTGCCTGCCGGGAGCACCAGCGGGCTCCT
CAATTCTACATGGCCCTTACCGTCTGCAACCCAGAGATGTGCCAGCTGTT
CACCACCGAGCTATGCTGGACTGGGATCAGATGGGAAGCGGAAGCTCATC
ATGACCAGAAACTGTTTCCCTACAGAGAGCACTTGGAGATGGCAAAGCTG
A---------------

>G3-Ch
ATG---CCCGGTGCTTTCTCTCAGTACTCATCAAAAAGCCCTCGGGAGGC
TCAGTCACACTCTCCAAGAGCACAGCCATCATCTCCCACGGCATCACAGT
CCTGGTCA------------------------------------------
------------------------CATGGGATGCCA--------------
----------CCCTCTACCTTGCAGAATGGGCCATCTAGAACCCAGCAGC
CTTCACTGATA--GATGTGCTGTATTGCCCAGAAGCCATCGTGTCGCTGG
TCGGGGTCCTGCAGAGGCTGGCTGCCTGCCGGGAGCACCAGCGGGCTCCT
CAAGTCTACATGGCCCTTACCGTCCGCAACCCAGAGACGTGCCAGCTGTT
CACCACCGAGCTAGGCTGGACTGGGATCAGATGGGAAGCGGAAGCTCATC
ATGACCAGAAACTGTTTCCCTACAGAGAGCACTTGGAGATGGCAA-TGCT
GAACCTCACACTGTAG
#---------------------------------------
#---------------------------------------

#=======================================
#
# Aligned_sequences: 2
# 1: G2-Ch
# 2: G3-M
# Matrix: /home/BLOSUM62.txt
# GapOpen_penalty: -11.0
# GapExtend_penalty: -1.0
# FSopen_penalty: -10.0
# FSextend_penalty: -1.0
# Execution_time: 85.2527937889
#
# Length:         622
# Identity NT:    200/622 32.2%
# Identity AA:    336/1244 27.0%
# Gapopen:        6/622 1.0%
# Gaps:           365/622 58.7%
# FSopen:         5/622 0.8%
# FrameShift:     257/622 41.3%
# Score: 0
#
#
#=======================================

>G2-Ch
ATGGCGCCCGAGGAGAACGCGGGGAGCGAACTCTTGCTGCAGAGTTTCAA
GCGCCGCTTCCTGGCGGCGCGCGCCCTGCGCTCCTTCCCCTGGCAGAGCT
TAGAAGCAAAGTTAAGTGACCCATCAGATTCTGAGCTTCTGTGGGATATT
TTGCAGAAGAGACTGAAGCATCCTGTGTGTGTGAAGCACCCGCCGTCAGT
CAAGTATGCCCGGTGCTTTCTCTCAGTACTCATCAAAAAGCCCTCGGGAG
GCTCAGTCACACTCTCCAAGAGCACAGCCATCATCTCCCACGGCATCACA
GTCCTGGTCACATGGGATGCCACCCTCTACCTTGCAGAATGGGCCATCTA
GAACCCAGCAGCCTTCACTGATAGATGTGCTGTATTGCCCAGAAGCCATC
GTGTCGCTGGTCGGGGTCCTGCAGAGGCT---------------------
------GGCTGCCTG---------------------CCGGGA--------
-------------------------------------------------G
CACCA---------------------------------------------
---------GCGGGCTCCTCA-

>G3-M
--------------------------------------------------
--------------------------------------------------
--------------------------------------------------
--------------------------------------------------
-----ATGCCCGCTGCTTTCTCTCAAAGCTCATCAAAAAGCCTTCAGGAA
ACTCAGTTACACTCTCTGAGAGCACTGCCATCGTGTCCCATGGCACCACA
GGCTTGGTTACATGGGACGCTGCTCTCTACCTGGCAGAATGGGCCATTGA
GAACCCAGCAGCCTTCACTGACAGATGTACTGTACTGCTGGGAGATGACA
CTGTCACTGGTCAGGGTCCTGAAGATGCTCGAGGACTGCCAGAGGAAGAG
CGCTCCTGATGTCTATGTAGCCTATACTATCCGCAGCCAGGACACAGGCA
AGCTGTTCATCGAAGAGCTAGACCGTGCTGGAATCTACTGGGAAGAGGTG
CCCCCTCACACTGGCAAACTGTTCCCTTACGAAGAGCATTCAGCCATCGT
AATCCTGAAGCTGGTGCTGACC
#---------------------------------------
#---------------------------------------

#=======================================
#
# Aligned_sequences: 2
# 1: G1-H3
# 2: G2-H1
# Matrix: /home/BLOSUM62.txt
# GapOpen_penalty: -11.0
# GapExtend_penalty: -1.0
# FSopen_penalty: -10.0
# FSextend_penalty: -1.0
# Execution_time: 85.8995640278
#
# Length:         613
# Identity NT:    280/613 45.7%
# Identity AA:    486/1226 39.6%
# Gapopen:        12/613 2.0%
# Gaps:           266/613 43.4%
# FSopen:         9/613 1.5%
# FrameShift:     176/613 28.7%
# Score: 0
#
#
#=======================================

>G1-H3
ATGGCGCCCGAGGAGAACGCGGGGACCGAACTCTTGCTGCAGGGTTTTGA
GCGCCGCTTCCTGGCGGTGCGCACACTGCGCTCCTTCCCCTGGCAGAGCT
TAGAGGCAAAGTTAAGAGACTCATCAGATTCTGAGCTGCTGCGGGATATT
TTGCAGAAG---------CACGAG-GCTGT---CCACAC-----------
-----------GGAGCCTTTGGACAA------------ACTGTACGAGGT
GCTCGCGGAGACTCTGAT--------------------------------
-------GGCCAAGGAGTCCACCCA---------------GGGCCA--CC
GG------------AGCTATTTGCTGACGTGCTGTATTGCCCAGAAGCCA
TCGTGTCGCTGGTCGGGGTCCTGCAGAGGCTGGCTGCCTGCCGGGAGCAC
AAGCGGGCTCCTGAGGTCTACGTGGCCTTTACCGTCCGCAACCCAGAGAC
ATGCCAGCTGTTCACCACCGAGCTAGGCCGGGATGGGATCAGATGGGAAG
CGGAAGCTCATCATGACCAGAAACTGTTTCCCTATGGAGAGCACTTGGAG
ATGGCAATGCTGA

>G2-H1
ATGGCGCCCGAGGAGAACGCGGGGAGCGAACTCTTGCTGCAGAGTTTCAA
GCGCCGCTTCCTGGCAGCGCGCGCCCTGCGCTCCTTCCGCTGGCAGAGCT
TAGAAGCAAAGTTAAGAGACTCATCAGATTCTGAGCTGCTGCGGGATATT
TTGCAGAAGACTGTGAAGCATCCTGTGTGTGTGAAGCACCCGCCGTCAGT
CAAGTATGCCCGGTGCTTTCTCTCAGAACTCATCAAAAAGCCCTCGGGAG
GCTCAGTCACACTCTCCAAGAGCACAGCCATCATCTCCCACGGCATCACA
GTCCTGGTCACATGGGATGCCGCCCTCTACCTTGCAGAATGGGCCATCGA
GAACCCAGCAGCCTTCACTGATA--GACGTGCTGTATTGCCCAGAAGCCA
TCGTGTCGCTGGTCGGGGTCCTGCGGAGGCTGGCTGCCTGCCGGGAGCAC
CAGCGGGCTCCTC--A----------------------------------
--------------------------------------------------
--------------------------------------------------
-------------
#---------------------------------------
#---------------------------------------

#=======================================
#
# Aligned_sequences: 2
# 1: G1-H3
# 2: G3-H1
# Matrix: /home/BLOSUM62.txt
# GapOpen_penalty: -11.0
# GapExtend_penalty: -1.0
# FSopen_penalty: -10.0
# FSextend_penalty: -1.0
# Execution_time: 86.1216328144
#
# Length:         519
# Identity NT:    281/519 54.1%
# Identity AA:    486/1038 46.8%
# Gapopen:        10/519 1.9%
# Gaps:           120/519 23.1%
# FSopen:         8/519 1.5%
# FrameShift:     344/519 66.3%
# Score: 0
#
#
#=======================================

>G1-H3
ATGGCGCCCGAGGAGAACGCGGGGACCGAACTCTTGCTGCAGGGTTTTGA
GCGCCGCTTCCTGGCGGTGCGCACACTGCGCTCCTTCCCCTGGCAGAGCT
TAGAGGCAAAGTTAAGAGACTCATCAGATTCTGAGCTGCTGCGGGATATT
TTGCAGAAGCACGAGGCTGTCCACACGGAGCCTTTGGACAAACTG-----
-TACGAGGTGCTCGCGGAGACTCTGATGGCCAAGGAGTCCACCCAGGGCC
ACCGGAGCTATTTGCTGACGTGCTGTATTGCCCAGAAGCCATCGTGTCGC
TGGTCGGGGTCCTGCAGAGGCTGGCTGCCTGCCGGGAGCACAAGCGGGCT
CCTGAGGTCTACGTGGCCTTTACCGTCCGCAACCCAGAGACATGCCAGCT
GTTCACCACCGAGCTAGGCCGGGATGGGATCAGATGGGAAGCGGAAGCTC
ATCATGACCAGAAACTGTTTCCCTATGGAGAGCACTTGGAGATGGCAA--
-------------TGCTGA

>G3-H1
ATG--CCCG-----------------------------------------
-------GTGCTTTCTCTCAGAACT---------------CATCAAAAAG
CCCTCGGGAGGCTCAGTCACACT---------------------------
CTCCAAGAGCAC--AGCCATCATCTCCCACGGCATCACAGTCCTGGTCAC
ATGGGATGCCGCC--CTCTACCTTGCAGAATGGGCCATCGAGAACCCAGC
AGCCTTCACTGATA--GACGTGCTGTATTGCCCAGAAGCCATCGTGTCGC
TGGTCGGGGTCCTGCGGAGGCTGGCTGCCTGCCGGGAGCACCAGCGGGCT
CCTCAATTCTACATGGCCCTTACCGTCTGCAACCCAGAGATGTGCCAGCT
GTTCACCACCGAGCTAGGCTGGACTGGGATCAGATGGGAAGCGGAAGCTC
ATCATGACCAGAAACTGTTTCCCTACAGAGAGCACTTGGAGATGGCAAAG
CTGAACCTCACACTGT-AG
#---------------------------------------
#---------------------------------------

#=======================================
#
# Aligned_sequences: 2
# 1: G1-M
# 2: G2-R
# Matrix: /home/BLOSUM62.txt
# GapOpen_penalty: -11.0
# GapExtend_penalty: -1.0
# FSopen_penalty: -10.0
# FSextend_penalty: -1.0
# Execution_time: 86.1425499916
#
# Length:         610
# Identity NT:    275/610 45.1%
# Identity AA:    483/1220 39.6%
# Gapopen:        9/610 1.5%
# Gaps:           263/610 43.1%
# FSopen:         6/610 1.0%
# FrameShift:     181/610 29.7%
# Score: 0
#
#
#=======================================

>G1-M
ATGGCGCCTGAGGACCACGAGGGGGCCACGTCTCTGCTGCAGAGTTTCGA
GCGCCGCTTCCTGGCGGCTCGCGCGCTGCCCTCCTTTCCCTGGCAGAGCC
TAGAAGAAAAACTAAAGGACCCCTCGGGTTCTGAGCTGTTGCTGGCTATT
CTGCAGAGG---------------------------CATGAGGCTGTA--
----------CCCACGGAGCCTTTGGATGCACTGTATGAGGCGTTGGCAG
AGGTT------------CTGATGACCCAAGAGTCC-ACCCAGTGCCACCG
GAGCTATTT-----------------------------------------
----------------------GCTGATGTACTGTACTGCTGGGAGATGA
CACTGTCACTGGTCAGGGTCCTGAAGATGCTCGAGGACTGCCAGAGGAAG
AGCGCTCCTGATGTCTATGTAGCCTATACTATCCGCAGCCAGGACACAGG
CAAGCTGTTCATCGAAGAGCTGGACCGTGCTGGAATCTACTGGGAAGAGG
TGCCCCCTCACACTGGCAAACTGTTCCCTTACGAAGAGCATTCAGCCATC
GTAATCCTGA

>G2-R
ATGGCGCCTGAGGACCACGAGGGGGCCACGTCTCTGCTGCAGAGTTTCGA
GCGCCGCTTCCTGGCGGCTCGCGCGCTGCCCTCTTTTCCCTGGCAGAGCC
TAGAAGAAAAACTAAGGGAGCCCTCAGGTTCTGAGCTGTTGCTGGCTATT
TTGCAGAAGACTGTGAAGCACCCTGTGTGTGTCCAGCAT-GGGCCCTCTC
TGAAGTATTCCCGCTGCTTTCTCTCGAAGCT-CATCAAAAAGCCTTCAGG
AGACTCAGTCACACTCTCTGAGAGCACAGCCATCGTGTCCCATGGCACCA
CAGGCTTGGTTACATGGGACGCTGCTCTCTACCTGGCAGAATGGGCCATC
GAGAACCCAGCAGCCTTCACTGACAGATGTACTGTACTGCGGGGAAGTGA
CACTGTCACTGGTCAGGGTCCTGAGGATGCTCACTGACTGCCAGAGGAAG
AAGGCTCCTGAC-GT-----------------------------------
--------------------------------------------------
--------------------------------------------------
----------
#---------------------------------------
#---------------------------------------

#=======================================
#
# Aligned_sequences: 2
# 1: G2-H1
# 2: G3-M
# Matrix: /home/BLOSUM62.txt
# GapOpen_penalty: -11.0
# GapExtend_penalty: -1.0
# FSopen_penalty: -10.0
# FSextend_penalty: -1.0
# Execution_time: 86.2549729347
#
# Length:         625
# Identity NT:    199/625 31.8%
# Identity AA:    333/1250 26.6%
# Gapopen:        4/625 0.6%
# Gaps:           371/625 59.4%
# FSopen:         2/625 0.3%
# FrameShift:     252/625 40.3%
# Score: 0
#
#
#=======================================

>G2-H1
ATGGCGCCCGAGGAGAACGCGGGGAGCGAACTCTTGCTGCAGAGTTTCAA
GCGCCGCTTCCTGGCAGCGCGCGCCCTGCGCTCCTTCCGCTGGCAGAGCT
TAGAAGCAAAGTTAAGAGACTCATCAGATTCTGAGCTGCTGCGGGATATT
TTGCAGAAGACTGTGAAGCATCCTGTGTGTGTGAAGCACCCGCCGTCAGT
CAAGTATGCCCGGTGCTTTCTCTCAGAACTCATCAAAAAGCCCTCGGGAG
GCTCAGTCACACTCTCCAAGAGCACAGCCATCATCTCCCACGGCATCACA
GTCCTGGTCACATGGGATGCCGCCCTCTACCTTGCAGAATGGGCCATCGA
GAACCCAGCAGCCTTCACTGATAGACGTGCTGTATTGCCCAGAAGCCATC
GTGTCGCTGGTCGGGGTCCTGCGGAGGCTGGCTGCCTGCCGGGAGCACCA
GCGGGCTCCT-CA-------------------------------------
--------------------------------------------------
--------------------------------------------------
-------------------------

>G3-M
--------------------------------------------------
--------------------------------------------------
--------------------------------------------------
--------------------------------------------------
-----ATGCCCGCTGCTTTCTCTCAAAGCTCATCAAAAAGCCTTCAGGAA
ACTCAGTTACACTCTCTGAGAGCACTGCCATCGTGTCCCATGGCACCACA
GGCTTGGTTACATGGGACGCTGCTCTCTACCTGGCAGAATGGGCCATTGA
GAACCCAGCAGCCTTCACTGACAGATGTACTGTACTGCTGGGAGATGACA
CTGTCACTGGTCAGGGTCCTGAAGATGCTCGAGGACTGC---CAGAGGAA
GAGCGCTCCTGATGTCTATGTAGCCTATACTATCCGCAGCCAGGACACAG
GCAAGCTGTTCATCGAAGAGCTAGACCGTGCTGGAATCTACTGGGAAGAG
GTGCCCCCTCACACTGGCAAACTGTTCCCTTACGAAGAGCATTCAGCCAT
CGTAATCCTGAAGCTGGTGCTGACC
#---------------------------------------
#---------------------------------------

#=======================================
#
# Aligned_sequences: 2
# 1: C1-002
# 2: G2-R
# Matrix: /home/BLOSUM62.txt
# GapOpen_penalty: -11.0
# GapExtend_penalty: -1.0
# FSopen_penalty: -10.0
# FSextend_penalty: -1.0
# Execution_time: 86.5455091
#
# Length:         522
# Identity NT:    242/522 46.4%
# Identity AA:    366/1044 35.1%
# Gapopen:        13/522 2.5%
# Gaps:           84/522 16.1%
# FSopen:         9/522 1.7%
# FrameShift:     249/522 47.7%
# Score: 0
#
#
#=======================================

>C1-002
ATGGCGCCCGAGGAGAACGCGGGGAGCGAACTCTTGCTGCAGAGTTTCAA
GCGCCGCTTCCTGGCAGCGCGCGCCCTGCGCTCCTTCCGCTGGCAGAGCT
TAGAAGCAAAGTTAAGAGACTCATCAGATTCTGAGCTGCTGCGGGATATT
TTGCAGAAG---------CACGAGGCT---GTCCACACAGAGCCTTTGGA
TGAGCTGTACGAGGTGCTGGTGGAGACCCTGATGGCCAAG------GAGT
CCACCCAGGGCCACCGGAGCTATTTGCTGACGTGCTGTATTGCCCAGAAG
CCATCGTGTCGCTGGTCGGGGTCCTGCGGAGGCTGGCTGCCTGCCGGGAG
CACCAGCGGGCTCCTCAATTCTACATGGCCCTTA---CCGTCTGCAACCC
AGAGATGTGCCAGCTGTTCACCACCGAGCTATGCTGGA---CTGGGATCA
GATGGGAAGCGGAAGCTCATCATGACCAGAAACTGTTTCCCTACAGAGAG
CACTTGGAGATGGCAAAGCTGA

>G2-R
ATGGCGCCTGAGGACCACGAGGGGGCCACGTCTCTGCTGCAGAGTTTCGA
GCGCCGCTTCCTGGCGGCTCGCGCGCTGCCCTCTTTTCCCTGGCAGAGCC
TAGAAGAAAAACTAAGGGAGCCCTCAGGTTCTGAGCTGTTGCTGGCTATT
TTGCAGAAGACTGTGAAGCACCCTGTGTGTGTCCAGCATGGGCCC-TCTC
TGAAGTATTCCCGCTGCTT-TCTCTCGAAGCTCATCAAAAAGCCTTCAGG
AGACTCAGTCACACTCT---------------------CTGAGAGCACAG
CCATCGTGTCCCATGGCACCACAGGCT------TGGTTA-----------
----CATGGGACGCTGCTCTCTACCTGGCAGAATGGGCCATCGAGAACCC
AGCAG---CCTTCACTGACAGATGTACTGTACTGCGGGGAAGTGACACTG
TCACTGGTCAGGGTCCTGAGGATGCTCACTGACTGCCAGAGGAAGAAGGC
TCCT-GACGT------------
#---------------------------------------
#---------------------------------------

#=======================================
#
# Aligned_sequences: 2
# 1: G1-Ch
# 2: G3-Ch
# Matrix: /home/BLOSUM62.txt
# GapOpen_penalty: -11.0
# GapExtend_penalty: -1.0
# FSopen_penalty: -10.0
# FSextend_penalty: -1.0
# Execution_time: 86.7401690483
#
# Length:         513
# Identity NT:    296/513 57.7%
# Identity AA:    576/1026 56.1%
# Gapopen:        10/513 1.9%
# Gaps:           108/513 21.1%
# FSopen:         1/513 0.2%
# FrameShift:     235/513 45.8%
# Score: 0
#
#
#=======================================

>G1-Ch
ATGGCGCCCGAGGAGAACGCGGGGAGCGAACTCTTGCTGCAGAGTTTCAA
GCGCCGCTTCCTGGCGGCGCGCGCCCTGCGCTCCTTCCCCTGGCAGAGCT
TAGAAGCAAAGTTAAGTGACCCATCAGATTCTGAGCTTCTGTGGGATATT
TTGCAGAAGCACGAGGCTGTCCACACAGAGCCTTTGGACGAGCTGTACAA
GGCGTTGGCGGAGACCCTGATGGCCAAGGAGTCCACCCAGGGCCACCGGA
GCTATTTGCTGATGTGCTGTATTGCCCAGAAGCCATCGTGTCGCTGGTCG
GGGTCCTGCAGAGGCTGGCTGCCTGCCGGGAGCACCAGCGGGCTCCTCAA
GTCTACATGGCCCTTACCGTCCGCAACCCAGAGACGTGCCAGCTGTTCAC
CACCGAGCTATGCTGGACTGGGATCAGATGGGAAGCGGAAGCTCATCATG
ACCAGAAACTGTTTCCCTACAGAGAGCACTTGGAGATGGCAATGCTGA--
-------------

>G3-Ch
ATG---CCC------GGTGCTTTCTCTCAGTACTCATCAAAAAGC-----
----------------CCTCGGGAGGCTCAGTCA---------CACTCTC
CAAGAGCACAGCCATCATCTCCCACGGCATCACAGTCC---TGGTCA---
---------------------CATGGGATGCCA-----------------
-------CCCTCTACCTTGCAGAATGGGCCATCTAGAACCCAGCAGCCTT
CACTGATA--GATGTGCTGTATTGCCCAGAAGCCATCGTGTCGCTGGTCG
GGGTCCTGCAGAGGCTGGCTGCCTGCCGGGAGCACCAGCGGGCTCCTCAA
GTCTACATGGCCCTTACCGTCCGCAACCCAGAGACGTGCCAGCTGTTCAC
CACCGAGCTAGGCTGGACTGGGATCAGATGGGAAGCGGAAGCTCATCATG
ACCAGAAACTGTTTCCCTACAGAGAGCACTTGGAGATGGCAATGC-TGAA
CCTCACACTGTAG
#---------------------------------------
#---------------------------------------

#=======================================
#
# Aligned_sequences: 2
# 1: G2-H1
# 2: G2-M
# Matrix: /home/BLOSUM62.txt
# GapOpen_penalty: -11.0
# GapExtend_penalty: -1.0
# FSopen_penalty: -10.0
# FSextend_penalty: -1.0
# Execution_time: 86.5370631218
#
# Length:         463
# Identity NT:    360/463 77.8%
# Identity AA:    669/926 72.2%
# Gapopen:        2/463 0.4%
# Gaps:           2/463 0.4%
# FSopen:         1/463 0.2%
# FrameShift:     19/463 4.1%
# Score: 0
#
#
#=======================================

>G2-H1
ATGGCGCCCGAGGAGAACGCGGGGAGCGAACTCTTGCTGCAGAGTTTCAA
GCGCCGCTTCCTGGCAGCGCGCGCCCTGCGCTCCTTCCGCTGGCAGAGCT
TAGAAGCAAAGTTAAGAGACTCATCAGATTCTGAGCTGCTGCGGGATATT
TTGCAGAAGACTGTGAAGCATCCTGTGTGTGTGAAGCACCCGCCGTCAGT
CAAGTATGCCCGGTGCTTTCTCTCAGAACTCATCAAAAAGCCCTCGGGAG
GCTCAGTCACACTCTCCAAGAGCACAGCCATCATCTCCCACGGCATCACA
GTCCTGGTCACATGGGATGCCGCCCTCTACCTTGCAGAATGGGCCATCGA
GAACCCAGCAGCCTTCACTGATAGACGTGCTGTATTGCCCAGAAGCCATC
GTGTCGCTGGTCGGGGTCCTGCGGAGGCTGGCTGCCTGCCGGGAGCACCA
GCGGGCTCCT-CA

>G2-M
ATGGCGCCTGAGGACCACGAGGGGGCCACGTCTCTGCTGCAGAGTTTCGA
GCGCCGCTTCCTGGCGGCTCGCGCGCTGCCCTCCTTTCCCTGGCAGAGCC
TAGAAGAAAAACTAAAGGACCCCTCGGGTTCTGAGCTGTTGCTGGCTATT
CTGCAGAAGACTGTGAAGCACCCTGTGTGTGTGCAGCACGGACCTTCTGT
GAAGTATGCCCGCTGCTTTCTCTCAAAGCTCATCAAAAAGCCTTCAGGAA
ACTCAGTTACACTCTCTGAGAGCACTGCCATCGTGTCCCATGGCACCACA
GGCTTGGTTACATGGGACGCTGCTCTCTACCTGGCAGAATGGGCCATTGA
GAACCCAGCAGCCTTCACTGACAGATGTACTGTACTGCTGGGAGATGACA
CTGTCACTGGTCAGGGTCCTGAAGATGCTCGAGGACTGC-CAGAGGAAGA
GCGCTCCTGATGT
#---------------------------------------
#---------------------------------------

#=======================================
#
# Aligned_sequences: 2
# 1: G1-M
# 2: G2-Ch
# Matrix: /home/BLOSUM62.txt
# GapOpen_penalty: -11.0
# GapExtend_penalty: -1.0
# FSopen_penalty: -10.0
# FSextend_penalty: -1.0
# Execution_time: 86.9224529266
#
# Length:         537
# Identity NT:    225/537 41.9%
# Identity AA:    336/1074 31.3%
# Gapopen:        14/537 2.6%
# Gaps:           117/537 21.8%
# FSopen:         9/537 1.7%
# FrameShift:     212/537 39.5%
# Score: 0
#
#
#=======================================

>G1-M
ATGGCGCCTGAGGACCACGAGGGGGCCACGTCTCTGCTGCAGAGTTTCGA
GCGCCGCTTCCTGGCGGCTCGCGCGCTGCCCTCCTTTCCCTGGCAGAGCC
TAGAAGAAAAACTAAAGGACCCCTCGGGTTCTGAGCTGTTGCTGGCTATT
CTGCAGAGG---------------------------CATGAGGCTGTA--
----------CCCACGGAGCCTTTGGATGCACTGTATGAGGCGTTGGCAG
AGGTTCTGATGACCCAAGAGTCCACCCAGTGCCACCGGAGCTATTTGCTG
-ATGTACTGTACTGCTGGGAGATGACACTGTCACTGGTCAGGGTCCTGAA
GATGCTCGAGGACTGCCAGAGGAAGAGCGCTCCTGATGTCTAT-GTAGCC
TATACTATCCGCAGCCAGGACACAGGCAAGCTGTTCATCGAAGAGCTGGA
CCGTGCTGGAATCTACTGGGAAGAGGTGCCCCCTCACACTGGCAAACTGT
TCCC-TTACGAAGAGCATTCAGCCATCGTAATCCTGA

>G2-Ch
ATGGCGCCCGAGGAGAACGCGGGGAGCGAACTCTTGCTGCAGAGTTTCAA
GCGCCGCTTCCTGGCGGCGCGCGCCCTGCGCTCCTTCCCCTGGCAGAGCT
TAGAAGCAAAGTTAAGTGACCCATCAGATTCTGAGCTTCTGTGGGATATT
TTGCAGAAGAGACTGAAGCATCCTGTGTGTGTGAAGCAC-CCGCCGTCAG
TCAAGTATGCCCGGTGCTTTCTCTCAGTACTCATCAAAAAGCCCTCGGGA
GGCTCAGTCACACTCTCCAAGAGCACAGCCATCAT--CTCCCACGGCATC
ACAGTCCTGGTCACATGGGATGCCACCCTCTACCTT--GCAG--------
-------AATGGGCCATCTAGAACCCAGCAGCCTTCACTGATAGATGTGC
TGTAT-TGCCCAGA---AGCCATCGTGTCGCT------------------
------------------GGTCGGGGT---CCTGCAGAGGCTGGCTGCCT
GCCGGGAGCA------------CCAGCGGGCTCCTCA
#---------------------------------------
#---------------------------------------

#=======================================
#
# Aligned_sequences: 2
# 1: G1-Co
# 2: G3-Ch
# Matrix: /home/BLOSUM62.txt
# GapOpen_penalty: -11.0
# GapExtend_penalty: -1.0
# FSopen_penalty: -10.0
# FSextend_penalty: -1.0
# Execution_time: 86.8467829227
#
# Length:         519
# Identity NT:    258/519 49.7%
# Identity AA:    363/1038 35.0%
# Gapopen:        14/519 2.7%
# Gaps:           120/519 23.1%
# FSopen:         10/519 1.9%
# FrameShift:     387/519 74.6%
# Score: 0
#
#
#=======================================

>G1-Co
----ATGGCGCAGGAGGAGAGAGCGGATGCCGCGCGCCTGCT---GCGGG
GTTTCGAGCGCCGCTTCTTGGCGGCGCGCGCCCTGCGCTCCTTTCCCTGG
CAGAGCCTAGAAGAGAAACTAAGGGACTCGTCAGGCTCCGAGCTGCTGCT
GGATATTTTGCAGAAGCACGAGGCTGTCCACACGGAGCCGTTGGACGAGC
TGTACCAGGCGCTGGCCGAGGTCCTGACGGCCGAGGACCCCACCCACTGC
CACCGGAGCTATCTGCTGACGTGCTGTATTGTCCTGAAACGGTCCTCTCC
CTGGTTGGGGTCCTGCGGAAGCTCTCCACCTGCCGGAAGGACCAGCGGGC
TCCTGATGCCTACATTGCCTTCACCATCCGCAACCCGGAGACGTGCCAGC
TGTTCACCACGGAGCTGGGCCAGGCTGGGATCCCGTGGGAAGAGGTGCCT
TGTCATGACCAGAAACTGTTTCCCTACGAAGAGCACTCGGAGATGGCGAT
TCTG--A------------

>G3-Ch
ATGCCCGGTGCTTTCTCTCAGTACTCATCAAAAAGCCCTCGGGAGGCTCA
GTCACACTCTCCAAGA---------GCACAGCCATCA--TCTC-------
-----CCACGGCATCACAGTCCTGGTCACATG------------------
---------------------GGATGC---CAC---------------CC
TCTACCT--TGCA--GAATGGGCCATCT------------AGAACCCAGC
AGCCTTCACTG---ATAGATGTGCTGTATTGCCCAGAAGCCATCGTGTCG
CTGGTCGGGGTCCTGCAGAGGCTGGCTGCCTGCCGGGAGCACCAGCGGGC
TCCTCAAGTCTACATGGCCCTTACCGTCCGCAACCCAGAGACGTGCCAGC
TGTTCACCACCGAGCTAGGCTGGACTGGGATCAGATGGGAAGCGGAAGCT
CATCATGACCAGAAACTGTTTCCCTACAGAGAGCACTTGGAGATGGCAAT
GCTGAACCTCACACTGTAG
#---------------------------------------
#---------------------------------------

#=======================================
#
# Aligned_sequences: 2
# 1: B1-001
# 2: G2-H3
# Matrix: /home/BLOSUM62.txt
# GapOpen_penalty: -11.0
# GapExtend_penalty: -1.0
# FSopen_penalty: -10.0
# FSextend_penalty: -1.0
# Execution_time: 87.2510519028
#
# Length:         462
# Identity NT:    462/462 100.0%
# Identity AA:    924/924 100.0%
# Gapopen:        0/462 0.0%
# Gaps:           0/462 0.0%
# FSopen:         0/462 0.0%
# FrameShift:     0/462 0.0%
# Score: 0
#
#
#=======================================

>B1-001
ATGGCGCCCGAGGAGAACGCGGGGACCGAACTCTTGCTGCAGGGTTTTGA
GCGCCGCTTCCTGGCGGTGCGCACACTGCGCTCCTTCCCCTGGCAGAGCT
TAGAGGCAAAGTTAAGAGACTCATCAGATTCTGAGCTGCTGCGGGATATT
TTGCAGAAGACTGTGAGGCATCCTGTGTGTGTGAAGCACCCGCCGTCAGT
CAAGTATGCCTGGTGCTTTCTCTCAGAACTCATCAAAAAGTCCTCAGGAG
GCTCAGTCACACTCTCCAAGAGCACAGCCATCATCTCCCACGGTACCACA
GGCCTGGTCACATGGGATGCCGCCCTCTACCTTGCAGAATGGGCCATCGA
GAACCCGGCAGCCTTCATTAACAGACGTGCTGTATTGCCCAGAAGCCATC
GTGTCGCTGGTCGGGGTCCTGCAGAGGCTGGCTGCCTGCCGGGAGCACAA
GCGGGCTCCTGA

>G2-H3
ATGGCGCCCGAGGAGAACGCGGGGACCGAACTCTTGCTGCAGGGTTTTGA
GCGCCGCTTCCTGGCGGTGCGCACACTGCGCTCCTTCCCCTGGCAGAGCT
TAGAGGCAAAGTTAAGAGACTCATCAGATTCTGAGCTGCTGCGGGATATT
TTGCAGAAGACTGTGAGGCATCCTGTGTGTGTGAAGCACCCGCCGTCAGT
CAAGTATGCCTGGTGCTTTCTCTCAGAACTCATCAAAAAGTCCTCAGGAG
GCTCAGTCACACTCTCCAAGAGCACAGCCATCATCTCCCACGGTACCACA
GGCCTGGTCACATGGGATGCCGCCCTCTACCTTGCAGAATGGGCCATCGA
GAACCCGGCAGCCTTCATTAACAGACGTGCTGTATTGCCCAGAAGCCATC
GTGTCGCTGGTCGGGGTCCTGCAGAGGCTGGCTGCCTGCCGGGAGCACAA
GCGGGCTCCTGA
#---------------------------------------
#---------------------------------------

#=======================================
#
# Aligned_sequences: 2
# 1: G1-M
# 2: G2-M
# Matrix: /home/BLOSUM62.txt
# GapOpen_penalty: -11.0
# GapExtend_penalty: -1.0
# FSopen_penalty: -10.0
# FSextend_penalty: -1.0
# Execution_time: 87.7888698578
#
# Length:         610
# Identity NT:    293/610 48.0%
# Identity AA:    519/1220 42.5%
# Gapopen:        12/610 2.0%
# Gaps:           263/610 43.1%
# FSopen:         8/610 1.3%
# FrameShift:     174/610 28.5%
# Score: 0
#
#
#=======================================

>G1-M
ATGGCGCCTGAGGACCACGAGGGGGCCACGTCTCTGCTGCAGAGTTTCGA
GCGCCGCTTCCTGGCGGCTCGCGCGCTGCCCTCCTTTCCCTGGCAGAGCC
TAGAAGAAAAACTAAAGGACCCCTCGGGTTCTGAGCTGTTGCTGGCTATT
CTGCAGAGG---------CATGAG-GCTGTACC---CACGGAGCC-----
----TTTGGA---TGC--ACTGTATGAGGCGTTGGCAGAGGTTCTG-ATG
ACCCAAGAGTCCAC------------------------CCAGTGCCACCG
GAGCTATTT-----------------------------------------
----------------------GCTGATGTACTGTACTGCTGGGAGATGA
CACTGTCACTGGTCAGGGTCCTGAAGATGCTCGAGGACTGCCAGAGGAAG
AGCGCTCCTGATGTCTATGTAGCCTATACTATCCGCAGCCAGGACACAGG
CAAGCTGTTCATCGAAGAGCTGGACCGTGCTGGAATCTACTGGGAAGAGG
TGCCCCCTCACACTGGCAAACTGTTCCCTTACGAAGAGCATTCAGCCATC
GTAATCCTGA

>G2-M
ATGGCGCCTGAGGACCACGAGGGGGCCACGTCTCTGCTGCAGAGTTTCGA
GCGCCGCTTCCTGGCGGCTCGCGCGCTGCCCTCCTTTCCCTGGCAGAGCC
TAGAAGAAAAACTAAAGGACCCCTCGGGTTCTGAGCTGTTGCTGGCTATT
CTGCAGAAGACTGTGAAGCACCCTGTGTGTGTGCAGCACGGACCTTCTGT
GAAGTATGCCCGCTGCTTTCTC--TCAAAGCTCATCAAAAAGCCTTCAGG
AAACTCAGTTACACTCTCTGAGAGCACTGCCATCGTGTCCCATGGCACCA
CAGGCTTGGTTACATGGGACGCTGCTCTCTACCTGGCAGAATGGGCCATT
GAGAACCCAGCAGCCTTCACTGACAGATGTACTGTACTGCTGGGAGATGA
CACTGTCACTGGTCAGGGTCCTGAAGATGCTCGAGGACTGCCAGAGGAAG
AGCGCTCCTGAT-GT-----------------------------------
--------------------------------------------------
--------------------------------------------------
----------
#---------------------------------------
#---------------------------------------

#=======================================
#
# Aligned_sequences: 2
# 1: G1-H2
# 2: G3-Co
# Matrix: /home/BLOSUM62.txt
# GapOpen_penalty: -11.0
# GapExtend_penalty: -1.0
# FSopen_penalty: -10.0
# FSextend_penalty: -1.0
# Execution_time: 87.8576331139
#
# Length:         517
# Identity NT:    270/517 52.2%
# Identity AA:    405/1034 39.2%
# Gapopen:        12/517 2.3%
# Gaps:           116/517 22.4%
# FSopen:         8/517 1.5%
# FrameShift:     358/517 69.2%
# Score: 0
#
#
#=======================================

>G1-H2
ATGGCGCCCGAGGAGAACGCGGGGACCGAACTCTTGCTGCAGGGTTTTGA
GCGCCGCTTCCTGGCGGTGCGCACACTGCGCTCCTTCCCCTGGCAGAGCT
TAGAGGCAAAGTTAAGAGACTCATCAGATTCTGAGCTGCTGCGGGATATT
TTGCAGAAGCACGAGGCTG--TCCACACGGAGCCTTTGGACAAACTGTAC
GAGGTGCTCACGGAGACTCT-GATGGCCAAGGAGTCCACCCAGGGCC-AC
CGGAGCTATTTG-CTGACGTGCTGTATTGCCCAGAAGCCATCGTGTCGCT
GGTCGGGGTCCTGCAGAGGCTGGCTGCCTGCCGGGAGCACAAGCGGGCTC
CTGAGGTCTACGTGGCCTTTACCGTCCGCAACCCAGAGACGTGCCAGCTG
TTCACCACCGAGCTAGGCCGGGATGGGATCAGATGGGAAGCGGAAGCTCA
TCATGACCAGAAACTGTTTCCCTATGGAGAGCACTTGGAGATGGCAATGC
TG--A------------

>G3-Co
----------------------------------------------ATTC
CCGGAGCTTTCTCTCT---GAGCTCATCAGA-------------------
--------------AAGCCTTCAGGTGACTCGGTCACCCTC---------
-TGCGAGAGCACGGCCATCGTGTCTCATGGGACCACAGGCCTGGTC--AC
GTGGAACGCCGCGC---TCTACCTGGCCGAGTGGGCCGTGGAGAACCCAG
CGGTCTTCGCTCACAGACGTGCTGTATTGTCCTGAAACGGTCCTCTCCCT
GGTTGGGGTCCTGCGGAAGCTCTCCACCTGCCGGAAGGACCAGCGGGCTC
CTGATGCCTACATTGCCTTCACCATCCGCAACCCGGAGACGTGCCAGCTG
TTCACCACGGAGCTGGGCCAGGCTGGGATCCCGTGGGAAGAGGTGCCTTG
TCATGACCAGAAACTGTTTCCCTACGAAGAGCACTCGGAGATGGCGATTC
TGAAACTAACGCTGTAG
#---------------------------------------
#---------------------------------------

#=======================================
#
# Aligned_sequences: 2
# 1: G2-H1
# 2: G3-H2
# Matrix: /home/BLOSUM62.txt
# GapOpen_penalty: -11.0
# GapExtend_penalty: -1.0
# FSopen_penalty: -10.0
# FSextend_penalty: -1.0
# Execution_time: 87.6774799824
#
# Length:         625
# Identity NT:    243/625 38.9%
# Identity AA:    462/1250 37.0%
# Gapopen:        3/625 0.5%
# Gaps:           368/625 58.9%
# FSopen:         1/625 0.2%
# FrameShift:     255/625 40.8%
# Score: 0
#
#
#=======================================

>G2-H1
ATGGCGCCCGAGGAGAACGCGGGGAGCGAACTCTTGCTGCAGAGTTTCAA
GCGCCGCTTCCTGGCAGCGCGCGCCCTGCGCTCCTTCCGCTGGCAGAGCT
TAGAAGCAAAGTTAAGAGACTCATCAGATTCTGAGCTGCTGCGGGATATT
TTGCAGAAGACTGTGAAGCATCCTGTGTGTGTGAAGCACCCGCCGTCAGT
CAAGTATGCCCGGTGCTTTCTCTCAGAACTCATCAAAAAGCCCTCGGGAG
GCTCAGTCACACTCTCCAAGAGCACAGCCATCATCTCCCACGGCATCACA
GTCCTGGTCACATGGGATGCCGCCCTCTACCTTGCAGAATGGGCCATCGA
GAACCCAGCAGCCTTCACTGATAGACGTGCTGTATTGCCCAGAAGCCATC
GTGTCGCTGGTCGGGGTCCTGCGGAGGCTGGCTGCCTGCCGGGAGCACCA
GCGGGCTCCT-CA-------------------------------------
--------------------------------------------------
--------------------------------------------------
-------------------------

>G3-H2
--------------------------------------------------
--------------------------------------------------
--------------------------------------------------
--------------------------------------------------
-----ATGCCTGGTGCTTTCTCTCAGAACTCATCAAAAAGTCCTCAGGAG
GCTCAGTCACACTCTCCAAGAGCACAGCCATCATCTCCCACGGTACCACA
GGCCTGGTCACATGGGATGCCGCCCTCTACCTTGCAGAATGGGCCATCGA
GAACCCGGCAGCCTTCATTAACAGACGTGCTGTATTGCCCAGAAGCCATC
GTGTCGCTGGTCGGGGTCCTGCAGAGGCTGGCTGCCTGCCGGGAGCACAA
GCGGGCTCCTGAGGTCTACGTGGCCTTTACCGTCCGCAACCCAGAGACGT
GCCAGCTGTTCACCACCGAGCTAGGCCGGGATGGGATCAGATGGGAAGCG
GAAGCTCATCATGACCAGAAACTGTTTCCCTATGGAGAGCACTTGGAGAT
GGCAATGCTGAACCTCACACTGTAG
#---------------------------------------
#---------------------------------------

#=======================================
#
# Aligned_sequences: 2
# 1: C1-002
# 2: G3-M
# Matrix: /home/BLOSUM62.txt
# GapOpen_penalty: -11.0
# GapExtend_penalty: -1.0
# FSopen_penalty: -10.0
# FSextend_penalty: -1.0
# Execution_time: 87.9446468353
#
# Length:         516
# Identity NT:    217/516 42.1%
# Identity AA:    285/1032 27.6%
# Gapopen:        13/516 2.5%
# Gaps:           117/516 22.7%
# FSopen:         9/516 1.7%
# FrameShift:     318/516 61.6%
# Score: 0
#
#
#=======================================

>C1-002
ATGGCGCCCGAGGAGAACGCGGGGAGCGAACTCTTGCTGCAGAGTTTCAA
GCGCCGCTTCCTGGCAGCGCGCGCCCTGCGCTCC-TTCCGCTGGCAGAGC
TTAGAAGCAAAGTTAAGAGACTC-ATCAGATTCTGAGCTGCTGCGGGATA
TTTTGCAGAAGCACGAGGCTGTCCACACAGAGCCTTTGGATGAGCTGTAC
GAGGTGCTGG--TGGAGACCCTGATGGCCAAGGAGTCCACCCAGGGCCAC
CGGAGCTATTTGCTGACGTGCTGTATTGCCCAGAAGCCATCGTGTCGCTG
GTCGGGGTCCTGCGGAGGCTGGCTGCCTGCCGGGAGCACCAGCGGGCTCC
TCAATTCTACATGGCCCTTACCGTCTGCAACCCAGAGATGTGCCAGCTGT
TCACCACCGAGCTATGCTGGACTGGGATCAGATGGGAAGCGGAAGCTCAT
CATGACCAGAAACTGTTTCCCTACAGAGAGCAC------TTGGAGATGGC
AAAGCTG--A------

>G3-M
ATGCCCGCTGCTTTCTCTCAAAGCTCATCAAAAAGCCTTCAGGAAACTCA
GTTACACTCTCTG------AGAGCACTGCCATCGTGTCCCATGGCA----
-----------------------CCACAGGCT------------------
TGGTTACATGGGACGCTGCTCTCTACC-----------------------
-------TGGCAGAATGGGCCA------------TTGAGAACCCAGCAGC
CTTCACTG---ACAGATGTACTGTACTGCTGGGAGATGACACTGTCACTG
GTCAGGGTCCTGAAGATGCTCGAGGACTGC---CAGAGGAAGAGCGCTCC
TGATGTCTATGTAGCCTATACTATCCGCAGCCAGGACACAGGCAAGCTGT
TCATCGAAGAGCTAGACCGTGCTGGAATCTACTGGGAAGAGGTGCCCCCT
CACACTGGCAAACTGTTCCCTTACGAAGAGCATTCAGCCATCGTAATCCT
GAAGCTGGTGCTGACC
#---------------------------------------
#---------------------------------------

#=======================================
#
# Aligned_sequences: 2
# 1: G1-Ch
# 2: G3-H1
# Matrix: /home/BLOSUM62.txt
# GapOpen_penalty: -11.0
# GapExtend_penalty: -1.0
# FSopen_penalty: -10.0
# FSextend_penalty: -1.0
# Execution_time: 88.1302838326
#
# Length:         513
# Identity NT:    289/513 56.3%
# Identity AA:    555/1026 54.1%
# Gapopen:        11/513 2.1%
# Gaps:           108/513 21.1%
# FSopen:         2/513 0.4%
# FrameShift:     235/513 45.8%
# Score: 0
#
#
#=======================================

>G1-Ch
ATGGCGCCCGAGGAGAACGCGGGGAGCGAACTCTTGCTGCAGAGTTTCAA
GCGCCGCTTCCTGGCGGCGCGCGCCCTGCGCTCCTTCCCCTGGCAGAGCT
TAGAAGCAAAGTTAAGTGACCCATCAGATTCTGAGCTTCTGTGGGATATT
TTGCAGAAGCACGAGGCTGTCCACACAGAGCCTTTGGACGAGCTGTACAA
GGCGTTGGCGGAGACCCTGATGGCCAAGGAGTCCACCCAGGGCCACCGGA
GCTATTTGCTGATGTGCTGTATTGCCCAGAAGCCATCGTGTCGCTGGTCG
GGGTCCTGCAGAGGCTGGCTGCCTGCCGGGAGCACCAGCGGGCTCCTCAA
GTCTACATGGCCCTTACCGTCCGCAACCCAGAGACGTGCCAGCTGTTCAC
CACCGAGCTATGCTGGACTGGGATCAGATGGGAAGCGGAAGCTCATCATG
ACCAGAAACTGTTTCCCTACAGAGAGCACTTGGAGATGGCAA--------
-------TGCTGA

>G3-H1
ATG---CCC------GGTGCTTTCTCTCAG---------AACTCATCAAA
A------------AGCCCTCGGGAGGCTCAGTCA---------CACTCTC
CAAGAGCACAGCCATCATCTCCCACGGCATCACAGTCC---TGGTCA---
---------------------CATGGGATGCCG-----------------
-------CCCTCTACCTTGCAGAATGGGCCATCGAGAACCCAGCAGCCTT
CACTGATA--GACGTGCTGTATTGCCCAGAAGCCATCGTGTCGCTGGTCG
GGGTCCTGCGGAGGCTGGCTGCCTGCCGGGAGCACCAGCGGGCTCCTCAA
TTCTACATGGCCCTTACCGTCTGCAACCCAGAGATGTGCCAGCTGTTCAC
CACCGAGCTAGGCTGGACTGGGATCAGATGGGAAGCGGAAGCTCATCATG
ACCAGAAACTGTTTCCCTACAGAGAGCACTTGGAGATGGCAAAGCTGAAC
CTCACACTGT-AG
#---------------------------------------
#---------------------------------------

#=======================================
#
# Aligned_sequences: 2
# 1: G2-H1
# 2: G3-H1
# Matrix: /home/BLOSUM62.txt
# GapOpen_penalty: -11.0
# GapExtend_penalty: -1.0
# FSopen_penalty: -10.0
# FSextend_penalty: -1.0
# Execution_time: 87.9022738934
#
# Length:         625
# Identity NT:    257/625 41.1%
# Identity AA:    510/1250 40.8%
# Gapopen:        2/625 0.3%
# Gaps:           368/625 58.9%
# FSopen:         1/625 0.2%
# FrameShift:     257/625 41.1%
# Score: 0
#
#
#=======================================

>G2-H1
ATGGCGCCCGAGGAGAACGCGGGGAGCGAACTCTTGCTGCAGAGTTTCAA
GCGCCGCTTCCTGGCAGCGCGCGCCCTGCGCTCCTTCCGCTGGCAGAGCT
TAGAAGCAAAGTTAAGAGACTCATCAGATTCTGAGCTGCTGCGGGATATT
TTGCAGAAGACTGTGAAGCATCCTGTGTGTGTGAAGCACCCGCCGTCAGT
CAAGTATGCCCGGTGCTTTCTCTCAGAACTCATCAAAAAGCCCTCGGGAG
GCTCAGTCACACTCTCCAAGAGCACAGCCATCATCTCCCACGGCATCACA
GTCCTGGTCACATGGGATGCCGCCCTCTACCTTGCAGAATGGGCCATCGA
GAACCCAGCAGCCTTCACTGATAGACGTGCTGTATTGCCCAGAAGCCATC
GTGTCGCTGGTCGGGGTCCTGCGGAGGCTGGCTGCCTGCCGGGAGCACCA
GCGGGCTCCTCA--------------------------------------
--------------------------------------------------
--------------------------------------------------
-------------------------

>G3-H1
--------------------------------------------------
--------------------------------------------------
--------------------------------------------------
--------------------------------------------------
-----ATGCCCGGTGCTTTCTCTCAGAACTCATCAAAAAGCCCTCGGGAG
GCTCAGTCACACTCTCCAAGAGCACAGCCATCATCTCCCACGGCATCACA
GTCCTGGTCACATGGGATGCCGCCCTCTACCTTGCAGAATGGGCCATCGA
GAACCCAGCAGCCTTCACTGATAGACGTGCTGTATTGCCCAGAAGCCATC
GTGTCGCTGGTCGGGGTCCTGCGGAGGCTGGCTGCCTGCCGGGAGCACCA
GCGGGCTCCTCAATTCTACATGGCCCTTACCGTCTGCAACCCAGAGATGT
GCCAGCTGTTCACCACCGAGCTAGGCTGGACTGGGATCAGATGGGAAGCG
GAAGCTCATCATGACCAGAAACTGTTTCCCTACAGAGAGCACTTGGAGAT
GGCAAAGCTGAACCTCACACTGTAG
#---------------------------------------
#---------------------------------------

#=======================================
#
# Aligned_sequences: 2
# 1: G1-M
# 2: G2-H1
# Matrix: /home/BLOSUM62.txt
# GapOpen_penalty: -11.0
# GapExtend_penalty: -1.0
# FSopen_penalty: -10.0
# FSextend_penalty: -1.0
# Execution_time: 88.2720248699
#
# Length:         533
# Identity NT:    230/533 43.2%
# Identity AA:    333/1066 31.2%
# Gapopen:        13/533 2.4%
# Gaps:           109/533 20.5%
# FSopen:         7/533 1.3%
# FrameShift:     136/533 25.5%
# Score: 0
#
#
#=======================================

>G1-M
ATGGCGCCTGAGGACCACGAGGGGGCCACGTCTCTGCTGCAGAGTTTCGA
GCGCCGCTTCCTGGCGGCTCGCGCGCTGCCCTCCTTTCCCTGGCAGAGCC
TAGAAGAAAAACTAAAGGACCCCTCGGGTTCTGAGCTGTTGCTGGCTATT
CTGCAGAGG---------CATGAGGCTGTACCCACGGAGCCTTTGGATGC
ACTGTATGAGGCG------TTGGCAGAGGTTCTG----------------
-----ATGACCCAAGAGTCCACCCAGTGCCACCGGAGCTATTTGCTG-AT
GTACTGTACTGCTGGGAGATGACACTGTCACTGGTCAGGGTCCTGAAGAT
GCTCGAGGACTGCCAGAGGAAGAGCGCTCCTGATGTCTATGTAGCCTATA
CTATCCGCAGCCAGGACACAGGCAAGCTGTTCATCGAAGAGCTGGACCGT
GCTGGAATCTACTGGGAAGAGGTGCCCCCTCACACTGGCAAACTGTTCCC
-TTACGAAGAGCATTCAGCCATCGTAATCCTGA

>G2-H1
ATGGCGCCCGAGGAGAACGCGGGGAGCGAACTCTTGCTGCAGAGTTTCAA
GCGCCGCTTCCTGGCAGCGCGCGCCCTGCGCTCCTTCCGCTGGCAGAGCT
TAGAAGCAAAGTTAAGAGACTCATCAGATTCTGAGCTGCTGCGGGATATT
TTGCAGAAGACTGTGAAGCATCCTGTGTGTGTGAAGCACCCGCCGTCAGT
CAAGTATGCCCGGTGCTTTCTCTCAGAACTCATCAAAAAGCCCTCGGGAG
GCTCAGTCACACTCTCCAAGAGCACAGCCATCATCTCCCACGGCATCACA
GTCCTGGTCACATGGGATGCCGCCCTCTACCTTGCAGAATGGGCC-----
-ATCGAGAAC--CCAGCAGCCTTCACTGATAGACGTG--------CTGTA
T-TGCCCAGA---AGCCATCGTGTCGCT----------------------
--------------GGTCGGGGT---CCTGCGGAGGCTGGCTGCCTGCCG
GGAGCA------------CCAGCGGGCTCCTCA
#---------------------------------------
#---------------------------------------

#=======================================
#
# Aligned_sequences: 2
# 1: G2-M
# 2: G3-H2
# Matrix: /home/BLOSUM62.txt
# GapOpen_penalty: -11.0
# GapExtend_penalty: -1.0
# FSopen_penalty: -10.0
# FSextend_penalty: -1.0
# Execution_time: 88.2491559982
#
# Length:         625
# Identity NT:    200/625 32.0%
# Identity AA:    336/1250 26.9%
# Gapopen:        6/625 1.0%
# Gaps:           368/625 58.9%
# FSopen:         4/625 0.6%
# FrameShift:     255/625 40.8%
# Score: 0
#
#
#=======================================

>G2-M
ATGGCGCCTGAGGACCACGAGGGGGCCACGTCTCTGCTGCAGAGTTTCGA
GCGCCGCTTCCTGGCGGCTCGCGCGCTGCCCTCCTTTCCCTGGCAGAGCC
TAGAAGAAAAACTAAAGGACCCCTCGGGTTCTGAGCTGTTGCTGGCTATT
CTGCAGAAGACTGTGAAGCACCCTGTGTGTGTGCAGCACGGACCTTCTGT
GAAGTATGCCCGCTGCTTTCTCTCAAAGCTCATCAAAAAGCCTTCAGGAA
ACTCAGTTACACTCTCTGAGAGCACTGCCATCGTGTCCCATGGCACCACA
GGCTTGGTTACATGGGACGCTGCTCTCTACCTGGCAGAATGGGCCATTGA
GAACCCAGCAGCCTTCACTGACAGATGTACTGTACTGCTGGGAGATGACA
CTGTCACTGGTCAGGGTCCTGAAGATGCTCGAGGACTGC---CAGAGGAA
GAGCGCTCCTGAT-GT----------------------------------
--------------------------------------------------
--------------------------------------------------
-------------------------

>G3-H2
-ATGCC--------------------------------------------
----------------------------------------TGG-------
--------------------------------------------------
--------------------------------------------------
-------------TGCTTTCTCTCAGAACTCATCAAAAAGTCCTCAGGAG
GCTCAGTCACACTCTCCAAGAGCACAGCCATCATCTCCCACGGTACCACA
GGCCTGGTCACATGGGATGCCGCCCTCTACCTTGCAGAATGGGCCATCGA
GAACCCGGCAGCCTTCATTAACAGACGTGCTGTATTGCCCAGAAGCCATC
GTGTCGCTGGTCGGGGTCCTGCAGAGGCTGGCTGCCTGCCGGGAGCACAA
GCGGGCTCCTGAGGTCTACGTGGCCTTTACCGTCCGCAACCCAGAGACGT
GCCAGCTGTTCACCACCGAGCTAGGCCGGGATGGGATCAGATGGGAAGCG
GAAGCTCATCATGACCAGAAACTGTTTCCCTATGGAGAGCACTTGGAGAT
GGCAATGCTGAACCTCACACTGTAG
#---------------------------------------
#---------------------------------------

#=======================================
#
# Aligned_sequences: 2
# 1: G2-Co
# 2: G2-H1
# Matrix: /home/BLOSUM62.txt
# GapOpen_penalty: -11.0
# GapExtend_penalty: -1.0
# FSopen_penalty: -10.0
# FSextend_penalty: -1.0
# Execution_time: 88.5580320358
#
# Length:         465
# Identity NT:    336/465 72.3%
# Identity AA:    624/930 67.1%
# Gapopen:        1/465 0.2%
# Gaps:           3/465 0.6%
# FSopen:         0/465 0.0%
# FrameShift:     0/465 0.0%
# Score: 0
#
#
#=======================================

>G2-Co
ATGGCGCCCGAGGAGAACGCGGGGAGCGAACTCTTGCTGCAGAGTTTCAA
GCGCCGCTTCCTGGCAGCGCGCGCCCTGCGCTCCTTCCGCTGGCAGAGCT
TAGAAGCAAAGTTAAGAGACTCATCAGATTCTGAGCTGCTGCGGGATATT
TTGCAGAAGACTGTGAAGCATCCTGTGTGTGTGAAGCACCCGCCGTCAGT
CAAGTATGCCCGGTGCTTTCTCTCAGAACTCATCAAAAAGCCCTCGGGAG
GCTCAGTCACACTCTCCAAGAGCACAGCCATCATCTCCCACGGCATCACA
GTCCTGGTCACATGGGATGCCGCCCTCTACCTTGCAGAATGGGCCATCGA
GAACCCAGCAGCCTTCACTGATAGACGTGCT---GTATTGCCCAGAAGCC
ATCGTGTCGCTGGTCGGGGTCCTGCGGAGGCTGGCTGCCTGCCGGGAGCA
CCAGCGGGCTCCTCA

>G2-H1
ATGGCGCAGGAGGAGAGAGCGGATGCCGCGCGCCTGCTGCGGGGTTTCGA
GCGCCGCTTCTTGGCGGCGCGCGCCCTGCGCTCCTTTCCCTGGCAGAGCC
TAGAAGAGAAACTAAGGGACTCGTCAGGCTCCGAGCTGCTGCTGGATATT
TTGCAGAAGACCGTGAAGCACCCTCTGTGCGTGAAGCACCCACCATCAGT
GAAGTATTCCCGGAGCTTTCTCTCTGAGCTCATCAGAAAGCCTTCAGGTG
ACTCGGTCACCCTCTGCGAGAGCACGGCCATCGTGTCTCATGGGACCACA
GGCCTGGTCACGTGGAACGCCGCGCTCTACCTGGCCGAGTGGGCCGTGGA
GAACCCAGCGGTCTTCGCTCACAGTCTAAGCGGTATACCCCCGCGGGCCC
AGCTGGCGGGCGGGAGGGGCCCTGTCCCCACAGGAAGGAAACCAGAAGTC
TGGGGCAGAGTCAGG
#---------------------------------------
#---------------------------------------

#=======================================
#
# Aligned_sequences: 2
# 1: G1-R
# 2: G2-H1
# Matrix: /home/BLOSUM62.txt
# GapOpen_penalty: -11.0
# GapExtend_penalty: -1.0
# FSopen_penalty: -10.0
# FSextend_penalty: -1.0
# Execution_time: 88.6777219772
#
# Length:         516
# Identity NT:    237/516 45.9%
# Identity AA:    402/1032 39.0%
# Gapopen:        15/516 2.9%
# Gaps:           75/516 14.5%
# FSopen:         4/516 0.8%
# FrameShift:     58/516 11.2%
# Score: 0
#
#
#=======================================

>G1-R
ATGGCGCCTGAGGACCACGAGGGGGCCACGTCTCTGCTGCAGAGTTTCGA
GCGCCGCTTCCTGGCGGCTCGCGCGCTGCCCTCTTTTCCCTGGCAGAGCC
TAGAAGAAAAACTAAGG--GAGCCCTCAGGTTCTGAGCTGTTGCTGGCTA
TTTTGCAGAAGCATGAGGCCGTACCCATGGAGCCTTTGGATGCACTGTAT
GAGGCGC-TGGCAGAAGTTCTGATGGCCAGAGAGTCCACCCAGTGCCACC
GGAGCTATTTGCTGATGTACTGTACTGCGGGG-AAGTGACACTGTCACTG
GTCAGGGTCCTG--AGGATGCTCACTGACTGCCAGA---------GGAAG
AAGGCTCCTGACGTCTATGTGGCCTATACGATCC---GCAGCCAGGACA-
--CGGGCAAGCTGTTCATCACAGAGCTGGACCGCGCTGGGATACACTGGG
AAGAGGTGGCCCCTCACACTGGCAAACTGTTCCCTTATGAAGAGCATTCG
GCCATCGTAATCCTGA

>G2-H1
ATGGCGCCCGAGGAGAACGCGGGGAGCGAACTCTTGCTGCAGAGTTTCAA
GCGCCGCTTCCTGGCAGCGCGCGCCCTGCGCTCCTTCCGCTGGCAGAGCT
TAGAAGCAAAGTTAAGAGACTCA--TCAGATTCTGAGCTGCTGCGGGATA
TTTTGCAGAAGACTG-TGAAGCATCCTGTG---------------TGTGT
GAAGCACCCGCCGTCAGTCAAGTATGCCCGG------------TGCTTTC
TCTCAGAACTCATCAAAAAGCCCTCGGGAGGCTCAGTCACACTCTCCAAG
AGCACAGCCATCATCTCCCACGGCATCACAGTCCTGGTCACATGGGATGC
CGCCCTCTACCTTGCAGAATGGGCCATCGAGAACCCAGCAGCCTTCACTG
ATAGACGTGCTGTATTGCCCAGAAGCCATCGTGTCGCTGGT---------
---CGGGGTCCTGCGGAG---GCTGGCTGC---CTGCCGGGAGCA-----
-CCAGCGGGCTCCTCA
#---------------------------------------
#---------------------------------------

#=======================================
#
# Aligned_sequences: 2
# 1: C1-002
# 2: G2-H3
# Matrix: /home/BLOSUM62.txt
# GapOpen_penalty: -11.0
# GapExtend_penalty: -1.0
# FSopen_penalty: -10.0
# FSextend_penalty: -1.0
# Execution_time: 89.0308940411
#
# Length:         612
# Identity NT:    272/612 44.4%
# Identity AA:    498/1224 40.7%
# Gapopen:        8/612 1.3%
# Gaps:           264/612 43.1%
# FSopen:         4/612 0.7%
# FrameShift:     146/612 23.9%
# Score: 0
#
#
#=======================================

>C1-002
ATGGCGCCCGAGGAGAACGCGGGGAGCGAACTCTTGCTGCAGAGTTTCAA
GCGCCGCTTCCTGGCAGCGCGCGCCCTGCGCTCCTTCCGCTGGCAGAGCT
TAGAAGCAAAGTTAAGAGACTCATCAGATTCTGAGCTGCTGCGGGATATT
TTGCAGAAG---------CACGAGGCTGTCCACACAGAGCCT--------
-------------------TTGGATGAGCTGTACGAGGTGCTGGTGGAGA
CCCTG---------ATGGCCAAGGAGTCC---------------------
------------------------------------ACCCAGGGCCACCG
GAGC------------TATTTGCTGACGTGCTGTATTGCCCAGAAGCCAT
CGTGTCGCTGGTCGGGGTCCTGCGGAGGCTGGCTGCCTGCCGGGAGCACC
AGCGGGCTCCTCAATTCTACATGGCCCTTACCGTCTGCAACCCAGAGATG
TGCCAGCTGTTCACCACCGAGCTATGCTGGACTGGGATCAGATGGGAAGC
GGAAGCTCATCATGACCAGAAACTGTTTCCCTACAGAGAGCACTTGGAGA
TGGCAAAGCTGA

>G2-H3
ATGGCGCCCGAGGAGAACGCGGGGACCGAACTCTTGCTGCAGGGTTTTGA
GCGCCGCTTCCTGGCGGTGCGCACACTGCGCTCCTTCCCCTGGCAGAGCT
TAGAGGCAAAGTTAAGAGACTCATCAGATTCTGAGCTGCTGCGGGATATT
TTGCAGAAGACTGTGAGGCATCCTGTGTGTGTGAAGCACCCGCCGTCAGT
CAAGTATGCCTGGTGCTTTCTCTCAGAACTCATCAAA-AAGTCCTCAGGA
GGCTCAGTCACACTCTCCAAGAGCACAGCCATCATCTCCCACGGTACCAC
AGGCCTGGTCACATGGGATGCCGCCCTCTACCTTGCAGAATGGGCCATCG
AGAACCCGGCAGCCTTCATTAACAGACGTGCTGTATTGCCCAGAAGCCAT
CGTGTCGCTGGTCGGGGTCCTGCAGAGGCTGGCTGCCTGCCGGGAGCACA
AGCGGGCTCCTG--A-----------------------------------
--------------------------------------------------
--------------------------------------------------
------------
#---------------------------------------
#---------------------------------------

#=======================================
#
# Aligned_sequences: 2
# 1: G2-H3
# 2: G2-Ch
# Matrix: /home/BLOSUM62.txt
# GapOpen_penalty: -11.0
# GapExtend_penalty: -1.0
# FSopen_penalty: -10.0
# FSextend_penalty: -1.0
# Execution_time: 88.731251955
#
# Length:         462
# Identity NT:    430/462 93.1%
# Identity AA:    786/924 85.1%
# Gapopen:        0/462 0.0%
# Gaps:           0/462 0.0%
# FSopen:         0/462 0.0%
# FrameShift:     0/462 0.0%
# Score: 0
#
#
#=======================================

>G2-H3
ATGGCGCCCGAGGAGAACGCGGGGACCGAACTCTTGCTGCAGGGTTTTGA
GCGCCGCTTCCTGGCGGTGCGCACACTGCGCTCCTTCCCCTGGCAGAGCT
TAGAGGCAAAGTTAAGAGACTCATCAGATTCTGAGCTGCTGCGGGATATT
TTGCAGAAGACTGTGAGGCATCCTGTGTGTGTGAAGCACCCGCCGTCAGT
CAAGTATGCCTGGTGCTTTCTCTCAGAACTCATCAAAAAGTCCTCAGGAG
GCTCAGTCACACTCTCCAAGAGCACAGCCATCATCTCCCACGGTACCACA
GGCCTGGTCACATGGGATGCCGCCCTCTACCTTGCAGAATGGGCCATCGA
GAACCCGGCAGCCTTCATTAACAGACGTGCTGTATTGCCCAGAAGCCATC
GTGTCGCTGGTCGGGGTCCTGCAGAGGCTGGCTGCCTGCCGGGAGCACAA
GCGGGCTCCTGA

>G2-Ch
ATGGCGCCCGAGGAGAACGCGGGGAGCGAACTCTTGCTGCAGAGTTTCAA
GCGCCGCTTCCTGGCGGCGCGCGCCCTGCGCTCCTTCCCCTGGCAGAGCT
TAGAAGCAAAGTTAAGTGACCCATCAGATTCTGAGCTTCTGTGGGATATT
TTGCAGAAGAGACTGAAGCATCCTGTGTGTGTGAAGCACCCGCCGTCAGT
CAAGTATGCCCGGTGCTTTCTCTCAGTACTCATCAAAAAGCCCTCGGGAG
GCTCAGTCACACTCTCCAAGAGCACAGCCATCATCTCCCACGGCATCACA
GTCCTGGTCACATGGGATGCCACCCTCTACCTTGCAGAATGGGCCATCTA
GAACCCAGCAGCCTTCACTGATAGATGTGCTGTATTGCCCAGAAGCCATC
GTGTCGCTGGTCGGGGTCCTGCAGAGGCTGGCTGCCTGCCGGGAGCACCA
GCGGGCTCCTCA
#---------------------------------------
#---------------------------------------

#=======================================
#
# Aligned_sequences: 2
# 1: G2-Co
# 2: G2-H3
# Matrix: /home/BLOSUM62.txt
# GapOpen_penalty: -11.0
# GapExtend_penalty: -1.0
# FSopen_penalty: -10.0
# FSextend_penalty: -1.0
# Execution_time: 88.9583530426
#
# Length:         465
# Identity NT:    336/465 72.3%
# Identity AA:    624/930 67.1%
# Gapopen:        1/465 0.2%
# Gaps:           3/465 0.6%
# FSopen:         0/465 0.0%
# FrameShift:     0/465 0.0%
# Score: 0
#
#
#=======================================

>G2-Co
ATGGCGCCCGAGGAGAACGCGGGGACCGAACTCTTGCTGCAGGGTTTTGA
GCGCCGCTTCCTGGCGGTGCGCACACTGCGCTCCTTCCCCTGGCAGAGCT
TAGAGGCAAAGTTAAGAGACTCATCAGATTCTGAGCTGCTGCGGGATATT
TTGCAGAAGACTGTGAGGCATCCTGTGTGTGTGAAGCACCCGCCGTCAGT
CAAGTATGCCTGGTGCTTTCTCTCAGAACTCATCAAAAAGTCCTCAGGAG
GCTCAGTCACACTCTCCAAGAGCACAGCCATCATCTCCCACGGTACCACA
GGCCTGGTCACATGGGATGCCGCCCTCTACCTTGCAGAATGGGCCATCGA
GAACCCGGCAGCCTTCATTAACAGACGTGCT---GTATTGCCCAGAAGCC
ATCGTGTCGCTGGTCGGGGTCCTGCAGAGGCTGGCTGCCTGCCGGGAGCA
CAAGCGGGCTCCTGA

>G2-H3
ATGGCGCAGGAGGAGAGAGCGGATGCCGCGCGCCTGCTGCGGGGTTTCGA
GCGCCGCTTCTTGGCGGCGCGCGCCCTGCGCTCCTTTCCCTGGCAGAGCC
TAGAAGAGAAACTAAGGGACTCGTCAGGCTCCGAGCTGCTGCTGGATATT
TTGCAGAAGACCGTGAAGCACCCTCTGTGCGTGAAGCACCCACCATCAGT
GAAGTATTCCCGGAGCTTTCTCTCTGAGCTCATCAGAAAGCCTTCAGGTG
ACTCGGTCACCCTCTGCGAGAGCACGGCCATCGTGTCTCATGGGACCACA
GGCCTGGTCACGTGGAACGCCGCGCTCTACCTGGCCGAGTGGGCCGTGGA
GAACCCAGCGGTCTTCGCTCACAGTCTAAGCGGTATACCCCCGCGGGCCC
AGCTGGCGGGCGGGAGGGGCCCTGTCCCCACAGGAAGGAAACCAGAAGTC
TGGGGCAGAGTCAGG
#---------------------------------------
#---------------------------------------

#=======================================
#
# Aligned_sequences: 2
# 1: G2-Co
# 2: G3-Co
# Matrix: /home/BLOSUM62.txt
# GapOpen_penalty: -11.0
# GapExtend_penalty: -1.0
# FSopen_penalty: -10.0
# FSextend_penalty: -1.0
# Execution_time: 88.847577095
#
# Length:         626
# Identity NT:    217/626 34.7%
# Identity AA:    381/1252 30.4%
# Gapopen:        9/626 1.4%
# Gaps:           367/626 58.6%
# FSopen:         7/626 1.1%
# FrameShift:     255/626 40.7%
# Score: 0
#
#
#=======================================

>G2-Co
ATGGCGCAGGAGGAGAGAGCGGATGCCGCGCGCCTGCTGCGGGGTTTCGA
GCGCCGCTTCTTGGCGGCGCGCGCCCTGCGCTCCTTTCCCTGGCAGAGCC
TAGAAGAGAAACTAAGGGACTCGTCAGGCTCCGAGCTGCTGCTGGATATT
TTGCAGAAGACCGTGAAGCACCCTCTGTGCGTGAAGCACCCACCATCAGT
GAAGTATTCCCGGAGCTTTCTCTCTGAGCTCATCAGAAAGCCTTCAGGTG
ACTCGGTCACCCTCTGCGAGAGCACGGCCATCGTGTCTCATGGGACCACA
GGCCTGGTCACGTGGAACGCCGCGCTCTACCTGGCCGAGTGGGCCGTGGA
GAACCCAGCGGTCTTCGCTCACAGTCT---------------AAGCGGTA
TACCCCC------------------GCGGGCCCAGCTGGCGGGCGGGAG-
-GGGC------------------CCTGTCCCC------ACAGGAAGGAAA
------------CCAGAAGTCTGGGGCAGAGTCAGG--------------
--------------------------------------------------
--------------------------

>G3-Co
--------------------------------------------------
--------------------------------------------------
--------------------------------------------------
--------------------------------------------------
-----ATTCCCGGAGCTTTCTCTCTGAGCTCATCAGAAAGCCTTCAGGTG
ACTCGGTCACCCTCTGCGAGAGCACGGCCATCGTGTCTCATGGGACCACA
GGCCTGGTCACGTGGAACGCCGCGCTCTACCTGGCCGAGTGGGCCGTGGA
GAACCCAGCGGTCTTCGCTCACAGACGTGCTGTATTGTCCTGAAACGGTC
CTCTCCCTGGTTGGGGTCCTGCGGAAGCTCTCCACCTGCCGGAAGGACCA
GCGGGCTCCTGATGCCTACATTGCCTTCACCATCCGCAACCCGGAGACGT
GCCAGCTGTTCACCACGGAGCTGGGCCAGGCTG-GGATCCCGTGGGAAGA
GGTGCCTTGTCATGACCAGAAACTGTTTCCCTACGAAGAGCACTCGGAGA
TGGCGATTCTGAAACTAACGCTGTAG
#---------------------------------------
#---------------------------------------

#=======================================
#
# Aligned_sequences: 2
# 1: G1-H2
# 2: G2-M
# Matrix: /home/BLOSUM62.txt
# GapOpen_penalty: -11.0
# GapExtend_penalty: -1.0
# FSopen_penalty: -10.0
# FSextend_penalty: -1.0
# Execution_time: 89.4332118034
#
# Length:         522
# Identity NT:    248/522 47.5%
# Identity AA:    384/1044 36.8%
# Gapopen:        17/522 3.3%
# Gaps:           84/522 16.1%
# FSopen:         9/522 1.7%
# FrameShift:     146/522 28.0%
# Score: 0
#
#
#=======================================

>G1-H2
ATGGCGCCCGAGGAGAACGCGGGGACCGAACTCTTGCTGCAGGGTTTTGA
GCGCCGCTTCCTGGCGGTGCGCACACTGCGCTCCTTCCCCTGGCAGAGCT
TAGAGGCAAAGTTAAGAGACTCATCAGATTCTGAGCTGCTGCGGGATATT
TTGCAGAAG---------CACGAGGCT---GTCCACACGGAGCCTTTGGA
CAAACTGTACGAGGTGCTCACGGAGACTCTGATGGCCAAGGAGTCCACCC
AGGGCCACCGGAGCTATTTGCTGACGTGCTGTATTGCCCAGAAGCCATCG
TGTCGCTGGTCGGGGTCCTGCAGAGGCTGGCTGCCTGCCGGGAGCACAAG
CGGGCTCCTGAGGTCTACGTGG---------CCTTTA-CCGTCCGCAACC
CAGAGACGTGCCAGCTGTTCACCACCGAGCTAGGCCGGGATGGGATCAGA
TGGGAAGCGGAAGCTCATCATGAC--CAGAAACTGTTTCCCTATGGAGAG
CACTTGGAGATGGCAATGCTGA

>G2-M
ATGGCGCCTGAGGACCACGAGGGGGCCACGTCTCTGCTGCAGAGTTTCGA
GCGCCGCTTCCTGGCGGCTCGCGCGCTGCCCTCCTTTCCCTGGCAGAGCC
TAGAAGAAAAACTAAAGGACCCCTCGGGTTCTGAGCTGTTGCTGGCTATT
CTGCAGAAGACTGTGAAGCACCCTGTGTGTGTGCAGCACGGACCTTCTGT
GAAGTATGCCCGCTGCTTTCTCTCAAAGCTCATCAAAAAGCCTTCA----
--GGAAAC-TCAGTTACACTCTC-TGAGAGCACTG---------CCATCG
TGTCCCATGGCACCA------CAGGCTTGGTTA---------------CA
TGGGACGCTGCTCTCTACCTGGCAGAATGGGCCATTGAGAACCCAGCAGC
CTTCACTG--ACAGATGTACTGTACT--GCTGGGAGATGACACTGTCACT
------GGTCAGGGTCCTGAAGATGCTCGAGGA---CTGCCAGAGGAAGA
G------CGCTCCTGATGT---
#---------------------------------------
#---------------------------------------

#=======================================
#
# Aligned_sequences: 2
# 1: G1-R
# 2: G3-H1
# Matrix: /home/BLOSUM62.txt
# GapOpen_penalty: -11.0
# GapExtend_penalty: -1.0
# FSopen_penalty: -10.0
# FSextend_penalty: -1.0
# Execution_time: 89.3299951553
#
# Length:         528
# Identity NT:    237/528 44.9%
# Identity AA:    306/1056 29.0%
# Gapopen:        13/528 2.5%
# Gaps:           141/528 26.7%
# FSopen:         10/528 1.9%
# FrameShift:     367/528 69.5%
# Score: 0
#
#
#=======================================

>G1-R
ATGGCGCCTGAGGACCACGAGGGGGCCACGTCTCTGCTGCAGAGTTTCGA
GCGCCGCTTCCTGGCGGCTCGCGCGCTGCCCTCTTTTCCCTGGCAGAGCC
TAGAAGAAAAACTAAGGGAGCCCTCAGGTTCTGAGCTGTTGCTG------
------GCTATTTTGCAGAAGCATGAGGCCGTACCCATGGAGCCTTTGGA
TGCA---CTGTATGAGGCGCTGGCAGAAGTTCTGATGGCCAGAGAGTCCA
CCCAG-TGCCACCGGAGCTATTTGCTGATGTACTGTACTGCGGGGAAGTG
ACACTGTCACTGGTCAGGGTCCTGAGGATGCTCACTGACTGC---CAGAG
GAAGAAGGCTCCTGACGTCTATGTGGCCTATACGATCCGCAGCCAGGACA
CGGGCAAGCTGTTCATCACAGAGCTGGACCGCGCTGGGATACACTGGGAA
GAGGTGGCCCCTCACACTGGCAAACTGTTCCCTTATGAAGAGCATTCGGC
CATC------------GTAATCCTG--A

>G3-H1
ATG-----------------------------------------------
-------------------------------------CCCGGTGCT-TTC
TCTCAGAACTCATCAAAAAGCCCTCGGGAGGCTCAGTCACACTCTCCAAG
AGCACAGCCATCATCTCC---CACGGCATCACAGTCCTGGTCACATGGGA
TGCCGCCCTCTAC------CTTGCAGAA------TGGGCCATCGAG--AA
CCCAGCAGCCTTCACTGATA------GACGTGCTGTATTGCCCAGAAGCC
ATCGTGTCGCTGGTCGGGGTCCTGCGGAGGCTGGCTGCCTGCCGGGAGCA
CCAGCGGGCTCCTCAATTCTACATGGCCCTTACCGTCTGCAACCCAGAGA
TGTGCCAGCTGTTCACCACCGAGCTAGGCTGGACTGGGATCAGATGGGAA
GCGGAAGCTCATCATGACCAGAAACTGTTTCCCTACAGAGAGCACTTGGA
GATGGCAAAGCTGAACCTCACACTGTAG
#---------------------------------------
#---------------------------------------

#=======================================
#
# Aligned_sequences: 2
# 1: G1-H3
# 2: G3-Co
# Matrix: /home/BLOSUM62.txt
# GapOpen_penalty: -11.0
# GapExtend_penalty: -1.0
# FSopen_penalty: -10.0
# FSextend_penalty: -1.0
# Execution_time: 89.6771581173
#
# Length:         517
# Identity NT:    269/517 52.0%
# Identity AA:    402/1034 38.9%
# Gapopen:        12/517 2.3%
# Gaps:           116/517 22.4%
# FSopen:         8/517 1.5%
# FrameShift:     358/517 69.2%
# Score: 0
#
#
#=======================================

>G1-H3
ATGGCGCCCGAGGAGAACGCGGGGACCGAACTCTTGCTGCAGGGTTTTGA
GCGCCGCTTCCTGGCGGTGCGCACACTGCGCTCCTTCCCCTGGCAGAGCT
TAGAGGCAAAGTTAAGAGACTCATCAGATTCTGAGCTGCTGCGGGATATT
TTGCAGAAGCACGAGGCTG--TCCACACGGAGCCTTTGGACAAACTGTAC
GAGGTGCTCGCGGAGACTCT-GATGGCCAAGGAGTCCACCCAGGGCC-AC
CGGAGCTATTTG-CTGACGTGCTGTATTGCCCAGAAGCCATCGTGTCGCT
GGTCGGGGTCCTGCAGAGGCTGGCTGCCTGCCGGGAGCACAAGCGGGCTC
CTGAGGTCTACGTGGCCTTTACCGTCCGCAACCCAGAGACATGCCAGCTG
TTCACCACCGAGCTAGGCCGGGATGGGATCAGATGGGAAGCGGAAGCTCA
TCATGACCAGAAACTGTTTCCCTATGGAGAGCACTTGGAGATGGCAATGC
TG--A------------

>G3-Co
----------------------------------------------ATTC
CCGGAGCTTTCTCTCT---GAGCTCATCAGA-------------------
--------------AAGCCTTCAGGTGACTCGGTCACCCTC---------
-TGCGAGAGCACGGCCATCGTGTCTCATGGGACCACAGGCCTGGTC--AC
GTGGAACGCCGCGC---TCTACCTGGCCGAGTGGGCCGTGGAGAACCCAG
CGGTCTTCGCTCACAGACGTGCTGTATTGTCCTGAAACGGTCCTCTCCCT
GGTTGGGGTCCTGCGGAAGCTCTCCACCTGCCGGAAGGACCAGCGGGCTC
CTGATGCCTACATTGCCTTCACCATCCGCAACCCGGAGACGTGCCAGCTG
TTCACCACGGAGCTGGGCCAGGCTGGGATCCCGTGGGAAGAGGTGCCTTG
TCATGACCAGAAACTGTTTCCCTACGAAGAGCACTCGGAGATGGCGATTC
TGAAACTAACGCTGTAG
#---------------------------------------
#---------------------------------------

#=======================================
#
# Aligned_sequences: 2
# 1: G1-R
# 2: G3-H2
# Matrix: /home/BLOSUM62.txt
# GapOpen_penalty: -11.0
# GapExtend_penalty: -1.0
# FSopen_penalty: -10.0
# FSextend_penalty: -1.0
# Execution_time: 89.6250960827
#
# Length:         516
# Identity NT:    241/516 46.7%
# Identity AA:    315/1032 30.5%
# Gapopen:        11/516 2.1%
# Gaps:           117/516 22.7%
# FSopen:         5/516 1.0%
# FrameShift:     280/516 54.3%
# Score: 0
#
#
#=======================================

>G1-R
ATGGCGCCTGAGGACCACGAGGGGGCCACGTCTCTGCTGCAGAGTTTCGA
GCGCCGCTTCCTGGCGGCTCGCGCGCTGCCCTCTTTTCCCTGGCAGAGCC
TAGAAGAAAAACTAAGGGAGCCCTCAGGTTCTGAGCTGTTGCTGGCTATT
TTGCAGAAGCATGAGGCC-GTACCCATGGA--GCCTTTGGATGCACTGTA
T-GAGGCGCTGGCAGAAGTTCTGATGGCCAGAGAGTCCACCCAGTGCCAC
CGGAGCTATTTGCTGATGTACTGTACTGCGGGGAAGTGACACTGTCACTG
GTCAGGGTCCTGAGGATGCTCACTGACTGC---CAGAGGAAGAAGGCTCC
TGACGTCTATGTGGCCTATACGATCCGCAGCCAGGACACGGGCAAGCTGT
TCATCACAGAGCTGGACCGCGCTGGGATACACTGGGAAGAGGTGGCCCCT
CACACTGGCAAACTGTTCCCTTATGAAGAGCATTCGGCCATCGTAATCCT
G--A------------

>G3-H2
ATGCCTGGTGCTTTCTCTCAGAACTCATCAAAAAGTCCTCAG------GA
GGCTCAGTCACACTCTCCAAGAGCACAGCCATCATCTCCC----------
--------------ACGGTACCA---------------------------
------------CAGGCCTGGTCACATGGGATGCCGCCCTCTACCTTGCA
GAATGGGCCATCGAGAACCCGGCAG------------------------C
CTTCATTA---ACAGACGTGCTGTATTGCCCAGAAGCCATCGTGTCGCTG
GTCGGGGTCCTGCAGAGGCTGGCTGCCTGCCGGGAGCACAAGCGGGCTCC
TGAGGTCTACGTGGCCTTTACCGTCCGCAACCCAGAGACGTGCCAGCTGT
TCACCACCGAGCTAGGCCGGGATGGGATCAGATGGGAAGCGGAAGCTCAT
CATGACCAGAAACTGTTTCCCTATGGAGAGCACTTGGAGATGGCAATGCT
GAACCTCACACTGTAG
#---------------------------------------
#---------------------------------------

#=======================================
#
# Aligned_sequences: 2
# 1: G1-Co
# 2: G3-H1
# Matrix: /home/BLOSUM62.txt
# GapOpen_penalty: -11.0
# GapExtend_penalty: -1.0
# FSopen_penalty: -10.0
# FSextend_penalty: -1.0
# Execution_time: 90.0489370823
#
# Length:         519
# Identity NT:    256/519 49.3%
# Identity AA:    366/1038 35.3%
# Gapopen:        13/519 2.5%
# Gaps:           120/519 23.1%
# FSopen:         11/519 2.1%
# FrameShift:     390/519 75.1%
# Score: 0
#
#
#=======================================

>G1-Co
----ATGGCGCAGGAGGAGAGAGCGGATGCCGCGCGCCTGCT---GCGGG
GTTTCGAGCGCCGCTTCTTGGCGGCGCGCGCCCTGCGCTCCTTTCCCTGG
CAGAGCCTAGAAGAGAAACTAAGGGACTCGTCAGGCTCCGAGCTGCTGCT
GGATATTTTGCAGAAGCACGAGGCTGTCCACACGGAGCCGTTGGACGAGC
TGTACCAGGCGCTGGCCGAGGTCCTGACGGCCGAGGACCCCACCCACTGC
CACCGGAGCTATCTGCTGACGTGCTGTATTGTCCTGAAACGGTCCTCTCC
CTGGTTGGGGTCCTGCGGAAGCTCTCCACCTGCCGGAAGGACCAGCGGGC
TCCTGATGCCTACATTGCCTTCACCATCCGCAACCCGGAGACGTGCCAGC
TGTTCACCACGGAGCTGGGCCAGGCTGGGATCCCGTGGGAAGAGGTGCCT
TGTCATGACCAGAAACTGTTTCCCTACGAAGAGCACTCGGAGATGGCG--
----------ATTCTG--A

>G3-H1
ATGCCCGGTGCTTTCTCTCAGAACTCATCAAAAAGCCCTCGGGAGGCTCA
GTCACACTCTCCAAGA---------GCACAGCCATCA--TCTC-------
-----CCACGGCATCACAGTCCTGGTCACATG------------------
---------------------GGATGC------------------CGCCC
TCTACCT--TGCA--GAATGGGCCATCG------------AGAACCCAGC
AGCCTTCACTG---ATAGACGTGCTGTATTGCCCAGAAGCCATCGTGTCG
CTGGTCGGGGTCCTGCGGAGGCTGGCTGCCTGCCGGGAGCACCAGCGGGC
TCCTCAATTCTACATGGCCCTTACCGTCTGCAACCCAGAGATGTGCCAGC
TGTTCACCACCGAGCTAGGCTGGACTGGGATCAGATGGGAAGCGGAAGCT
CATCATGACCAGAAACTGTTTCCCTACAGAGAGCACTTGGAGATGGCAAA
GCTGAACCTCACACTGTAG
#---------------------------------------
#---------------------------------------

#=======================================
#
# Aligned_sequences: 2
# 1: G1-R
# 2: G3-Ch
# Matrix: /home/BLOSUM62.txt
# GapOpen_penalty: -11.0
# GapExtend_penalty: -1.0
# FSopen_penalty: -10.0
# FSextend_penalty: -1.0
# Execution_time: 90.0792460442
#
# Length:         522
# Identity NT:    231/522 44.3%
# Identity AA:    342/1044 32.8%
# Gapopen:        13/522 2.5%
# Gaps:           129/522 24.7%
# FSopen:         4/522 0.8%
# FrameShift:     269/522 51.5%
# Score: 0
#
#
#=======================================

>G1-R
ATGGCGCCTGAGGACCACGAGGGGGCCACGTCTCTGCTGCAGAGTTTC--
-------GAGCGCCGCTTCCTGGCGGCTCGCGCGCTGCCCTCTTTTCCCT
GGCAGAGCCTAGAAGAAAAACTAAGGGAGCCCTCAGGTTCTGAGCTGTTG
CTGGCTATTTTGCAGAAGCATGAGGCCGTACCCATGGAGCCTTTGGATGC
ACTGTAT-GAGGCGCTGGCAGAAGTTCTGATGGCCAGAGAGTCCACCCAG
TGCCACCGGAGCTATTTGCTGATGTACTGTACTGCGGGGAAGTGACACTG
TCACTGGTCAGGGTCCTGAGGATGCTCACTGACTGC---CAGAGGAAGAA
GGCTCCTGACGTCTATGTGGCCTATACGATCCGCAGCCAGGACACGGGCA
AGCTGTTCATCACAGAGCTGGACCGCGCTGGGATACACTGGGAAGAGGTG
GCCCCTCACACTGGCAAACTGTTCCCTTATGAAGAGCATTCGGCCATCGT
AATCCTG--A------------

>G3-Ch
ATG---CCC------------GGTGCTTTCTCTCAGTACTCATCAAAAAG
CCCTCGGGAGGCTCAGTCACACTCTCCAAGAGCACAGCCATCATCTCCCA
CGGCATCA---------------------CAGTCCTGGTCA---------
------------------CATGGG---------ATGCCACCC---TCTAC
CTTGCAGAATGGGCCATCTAGAACCCAGCAG-------------------
-----CCTTCACTGATA---GATGTGCTGTATTGCCCAGAAGCCATCGTG
TCGCTGGTCGGGGTCCTGCAGAGGCTGGCTGCCTGCCGGGAGCACCAGCG
GGCTCCTCAAGTCTACATGGCCCTTACCGTCCGCAACCCAGAGACGTGCC
AGCTGTTCACCACCGAGCTAGGCTGGACTGGGATCAGATGGGAAGCGGAA
GCTCATCATGACCAGAAACTGTTTCCCTACAGAGAGCACTTGGAGATGGC
AATGCTGAACCTCACACTGTAG
#---------------------------------------
#---------------------------------------

#=======================================
#
# Aligned_sequences: 2
# 1: G2-H1
# 2: G3-Ch
# Matrix: /home/BLOSUM62.txt
# GapOpen_penalty: -11.0
# GapExtend_penalty: -1.0
# FSopen_penalty: -10.0
# FSextend_penalty: -1.0
# Execution_time: 90.0065760612
#
# Length:         625
# Identity NT:    251/625 40.2%
# Identity AA:    489/1250 39.1%
# Gapopen:        3/625 0.5%
# Gaps:           368/625 58.9%
# FSopen:         1/625 0.2%
# FrameShift:     255/625 40.8%
# Score: 0
#
#
#=======================================

>G2-H1
ATGGCGCCCGAGGAGAACGCGGGGAGCGAACTCTTGCTGCAGAGTTTCAA
GCGCCGCTTCCTGGCAGCGCGCGCCCTGCGCTCCTTCCGCTGGCAGAGCT
TAGAAGCAAAGTTAAGAGACTCATCAGATTCTGAGCTGCTGCGGGATATT
TTGCAGAAGACTGTGAAGCATCCTGTGTGTGTGAAGCACCCGCCGTCAGT
CAAGTATGCCCGGTGCTTTCTCTCAGAACTCATCAAAAAGCCCTCGGGAG
GCTCAGTCACACTCTCCAAGAGCACAGCCATCATCTCCCACGGCATCACA
GTCCTGGTCACATGGGATGCCGCCCTCTACCTTGCAGAATGGGCCATCGA
GAACCCAGCAGCCTTCACTGATAGACGTGCTGTATTGCCCAGAAGCCATC
GTGTCGCTGGTCGGGGTCCTGCGGAGGCTGGCTGCCTGCCGGGAGCACCA
GCGGGCTCCT-CA-------------------------------------
--------------------------------------------------
--------------------------------------------------
-------------------------

>G3-Ch
--------------------------------------------------
--------------------------------------------------
--------------------------------------------------
--------------------------------------------------
-----ATGCCCGGTGCTTTCTCTCAGTACTCATCAAAAAGCCCTCGGGAG
GCTCAGTCACACTCTCCAAGAGCACAGCCATCATCTCCCACGGCATCACA
GTCCTGGTCACATGGGATGCCACCCTCTACCTTGCAGAATGGGCCATCTA
GAACCCAGCAGCCTTCACTGATAGATGTGCTGTATTGCCCAGAAGCCATC
GTGTCGCTGGTCGGGGTCCTGCAGAGGCTGGCTGCCTGCCGGGAGCACCA
GCGGGCTCCTCAAGTCTACATGGCCCTTACCGTCCGCAACCCAGAGACGT
GCCAGCTGTTCACCACCGAGCTAGGCTGGACTGGGATCAGATGGGAAGCG
GAAGCTCATCATGACCAGAAACTGTTTCCCTACAGAGAGCACTTGGAGAT
GGCAATGCTGAACCTCACACTGTAG
#---------------------------------------
#---------------------------------------

#=======================================
#
# Aligned_sequences: 2
# 1: C1-002
# 2: G2-M
# Matrix: /home/BLOSUM62.txt
# GapOpen_penalty: -11.0
# GapExtend_penalty: -1.0
# FSopen_penalty: -10.0
# FSextend_penalty: -1.0
# Execution_time: 90.292263031
#
# Length:         536
# Identity NT:    250/536 46.6%
# Identity AA:    402/1072 37.5%
# Gapopen:        17/536 3.2%
# Gaps:           112/536 20.9%
# FSopen:         9/536 1.7%
# FrameShift:     136/536 25.4%
# Score: 0
#
#
#=======================================

>C1-002
ATGGCGCCCGAGGAGAACGCGGGGAGCGAACTCTTGCTGCAGAGTTTCAA
GCGCCGCTTCCTGGCAGCGCGCGCCCTGCGCTCCTTCCGCTGGCAGAGCT
TAGAAGCAAAGTTAAGAGACTCATCAGATTCTGAGCTGCTGCGGGATATT
TTGCAGAAG---------CACGAGGCT---GTCCACACAGAGCCTTTGGA
TGAGCTGTACGAGGTGCTGGTGGAGACCCTGATGGCCAAGGAGTCCACCC
AGGGCCACCGGAGCTATTTGCTGACGTGCTGTATTGCCCAGAAGCCATCG
TGTCGCTGGTCGGGGTCCTGCGGAGGCTGGCTGCCTGCCGGGAGCACCAG
CGGGCTCCTCAATTCTACATGG---------CCCTTA-----CCGTCTGC
A---ACCCAGAGATGTGCCAGCTGTTCACCACCGAGCTATGCTGGACTGG
GATCAGAT---------GGGAAGCGGAAGCTCATCATGACCAGAAACTGT
TTCCCTACAGAGAGCACTTGGAGATGGCAAAGCTGA

>G2-M
ATGGCGCCTGAGGACCACGAGGGGGCCACGTCTCTGCTGCAGAGTTTCGA
GCGCCGCTTCCTGGCGGCTCGCGCGCTGCCCTCCTTTCCCTGGCAGAGCC
TAGAAGAAAAACTAAAGGACCCCTCGGGTTCTGAGCTGTTGCTGGCTATT
CTGCAGAAGACTGTGAAGCACCCTGTGTGTGTGCAGCACGGACCTTCTGT
GAAGTATGCCCGCTGCTTTCTCTCAAAGCTCATCAAAAAGCCTTCA----
--GGAAAC-TCAGTTACACTCTC-TGAGAGCACTG---------CCATCG
TGTCCCATGGCACCACAGGCT------TGGTTA---------------CA
TGGGACGCTGCTCTCTACCTGGCAGAATGGGCCATTGAGAACCCAGCAGC
CTTCACTGACAGATGTACTGTACTG---------------------CTGG
GAGATGACACTGTCACTGGT--CAGGGTCCTGAAGATGCTCGAGGACTGC
---CAGAGGAAGAGCGCT---------CCTGAT-GT
#---------------------------------------
#---------------------------------------

#=======================================
#
# Aligned_sequences: 2
# 1: G1-Co
# 2: G3-Co
# Matrix: /home/BLOSUM62.txt
# GapOpen_penalty: -11.0
# GapExtend_penalty: -1.0
# FSopen_penalty: -10.0
# FSextend_penalty: -1.0
# Execution_time: 90.2896440029
#
# Length:         540
# Identity NT:    309/540 57.2%
# Identity AA:    534/1080 49.4%
# Gapopen:        12/540 2.2%
# Gaps:           162/540 30.0%
# FSopen:         9/540 1.7%
# FrameShift:     352/540 65.2%
# Score: 0
#
#
#=======================================

>G1-Co
ATGGCGCAGGAGGAGAGAGCGGATGCCGCGCGCCTGCTGCGGGGTTTCGA
GCGCCGCTTCTTGGCGGCGCGCGCCCTGCGCTCCTTTCCCTGGCAGAGCC
TAGAAGAGAAACTAAGGGACTCGTCAGGCTCCGAGCTGCTGCTGGATATT
TTGCAGAAGCACGAGGCTG--TCCACACGGAGCCGTTGGA----------
-------CGAGCTGTACCAGGC---GCTGGCCGAGGT---CCTGACGGCC
GAGGACCCCACCCACTGCCACCGGAGCTATCTGCT--GACGTGCTGTATT
GTCCTGAAACGGTCCTCTCCCTGGTTGGGGTCCTGCGGAAGCTCTCCACC
TGCCGGAAGGACCAGCGGGCTCCTGATGCCTACATTGCCTTCACCATCCG
CAACCCGGAGACGTGCCAGCTGTTCACCACGGAGCTGGGCCAGGCTGGGA
TCCCGTGGGAAGAGGTGCCTTGTCATGACCAGAAACTGTTTCCCTACGAA
GAGCACTCGGAGATGGCGATTCTGA---------------

>G3-Co
-ATTCC--------------------------------------------
----------------------------CGGAGCTTT------------C
TCTCTGAGCTCATCAGAAAGCCTTCAGGTGACTCGGTCACCCTC------
-TGCGAGAGCACGGCCATCGTGTCTCATGGGACCACAGGCCTGGTCACGT
GGAACGCCGCGCTCTACCTGGCCGAGTGGGCCGTGGAGAACCCAGCGGT-
--------------------------CTTCGCTCACAGACGTGCTGTATT
GTCCTGAAACGGTCCTCTCCCTGGTTGGGGTCCTGCGGAAGCTCTCCACC
TGCCGGAAGGACCAGCGGGCTCCTGATGCCTACATTGCCTTCACCATCCG
CAACCCGGAGACGTGCCAGCTGTTCACCACGGAGCTGGGCCAGGCTGGGA
TCCCGTGGGAAGAGGTGCCTTGTCATGACCAGAAACTGTTTCCCTACGAA
GAGCACTCGGAGATGGCGATTC-TGAAACTAACGCTGTAG
#---------------------------------------
#---------------------------------------

#=======================================
#
# Aligned_sequences: 2
# 1: C1-002
# 2: G3-H2
# Matrix: /home/BLOSUM62.txt
# GapOpen_penalty: -11.0
# GapExtend_penalty: -1.0
# FSopen_penalty: -10.0
# FSextend_penalty: -1.0
# Execution_time: 90.498306036
#
# Length:         528
# Identity NT:    293/528 55.5%
# Identity AA:    480/1056 45.5%
# Gapopen:        14/528 2.7%
# Gaps:           138/528 26.1%
# FSopen:         6/528 1.1%
# FrameShift:     299/528 56.6%
# Score: 0
#
#
#=======================================

>C1-002
ATG------GCGCCCGAGGAGAACGCGGGGAGCGAA-CTCTTGCTGCAGA
GTTTCAAGCGCCGCTTCCTGGCAGCGCGCGCCCTGCGCTCCTTCCGCTGG
CAGAGCTTAGAAGCAAAGTTAAGAGA-CTCATCAGATT------CTGAGC
TGCTGCGGGATATTTTGCAGAAGCACGAGGCTG-TCCACACAGAGCCTTT
GGATGAGCTGTACGAGGTGCTGGTGGAGACCCTGATGGCCAAGGAGTCCA
CCCAGGGCCACCGGAGCTATTTGCTGACGTGCTGTATTGCCCAGAAGCCA
TCGTGTCGCTGGTCGGGGTCCTGCGGAGGCTGGCTGCCTGCCGGGAGCAC
CAGCGGGCTCCTCAATTCTACATGGCCCTTACCGTCTGCAACCCAGAGAT
GTGCCAGCTGTTCACCACCGAGCTATGCTGGACTGGGATCAGATGGGAAG
CGGAAGCTCATCATGACCAGAAACTGTTTCCCTACAGAGAGCACTTGGAG
ATGGCAAAGCTGA---------------

>G3-H2
ATGCCTGGTGCTTTCTCTCAGAACTCATCAAAAAGTCCTCAGGAGGCTCA
GTCACACTCTCCA---------AGAGCACAGCCATCA--TCTCCCA----
-----------------------CGGTACCACAGGCCTGGTCACATGGGA
TGCCGCCCTCTACCTTGCAGA---------ATGGGCCATCGAGAACCC--
--------------------------------------------------
-----GGCAGC-CTTCATTAACA--GACGTGCTGTATTGCCCAGAAGCCA
TCGTGTCGCTGGTCGGGGTCCTGCAGAGGCTGGCTGCCTGCCGGGAGCAC
AAGCGGGCTCCTGAGGTCTACGTGGCCTTTACCGTCCGCAACCCAGAGAC
GTGCCAGCTGTTCACCACCGAGCTAGGCCGGGATGGGATCAGATGGGAAG
CGGAAGCTCATCATGACCAGAAACTGTTTCCCTATGGAGAGCACTTGGAG
ATGGCAA-TGCTGAACCTCACACTGTAG
#---------------------------------------
#---------------------------------------

#=======================================
#
# Aligned_sequences: 2
# 1: G1-Co
# 2: G3-R
# Matrix: /home/BLOSUM62.txt
# GapOpen_penalty: -11.0
# GapExtend_penalty: -1.0
# FSopen_penalty: -10.0
# FSextend_penalty: -1.0
# Execution_time: 90.5034499168
#
# Length:         531
# Identity NT:    225/531 42.4%
# Identity AA:    321/1062 30.2%
# Gapopen:        14/531 2.6%
# Gaps:           147/531 27.7%
# FSopen:         8/531 1.5%
# FrameShift:     322/531 60.6%
# Score: 0
#
#
#=======================================

>G1-Co
ATGGCGCAGGAGGAGAGAGCGGATGCCGCGCGCCTGCTGCGGGGTTTCGA
GCGCCGCTTCTTGGCGGCGCGCGCCCTGCGCTCCTTTCCCTGGCAGAGCC
TAGAAGAGAAACTAAGGGAC--TCGTCAGGCTCCGAGCTGC---------
------TGCTGGATATTTTGCAGAAGCACGAGGCTGTCCACACGGAGCCG
TTGGACGAGCTGTACCAGGCGCTGG--CCGAGGTCCTGACGGCCGAGGAC
CCCACCCACTGCCACCGGAGCTATCTGCTGACGTGCTGTATTGTCCTGAA
ACGGTCCTCTCCCTGGTTGGGGTCCTGCGGAAGCTCTCCACCTGCCGGAA
GGACCAGCGGGCTCCTGATGCCTACATTGCCTTCACCATCCGCAACCCGG
AGACGTGCCAGCTGTTCACCACGGAGCTGGGCCAGGCTGGGATCCCGTGG
GAAGAGGTGCCTTGTCATGACCAGAAACTGTTTCCCTACGAAGAGCACTC
GGAGATGGCGATTCTG--A------------

>G3-R
ATTCCC------------------GCTGCT---------------TTCTC
TCGAAGC------TCATCAAAAAGCCTTCAG-------------------
--GAGACTCAGTCACACTCTCTGAGAGCACAGCCATCGTGTCCCATGGCA
CCACAGGCTTGGTTA------CATGGGACGCTGCTCTCTACC--------
----------------------TGGCAGAATGGGCCATCG----------
--AGAACCCAGCAGCCTTCACTGACA---GATGTACTGTACTGCGGGGAA
GTGACACTGTCACTGGTCAGGGTCCTGAGGATGCTCACTGACTGCCAGAG
G---AAGAAGGCTCCTGACGTCTATGTGGCCTATACGATCCGCAGCCAGG
ACACGGGCAAGCTGTTCATCACAGAGCTAGACCGCGCTGGGATACACTGG
GAAGAGGTGGCCCCTCACACTGGCAAACTGTTCCCTTATGAAGAGCATTC
GGCCATCGTAATCCTGAAGCTCACGCTGACC
#---------------------------------------
#---------------------------------------

#=======================================
#
# Aligned_sequences: 2
# 1: C1-002
# 2: G3-R
# Matrix: /home/BLOSUM62.txt
# GapOpen_penalty: -11.0
# GapExtend_penalty: -1.0
# FSopen_penalty: -10.0
# FSextend_penalty: -1.0
# Execution_time: 90.7048130035
#
# Length:         514
# Identity NT:    228/514 44.4%
# Identity AA:    288/1028 28.0%
# Gapopen:        10/514 1.9%
# Gaps:           113/514 22.0%
# FSopen:         4/514 0.8%
# FrameShift:     273/514 53.1%
# Score: 0
#
#
#=======================================

>C1-002
ATGGCGCCCGAGGAGAACGCGGGGAGCGAACTCTTGCTGCAGAGTTTCAA
GCGCCGCTTCCTGGCAGCGCGCGCCCTGCGCTCCTTCCGCTGGCAGAGCT
TAGAAGCAAAGTTAAGAGACTCATCAGATTCTGAGCTGCTGCGGGATATT
TTGCAGAAGCACGAGGCTGTCCACACAGAGCCTTTGGATGAGCTGTACGA
GGTGCTGGTGGAGACCCTGATGGCCAAGGAGTCCACCCAGGGCCACCGGA
GCT--ATTTGCTGACGTGCTGTATTGCCCAGAAGCCATCGTGTCGCTGGT
CGGGGTCCTGCGGAGGCTGGCTGCCTGCCGGGAGCACCAGCGGGCTCCTC
AATTCTACATGGCCCTTACCGTCTGCAACCCAGAGATGTGCCAGCTGTTC
ACCACCGAGCTATGCTGGACTGGGATCAGATGGGAAGCGGAAGCTCATCA
TGACCAGAAACTGTTTCCCTACAGAGAGCAC------TTGGAGATGGCAA
AGCTG--A------

>G3-R
ATT---CCCGCT------------------------------GCTTTCTC
TCGAAGC------TCATCAAAAAGCCTTCAGGAGACTCAGTCACACTCTC
TGAGAGCACAG---------------------------------------
------------CCATCGTGTCCCATGGCACCACAGGCTTGGTTACATGG
GACGCTGCTCTCTACC----TGGCAGAATGGGCCATCGAGAACCCAGCAG
CCTTCACTGACAGATGTACTGTACTGCGGGGAAGTGACACTGTCACTGGT
CAGGGTCCTGAGGATGCTCACTGACTGC---CAGAGGAAGAAGGCTCCTG
ACGTCTATGTGGCCTATACGATCCGCAGCCAGGACACGGGCAAGCTGTTC
ATCACAGAGCTAGACCGCGCTGGGATACACTGGGAAGAGGTGGCCCCTCA
CACTGGCAAACTGTTCCCTTATGAAGAGCATTCGGCCATCGTAATCCTGA
AGCTCACGCTGACC
#---------------------------------------
#---------------------------------------

#=======================================
#
# Aligned_sequences: 2
# 1: G1-Co
# 2: G2-H3
# Matrix: /home/BLOSUM62.txt
# GapOpen_penalty: -11.0
# GapExtend_penalty: -1.0
# FSopen_penalty: -10.0
# FSextend_penalty: -1.0
# Execution_time: 90.7533929348
#
# Length:         613
# Identity NT:    243/613 39.6%
# Identity AA:    375/1226 30.6%
# Gapopen:        12/613 2.0%
# Gaps:           266/613 43.4%
# FSopen:         8/613 1.3%
# FrameShift:     161/613 26.3%
# Score: 0
#
#
#=======================================

>G1-Co
ATGGCGCAGGAGGAGAGAGCGGATGCCGCGCGCCTGCTGCGGGGTTTCGA
GCGCCGCTTCTTGGCGGCGCGCGCCCTGCGCTCCTTTCCCTGGCAGAGCC
TAGAAGAGAAACTAAGGGACTCGTCAGGCTCCGAGCTGCTGCTGGATATT
TTGCAGAAG---------CACGAG-GCTGT---CCACACGGAGCCGTTGG
ACGAGCTGTACCAGGCGCT---------------GGCCGAGGTCCTGAC-
--------GGCCGAGGACCC------------------------------
------------CACCCACTGCCACCGGAG---CTATCT-----------
----------------------GCTGACGTGCTGTATTGTCCTGAAACGG
TCCTCTCCCTGGTTGGGGTCCTGCGGAAGCTCTCCACCTGCCGGAAGGAC
CAGCGGGCTCCTGATGCCTACATTGCCTTCACCATCCGCAACCCGGAGAC
GTGCCAGCTGTTCACCACGGAGCTGGGCCAGGCTGGGATCCCGTGGGAAG
AGGTGCCTTGTCATGACCAGAAACTGTTTCCCTACGAAGAGCACTCGGAG
ATGGCGATTCTGA

>G2-H3
ATGGCGCCCGAGGAGAACGCGGGGACCGAACTCTTGCTGCAGGGTTTTGA
GCGCCGCTTCCTGGCGGTGCGCACACTGCGCTCCTTCCCCTGGCAGAGCT
TAGAGGCAAAGTTAAGAGACTCATCAGATTCTGAGCTGCTGCGGGATATT
TTGCAGAAGACTGTGAGGCATCCTGTGTGTGTGAAGCAC-CCGCCGTCAG
TCAA-GTATGCCTGGTGCTTTCTCTCAGAACTCATCAAAAAGTCCTCAGG
AGGCTCAGTCACACTCTCCAAGAGCACAGCCATCATCTCCCACGGTACCA
CAGGCCTGGTCACATGGGATGCCGCCCTCTACCTTGCAGAATGGGCCATC
GAGAACCCGGCAGCCTTCATTAACAGACGTGCTGTATTGCCCAGAAGCCA
TCGTGTCGCTGGTCGGGGTCCTGCAGAGGCTGGCTGCCTGCCGGGAGCAC
AAGCGGGCTCCT-GA-----------------------------------
--------------------------------------------------
--------------------------------------------------
-------------
#---------------------------------------
#---------------------------------------

#=======================================
#
# Aligned_sequences: 2
# 1: G2-H1
# 2: G2-R
# Matrix: /home/BLOSUM62.txt
# GapOpen_penalty: -11.0
# GapExtend_penalty: -1.0
# FSopen_penalty: -10.0
# FSextend_penalty: -1.0
# Execution_time: 90.6856899261
#
# Length:         465
# Identity NT:    367/465 78.9%
# Identity AA:    666/930 71.6%
# Gapopen:        3/465 0.6%
# Gaps:           6/465 1.3%
# FSopen:         0/465 0.0%
# FrameShift:     0/465 0.0%
# Score: 0
#
#
#=======================================

>G2-H1
ATGGCGCCCGAGGAGAACGCGGGGAGCGAACTCTTGCTGCAGAGTTTCAA
GCGCCGCTTCCTGGCAGCGCGCGCCCTGCGCTCCTTCCGCTGGCAGAGCT
TAGAAGCAAAGTTAAGAGACTCATCAGATTCTGAGCTGCTGCGGGATATT
TTGCAGAAGACTGTGAAGCATCCTGTGTGTGTGAAGCACCCGCCGTCAGT
CAAGTATGCCCGGTGCTTTCTCTCAGAACTCATCAAAAAGCCCTCGGGAG
GCTCAGTCACACTCTCCAAGAGCACAGCCATCATCTCCCACGGCATCACA
GTCCTGGTCACATGGGATGCCGCCCTCTACCTTGCAGAATGGGCCATCGA
GAACCCAGCAGCCTTCACTGATAGACGTGCTGTATTGCCCAGAAGCCATC
GTGTCGCTGGTCGGGGTCCTGCGGAGGCTGGCTGCCTGCCGGGAGCACCA
GCGGGCTCCT-CA--

>G2-R
ATGGCGCCTGAGGACCACGAGGGGGCCACGTCTCTGCTGCAGAGTTTCGA
GCGCCGCTTCCTGGCGGCTCGCGCGCTGCCCTCTTTTCCCTGGCAGAGCC
TAGAAGAAAAACTAAGGGAGCCCTCAGGTTCTGAGCTGTTGCTGGCTATT
TTGCAGAAGACTGTGAAGCACCCTGTGTGTGTCCAGCATGGGCCCTCTCT
GAAGTATTCCCGCTGCTTTCTCTCGAAGCTCATCAAAAAGCCTTCAGGAG
ACTCAGTCACACTCTCTGAGAGCACAGCCATCGTGTCCCATGGCACCACA
GGCTTGGTTACATGGGACGCTGCTCTCTACCTGGCAGAATGGGCCATCGA
GAACCCAGCAGCCTTCACTGACAGATGTACTGTACTGCGGGGAAGTGACA
CTGTCACTGGTCAGGGTCCTGAGGATGCTCACTGACTGC---CAGAGGAA
GAAGGCTCCTGACGT
#---------------------------------------
#---------------------------------------

#=======================================
#
# Aligned_sequences: 2
# 1: G1-M
# 2: B2-202
# Matrix: /home/BLOSUM62.txt
# GapOpen_penalty: -11.0
# GapExtend_penalty: -1.0
# FSopen_penalty: -10.0
# FSextend_penalty: -1.0
# Execution_time: 91.0930669308
#
# Length:         528
# Identity NT:    227/528 43.0%
# Identity AA:    282/1056 26.7%
# Gapopen:        13/528 2.5%
# Gaps:           141/528 26.7%
# FSopen:         9/528 1.7%
# FrameShift:     365/528 69.1%
# Score: 0
#
#
#=======================================

>G1-M
ATGGCGCCTGAGGACCACGAGGGGGCCACGTCTCTGCTGCAGAGTTTCGA
GCGCCGCTTCCTGGCGGCTCGCGCGCTGCCCTCCTTTCCCTGGCAGAGCC
TAGAAGAAAAACTAAAGGACCCCTCGGGTTCTGAGCTGTTGCTG------
------GCTATTCTGCAGAGGCATGAGGCTGTACCCACGGAGCCTTTGGA
TGCA---CTGTATGAGGCGTTGGCAGAG-GTTCTGATGACCCAAGAGTCC
ACCCAGTGCCACCGGAGCTATTTGCTGATGTACTGTACTGCTGGGAGATG
ACACTGTCACTGGTCAGGGTCCTGAAGATGCTCGAGGACTGC---CAGAG
GAAGAGCGCTCCTGATGTCTATGTAGCCTATACTATCCGCAGCCAGGACA
CAGGCAAGCTGTTCATCGAAGAGCTGGACCGTGCTGGAATCTACTGGGAA
GAGGTGCCCCCTCACACTGGCAAACTGTTCCCTTACGAAGAGCATTCAGC
CATCGTAATCCTG--A------------

>B2-202
-ATGCC--------------------------------------------
----------------------------------------TGGTGCTTTC
TCTCAGAACTCATCAAAAAGTCCTCAGGAGGCTCAGTCACACTCTCCAAG
AGCACAGCCATCATCTCC---CACGGTACCACAGGCCTGGTCACATGGGA
TGCCGCCCTCTAC------CTTGCAGAATGGGCCATCGAG---------A
ACCCGGCA--GCCTTCATTA---ACAGACGTGCTGTATTGCCCAGAAGCC
ATCGTGTCGCTGGTCGGGGTCCTGCAGAGGCTGGCTGCCTGCCGGGAGCA
CAAGCGGGCTCCTGAGGTCTACGTGGCCTTTACCGTCCGCAACCCAGAGA
CATGCCAGCTGTTCACCACCGAGCTAGGCCGGGATGGGATCAGATGGGAA
GCGGAAGCTCATCATGACCAGAAACTGTTTCCCTATGGAGAGCACTTGGA
GATGGCAATGCTGAACCTCACACTGTAG
#---------------------------------------
#---------------------------------------

#=======================================
#
# Aligned_sequences: 2
# 1: G1-H2
# 2: G2-Ch
# Matrix: /home/BLOSUM62.txt
# GapOpen_penalty: -11.0
# GapExtend_penalty: -1.0
# FSopen_penalty: -10.0
# FSextend_penalty: -1.0
# Execution_time: 91.1643960476
#
# Length:         614
# Identity NT:    281/614 45.8%
# Identity AA:    486/1228 39.6%
# Gapopen:        12/614 2.0%
# Gaps:           268/614 43.6%
# FSopen:         6/614 1.0%
# FrameShift:     155/614 25.2%
# Score: 0
#
#
#=======================================

>G1-H2
ATGGCGCCCGAGGAGAACGCGGGGACCGAACTCTTGCTGCAGGGTTTTGA
GCGCCGCTTCCTGGCGGTGCGCACACTGCGCTCCTTCCCCTGGCAGAGCT
TAGAGGCAAAGTTAAGAGACTCATCAGATTCTGAGCTGCTGCGGGATATT
TTGCAGAAG---------------------------CACGAGGCTGTC--
-------------------------------CACACGGAGCCTTTGGACA
AACTGTACGAGGTGCTCACGGAG-ACTCTGAT------------------
------GGCCAA---GGAGTCCACCCA--------------GGGCCA--C
CGG------------AGCTATTTGCTGACGTGCTGTATTGCCCAGAAGCC
ATCGTGTCGCTGGTCGGGGTCCTGCAGAGGCTGGCTGCCTGCCGGGAGCA
CAAGCGGGCTCCTGAGGTCTACGTGGCCTTTACCGTCCGCAACCCAGAGA
CGTGCCAGCTGTTCACCACCGAGCTAGGCCGGGATGGGATCAGATGGGAA
GCGGAAGCTCATCATGACCAGAAACTGTTTCCCTATGGAGAGCACTTGGA
GATGGCAATGCTGA

>G2-Ch
ATGGCGCCCGAGGAGAACGCGGGGAGCGAACTCTTGCTGCAGAGTTTCAA
GCGCCGCTTCCTGGCGGCGCGCGCCCTGCGCTCCTTCCCCTGGCAGAGCT
TAGAAGCAAAGTTAAGTGACCCATCAGATTCTGAGCTTCTGTGGGATATT
TTGCAGAAGAGACTGAAGCATCCTGTGTGTGTGAAGCAC-CCGCCGTCAG
TCAAGTATGCCCGGTGCTTTCTCTCAGTACTCATCAAAAAGCCCTCGGGA
GGCTCAGTCACACTCTCCAAGAGCACAGCCATCATCTCCCACGGCATCAC
AGTCCTGGTCACATGGGATGCCACCCTCTACCTTGCAGAATGGGCCATCT
AGAACCCAGCAGCCTTCACTGATA--GATGTGCTGTATTGCCCAGAAGCC
ATCGTGTCGCTGGTCGGGGTCCTGCAGAGGCTGGCTGCCTGCCGGGAGCA
CCAGCGGGCTCCTC--A---------------------------------
--------------------------------------------------
--------------------------------------------------
--------------
#---------------------------------------
#---------------------------------------

#=======================================
#
# Aligned_sequences: 2
# 1: G1-Co
# 2: B1-001
# Matrix: /home/BLOSUM62.txt
# GapOpen_penalty: -11.0
# GapExtend_penalty: -1.0
# FSopen_penalty: -10.0
# FSextend_penalty: -1.0
# Execution_time: 91.2435810566
#
# Length:         613
# Identity NT:    243/613 39.6%
# Identity AA:    375/1226 30.6%
# Gapopen:        12/613 2.0%
# Gaps:           266/613 43.4%
# FSopen:         8/613 1.3%
# FrameShift:     161/613 26.3%
# Score: 0
#
#
#=======================================

>G1-Co
ATGGCGCAGGAGGAGAGAGCGGATGCCGCGCGCCTGCTGCGGGGTTTCGA
GCGCCGCTTCTTGGCGGCGCGCGCCCTGCGCTCCTTTCCCTGGCAGAGCC
TAGAAGAGAAACTAAGGGACTCGTCAGGCTCCGAGCTGCTGCTGGATATT
TTGCAGAAG---------CACGAG-GCTGT---CCACACGGAGCCGTTGG
ACGAGCTGTACCAGGCGCT---------------GGCCGAGGTCCTGAC-
--------GGCCGAGGACCC------------------------------
------------CACCCACTGCCACCGGAG---CTATCT-----------
----------------------GCTGACGTGCTGTATTGTCCTGAAACGG
TCCTCTCCCTGGTTGGGGTCCTGCGGAAGCTCTCCACCTGCCGGAAGGAC
CAGCGGGCTCCTGATGCCTACATTGCCTTCACCATCCGCAACCCGGAGAC
GTGCCAGCTGTTCACCACGGAGCTGGGCCAGGCTGGGATCCCGTGGGAAG
AGGTGCCTTGTCATGACCAGAAACTGTTTCCCTACGAAGAGCACTCGGAG
ATGGCGATTCTGA

>B1-001
ATGGCGCCCGAGGAGAACGCGGGGACCGAACTCTTGCTGCAGGGTTTTGA
GCGCCGCTTCCTGGCGGTGCGCACACTGCGCTCCTTCCCCTGGCAGAGCT
TAGAGGCAAAGTTAAGAGACTCATCAGATTCTGAGCTGCTGCGGGATATT
TTGCAGAAGACTGTGAGGCATCCTGTGTGTGTGAAGCAC-CCGCCGTCAG
TCAA-GTATGCCTGGTGCTTTCTCTCAGAACTCATCAAAAAGTCCTCAGG
AGGCTCAGTCACACTCTCCAAGAGCACAGCCATCATCTCCCACGGTACCA
CAGGCCTGGTCACATGGGATGCCGCCCTCTACCTTGCAGAATGGGCCATC
GAGAACCCGGCAGCCTTCATTAACAGACGTGCTGTATTGCCCAGAAGCCA
TCGTGTCGCTGGTCGGGGTCCTGCAGAGGCTGGCTGCCTGCCGGGAGCAC
AAGCGGGCTCCT-GA-----------------------------------
--------------------------------------------------
--------------------------------------------------
-------------
#---------------------------------------
#---------------------------------------

#=======================================
#
# Aligned_sequences: 2
# 1: G2-Co
# 2: G3-H2
# Matrix: /home/BLOSUM62.txt
# GapOpen_penalty: -11.0
# GapExtend_penalty: -1.0
# FSopen_penalty: -10.0
# FSextend_penalty: -1.0
# Execution_time: 91.0222561359
#
# Length:         628
# Identity NT:    179/628 28.5%
# Identity AA:    294/1256 23.4%
# Gapopen:        8/628 1.3%
# Gaps:           371/628 59.1%
# FSopen:         3/628 0.5%
# FrameShift:     221/628 35.2%
# Score: 0
#
#
#=======================================

>G2-Co
ATGGCGCAGGAGGAGAGAGCGGATGCCGCGCGCCTGCTGCGGGGTTTCGA
GCGCCGCTTCTTGGCGGCGCGCGCCCTGCGCTCCTTTCCCTGGCAGAGCC
TAGAAGAGAAACTAAGGGACTCGTCAGGCTCCGAGCTGCTGCTGGATATT
TTGCAGAAGACCGTGAAGCACCCTCTGTGCGTGAAGCACCCACCATCAGT
GAAGTATTCCCGGAGCTTTCTCTCTGAGCTCATCAGAAAGCCTTCAGGTG
ACTCGGTCACCCTCTGCGAGAGCACGGCCATCGTGTCTCATGGGACCACA
GGCCTGGTCACGTGGAACGCCGCGCTCTACCTGGCCGAGTGGGCCGTGGA
GAACCCAGCGGTCTTCGCTCACAGTCTAAGCGGTATACCCCCGCGGGCCC
AGCTGGCGGGCGGGAGGGGCCCTGTCCCCACAGGA---------------
----AGGAAACCAGAAGTCTGG----------------------------
--------------------------GGCAGA------GTCAGG------
--------------------------------------------------
----------------------------

>G3-H2
ATG-----------------------------------------------
--------------------------------------------------
--------------------------------------------------
---------------------CCT-GGTGC--------------------
----------------TTTCTCTCAGAACTCATCAAAAAGTCCTCAGGAG
GCTCAGTCACACTCTCCAAGAGCACAGCCATCATCTCCCACGGTACCACA
GGCCTGGTCACATGGGATGCCGCCCTCTACCTTGCAGAATGGGCCATCGA
GAACCCGGCAGCCTTCATTAACAGACGTGCT---GTATTGCCCAGAAGCC
ATCGTGTCGCTGGTCGGGGTCCTGCAGAGGCTGGCTGCCTGCCGGGAGCA
CAAGCGGGCTCCTGAGGTCTACGTGGCCTTTACCGTCCGCAACCCAGAGA
CGTGCCAGCTGTTCACCACCGAGCTAGGCCGGGATGGGATCAGATGGGAA
GCGGAAGCTCATCATGACCAGAAACTGTTTCCCTATGGAGAGCACTTGGA
GATGGCAATGCTGAACCTCACACTGTAG
#---------------------------------------
#---------------------------------------

#=======================================
#
# Aligned_sequences: 2
# 1: G1-H3
# 2: G2-H3
# Matrix: /home/BLOSUM62.txt
# GapOpen_penalty: -11.0
# GapExtend_penalty: -1.0
# FSopen_penalty: -10.0
# FSextend_penalty: -1.0
# Execution_time: 91.5342478752
#
# Length:         621
# Identity NT:    287/621 46.2%
# Identity AA:    540/1242 43.5%
# Gapopen:        8/621 1.3%
# Gaps:           282/621 45.4%
# FSopen:         5/621 0.8%
# FrameShift:     176/621 28.3%
# Score: 0
#
#
#=======================================

>G1-H3
ATGGCGCCCGAGGAGAACGCGGGGACCGAACTCTTGCTGCAGGGTTTTGA
GCGCCGCTTCCTGGCGGTGCGCACACTGCGCTCCTTCCCCTGGCAGAGCT
TAGAGGCAAAGTTAAGAGACTCATCAGATTCTGAGCTGCTGCGGGATATT
TTGCAGAAG---------------------------CACGAGGCTGTC--
-------------------------------CACACGGAGCCTTTGGACA
AACTGTACGAGGTGCTCGCGGAG---------------------------
------------------------ACTCTGATGGCCAAGGAGTCCACCCA
GGGCCACCGGAGC------------TATTTGCTGACGTGCTGTATTGCCC
AGAAGCCATCGTGTCGCTGGTCGGGGTCCTGCAGAGGCTGGCTGCCTGCC
GGGAGCACAAGCGGGCTCCTGAGGTCTACGTGGCCTTTACCGTCCGCAAC
CCAGAGACATGCCAGCTGTTCACCACCGAGCTAGGCCGGGATGGGATCAG
ATGGGAAGCGGAAGCTCATCATGACCAGAAACTGTTTCCCTATGGAGAGC
ACTTGGAGATGGCAATGCTGA

>G2-H3
ATGGCGCCCGAGGAGAACGCGGGGACCGAACTCTTGCTGCAGGGTTTTGA
GCGCCGCTTCCTGGCGGTGCGCACACTGCGCTCCTTCCCCTGGCAGAGCT
TAGAGGCAAAGTTAAGAGACTCATCAGATTCTGAGCTGCTGCGGGATATT
TTGCAGAAGACTGTGAGGCATCCTGTGTGTGTGAAGCAC-CCGCCGTCAG
TCAAGTATGCCTGGTGCTTTCTCTCAGAACTCATCAAAAAGTCCTCAGGA
GGCTCAGTCACACTCTCCAAGAGCACAGCCATCATCTCCCACGGTACCAC
AGGCCTGGTCACATGGGATGCCGCCCTCTACCTTGCAGA---------AT
GGGCCATCGAGAACCCGGCAGCCTTCATTAACAGACGTGCTGTATTGCCC
AGAAGCCATCGTGTCGCTGGTCGGGGTCCTGCAGAGGCTGGCTGCCTGCC
GGGAGCACAAGCGGGCTCCTG--A--------------------------
--------------------------------------------------
--------------------------------------------------
---------------------
#---------------------------------------
#---------------------------------------

#=======================================
#
# Aligned_sequences: 2
# 1: G1-M
# 2: G3-H2
# Matrix: /home/BLOSUM62.txt
# GapOpen_penalty: -11.0
# GapExtend_penalty: -1.0
# FSopen_penalty: -10.0
# FSextend_penalty: -1.0
# Execution_time: 91.4909791946
#
# Length:         528
# Identity NT:    226/528 42.8%
# Identity AA:    282/1056 26.7%
# Gapopen:        13/528 2.5%
# Gaps:           141/528 26.7%
# FSopen:         9/528 1.7%
# FrameShift:     365/528 69.1%
# Score: 0
#
#
#=======================================

>G1-M
ATGGCGCCTGAGGACCACGAGGGGGCCACGTCTCTGCTGCAGAGTTTCGA
GCGCCGCTTCCTGGCGGCTCGCGCGCTGCCCTCCTTTCCCTGGCAGAGCC
TAGAAGAAAAACTAAAGGACCCCTCGGGTTCTGAGCTGTTGCTG------
------GCTATTCTGCAGAGGCATGAGGCTGTACCCACGGAGCCTTTGGA
TGCA---CTGTATGAGGCGTTGGCAGAG-GTTCTGATGACCCAAGAGTCC
ACCCAGTGCCACCGGAGCTATTTGCTGATGTACTGTACTGCTGGGAGATG
ACACTGTCACTGGTCAGGGTCCTGAAGATGCTCGAGGACTGC---CAGAG
GAAGAGCGCTCCTGATGTCTATGTAGCCTATACTATCCGCAGCCAGGACA
CAGGCAAGCTGTTCATCGAAGAGCTGGACCGTGCTGGAATCTACTGGGAA
GAGGTGCCCCCTCACACTGGCAAACTGTTCCCTTACGAAGAGCATTCAGC
CATCGTAATCCTG--A------------

>G3-H2
-ATGCC--------------------------------------------
----------------------------------------TGGTGCTTTC
TCTCAGAACTCATCAAAAAGTCCTCAGGAGGCTCAGTCACACTCTCCAAG
AGCACAGCCATCATCTCC---CACGGTACCACAGGCCTGGTCACATGGGA
TGCCGCCCTCTAC------CTTGCAGAATGGGCCATCGAG---------A
ACCCGGCA--GCCTTCATTA---ACAGACGTGCTGTATTGCCCAGAAGCC
ATCGTGTCGCTGGTCGGGGTCCTGCAGAGGCTGGCTGCCTGCCGGGAGCA
CAAGCGGGCTCCTGAGGTCTACGTGGCCTTTACCGTCCGCAACCCAGAGA
CGTGCCAGCTGTTCACCACCGAGCTAGGCCGGGATGGGATCAGATGGGAA
GCGGAAGCTCATCATGACCAGAAACTGTTTCCCTATGGAGAGCACTTGGA
GATGGCAATGCTGAACCTCACACTGTAG
#---------------------------------------
#---------------------------------------

#=======================================
#
# Aligned_sequences: 2
# 1: G1-H3
# 2: G2-Co
# Matrix: /home/BLOSUM62.txt
# GapOpen_penalty: -11.0
# GapExtend_penalty: -1.0
# FSopen_penalty: -10.0
# FSextend_penalty: -1.0
# Execution_time: 91.7268447876
#
# Length:         516
# Identity NT:    247/516 47.9%
# Identity AA:    399/1032 38.7%
# Gapopen:        12/516 2.3%
# Gaps:           69/516 13.4%
# FSopen:         9/516 1.7%
# FrameShift:     228/516 44.2%
# Score: 0
#
#
#=======================================

>G1-H3
ATGGCGCCCGAGGAGAACGCGGGGACCGAACTCTTGCTGCAGGGTTTTGA
GCGCCGCTTCCTGGCGGTGCGCACACTGCGCTCCTTCCCCTGGCAGAGCT
TAGAGGCAAAGTTAAGAGACTCATCAGATTCTGAGCTGCTGCGGGATATT
TTGCAGAAG---------CACGAGGCTGTCCACACGGAGCCTTTGGACAA
ACTGTACGAGGTGCTCGCGGAGACTCTGATGGCCAAGGAGTCCACCCAGG
GCCACCGGAGCTATTTGCTGACGTGCTGTATTGCCCAGAAGCCATCGTGT
CGCTGGTCGGGGTCCTGCAGAGGCTGGCTGCCTGCCGGGAGCACAAGCGG
GCTCCTGAGGTCTACGTGGCCTTTA---CCGTCCGCAACCCAGAGACATG
CCAGCTGTTCA-CCACCGAGCTAGGCCGGGATGGGATCAGATGGGAAGCG
GAAGCTCATCATGACCAGAAACTGTTTCCCTATGGAGAGCACTTGGAG--
ATGG---CAATGCTGA

>G2-Co
ATGGCGCAGGAGGAGAGAGCGGATGCCGCGCGCCTGCTGCGGGGTTTCGA
GCGCCGCTTCTTGGCGGCGCGCGCCCTGCGCTCCTTTCCCTGGCAGAGCC
TAGAAGAGAAACTAAGGGACTCGTCAGGCTCCGAGCTGCTGCTGGATATT
TTGCAGAAGACCGTGAAGCACCCTCTGTGCGTGAAGCACCCACCATCAGT
GAAGTATTCCCGG--AGCTTTCTCTCTGAGCTCATCAGAAAGCCTTCAGG
TGACTCGGTCA------------------------------CCCTCTGCG
AGAGCACGGCCATCGTGT--CTCATGG-GACCACAGGCCTGGTCACGTGG
AACGCCGCGCTCTACCTGGCCGAGTGGGCCGTGGAGAACCCAGCGGTCT-
--------TCGCTCACA-GTCTAAGC------GGTATACCCCCGCGGGCC
CAGCTGGCGGGCGGGAGGGGCCCTGTCCCCACAGGAAGGAAACCAGAAGT
CTGGGGCAGAGTCAGG
#---------------------------------------
#---------------------------------------

#=======================================
#
# Aligned_sequences: 2
# 1: G1-R
# 2: G2-Ch
# Matrix: /home/BLOSUM62.txt
# GapOpen_penalty: -11.0
# GapExtend_penalty: -1.0
# FSopen_penalty: -10.0
# FSextend_penalty: -1.0
# Execution_time: 91.6623029709
#
# Length:         522
# Identity NT:    234/522 44.8%
# Identity AA:    393/1044 37.6%
# Gapopen:        11/522 2.1%
# Gaps:           87/522 16.7%
# FSopen:         1/522 0.2%
# FrameShift:     29/522 5.6%
# Score: 0
#
#
#=======================================

>G1-R
ATGGCGCCTGAGGACCACGAGGGGGCCACGTCTCTGCTGCAGAGTTTCGA
GCGCCGCTTCCTGGCGGCTCGCGCGCTGCCCTCTTTTCCCTGGCAGAGCC
TAGAAGAAAAACTAAGGGAGCCCTCAGGTTCTGAGCTGTTGCTGGCTATT
TTGCAGAAG---------CATGAGGCCGTACCCATGGAGCCTTTGGATGC
ACTGTATGAGGCGCTGGCAGAAGTTCTGATGGCCAGAGAGTCCACCCAGT
GCCACCGGAGCTATTTGCTGATGTACTGTACTGCGGGG-AAGTGACACTG
TCACTGGTCAGGGTCCTG--AGGATGCTCACTGACTGCCAGA--------
-GGAAGAAGGCTCCTGACGTCTATGTGGCCTATACGATCCGCAGCCAGGA
CACGGGCAAGCTGTTCA------TCACAGAGCTGGACCGCGCTGGGATAC
ACTGGGAAGAGGTGGCCCCTCACACTGGCAAACTGTTCCCTTATGAAGAG
CATTCGGCCATCGTAATCCTGA

>G2-Ch
ATGGCGCCCGAGGAGAACGCGGGGAGCGAACTCTTGCTGCAGAGTTTCAA
GCGCCGCTTCCTGGCGGCGCGCGCCCTGCGCTCCTTCCCCTGGCAGAGCT
TAGAAGCAAAGTTAAGTGACCCATCAGATTCTGAGCTTCTGTGGGATATT
TTGCAGAAGAGACTGAAGCATCCTGTGTGTGTGAAGCACCCGCCGTCAGT
CAAGTAT------------------------GCCCGG------------T
GCTTTCTCTCAGTACTCATCAAAAAGCCCTCGGGAGGCTCAGTCACACTC
TCCAAGAGCACAGCCATCATCTCCCACGGCATCACAGTCCTGGTCACATG
GGATGCCACCCTCTACCTTGCAGAATGGGCCATCTAGAACCCAGCAGCCT
TCACTGATAGATGTGCTGTATTGCCCAGAAGCCATCGTGTCGCTGGT---
---------CGGGGTCCTGCAGAG---GCTGGCTGC---CTGCCGGGAGC
A------CCAGCGGGCTCCTCA
#---------------------------------------
#---------------------------------------

#=======================================
#
# Aligned_sequences: 2
# 1: G1-Ch
# 2: G1-H2
# Matrix: /home/BLOSUM62.txt
# GapOpen_penalty: -11.0
# GapExtend_penalty: -1.0
# FSopen_penalty: -10.0
# FSextend_penalty: -1.0
# Execution_time: 92.0176310539
#
# Length:         498
# Identity NT:    465/498 93.4%
# Identity AA:    894/996 89.8%
# Gapopen:        0/498 0.0%
# Gaps:           0/498 0.0%
# FSopen:         0/498 0.0%
# FrameShift:     0/498 0.0%
# Score: 0
#
#
#=======================================

>G1-Ch
ATGGCGCCCGAGGAGAACGCGGGGAGCGAACTCTTGCTGCAGAGTTTCAA
GCGCCGCTTCCTGGCGGCGCGCGCCCTGCGCTCCTTCCCCTGGCAGAGCT
TAGAAGCAAAGTTAAGTGACCCATCAGATTCTGAGCTTCTGTGGGATATT
TTGCAGAAGCACGAGGCTGTCCACACAGAGCCTTTGGACGAGCTGTACAA
GGCGTTGGCGGAGACCCTGATGGCCAAGGAGTCCACCCAGGGCCACCGGA
GCTATTTGCTGATGTGCTGTATTGCCCAGAAGCCATCGTGTCGCTGGTCG
GGGTCCTGCAGAGGCTGGCTGCCTGCCGGGAGCACCAGCGGGCTCCTCAA
GTCTACATGGCCCTTACCGTCCGCAACCCAGAGACGTGCCAGCTGTTCAC
CACCGAGCTATGCTGGACTGGGATCAGATGGGAAGCGGAAGCTCATCATG
ACCAGAAACTGTTTCCCTACAGAGAGCACTTGGAGATGGCAATGCTGA

>G1-H2
ATGGCGCCCGAGGAGAACGCGGGGACCGAACTCTTGCTGCAGGGTTTTGA
GCGCCGCTTCCTGGCGGTGCGCACACTGCGCTCCTTCCCCTGGCAGAGCT
TAGAGGCAAAGTTAAGAGACTCATCAGATTCTGAGCTGCTGCGGGATATT
TTGCAGAAGCACGAGGCTGTCCACACGGAGCCTTTGGACAAACTGTACGA
GGTGCTCACGGAGACTCTGATGGCCAAGGAGTCCACCCAGGGCCACCGGA
GCTATTTGCTGACGTGCTGTATTGCCCAGAAGCCATCGTGTCGCTGGTCG
GGGTCCTGCAGAGGCTGGCTGCCTGCCGGGAGCACAAGCGGGCTCCTGAG
GTCTACGTGGCCTTTACCGTCCGCAACCCAGAGACGTGCCAGCTGTTCAC
CACCGAGCTAGGCCGGGATGGGATCAGATGGGAAGCGGAAGCTCATCATG
ACCAGAAACTGTTTCCCTATGGAGAGCACTTGGAGATGGCAATGCTGA
#---------------------------------------
#---------------------------------------

#=======================================
#
# Aligned_sequences: 2
# 1: G1-Ch
# 2: G2-H1
# Matrix: /home/BLOSUM62.txt
# GapOpen_penalty: -11.0
# GapExtend_penalty: -1.0
# FSopen_penalty: -10.0
# FSextend_penalty: -1.0
# Execution_time: 92.0112791061
#
# Length:         611
# Identity NT:    276/611 45.2%
# Identity AA:    516/1222 42.2%
# Gapopen:        6/611 1.0%
# Gaps:           262/611 42.9%
# FSopen:         1/611 0.2%
# FrameShift:     84/611 13.7%
# Score: 0
#
#
#=======================================

>G1-Ch
ATGGCGCCCGAGGAGAACGCGGGGAGCGAACTCTTGCTGCAGAGTTTCAA
GCGCCGCTTCCTGGCGGCGCGCGCCCTGCGCTCCTTCCCCTGGCAGAGCT
TAGAAGCAAAGTTAAGTGACCCATCAGATTCTGAGCTTCTGTGGGATATT
TTGCAGAAG---------CACGAGGCTGTCCACACAGAGCCT--------
-------------------TTGGACGAGCTGTACAAGGCGTTGGCGGAG-
--------ACCCTGATGGCCAAGGAGTCCACCCAGGGCCACCGGAGCTAT
TTGCTGATG-----------------------------------------
---------------------------TGCTGTATTGCCCAGAAGCCATC
GTGTCGCTGGTCGGGGTCCTGCAGAGGCTGGCTGCCTGCCGGGAGCACCA
GCGGGCTCCTCAAGTCTACATGGCCCTTACCGTCCGCAACCCAGAGACGT
GCCAGCTGTTCACCACCGAGCTATGCTGGACTGGGATCAGATGGGAAGCG
GAAGCTCATCATGACCAGAAACTGTTTCCCTACAGAGAGCACTTGGAGAT
GGCAATGCTGA

>G2-H1
ATGGCGCCCGAGGAGAACGCGGGGAGCGAACTCTTGCTGCAGAGTTTCAA
GCGCCGCTTCCTGGCAGCGCGCGCCCTGCGCTCCTTCCGCTGGCAGAGCT
TAGAAGCAAAGTTAAGAGACTCATCAGATTCTGAGCTGCTGCGGGATATT
TTGCAGAAGACTGTGAAGCATCCTGTGTGTGTGAAGCACCCGCCGTCAGT
CAAGTATGCCCGGTGCTTTCTCTCAGAACTCATCAAAAAGCCCTCGGGAG
GCTCAGTCACACTCTCCAAGAGCACAGCCATCATCTCCCACGGCATCACA
GTCCTGGTCACATGGGATGCCGCCCTCTACCTTGCAGAATGGGCCATCGA
GAACCCAGCAGCCTTCACTGATAGACGTGCTGTATTGCCCAGAAGCCATC
GTGTCGCTGGTCGGGGTCCTGCGGAGGCTGGCTGCCTGCCGGGAGCACCA
GCGGGCTCCTC--A------------------------------------
--------------------------------------------------
--------------------------------------------------
-----------
#---------------------------------------
#---------------------------------------

#=======================================
#
# Aligned_sequences: 2
# 1: G1-M
# 2: G3-H1
# Matrix: /home/BLOSUM62.txt
# GapOpen_penalty: -11.0
# GapExtend_penalty: -1.0
# FSopen_penalty: -10.0
# FSextend_penalty: -1.0
# Execution_time: 92.9627268314
#
# Length:         528
# Identity NT:    219/528 41.5%
# Identity AA:    282/1056 26.7%
# Gapopen:        13/528 2.5%
# Gaps:           141/528 26.7%
# FSopen:         9/528 1.7%
# FrameShift:     353/528 66.9%
# Score: 0
#
#
#=======================================

>G1-M
ATGGCGCCTGAGGACCACGAGGGGGCCACGTCTCTGCTGCAGAGTTTCGA
GCGCCGCTTCCTGGCGGCTCGCGCGCTGCCCTCCTTTCCCTGGCAGAGCC
TAGAAGAAAAACTAAAGGACCCCTCGGGTTCTGAGCTGTTGCTG------
------GCTATTCTGCAGAGGCATGAGGCTGTACCCACGGAGCCTTTGGA
TGCA---CTGTATGAGGCGTTGGCAGAG-GTTCTGATGACCCAAGAGTCC
ACCCAGTGCCACCGGAGCTATTTGCTGATGTACTGTACTGCTGGGAGATG
ACACTGTCACTGGTCAGGGTCCTGAAGATGCTCGAGGACTGC---CAGAG
GAAGAGCGCTCCTGATGTCTATGTAGCCTATACTATCCGCAGCCAGGACA
CAGGCAAGCTGTTCATCGAAGAGCTGGACCGTGCTGGAATCTACTGGGAA
GAGGTGCCCCCTCACACTGGCAAACTGTTCCCTTACGAAGAGCATTCAGC
CATC------------GTAATCCTG--A

>G3-H1
ATG-----------------------------------------------
-------------------------------------CCCGGTGCT-TTC
TCTCAGAACTCATCAAAAAGCCCTCGGGAGGCTCAGTCACACTCTCCAAG
AGCACAGCCATCATCTCC---CACGGCATCACAGTCCTGGTCACATGGGA
TGCCGCCCTCTAC------CTTGCAGAATGGGCCATCGAG---------A
ACCCAGCA--GCCTTCACTGATA---GACGTGCTGTATTGCCCAGAAGCC
ATCGTGTCGCTGGTCGGGGTCCTGCGGAGGCTGGCTGCCTGCCGGGAGCA
CCAGCGGGCTCCTCAATTCTACATGGCCCTTACCGTCTGCAACCCAGAGA
TGTGCCAGCTGTTCACCACCGAGCTAGGCTGGACTGGGATCAGATGGGAA
GCGGAAGCTCATCATGACCAGAAACTGTTTCCCTACAGAGAGCACTTGGA
GATGGCAAAGCTGAACCTCACACTGTAG
#---------------------------------------
#---------------------------------------

#=======================================
#
# Aligned_sequences: 2
# 1: G1-Ch
# 2: B1-001
# Matrix: /home/BLOSUM62.txt
# GapOpen_penalty: -11.0
# GapExtend_penalty: -1.0
# FSopen_penalty: -10.0
# FSextend_penalty: -1.0
# Execution_time: 93.5511789322
#
# Length:         612
# Identity NT:    267/612 43.6%
# Identity AA:    504/1224 41.2%
# Gapopen:        9/612 1.5%
# Gaps:           264/612 43.1%
# FSopen:         1/612 0.2%
# FrameShift:     86/612 14.1%
# Score: 0
#
#
#=======================================

>G1-Ch
ATGGCGCCCGAGGAGAACGCGGGGAGCGAACTCTTGCTGCAGAGTTTCAA
GCGCCGCTTCCTGGCGGCGCGCGCCCTGCGCTCCTTCCCCTGGCAGAGCT
TAGAAGCAAAGTTAAGTGACCCATCAGATTCTGAGCTTCTGTGGGATATT
TTGCAGAAG---------CACGAGGCTGTCCACACAGAGCCT--------
-------------------TTGGACGAGCTGTACAAG-------------
--------GCGTTGGCGGAG---ACCCTGATGGCCAAGGAGTCCACCCAG
GGCCACCGGAGC---------------TATTTGCTG--------------
-------------------------ATGTGCTGTATTGCCCAGAAGCCAT
CGTGTCGCTGGTCGGGGTCCTGCAGAGGCTGGCTGCCTGCCGGGAGCACC
AGCGGGCTCCTCAAGTCTACATGGCCCTTACCGTCCGCAACCCAGAGACG
TGCCAGCTGTTCACCACCGAGCTATGCTGGACTGGGATCAGATGGGAAGC
GGAAGCTCATCATGACCAGAAACTGTTTCCCTACAGAGAGCACTTGGAGA
TGGCAATGCTGA

>B1-001
ATGGCGCCCGAGGAGAACGCGGGGACCGAACTCTTGCTGCAGGGTTTTGA
GCGCCGCTTCCTGGCGGTGCGCACACTGCGCTCCTTCCCCTGGCAGAGCT
TAGAGGCAAAGTTAAGAGACTCATCAGATTCTGAGCTGCTGCGGGATATT
TTGCAGAAGACTGTGAGGCATCCTGTGTGTGTGAAGCACCCGCCGTCAGT
CAAGTATGCCTGGTGCTTTCTCTCAGAACTCATCAAAAAGTCCTCAGGAG
GCTCAGTCACACTCTCCAAGAGCACAGCCATCATCTCCCACGGTACCACA
GGCCTGGTCACATGGGATGCCGCCCTCTACCTTGCAGAATGGGCCATCGA
GAACCCGGCAGCCTTCATTAACAGA-CGTGCTGTATTGCCCAGAAGCCAT
CGTGTCGCTGGTCGGGGTCCTGCAGAGGCTGGCTGCCTGCCGGGAGCACA
AGCGGGCTCCTG--A-----------------------------------
--------------------------------------------------
--------------------------------------------------
------------
#---------------------------------------
#---------------------------------------

#=======================================
#
# Aligned_sequences: 2
# 1: C1-002
# 2: G2-Ch
# Matrix: /home/BLOSUM62.txt
# GapOpen_penalty: -11.0
# GapExtend_penalty: -1.0
# FSopen_penalty: -10.0
# FSextend_penalty: -1.0
# Execution_time: 93.7909829617
#
# Length:         614
# Identity NT:    288/614 46.9%
# Identity AA:    507/1228 41.3%
# Gapopen:        11/614 1.8%
# Gaps:           268/614 43.6%
# FSopen:         6/614 1.0%
# FrameShift:     155/614 25.2%
# Score: 0
#
#
#=======================================

>C1-002
ATGGCGCCCGAGGAGAACGCGGGGAGCGAACTCTTGCTGCAGAGTTTCAA
GCGCCGCTTCCTGGCAGCGCGCGCCCTGCGCTCCTTCCGCTGGCAGAGCT
TAGAAGCAAAGTTAAGAGACTCATCAGATTCTGAGCTGCTGCGGGATATT
TTGCAGAAG---------------------------CACGAGGCTGTC--
-------------------------------CACACAGAGCCTTTGGATG
AGCTGTACGAGGTGCTGGTGGAG-AC------------------------
---CCTGATGGCCAAGGAGTCCACCCA--------------GGGCCA--C
CGG------------AGCTATTTGCTGACGTGCTGTATTGCCCAGAAGCC
ATCGTGTCGCTGGTCGGGGTCCTGCGGAGGCTGGCTGCCTGCCGGGAGCA
CCAGCGGGCTCCTCAATTCTACATGGCCCTTACCGTCTGCAACCCAGAGA
TGTGCCAGCTGTTCACCACCGAGCTATGCTGGACTGGGATCAGATGGGAA
GCGGAAGCTCATCATGACCAGAAACTGTTTCCCTACAGAGAGCACTTGGA
GATGGCAAAGCTGA

>G2-Ch
ATGGCGCCCGAGGAGAACGCGGGGAGCGAACTCTTGCTGCAGAGTTTCAA
GCGCCGCTTCCTGGCGGCGCGCGCCCTGCGCTCCTTCCCCTGGCAGAGCT
TAGAAGCAAAGTTAAGTGACCCATCAGATTCTGAGCTTCTGTGGGATATT
TTGCAGAAGAGACTGAAGCATCCTGTGTGTGTGAAGCAC-CCGCCGTCAG
TCAAGTATGCCCGGTGCTTTCTCTCAGTACTCATCAAAAAGCCCTCGGGA
GGCTCAGTCACACTCTCCAAGAGCACAGCCATCATCTCCCACGGCATCAC
AGTCCTGGTCACATGGGATGCCACCCTCTACCTTGCAGAATGGGCCATCT
AGAACCCAGCAGCCTTCACTGATA--GATGTGCTGTATTGCCCAGAAGCC
ATCGTGTCGCTGGTCGGGGTCCTGCAGAGGCTGGCTGCCTGCCGGGAGCA
CCAGCGGGCTCCTC--A---------------------------------
--------------------------------------------------
--------------------------------------------------
--------------
#---------------------------------------
#---------------------------------------

#=======================================
#
# Aligned_sequences: 2
# 1: G1-H3
# 2: G2-Ch
# Matrix: /home/BLOSUM62.txt
# GapOpen_penalty: -11.0
# GapExtend_penalty: -1.0
# FSopen_penalty: -10.0
# FSextend_penalty: -1.0
# Execution_time: 93.7003040314
#
# Length:         613
# Identity NT:    278/613 45.4%
# Identity AA:    471/1226 38.4%
# Gapopen:        12/613 2.0%
# Gaps:           266/613 43.4%
# FSopen:         9/613 1.5%
# FrameShift:     176/613 28.7%
# Score: 0
#
#
#=======================================

>G1-H3
ATGGCGCCCGAGGAGAACGCGGGGACCGAACTCTTGCTGCAGGGTTTTGA
GCGCCGCTTCCTGGCGGTGCGCACACTGCGCTCCTTCCCCTGGCAGAGCT
TAGAGGCAAAGTTAAGAGACTCATCAGATTCTGAGCTGCTGCGGGATATT
TTGCAGAAG---------CACGAG-GCTGT---CCACAC-----------
-----------GGAGCCTTTGGACAA------------ACTGTACGAGGT
GCTCGCGGAGACTCTGAT--------------------------------
-------GGCCAAGGAGTCCACCCA---------------GGGCCA--CC
GG------------AGCTATTTGCTGACGTGCTGTATTGCCCAGAAGCCA
TCGTGTCGCTGGTCGGGGTCCTGCAGAGGCTGGCTGCCTGCCGGGAGCAC
AAGCGGGCTCCTGAGGTCTACGTGGCCTTTACCGTCCGCAACCCAGAGAC
ATGCCAGCTGTTCACCACCGAGCTAGGCCGGGATGGGATCAGATGGGAAG
CGGAAGCTCATCATGACCAGAAACTGTTTCCCTATGGAGAGCACTTGGAG
ATGGCAATGCTGA

>G2-Ch
ATGGCGCCCGAGGAGAACGCGGGGAGCGAACTCTTGCTGCAGAGTTTCAA
GCGCCGCTTCCTGGCGGCGCGCGCCCTGCGCTCCTTCCCCTGGCAGAGCT
TAGAAGCAAAGTTAAGTGACCCATCAGATTCTGAGCTTCTGTGGGATATT
TTGCAGAAGAGACTGAAGCATCCTGTGTGTGTGAAGCACCCGCCGTCAGT
CAAGTATGCCCGGTGCTTTCTCTCAGTACTCATCAAAAAGCCCTCGGGAG
GCTCAGTCACACTCTCCAAGAGCACAGCCATCATCTCCCACGGCATCACA
GTCCTGGTCACATGGGATGCCACCCTCTACCTTGCAGAATGGGCCATCTA
GAACCCAGCAGCCTTCACTGATA--GATGTGCTGTATTGCCCAGAAGCCA
TCGTGTCGCTGGTCGGGGTCCTGCAGAGGCTGGCTGCCTGCCGGGAGCAC
CAGCGGGCTCCTC--A----------------------------------
--------------------------------------------------
--------------------------------------------------
-------------
#---------------------------------------
#---------------------------------------

#=======================================
#
# Aligned_sequences: 2
# 1: G1-H2
# 2: G2-R
# Matrix: /home/BLOSUM62.txt
# GapOpen_penalty: -11.0
# GapExtend_penalty: -1.0
# FSopen_penalty: -10.0
# FSextend_penalty: -1.0
# Execution_time: 93.7396249771
#
# Length:         535
# Identity NT:    243/535 45.4%
# Identity AA:    375/1070 35.0%
# Gapopen:        11/535 2.1%
# Gaps:           110/535 20.6%
# FSopen:         7/535 1.3%
# FrameShift:     186/535 34.8%
# Score: 0
#
#
#=======================================

>G1-H2
ATGGCGCCCGAGGAGAACGCGGGGACCGAACTCTTGCTGCAGGGTTTTGA
GCGCCGCTTCCTGGCGGTGCGCACACTGCGCTCCTTCCCCTGGCAGAGCT
TAGAGGCAAAGTTAAGAGACTCATCAGATTCTGAGCTGCTGCGGGATATT
TTGCAGAAG---------CACGAGGCT---GTCCACACGGAGCCTTTGGA
CAAACTGTACGAGGTGCTCACGGAGACTCTGATGGCCAAGGAGTCC----
ACCCAGGGCCACCGGAGCTATTTGCTGACGTGCTGTATTGCCCAGAAGCC
ATCGTGTCGCTGGTCGGGGTCCTGCAGAGGCTGGCTGCCTGCCGGGAGCA
CAAGCGGGCTCCTGAGGTCTACGTGGCCTTTA---CCGTCCGCAACCCAG
AGACGTGCCAGCTGTTCACCACCGAGCTAGGCCGGGATGGGATCAGATGG
GAAG------------------CGGAAGCTCATCATGACCAGAAACTGTT
TCCCTATGGAGAGCACTTGGAGATGGCAATGCTGA

>G2-R
ATGGCGCCTGAGGACCACGAGGGGGCCACGTCTCTGCTGCAGAGTTTCGA
GCGCCGCTTCCTGGCGGCTCGCGCGCTGCCCTCTTTTCCCTGGCAGAGCC
TAGAAGAAAAACTAAGGGAGCCCTCAGGTTCTGAGCTGTTGCTGGCTATT
TTGCAGAAGACTGTGAAGCACCCTGTGTGTGTCCAGCATGGGCCCTCTCT
GAAGTATTCCCGCTGCTTTCTCTCGAAGCTCATCAAAAAGCCTTCAGGAG
ACTCAGTCACACTCT---------------------CTGAGAGCACAGCC
ATCGTGTCCCATGGCACCA------CAGGCTTGGTTA-------------
--CATGGGACGCTGCTCTCTACCTGGCAGAATGGGCCATCGAGAACCCAG
CAG------------------CCTTCACTGACAGATGTACTGTACTGCGG
GGAAGTGACACTGTCACTGGTCAGGGTCCTGAGGATGCTCACTGACTGCC
AGAGGAAGAAGGCTCCT-GACGT------------
#---------------------------------------
#---------------------------------------

#=======================================
#
# Aligned_sequences: 2
# 1: C1-002
# 2: B2-202
# Matrix: /home/BLOSUM62.txt
# GapOpen_penalty: -11.0
# GapExtend_penalty: -1.0
# FSopen_penalty: -10.0
# FSextend_penalty: -1.0
# Execution_time: 93.9847941399
#
# Length:         528
# Identity NT:    292/528 55.3%
# Identity AA:    480/1056 45.5%
# Gapopen:        14/528 2.7%
# Gaps:           138/528 26.1%
# FSopen:         6/528 1.1%
# FrameShift:     299/528 56.6%
# Score: 0
#
#
#=======================================

>C1-002
ATG------GCGCCCGAGGAGAACGCGGGGAGCGAA-CTCTTGCTGCAGA
GTTTCAAGCGCCGCTTCCTGGCAGCGCGCGCCCTGCGCTCCTTCCGCTGG
CAGAGCTTAGAAGCAAAGTTAAGAGA-CTCATCAGATT------CTGAGC
TGCTGCGGGATATTTTGCAGAAGCACGAGGCTG-TCCACACAGAGCCTTT
GGATGAGCTGTACGAGGTGCTGGTGGAGACCCTGATGGCCAAGGAGTCCA
CCCAGGGCCACCGGAGCTATTTGCTGACGTGCTGTATTGCCCAGAAGCCA
TCGTGTCGCTGGTCGGGGTCCTGCGGAGGCTGGCTGCCTGCCGGGAGCAC
CAGCGGGCTCCTCAATTCTACATGGCCCTTACCGTCTGCAACCCAGAGAT
GTGCCAGCTGTTCACCACCGAGCTATGCTGGACTGGGATCAGATGGGAAG
CGGAAGCTCATCATGACCAGAAACTGTTTCCCTACAGAGAGCACTTGGAG
ATGGCAAAGCTGA---------------

>B2-202
ATGCCTGGTGCTTTCTCTCAGAACTCATCAAAAAGTCCTCAGGAGGCTCA
GTCACACTCTCCA---------AGAGCACAGCCATCA--TCTCCCA----
-----------------------CGGTACCACAGGCCTGGTCACATGGGA
TGCCGCCCTCTACCTTGCAGA---------ATGGGCCATCGAGAACCC--
--------------------------------------------------
-----GGCAGC-CTTCATTAACA--GACGTGCTGTATTGCCCAGAAGCCA
TCGTGTCGCTGGTCGGGGTCCTGCAGAGGCTGGCTGCCTGCCGGGAGCAC
AAGCGGGCTCCTGAGGTCTACGTGGCCTTTACCGTCCGCAACCCAGAGAC
ATGCCAGCTGTTCACCACCGAGCTAGGCCGGGATGGGATCAGATGGGAAG
CGGAAGCTCATCATGACCAGAAACTGTTTCCCTATGGAGAGCACTTGGAG
ATGGCAA-TGCTGAACCTCACACTGTAG
#---------------------------------------
#---------------------------------------

#=======================================
#
# Aligned_sequences: 2
# 1: G1-Ch
# 2: G3-M
# Matrix: /home/BLOSUM62.txt
# GapOpen_penalty: -11.0
# GapExtend_penalty: -1.0
# FSopen_penalty: -10.0
# FSextend_penalty: -1.0
# Execution_time: 94.108923912
#
# Length:         513
# Identity NT:    232/513 45.2%
# Identity AA:    324/1026 31.6%
# Gapopen:        13/513 2.5%
# Gaps:           111/513 21.6%
# FSopen:         7/513 1.4%
# FrameShift:     289/513 56.3%
# Score: 0
#
#
#=======================================

>G1-Ch
ATGGCGCCCGAGGAGAACGCGGGGAGCGAACTCTTGCTGCAGAGTTTCAA
GCGCCGCTTCCTGGCGGCGCGCGCCCTGCGCTCCTTCCCCTGGCAGAGCT
TAGAAGCAAAGTTAAGTGACCCATCAGATTCTGAGCTTCTGTGGGATATT
TTGCAGAAGCACGAGGCTGTCCACACAGAGCCTTTGGACGAGCTGTACAA
GGCGTTGGCGGAGACCCTGATGGCCAAGGAGTCCACCCAG-GGCCACCGG
AGCTATTTGCTGATGTGCTGTATTGCCCAGAAGCCATCGTGTCGCTGGTC
GGGGTCCTGCAGAGGCTGGCTGCCTGCCGGGAGCACCAGCGGGCTCCTCA
AGTCTACATGGCCCTTACCGTCCGCAACCCAGAGACGTGCCAGCTGTTCA
CCACCGAGCTATGCTGGACTGGGATCAGATGGGAAGCGGAAGCTCATCAT
GACCAGAAACTGTTTCCCTACAGAGAGCACTTGGAGATGGCAATGCTG--
A------------

>G3-M
ATGCCCGCTGCTTTCTCTCAAAGCTCATCAAAAAGCCTTCAGGAAACTCA
GTTACACTCTCTG------AGAGCACTGCCATCGTGTCCCATGGCA----
--------------------CCACAG---GCTTGGTTA-CATGGGACGCT
GCT---------------------------------------CTCTAC--
----CTGGCAGAA------TGGGCCATTGAG--AACCCAGCAGCCTTCA-
-----CTGACAGATGTACTGTACTGCTGGGAGATGACACTGTCACTGGTC
AGGGTCCTGAAGATGCTCGAGGACTGC---CAGAGGAAGAGCGCTCCTGA
TGTCTATGTAGCCTATACTATCCGCAGCCAGGACACAGGCAAGCTGTTCA
TCGAAGAGCTAGACCGTGCTGGAATCTACTGGGAAGAGGTGCCCCCTCAC
ACTGGCAAACTGTTCCCTTACGAAGAGCATTCAGCCATCGTAATCCTGAA
GCTGGTGCTGACC
#---------------------------------------
#---------------------------------------

#=======================================
#
# Aligned_sequences: 2
# 1: G1-Ch
# 2: B2-202
# Matrix: /home/BLOSUM62.txt
# GapOpen_penalty: -11.0
# GapExtend_penalty: -1.0
# FSopen_penalty: -10.0
# FSextend_penalty: -1.0
# Execution_time: 94.119052887
#
# Length:         513
# Identity NT:    281/513 54.8%
# Identity AA:    534/1026 52.0%
# Gapopen:        11/513 2.1%
# Gaps:           108/513 21.1%
# FSopen:         1/513 0.2%
# FrameShift:     235/513 45.8%
# Score: 0
#
#
#=======================================

>G1-Ch
ATGGCGCCCGAGGAGAACGCGGGGAGCGAACTCTTGCTGCAGAGTTTCAA
GCGCCGCTTCCTGGCGGCGCGCGCCCTGCGCTCCTTCCCCTGGCAGAGCT
TAGAAGCAAAGTTAAGTGACCCATCAGATTCTGAGCTTCTGTGGGATATT
TTGCAGAAGCACGAGGCTGTCCACACAGAGCCTTTGGACGAGCTGTACAA
GGCGTTGGCGGAGACCCTGATGGCCAAGGAGTCCACCCAGGGCCACCGGA
GCTATTTGCTGATGTGCTGTATTGCCCAGAAGCCATCGTGTCGCTGGTCG
GGGTCCTGCAGAGGCTGGCTGCCTGCCGGGAGCACCAGCGGGCTCCTCAA
GTCTACATGGCCCTTACCGTCCGCAACCCAGAGACGTGCCAGCTGTTCAC
CACCGAGCTATGCTGGACTGGGATCAGATGGGAAGCGGAAGCTCATCATG
ACCAGAAACTGTTTCCCTACAGAGAGCACTTGGAGATGGCAATGCTGA--
-------------

>B2-202
ATG---CCT------GGTGCTTTCTCTCAG---------AACTCATCAAA
A------------AGTCCTCAGGAGGCTCAGTCA---------CACTCTC
CAAGAGCACAGCCATCATCTCCCACGGTACCACAGGCC---TGGTCA---
---------------------CATGGGATGCCG-----------------
-------CCCTCTACCTTGCAGAATGGGCCATCGAGAACCCGGCAGCCTT
CATTAACA--GACGTGCTGTATTGCCCAGAAGCCATCGTGTCGCTGGTCG
GGGTCCTGCAGAGGCTGGCTGCCTGCCGGGAGCACAAGCGGGCTCCTGAG
GTCTACGTGGCCTTTACCGTCCGCAACCCAGAGACATGCCAGCTGTTCAC
CACCGAGCTAGGCCGGGATGGGATCAGATGGGAAGCGGAAGCTCATCATG
ACCAGAAACTGTTTCCCTATGGAGAGCACTTGGAGATGGCAATGC-TGAA
CCTCACACTGTAG
#---------------------------------------
#---------------------------------------

#=======================================
#
# Aligned_sequences: 2
# 1: G1-H3
# 2: G2-R
# Matrix: /home/BLOSUM62.txt
# GapOpen_penalty: -11.0
# GapExtend_penalty: -1.0
# FSopen_penalty: -10.0
# FSextend_penalty: -1.0
# Execution_time: 94.2369110584
#
# Length:         531
# Identity NT:    246/531 46.3%
# Identity AA:    378/1062 35.6%
# Gapopen:        13/531 2.4%
# Gaps:           102/531 19.2%
# FSopen:         8/531 1.5%
# FrameShift:     226/531 42.6%
# Score: 0
#
#
#=======================================

>G1-H3
ATGGCGCCCGAGGAGAACGCGGGGACCGAACTCTTGCTGCAGGGTTTTGA
GCGCCGCTTCCTGGCGGTGCGCACACTGCGCTCCTTCCCCTGGCAGAGCT
TAGAGGCAAAGTTAAGAGACTCATCAGATTCTGAGCTGCTGCGGGATATT
TTGCAGAAG---------CACGAGGCT---GTCCACACGGAGCCTTTGGA
CAAACTGTACGAGGTGCTCGCGGAGACTCTGATGGCCAAGGAGTCCACCC
AGGGCCACCGGAGCTATTTGCTGACGTGCTGTATTGCCCAGAAGCCATCG
TGTCGCTGGTCGGGGTCCTGCAGAGGCTGGCTGCCTGCCGGGAGCACAAG
CGGGCTCCTGAGGTCTACGTGGCCTTTA---CCGTCCGCAACCCAGAGAC
ATGCCAGCTGTTCACCACCGAGCTAGGCCGGGATGGGATCAGATGGGAAG
------------------CGGAAGCTCATCATGACCAGAAACTGTTTCCC
TATGGAGAGCACTTGGAGATGGCAATGCTGA

>G2-R
ATGGCGCCTGAGGACCACGAGGGGGCCACGTCTCTGCTGCAGAGTTTCGA
GCGCCGCTTCCTGGCGGCTCGCGCGCTGCCCTCTTTTCCCTGGCAGAGCC
TAGAAGAAAAACTAAGGGAGCCCTCAGGTTCTGAGCTGTTGCTGGCTATT
TTGCAGAAGACTGTGAAGCACCCTGTGTGTGTCCAGCATGGGCCCTCTCT
GAAG---TATTCC--CGCTGCTTTCTCTCGAAGCTCATCAAAAAGCCTTC
AGGAGACTCAGTCACACTCTCTGAGA---------GCACAG---CCATCG
TGTCCCATGGCACCA------CAGGCTTGGTTA---------------CA
TGGGACGCTGCTCTCTACCTGGCAGAATGGGCCATCGAGAACCCAGCAG-
-----------------CCTTCACTGACAGATGTACTGTACTGCGGGGAA
GTGACACTGTCACTGGTCAGGGTCCTGAGGATGCTCACTGACTGCCAGAG
GAAGAAGGCTCCT-GACGT------------
#---------------------------------------
#---------------------------------------

#=======================================
#
# Aligned_sequences: 2
# 1: C1-002
# 2: G2-H1
# Matrix: /home/BLOSUM62.txt
# GapOpen_penalty: -11.0
# GapExtend_penalty: -1.0
# FSopen_penalty: -10.0
# FSextend_penalty: -1.0
# Execution_time: 94.337870121
#
# Length:         614
# Identity NT:    286/614 46.6%
# Identity AA:    537/1228 43.7%
# Gapopen:        9/614 1.5%
# Gaps:           268/614 43.6%
# FSopen:         6/614 1.0%
# FrameShift:     182/614 29.6%
# Score: 0
#
#
#=======================================

>C1-002
ATGGCGCCCGAGGAGAACGCGGGGAGCGAACTCTTGCTGCAGAGTTTCAA
GCGCCGCTTCCTGGCAGCGCGCGCCCTGCGCTCCTTCCGCTGGCAGAGCT
TAGAAGCAAAGTTAAGAGACTCATCAGATTCTGAGCTGCTGCGGGATATT
TTGCAGAAG---------------------------CACGAGGCTGTC--
-------------------------------CACACAGAGCCTTTGGATG
AGCTGTACGAGGTGCTGGTGGAGACC---------CTGATGGCCAAGGAG
TCCACC---------------------------------CAGGGCCACCG
G--------------AGCTATTTGCTGACGTGCTGTATTGCCCAGAAGCC
ATCGTGTCGCTGGTCGGGGTCCTGCGGAGGCTGGCTGCCTGCCGGGAGCA
CCAGCGGGCTCCTCAATTCTACATGGCCCTTACCGTCTGCAACCCAGAGA
TGTGCCAGCTGTTCACCACCGAGCTATGCTGGACTGGGATCAGATGGGAA
GCGGAAGCTCATCATGACCAGAAACTGTTTCCCTACAGAGAGCACTTGGA
GATGGCAAAGCTGA

>G2-H1
ATGGCGCCCGAGGAGAACGCGGGGAGCGAACTCTTGCTGCAGAGTTTCAA
GCGCCGCTTCCTGGCAGCGCGCGCCCTGCGCTCCTTCCGCTGGCAGAGCT
TAGAAGCAAAGTTAAGAGACTCATCAGATTCTGAGCTGCTGCGGGATATT
TTGCAGAAGACTGTGAAGCATCCTGTGTGTGTGAAGCAC-CCGCCGTCAG
TCAAGTATGCCCGGTGCTTTCTCTCAGAACTCATCAAAAAGCCCTCGGGA
GGCTCAGTCACACTCTCCAAGAGCACAGCCATCATCTCCCACGGCATCAC
AGTCCTGGTCACATGGGATGCCGCCCTCTACCTTGCAGAATGGGCCATCG
AGAACCCAGCAGCCTTCACTGATA--GACGTGCTGTATTGCCCAGAAGCC
ATCGTGTCGCTGGTCGGGGTCCTGCGGAGGCTGGCTGCCTGCCGGGAGCA
CCAGCGGGCTCCTC--A---------------------------------
--------------------------------------------------
--------------------------------------------------
--------------
#---------------------------------------
#---------------------------------------

#=======================================
#
# Aligned_sequences: 2
# 1: C1-002
# 2: G3-H1
# Matrix: /home/BLOSUM62.txt
# GapOpen_penalty: -11.0
# GapExtend_penalty: -1.0
# FSopen_penalty: -10.0
# FSextend_penalty: -1.0
# Execution_time: 94.5192220211
#
# Length:         516
# Identity NT:    290/516 56.2%
# Identity AA:    543/1032 52.6%
# Gapopen:        8/516 1.6%
# Gaps:           114/516 22.1%
# FSopen:         2/516 0.4%
# FrameShift:     311/516 60.3%
# Score: 0
#
#
#=======================================

>C1-002
ATGGCGCCCGAGGAG--AACGCGGGGAGCGAACTCTTGCTGCAGAGTTTC
AAGCGCCGCTTCCTGGCAGCGCGCGCCCTGCGCTCCTTCCGCT-GGCAGA
GCTTAGAAGCAAAGTTAAGAGACTCATCAGATTCTGAGCTGCTGCGGGAT
ATTTTGCAGAAGCACGAGGCTGTCCACACAGAGCCTTTGGATGAGCTGTA
CGAGGTGCTGGTGGAGACCCTGATGGCCAAGGAGTCCACCCAGGGCCACC
GGAGCTATTTGCTGACGTGCTGTATTGCCCAGAAGCCATCGTGTCGCTGG
TCGGGGTCCTGCGGAGGCTGGCTGCCTGCCGGGAGCACCAGCGGGCTCCT
CAATTCTACATGGCCCTTACCGTCTGCAACCCAGAGATGTGCCAGCTGTT
CACCACCGAGCTATGCTGGACTGGGATCAGATGGGAAGCGGAAGCTCATC
ATGACCAGAAACTGTTTCCCTACAGAGAGCACTTGGAGATGGCAAAGCTG
A---------------

>G3-H1
ATG---CCCGGTGCTTTCTCTCAGAACTCATCAAAAAGCCCTCGGGAGGC
TCAGTCACACTCTCCAAGAGCACAGCCATCATCTCCCACGGCATCACAGT
CCTGGTCA------------------------------------------
------------------------CATGGGATGCCG--------------
----------CCCTCTACCTTGCAGAATGGGCCATCGAGAACCCAGCAGC
CTTCACTGATA--GACGTGCTGTATTGCCCAGAAGCCATCGTGTCGCTGG
TCGGGGTCCTGCGGAGGCTGGCTGCCTGCCGGGAGCACCAGCGGGCTCCT
CAATTCTACATGGCCCTTACCGTCTGCAACCCAGAGATGTGCCAGCTGTT
CACCACCGAGCTAGGCTGGACTGGGATCAGATGGGAAGCGGAAGCTCATC
ATGACCAGAAACTGTTTCCCTACAGAGAGCACTTGGAGATGGCAAAGC-T
GAACCTCACACTGTAG
#---------------------------------------
#---------------------------------------

#=======================================
#
# Aligned_sequences: 2
# 1: G1-R
# 2: G2-R
# Matrix: /home/BLOSUM62.txt
# GapOpen_penalty: -11.0
# GapExtend_penalty: -1.0
# FSopen_penalty: -10.0
# FSextend_penalty: -1.0
# Execution_time: 94.371420145
#
# Length:         610
# Identity NT:    292/610 47.9%
# Identity AA:    531/1220 43.5%
# Gapopen:        9/610 1.5%
# Gaps:           263/610 43.1%
# FSopen:         6/610 1.0%
# FrameShift:     181/610 29.7%
# Score: 0
#
#
#=======================================

>G1-R
ATGGCGCCTGAGGACCACGAGGGGGCCACGTCTCTGCTGCAGAGTTTCGA
GCGCCGCTTCCTGGCGGCTCGCGCGCTGCCCTCTTTTCCCTGGCAGAGCC
TAGAAGAAAAACTAAGGGAGCCCTCAGGTTCTGAGCTGTTGCTGGCTATT
TTGCAGAAG---------------------------CATGAGGCCGTA--
----------CCCATGGAGCCTTTGGATGCACTGTATGAGGCGCTGGCAG
AAGTT------------CTGATGGCCAGAGAGTCC-ACCCAGTGCCACCG
GAGCTATTT-----------------------------------------
----------------------GCTGATGTACTGTACTGCGGGGAAGTGA
CACTGTCACTGGTCAGGGTCCTGAGGATGCTCACTGACTGCCAGAGGAAG
AAGGCTCCTGACGTCTATGTGGCCTATACGATCCGCAGCCAGGACACGGG
CAAGCTGTTCATCACAGAGCTGGACCGCGCTGGGATACACTGGGAAGAGG
TGGCCCCTCACACTGGCAAACTGTTCCCTTATGAAGAGCATTCGGCCATC
GTAATCCTGA

>G2-R
ATGGCGCCTGAGGACCACGAGGGGGCCACGTCTCTGCTGCAGAGTTTCGA
GCGCCGCTTCCTGGCGGCTCGCGCGCTGCCCTCTTTTCCCTGGCAGAGCC
TAGAAGAAAAACTAAGGGAGCCCTCAGGTTCTGAGCTGTTGCTGGCTATT
TTGCAGAAGACTGTGAAGCACCCTGTGTGTGTCCAGCAT-GGGCCCTCTC
TGAAGTATTCCCGCTGCTTTCTCTCGAAGCT-CATCAAAAAGCCTTCAGG
AGACTCAGTCACACTCTCTGAGAGCACAGCCATCGTGTCCCATGGCACCA
CAGGCTTGGTTACATGGGACGCTGCTCTCTACCTGGCAGAATGGGCCATC
GAGAACCCAGCAGCCTTCACTGACAGATGTACTGTACTGCGGGGAAGTGA
CACTGTCACTGGTCAGGGTCCTGAGGATGCTCACTGACTGCCAGAGGAAG
AAGGCTCCTGAC-GT-----------------------------------
--------------------------------------------------
--------------------------------------------------
----------
#---------------------------------------
#---------------------------------------

#=======================================
#
# Aligned_sequences: 2
# 1: G1-M
# 2: G1-R
# Matrix: /home/BLOSUM62.txt
# GapOpen_penalty: -11.0
# GapExtend_penalty: -1.0
# FSopen_penalty: -10.0
# FSextend_penalty: -1.0
# Execution_time: 94.6116230488
#
# Length:         495
# Identity NT:    460/495 92.9%
# Identity AA:    864/990 87.3%
# Gapopen:        0/495 0.0%
# Gaps:           0/495 0.0%
# FSopen:         0/495 0.0%
# FrameShift:     0/495 0.0%
# Score: 0
#
#
#=======================================

>G1-M
ATGGCGCCTGAGGACCACGAGGGGGCCACGTCTCTGCTGCAGAGTTTCGA
GCGCCGCTTCCTGGCGGCTCGCGCGCTGCCCTCCTTTCCCTGGCAGAGCC
TAGAAGAAAAACTAAAGGACCCCTCGGGTTCTGAGCTGTTGCTGGCTATT
CTGCAGAGGCATGAGGCTGTACCCACGGAGCCTTTGGATGCACTGTATGA
GGCGTTGGCAGAGGTTCTGATGACCCAAGAGTCCACCCAGTGCCACCGGA
GCTATTTGCTGATGTACTGTACTGCTGGGAGATGACACTGTCACTGGTCA
GGGTCCTGAAGATGCTCGAGGACTGCCAGAGGAAGAGCGCTCCTGATGTC
TATGTAGCCTATACTATCCGCAGCCAGGACACAGGCAAGCTGTTCATCGA
AGAGCTGGACCGTGCTGGAATCTACTGGGAAGAGGTGCCCCCTCACACTG
GCAAACTGTTCCCTTACGAAGAGCATTCAGCCATCGTAATCCTGA

>G1-R
ATGGCGCCTGAGGACCACGAGGGGGCCACGTCTCTGCTGCAGAGTTTCGA
GCGCCGCTTCCTGGCGGCTCGCGCGCTGCCCTCTTTTCCCTGGCAGAGCC
TAGAAGAAAAACTAAGGGAGCCCTCAGGTTCTGAGCTGTTGCTGGCTATT
TTGCAGAAGCATGAGGCCGTACCCATGGAGCCTTTGGATGCACTGTATGA
GGCGCTGGCAGAAGTTCTGATGGCCAGAGAGTCCACCCAGTGCCACCGGA
GCTATTTGCTGATGTACTGTACTGCGGGGAAGTGACACTGTCACTGGTCA
GGGTCCTGAGGATGCTCACTGACTGCCAGAGGAAGAAGGCTCCTGACGTC
TATGTGGCCTATACGATCCGCAGCCAGGACACGGGCAAGCTGTTCATCAC
AGAGCTGGACCGCGCTGGGATACACTGGGAAGAGGTGGCCCCTCACACTG
GCAAACTGTTCCCTTATGAAGAGCATTCGGCCATCGTAATCCTGA
#---------------------------------------
#---------------------------------------

#=======================================
#
# Aligned_sequences: 2
# 1: G1-Ch
# 2: G2-R
# Matrix: /home/BLOSUM62.txt
# GapOpen_penalty: -11.0
# GapExtend_penalty: -1.0
# FSopen_penalty: -10.0
# FSextend_penalty: -1.0
# Execution_time: 94.6946768761
#
# Length:         522
# Identity NT:    241/522 46.2%
# Identity AA:    372/1044 35.6%
# Gapopen:        13/522 2.5%
# Gaps:           84/522 16.1%
# FSopen:         9/522 1.7%
# FrameShift:     249/522 47.7%
# Score: 0
#
#
#=======================================

>G1-Ch
ATGGCGCCCGAGGAGAACGCGGGGAGCGAACTCTTGCTGCAGAGTTTCAA
GCGCCGCTTCCTGGCGGCGCGCGCCCTGCGCTCCTTCCCCTGGCAGAGCT
TAGAAGCAAAGTTAAGTGACCCATCAGATTCTGAGCTTCTGTGGGATATT
TTGCAGAAG---------CACGAGGCT---GTCCACACAGAGCCTTTGGA
CGAGCTGTACAAGGCGTTGGCGGAGACCCTGATGGCCAAG------GAGT
CCACCCAGGGCCACCGGAGCTATTTGCTGATGTGCTGTATTGCCCAGAAG
CCATCGTGTCGCTGGTCGGGGTCCTGCAGAGGCTGGCTGCCTGCCGGGAG
CACCAGCGGGCTCCTCAAGTCTACATGGCCCTTA---CCGTCCGCAACCC
AGAGACGTGCCAGCTGTTCACCACCGAGCTATGCTGGA---CTGGGATCA
GATGGGAAGCGGAAGCTCATCATGACCAGAAACTGTTTCCCTACAGAGAG
CACTTGGAGATGGCAATGCTGA

>G2-R
ATGGCGCCTGAGGACCACGAGGGGGCCACGTCTCTGCTGCAGAGTTTCGA
GCGCCGCTTCCTGGCGGCTCGCGCGCTGCCCTCTTTTCCCTGGCAGAGCC
TAGAAGAAAAACTAAGGGAGCCCTCAGGTTCTGAGCTGTTGCTGGCTATT
TTGCAGAAGACTGTGAAGCACCCTGTGTGTGTCCAGCATGGGCCC-TCTC
TGAAGTATTCCCGCTGCTTTCT-CTCGAAGCTCATCAAAAAGCCTTCAGG
AGACTCAGTCACACTCT---------------------CTGAGAGCACAG
CCATCGTGTCCCATGGCACCA------CAGGCTTGGTTA-----------
----CATGGGACGCTGCTCTCTACCTGGCAGAATGGGCCATCGAGAACCC
AGCAG---CCTTCACTGACAGATGTACTGTACTGCGGGGAAGTGACACTG
TCACTGGTCAGGGTCCTGAGGATGCTCACTGACTGCCAGAGGAAGAAGGC
TCCT-GACGT------------
#---------------------------------------
#---------------------------------------

#=======================================
#
# Aligned_sequences: 2
# 1: G1-Ch
# 2: G3-R
# Matrix: /home/BLOSUM62.txt
# GapOpen_penalty: -11.0
# GapExtend_penalty: -1.0
# FSopen_penalty: -10.0
# FSextend_penalty: -1.0
# Execution_time: 94.8796799183
#
# Length:         514
# Identity NT:    231/514 44.9%
# Identity AA:    303/1028 29.5%
# Gapopen:        10/514 1.9%
# Gaps:           113/514 22.0%
# FSopen:         3/514 0.6%
# FrameShift:     273/514 53.1%
# Score: 0
#
#
#=======================================

>G1-Ch
ATGGCGCCCGAGGAGAACGCGGGGAGCGAACTCTTGCTGCAGAGTTTCAA
GCGCCGCTTCCTGGCGGCGCGCGCCCTGCGCTCCTTCCCCTGGCAGAGCT
TAGAAGCAAAGTTAAGTGACCCATCAGATTCTGAGCTTCTGTGGGATATT
TTGCAGAAGCACGAGGCTGTCCACACAGAGCCTTTGGACGAGCTGTACAA
GGCGTTGGCGGAGACCCTGATGGCCAAGGAGTCCACCCAGGGCCACCGGA
GCT--ATTTGCTGATGTGCTGTATTGCCCAGAAGCCATCGTGTCGCTGGT
CGGGGTCCTGCAGAGGCTGGCTGCCTGCCGGGAGCACCAGCGGGCTCCTC
AAGTCTACATGGCCCTTACCGTCCGCAACCCAGAGACGTGCCAGCTGTTC
ACCACCGAGCTATGCTGGACTGGGATCAGATGGGAAGCGGAAGCTCATCA
TGACCAGAAACTGTTTCCCTACAGAGAGCACTTGGAGATGGCAATGCTG-
-A------------

>G3-R
ATT---CCCGCT------------------------------GCTTTCTC
TCGAAGC------TCATCAAAAAGCCTTCAGGAGACTCAGTCACACTCTC
TGAGAGCACAGCCATCGTGTCCCATGGCACCACAGGCT---TGG------
------------------------------------------TTACATGG
GACGCTGCTCTCTACC----TGGCAGAATGGGCCATCGAGAACCCAGCAG
CCTTCACTGACAGATGTACTGTACTGCGGGGAAGTGACACTGTCACTGGT
CAGGGTCCTGAGGATGCTCACTGACTGC---CAGAGGAAGAAGGCTCCTG
ACGTCTATGTGGCCTATACGATCCGCAGCCAGGACACGGGCAAGCTGTTC
ATCACAGAGCTAGACCGCGCTGGGATACACTGGGAAGAGGTGGCCCCTCA
CACTGGCAAACTGTTCCCTTATGAAGAGCATTCGGCCATCGTAATCCTGA
AGCTCACGCTGACC
#---------------------------------------
#---------------------------------------

#=======================================
#
# Aligned_sequences: 2
# 1: G1-H2
# 2: B1-001
# Matrix: /home/BLOSUM62.txt
# GapOpen_penalty: -11.0
# GapExtend_penalty: -1.0
# FSopen_penalty: -10.0
# FSextend_penalty: -1.0
# Execution_time: 94.8769721985
#
# Length:         621
# Identity NT:    287/621 46.2%
# Identity AA:    540/1242 43.5%
# Gapopen:        8/621 1.3%
# Gaps:           282/621 45.4%
# FSopen:         5/621 0.8%
# FrameShift:     176/621 28.3%
# Score: 0
#
#
#=======================================

>G1-H2
ATGGCGCCCGAGGAGAACGCGGGGACCGAACTCTTGCTGCAGGGTTTTGA
GCGCCGCTTCCTGGCGGTGCGCACACTGCGCTCCTTCCCCTGGCAGAGCT
TAGAGGCAAAGTTAAGAGACTCATCAGATTCTGAGCTGCTGCGGGATATT
TTGCAGAAG---------------------------CACGAGGCTGTC--
-------------------------------CACACGGAGCCTTTGGACA
AACTGTACGAGGTGCTCACGGAG---------------------------
------------------------ACTCTGATGGCCAAGGAGTCCACCCA
GGGCCACCGGAGC------------TATTTGCTGACGTGCTGTATTGCCC
AGAAGCCATCGTGTCGCTGGTCGGGGTCCTGCAGAGGCTGGCTGCCTGCC
GGGAGCACAAGCGGGCTCCTGAGGTCTACGTGGCCTTTACCGTCCGCAAC
CCAGAGACGTGCCAGCTGTTCACCACCGAGCTAGGCCGGGATGGGATCAG
ATGGGAAGCGGAAGCTCATCATGACCAGAAACTGTTTCCCTATGGAGAGC
ACTTGGAGATGGCAATGCTGA

>B1-001
ATGGCGCCCGAGGAGAACGCGGGGACCGAACTCTTGCTGCAGGGTTTTGA
GCGCCGCTTCCTGGCGGTGCGCACACTGCGCTCCTTCCCCTGGCAGAGCT
TAGAGGCAAAGTTAAGAGACTCATCAGATTCTGAGCTGCTGCGGGATATT
TTGCAGAAGACTGTGAGGCATCCTGTGTGTGTGAAGCAC-CCGCCGTCAG
TCAAGTATGCCTGGTGCTTTCTCTCAGAACTCATCAAAAAGTCCTCAGGA
GGCTCAGTCACACTCTCCAAGAGCACAGCCATCATCTCCCACGGTACCAC
AGGCCTGGTCACATGGGATGCCGCCCTCTACCTTGCAGA---------AT
GGGCCATCGAGAACCCGGCAGCCTTCATTAACAGACGTGCTGTATTGCCC
AGAAGCCATCGTGTCGCTGGTCGGGGTCCTGCAGAGGCTGGCTGCCTGCC
GGGAGCACAAGCGGGCTCCTG--A--------------------------
--------------------------------------------------
--------------------------------------------------
---------------------
#---------------------------------------
#---------------------------------------

#=======================================
#
# Aligned_sequences: 2
# 1: G1-M
# 2: G2-H3
# Matrix: /home/BLOSUM62.txt
# GapOpen_penalty: -11.0
# GapExtend_penalty: -1.0
# FSopen_penalty: -10.0
# FSextend_penalty: -1.0
# Execution_time: 95.3091800213
#
# Length:         535
# Identity NT:    243/535 45.4%
# Identity AA:    363/1070 33.9%
# Gapopen:        15/535 2.8%
# Gaps:           113/535 21.1%
# FSopen:         9/535 1.7%
# FrameShift:     176/535 32.9%
# Score: 0
#
#
#=======================================

>G1-M
ATGGCGCCTGAGGACCACGAGGGGGCCACGTCTCTGCTGCAGAGTTTCGA
GCGCCGCTTCCTGGCGGCTCGCGCGCTGCCCTCCTTTCCCTGGCAGAGCC
TAGAAGAAAAACTAAAGGACCCCTCGGGTTCTGAGCTGTTGCTGGCTATT
CTGCAG---------AGGCATGAGGCTGTACCCACGGAGCCTTTGGATGC
ACTGTATGAG------GCGTTGGCAGAGGTTCTGATGACCCAAGAGTCCA
CC--CAGTGCCACCGGAGCTATTTGCTGATGTACTGTACTGCTGGGAGAT
GACACTGTCACTGGTCAGGGTCCTGAAGATGCTCGAGGACTGCCAGAGGA
AGAGCGCTCCTGATGTCTATGTAGCCTATACTATCCGCAGCCAGGA----
--CAC----AGGCAAGCTGTT------------CATCGAAGAGCTGGACC
GTGCTGGAATCTACTGGGAAGAGGTGCCCCCTCACACTGGCAAACTGTTC
CCTTACGAAGAGCATTCAGCCATCGT-AATCCTGA

>G2-H3
ATGGCGCCCGAGGAGAACGCGGGGACCGAACTCTTGCTGCAGGGTTTTGA
GCGCCGCTTCCTGGCGGTGCGCACACTGCGCTCCTTCCCCTGGCAGAGCT
TAGAGGCAAAGTTAAGAGACTCATCAGATTCTGAGCTGCTGCGGGATATT
TTGCAGAAGACTGTGAGGCATCCTGTGTGTGTGAAGCACCCGCCGTCAGT
CAAGTATGCCTGGTGCTTTCTCTCAGAA---CTCATCAAAAAGTCCTCAG
GAGGCTCAGTCACA------CTCTCCAAGAGCACAGCCATCATCTCCCAC
GGTACC---ACAGGC-CTGGTCACATGGGATGCCGCCCTCTACCT-----
-------------------TGCAGAATGGGCCATCGAGAACCCGGCAGCC
TTCATTAACAGACGTGCTGTATTGCCCAGAAGCCATCGTGTCGCTGGT--
-------------------CGGGGT---CCTGCAGAGGCTGGCTGCCTGC
CGGGAGCACAAGCG------------GGCTCCTGA
#---------------------------------------
#---------------------------------------

#=======================================
#
# Aligned_sequences: 2
# 1: G1-H3
# 2: G3-Ch
# Matrix: /home/BLOSUM62.txt
# GapOpen_penalty: -11.0
# GapExtend_penalty: -1.0
# FSopen_penalty: -10.0
# FSextend_penalty: -1.0
# Execution_time: 95.3274979591
#
# Length:         513
# Identity NT:    276/513 53.8%
# Identity AA:    522/1026 50.9%
# Gapopen:        10/513 1.9%
# Gaps:           108/513 21.1%
# FSopen:         1/513 0.2%
# FrameShift:     235/513 45.8%
# Score: 0
#
#
#=======================================

>G1-H3
ATGGCGCCCGAGGAGAACGCGGGGACCGAACTCTTGCTGCAGGGTTTTGA
GCGCCGCTTCCTGGCGGTGCGCACACTGCGCTCCTTCCCCTGGCAGAGCT
TAGAGGCAAAGTTAAGAGACTCATCAGATTCTGAGCTGCTGCGGGATATT
TTGCAGAAGCACGAGGCTGTCCACACGGAGCCTTTGGACAAACTGTACGA
GGTGCTCGCGGAGACTCTGATGGCCAAGGAGTCCACCCAGGGCCACCGGA
GCTATTTGCTGACGTGCTGTATTGCCCAGAAGCCATCGTGTCGCTGGTCG
GGGTCCTGCAGAGGCTGGCTGCCTGCCGGGAGCACAAGCGGGCTCCTGAG
GTCTACGTGGCCTTTACCGTCCGCAACCCAGAGACATGCCAGCTGTTCAC
CACCGAGCTAGGCCGGGATGGGATCAGATGGGAAGCGGAAGCTCATCATG
ACCAGAAACTGTTTCCCTATGGAGAGCACTTGGAGATGGCAATGCTGA--
-------------

>G3-Ch
ATG---CCC------------GGTGCT------------------TTCTC
TCAG------TACTCATCAAAAAGCCCTCGGGAGGCT------CAGTCAC
ACTCTCCAAGAGCACAGCCATCATCTCCCACGGCA---------------
------TCACAGTCCTGGTCACATGGGATGCCA-----------------
-------CCCTCTACCTTGCAGAATGGGCCATCTAGAACCCAGCAGCCTT
CACTGATA--GATGTGCTGTATTGCCCAGAAGCCATCGTGTCGCTGGTCG
GGGTCCTGCAGAGGCTGGCTGCCTGCCGGGAGCACCAGCGGGCTCCTCAA
GTCTACATGGCCCTTACCGTCCGCAACCCAGAGACGTGCCAGCTGTTCAC
CACCGAGCTAGGCTGGACTGGGATCAGATGGGAAGCGGAAGCTCATCATG
ACCAGAAACTGTTTCCCTACAGAGAGCACTTGGAGATGGCAATGC-TGAA
CCTCACACTGTAG
#---------------------------------------
#---------------------------------------

#=======================================
#
# Aligned_sequences: 2
# 1: C1-002
# 2: G1-R
# Matrix: /home/BLOSUM62.txt
# GapOpen_penalty: -11.0
# GapExtend_penalty: -1.0
# FSopen_penalty: -10.0
# FSextend_penalty: -1.0
# Execution_time: 95.4967329502
#
# Length:         498
# Identity NT:    364/498 73.1%
# Identity AA:    576/996 57.8%
# Gapopen:        1/498 0.2%
# Gaps:           3/498 0.6%
# FSopen:         0/498 0.0%
# FrameShift:     0/498 0.0%
# Score: 0
#
#
#=======================================

>C1-002
ATGGCGCCCGAGGAGAACGCGGGGAGCGAACTCTTGCTGCAGAGTTTCAA
GCGCCGCTTCCTGGCAGCGCGCGCCCTGCGCTCCTTCCGCTGGCAGAGCT
TAGAAGCAAAGTTAAGAGACTCATCAGATTCTGAGCTGCTGCGGGATATT
TTGCAGAAGCACGAGGCTGTCCACACAGAGCCTTTGGATGAGCTGTACGA
GGTGCTGGTGGAGACCCTGATGGCCAAGGAGTCCACCCAGGGCCACCGGA
GCTATTTGCTGACGTGCTGTATTGCCCAGAAGCCATCGTGTCGCTGGTCG
GGGTCCTGCGGAGGCTGGCTGCCTGCCGGGAGCACCAGCGGGCTCCTCAA
TTCTACATGGCCCTTACCGTCTGCAACCCAGAGATGTGCCAGCTGTTCAC
CACCGAGCTATGCTGGACTGGGATCAGATGGGAAGCGGAAGCTCATCATG
ACCAGAAACTGTTTCCCTACAGAGAGCACTTGGAGATGGCAAAGCTGA

>G1-R
ATGGCGCCTGAGGACCACGAGGGGGCCACGTCTCTGCTGCAGAGTTTCGA
GCGCCGCTTCCTGGCGGCTCGCGCGCTGCCCTCTTTTCCCTGGCAGAGCC
TAGAAGAAAAACTAAGGGAGCCCTCAGGTTCTGAGCTGTTGCTGGCTATT
TTGCAGAAGCATGAGGCCGTACCCATGGAGCCTTTGGATGCACTGTATGA
GGCGCTGGCAGAAGTTCTGATGGCCAGAGAGTCCACCCAGTGCCACCGGA
GCTATTTGCTGATGTACTGTACTGCGGGGAAGTGACACTGTCACTGGTCA
GGGTCCTGAGGATGCTCACTGACTGC---CAGAGGAAGAAGGCTCCTGAC
GTCTATGTGGCCTATACGATCCGCAGCCAGGACACGGGCAAGCTGTTCAT
CACAGAGCTGGACCGCGCTGGGATACACTGGGAAGAGGTGGCCCCTCACA
CTGGCAAACTGTTCCCTTATGAAGAGCATTCGGCCATCGTAATCCTGA
#---------------------------------------
#---------------------------------------

#=======================================
#
# Aligned_sequences: 2
# 1: G1-Co
# 2: G1-M
# Matrix: /home/BLOSUM62.txt
# GapOpen_penalty: -11.0
# GapExtend_penalty: -1.0
# FSopen_penalty: -10.0
# FSextend_penalty: -1.0
# Execution_time: 95.3780789375
#
# Length:         498
# Identity NT:    372/498 74.7%
# Identity AA:    570/996 57.2%
# Gapopen:        1/498 0.2%
# Gaps:           3/498 0.6%
# FSopen:         0/498 0.0%
# FrameShift:     0/498 0.0%
# Score: 0
#
#
#=======================================

>G1-Co
ATGGCGCCTGAGGACCACGAGGGGGCCACGTCTCTGCTGCAGAGTTTCGA
GCGCCGCTTCCTGGCGGCTCGCGCGCTGCCCTCCTTTCCCTGGCAGAGCC
TAGAAGAAAAACTAAAGGACCCCTCGGGTTCTGAGCTGTTGCTGGCTATT
CTGCAGAGGCATGAGGCTGTACCCACGGAGCCTTTGGATGCACTGTATGA
GGCGTTGGCAGAGGTTCTGATGACCCAAGAGTCCACCCAGTGCCACCGGA
GCTATTTGCTGATGTACTGTACTGCTGGGAGATGACACTGTCACTGGTCA
GGGTCCTGAAGATGCTCGAGGACTGCCAGAGG---AAGAGCGCTCCTGAT
GTCTATGTAGCCTATACTATCCGCAGCCAGGACACAGGCAAGCTGTTCAT
CGAAGAGCTGGACCGTGCTGGAATCTACTGGGAAGAGGTGCCCCCTCACA
CTGGCAAACTGTTCCCTTACGAAGAGCATTCAGCCATCGTAATCCTGA

>G1-M
ATGGCGCAGGAGGAGAGAGCGGATGCCGCGCGCCTGCTGCGGGGTTTCGA
GCGCCGCTTCTTGGCGGCGCGCGCCCTGCGCTCCTTTCCCTGGCAGAGCC
TAGAAGAGAAACTAAGGGACTCGTCAGGCTCCGAGCTGCTGCTGGATATT
TTGCAGAAGCACGAGGCTGTCCACACGGAGCCGTTGGACGAGCTGTACCA
GGCGCTGGCCGAGGTCCTGACGGCCGAGGACCCCACCCACTGCCACCGGA
GCTATCTGCTGACGTGCTGTATTGTCCTGAAACGGTCCTCTCCCTGGTTG
GGGTCCTGCGGAAGCTCTCCACCTGCCGGAAGGACCAGCGGGCTCCTGAT
GCCTACATTGCCTTCACCATCCGCAACCCGGAGACGTGCCAGCTGTTCAC
CACGGAGCTGGGCCAGGCTGGGATCCCGTGGGAAGAGGTGCCTTGTCATG
ACCAGAAACTGTTTCCCTACGAAGAGCACTCGGAGATGGCGATTCTGA
#---------------------------------------
#---------------------------------------

#=======================================
#
# Aligned_sequences: 2
# 1: G1-H2
# 2: G1-H3
# Matrix: /home/BLOSUM62.txt
# GapOpen_penalty: -11.0
# GapExtend_penalty: -1.0
# FSopen_penalty: -10.0
# FSextend_penalty: -1.0
# Execution_time: 95.6505589485
#
# Length:         498
# Identity NT:    496/498 99.6%
# Identity AA:    984/996 98.8%
# Gapopen:        0/498 0.0%
# Gaps:           0/498 0.0%
# FSopen:         0/498 0.0%
# FrameShift:     0/498 0.0%
# Score: 0
#
#
#=======================================

>G1-H2
ATGGCGCCCGAGGAGAACGCGGGGACCGAACTCTTGCTGCAGGGTTTTGA
GCGCCGCTTCCTGGCGGTGCGCACACTGCGCTCCTTCCCCTGGCAGAGCT
TAGAGGCAAAGTTAAGAGACTCATCAGATTCTGAGCTGCTGCGGGATATT
TTGCAGAAGCACGAGGCTGTCCACACGGAGCCTTTGGACAAACTGTACGA
GGTGCTCACGGAGACTCTGATGGCCAAGGAGTCCACCCAGGGCCACCGGA
GCTATTTGCTGACGTGCTGTATTGCCCAGAAGCCATCGTGTCGCTGGTCG
GGGTCCTGCAGAGGCTGGCTGCCTGCCGGGAGCACAAGCGGGCTCCTGAG
GTCTACGTGGCCTTTACCGTCCGCAACCCAGAGACGTGCCAGCTGTTCAC
CACCGAGCTAGGCCGGGATGGGATCAGATGGGAAGCGGAAGCTCATCATG
ACCAGAAACTGTTTCCCTATGGAGAGCACTTGGAGATGGCAATGCTGA

>G1-H3
ATGGCGCCCGAGGAGAACGCGGGGACCGAACTCTTGCTGCAGGGTTTTGA
GCGCCGCTTCCTGGCGGTGCGCACACTGCGCTCCTTCCCCTGGCAGAGCT
TAGAGGCAAAGTTAAGAGACTCATCAGATTCTGAGCTGCTGCGGGATATT
TTGCAGAAGCACGAGGCTGTCCACACGGAGCCTTTGGACAAACTGTACGA
GGTGCTCGCGGAGACTCTGATGGCCAAGGAGTCCACCCAGGGCCACCGGA
GCTATTTGCTGACGTGCTGTATTGCCCAGAAGCCATCGTGTCGCTGGTCG
GGGTCCTGCAGAGGCTGGCTGCCTGCCGGGAGCACAAGCGGGCTCCTGAG
GTCTACGTGGCCTTTACCGTCCGCAACCCAGAGACATGCCAGCTGTTCAC
CACCGAGCTAGGCCGGGATGGGATCAGATGGGAAGCGGAAGCTCATCATG
ACCAGAAACTGTTTCCCTATGGAGAGCACTTGGAGATGGCAATGCTGA
#---------------------------------------
#---------------------------------------

#=======================================
#
# Aligned_sequences: 2
# 1: C1-002
# 2: G1-H3
# Matrix: /home/BLOSUM62.txt
# GapOpen_penalty: -11.0
# GapExtend_penalty: -1.0
# FSopen_penalty: -10.0
# FSextend_penalty: -1.0
# Execution_time: 95.7145490646
#
# Length:         498
# Identity NT:    464/498 93.2%
# Identity AA:    906/996 91.0%
# Gapopen:        0/498 0.0%
# Gaps:           0/498 0.0%
# FSopen:         0/498 0.0%
# FrameShift:     0/498 0.0%
# Score: 0
#
#
#=======================================

>C1-002
ATGGCGCCCGAGGAGAACGCGGGGAGCGAACTCTTGCTGCAGAGTTTCAA
GCGCCGCTTCCTGGCAGCGCGCGCCCTGCGCTCCTTCCGCTGGCAGAGCT
TAGAAGCAAAGTTAAGAGACTCATCAGATTCTGAGCTGCTGCGGGATATT
TTGCAGAAGCACGAGGCTGTCCACACAGAGCCTTTGGATGAGCTGTACGA
GGTGCTGGTGGAGACCCTGATGGCCAAGGAGTCCACCCAGGGCCACCGGA
GCTATTTGCTGACGTGCTGTATTGCCCAGAAGCCATCGTGTCGCTGGTCG
GGGTCCTGCGGAGGCTGGCTGCCTGCCGGGAGCACCAGCGGGCTCCTCAA
TTCTACATGGCCCTTACCGTCTGCAACCCAGAGATGTGCCAGCTGTTCAC
CACCGAGCTATGCTGGACTGGGATCAGATGGGAAGCGGAAGCTCATCATG
ACCAGAAACTGTTTCCCTACAGAGAGCACTTGGAGATGGCAAAGCTGA

>G1-H3
ATGGCGCCCGAGGAGAACGCGGGGACCGAACTCTTGCTGCAGGGTTTTGA
GCGCCGCTTCCTGGCGGTGCGCACACTGCGCTCCTTCCCCTGGCAGAGCT
TAGAGGCAAAGTTAAGAGACTCATCAGATTCTGAGCTGCTGCGGGATATT
TTGCAGAAGCACGAGGCTGTCCACACGGAGCCTTTGGACAAACTGTACGA
GGTGCTCGCGGAGACTCTGATGGCCAAGGAGTCCACCCAGGGCCACCGGA
GCTATTTGCTGACGTGCTGTATTGCCCAGAAGCCATCGTGTCGCTGGTCG
GGGTCCTGCAGAGGCTGGCTGCCTGCCGGGAGCACAAGCGGGCTCCTGAG
GTCTACGTGGCCTTTACCGTCCGCAACCCAGAGACATGCCAGCTGTTCAC
CACCGAGCTAGGCCGGGATGGGATCAGATGGGAAGCGGAAGCTCATCATG
ACCAGAAACTGTTTCCCTATGGAGAGCACTTGGAGATGGCAATGCTGA
#---------------------------------------
#---------------------------------------

#=======================================
#
# Aligned_sequences: 2
# 1: G1-H2
# 2: G3-R
# Matrix: /home/BLOSUM62.txt
# GapOpen_penalty: -11.0
# GapExtend_penalty: -1.0
# FSopen_penalty: -10.0
# FSextend_penalty: -1.0
# Execution_time: 95.880849123
#
# Length:         514
# Identity NT:    235/514 45.7%
# Identity AA:    300/1028 29.2%
# Gapopen:        12/514 2.3%
# Gaps:           113/514 22.0%
# FSopen:         6/514 1.2%
# FrameShift:     304/514 59.1%
# Score: 0
#
#
#=======================================

>G1-H2
ATGGCGCCCGAGGAGAACGCGGGGACCGAACTCTTGCTGCAGGGTTTTGA
GCGCCGCTTCCTGGCGGTGCGCACACTGCGCTCCTTCCCCTGGCAGAGCT
TAGAGGCAAAGTTAAGAGACTCATCAGATTCTGAGCTGCTGCGGGAT--A
TTTTGCAGAAGCACGAGGCTGTCCACACGGAGCCTTTGGACAAACTGTAC
GAGGTGCTCACGGAGACTCTGATGGCCAAGGAGTCCACCCAGGGCCACCG
GAGCTATTTGCTGACGTGCTGTATTGCCCAGAAGCCATCGTGTCGCTGGT
CGGGGTCCTGCAGAGGCTGGCTGCCTGCCGGGAGCACAAGCGGGCTCCTG
AGGTCTACGTGGCCTTTACCGTCCGCAACCCAGAGACGTGCCAGCTGTTC
ACCACCGAGCTAGGCCGGGATGGGATCAGATGGGAAGCGGAAGCTCATCA
TGACCAGAAACTGTTTCCCTATGGAGAGCACTTGGAGATGGCAATGCTG-
-A------------

>G3-R
ATT---CCCGCT------------------------------GCTTTCTC
TCGAAGC------TCATCAAAAAGCCTTCAGGAGACTCAGTCACACTCTC
TGAGAGCACAG------------CCATCGTGTCCCATGGCACCACAGGCT
TGGTTACATGGGACGCTGCTCTCTACC---------TGGCAGAAT-----
-----------GGGCCATCGAGAACCCAG---------------CAGCCT
TCACTG---ACAGATGTACTGTACTGCGGGGAAGTGACACTGTCACTGGT
CAGGGTCCTGAGGATGCTCACTGACTGC---CAGAGGAAGAAGGCTCCTG
ACGTCTATGTGGCCTATACGATCCGCAGCCAGGACACGGGCAAGCTGTTC
ATCACAGAGCTAGACCGCGCTGGGATACACTGGGAAGAGGTGGCCCCTCA
CACTGGCAAACTGTTCCCTTATGAAGAGCATTCGGCCATCGTAATCCTGA
AGCTCACGCTGACC
#---------------------------------------
#---------------------------------------

#=======================================
#
# Aligned_sequences: 2
# 1: G1-Ch
# 2: G2-H3
# Matrix: /home/BLOSUM62.txt
# GapOpen_penalty: -11.0
# GapExtend_penalty: -1.0
# FSopen_penalty: -10.0
# FSextend_penalty: -1.0
# Execution_time: 95.9393630028
#
# Length:         612
# Identity NT:    267/612 43.6%
# Identity AA:    504/1224 41.2%
# Gapopen:        9/612 1.5%
# Gaps:           264/612 43.1%
# FSopen:         1/612 0.2%
# FrameShift:     86/612 14.1%
# Score: 0
#
#
#=======================================

>G1-Ch
ATGGCGCCCGAGGAGAACGCGGGGAGCGAACTCTTGCTGCAGAGTTTCAA
GCGCCGCTTCCTGGCGGCGCGCGCCCTGCGCTCCTTCCCCTGGCAGAGCT
TAGAAGCAAAGTTAAGTGACCCATCAGATTCTGAGCTTCTGTGGGATATT
TTGCAGAAG---------CACGAGGCTGTCCACACAGAGCCT--------
-------------------TTGGACGAGCTGTACAAG-------------
--------GCGTTGGCGGAG---ACCCTGATGGCCAAGGAGTCCACCCAG
GGCCACCGGAGC---------------TATTTGCTG--------------
-------------------------ATGTGCTGTATTGCCCAGAAGCCAT
CGTGTCGCTGGTCGGGGTCCTGCAGAGGCTGGCTGCCTGCCGGGAGCACC
AGCGGGCTCCTCAAGTCTACATGGCCCTTACCGTCCGCAACCCAGAGACG
TGCCAGCTGTTCACCACCGAGCTATGCTGGACTGGGATCAGATGGGAAGC
GGAAGCTCATCATGACCAGAAACTGTTTCCCTACAGAGAGCACTTGGAGA
TGGCAATGCTGA

>G2-H3
ATGGCGCCCGAGGAGAACGCGGGGACCGAACTCTTGCTGCAGGGTTTTGA
GCGCCGCTTCCTGGCGGTGCGCACACTGCGCTCCTTCCCCTGGCAGAGCT
TAGAGGCAAAGTTAAGAGACTCATCAGATTCTGAGCTGCTGCGGGATATT
TTGCAGAAGACTGTGAGGCATCCTGTGTGTGTGAAGCACCCGCCGTCAGT
CAAGTATGCCTGGTGCTTTCTCTCAGAACTCATCAAAAAGTCCTCAGGAG
GCTCAGTCACACTCTCCAAGAGCACAGCCATCATCTCCCACGGTACCACA
GGCCTGGTCACATGGGATGCCGCCCTCTACCTTGCAGAATGGGCCATCGA
GAACCCGGCAGCCTTCATTAACAGA-CGTGCTGTATTGCCCAGAAGCCAT
CGTGTCGCTGGTCGGGGTCCTGCAGAGGCTGGCTGCCTGCCGGGAGCACA
AGCGGGCTCCTG--A-----------------------------------
--------------------------------------------------
--------------------------------------------------
------------
#---------------------------------------
#---------------------------------------

#=======================================
#
# Aligned_sequences: 2
# 1: G1-Ch
# 2: G1-H3
# Matrix: /home/BLOSUM62.txt
# GapOpen_penalty: -11.0
# GapExtend_penalty: -1.0
# FSopen_penalty: -10.0
# FSextend_penalty: -1.0
# Execution_time: 96.2325289249
#
# Length:         498
# Identity NT:    465/498 93.4%
# Identity AA:    894/996 89.8%
# Gapopen:        0/498 0.0%
# Gaps:           0/498 0.0%
# FSopen:         0/498 0.0%
# FrameShift:     0/498 0.0%
# Score: 0
#
#
#=======================================

>G1-Ch
ATGGCGCCCGAGGAGAACGCGGGGAGCGAACTCTTGCTGCAGAGTTTCAA
GCGCCGCTTCCTGGCGGCGCGCGCCCTGCGCTCCTTCCCCTGGCAGAGCT
TAGAAGCAAAGTTAAGTGACCCATCAGATTCTGAGCTTCTGTGGGATATT
TTGCAGAAGCACGAGGCTGTCCACACAGAGCCTTTGGACGAGCTGTACAA
GGCGTTGGCGGAGACCCTGATGGCCAAGGAGTCCACCCAGGGCCACCGGA
GCTATTTGCTGATGTGCTGTATTGCCCAGAAGCCATCGTGTCGCTGGTCG
GGGTCCTGCAGAGGCTGGCTGCCTGCCGGGAGCACCAGCGGGCTCCTCAA
GTCTACATGGCCCTTACCGTCCGCAACCCAGAGACGTGCCAGCTGTTCAC
CACCGAGCTATGCTGGACTGGGATCAGATGGGAAGCGGAAGCTCATCATG
ACCAGAAACTGTTTCCCTACAGAGAGCACTTGGAGATGGCAATGCTGA

>G1-H3
ATGGCGCCCGAGGAGAACGCGGGGACCGAACTCTTGCTGCAGGGTTTTGA
GCGCCGCTTCCTGGCGGTGCGCACACTGCGCTCCTTCCCCTGGCAGAGCT
TAGAGGCAAAGTTAAGAGACTCATCAGATTCTGAGCTGCTGCGGGATATT
TTGCAGAAGCACGAGGCTGTCCACACGGAGCCTTTGGACAAACTGTACGA
GGTGCTCGCGGAGACTCTGATGGCCAAGGAGTCCACCCAGGGCCACCGGA
GCTATTTGCTGACGTGCTGTATTGCCCAGAAGCCATCGTGTCGCTGGTCG
GGGTCCTGCAGAGGCTGGCTGCCTGCCGGGAGCACAAGCGGGCTCCTGAG
GTCTACGTGGCCTTTACCGTCCGCAACCCAGAGACATGCCAGCTGTTCAC
CACCGAGCTAGGCCGGGATGGGATCAGATGGGAAGCGGAAGCTCATCATG
ACCAGAAACTGTTTCCCTATGGAGAGCACTTGGAGATGGCAATGCTGA
#---------------------------------------
#---------------------------------------

#=======================================
#
# Aligned_sequences: 2
# 1: G1-R
# 2: B1-001
# Matrix: /home/BLOSUM62.txt
# GapOpen_penalty: -11.0
# GapExtend_penalty: -1.0
# FSopen_penalty: -10.0
# FSextend_penalty: -1.0
# Execution_time: 96.1192560196
#
# Length:         522
# Identity NT:    232/522 44.4%
# Identity AA:    396/1044 37.9%
# Gapopen:        15/522 2.9%
# Gaps:           87/522 16.7%
# FSopen:         6/522 1.1%
# FrameShift:     55/522 10.5%
# Score: 0
#
#
#=======================================

>G1-R
ATGGCGCCTGAGGACCACGAGGGGGCCACGTCTCTGCTGCAGAGTTTCGA
GCGCCGCTTCCTGGCGGCTCGCGCGCTGCCCTCTTTTCCCTGGCAGAGCC
TAGAAGAAAAACTAAGGGAGCCCTCAGGTTCTGAGCTGTTGCTGGCTATT
TTGCAGAAG---------CATGAGGCCGTACCCATGGAGCCTTTGGATGC
ACTGTATGAG------GCGCTGGCAGAAGTTCTGATGGCCAGAGAGTCCA
CCCAGTGCCACCGGAGCTATTTGCTGATGTACTGTACTGCGGGG--AAGT
GACACTGTCACTGGTCAGGGTCCT-GAGGATGCTCACTGACTGCCAGAGG
AAGAAGGCTCCTGACGTCTATGTGGCCTATACGATCCGCAGCCAGG----
--ACACGGGCAAGCTGTTCATCACAGAGCTGGACCGCGCTGGGATACACT
GGGAAGAGGTGGCCCCTCACACTGGCAAACTGT-TCCCTTATGAAGAGCA
TTCGGCCATCGTA--ATCCTGA

>B1-001
ATGGCGCCCGAGGAGAACGCGGGGACCGAACTCTTGCTGCAGGGTTTTGA
GCGCCGCTTCCTGGCGGTGCGCACACTGCGCTCCTTCCCCTGGCAGAGCT
TAGAGGCAAAGTTAAGAGACTCATCAGATTCTGAGCTGCTGCGGGATATT
TTGCAGAAGACTGTGAGGCATCCTGTGTGTGTGAAGCACCCGCCGTCAGT
CAAGTATGCCTGGTGCTTTCTCTCAGAACTCATC------AAAAAGTCCT
CAGGA------GGCTCAGTCACACTCTCCAAGAGCACAGCCATCATCTCC
CACGGTACCACAGGC-CTGGTCACATGGGATGC-----------------
-CGC--CCTCTACCTTGCAGAATGGGCCATCGAGAACCCGGCAGCCTTCA
TTAACAGACGTGCTGTATTGCCCAGAAGCCATCGTGTCGCTGGT------
------CGGGGTCCTGCAGAG---GCTGGCTGCCTGCCG-----------
-GGAGCACAAGCGGGCTCCTGA
#---------------------------------------
#---------------------------------------

#=======================================
#
# Aligned_sequences: 2
# 1: G1-H2
# 2: G2-Co
# Matrix: /home/BLOSUM62.txt
# GapOpen_penalty: -11.0
# GapExtend_penalty: -1.0
# FSopen_penalty: -10.0
# FSextend_penalty: -1.0
# Execution_time: 96.443434
#
# Length:         521
# Identity NT:    255/521 48.9%
# Identity AA:    408/1042 39.2%
# Gapopen:        14/521 2.7%
# Gaps:           79/521 15.2%
# FSopen:         11/521 2.1%
# FrameShift:     265/521 50.9%
# Score: 0
#
#
#=======================================

>G1-H2
ATGGCGCCCGAGGAGAACGCGGGGACCGAACTCTTGCTGCAGGGTTTTGA
GCGCCGCTTCCTGGCGGTGCGCACACTGCGCTCCTTCCCCTGGCAGAGCT
TAGAGGCAAAGTTAAGAGACTCATCAGATTCTGAGCTGCTGCGGGATATT
TTGCAGAAG---------CACGAGGCTGTCCACACGGAGCCTTTGGACAA
ACTGTACGAGGTGCTCACGGAG-----ACTCTGATGGCCAAGGAGTCCAC
CCAGGGCCACCGGAGCTATTTGCTGACGTGCTGTATTGCCCAGAAGCCAT
CGTGTCGCTGGTCGGGGTCCTGCAGAGGCTGGCTGCCTGCCGGGAGCACA
AGCGGGCTCCTGAGGTCTACGTGGCCTTTA---CCGTCCGCAACCCAGAG
ACGTGCCAGCTGTTCA-CCACCGAGCTAGGCCGGGATGGGATCAGATGGG
AAGCGGAAGCTCATCATGACCAGAAACTGTTTCCCTATGGAGAGCACTTG
GAG--ATGG---CAATGCTGA

>G2-Co
ATGGCGCAGGAGGAGAGAGCGGATGCCGCGCGCCTGCTGCGGGGTTTCGA
GCGCCGCTTCTTGGCGGCGCGCGCCCTGCGCTCCTTTCCCTGGCAGAGCC
TAGAAGAGAAACTAAGGGACTCGTCAGGCTCCGAGCTGCTGCTGGATATT
TTGCAGAAGACCGTGAAGCAC-CCTCTGTGCGTGAAGCACCCACC-----
-ATCAGTGAAGTATTCCCGGAGCTTTCTCTCTGAGCTCATCAGAAAGCCT
TCAGGTGACTCGGTCA------------------------------CCCT
CTGCGAGAGCACGGCCATCGTGT--CTCATGG-GACCACAGGCCTGGTCA
CGTGGAACGCCGCGCTCTACCTGGCCGAGTGGGCCGTGGAGAACCCAGCG
GTCT---------TCGCTCACA-GTCTAAGC------GGTATACCCCCGC
GGGCCCAGCTGGCGGGCGGGAGGGGCCCTGTCCCCACAGGAAGGAAACCA
GAAGTCTGGGGCAGAGTCAGG
#---------------------------------------
#---------------------------------------

#=======================================
#
# Aligned_sequences: 2
# 1: G1-H2
# 2: G2-H1
# Matrix: /home/BLOSUM62.txt
# GapOpen_penalty: -11.0
# GapExtend_penalty: -1.0
# FSopen_penalty: -10.0
# FSextend_penalty: -1.0
# Execution_time: 96.4560129642
#
# Length:         613
# Identity NT:    281/613 45.8%
# Identity AA:    486/1226 39.6%
# Gapopen:        12/613 2.0%
# Gaps:           266/613 43.4%
# FSopen:         9/613 1.5%
# FrameShift:     176/613 28.7%
# Score: 0
#
#
#=======================================

>G1-H2
ATGGCGCCCGAGGAGAACGCGGGGACCGAACTCTTGCTGCAGGGTTTTGA
GCGCCGCTTCCTGGCGGTGCGCACACTGCGCTCCTTCCCCTGGCAGAGCT
TAGAGGCAAAGTTAAGAGACTCATCAGATTCTGAGCTGCTGCGGGATATT
TTGCAGAAG---------CACGAG-GCTGT---CCACAC-----------
-----------GGAGCCTTTGGACAA------------ACTGTACGAGGT
GCTCACGGAGACTCTGAT--------------------------------
-------GGCCAAGGAGTCCACCCA---------------GGGCCA--CC
GG------------AGCTATTTGCTGACGTGCTGTATTGCCCAGAAGCCA
TCGTGTCGCTGGTCGGGGTCCTGCAGAGGCTGGCTGCCTGCCGGGAGCAC
AAGCGGGCTCCTGAGGTCTACGTGGCCTTTACCGTCCGCAACCCAGAGAC
GTGCCAGCTGTTCACCACCGAGCTAGGCCGGGATGGGATCAGATGGGAAG
CGGAAGCTCATCATGACCAGAAACTGTTTCCCTATGGAGAGCACTTGGAG
ATGGCAATGCTGA

>G2-H1
ATGGCGCCCGAGGAGAACGCGGGGAGCGAACTCTTGCTGCAGAGTTTCAA
GCGCCGCTTCCTGGCAGCGCGCGCCCTGCGCTCCTTCCGCTGGCAGAGCT
TAGAAGCAAAGTTAAGAGACTCATCAGATTCTGAGCTGCTGCGGGATATT
TTGCAGAAGACTGTGAAGCATCCTGTGTGTGTGAAGCACCCGCCGTCAGT
CAAGTATGCCCGGTGCTTTCTCTCAGAACTCATCAAAAAGCCCTCGGGAG
GCTCAGTCACACTCTCCAAGAGCACAGCCATCATCTCCCACGGCATCACA
GTCCTGGTCACATGGGATGCCGCCCTCTACCTTGCAGAATGGGCCATCGA
GAACCCAGCAGCCTTCACTGATA--GACGTGCTGTATTGCCCAGAAGCCA
TCGTGTCGCTGGTCGGGGTCCTGCGGAGGCTGGCTGCCTGCCGGGAGCAC
CAGCGGGCTCCTC--A----------------------------------
--------------------------------------------------
--------------------------------------------------
-------------
#---------------------------------------
#---------------------------------------

#=======================================
#
# Aligned_sequences: 2
# 1: G1-R
# 2: G2-M
# Matrix: /home/BLOSUM62.txt
# GapOpen_penalty: -11.0
# GapExtend_penalty: -1.0
# FSopen_penalty: -10.0
# FSextend_penalty: -1.0
# Execution_time: 96.5643348694
#
# Length:         610
# Identity NT:    273/610 44.8%
# Identity AA:    489/1220 40.1%
# Gapopen:        9/610 1.5%
# Gaps:           263/610 43.1%
# FSopen:         6/610 1.0%
# FrameShift:     181/610 29.7%
# Score: 0
#
#
#=======================================

>G1-R
ATGGCGCCTGAGGACCACGAGGGGGCCACGTCTCTGCTGCAGAGTTTCGA
GCGCCGCTTCCTGGCGGCTCGCGCGCTGCCCTCTTTTCCCTGGCAGAGCC
TAGAAGAAAAACTAAGGGAGCCCTCAGGTTCTGAGCTGTTGCTGGCTATT
TTGCAGAAG---------CATGAGGCCGTA--------------------
----------CCCATGGAGCCTTTGGATGCACTGTATGAGGCGCTGGCAG
AAGTT------------CTGATGGCCAGAGAGTCC-ACCCAGTGCCACCG
GAGCTATTT-----------------------------------------
----------------------GCTGATGTACTGTACTGCGGGGAAGTGA
CACTGTCACTGGTCAGGGTCCTGAGGATGCTCACTGACTGCCAGAGGAAG
AAGGCTCCTGACGTCTATGTGGCCTATACGATCCGCAGCCAGGACACGGG
CAAGCTGTTCATCACAGAGCTGGACCGCGCTGGGATACACTGGGAAGAGG
TGGCCCCTCACACTGGCAAACTGTTCCCTTATGAAGAGCATTCGGCCATC
GTAATCCTGA

>G2-M
ATGGCGCCTGAGGACCACGAGGGGGCCACGTCTCTGCTGCAGAGTTTCGA
GCGCCGCTTCCTGGCGGCTCGCGCGCTGCCCTCCTTTCCCTGGCAGAGCC
TAGAAGAAAAACTAAAGGACCCCTCGGGTTCTGAGCTGTTGCTGGCTATT
CTGCAGAAGACTGTGAAGCAC-CCTGTGTGTGTGCAGCACGGACCTTCTG
TGAAGTATGCCCGCTGCTTTCTCTCAAAGCT-CATCAAAAAGCCTTCAGG
AAACTCAGTTACACTCTCTGAGAGCACTGCCATCGTGTCCCATGGCACCA
CAGGCTTGGTTACATGGGACGCTGCTCTCTACCTGGCAGAATGGGCCATT
GAGAACCCAGCAGCCTTCACTGACAGATGTACTGTACTGCTGGGAGATGA
CACTGTCACTGGTCAGGGTCCTGAAGATGCTCGAGGACTGCCAGAGGAAG
AGCGCTCCTGAT-GT-----------------------------------
--------------------------------------------------
--------------------------------------------------
----------
#---------------------------------------
#---------------------------------------

#=======================================
#
# Aligned_sequences: 2
# 1: C1-002
# 2: G1-H2
# Matrix: /home/BLOSUM62.txt
# GapOpen_penalty: -11.0
# GapExtend_penalty: -1.0
# FSopen_penalty: -10.0
# FSextend_penalty: -1.0
# Execution_time: 96.7397580147
#
# Length:         498
# Identity NT:    464/498 93.2%
# Identity AA:    906/996 91.0%
# Gapopen:        0/498 0.0%
# Gaps:           0/498 0.0%
# FSopen:         0/498 0.0%
# FrameShift:     0/498 0.0%
# Score: 0
#
#
#=======================================

>C1-002
ATGGCGCCCGAGGAGAACGCGGGGAGCGAACTCTTGCTGCAGAGTTTCAA
GCGCCGCTTCCTGGCAGCGCGCGCCCTGCGCTCCTTCCGCTGGCAGAGCT
TAGAAGCAAAGTTAAGAGACTCATCAGATTCTGAGCTGCTGCGGGATATT
TTGCAGAAGCACGAGGCTGTCCACACAGAGCCTTTGGATGAGCTGTACGA
GGTGCTGGTGGAGACCCTGATGGCCAAGGAGTCCACCCAGGGCCACCGGA
GCTATTTGCTGACGTGCTGTATTGCCCAGAAGCCATCGTGTCGCTGGTCG
GGGTCCTGCGGAGGCTGGCTGCCTGCCGGGAGCACCAGCGGGCTCCTCAA
TTCTACATGGCCCTTACCGTCTGCAACCCAGAGATGTGCCAGCTGTTCAC
CACCGAGCTATGCTGGACTGGGATCAGATGGGAAGCGGAAGCTCATCATG
ACCAGAAACTGTTTCCCTACAGAGAGCACTTGGAGATGGCAAAGCTGA

>G1-H2
ATGGCGCCCGAGGAGAACGCGGGGACCGAACTCTTGCTGCAGGGTTTTGA
GCGCCGCTTCCTGGCGGTGCGCACACTGCGCTCCTTCCCCTGGCAGAGCT
TAGAGGCAAAGTTAAGAGACTCATCAGATTCTGAGCTGCTGCGGGATATT
TTGCAGAAGCACGAGGCTGTCCACACGGAGCCTTTGGACAAACTGTACGA
GGTGCTCACGGAGACTCTGATGGCCAAGGAGTCCACCCAGGGCCACCGGA
GCTATTTGCTGACGTGCTGTATTGCCCAGAAGCCATCGTGTCGCTGGTCG
GGGTCCTGCAGAGGCTGGCTGCCTGCCGGGAGCACAAGCGGGCTCCTGAG
GTCTACGTGGCCTTTACCGTCCGCAACCCAGAGACGTGCCAGCTGTTCAC
CACCGAGCTAGGCCGGGATGGGATCAGATGGGAAGCGGAAGCTCATCATG
ACCAGAAACTGTTTCCCTATGGAGAGCACTTGGAGATGGCAATGCTGA
#---------------------------------------
#---------------------------------------

#=======================================
#
# Aligned_sequences: 2
# 1: G1-R
# 2: G3-M
# Matrix: /home/BLOSUM62.txt
# GapOpen_penalty: -11.0
# GapExtend_penalty: -1.0
# FSopen_penalty: -10.0
# FSextend_penalty: -1.0
# Execution_time: 97.0346670151
#
# Length:         517
# Identity NT:    286/517 55.3%
# Identity AA:    492/1034 47.6%
# Gapopen:        10/517 1.9%
# Gaps:           122/517 23.6%
# FSopen:         6/517 1.2%
# FrameShift:     310/517 60.0%
# Score: 0
#
#
#=======================================

>G1-R
ATGGCGCCTGAGGACCACGAGGGGGCCACGTCTCTGCTGCAGAGTTTCGA
GCGCCGCTTCCTGGCGGCTCGCGCGCTGCCCTCTTTTCCCTGGCAGAGCC
TAGAAGAAAAACTAAGG--GAGCCCTCAGGTTCTGAGCTGTTGCTGGCTA
TTTTGCAGAAGCATGAGGCCGTACCCATGGAGCCTTTGGATGCAC-----
-TGTATGAGGCGCTGGCAGAAGTTCTGATGGCCAGAGAGTCCACCCAGTG
CCACCGGAGCTATTTGCTGATGTACTGTACTGCGGGGAAGTGACACTGTC
ACTGGTCAGGGTCCTGAGGATGCTCACTGACTGCCAGAGGAAGAAGGCTC
CTGACGTCTATGTGGCCTATACGATCCGCAGCCAGGACACGGGCAAGCTG
TTCATCACAGAGCTGGACCGCGCTGGGATACACTGGGAAGAGGTGGCCCC
TCACACTGGCAAACTGTTCCCTTATGAAGAGCATTCGGCCATCGTAATCC
TG--A------------

>G3-M
ATGCCCGCTGCTTTCTCTCAAAGCTCATCAAAAAGCCTTCAG------GA
AACTCAGTTACACTCTCTGAGAGCACTGCCATCGTGTCCC----------
-----------------ATGGCACCACAGGCT------------------
------------------------------------TGGTTACATGGGAC
GCTGCTCTCTACCTGGCAG-------AATGGGCCA---TTGAGAACCCAG
CAGCCTTCACTG---ACAGATGTACTGTACTGCTGGGAGATGACACTGTC
ACTGGTCAGGGTCCTGAAGATGCTCGAGGACTGCCAGAGGAAGAGCGCTC
CTGATGTCTATGTAGCCTATACTATCCGCAGCCAGGACACAGGCAAGCTG
TTCATCGAAGAGCTAGACCGTGCTGGAATCTACTGGGAAGAGGTGCCCCC
TCACACTGGCAAACTGTTCCCTTACGAAGAGCATTCAGCCATCGTAATCC
TGAAGCTGGTGCTGACC
#---------------------------------------
#---------------------------------------

#=======================================
#
# Aligned_sequences: 2
# 1: G1-H3
# 2: G3-M
# Matrix: /home/BLOSUM62.txt
# GapOpen_penalty: -11.0
# GapExtend_penalty: -1.0
# FSopen_penalty: -10.0
# FSextend_penalty: -1.0
# Execution_time: 97.1117889881
#
# Length:         513
# Identity NT:    220/513 42.9%
# Identity AA:    282/1026 27.5%
# Gapopen:        7/513 1.4%
# Gaps:           111/513 21.6%
# FSopen:         3/513 0.6%
# FrameShift:     275/513 53.6%
# Score: 0
#
#
#=======================================

>G1-H3
ATGGCGCCCGAGGAGAACGCGGGGACCGAACTCTTGCTGCAGGGTTTTGA
GCGCCGCTTCCTGGCGGTGCGCACACTGCGCTCCTTCCCCTGGCAGAGCT
TAGAGGCAAAGTTAAGAGACTCATCAGATTCTGAGCTGCTGCGGGATATT
TTGCAGAAGCACGAGGCTGTCCACACGGAGCCTTTGGACAAACTGTACGA
GGTGCTCGCGGAGACT-CTGATGGCCAAGGAGTCCACCCAGGGCCACCGG
AGCTATTTGCTGACGTGCTGTATTGCCCAGAAGCCATCGTGTCGCTGGTC
GGGGTCCTGCAGAGGCTGGCTGCCTGCCGGGAGCACAAGCGGGCTCCTGA
GGTCTACGTGGCCTTTACCGTCCGCAACCCAGAGACATGCCAGCTGTTCA
CCACCGAGCTAGGCCGGGATGGGATCAGATGGGAAGCGGAAGCTCATCAT
GACCAGAAACTGTTTCCCTATGGAGAGCACTTGGAGATGGCAATGCTG--
A------------

>G3-M
ATGCCCGCTGCTTTCTCTCAAAGCTCATCAAAAAGCCTTCAG------GA
AACTCAGTTACACTCTCTGAGAGCACTGCCATCGTGTCCCATGGCA----
--------------------------------------------------
------------------------------CCACAGGCTTGGTTACATGG
GACGCTGCTCTCTACCTGGCAGAATGGGCCATTGAGAACCCAGCAGCCTT
CACTG---ACAGATGTACTGTACTGCTGGGAGATGACACTGTCACTGGTC
AGGGTCCTGAAGATGCTCGAGGACTGC---CAGAGGAAGAGCGCTCCTGA
TGTCTATGTAGCCTATACTATCCGCAGCCAGGACACAGGCAAGCTGTTCA
TCGAAGAGCTAGACCGTGCTGGAATCTACTGGGAAGAGGTGCCCCCTCAC
ACTGGCAAACTGTTCCCTTACGAAGAGCATTCAGCCATCGTAATCCTGAA
GCTGGTGCTGACC
#---------------------------------------
#---------------------------------------

#=======================================
#
# Aligned_sequences: 2
# 1: G1-H3
# 2: G1-R
# Matrix: /home/BLOSUM62.txt
# GapOpen_penalty: -11.0
# GapExtend_penalty: -1.0
# FSopen_penalty: -10.0
# FSextend_penalty: -1.0
# Execution_time: 97.1941258907
#
# Length:         498
# Identity NT:    374/498 75.1%
# Identity AA:    564/996 56.6%
# Gapopen:        1/498 0.2%
# Gaps:           3/498 0.6%
# FSopen:         0/498 0.0%
# FrameShift:     0/498 0.0%
# Score: 0
#
#
#=======================================

>G1-H3
ATGGCGCCCGAGGAGAACGCGGGGACCGAACTCTTGCTGCAGGGTTTTGA
GCGCCGCTTCCTGGCGGTGCGCACACTGCGCTCCTTCCCCTGGCAGAGCT
TAGAGGCAAAGTTAAGAGACTCATCAGATTCTGAGCTGCTGCGGGATATT
TTGCAGAAGCACGAGGCTGTCCACACGGAGCCTTTGGACAAACTGTACGA
GGTGCTCGCGGAGACTCTGATGGCCAAGGAGTCCACCCAGGGCCACCGGA
GCTATTTGCTGACGTGCTGTATTGCCCAGAAGCCATCGTGTCGCTGGTCG
GGGTCCTGCAGAGGCTGGCTGCCTGCCGGGAGCACAAGCGGGCTCCTGAG
GTCTACGTGGCCTTTACCGTCCGCAACCCAGAGACATGCCAGCTGTTCAC
CACCGAGCTAGGCCGGGATGGGATCAGATGGGAAGCGGAAGCTCATCATG
ACCAGAAACTGTTTCCCTATGGAGAGCACTTGGAGATGGCAATGCTGA

>G1-R
ATGGCGCCTGAGGACCACGAGGGGGCCACGTCTCTGCTGCAGAGTTTCGA
GCGCCGCTTCCTGGCGGCTCGCGCGCTGCCCTCTTTTCCCTGGCAGAGCC
TAGAAGAAAAACTAAGGGAGCCCTCAGGTTCTGAGCTGTTGCTGGCTATT
TTGCAGAAGCATGAGGCCGTACCCATGGAGCCTTTGGATGCACTGTATGA
GGCGCTGGCAGAAGTTCTGATGGCCAGAGAGTCCACCCAGTGCCACCGGA
GCTATTTGCTGATGTACTGTACTGCGGGGAAGTGACACTGTCACTGGTCA
GGGTCCTGAGGATGCTCACTGACTGC---CAGAGGAAGAAGGCTCCTGAC
GTCTATGTGGCCTATACGATCCGCAGCCAGGACACGGGCAAGCTGTTCAT
CACAGAGCTGGACCGCGCTGGGATACACTGGGAAGAGGTGGCCCCTCACA
CTGGCAAACTGTTCCCTTATGAAGAGCATTCGGCCATCGTAATCCTGA
#---------------------------------------
#---------------------------------------

#=======================================
#
# Aligned_sequences: 2
# 1: G1-Co
# 2: G1-R
# Matrix: /home/BLOSUM62.txt
# GapOpen_penalty: -11.0
# GapExtend_penalty: -1.0
# FSopen_penalty: -10.0
# FSextend_penalty: -1.0
# Execution_time: 97.1439311504
#
# Length:         498
# Identity NT:    376/498 75.5%
# Identity AA:    582/996 58.4%
# Gapopen:        1/498 0.2%
# Gaps:           3/498 0.6%
# FSopen:         0/498 0.0%
# FrameShift:     0/498 0.0%
# Score: 0
#
#
#=======================================

>G1-Co
ATGGCGCCTGAGGACCACGAGGGGGCCACGTCTCTGCTGCAGAGTTTCGA
GCGCCGCTTCCTGGCGGCTCGCGCGCTGCCCTCTTTTCCCTGGCAGAGCC
TAGAAGAAAAACTAAGGGAGCCCTCAGGTTCTGAGCTGTTGCTGGCTATT
TTGCAGAAGCATGAGGCCGTACCCATGGAGCCTTTGGATGCACTGTATGA
GGCGCTGGCAGAAGTTCTGATGGCCAGAGAGTCCACCCAGTGCCACCGGA
GCTATTTGCTGATGTACTGTACTGCGGGGAAGTGACACTGTCACTGGTCA
GGGTCCTGAGGATGCTCACTGACTGCCAGAGG---AAGAAGGCTCCTGAC
GTCTATGTGGCCTATACGATCCGCAGCCAGGACACGGGCAAGCTGTTCAT
CACAGAGCTGGACCGCGCTGGGATACACTGGGAAGAGGTGGCCCCTCACA
CTGGCAAACTGTTCCCTTATGAAGAGCATTCGGCCATCGTAATCCTGA

>G1-R
ATGGCGCAGGAGGAGAGAGCGGATGCCGCGCGCCTGCTGCGGGGTTTCGA
GCGCCGCTTCTTGGCGGCGCGCGCCCTGCGCTCCTTTCCCTGGCAGAGCC
TAGAAGAGAAACTAAGGGACTCGTCAGGCTCCGAGCTGCTGCTGGATATT
TTGCAGAAGCACGAGGCTGTCCACACGGAGCCGTTGGACGAGCTGTACCA
GGCGCTGGCCGAGGTCCTGACGGCCGAGGACCCCACCCACTGCCACCGGA
GCTATCTGCTGACGTGCTGTATTGTCCTGAAACGGTCCTCTCCCTGGTTG
GGGTCCTGCGGAAGCTCTCCACCTGCCGGAAGGACCAGCGGGCTCCTGAT
GCCTACATTGCCTTCACCATCCGCAACCCGGAGACGTGCCAGCTGTTCAC
CACGGAGCTGGGCCAGGCTGGGATCCCGTGGGAAGAGGTGCCTTGTCATG
ACCAGAAACTGTTTCCCTACGAAGAGCACTCGGAGATGGCGATTCTGA
#---------------------------------------
#---------------------------------------

#=======================================
#
# Aligned_sequences: 2
# 1: G1-Ch
# 2: G2-Co
# Matrix: /home/BLOSUM62.txt
# GapOpen_penalty: -11.0
# GapExtend_penalty: -1.0
# FSopen_penalty: -10.0
# FSextend_penalty: -1.0
# Execution_time: 97.4869549274
#
# Length:         519
# Identity NT:    248/519 47.8%
# Identity AA:    378/1038 36.4%
# Gapopen:        11/519 2.1%
# Gaps:           75/519 14.5%
# FSopen:         7/519 1.3%
# FrameShift:     206/519 39.7%
# Score: 0
#
#
#=======================================

>G1-Ch
ATGGCGCCCGAGGAGAACGCGGGGAGCGAACTCTTGCTGCAGAGTTTCAA
GCGCCGCTTCCTGGCGGCGCGCGCCCTGCGCTCCTTCCCCTGGCAGAGCT
TAGAAGCAAAGTTAAGTGACCCATCAGATTCTGAGCTTCTGTGGGATATT
TTGCAGAAG---------CACGAGGCTGTCCACACAGAGCCTTTGGACGA
GCTGTACAAGGCGTTGGCGGAGACCCTGATGGCCAAGGAGTCCACCCAGG
GCCACCGGAGCTATTTGCTGATGTGCTGTATTGCCCAGAAGCCATCGTGT
CGCTGGTCGGGGTCCTGCAGAGGCTGGCTGCCTGCCGGGAGCACCAGCGG
GCTCCTCAAGTCTACATGGCCCTTA---CCGTCCGCAACCCAGAGACGTG
CCAGCTGTTCACCACCGAGCTATGCTGGACTGGGATCAGATGGGAAGCGG
AAGCTCATCATGACCAGAAACTGTTTCCCTACA---------GAGAGCAC
TTGGAGATGGCAATGCTGA

>G2-Co
ATGGCGCAGGAGGAGAGAGCGGATGCCGCGCGCCTGCTGCGGGGTTTCGA
GCGCCGCTTCTTGGCGGCGCGCGCCCTGCGCTCCTTTCCCTGGCAGAGCC
TAGAAGAGAAACTAAGGGACTCGTCAGGCTCCGAGCTGCTGCTGGATATT
TTGCAGAAGACCGTGAAGCACCCTCTGTGCGTGAAGCACCCACCATCAGT
GAAGTATTCCCGG--AGCTTTCTCTCTGAGCTCATCAGAAAGCCTTCAGG
TGACTCGGTCA------------------------------CCCTCTGCG
AGAGCACGGCCATCGTGT--CTCATGG-GACCACAGGCCTGGTCACGTGG
AACGCCGCGCTCTACCTGGCCGAGTGGGCCGTGGAGAACCCAGCGGTCTT
CG--CTCACAGTCTAAGCGGTATACCCCCGCGGGCCCAGCTGGCGGGCGG
GAG------------GGGCCCTGT--CCCCACAGGAAGGAAACCAGAAGT
CTGGGGC---AGAGTCAGG
#---------------------------------------
#---------------------------------------

#=======================================
#
# Aligned_sequences: 2
# 1: G1-R
# 2: G3-Co
# Matrix: /home/BLOSUM62.txt
# GapOpen_penalty: -11.0
# GapExtend_penalty: -1.0
# FSopen_penalty: -10.0
# FSextend_penalty: -1.0
# Execution_time: 97.3538219929
#
# Length:         522
# Identity NT:    235/522 45.0%
# Identity AA:    357/1044 34.2%
# Gapopen:        13/522 2.5%
# Gaps:           129/522 24.7%
# FSopen:         5/522 1.0%
# FrameShift:     302/522 57.9%
# Score: 0
#
#
#=======================================

>G1-R
ATGGCGCCTGAGGACCACGAGGGGGCCACGTCTCTGCTGCAGAGTTTCGA
GCGCCGCTTCCTGGCGGCTCGCGCGCTGCCCTCTTTTCCCTGGCAGAGCC
TAGAAGAAAAACTAAGGGAGCCCTCAGGTTCT--G------AGCTGTTGC
TGGCTATTTTGCAGAAGCATGAGGCCGTACCCATGGAGCCTTTGGATGCA
CTGTATGAGGCGCTGGCAGAAGTTCTGATGGCCAGAGAGTCCA-CCCAGT
GCCACCGGAGCTATTTG-CTGATGTACTGTACTGCGGGGAAGTGACACTG
TCACTGGTCAGGGTCCTGAGGATGCTCACTGACTGCCAGAGG---AAGAA
GGCTCCTGACGTCTATGTGGCCTATACGATCCGCAGCCAGGACACGGGCA
AGCTGTTCATCACAGAGCTGGACCGCGCTGGGATACACTGGGAAGAGGTG
GCCCCTCACACTGGCAAACTGTTCCCTTATGAAGAGCATTCGGCCATCGT
AATCCTG--A------------

>G3-Co
ATT---CCC------------GGAGCTTTCTCTCTGAGCTCATCA-----
-------------------------------------------GAAAGCC
TTCAGGTGACT---CGGTCACCCTCTGCGAGAGCACGGCCATCGTGTCTC
------------------ATGGGACCACAGGCCTGGTCA-----------
-------CGTGGAACGCCGCGCTCTACCTGGCCGAGTGGGCCGTGGAGAA
CCCAGCGGTCTTCGCTCACAGACGTGCTGTATTGTCCTGAAACGGTCCTC
TCCCTGGTTGGGGTCCTGCGGAAGCTCTCCACCTGCCGGAAGGACCAGCG
GGCTCCTGATGCCTACATTGCCTTCACCATCCGCAACCCGGAGACGTGCC
AGCTGTTCACCACGGAGCTGGGCCAGGCTGGGATCCCGTGGGAAGAGGTG
CCTTGTCATGACCAGAAACTGTTTCCCTACGAAGAGCACTCGGAGATGGC
GATTCTGAAACTAACGCTGTAG
#---------------------------------------
#---------------------------------------

#=======================================
#
# Aligned_sequences: 2
# 1: G1-Ch
# 2: G1-Co
# Matrix: /home/BLOSUM62.txt
# GapOpen_penalty: -11.0
# GapExtend_penalty: -1.0
# FSopen_penalty: -10.0
# FSextend_penalty: -1.0
# Execution_time: 97.7914760113
#
# Length:         498
# Identity NT:    407/498 81.7%
# Identity AA:    702/996 70.5%
# Gapopen:        0/498 0.0%
# Gaps:           0/498 0.0%
# FSopen:         0/498 0.0%
# FrameShift:     0/498 0.0%
# Score: 0
#
#
#=======================================

>G1-Ch
ATGGCGCCCGAGGAGAACGCGGGGAGCGAACTCTTGCTGCAGAGTTTCAA
GCGCCGCTTCCTGGCGGCGCGCGCCCTGCGCTCCTTCCCCTGGCAGAGCT
TAGAAGCAAAGTTAAGTGACCCATCAGATTCTGAGCTTCTGTGGGATATT
TTGCAGAAGCACGAGGCTGTCCACACAGAGCCTTTGGACGAGCTGTACAA
GGCGTTGGCGGAGACCCTGATGGCCAAGGAGTCCACCCAGGGCCACCGGA
GCTATTTGCTGATGTGCTGTATTGCCCAGAAGCCATCGTGTCGCTGGTCG
GGGTCCTGCAGAGGCTGGCTGCCTGCCGGGAGCACCAGCGGGCTCCTCAA
GTCTACATGGCCCTTACCGTCCGCAACCCAGAGACGTGCCAGCTGTTCAC
CACCGAGCTATGCTGGACTGGGATCAGATGGGAAGCGGAAGCTCATCATG
ACCAGAAACTGTTTCCCTACAGAGAGCACTTGGAGATGGCAATGCTGA

>G1-Co
ATGGCGCAGGAGGAGAGAGCGGATGCCGCGCGCCTGCTGCGGGGTTTCGA
GCGCCGCTTCTTGGCGGCGCGCGCCCTGCGCTCCTTTCCCTGGCAGAGCC
TAGAAGAGAAACTAAGGGACTCGTCAGGCTCCGAGCTGCTGCTGGATATT
TTGCAGAAGCACGAGGCTGTCCACACGGAGCCGTTGGACGAGCTGTACCA
GGCGCTGGCCGAGGTCCTGACGGCCGAGGACCCCACCCACTGCCACCGGA
GCTATCTGCTGACGTGCTGTATTGTCCTGAAACGGTCCTCTCCCTGGTTG
GGGTCCTGCGGAAGCTCTCCACCTGCCGGAAGGACCAGCGGGCTCCTGAT
GCCTACATTGCCTTCACCATCCGCAACCCGGAGACGTGCCAGCTGTTCAC
CACGGAGCTGGGCCAGGCTGGGATCCCGTGGGAAGAGGTGCCTTGTCATG
ACCAGAAACTGTTTCCCTACGAAGAGCACTCGGAGATGGCGATTCTGA
#---------------------------------------
#---------------------------------------

#=======================================
#
# Aligned_sequences: 2
# 1: G1-Co
# 2: G2-M
# Matrix: /home/BLOSUM62.txt
# GapOpen_penalty: -11.0
# GapExtend_penalty: -1.0
# FSopen_penalty: -10.0
# FSextend_penalty: -1.0
# Execution_time: 97.6369760036
#
# Length:         519
# Identity NT:    253/519 48.7%
# Identity AA:    360/1038 34.7%
# Gapopen:        18/519 3.5%
# Gaps:           78/519 15.0%
# FSopen:         13/519 2.5%
# FrameShift:     246/519 47.4%
# Score: 0
#
#
#=======================================

>G1-Co
ATGGCGCAGGAGGAGAGAGCGGATGCCGCGCGCCTGCTGCGGGGTTTCGA
GCGCCGCTTCTTGGCGGCGCGCGCCCTGCGCTCCTTTCCCTGGCAGAGCC
TAGAAGAGAAACTAAGGGACTCGTCAGGCTCCGAGCTGCTGCTGGATATT
TTGCAGAAG---------CACGAG-GCTGT---CCACACGGAGCCGTTGG
ACGAGCTGTACCAGGCGCT--GGCCGAGGTCCTGACGGCCGAG---GACC
CCACCCACTGCCACCGGAGCTATCTGCTGACGTGCTGTATTGTCCTGAAA
CGGTCCTCTCCCTGGTTGGGGTCCTGCGGAAGCTCTCCACCTGCCGGAAG
GACCAGCGGGCTCCTGATGCCTACATTGCCTTCACCATCCGCA-ACCCGG
AGACGTGCCAGCTGTTCACCACGGAGCTGGGCCAGGCTGGGATCCCGTGG
GAAGAGGTGCCTTGTCATGACCAGAAACTGTTTCCCTACGAAGAGCACTC
GGAGATGGCGATTCTG--A

>G2-M
ATGGCGCCTGAGGACCACGAGGGGGCCACGTCTCTGCTGCAGAGTTTCGA
GCGCCGCTTCCTGGCGGCTCGCGCGCTGCCCTCCTTTCCCTGGCAGAGCC
TAGAAGAAAAACTAAAGGACCCCTCGGGTTCTGAGCTGTTGCTGGCTATT
CTGCAGAAGACTGTGAAGCACCCTGTGTGTGTGCAGCACGGACCTTCTGT
GAAG--TATGCCCGCTGCTTTCTCTCAAAGCTCATCAAAAAGCCTTCAGG
AAACTCAGTTACACTCTCTGAGAGCACTGCCATCGTGTCCCATGGCACCA
CAGGCT--TGGTTACATGGGACGCTGC---TCTCTACCT------GGCAG
A---------------ATG--GGCCATTGAGAACCCAGCAGCCTTCACTG
ACAGATGT---------ACTGTACTGCTGGGAGATGACACTGTC-ACTGG
--TCAGGGTCCT---GAAGATGCTCGAGGACTGCCAGAGGAAGAGCGCTC
CTGA------------TGT
#---------------------------------------
#---------------------------------------

#=======================================
#
# Aligned_sequences: 2
# 1: C1-002
# 2: G2-Co
# Matrix: /home/BLOSUM62.txt
# GapOpen_penalty: -11.0
# GapExtend_penalty: -1.0
# FSopen_penalty: -10.0
# FSextend_penalty: -1.0
# Execution_time: 98.1515090466
#
# Length:         522
# Identity NT:    259/522 49.6%
# Identity AA:    387/1044 37.1%
# Gapopen:        14/522 2.7%
# Gaps:           81/522 15.5%
# FSopen:         9/522 1.7%
# FrameShift:     243/522 46.6%
# Score: 0
#
#
#=======================================

>C1-002
ATGGCGCCCGAGGAGAACGCGGGGAGCGAACTCTTGCTGCAGAGTTTCAA
GCGCCGCTTCCTGGCAGCGCGCGCCCTGCGCTCCTTCCGCTGGCAGAGCT
TAGAAGCAAAGTTAAGAGACTCATCAGATTCTGAGCTGCTGCGGGATATT
TTGCAGAAG---------CACGAGGCTGTCCACACAGAGCCT---TTGGA
TGAGCTGTACGAGGTGCTGGTGGAGACCCTGATGGCCAAGGAGTCCACCC
AGGGCCACCGGAGCTATTTGCTGACGTGCTGTATTGCCCAGAAGCCATCG
TGTCGCTGGTCGGGGTCCTGCGGAGGCTGGCTGCCTGCCGGGAGCACCAG
CGGGCTCCTCAATTCTACATGGCCCTTA---CCGTCTGCAACCCAGAGAT
GTGCCAGCTGTTCACCACCGAGCTATGCTGGACTGGGATCAGATGGGAAG
CGGAAGCTCATCATGACCAGAAACTGTTTCCCTACA---------GAGAG
CACTTGGAGATGGCAAAGCTGA

>G2-Co
ATGGCGCAGGAGGAGAGAGCGGATGCCGCGCGCCTGCTGCGGGGTTTCGA
GCGCCGCTTCTTGGCGGCGCGCGCCCTGCGCTCCTTTCCCTGGCAGAGCC
TAGAAGAGAAACTAAGGGACTCGTCAGGCTCCGAGCTGCTGCTGGATATT
TTGCAGAAGACCGTGAAGCAC-CCTCTGTGCGTGAAGCACCCACCATCAG
TGAAGTATTCCCGGAGCTT-TC---TCTCTGAGCTCATCAGAAAGCCTTC
AGGTGACTCGGTCA------------------------------CCCTCT
GCGAGAGCACGGCCATCGTGT--CTCATGG-GACCACAGGCCTGGTCACG
TGGAACGCCGCGCTCTACCTGGCCGAGTGGGCCGTGGAGAACCCAGCGGT
CTTCG--CTCACAGTCTAAGCGGTATACCCCCGCGGGCCCAGCTGGCGGG
CGGGAG------------GGGCCCTGT--CCCCACAGGAAGGAAACCAGA
AGTCTGGGGC---AGAGTCAGG
#---------------------------------------
#---------------------------------------

#=======================================
#
# Aligned_sequences: 2
# 1: G1-H3
# 2: G2-M
# Matrix: /home/BLOSUM62.txt
# GapOpen_penalty: -11.0
# GapExtend_penalty: -1.0
# FSopen_penalty: -10.0
# FSextend_penalty: -1.0
# Execution_time: 98.0643239021
#
# Length:         522
# Identity NT:    247/522 47.3%
# Identity AA:    384/1044 36.8%
# Gapopen:        17/522 3.3%
# Gaps:           84/522 16.1%
# FSopen:         9/522 1.7%
# FrameShift:     146/522 28.0%
# Score: 0
#
#
#=======================================

>G1-H3
ATGGCGCCCGAGGAGAACGCGGGGACCGAACTCTTGCTGCAGGGTTTTGA
GCGCCGCTTCCTGGCGGTGCGCACACTGCGCTCCTTCCCCTGGCAGAGCT
TAGAGGCAAAGTTAAGAGACTCATCAGATTCTGAGCTGCTGCGGGATATT
TTGCAGAAG---------CACGAGGCT---GTCCACACGGAGCCTTTGGA
CAAACTGTACGAGGTGCTCGCGGAGACTCTGATGGCCAAGGAGTCCACCC
AGGGCCACCGGAGCTATTTGCTGACGTGCTGTATTGCCCAGAAGCCATCG
TGTCGCTGGTCGGGGTCCTGCAGAGGCTGGCTGCCTGCCGGGAGCACAAG
CGGGCTCCTGAGGTCTACGTGG---------CCTTTA-CCGTCCGCAACC
CAGAGACATGCCAGCTGTTCACCACCGAGCTAGGCCGGGATGGGATCAGA
TGGGAAGCGGAAGCTCATCATGAC--CAGAAACTGTTTCCCTATGGAGAG
CACTTGGAGATGGCAATGCTGA

>G2-M
ATGGCGCCTGAGGACCACGAGGGGGCCACGTCTCTGCTGCAGAGTTTCGA
GCGCCGCTTCCTGGCGGCTCGCGCGCTGCCCTCCTTTCCCTGGCAGAGCC
TAGAAGAAAAACTAAAGGACCCCTCGGGTTCTGAGCTGTTGCTGGCTATT
CTGCAGAAGACTGTGAAGCACCCTGTGTGTGTGCAGCACGGACCTTCTGT
GAAGTATGCCCGCTGCTTTCTCTCAAAGCTCATCAAAAAGCCTTCA----
--GGAAAC-TCAGTTACACTCTC-TGAGAGCACTG---------CCATCG
TGTCCCATGGCACCA------CAGGCTTGGTTA---------------CA
TGGGACGCTGCTCTCTACCTGGCAGAATGGGCCATTGAGAACCCAGCAGC
CTTCACTG--ACAGATGTACTGTACT--GCTGGGAGATGACACTGTCACT
------GGTCAGGGTCCTGAAGATGCTCGAGGA---CTGCCAGAGGAAGA
G------CGCTCCTGATGT---
#---------------------------------------
#---------------------------------------

#=======================================
#
# Aligned_sequences: 2
# 1: C1-002
# 2: G1-M
# Matrix: /home/BLOSUM62.txt
# GapOpen_penalty: -11.0
# GapExtend_penalty: -1.0
# FSopen_penalty: -10.0
# FSextend_penalty: -1.0
# Execution_time: 98.4451391697
#
# Length:         499
# Identity NT:    355/499 71.1%
# Identity AA:    555/998 55.6%
# Gapopen:        3/499 0.6%
# Gaps:           5/499 1.0%
# FSopen:         1/499 0.2%
# FrameShift:     5/499 1.0%
# Score: 0
#
#
#=======================================

>C1-002
ATGGCGCCCGAGGAGAACGCGGGGAGCGAACTCTTGCTGCAGAGTTTCAA
GCGCCGCTTCCTGGCAGCGCGCGCCCTGCGCTCCTTCCGCTGGCAGAGCT
TAGAAGCAAAGTTAAGAGACTCATCAGATTCTGAGCTGCTGCGGGATATT
TTGCAGAAGCACGAGGCTGTCCACACAGAGCCTTTGGATGAGCTGTACGA
GGTGCTGGTGGAGACCCTGATG-GCCAAGGAGTCCACCCAGGGCCACCGG
AGCTATTTGCTGACGTGCTGTATTGCCCAGAAGCCATCGTGTCGCTGGTC
GGGGTCCTGCGGAGGCTGGCTGCCTGCCGGGAGCACCAGCGGGCTCCTCA
ATTCTACATGGCCCTTACCGTCTGCAACCCAGAGATGTGCCAGCTGTTCA
CCACCGAGCTATGCTGGACTGGGATCAGATGGGAAGCGGAAGCTCATCAT
GACCAGAAACTGTTTCCCTACAGAGAGCACTTGGAGATGGCAAAGCTGA

>G1-M
ATGGCGCCTGAGGACCACGAGGGGGCCACGTCTCTGCTGCAGAGTTTCGA
GCGCCGCTTCCTGGCGGCTCGCGCGCTGCCCTCCTTTCCCTGGCAGAGCC
TAGAAGAAAAACTAAAGGACCCCTCGGGTTCTGAGCTGTTGCTGGCTATT
CTGCAGAGGCATGAGGCTGTACCCACGGAGCCTTTGGATGCACTGTATGA
GGCGTTGGCAGAGGTTCTGATGACCCAA-GAGTCCACCCAGTGCCACCGG
AGCTATTTGCTGATGTACTGTACTGCTGGGAGATGACACTGTCACTGGTC
AGGGTCCTGAAGATGCTCGAGGACTGC---CAGAGGAAGAGCGCTCCTGA
TGTCTATGTAGCCTATACTATCCGCAGCCAGGACACAGGCAAGCTGTTCA
TCGAAGAGCTGGACCGTGCTGGAATCTACTGGGAAGAGGTGCCCCCTCAC
ACTGGCAAACTGTTCCCTTACGAAGAGCATTCAGCCATCGTAATCCTGA
#---------------------------------------
#---------------------------------------

#=======================================
#
# Aligned_sequences: 2
# 1: G1-H3
# 2: G3-H2
# Matrix: /home/BLOSUM62.txt
# GapOpen_penalty: -11.0
# GapExtend_penalty: -1.0
# FSopen_penalty: -10.0
# FSextend_penalty: -1.0
# Execution_time: 98.3394451141
#
# Length:         522
# Identity NT:    304/522 58.2%
# Identity AA:    549/1044 52.6%
# Gapopen:        15/522 2.9%
# Gaps:           126/522 24.1%
# FSopen:         7/522 1.3%
# FrameShift:     328/522 62.8%
# Score: 0
#
#
#=======================================

>G1-H3
ATGGCGCCCGAGGAGAACGCGGGGACCGAACTCTTGCTGCAGGGTTTTGA
GCGCCGCTTCCTGGCGGTGCGCACACTGCGCTCCTTCCCCTGGCAGAGCT
TAGAGGCAAAGTTAAGAGACTCATCAGATTCTGAGCTGCTGCGGGATATT
TTGCAGAAGCACGAGGCTGTC-CA---CACGGAGCCTTTGGACAAACTGT
ACGAGGTGCTCGCGGAGACTCTGATGGCCAAGGAGTCCAC------CCAG
GGCCACCGGAGCTATTTGCTGACGTGCTGTATTGCCCAGAAGCCATCGTG
TCGCTGGTCGGGGTCCTGCAGAGGCTGGCTGCCTGCCGGGAGCACAAGCG
GGCTCCTGAGGTCTACGTGGCCTTTACCGTCCGCAACCCAGAGACATGCC
AGCTGTTCACCACCGAGCTAGGCCGGGATGGGATCAGATGGGAAGCGGAA
GCTCATCATGACCAGAAACTGTTTCCCTATGGAGAGCACTTGGAGATGGC
AATGCTG--A------------

>G3-H2
ATG---CCT---------------------------------GGT-----
-------------------------------GCTTTCTCTCAGAACTCAT
CAAAAAGT--CCTCAGGAGGCTCAGTCACACT------------------
CTCCAAGAGCAC--AGCCATCATCTCCCACGGTACCACAGGCCTGGTCAC
A-TGGGATGCCGCCCTCTACCTTGCAGAATGGGC---CATCGAGAACCCG
GC-AGCCTTCATTA---ACAGACGTGCTGTATTGCCCAGAAGCCATCGTG
TCGCTGGTCGGGGTCCTGCAGAGGCTGGCTGCCTGCCGGGAGCACAAGCG
GGCTCCTGAGGTCTACGTGGCCTTTACCGTCCGCAACCCAGAGACGTGCC
AGCTGTTCACCACCGAGCTAGGCCGGGATGGGATCAGATGGGAAGCGGAA
GCTCATCATGACCAGAAACTGTTTCCCTATGGAGAGCACTTGGAGATGGC
AATGCTGAACCTCACACTGTAG
#---------------------------------------
#---------------------------------------

#=======================================
#
# Aligned_sequences: 2
# 1: C1-002
# 2: G1-Co
# Matrix: /home/BLOSUM62.txt
# GapOpen_penalty: -11.0
# GapExtend_penalty: -1.0
# FSopen_penalty: -10.0
# FSextend_penalty: -1.0
# Execution_time: 98.7210659981
#
# Length:         498
# Identity NT:    404/498 81.1%
# Identity AA:    702/996 70.5%
# Gapopen:        0/498 0.0%
# Gaps:           0/498 0.0%
# FSopen:         0/498 0.0%
# FrameShift:     0/498 0.0%
# Score: 0
#
#
#=======================================

>C1-002
ATGGCGCCCGAGGAGAACGCGGGGAGCGAACTCTTGCTGCAGAGTTTCAA
GCGCCGCTTCCTGGCAGCGCGCGCCCTGCGCTCCTTCCGCTGGCAGAGCT
TAGAAGCAAAGTTAAGAGACTCATCAGATTCTGAGCTGCTGCGGGATATT
TTGCAGAAGCACGAGGCTGTCCACACAGAGCCTTTGGATGAGCTGTACGA
GGTGCTGGTGGAGACCCTGATGGCCAAGGAGTCCACCCAGGGCCACCGGA
GCTATTTGCTGACGTGCTGTATTGCCCAGAAGCCATCGTGTCGCTGGTCG
GGGTCCTGCGGAGGCTGGCTGCCTGCCGGGAGCACCAGCGGGCTCCTCAA
TTCTACATGGCCCTTACCGTCTGCAACCCAGAGATGTGCCAGCTGTTCAC
CACCGAGCTATGCTGGACTGGGATCAGATGGGAAGCGGAAGCTCATCATG
ACCAGAAACTGTTTCCCTACAGAGAGCACTTGGAGATGGCAAAGCTGA

>G1-Co
ATGGCGCAGGAGGAGAGAGCGGATGCCGCGCGCCTGCTGCGGGGTTTCGA
GCGCCGCTTCTTGGCGGCGCGCGCCCTGCGCTCCTTTCCCTGGCAGAGCC
TAGAAGAGAAACTAAGGGACTCGTCAGGCTCCGAGCTGCTGCTGGATATT
TTGCAGAAGCACGAGGCTGTCCACACGGAGCCGTTGGACGAGCTGTACCA
GGCGCTGGCCGAGGTCCTGACGGCCGAGGACCCCACCCACTGCCACCGGA
GCTATCTGCTGACGTGCTGTATTGTCCTGAAACGGTCCTCTCCCTGGTTG
GGGTCCTGCGGAAGCTCTCCACCTGCCGGAAGGACCAGCGGGCTCCTGAT
GCCTACATTGCCTTCACCATCCGCAACCCGGAGACGTGCCAGCTGTTCAC
CACGGAGCTGGGCCAGGCTGGGATCCCGTGGGAAGAGGTGCCTTGTCATG
ACCAGAAACTGTTTCCCTACGAAGAGCACTCGGAGATGGCGATTCTGA
#---------------------------------------
#---------------------------------------

#=======================================
#
# Aligned_sequences: 2
# 1: G1-Co
# 2: G3-M
# Matrix: /home/BLOSUM62.txt
# GapOpen_penalty: -11.0
# GapExtend_penalty: -1.0
# FSopen_penalty: -10.0
# FSextend_penalty: -1.0
# Execution_time: 98.5177750587
#
# Length:         516
# Identity NT:    229/516 44.4%
# Identity AA:    318/1032 30.8%
# Gapopen:        12/516 2.3%
# Gaps:           117/516 22.7%
# FSopen:         8/516 1.6%
# FrameShift:     313/516 60.7%
# Score: 0
#
#
#=======================================

>G1-Co
ATGGCGCAGGAGGAGAGAGCGGATGCCGCGCGCCTGCTGCGGGGTTTCGA
GCGCCGCTTCTTGGCGGCGCGCGCCCTGCGCTCCTTTCCCTGGCAGAGCC
TAGAAGAGAAACTAAGGGACTCGTCA--GGCTCCGAGCTGCTGCTGGATA
TTTTGCAGAAGCACGAGGCTGTCCACACGGAGCCGTTGGACGAGCTGTAC
CAGGCGCTGG--CCGAGGTCCTGACGGCCGAGGACCCCACCCACTGCCAC
CGGAGCTATCTGCTGACGTGCTGTATTGTCCTGAAACGGTCCTCTCCCTG
GTTGGGGTCCTGCGGAAGCTCTCCACCTGCCGGAAGGACCAGCGGGCTCC
TGATGCCTACATTGCCTTCACCATCCGCAACCCGGAGACGTGCCAGCTGT
TCACCACGGAGCTGGGCCAGGCTGGGATCCCGTGGGAAGAGGTGCCTTGT
CATGACCAGAAACTGTTTCCCTACGAAGAGCACTCGGAGATGGCGATTCT
G--A------------

>G3-M
ATGCCCGCTGCTTTCTCTCAAAGCTCATCAAAAAGCCTTCAG------GA
AACTCAGTTACACTCTCTGAGAGCACTGCCATCGTGTCCC----------
--------------------------ATGGCACCACAGGCT---TGGTTA
------CATGGGACGCTGCTCTCTACC-----------------------
-------TGGCAGAATGGGCCA------------TTGAGAACCCAGCAGC
CTTCACTGACA---GATGTACTGTACTGCTGGGAGATGACACTGTCACTG
GTCAGGGTCCTGAAGATGCTCGAGGACTGCCAGAGG---AAGAGCGCTCC
TGATGTCTATGTAGCCTATACTATCCGCAGCCAGGACACAGGCAAGCTGT
TCATCGAAGAGCTAGACCGTGCTGGAATCTACTGGGAAGAGGTGCCCCCT
CACACTGGCAAACTGTTCCCTTACGAAGAGCATTCAGCCATCGTAATCCT
GAAGCTGGTGCTGACC
#---------------------------------------
#---------------------------------------

#=======================================
#
# Aligned_sequences: 2
# 1: G1-M
# 2: G2-Co
# Matrix: /home/BLOSUM62.txt
# GapOpen_penalty: -11.0
# GapExtend_penalty: -1.0
# FSopen_penalty: -10.0
# FSextend_penalty: -1.0
# Execution_time: 98.8042440414
#
# Length:         534
# Identity NT:    240/534 44.9%
# Identity AA:    345/1068 32.3%
# Gapopen:        19/534 3.6%
# Gaps:           108/534 20.2%
# FSopen:         10/534 1.9%
# FrameShift:     164/534 30.7%
# Score: 0
#
#
#=======================================

>G1-M
ATGGCGCCTGAGGACCACGAGGGGGCCACGTCTCTGCTGCAGAGTTTCGA
GCGCCGCTTCCTGGCGGCTCGCGCGCTGCCCTCCTTTCCCTGGCAGAGCC
TAGAAGAAAAACTAAAGGACCCCTCGGGTTCTGAGCTGTTGCTGGCTATT
CTGCAGAGG---------CATGAGGCTGTACCCACGGAGCCTTTGGATGC
ACTGTATGAGGCGTTGGCAGAGGTTCTGATGACCCAAGAGTCCACCCAGT
GCCACCGGAGCTATTTGCTG--ATGTACTGTACTGCTGGGAGATGACACT
GTCACTGGTCAGGGTCCTGAAGATGCTCGAGGACTGCCA--GAGG-----
-AAGAGCGCTCCTGATGTCTATGTAGCCTATACTATCCGCAGCCAGGAC-
ACAGGCAAGCTGTTCATCGAAGAGCTGGACCGTGCTGGAATCTACTGGGA
AGAGGTGCCCCCTCACACTGGCAAACTGTTCCCTTACGAAGAGCATTCAG
CCATCGTAATCCT-GA------------------

>G2-Co
ATGGCGCAGGAGGAGAGAGCGGATGCCGCGCGCCTGCTGCGGGGTTTCGA
GCGCCGCTTCTTGGCGGCGCGCGCCCTGCGCTCCTTTCCCTGGCAGAGCC
TAGAAGAGAAACTAAGGGACTCGTCAGGCTCCGAGCTGCTGCTGGATATT
TTGCAGAAGACCGTGAAGCACCCTCTGTGCGTGAAGCACCCACCATCAGT
GAAGTATTCCCGG--AGCTTTCTCTCTGAGCTCATCAGAAAGCCTTCAGG
TGACTCGGTCA-CCCTCTGCGAGAGCACGGCCATCGTGTCTCATGGGACC
---ACAGGC-CTGGTCACGTGGAACGCCGCGCTCTACCTGGCCGAGTGGG
CCGTGGAGAACCCAGC---------------GGTCTTCGCTCACAGTCTA
AGCGG---------TATACCCCCGCGGGCCCA-GCTGGCGG-GC---GGG
AGGGGC---CCT---------------GTCCCC---------------AC
AGGAAGGAAACCAGAAGTCTGGGGCAGAGTCAGG
#---------------------------------------
#---------------------------------------

#=======================================
#
# Aligned_sequences: 2
# 1: G1-Ch
# 2: G3-Co
# Matrix: /home/BLOSUM62.txt
# GapOpen_penalty: -11.0
# GapExtend_penalty: -1.0
# FSopen_penalty: -10.0
# FSextend_penalty: -1.0
# Execution_time: 98.8930940628
#
# Length:         519
# Identity NT:    271/519 52.2%
# Identity AA:    414/1038 39.9%
# Gapopen:        15/519 2.9%
# Gaps:           120/519 23.1%
# FSopen:         7/519 1.3%
# FrameShift:     309/519 59.5%
# Score: 0
#
#
#=======================================

>G1-Ch
ATGGCGCCCGAGGAGAACGCGGGGAGCGAACTCTTGCTGCAGAGTTTCAA
GCGCCGCTTCCTGGCGGCGCGCGCCCTGCGCTCCTTCCCCTGGCAGAGCT
TAGAAGCAAAGTTAAGTGACCCATCAGATTCTGAGCTTCTGTGGGATATT
TTGCAGAAGCACGAGGCTGTCCACACAGAG-CCTTTGGACGAGCTGTACA
AGGC---GTTGGC---GGAGACCCTGATGGCCAAGGAGTCCACCCAGGGC
CACCGGAGCTATTTGCTGATGTGCTGTATTGCCCAGAAGCCATCGTGTCG
CTGGTCGGGGTCCTGCAGAGGCTGGCTGCCTGCCGGGAGCACCAGCGGGC
TCCTCAAGTCTACATGGCCCTTACCGTCCGCAACCCAGAGACGTGCCAGC
TGTTCACCACCGAGCTATGCTGGACTGGGATCAGATGGGAAGCGGAAGCT
CATCATGACCAGAAACTGTTTCCCTACAGAGAGCACTTGGAGATGGCAAT
GCTG--A------------

>G3-Co
ATTCCCGGAGCTTTCTCTCTGAGCTCATCAGAAAGCCTTCAG--------
----------------------GTGACTCGGTCA---CCC------TCTG
CGAGAGCACGG---------CCATCGTGT------CTC--ATGGGAC---
---------CACAGGCCTGGTCACGTGGAACGC------CGCGCTCTACC
TGGCCGAGTGGGCCGTGGAGAACCCAGCGGT-CTTCGCTC----------
--------------ACAGACGTGCTGTATTGTCCTGAAACGGTCCTCTCC
CTGGTTGGGGTCCTGCGGAAGCTCTCCACCTGCCGGAAGGACCAGCGGGC
TCCTGATGCCTACATTGCCTTCACCATCCGCAACCCGGAGACGTGCCAGC
TGTTCACCACGGAGCTGGGCCAGGCTGGGATCCCGTGGGAAGAGGTGCCT
TGTCATGACCAGAAACTGTTTCCCTACGAAGAGCACTCGGAGATGGCGAT
TCTGAAACTAACGCTGTAG
#---------------------------------------
#---------------------------------------

#=======================================
#
# Aligned_sequences: 2
# 1: G1-Co
# 2: G2-R
# Matrix: /home/BLOSUM62.txt
# GapOpen_penalty: -11.0
# GapExtend_penalty: -1.0
# FSopen_penalty: -10.0
# FSextend_penalty: -1.0
# Execution_time: 99.1756908894
#
# Length:         510
# Identity NT:    251/510 49.2%
# Identity AA:    369/1020 36.2%
# Gapopen:        11/510 2.2%
# Gaps:           60/510 11.8%
# FSopen:         7/510 1.4%
# FrameShift:     255/510 50.0%
# Score: 0
#
#
#=======================================

>G1-Co
ATGGCGCAGGAGGAGAGAGCGGATGCCGCGCGCCTGCTGCGGGGTTTCGA
GCGCCGCTTCTTGGCGGCGCGCGCCCTGCGCTCCTTTCCCTGGCAGAGCC
TAGAAGAGAAACTAAGGGACTCGTCAGGCTCCGAGCTGCTGCTGGATATT
TTGCAGAAGCACGAGGCTGTCCACACGGAGCCGTTGGACGAGCTGTACCA
GGCGCTGGCCGAGGTC---------CTGACGGCCGAGGACCCCACCCACT
GCCACCGGAGCTATCTGCTGACGTGCTGTATTGTCCTGAAACGGTCCTCT
CCCTGGTTGGGGTCCTGCGGAAGCTCTCCACCTGCCGGAAGGACCAGCGG
GCTCCTGATGCCTACATTGCCTTCA---CCATCCGCAACCCGGAGACGTG
CCAGCTGTTCACCACGGAGCTGGGCCAGGCTGGGATCCCGTGGGAAGAGG
TGCCTTGTCATGACCAGAAACTGTTTCCCTACGAAGAGCACTCGGAGATG
GCGATTCTGA

>G2-R
ATGGCGCCTGAGGACCACGAGGGGGCCACGTCTCTGCTGCAGAGTTTCGA
GCGCCGCTTCCTGGCGGCTCGCGCGCTGCCCTCTTTTCCCTGGCAGAGCC
TAGAAGAAAAACTAAGGGAGCCCTCAGGTTCTGAGCTGTTGCTGGCTATT
TTGCAGAAG---ACTGTGAAGCAC------CCTGTGTGTGTCCAGCAT-G
GGCCCTCTCTGAAGTATTCCCGCTGCTTTCTCTCGAA------------G
CTCATCAAAAAGCCTTCAGGAGACTCAGTCACACTCTC-TGAGAGCACAG
CCA---------TCGTGTCCCATGGCACCACAGGCTTGG---TTACATGG
GACGCTGCTCTCTACCTGGCAGAATGGGCCATCGAGAACCCAGCAGCCTT
CACTGACAGATGTACTGTACTGCGGGGAAGTGACACTGTCACTGGTCAGG
GTCCTGAGGATGCTCACTGACTGCCAGAGGAAGAAGGCTCCT-GACGT--
----------
#---------------------------------------
#---------------------------------------

#=======================================
#
# Aligned_sequences: 2
# 1: C1-002
# 2: G1-Ch
# Matrix: /home/BLOSUM62.txt
# GapOpen_penalty: -11.0
# GapExtend_penalty: -1.0
# FSopen_penalty: -10.0
# FSextend_penalty: -1.0
# Execution_time: 99.4027380943
#
# Length:         498
# Identity NT:    481/498 96.6%
# Identity AA:    924/996 92.8%
# Gapopen:        0/498 0.0%
# Gaps:           0/498 0.0%
# FSopen:         0/498 0.0%
# FrameShift:     0/498 0.0%
# Score: 0
#
#
#=======================================

>C1-002
ATGGCGCCCGAGGAGAACGCGGGGAGCGAACTCTTGCTGCAGAGTTTCAA
GCGCCGCTTCCTGGCAGCGCGCGCCCTGCGCTCCTTCCGCTGGCAGAGCT
TAGAAGCAAAGTTAAGAGACTCATCAGATTCTGAGCTGCTGCGGGATATT
TTGCAGAAGCACGAGGCTGTCCACACAGAGCCTTTGGATGAGCTGTACGA
GGTGCTGGTGGAGACCCTGATGGCCAAGGAGTCCACCCAGGGCCACCGGA
GCTATTTGCTGACGTGCTGTATTGCCCAGAAGCCATCGTGTCGCTGGTCG
GGGTCCTGCGGAGGCTGGCTGCCTGCCGGGAGCACCAGCGGGCTCCTCAA
TTCTACATGGCCCTTACCGTCTGCAACCCAGAGATGTGCCAGCTGTTCAC
CACCGAGCTATGCTGGACTGGGATCAGATGGGAAGCGGAAGCTCATCATG
ACCAGAAACTGTTTCCCTACAGAGAGCACTTGGAGATGGCAAAGCTGA

>G1-Ch
ATGGCGCCCGAGGAGAACGCGGGGAGCGAACTCTTGCTGCAGAGTTTCAA
GCGCCGCTTCCTGGCGGCGCGCGCCCTGCGCTCCTTCCCCTGGCAGAGCT
TAGAAGCAAAGTTAAGTGACCCATCAGATTCTGAGCTTCTGTGGGATATT
TTGCAGAAGCACGAGGCTGTCCACACAGAGCCTTTGGACGAGCTGTACAA
GGCGTTGGCGGAGACCCTGATGGCCAAGGAGTCCACCCAGGGCCACCGGA
GCTATTTGCTGATGTGCTGTATTGCCCAGAAGCCATCGTGTCGCTGGTCG
GGGTCCTGCAGAGGCTGGCTGCCTGCCGGGAGCACCAGCGGGCTCCTCAA
GTCTACATGGCCCTTACCGTCCGCAACCCAGAGACGTGCCAGCTGTTCAC
CACCGAGCTATGCTGGACTGGGATCAGATGGGAAGCGGAAGCTCATCATG
ACCAGAAACTGTTTCCCTACAGAGAGCACTTGGAGATGGCAATGCTGA
#---------------------------------------
#---------------------------------------

#=======================================
#
# Aligned_sequences: 2
# 1: G1-M
# 2: B1-001
# Matrix: /home/BLOSUM62.txt
# GapOpen_penalty: -11.0
# GapExtend_penalty: -1.0
# FSopen_penalty: -10.0
# FSextend_penalty: -1.0
# Execution_time: 99.4204161167
#
# Length:         535
# Identity NT:    243/535 45.4%
# Identity AA:    363/1070 33.9%
# Gapopen:        15/535 2.8%
# Gaps:           113/535 21.1%
# FSopen:         9/535 1.7%
# FrameShift:     176/535 32.9%
# Score: 0
#
#
#=======================================

>G1-M
ATGGCGCCTGAGGACCACGAGGGGGCCACGTCTCTGCTGCAGAGTTTCGA
GCGCCGCTTCCTGGCGGCTCGCGCGCTGCCCTCCTTTCCCTGGCAGAGCC
TAGAAGAAAAACTAAAGGACCCCTCGGGTTCTGAGCTGTTGCTGGCTATT
CTGCAG---------AGGCATGAGGCTGTACCCACGGAGCCTTTGGATGC
ACTGTATGAG------GCGTTGGCAGAGGTTCTGATGACCCAAGAGTCCA
CC--CAGTGCCACCGGAGCTATTTGCTGATGTACTGTACTGCTGGGAGAT
GACACTGTCACTGGTCAGGGTCCTGAAGATGCTCGAGGACTGCCAGAGGA
AGAGCGCTCCTGATGTCTATGTAGCCTATACTATCCGCAGCCAGGA----
--CAC----AGGCAAGCTGTT------------CATCGAAGAGCTGGACC
GTGCTGGAATCTACTGGGAAGAGGTGCCCCCTCACACTGGCAAACTGTTC
CCTTACGAAGAGCATTCAGCCATCGT-AATCCTGA

>B1-001
ATGGCGCCCGAGGAGAACGCGGGGACCGAACTCTTGCTGCAGGGTTTTGA
GCGCCGCTTCCTGGCGGTGCGCACACTGCGCTCCTTCCCCTGGCAGAGCT
TAGAGGCAAAGTTAAGAGACTCATCAGATTCTGAGCTGCTGCGGGATATT
TTGCAGAAGACTGTGAGGCATCCTGTGTGTGTGAAGCACCCGCCGTCAGT
CAAGTATGCCTGGTGCTTTCTCTCAGAA---CTCATCAAAAAGTCCTCAG
GAGGCTCAGTCACA------CTCTCCAAGAGCACAGCCATCATCTCCCAC
GGTACC---ACAGGC-CTGGTCACATGGGATGCCGCCCTCTACCT-----
-------------------TGCAGAATGGGCCATCGAGAACCCGGCAGCC
TTCATTAACAGACGTGCTGTATTGCCCAGAAGCCATCGTGTCGCTGGT--
-------------------CGGGGT---CCTGCAGAGGCTGGCTGCCTGC
CGGGAGCACAAGCG------------GGCTCCTGA
#---------------------------------------
#---------------------------------------

#=======================================
#
# Aligned_sequences: 2
# 1: G1-H3
# 2: G1-Co
# Matrix: /home/BLOSUM62.txt
# GapOpen_penalty: -11.0
# GapExtend_penalty: -1.0
# FSopen_penalty: -10.0
# FSextend_penalty: -1.0
# Execution_time: 99.461689949
#
# Length:         498
# Identity NT:    407/498 81.7%
# Identity AA:    690/996 69.3%
# Gapopen:        0/498 0.0%
# Gaps:           0/498 0.0%
# FSopen:         0/498 0.0%
# FrameShift:     0/498 0.0%
# Score: 0
#
#
#=======================================

>G1-H3
ATGGCGCCCGAGGAGAACGCGGGGACCGAACTCTTGCTGCAGGGTTTTGA
GCGCCGCTTCCTGGCGGTGCGCACACTGCGCTCCTTCCCCTGGCAGAGCT
TAGAGGCAAAGTTAAGAGACTCATCAGATTCTGAGCTGCTGCGGGATATT
TTGCAGAAGCACGAGGCTGTCCACACGGAGCCTTTGGACAAACTGTACGA
GGTGCTCGCGGAGACTCTGATGGCCAAGGAGTCCACCCAGGGCCACCGGA
GCTATTTGCTGACGTGCTGTATTGCCCAGAAGCCATCGTGTCGCTGGTCG
GGGTCCTGCAGAGGCTGGCTGCCTGCCGGGAGCACAAGCGGGCTCCTGAG
GTCTACGTGGCCTTTACCGTCCGCAACCCAGAGACATGCCAGCTGTTCAC
CACCGAGCTAGGCCGGGATGGGATCAGATGGGAAGCGGAAGCTCATCATG
ACCAGAAACTGTTTCCCTATGGAGAGCACTTGGAGATGGCAATGCTGA

>G1-Co
ATGGCGCAGGAGGAGAGAGCGGATGCCGCGCGCCTGCTGCGGGGTTTCGA
GCGCCGCTTCTTGGCGGCGCGCGCCCTGCGCTCCTTTCCCTGGCAGAGCC
TAGAAGAGAAACTAAGGGACTCGTCAGGCTCCGAGCTGCTGCTGGATATT
TTGCAGAAGCACGAGGCTGTCCACACGGAGCCGTTGGACGAGCTGTACCA
GGCGCTGGCCGAGGTCCTGACGGCCGAGGACCCCACCCACTGCCACCGGA
GCTATCTGCTGACGTGCTGTATTGTCCTGAAACGGTCCTCTCCCTGGTTG
GGGTCCTGCGGAAGCTCTCCACCTGCCGGAAGGACCAGCGGGCTCCTGAT
GCCTACATTGCCTTCACCATCCGCAACCCGGAGACGTGCCAGCTGTTCAC
CACGGAGCTGGGCCAGGCTGGGATCCCGTGGGAAGAGGTGCCTTGTCATG
ACCAGAAACTGTTTCCCTACGAAGAGCACTCGGAGATGGCGATTCTGA
#---------------------------------------
#---------------------------------------

#=======================================
#
# Aligned_sequences: 2
# 1: G1-Ch
# 2: G2-M
# Matrix: /home/BLOSUM62.txt
# GapOpen_penalty: -11.0
# GapExtend_penalty: -1.0
# FSopen_penalty: -10.0
# FSextend_penalty: -1.0
# Execution_time: 99.8613469601
#
# Length:         531
# Identity NT:    241/531 45.4%
# Identity AA:    399/1062 37.6%
# Gapopen:        14/531 2.6%
# Gaps:           102/531 19.2%
# FSopen:         7/531 1.3%
# FrameShift:     102/531 19.2%
# Score: 0
#
#
#=======================================

>G1-Ch
ATGGCGCCCGAGGAGAACGCGGGGAGCGAACTCTTGCTGCAGAGTTTCAA
GCGCCGCTTCCTGGCGGCGCGCGCCCTGCGCTCCTTCCCCTGGCAGAGCT
TAGAAGCAAAGTTAAGTGACCCATCAGATTCTGAGCTTCTGTGGGATATT
TTGCAGAAG---------CACGAGGCT---GTCCACACAGAGCCTTTGGA
CGAGCTGTACAAGGCGTTGGCGGAGACCCTGATGGCCAAGGAGTCCACCC
AGGGCCACCGGAGCTATTTGCTGATGTGCTGTATTGCCCAGAAGCCATCG
TGTCGCTGGTCGGGGTCCTGCAGAGGCTGGCTGCCTGCCGGGAGCACCAG
CGGGCTCCTCAAGTCTACATGG---------CCCTTA------------C
CGTCCGCAACCCAGAGACGTGCCAGCTGTTCACCACCGAGCTATGCTGGA
CTGGGATCAGATGGGAAGCGGAAGCTCATCATGACCAGAAACTGTTTCCC
TACAGAGAGCACTTGGAGATGGCAATGCTGA

>G2-M
ATGGCGCCTGAGGACCACGAGGGGGCCACGTCTCTGCTGCAGAGTTTCGA
GCGCCGCTTCCTGGCGGCTCGCGCGCTGCCCTCCTTTCCCTGGCAGAGCC
TAGAAGAAAAACTAAAGGACCCCTCGGGTTCTGAGCTGTTGCTGGCTATT
CTGCAGAAGACTGTGAAGCACCCTGTGTGTGTGCAGCACGGACCTTCTGT
GAAGTATGCCCGCTGCTTTCTCTCAAAGCTCATCAAAAAGCCTTCA----
--GGAAAC-TCAGTTACACTCTC-TGAGAGCACTG---------CCATCG
TGTCCCATGGCACCA------CAGGCTTGGTTA---------------CA
TGGGACGCTGCTCTCTACCTGGCAGAATGGGCCATTGAGAACCCAGCAGC
CTTCACTGACAGAT-GTACTGTACTGCTGGGAGATGACACTGTCACTGGT
CAGGGTCCTGAAGATGCTCGAGGACTG---------------------CC
AGAGGAAGAG------CGCTCCTGATGT---
#---------------------------------------
#---------------------------------------

#=======================================
#
# Aligned_sequences: 2
# 1: G1-H2
# 2: G1-Co
# Matrix: /home/BLOSUM62.txt
# GapOpen_penalty: -11.0
# GapExtend_penalty: -1.0
# FSopen_penalty: -10.0
# FSextend_penalty: -1.0
# Execution_time: 100.203371048
#
# Length:         498
# Identity NT:    407/498 81.7%
# Identity AA:    690/996 69.3%
# Gapopen:        0/498 0.0%
# Gaps:           0/498 0.0%
# FSopen:         0/498 0.0%
# FrameShift:     0/498 0.0%
# Score: 0
#
#
#=======================================

>G1-H2
ATGGCGCCCGAGGAGAACGCGGGGACCGAACTCTTGCTGCAGGGTTTTGA
GCGCCGCTTCCTGGCGGTGCGCACACTGCGCTCCTTCCCCTGGCAGAGCT
TAGAGGCAAAGTTAAGAGACTCATCAGATTCTGAGCTGCTGCGGGATATT
TTGCAGAAGCACGAGGCTGTCCACACGGAGCCTTTGGACAAACTGTACGA
GGTGCTCACGGAGACTCTGATGGCCAAGGAGTCCACCCAGGGCCACCGGA
GCTATTTGCTGACGTGCTGTATTGCCCAGAAGCCATCGTGTCGCTGGTCG
GGGTCCTGCAGAGGCTGGCTGCCTGCCGGGAGCACAAGCGGGCTCCTGAG
GTCTACGTGGCCTTTACCGTCCGCAACCCAGAGACGTGCCAGCTGTTCAC
CACCGAGCTAGGCCGGGATGGGATCAGATGGGAAGCGGAAGCTCATCATG
ACCAGAAACTGTTTCCCTATGGAGAGCACTTGGAGATGGCAATGCTGA

>G1-Co
ATGGCGCAGGAGGAGAGAGCGGATGCCGCGCGCCTGCTGCGGGGTTTCGA
GCGCCGCTTCTTGGCGGCGCGCGCCCTGCGCTCCTTTCCCTGGCAGAGCC
TAGAAGAGAAACTAAGGGACTCGTCAGGCTCCGAGCTGCTGCTGGATATT
TTGCAGAAGCACGAGGCTGTCCACACGGAGCCGTTGGACGAGCTGTACCA
GGCGCTGGCCGAGGTCCTGACGGCCGAGGACCCCACCCACTGCCACCGGA
GCTATCTGCTGACGTGCTGTATTGTCCTGAAACGGTCCTCTCCCTGGTTG
GGGTCCTGCGGAAGCTCTCCACCTGCCGGAAGGACCAGCGGGCTCCTGAT
GCCTACATTGCCTTCACCATCCGCAACCCGGAGACGTGCCAGCTGTTCAC
CACGGAGCTGGGCCAGGCTGGGATCCCGTGGGAAGAGGTGCCTTGTCATG
ACCAGAAACTGTTTCCCTACGAAGAGCACTCGGAGATGGCGATTCTGA
#---------------------------------------
#---------------------------------------

#=======================================
#
# Aligned_sequences: 2
# 1: G1-R
# 2: G2-H3
# Matrix: /home/BLOSUM62.txt
# GapOpen_penalty: -11.0
# GapExtend_penalty: -1.0
# FSopen_penalty: -10.0
# FSextend_penalty: -1.0
# Execution_time: 100.1139431
#
# Length:         522
# Identity NT:    232/522 44.4%
# Identity AA:    396/1044 37.9%
# Gapopen:        15/522 2.9%
# Gaps:           87/522 16.7%
# FSopen:         6/522 1.1%
# FrameShift:     55/522 10.5%
# Score: 0
#
#
#=======================================

>G1-R
ATGGCGCCTGAGGACCACGAGGGGGCCACGTCTCTGCTGCAGAGTTTCGA
GCGCCGCTTCCTGGCGGCTCGCGCGCTGCCCTCTTTTCCCTGGCAGAGCC
TAGAAGAAAAACTAAGGGAGCCCTCAGGTTCTGAGCTGTTGCTGGCTATT
TTGCAGAAG---------CATGAGGCCGTACCCATGGAGCCTTTGGATGC
ACTGTATGAG------GCGCTGGCAGAAGTTCTGATGGCCAGAGAGTCCA
CCCAGTGCCACCGGAGCTATTTGCTGATGTACTGTACTGCGGGG--AAGT
GACACTGTCACTGGTCAGGGTCCT-GAGGATGCTCACTGACTGCCAGAGG
AAGAAGGCTCCTGACGTCTATGTGGCCTATACGATCCGCAGCCAGG----
--ACACGGGCAAGCTGTTCATCACAGAGCTGGACCGCGCTGGGATACACT
GGGAAGAGGTGGCCCCTCACACTGGCAAACTGT-TCCCTTATGAAGAGCA
TTCGGCCATCGTA--ATCCTGA

>G2-H3
ATGGCGCCCGAGGAGAACGCGGGGACCGAACTCTTGCTGCAGGGTTTTGA
GCGCCGCTTCCTGGCGGTGCGCACACTGCGCTCCTTCCCCTGGCAGAGCT
TAGAGGCAAAGTTAAGAGACTCATCAGATTCTGAGCTGCTGCGGGATATT
TTGCAGAAGACTGTGAGGCATCCTGTGTGTGTGAAGCACCCGCCGTCAGT
CAAGTATGCCTGGTGCTTTCTCTCAGAACTCATC------AAAAAGTCCT
CAGGA------GGCTCAGTCACACTCTCCAAGAGCACAGCCATCATCTCC
CACGGTACCACAGGC-CTGGTCACATGGGATGC-----------------
-CGC--CCTCTACCTTGCAGAATGGGCCATCGAGAACCCGGCAGCCTTCA
TTAACAGACGTGCTGTATTGCCCAGAAGCCATCGTGTCGCTGGT------
------CGGGGTCCTGCAGAG---GCTGGCTGCCTGCCG-----------
-GGAGCACAAGCGGGCTCCTGA
#---------------------------------------
#---------------------------------------

#=======================================
#
# Aligned_sequences: 2
# 1: G1-H2
# 2: G2-H3
# Matrix: /home/BLOSUM62.txt
# GapOpen_penalty: -11.0
# GapExtend_penalty: -1.0
# FSopen_penalty: -10.0
# FSextend_penalty: -1.0
# Execution_time: 100.440361023
#
# Length:         621
# Identity NT:    287/621 46.2%
# Identity AA:    540/1242 43.5%
# Gapopen:        8/621 1.3%
# Gaps:           282/621 45.4%
# FSopen:         5/621 0.8%
# FrameShift:     176/621 28.3%
# Score: 0
#
#
#=======================================

>G1-H2
ATGGCGCCCGAGGAGAACGCGGGGACCGAACTCTTGCTGCAGGGTTTTGA
GCGCCGCTTCCTGGCGGTGCGCACACTGCGCTCCTTCCCCTGGCAGAGCT
TAGAGGCAAAGTTAAGAGACTCATCAGATTCTGAGCTGCTGCGGGATATT
TTGCAGAAG---------------------------CACGAGGCTGTC--
-------------------------------CACACGGAGCCTTTGGACA
AACTGTACGAGGTGCTCACGGAG---------------------------
------------------------ACTCTGATGGCCAAGGAGTCCACCCA
GGGCCACCGGAGC------------TATTTGCTGACGTGCTGTATTGCCC
AGAAGCCATCGTGTCGCTGGTCGGGGTCCTGCAGAGGCTGGCTGCCTGCC
GGGAGCACAAGCGGGCTCCTGAGGTCTACGTGGCCTTTACCGTCCGCAAC
CCAGAGACGTGCCAGCTGTTCACCACCGAGCTAGGCCGGGATGGGATCAG
ATGGGAAGCGGAAGCTCATCATGACCAGAAACTGTTTCCCTATGGAGAGC
ACTTGGAGATGGCAATGCTGA

>G2-H3
ATGGCGCCCGAGGAGAACGCGGGGACCGAACTCTTGCTGCAGGGTTTTGA
GCGCCGCTTCCTGGCGGTGCGCACACTGCGCTCCTTCCCCTGGCAGAGCT
TAGAGGCAAAGTTAAGAGACTCATCAGATTCTGAGCTGCTGCGGGATATT
TTGCAGAAGACTGTGAGGCATCCTGTGTGTGTGAAGCAC-CCGCCGTCAG
TCAAGTATGCCTGGTGCTTTCTCTCAGAACTCATCAAAAAGTCCTCAGGA
GGCTCAGTCACACTCTCCAAGAGCACAGCCATCATCTCCCACGGTACCAC
AGGCCTGGTCACATGGGATGCCGCCCTCTACCTTGCAGA---------AT
GGGCCATCGAGAACCCGGCAGCCTTCATTAACAGACGTGCTGTATTGCCC
AGAAGCCATCGTGTCGCTGGTCGGGGTCCTGCAGAGGCTGGCTGCCTGCC
GGGAGCACAAGCGGGCTCCTG--A--------------------------
--------------------------------------------------
--------------------------------------------------
---------------------
#---------------------------------------
#---------------------------------------

#=======================================
#
# Aligned_sequences: 2
# 1: G1-H3
# 2: B1-001
# Matrix: /home/BLOSUM62.txt
# GapOpen_penalty: -11.0
# GapExtend_penalty: -1.0
# FSopen_penalty: -10.0
# FSextend_penalty: -1.0
# Execution_time: 100.64513588
#
# Length:         621
# Identity NT:    287/621 46.2%
# Identity AA:    540/1242 43.5%
# Gapopen:        8/621 1.3%
# Gaps:           282/621 45.4%
# FSopen:         5/621 0.8%
# FrameShift:     176/621 28.3%
# Score: 0
#
#
#=======================================

>G1-H3
ATGGCGCCCGAGGAGAACGCGGGGACCGAACTCTTGCTGCAGGGTTTTGA
GCGCCGCTTCCTGGCGGTGCGCACACTGCGCTCCTTCCCCTGGCAGAGCT
TAGAGGCAAAGTTAAGAGACTCATCAGATTCTGAGCTGCTGCGGGATATT
TTGCAGAAG---------------------------CACGAGGCTGTC--
-------------------------------CACACGGAGCCTTTGGACA
AACTGTACGAGGTGCTCGCGGAG---------------------------
------------------------ACTCTGATGGCCAAGGAGTCCACCCA
GGGCCACCGGAGC------------TATTTGCTGACGTGCTGTATTGCCC
AGAAGCCATCGTGTCGCTGGTCGGGGTCCTGCAGAGGCTGGCTGCCTGCC
GGGAGCACAAGCGGGCTCCTGAGGTCTACGTGGCCTTTACCGTCCGCAAC
CCAGAGACATGCCAGCTGTTCACCACCGAGCTAGGCCGGGATGGGATCAG
ATGGGAAGCGGAAGCTCATCATGACCAGAAACTGTTTCCCTATGGAGAGC
ACTTGGAGATGGCAATGCTGA

>B1-001
ATGGCGCCCGAGGAGAACGCGGGGACCGAACTCTTGCTGCAGGGTTTTGA
GCGCCGCTTCCTGGCGGTGCGCACACTGCGCTCCTTCCCCTGGCAGAGCT
TAGAGGCAAAGTTAAGAGACTCATCAGATTCTGAGCTGCTGCGGGATATT
TTGCAGAAGACTGTGAGGCATCCTGTGTGTGTGAAGCAC-CCGCCGTCAG
TCAAGTATGCCTGGTGCTTTCTCTCAGAACTCATCAAAAAGTCCTCAGGA
GGCTCAGTCACACTCTCCAAGAGCACAGCCATCATCTCCCACGGTACCAC
AGGCCTGGTCACATGGGATGCCGCCCTCTACCTTGCAGA---------AT
GGGCCATCGAGAACCCGGCAGCCTTCATTAACAGACGTGCTGTATTGCCC
AGAAGCCATCGTGTCGCTGGTCGGGGTCCTGCAGAGGCTGGCTGCCTGCC
GGGAGCACAAGCGGGCTCCTG--A--------------------------
--------------------------------------------------
--------------------------------------------------
---------------------
#---------------------------------------
#---------------------------------------

#=======================================
#
# Aligned_sequences: 2
# 1: G1-Ch
# 2: G2-Ch
# Matrix: /home/BLOSUM62.txt
# GapOpen_penalty: -11.0
# GapExtend_penalty: -1.0
# FSopen_penalty: -10.0
# FSextend_penalty: -1.0
# Execution_time: 100.726354122
#
# Length:         614
# Identity NT:    296/614 48.2%
# Identity AA:    540/1228 44.0%
# Gapopen:        11/614 1.8%
# Gaps:           268/614 43.6%
# FSopen:         6/614 1.0%
# FrameShift:     155/614 25.2%
# Score: 0
#
#
#=======================================

>G1-Ch
ATGGCGCCCGAGGAGAACGCGGGGAGCGAACTCTTGCTGCAGAGTTTCAA
GCGCCGCTTCCTGGCGGCGCGCGCCCTGCGCTCCTTCCCCTGGCAGAGCT
TAGAAGCAAAGTTAAGTGACCCATCAGATTCTGAGCTTCTGTGGGATATT
TTGCAGAAG---------------------------CACGAGGCTGTC--
-------------------------------CACACAGAGCCTTTGGACG
AGCTGTACAAGGCGTTGGCGGAG-AC------------------------
---CCTGATGGCCAAGGAGTCCACCCA--------------GGGCCA--C
CGG------------AGCTATTTGCTGATGTGCTGTATTGCCCAGAAGCC
ATCGTGTCGCTGGTCGGGGTCCTGCAGAGGCTGGCTGCCTGCCGGGAGCA
CCAGCGGGCTCCTCAAGTCTACATGGCCCTTACCGTCCGCAACCCAGAGA
CGTGCCAGCTGTTCACCACCGAGCTATGCTGGACTGGGATCAGATGGGAA
GCGGAAGCTCATCATGACCAGAAACTGTTTCCCTACAGAGAGCACTTGGA
GATGGCAATGCTGA

>G2-Ch
ATGGCGCCCGAGGAGAACGCGGGGAGCGAACTCTTGCTGCAGAGTTTCAA
GCGCCGCTTCCTGGCGGCGCGCGCCCTGCGCTCCTTCCCCTGGCAGAGCT
TAGAAGCAAAGTTAAGTGACCCATCAGATTCTGAGCTTCTGTGGGATATT
TTGCAGAAGAGACTGAAGCATCCTGTGTGTGTGAAGCAC-CCGCCGTCAG
TCAAGTATGCCCGGTGCTTTCTCTCAGTACTCATCAAAAAGCCCTCGGGA
GGCTCAGTCACACTCTCCAAGAGCACAGCCATCATCTCCCACGGCATCAC
AGTCCTGGTCACATGGGATGCCACCCTCTACCTTGCAGAATGGGCCATCT
AGAACCCAGCAGCCTTCACTGATA--GATGTGCTGTATTGCCCAGAAGCC
ATCGTGTCGCTGGTCGGGGTCCTGCAGAGGCTGGCTGCCTGCCGGGAGCA
CCAGCGGGCTCCTC--A---------------------------------
--------------------------------------------------
--------------------------------------------------
--------------
#---------------------------------------
#---------------------------------------

#=======================================
#
# Aligned_sequences: 2
# 1: G1-Co
# 2: G2-Ch
# Matrix: /home/BLOSUM62.txt
# GapOpen_penalty: -11.0
# GapExtend_penalty: -1.0
# FSopen_penalty: -10.0
# FSextend_penalty: -1.0
# Execution_time: 100.89419198
#
# Length:         615
# Identity NT:    245/615 39.8%
# Identity AA:    369/1230 30.0%
# Gapopen:        10/615 1.6%
# Gaps:           270/615 43.9%
# FSopen:         4/615 0.7%
# FrameShift:     108/615 17.6%
# Score: 0
#
#
#=======================================

>G1-Co
ATGGCGCAGGAGGAGAGAGCGGATGCCGCGCGCCTGCTGCGGGGTTTCGA
GCGCCGCTTCTTGGCGGCGCGCGCCCTGCGCTCCTTTCCCTGGCAGAGCC
TAGAAGAGAAACTAAGGGACTCGTCAGGCTCCGAGCTGCTGCTGGATATT
TTGCAGAAG---------CACGAG-GCTGT---CCACACGGAGCCGTTGG
ACGAGCTGTACCA---------------------------GGCGCTGGCC
GA------------------------------------------------
GGTCCTGACGGCCGAGGACCCCACCCACTGCCA-----------------
------------CCGGAGCTATCTGCTGACGTGCTGTATTGTCCTGAAAC
GGTCCTCTCCCTGGTTGGGGTCCTGCGGAAGCTCTCCACCTGCCGGAAGG
ACCAGCGGGCTCCTGATGCCTACATTGCCTTCACCATCCGCAACCCGGAG
ACGTGCCAGCTGTTCACCACGGAGCTGGGCCAGGCTGGGATCCCGTGGGA
AGAGGTGCCTTGTCATGACCAGAAACTGTTTCCCTACGAAGAGCACTCGG
AGATGGCGATTCTGA

>G2-Ch
ATGGCGCCCGAGGAGAACGCGGGGAGCGAACTCTTGCTGCAGAGTTTCAA
GCGCCGCTTCCTGGCGGCGCGCGCCCTGCGCTCCTTCCCCTGGCAGAGCT
TAGAAGCAAAGTTAAGTGACCCATCAGATTCTGAGCTTCTGTGGGATATT
TTGCAGAAGAGACTGAAGCATCCTGTGTGTGTGAAGCAC-CCGCCGTCAG
TCAAGTATGCCCGGTGCTTTCTCTCAGTACTCATCAAAAAGCCCTCGGGA
GGCTCAGTCACACTCTCCAAGAGCACAGCCATCATCTCCCACGGCATCAC
AGTCCTGGTCACATGGGATGCCACCCTCTACCTTGCAGAATGGGCCATCT
AGAACCCAGCAGCCTTCACTG---ATAGATGTGCTGTATTGCCCAGAAGC
CATCGTGTCGCTGGTCGGGGTCCTGCAGAGGCTGGCTGCCTGCCGGGAGC
ACCAGCGGGCTCCT-CA---------------------------------
--------------------------------------------------
--------------------------------------------------
---------------
#---------------------------------------
#---------------------------------------

#=======================================
#
# Aligned_sequences: 2
# 1: G1-Ch
# 2: G1-M
# Matrix: /home/BLOSUM62.txt
# GapOpen_penalty: -11.0
# GapExtend_penalty: -1.0
# FSopen_penalty: -10.0
# FSextend_penalty: -1.0
# Execution_time: 101.105144024
#
# Length:         499
# Identity NT:    363/499 72.7%
# Identity AA:    579/998 58.0%
# Gapopen:        3/499 0.6%
# Gaps:           5/499 1.0%
# FSopen:         1/499 0.2%
# FrameShift:     5/499 1.0%
# Score: 0
#
#
#=======================================

>G1-Ch
ATGGCGCCCGAGGAGAACGCGGGGAGCGAACTCTTGCTGCAGAGTTTCAA
GCGCCGCTTCCTGGCGGCGCGCGCCCTGCGCTCCTTCCCCTGGCAGAGCT
TAGAAGCAAAGTTAAGTGACCCATCAGATTCTGAGCTTCTGTGGGATATT
TTGCAGAAGCACGAGGCTGTCCACACAGAGCCTTTGGACGAGCTGTACAA
GGCGTTGGCGGAGACCCTGATG-GCCAAGGAGTCCACCCAGGGCCACCGG
AGCTATTTGCTGATGTGCTGTATTGCCCAGAAGCCATCGTGTCGCTGGTC
GGGGTCCTGCAGAGGCTGGCTGCCTGCCGGGAGCACCAGCGGGCTCCTCA
AGTCTACATGGCCCTTACCGTCCGCAACCCAGAGACGTGCCAGCTGTTCA
CCACCGAGCTATGCTGGACTGGGATCAGATGGGAAGCGGAAGCTCATCAT
GACCAGAAACTGTTTCCCTACAGAGAGCACTTGGAGATGGCAATGCTGA

>G1-M
ATGGCGCCTGAGGACCACGAGGGGGCCACGTCTCTGCTGCAGAGTTTCGA
GCGCCGCTTCCTGGCGGCTCGCGCGCTGCCCTCCTTTCCCTGGCAGAGCC
TAGAAGAAAAACTAAAGGACCCCTCGGGTTCTGAGCTGTTGCTGGCTATT
CTGCAGAGGCATGAGGCTGTACCCACGGAGCCTTTGGATGCACTGTATGA
GGCGTTGGCAGAGGTTCTGATGACCCAA-GAGTCCACCCAGTGCCACCGG
AGCTATTTGCTGATGTACTGTACTGCTGGGAGATGACACTGTCACTGGTC
AGGGTCCTGAAGATGCTCGAGGACTGC---CAGAGGAAGAGCGCTCCTGA
TGTCTATGTAGCCTATACTATCCGCAGCCAGGACACAGGCAAGCTGTTCA
TCGAAGAGCTGGACCGTGCTGGAATCTACTGGGAAGAGGTGCCCCCTCAC
ACTGGCAAACTGTTCCCTTACGAAGAGCATTCAGCCATCGTAATCCTGA
#---------------------------------------
#---------------------------------------

#=======================================
#
# Aligned_sequences: 2
# 1: G1-R
# 2: G2-Co
# Matrix: /home/BLOSUM62.txt
# GapOpen_penalty: -11.0
# GapExtend_penalty: -1.0
# FSopen_penalty: -10.0
# FSextend_penalty: -1.0
# Execution_time: 101.232436895
#
# Length:         540
# Identity NT:    239/540 44.3%
# Identity AA:    375/1080 34.7%
# Gapopen:        16/540 3.0%
# Gaps:           120/540 22.2%
# FSopen:         10/540 1.9%
# FrameShift:     138/540 25.6%
# Score: 0
#
#
#=======================================

>G1-R
ATGGCGCCTGAGGACCACGAGGGGGCCACGTCTCTGCTGCAGAGTTTCGA
GCGCCGCTTCCTGGCGGCTCGCGCGCTGCCCTCTTTTCCCTGGCAGAGCC
TAGAAGAAAAACTAAGGGAGCCCTCAGGTTCTGAGCTGTTGCTGGCTATT
TTGCAGAAG---------CATGAGGCCGTACCCATGGAGCCTTTGGATGC
ACTGTATGAGGCG------CTGGCAGAAGTTCTGATG------GCCAGAG
AGTCC---ACCCAGTGCCACCGGAGCTATTTGCTGATGTACTGTACTGCG
GGG-AAGTGACACTGTCACTGGTCAGGGTCCTGAGGATGCTCACTGACTG
CCAGAGGAAGAAGGCTCCTGACGTCTATGTGGCC---TATACGATCCGC-
AGCCAGGACACGGGCAAGCTGTT------CATCACAGAGCTGGA------
CCGCGCTGGGATACACTGGGAAGAGGTGGCCCCTCA--CACTGGCAAACT
GTTCCCTTATGAAGAGCATTCGGCCATCGTAATCCTG--A

>G2-Co
ATGGCGCAGGAGGAGAGAGCGGATGCCGCGCGCCTGCTGCGGGGTTTCGA
GCGCCGCTTCTTGGCGGCGCGCGCCCTGCGCTCCTTTCCCTGGCAGAGCC
TAGAAGAGAAACTAAGGGACTCGTCAGGCTCCGAGCTGCTGCTGGATATT
TTGCAGAAGACCGTGAAGCACCCTCTGTGCGTGAAGCACCCACCATCAGT
GAAGTATTCCCGGAGCTTTCTCTCTGAGCTCATCAGAAAGCCTTCAGGTG
ACTCGGTCACCCTCTGCGAGAGCACGGCCATCGTGTCTCATGGGACCACA
GGCCTGGTCACGTGGAACGCCGCG--------------------------
----------------------CTCTACCTGGCCGAGTGGGCCGTGGAGA
ACCCA------------GCGGTCTTCGCTCACAGTCTAAGCGGTATACCC
CCGCGGGCCCAGCTGGCGGGCGGGAGGGGCCCTGTCCCCACAGGAAGGAA
A---CCA---GAAGTCTGGGGCAGAGTC---------AGG
#---------------------------------------
#---------------------------------------

#=======================================
#
# Aligned_sequences: 2
# 1: G1-Co
# 2: G2-H1
# Matrix: /home/BLOSUM62.txt
# GapOpen_penalty: -11.0
# GapExtend_penalty: -1.0
# FSopen_penalty: -10.0
# FSextend_penalty: -1.0
# Execution_time: 101.221974134
#
# Length:         613
# Identity NT:    243/613 39.6%
# Identity AA:    369/1226 30.1%
# Gapopen:        11/613 1.8%
# Gaps:           266/613 43.4%
# FSopen:         7/613 1.1%
# FrameShift:     162/613 26.4%
# Score: 0
#
#
#=======================================

>G1-Co
ATGGCGCAGGAGGAGAGAGCGGATGCCGCGCGCCTGCTGCGGGGTTTCGA
GCGCCGCTTCTTGGCGGCGCGCGCCCTGCGCTCCTTTCCCTGGCAGAGCC
TAGAAGAGAAACTAAGGGACTCGTCAGGCTCCGAGCTGCTGCTGGATATT
TTGCAGAAG---------CACGAG-GCTGT---CCACACGGAGCCGTTGG
ACGAGCTGTACCAGGCGCT---------------GGCCGAGGTCCT----
-----GACGGCCGAGGACCC------------------------------
------------CACCCACTGCCACCGGAGCTATCTGCT-----------
-------------------------GACGTGCTGTATTGTCCTGAAACGG
TCCTCTCCCTGGTTGGGGTCCTGCGGAAGCTCTCCACCTGCCGGAAGGAC
CAGCGGGCTCCTGATGCCTACATTGCCTTCACCATCCGCAACCCGGAGAC
GTGCCAGCTGTTCACCACGGAGCTGGGCCAGGCTGGGATCCCGTGGGAAG
AGGTGCCTTGTCATGACCAGAAACTGTTTCCCTACGAAGAGCACTCGGAG
ATGGCGATTCTGA

>G2-H1
ATGGCGCCCGAGGAGAACGCGGGGAGCGAACTCTTGCTGCAGAGTTTCAA
GCGCCGCTTCCTGGCAGCGCGCGCCCTGCGCTCCTTCCGCTGGCAGAGCT
TAGAAGCAAAGTTAAGAGACTCATCAGATTCTGAGCTGCTGCGGGATATT
TTGCAGAAGACTGTGAAGCATCCTGTGTGTGTGAAGCAC-CCGCCGTCAG
TCAA-GTATGCCCGGTGCTTTCTCTCAGAACTCATCAAAAAGCCCTCGGG
AGGCTCAGTCACACTCTCCAAGAGCACAGCCATCATCTCCCACGGCATCA
CAGTCCTGGTCACATGGGATGCCGCCCTCTACCTTGCAGAATGGGCCATC
GAGAACCCAGCAGCCTTCACTGATAGACGTGCTGTATTGCCCAGAAGCCA
TCGTGTCGCTGGTCGGGGTCCTGCGGAGGCTGGCTGCCTGCCGGGAGCAC
CAGCGGGCTCCT-CA-----------------------------------
--------------------------------------------------
--------------------------------------------------
-------------
#---------------------------------------
#---------------------------------------

#=======================================
#
# Aligned_sequences: 2
# 1: G1-Ch
# 2: G1-R
# Matrix: /home/BLOSUM62.txt
# GapOpen_penalty: -11.0
# GapExtend_penalty: -1.0
# FSopen_penalty: -10.0
# FSextend_penalty: -1.0
# Execution_time: 101.654110909
#
# Length:         498
# Identity NT:    368/498 73.9%
# Identity AA:    588/996 59.0%
# Gapopen:        1/498 0.2%
# Gaps:           3/498 0.6%
# FSopen:         0/498 0.0%
# FrameShift:     0/498 0.0%
# Score: 0
#
#
#=======================================

>G1-Ch
ATGGCGCCCGAGGAGAACGCGGGGAGCGAACTCTTGCTGCAGAGTTTCAA
GCGCCGCTTCCTGGCGGCGCGCGCCCTGCGCTCCTTCCCCTGGCAGAGCT
TAGAAGCAAAGTTAAGTGACCCATCAGATTCTGAGCTTCTGTGGGATATT
TTGCAGAAGCACGAGGCTGTCCACACAGAGCCTTTGGACGAGCTGTACAA
GGCGTTGGCGGAGACCCTGATGGCCAAGGAGTCCACCCAGGGCCACCGGA
GCTATTTGCTGATGTGCTGTATTGCCCAGAAGCCATCGTGTCGCTGGTCG
GGGTCCTGCAGAGGCTGGCTGCCTGCCGGGAGCACCAGCGGGCTCCTCAA
GTCTACATGGCCCTTACCGTCCGCAACCCAGAGACGTGCCAGCTGTTCAC
CACCGAGCTATGCTGGACTGGGATCAGATGGGAAGCGGAAGCTCATCATG
ACCAGAAACTGTTTCCCTACAGAGAGCACTTGGAGATGGCAATGCTGA

>G1-R
ATGGCGCCTGAGGACCACGAGGGGGCCACGTCTCTGCTGCAGAGTTTCGA
GCGCCGCTTCCTGGCGGCTCGCGCGCTGCCCTCTTTTCCCTGGCAGAGCC
TAGAAGAAAAACTAAGGGAGCCCTCAGGTTCTGAGCTGTTGCTGGCTATT
TTGCAGAAGCATGAGGCCGTACCCATGGAGCCTTTGGATGCACTGTATGA
GGCGCTGGCAGAAGTTCTGATGGCCAGAGAGTCCACCCAGTGCCACCGGA
GCTATTTGCTGATGTACTGTACTGCGGGGAAGTGACACTGTCACTGGTCA
GGGTCCTGAGGATGCTCACTGACTGC---CAGAGGAAGAAGGCTCCTGAC
GTCTATGTGGCCTATACGATCCGCAGCCAGGACACGGGCAAGCTGTTCAT
CACAGAGCTGGACCGCGCTGGGATACACTGGGAAGAGGTGGCCCCTCACA
CTGGCAAACTGTTCCCTTATGAAGAGCATTCGGCCATCGTAATCCTGA
#---------------------------------------
#---------------------------------------

#=======================================
#
# Aligned_sequences: 2
# 1: G1-H2
# 2: G1-R
# Matrix: /home/BLOSUM62.txt
# GapOpen_penalty: -11.0
# GapExtend_penalty: -1.0
# FSopen_penalty: -10.0
# FSextend_penalty: -1.0
# Execution_time: 101.648929834
#
# Length:         498
# Identity NT:    374/498 75.1%
# Identity AA:    564/996 56.6%
# Gapopen:        1/498 0.2%
# Gaps:           3/498 0.6%
# FSopen:         0/498 0.0%
# FrameShift:     0/498 0.0%
# Score: 0
#
#
#=======================================

>G1-H2
ATGGCGCCCGAGGAGAACGCGGGGACCGAACTCTTGCTGCAGGGTTTTGA
GCGCCGCTTCCTGGCGGTGCGCACACTGCGCTCCTTCCCCTGGCAGAGCT
TAGAGGCAAAGTTAAGAGACTCATCAGATTCTGAGCTGCTGCGGGATATT
TTGCAGAAGCACGAGGCTGTCCACACGGAGCCTTTGGACAAACTGTACGA
GGTGCTCACGGAGACTCTGATGGCCAAGGAGTCCACCCAGGGCCACCGGA
GCTATTTGCTGACGTGCTGTATTGCCCAGAAGCCATCGTGTCGCTGGTCG
GGGTCCTGCAGAGGCTGGCTGCCTGCCGGGAGCACAAGCGGGCTCCTGAG
GTCTACGTGGCCTTTACCGTCCGCAACCCAGAGACGTGCCAGCTGTTCAC
CACCGAGCTAGGCCGGGATGGGATCAGATGGGAAGCGGAAGCTCATCATG
ACCAGAAACTGTTTCCCTATGGAGAGCACTTGGAGATGGCAATGCTGA

>G1-R
ATGGCGCCTGAGGACCACGAGGGGGCCACGTCTCTGCTGCAGAGTTTCGA
GCGCCGCTTCCTGGCGGCTCGCGCGCTGCCCTCTTTTCCCTGGCAGAGCC
TAGAAGAAAAACTAAGGGAGCCCTCAGGTTCTGAGCTGTTGCTGGCTATT
TTGCAGAAGCATGAGGCCGTACCCATGGAGCCTTTGGATGCACTGTATGA
GGCGCTGGCAGAAGTTCTGATGGCCAGAGAGTCCACCCAGTGCCACCGGA
GCTATTTGCTGATGTACTGTACTGCGGGGAAGTGACACTGTCACTGGTCA
GGGTCCTGAGGATGCTCACTGACTGC---CAGAGGAAGAAGGCTCCTGAC
GTCTATGTGGCCTATACGATCCGCAGCCAGGACACGGGCAAGCTGTTCAT
CACAGAGCTGGACCGCGCTGGGATACACTGGGAAGAGGTGGCCCCTCACA
CTGGCAAACTGTTCCCTTATGAAGAGCATTCGGCCATCGTAATCCTGA
#---------------------------------------
#---------------------------------------

#=======================================
#
# Aligned_sequences: 2
# 1: G1-H3
# 2: G1-M
# Matrix: /home/BLOSUM62.txt
# GapOpen_penalty: -11.0
# GapExtend_penalty: -1.0
# FSopen_penalty: -10.0
# FSextend_penalty: -1.0
# Execution_time: 102.025484085
#
# Length:         499
# Identity NT:    367/499 73.5%
# Identity AA:    543/998 54.4%
# Gapopen:        3/499 0.6%
# Gaps:           5/499 1.0%
# FSopen:         1/499 0.2%
# FrameShift:     5/499 1.0%
# Score: 0
#
#
#=======================================

>G1-H3
ATGGCGCCCGAGGAGAACGCGGGGACCGAACTCTTGCTGCAGGGTTTTGA
GCGCCGCTTCCTGGCGGTGCGCACACTGCGCTCCTTCCCCTGGCAGAGCT
TAGAGGCAAAGTTAAGAGACTCATCAGATTCTGAGCTGCTGCGGGATATT
TTGCAGAAGCACGAGGCTGTCCACACGGAGCCTTTGGACAAACTGTACGA
GGTGCTCGCGGAGACTCTGATG-GCCAAGGAGTCCACCCAGGGCCACCGG
AGCTATTTGCTGACGTGCTGTATTGCCCAGAAGCCATCGTGTCGCTGGTC
GGGGTCCTGCAGAGGCTGGCTGCCTGCCGGGAGCACAAGCGGGCTCCTGA
GGTCTACGTGGCCTTTACCGTCCGCAACCCAGAGACATGCCAGCTGTTCA
CCACCGAGCTAGGCCGGGATGGGATCAGATGGGAAGCGGAAGCTCATCAT
GACCAGAAACTGTTTCCCTATGGAGAGCACTTGGAGATGGCAATGCTGA

>G1-M
ATGGCGCCTGAGGACCACGAGGGGGCCACGTCTCTGCTGCAGAGTTTCGA
GCGCCGCTTCCTGGCGGCTCGCGCGCTGCCCTCCTTTCCCTGGCAGAGCC
TAGAAGAAAAACTAAAGGACCCCTCGGGTTCTGAGCTGTTGCTGGCTATT
CTGCAGAGGCATGAGGCTGTACCCACGGAGCCTTTGGATGCACTGTATGA
GGCGTTGGCAGAGGTTCTGATGACCCAA-GAGTCCACCCAGTGCCACCGG
AGCTATTTGCTGATGTACTGTACTGCTGGGAGATGACACTGTCACTGGTC
AGGGTCCTGAAGATGCTCGAGGACTGC---CAGAGGAAGAGCGCTCCTGA
TGTCTATGTAGCCTATACTATCCGCAGCCAGGACACAGGCAAGCTGTTCA
TCGAAGAGCTGGACCGTGCTGGAATCTACTGGGAAGAGGTGCCCCCTCAC
ACTGGCAAACTGTTCCCTTACGAAGAGCATTCAGCCATCGTAATCCTGA
#---------------------------------------
#---------------------------------------

#=======================================
#
# Aligned_sequences: 2
# 1: G1-H2
# 2: G1-M
# Matrix: /home/BLOSUM62.txt
# GapOpen_penalty: -11.0
# GapExtend_penalty: -1.0
# FSopen_penalty: -10.0
# FSextend_penalty: -1.0
# Execution_time: 102.091619015
#
# Length:         499
# Identity NT:    365/499 73.1%
# Identity AA:    537/998 53.8%
# Gapopen:        3/499 0.6%
# Gaps:           5/499 1.0%
# FSopen:         1/499 0.2%
# FrameShift:     5/499 1.0%
# Score: 0
#
#
#=======================================

>G1-H2
ATGGCGCCCGAGGAGAACGCGGGGACCGAACTCTTGCTGCAGGGTTTTGA
GCGCCGCTTCCTGGCGGTGCGCACACTGCGCTCCTTCCCCTGGCAGAGCT
TAGAGGCAAAGTTAAGAGACTCATCAGATTCTGAGCTGCTGCGGGATATT
TTGCAGAAGCACGAGGCTGTCCACACGGAGCCTTTGGACAAACTGTACGA
GGTGCTCACGGAGACTCTGATG-GCCAAGGAGTCCACCCAGGGCCACCGG
AGCTATTTGCTGACGTGCTGTATTGCCCAGAAGCCATCGTGTCGCTGGTC
GGGGTCCTGCAGAGGCTGGCTGCCTGCCGGGAGCACAAGCGGGCTCCTGA
GGTCTACGTGGCCTTTACCGTCCGCAACCCAGAGACGTGCCAGCTGTTCA
CCACCGAGCTAGGCCGGGATGGGATCAGATGGGAAGCGGAAGCTCATCAT
GACCAGAAACTGTTTCCCTATGGAGAGCACTTGGAGATGGCAATGCTGA

>G1-M
ATGGCGCCTGAGGACCACGAGGGGGCCACGTCTCTGCTGCAGAGTTTCGA
GCGCCGCTTCCTGGCGGCTCGCGCGCTGCCCTCCTTTCCCTGGCAGAGCC
TAGAAGAAAAACTAAAGGACCCCTCGGGTTCTGAGCTGTTGCTGGCTATT
CTGCAGAGGCATGAGGCTGTACCCACGGAGCCTTTGGATGCACTGTATGA
GGCGTTGGCAGAGGTTCTGATGACCCAA-GAGTCCACCCAGTGCCACCGG
AGCTATTTGCTGATGTACTGTACTGCTGGGAGATGACACTGTCACTGGTC
AGGGTCCTGAAGATGCTCGAGGACTGC---CAGAGGAAGAGCGCTCCTGA
TGTCTATGTAGCCTATACTATCCGCAGCCAGGACACAGGCAAGCTGTTCA
TCGAAGAGCTGGACCGTGCTGGAATCTACTGGGAAGAGGTGCCCCCTCAC
ACTGGCAAACTGTTCCCTTACGAAGAGCATTCAGCCATCGTAATCCTGA
#---------------------------------------
#---------------------------------------

#=======================================
#
# Score_matrix
#
#=======================================

	C1-002	G1-Ch	G1-H2	G1-H3	G1-M	G1-R	G1-Co	B1-001	G2-H1	G2-H3	G2-M	G2-R	G2-Co	G2-Ch	B2-202	G3-H1	G3-H2	G3-Ch	G3-M	G3-R	G3-Co
C1-002		0.0	0.0	0.0	0.0	0.0	0.0	0.0	0.0	0.0	0.0	0.0	0.0	0.0	0.0	0.0	0.0	0.0	0.0	0.0	0.0
G1-Ch			0.0	0.0	0.0	0.0	0.0	0.0	0.0	0.0	0.0	0.0	0.0	0.0	0.0	0.0	0.0	0.0	0.0	0.0	0.0
G1-H2				0.0	0.0	0.0	0.0	0.0	0.0	0.0	0.0	0.0	0.0	0.0	0.0	0.0	0.0	0.0	0.0	0.0	0.0
G1-H3					0.0	0.0	0.0	0.0	0.0	0.0	0.0	0.0	0.0	0.0	0.0	0.0	0.0	0.0	0.0	0.0	0.0
G1-M						0.0	0.0	0.0	0.0	0.0	0.0	0.0	0.0	0.0	0.0	0.0	0.0	0.0	0.0	0.0	0.0
G1-R							0.0	0.0	0.0	0.0	0.0	0.0	0.0	0.0	0.0	0.0	0.0	0.0	0.0	0.0	0.0
G1-Co								0.0	0.0	0.0	0.0	0.0	0.0	0.0	0.0	0.0	0.0	0.0	0.0	0.0	0.0
B1-001									0.0	0.0	0.0	0.0	0.0	0.0	0.0	0.0	0.0	0.0	0.0	0.0	0.0
G2-H1										0.0	0.0	0.0	0.0	0.0	0.0	0.0	0.0	0.0	0.0	0.0	0.0
G2-H3											0.0	0.0	0.0	0.0	0.0	0.0	0.0	0.0	0.0	0.0	0.0
G2-M												0.0	0.0	0.0	0.0	0.0	0.0	0.0	0.0	0.0	0.0
G2-R													0.0	0.0	0.0	0.0	0.0	0.0	0.0	0.0	0.0
G2-Co														0.0	0.0	0.0	0.0	0.0	0.0	0.0	0.0
G2-Ch															0.0	0.0	0.0	0.0	0.0	0.0	0.0
B2-202																0.0	0.0	0.0	0.0	0.0	0.0
G3-H1																	0.0	0.0	0.0	0.0	0.0
G3-H2																		0.0	0.0	0.0	0.0
G3-Ch																			0.0	0.0	0.0
G3-M																				0.0	0.0
G3-R																					0.0
G3-Co																					
#---------------------------------------
#---------------------------------------
