# Supplementary material for: Aligning coding sequences with frameshift extension penalties
Source: Algorithms Mol Biol. 2017 Mar 31;12:10. doi: 10.1186/s13015-017-0101-4 (PMC5374649; doi:10.1186/s13015-017-0101-4)
Supplement: Supplementary file 5 — Additional file 5: Pairwise alignments for the 21-CDS dataset. Zip file containing the sequence file and the pairwise alignment files at the fasta format for the 21-CDS benchmarkconsidered in the “Results” section, for each of the five methods and each parameter configuration. [file 13015_2017_101_MOESM5_ESM.zip › Homologous_CDS.needlenuc.align]

########################################
# Program: fse
# Rundate: Sat Feb  4 12:18:14 2017
# Commandline: python fse_main.py
#    --method needlenuc
#    --datasequence /home/Homologous_CDS.fasta fasta
#    --gapopen -11.0
#    --gapextend -1.0
#    --fsopen -10.0
#    --fsextend -0.2
#    --aminoacidmatrix /home/BLOSUM62.txt
#    --outfile /home/Homologous_CDS.needlenuc.align
#    --outformat fasta
# Report_file: /home/Homologous_CDS.needlenuc.align
########################################

#=======================================
#
# Aligned_sequences: 2
# 1: G1-H2
# 2: G1-H3
# Matrix: /home/BLOSUM62.txt
# GapOpen_penalty: -11.0
# GapExtend_penalty: -1.0
# FSopen_penalty: -10.0
# FSextend_penalty: -0.2
# Execution_time: 10.9845459461
#
# Length:         498
# Identity NT:    496/498 99.6%
# Identity AA:    984/996 98.8%
# Gapopen:        0/498 0.0%
# Gaps:           0/498 0.0%
# FSopen:         0/498 0.0%
# FrameShift:     0/498 0.0%
# Score: 986.0
#
#
#=======================================

>G1-H2
ATGGCGCCCGAGGAGAACGCGGGGACCGAACTCTTGCTGCAGGGTTTTGA
GCGCCGCTTCCTGGCGGTGCGCACACTGCGCTCCTTCCCCTGGCAGAGCT
TAGAGGCAAAGTTAAGAGACTCATCAGATTCTGAGCTGCTGCGGGATATT
TTGCAGAAGCACGAGGCTGTCCACACGGAGCCTTTGGACAAACTGTACGA
GGTGCTCACGGAGACTCTGATGGCCAAGGAGTCCACCCAGGGCCACCGGA
GCTATTTGCTGACGTGCTGTATTGCCCAGAAGCCATCGTGTCGCTGGTCG
GGGTCCTGCAGAGGCTGGCTGCCTGCCGGGAGCACAAGCGGGCTCCTGAG
GTCTACGTGGCCTTTACCGTCCGCAACCCAGAGACGTGCCAGCTGTTCAC
CACCGAGCTAGGCCGGGATGGGATCAGATGGGAAGCGGAAGCTCATCATG
ACCAGAAACTGTTTCCCTATGGAGAGCACTTGGAGATGGCAATGCTGA

>G1-H3
ATGGCGCCCGAGGAGAACGCGGGGACCGAACTCTTGCTGCAGGGTTTTGA
GCGCCGCTTCCTGGCGGTGCGCACACTGCGCTCCTTCCCCTGGCAGAGCT
TAGAGGCAAAGTTAAGAGACTCATCAGATTCTGAGCTGCTGCGGGATATT
TTGCAGAAGCACGAGGCTGTCCACACGGAGCCTTTGGACAAACTGTACGA
GGTGCTCGCGGAGACTCTGATGGCCAAGGAGTCCACCCAGGGCCACCGGA
GCTATTTGCTGACGTGCTGTATTGCCCAGAAGCCATCGTGTCGCTGGTCG
GGGTCCTGCAGAGGCTGGCTGCCTGCCGGGAGCACAAGCGGGCTCCTGAG
GTCTACGTGGCCTTTACCGTCCGCAACCCAGAGACATGCCAGCTGTTCAC
CACCGAGCTAGGCCGGGATGGGATCAGATGGGAAGCGGAAGCTCATCATG
ACCAGAAACTGTTTCCCTATGGAGAGCACTTGGAGATGGCAATGCTGA
#---------------------------------------
#---------------------------------------

#=======================================
#
# Aligned_sequences: 2
# 1: B1-001
# 2: G2-H3
# Matrix: /home/BLOSUM62.txt
# GapOpen_penalty: -11.0
# GapExtend_penalty: -1.0
# FSopen_penalty: -10.0
# FSextend_penalty: -0.2
# Execution_time: 9.97494697571
#
# Length:         462
# Identity NT:    462/462 100.0%
# Identity AA:    924/924 100.0%
# Gapopen:        0/462 0.0%
# Gaps:           0/462 0.0%
# FSopen:         0/462 0.0%
# FrameShift:     0/462 0.0%
# Score: 924.0
#
#
#=======================================

>B1-001
ATGGCGCCCGAGGAGAACGCGGGGACCGAACTCTTGCTGCAGGGTTTTGA
GCGCCGCTTCCTGGCGGTGCGCACACTGCGCTCCTTCCCCTGGCAGAGCT
TAGAGGCAAAGTTAAGAGACTCATCAGATTCTGAGCTGCTGCGGGATATT
TTGCAGAAGACTGTGAGGCATCCTGTGTGTGTGAAGCACCCGCCGTCAGT
CAAGTATGCCTGGTGCTTTCTCTCAGAACTCATCAAAAAGTCCTCAGGAG
GCTCAGTCACACTCTCCAAGAGCACAGCCATCATCTCCCACGGTACCACA
GGCCTGGTCACATGGGATGCCGCCCTCTACCTTGCAGAATGGGCCATCGA
GAACCCGGCAGCCTTCATTAACAGACGTGCTGTATTGCCCAGAAGCCATC
GTGTCGCTGGTCGGGGTCCTGCAGAGGCTGGCTGCCTGCCGGGAGCACAA
GCGGGCTCCTGA

>G2-H3
ATGGCGCCCGAGGAGAACGCGGGGACCGAACTCTTGCTGCAGGGTTTTGA
GCGCCGCTTCCTGGCGGTGCGCACACTGCGCTCCTTCCCCTGGCAGAGCT
TAGAGGCAAAGTTAAGAGACTCATCAGATTCTGAGCTGCTGCGGGATATT
TTGCAGAAGACTGTGAGGCATCCTGTGTGTGTGAAGCACCCGCCGTCAGT
CAAGTATGCCTGGTGCTTTCTCTCAGAACTCATCAAAAAGTCCTCAGGAG
GCTCAGTCACACTCTCCAAGAGCACAGCCATCATCTCCCACGGTACCACA
GGCCTGGTCACATGGGATGCCGCCCTCTACCTTGCAGAATGGGCCATCGA
GAACCCGGCAGCCTTCATTAACAGACGTGCTGTATTGCCCAGAAGCCATC
GTGTCGCTGGTCGGGGTCCTGCAGAGGCTGGCTGCCTGCCGGGAGCACAA
GCGGGCTCCTGA
#---------------------------------------
#---------------------------------------

#=======================================
#
# Aligned_sequences: 2
# 1: B2-202
# 2: G3-H2
# Matrix: /home/BLOSUM62.txt
# GapOpen_penalty: -11.0
# GapExtend_penalty: -1.0
# FSopen_penalty: -10.0
# FSextend_penalty: -0.2
# Execution_time: 8.62646412849
#
# Length:         420
# Identity NT:    419/420 99.8%
# Identity AA:    840/840 100.0%
# Gapopen:        0/420 0.0%
# Gaps:           0/420 0.0%
# FSopen:         0/420 0.0%
# FrameShift:     0/420 0.0%
# Score: 835.0
#
#
#=======================================

>B2-202
ATGCCTGGTGCTTTCTCTCAGAACTCATCAAAAAGTCCTCAGGAGGCTCA
GTCACACTCTCCAAGAGCACAGCCATCATCTCCCACGGTACCACAGGCCT
GGTCACATGGGATGCCGCCCTCTACCTTGCAGAATGGGCCATCGAGAACC
CGGCAGCCTTCATTAACAGACGTGCTGTATTGCCCAGAAGCCATCGTGTC
GCTGGTCGGGGTCCTGCAGAGGCTGGCTGCCTGCCGGGAGCACAAGCGGG
CTCCTGAGGTCTACGTGGCCTTTACCGTCCGCAACCCAGAGACATGCCAG
CTGTTCACCACCGAGCTAGGCCGGGATGGGATCAGATGGGAAGCGGAAGC
TCATCATGACCAGAAACTGTTTCCCTATGGAGAGCACTTGGAGATGGCAA
TGCTGAACCTCACACTGTAG

>G3-H2
ATGCCTGGTGCTTTCTCTCAGAACTCATCAAAAAGTCCTCAGGAGGCTCA
GTCACACTCTCCAAGAGCACAGCCATCATCTCCCACGGTACCACAGGCCT
GGTCACATGGGATGCCGCCCTCTACCTTGCAGAATGGGCCATCGAGAACC
CGGCAGCCTTCATTAACAGACGTGCTGTATTGCCCAGAAGCCATCGTGTC
GCTGGTCGGGGTCCTGCAGAGGCTGGCTGCCTGCCGGGAGCACAAGCGGG
CTCCTGAGGTCTACGTGGCCTTTACCGTCCGCAACCCAGAGACGTGCCAG
CTGTTCACCACCGAGCTAGGCCGGGATGGGATCAGATGGGAAGCGGAAGC
TCATCATGACCAGAAACTGTTTCCCTATGGAGAGCACTTGGAGATGGCAA
TGCTGAACCTCACACTGTAG
#---------------------------------------
#---------------------------------------

#=======================================
#
# Aligned_sequences: 2
# 1: B1-001
# 2: B2-202
# Matrix: /home/BLOSUM62.txt
# GapOpen_penalty: -11.0
# GapExtend_penalty: -1.0
# FSopen_penalty: -10.0
# FSextend_penalty: -0.2
# Execution_time: 11.5623519421
#
# Length:         625
# Identity NT:    257/625 41.1%
# Identity AA:    510/1250 40.8%
# Gapopen:        2/625 0.3%
# Gaps:           368/625 58.9%
# FSopen:         1/625 0.2%
# FrameShift:     254/625 40.6%
# Score: -228.0
#
#
#=======================================

>B1-001
ATGGCGCCCGAGGAGAACGCGGGGACCGAACTCTTGCTGCAGGGTTTTGA
GCGCCGCTTCCTGGCGGTGCGCACACTGCGCTCCTTCCCCTGGCAGAGCT
TAGAGGCAAAGTTAAGAGACTCATCAGATTCTGAGCTGCTGCGGGATATT
TTGCAGAAGACTGTGAGGCATCCTGTGTGTGTGAAGCACCCGCCGTCAGT
CAAGTATGCCTGGTGCTTTCTCTCAGAACTCATCAAAAAGTCCTCAGGAG
GCTCAGTCACACTCTCCAAGAGCACAGCCATCATCTCCCACGGTACCACA
GGCCTGGTCACATGGGATGCCGCCCTCTACCTTGCAGAATGGGCCATCGA
GAACCCGGCAGCCTTCATTAACAGACGTGCTGTATTGCCCAGAAGCCATC
GTGTCGCTGGTCGGGGTCCTGCAGAGGCTGGCTGCCTGCCGGGAGCACAA
GCGGGCTCCTGA--------------------------------------
--------------------------------------------------
--------------------------------------------------
-------------------------

>B2-202
ATG-----------------------------------------------
--------------------------------------------------
--------------------------------------------------
--------------------------------------------------
--------CCTGGTGCTTTCTCTCAGAACTCATCAAAAAGTCCTCAGGAG
GCTCAGTCACACTCTCCAAGAGCACAGCCATCATCTCCCACGGTACCACA
GGCCTGGTCACATGGGATGCCGCCCTCTACCTTGCAGAATGGGCCATCGA
GAACCCGGCAGCCTTCATTAACAGACGTGCTGTATTGCCCAGAAGCCATC
GTGTCGCTGGTCGGGGTCCTGCAGAGGCTGGCTGCCTGCCGGGAGCACAA
GCGGGCTCCTGAGGTCTACGTGGCCTTTACCGTCCGCAACCCAGAGACAT
GCCAGCTGTTCACCACCGAGCTAGGCCGGGATGGGATCAGATGGGAAGCG
GAAGCTCATCATGACCAGAAACTGTTTCCCTATGGAGAGCACTTGGAGAT
GGCAATGCTGAACCTCACACTGTAG
#---------------------------------------
#---------------------------------------

#=======================================
#
# Aligned_sequences: 2
# 1: G2-M
# 2: G3-M
# Matrix: /home/BLOSUM62.txt
# GapOpen_penalty: -11.0
# GapExtend_penalty: -1.0
# FSopen_penalty: -10.0
# FSextend_penalty: -0.2
# Execution_time: 10.9490189552
#
# Length:         622
# Identity NT:    257/622 41.3%
# Identity AA:    510/1244 41.0%
# Gapopen:        2/622 0.3%
# Gaps:           365/622 58.7%
# FSopen:         1/622 0.2%
# FrameShift:     254/622 40.8%
# Score: -222.0
#
#
#=======================================

>G2-M
ATGGCGCCTGAGGACCACGAGGGGGCCACGTCTCTGCTGCAGAGTTTCGA
GCGCCGCTTCCTGGCGGCTCGCGCGCTGCCCTCCTTTCCCTGGCAGAGCC
TAGAAGAAAAACTAAAGGACCCCTCGGGTTCTGAGCTGTTGCTGGCTATT
CTGCAGAAGACTGTGAAGCACCCTGTGTGTGTGCAGCACGGACCTTCTGT
GAAGTATGCCCGCTGCTTTCTCTCAAAGCTCATCAAAAAGCCTTCAGGAA
ACTCAGTTACACTCTCTGAGAGCACTGCCATCGTGTCCCATGGCACCACA
GGCTTGGTTACATGGGACGCTGCTCTCTACCTGGCAGAATGGGCCATTGA
GAACCCAGCAGCCTTCACTGACAGATGTACTGTACTGCTGGGAGATGACA
CTGTCACTGGTCAGGGTCCTGAAGATGCTCGAGGACTGCCAGAGGAAGAG
CGCTCCTGATGT--------------------------------------
--------------------------------------------------
--------------------------------------------------
----------------------

>G3-M
ATG-----------------------------------------------
--------------------------------------------------
--------------------------------------------------
--------------------------------------------------
--------CCCGCTGCTTTCTCTCAAAGCTCATCAAAAAGCCTTCAGGAA
ACTCAGTTACACTCTCTGAGAGCACTGCCATCGTGTCCCATGGCACCACA
GGCTTGGTTACATGGGACGCTGCTCTCTACCTGGCAGAATGGGCCATTGA
GAACCCAGCAGCCTTCACTGACAGATGTACTGTACTGCTGGGAGATGACA
CTGTCACTGGTCAGGGTCCTGAAGATGCTCGAGGACTGCCAGAGGAAGAG
CGCTCCTGATGTCTATGTAGCCTATACTATCCGCAGCCAGGACACAGGCA
AGCTGTTCATCGAAGAGCTAGACCGTGCTGGAATCTACTGGGAAGAGGTG
CCCCCTCACACTGGCAAACTGTTCCCTTACGAAGAGCATTCAGCCATCGT
AATCCTGAAGCTGGTGCTGACC
#---------------------------------------
#---------------------------------------

#=======================================
#
# Aligned_sequences: 2
# 1: B1-001
# 2: G3-H2
# Matrix: /home/BLOSUM62.txt
# GapOpen_penalty: -11.0
# GapExtend_penalty: -1.0
# FSopen_penalty: -10.0
# FSextend_penalty: -0.2
# Execution_time: 12.0061159134
#
# Length:         625
# Identity NT:    257/625 41.1%
# Identity AA:    510/1250 40.8%
# Gapopen:        2/625 0.3%
# Gaps:           368/625 58.9%
# FSopen:         1/625 0.2%
# FrameShift:     254/625 40.6%
# Score: -228.0
#
#
#=======================================

>B1-001
ATGGCGCCCGAGGAGAACGCGGGGACCGAACTCTTGCTGCAGGGTTTTGA
GCGCCGCTTCCTGGCGGTGCGCACACTGCGCTCCTTCCCCTGGCAGAGCT
TAGAGGCAAAGTTAAGAGACTCATCAGATTCTGAGCTGCTGCGGGATATT
TTGCAGAAGACTGTGAGGCATCCTGTGTGTGTGAAGCACCCGCCGTCAGT
CAAGTATGCCTGGTGCTTTCTCTCAGAACTCATCAAAAAGTCCTCAGGAG
GCTCAGTCACACTCTCCAAGAGCACAGCCATCATCTCCCACGGTACCACA
GGCCTGGTCACATGGGATGCCGCCCTCTACCTTGCAGAATGGGCCATCGA
GAACCCGGCAGCCTTCATTAACAGACGTGCTGTATTGCCCAGAAGCCATC
GTGTCGCTGGTCGGGGTCCTGCAGAGGCTGGCTGCCTGCCGGGAGCACAA
GCGGGCTCCTGA--------------------------------------
--------------------------------------------------
--------------------------------------------------
-------------------------

>G3-H2
ATG-----------------------------------------------
--------------------------------------------------
--------------------------------------------------
--------------------------------------------------
--------CCTGGTGCTTTCTCTCAGAACTCATCAAAAAGTCCTCAGGAG
GCTCAGTCACACTCTCCAAGAGCACAGCCATCATCTCCCACGGTACCACA
GGCCTGGTCACATGGGATGCCGCCCTCTACCTTGCAGAATGGGCCATCGA
GAACCCGGCAGCCTTCATTAACAGACGTGCTGTATTGCCCAGAAGCCATC
GTGTCGCTGGTCGGGGTCCTGCAGAGGCTGGCTGCCTGCCGGGAGCACAA
GCGGGCTCCTGAGGTCTACGTGGCCTTTACCGTCCGCAACCCAGAGACGT
GCCAGCTGTTCACCACCGAGCTAGGCCGGGATGGGATCAGATGGGAAGCG
GAAGCTCATCATGACCAGAAACTGTTTCCCTATGGAGAGCACTTGGAGAT
GGCAATGCTGAACCTCACACTGTAG
#---------------------------------------
#---------------------------------------

#=======================================
#
# Aligned_sequences: 2
# 1: C1-002
# 2: G1-Ch
# Matrix: /home/BLOSUM62.txt
# GapOpen_penalty: -11.0
# GapExtend_penalty: -1.0
# FSopen_penalty: -10.0
# FSextend_penalty: -0.2
# Execution_time: 13.3781208992
#
# Length:         498
# Identity NT:    481/498 96.6%
# Identity AA:    924/996 92.8%
# Gapopen:        0/498 0.0%
# Gaps:           0/498 0.0%
# FSopen:         0/498 0.0%
# FrameShift:     0/498 0.0%
# Score: 911.0
#
#
#=======================================

>C1-002
ATGGCGCCCGAGGAGAACGCGGGGAGCGAACTCTTGCTGCAGAGTTTCAA
GCGCCGCTTCCTGGCAGCGCGCGCCCTGCGCTCCTTCCGCTGGCAGAGCT
TAGAAGCAAAGTTAAGAGACTCATCAGATTCTGAGCTGCTGCGGGATATT
TTGCAGAAGCACGAGGCTGTCCACACAGAGCCTTTGGATGAGCTGTACGA
GGTGCTGGTGGAGACCCTGATGGCCAAGGAGTCCACCCAGGGCCACCGGA
GCTATTTGCTGACGTGCTGTATTGCCCAGAAGCCATCGTGTCGCTGGTCG
GGGTCCTGCGGAGGCTGGCTGCCTGCCGGGAGCACCAGCGGGCTCCTCAA
TTCTACATGGCCCTTACCGTCTGCAACCCAGAGATGTGCCAGCTGTTCAC
CACCGAGCTATGCTGGACTGGGATCAGATGGGAAGCGGAAGCTCATCATG
ACCAGAAACTGTTTCCCTACAGAGAGCACTTGGAGATGGCAAAGCTGA

>G1-Ch
ATGGCGCCCGAGGAGAACGCGGGGAGCGAACTCTTGCTGCAGAGTTTCAA
GCGCCGCTTCCTGGCGGCGCGCGCCCTGCGCTCCTTCCCCTGGCAGAGCT
TAGAAGCAAAGTTAAGTGACCCATCAGATTCTGAGCTTCTGTGGGATATT
TTGCAGAAGCACGAGGCTGTCCACACAGAGCCTTTGGACGAGCTGTACAA
GGCGTTGGCGGAGACCCTGATGGCCAAGGAGTCCACCCAGGGCCACCGGA
GCTATTTGCTGATGTGCTGTATTGCCCAGAAGCCATCGTGTCGCTGGTCG
GGGTCCTGCAGAGGCTGGCTGCCTGCCGGGAGCACCAGCGGGCTCCTCAA
GTCTACATGGCCCTTACCGTCCGCAACCCAGAGACGTGCCAGCTGTTCAC
CACCGAGCTATGCTGGACTGGGATCAGATGGGAAGCGGAAGCTCATCATG
ACCAGAAACTGTTTCCCTACAGAGAGCACTTGGAGATGGCAATGCTGA
#---------------------------------------
#---------------------------------------

#=======================================
#
# Aligned_sequences: 2
# 1: G2-H3
# 2: G3-H2
# Matrix: /home/BLOSUM62.txt
# GapOpen_penalty: -11.0
# GapExtend_penalty: -1.0
# FSopen_penalty: -10.0
# FSextend_penalty: -0.2
# Execution_time: 11.8232400417
#
# Length:         625
# Identity NT:    257/625 41.1%
# Identity AA:    510/1250 40.8%
# Gapopen:        2/625 0.3%
# Gaps:           368/625 58.9%
# FSopen:         1/625 0.2%
# FrameShift:     254/625 40.6%
# Score: -228.0
#
#
#=======================================

>G2-H3
ATGGCGCCCGAGGAGAACGCGGGGACCGAACTCTTGCTGCAGGGTTTTGA
GCGCCGCTTCCTGGCGGTGCGCACACTGCGCTCCTTCCCCTGGCAGAGCT
TAGAGGCAAAGTTAAGAGACTCATCAGATTCTGAGCTGCTGCGGGATATT
TTGCAGAAGACTGTGAGGCATCCTGTGTGTGTGAAGCACCCGCCGTCAGT
CAAGTATGCCTGGTGCTTTCTCTCAGAACTCATCAAAAAGTCCTCAGGAG
GCTCAGTCACACTCTCCAAGAGCACAGCCATCATCTCCCACGGTACCACA
GGCCTGGTCACATGGGATGCCGCCCTCTACCTTGCAGAATGGGCCATCGA
GAACCCGGCAGCCTTCATTAACAGACGTGCTGTATTGCCCAGAAGCCATC
GTGTCGCTGGTCGGGGTCCTGCAGAGGCTGGCTGCCTGCCGGGAGCACAA
GCGGGCTCCTGA--------------------------------------
--------------------------------------------------
--------------------------------------------------
-------------------------

>G3-H2
ATG-----------------------------------------------
--------------------------------------------------
--------------------------------------------------
--------------------------------------------------
--------CCTGGTGCTTTCTCTCAGAACTCATCAAAAAGTCCTCAGGAG
GCTCAGTCACACTCTCCAAGAGCACAGCCATCATCTCCCACGGTACCACA
GGCCTGGTCACATGGGATGCCGCCCTCTACCTTGCAGAATGGGCCATCGA
GAACCCGGCAGCCTTCATTAACAGACGTGCTGTATTGCCCAGAAGCCATC
GTGTCGCTGGTCGGGGTCCTGCAGAGGCTGGCTGCCTGCCGGGAGCACAA
GCGGGCTCCTGAGGTCTACGTGGCCTTTACCGTCCGCAACCCAGAGACGT
GCCAGCTGTTCACCACCGAGCTAGGCCGGGATGGGATCAGATGGGAAGCG
GAAGCTCATCATGACCAGAAACTGTTTCCCTATGGAGAGCACTTGGAGAT
GGCAATGCTGAACCTCACACTGTAG
#---------------------------------------
#---------------------------------------

#=======================================
#
# Aligned_sequences: 2
# 1: B1-001
# 2: G2-H1
# Matrix: /home/BLOSUM62.txt
# GapOpen_penalty: -11.0
# GapExtend_penalty: -1.0
# FSopen_penalty: -10.0
# FSextend_penalty: -0.2
# Execution_time: 12.8418569565
#
# Length:         462
# Identity NT:    438/462 94.8%
# Identity AA:    834/924 90.3%
# Gapopen:        0/462 0.0%
# Gaps:           0/462 0.0%
# FSopen:         0/462 0.0%
# FrameShift:     0/462 0.0%
# Score: 804.0
#
#
#=======================================

>B1-001
ATGGCGCCCGAGGAGAACGCGGGGACCGAACTCTTGCTGCAGGGTTTTGA
GCGCCGCTTCCTGGCGGTGCGCACACTGCGCTCCTTCCCCTGGCAGAGCT
TAGAGGCAAAGTTAAGAGACTCATCAGATTCTGAGCTGCTGCGGGATATT
TTGCAGAAGACTGTGAGGCATCCTGTGTGTGTGAAGCACCCGCCGTCAGT
CAAGTATGCCTGGTGCTTTCTCTCAGAACTCATCAAAAAGTCCTCAGGAG
GCTCAGTCACACTCTCCAAGAGCACAGCCATCATCTCCCACGGTACCACA
GGCCTGGTCACATGGGATGCCGCCCTCTACCTTGCAGAATGGGCCATCGA
GAACCCGGCAGCCTTCATTAACAGACGTGCTGTATTGCCCAGAAGCCATC
GTGTCGCTGGTCGGGGTCCTGCAGAGGCTGGCTGCCTGCCGGGAGCACAA
GCGGGCTCCTGA

>G2-H1
ATGGCGCCCGAGGAGAACGCGGGGAGCGAACTCTTGCTGCAGAGTTTCAA
GCGCCGCTTCCTGGCAGCGCGCGCCCTGCGCTCCTTCCGCTGGCAGAGCT
TAGAAGCAAAGTTAAGAGACTCATCAGATTCTGAGCTGCTGCGGGATATT
TTGCAGAAGACTGTGAAGCATCCTGTGTGTGTGAAGCACCCGCCGTCAGT
CAAGTATGCCCGGTGCTTTCTCTCAGAACTCATCAAAAAGCCCTCGGGAG
GCTCAGTCACACTCTCCAAGAGCACAGCCATCATCTCCCACGGCATCACA
GTCCTGGTCACATGGGATGCCGCCCTCTACCTTGCAGAATGGGCCATCGA
GAACCCAGCAGCCTTCACTGATAGACGTGCTGTATTGCCCAGAAGCCATC
GTGTCGCTGGTCGGGGTCCTGCGGAGGCTGGCTGCCTGCCGGGAGCACCA
GCGGGCTCCTCA
#---------------------------------------
#---------------------------------------

#=======================================
#
# Aligned_sequences: 2
# 1: G2-H1
# 2: G2-Ch
# Matrix: /home/BLOSUM62.txt
# GapOpen_penalty: -11.0
# GapExtend_penalty: -1.0
# FSopen_penalty: -10.0
# FSextend_penalty: -0.2
# Execution_time: 12.6641790867
#
# Length:         462
# Identity NT:    448/462 97.0%
# Identity AA:    864/924 93.5%
# Gapopen:        0/462 0.0%
# Gaps:           0/462 0.0%
# FSopen:         0/462 0.0%
# FrameShift:     0/462 0.0%
# Score: 854.0
#
#
#=======================================

>G2-H1
ATGGCGCCCGAGGAGAACGCGGGGAGCGAACTCTTGCTGCAGAGTTTCAA
GCGCCGCTTCCTGGCAGCGCGCGCCCTGCGCTCCTTCCGCTGGCAGAGCT
TAGAAGCAAAGTTAAGAGACTCATCAGATTCTGAGCTGCTGCGGGATATT
TTGCAGAAGACTGTGAAGCATCCTGTGTGTGTGAAGCACCCGCCGTCAGT
CAAGTATGCCCGGTGCTTTCTCTCAGAACTCATCAAAAAGCCCTCGGGAG
GCTCAGTCACACTCTCCAAGAGCACAGCCATCATCTCCCACGGCATCACA
GTCCTGGTCACATGGGATGCCGCCCTCTACCTTGCAGAATGGGCCATCGA
GAACCCAGCAGCCTTCACTGATAGACGTGCTGTATTGCCCAGAAGCCATC
GTGTCGCTGGTCGGGGTCCTGCGGAGGCTGGCTGCCTGCCGGGAGCACCA
GCGGGCTCCTCA

>G2-Ch
ATGGCGCCCGAGGAGAACGCGGGGAGCGAACTCTTGCTGCAGAGTTTCAA
GCGCCGCTTCCTGGCGGCGCGCGCCCTGCGCTCCTTCCCCTGGCAGAGCT
TAGAAGCAAAGTTAAGTGACCCATCAGATTCTGAGCTTCTGTGGGATATT
TTGCAGAAGAGACTGAAGCATCCTGTGTGTGTGAAGCACCCGCCGTCAGT
CAAGTATGCCCGGTGCTTTCTCTCAGTACTCATCAAAAAGCCCTCGGGAG
GCTCAGTCACACTCTCCAAGAGCACAGCCATCATCTCCCACGGCATCACA
GTCCTGGTCACATGGGATGCCACCCTCTACCTTGCAGAATGGGCCATCTA
GAACCCAGCAGCCTTCACTGATAGATGTGCTGTATTGCCCAGAAGCCATC
GTGTCGCTGGTCGGGGTCCTGCAGAGGCTGGCTGCCTGCCGGGAGCACCA
GCGGGCTCCTCA
#---------------------------------------
#---------------------------------------

#=======================================
#
# Aligned_sequences: 2
# 1: G2-H3
# 2: B2-202
# Matrix: /home/BLOSUM62.txt
# GapOpen_penalty: -11.0
# GapExtend_penalty: -1.0
# FSopen_penalty: -10.0
# FSextend_penalty: -0.2
# Execution_time: 12.375038147
#
# Length:         625
# Identity NT:    257/625 41.1%
# Identity AA:    510/1250 40.8%
# Gapopen:        2/625 0.3%
# Gaps:           368/625 58.9%
# FSopen:         1/625 0.2%
# FrameShift:     254/625 40.6%
# Score: -228.0
#
#
#=======================================

>G2-H3
ATGGCGCCCGAGGAGAACGCGGGGACCGAACTCTTGCTGCAGGGTTTTGA
GCGCCGCTTCCTGGCGGTGCGCACACTGCGCTCCTTCCCCTGGCAGAGCT
TAGAGGCAAAGTTAAGAGACTCATCAGATTCTGAGCTGCTGCGGGATATT
TTGCAGAAGACTGTGAGGCATCCTGTGTGTGTGAAGCACCCGCCGTCAGT
CAAGTATGCCTGGTGCTTTCTCTCAGAACTCATCAAAAAGTCCTCAGGAG
GCTCAGTCACACTCTCCAAGAGCACAGCCATCATCTCCCACGGTACCACA
GGCCTGGTCACATGGGATGCCGCCCTCTACCTTGCAGAATGGGCCATCGA
GAACCCGGCAGCCTTCATTAACAGACGTGCTGTATTGCCCAGAAGCCATC
GTGTCGCTGGTCGGGGTCCTGCAGAGGCTGGCTGCCTGCCGGGAGCACAA
GCGGGCTCCTGA--------------------------------------
--------------------------------------------------
--------------------------------------------------
-------------------------

>B2-202
ATG-----------------------------------------------
--------------------------------------------------
--------------------------------------------------
--------------------------------------------------
--------CCTGGTGCTTTCTCTCAGAACTCATCAAAAAGTCCTCAGGAG
GCTCAGTCACACTCTCCAAGAGCACAGCCATCATCTCCCACGGTACCACA
GGCCTGGTCACATGGGATGCCGCCCTCTACCTTGCAGAATGGGCCATCGA
GAACCCGGCAGCCTTCATTAACAGACGTGCTGTATTGCCCAGAAGCCATC
GTGTCGCTGGTCGGGGTCCTGCAGAGGCTGGCTGCCTGCCGGGAGCACAA
GCGGGCTCCTGAGGTCTACGTGGCCTTTACCGTCCGCAACCCAGAGACAT
GCCAGCTGTTCACCACCGAGCTAGGCCGGGATGGGATCAGATGGGAAGCG
GAAGCTCATCATGACCAGAAACTGTTTCCCTATGGAGAGCACTTGGAGAT
GGCAATGCTGAACCTCACACTGTAG
#---------------------------------------
#---------------------------------------

#=======================================
#
# Aligned_sequences: 2
# 1: C1-002
# 2: G1-H2
# Matrix: /home/BLOSUM62.txt
# GapOpen_penalty: -11.0
# GapExtend_penalty: -1.0
# FSopen_penalty: -10.0
# FSextend_penalty: -0.2
# Execution_time: 14.439043045
#
# Length:         498
# Identity NT:    464/498 93.2%
# Identity AA:    906/996 91.0%
# Gapopen:        0/498 0.0%
# Gaps:           0/498 0.0%
# FSopen:         0/498 0.0%
# FrameShift:     0/498 0.0%
# Score: 826.0
#
#
#=======================================

>C1-002
ATGGCGCCCGAGGAGAACGCGGGGAGCGAACTCTTGCTGCAGAGTTTCAA
GCGCCGCTTCCTGGCAGCGCGCGCCCTGCGCTCCTTCCGCTGGCAGAGCT
TAGAAGCAAAGTTAAGAGACTCATCAGATTCTGAGCTGCTGCGGGATATT
TTGCAGAAGCACGAGGCTGTCCACACAGAGCCTTTGGATGAGCTGTACGA
GGTGCTGGTGGAGACCCTGATGGCCAAGGAGTCCACCCAGGGCCACCGGA
GCTATTTGCTGACGTGCTGTATTGCCCAGAAGCCATCGTGTCGCTGGTCG
GGGTCCTGCGGAGGCTGGCTGCCTGCCGGGAGCACCAGCGGGCTCCTCAA
TTCTACATGGCCCTTACCGTCTGCAACCCAGAGATGTGCCAGCTGTTCAC
CACCGAGCTATGCTGGACTGGGATCAGATGGGAAGCGGAAGCTCATCATG
ACCAGAAACTGTTTCCCTACAGAGAGCACTTGGAGATGGCAAAGCTGA

>G1-H2
ATGGCGCCCGAGGAGAACGCGGGGACCGAACTCTTGCTGCAGGGTTTTGA
GCGCCGCTTCCTGGCGGTGCGCACACTGCGCTCCTTCCCCTGGCAGAGCT
TAGAGGCAAAGTTAAGAGACTCATCAGATTCTGAGCTGCTGCGGGATATT
TTGCAGAAGCACGAGGCTGTCCACACGGAGCCTTTGGACAAACTGTACGA
GGTGCTCACGGAGACTCTGATGGCCAAGGAGTCCACCCAGGGCCACCGGA
GCTATTTGCTGACGTGCTGTATTGCCCAGAAGCCATCGTGTCGCTGGTCG
GGGTCCTGCAGAGGCTGGCTGCCTGCCGGGAGCACAAGCGGGCTCCTGAG
GTCTACGTGGCCTTTACCGTCCGCAACCCAGAGACGTGCCAGCTGTTCAC
CACCGAGCTAGGCCGGGATGGGATCAGATGGGAAGCGGAAGCTCATCATG
ACCAGAAACTGTTTCCCTATGGAGAGCACTTGGAGATGGCAATGCTGA
#---------------------------------------
#---------------------------------------

#=======================================
#
# Aligned_sequences: 2
# 1: B2-202
# 2: G3-Ch
# Matrix: /home/BLOSUM62.txt
# GapOpen_penalty: -11.0
# GapExtend_penalty: -1.0
# FSopen_penalty: -10.0
# FSextend_penalty: -0.2
# Execution_time: 10.9351530075
#
# Length:         420
# Identity NT:    395/420 94.0%
# Identity AA:    756/840 90.0%
# Gapopen:        0/420 0.0%
# Gaps:           0/420 0.0%
# FSopen:         0/420 0.0%
# FrameShift:     0/420 0.0%
# Score: 715.0
#
#
#=======================================

>B2-202
ATGCCTGGTGCTTTCTCTCAGAACTCATCAAAAAGTCCTCAGGAGGCTCA
GTCACACTCTCCAAGAGCACAGCCATCATCTCCCACGGTACCACAGGCCT
GGTCACATGGGATGCCGCCCTCTACCTTGCAGAATGGGCCATCGAGAACC
CGGCAGCCTTCATTAACAGACGTGCTGTATTGCCCAGAAGCCATCGTGTC
GCTGGTCGGGGTCCTGCAGAGGCTGGCTGCCTGCCGGGAGCACAAGCGGG
CTCCTGAGGTCTACGTGGCCTTTACCGTCCGCAACCCAGAGACATGCCAG
CTGTTCACCACCGAGCTAGGCCGGGATGGGATCAGATGGGAAGCGGAAGC
TCATCATGACCAGAAACTGTTTCCCTATGGAGAGCACTTGGAGATGGCAA
TGCTGAACCTCACACTGTAG

>G3-Ch
ATGCCCGGTGCTTTCTCTCAGTACTCATCAAAAAGCCCTCGGGAGGCTCA
GTCACACTCTCCAAGAGCACAGCCATCATCTCCCACGGCATCACAGTCCT
GGTCACATGGGATGCCACCCTCTACCTTGCAGAATGGGCCATCTAGAACC
CAGCAGCCTTCACTGATAGATGTGCTGTATTGCCCAGAAGCCATCGTGTC
GCTGGTCGGGGTCCTGCAGAGGCTGGCTGCCTGCCGGGAGCACCAGCGGG
CTCCTCAAGTCTACATGGCCCTTACCGTCCGCAACCCAGAGACGTGCCAG
CTGTTCACCACCGAGCTAGGCTGGACTGGGATCAGATGGGAAGCGGAAGC
TCATCATGACCAGAAACTGTTTCCCTACAGAGAGCACTTGGAGATGGCAA
TGCTGAACCTCACACTGTAG
#---------------------------------------
#---------------------------------------

#=======================================
#
# Aligned_sequences: 2
# 1: C1-002
# 2: G1-H3
# Matrix: /home/BLOSUM62.txt
# GapOpen_penalty: -11.0
# GapExtend_penalty: -1.0
# FSopen_penalty: -10.0
# FSextend_penalty: -0.2
# Execution_time: 14.5280580521
#
# Length:         498
# Identity NT:    464/498 93.2%
# Identity AA:    906/996 91.0%
# Gapopen:        0/498 0.0%
# Gaps:           0/498 0.0%
# FSopen:         0/498 0.0%
# FrameShift:     0/498 0.0%
# Score: 826.0
#
#
#=======================================

>C1-002
ATGGCGCCCGAGGAGAACGCGGGGAGCGAACTCTTGCTGCAGAGTTTCAA
GCGCCGCTTCCTGGCAGCGCGCGCCCTGCGCTCCTTCCGCTGGCAGAGCT
TAGAAGCAAAGTTAAGAGACTCATCAGATTCTGAGCTGCTGCGGGATATT
TTGCAGAAGCACGAGGCTGTCCACACAGAGCCTTTGGATGAGCTGTACGA
GGTGCTGGTGGAGACCCTGATGGCCAAGGAGTCCACCCAGGGCCACCGGA
GCTATTTGCTGACGTGCTGTATTGCCCAGAAGCCATCGTGTCGCTGGTCG
GGGTCCTGCGGAGGCTGGCTGCCTGCCGGGAGCACCAGCGGGCTCCTCAA
TTCTACATGGCCCTTACCGTCTGCAACCCAGAGATGTGCCAGCTGTTCAC
CACCGAGCTATGCTGGACTGGGATCAGATGGGAAGCGGAAGCTCATCATG
ACCAGAAACTGTTTCCCTACAGAGAGCACTTGGAGATGGCAAAGCTGA

>G1-H3
ATGGCGCCCGAGGAGAACGCGGGGACCGAACTCTTGCTGCAGGGTTTTGA
GCGCCGCTTCCTGGCGGTGCGCACACTGCGCTCCTTCCCCTGGCAGAGCT
TAGAGGCAAAGTTAAGAGACTCATCAGATTCTGAGCTGCTGCGGGATATT
TTGCAGAAGCACGAGGCTGTCCACACGGAGCCTTTGGACAAACTGTACGA
GGTGCTCGCGGAGACTCTGATGGCCAAGGAGTCCACCCAGGGCCACCGGA
GCTATTTGCTGACGTGCTGTATTGCCCAGAAGCCATCGTGTCGCTGGTCG
GGGTCCTGCAGAGGCTGGCTGCCTGCCGGGAGCACAAGCGGGCTCCTGAG
GTCTACGTGGCCTTTACCGTCCGCAACCCAGAGACATGCCAGCTGTTCAC
CACCGAGCTAGGCCGGGATGGGATCAGATGGGAAGCGGAAGCTCATCATG
ACCAGAAACTGTTTCCCTATGGAGAGCACTTGGAGATGGCAATGCTGA
#---------------------------------------
#---------------------------------------

#=======================================
#
# Aligned_sequences: 2
# 1: G3-H1
# 2: G3-H2
# Matrix: /home/BLOSUM62.txt
# GapOpen_penalty: -11.0
# GapExtend_penalty: -1.0
# FSopen_penalty: -10.0
# FSextend_penalty: -0.2
# Execution_time: 10.7550568581
#
# Length:         420
# Identity NT:    395/420 94.0%
# Identity AA:    732/840 87.1%
# Gapopen:        0/420 0.0%
# Gaps:           0/420 0.0%
# FSopen:         0/420 0.0%
# FrameShift:     0/420 0.0%
# Score: 715.0
#
#
#=======================================

>G3-H1
ATGCCCGGTGCTTTCTCTCAGAACTCATCAAAAAGCCCTCGGGAGGCTCA
GTCACACTCTCCAAGAGCACAGCCATCATCTCCCACGGCATCACAGTCCT
GGTCACATGGGATGCCGCCCTCTACCTTGCAGAATGGGCCATCGAGAACC
CAGCAGCCTTCACTGATAGACGTGCTGTATTGCCCAGAAGCCATCGTGTC
GCTGGTCGGGGTCCTGCGGAGGCTGGCTGCCTGCCGGGAGCACCAGCGGG
CTCCTCAATTCTACATGGCCCTTACCGTCTGCAACCCAGAGATGTGCCAG
CTGTTCACCACCGAGCTAGGCTGGACTGGGATCAGATGGGAAGCGGAAGC
TCATCATGACCAGAAACTGTTTCCCTACAGAGAGCACTTGGAGATGGCAA
AGCTGAACCTCACACTGTAG

>G3-H2
ATGCCTGGTGCTTTCTCTCAGAACTCATCAAAAAGTCCTCAGGAGGCTCA
GTCACACTCTCCAAGAGCACAGCCATCATCTCCCACGGTACCACAGGCCT
GGTCACATGGGATGCCGCCCTCTACCTTGCAGAATGGGCCATCGAGAACC
CGGCAGCCTTCATTAACAGACGTGCTGTATTGCCCAGAAGCCATCGTGTC
GCTGGTCGGGGTCCTGCAGAGGCTGGCTGCCTGCCGGGAGCACAAGCGGG
CTCCTGAGGTCTACGTGGCCTTTACCGTCCGCAACCCAGAGACGTGCCAG
CTGTTCACCACCGAGCTAGGCCGGGATGGGATCAGATGGGAAGCGGAAGC
TCATCATGACCAGAAACTGTTTCCCTATGGAGAGCACTTGGAGATGGCAA
TGCTGAACCTCACACTGTAG
#---------------------------------------
#---------------------------------------

#=======================================
#
# Aligned_sequences: 2
# 1: G1-M
# 2: G1-R
# Matrix: /home/BLOSUM62.txt
# GapOpen_penalty: -11.0
# GapExtend_penalty: -1.0
# FSopen_penalty: -10.0
# FSextend_penalty: -0.2
# Execution_time: 14.1775410175
#
# Length:         495
# Identity NT:    460/495 92.9%
# Identity AA:    864/990 87.3%
# Gapopen:        0/495 0.0%
# Gaps:           0/495 0.0%
# FSopen:         0/495 0.0%
# FrameShift:     0/495 0.0%
# Score: 815.0
#
#
#=======================================

>G1-M
ATGGCGCCTGAGGACCACGAGGGGGCCACGTCTCTGCTGCAGAGTTTCGA
GCGCCGCTTCCTGGCGGCTCGCGCGCTGCCCTCCTTTCCCTGGCAGAGCC
TAGAAGAAAAACTAAAGGACCCCTCGGGTTCTGAGCTGTTGCTGGCTATT
CTGCAGAGGCATGAGGCTGTACCCACGGAGCCTTTGGATGCACTGTATGA
GGCGTTGGCAGAGGTTCTGATGACCCAAGAGTCCACCCAGTGCCACCGGA
GCTATTTGCTGATGTACTGTACTGCTGGGAGATGACACTGTCACTGGTCA
GGGTCCTGAAGATGCTCGAGGACTGCCAGAGGAAGAGCGCTCCTGATGTC
TATGTAGCCTATACTATCCGCAGCCAGGACACAGGCAAGCTGTTCATCGA
AGAGCTGGACCGTGCTGGAATCTACTGGGAAGAGGTGCCCCCTCACACTG
GCAAACTGTTCCCTTACGAAGAGCATTCAGCCATCGTAATCCTGA

>G1-R
ATGGCGCCTGAGGACCACGAGGGGGCCACGTCTCTGCTGCAGAGTTTCGA
GCGCCGCTTCCTGGCGGCTCGCGCGCTGCCCTCTTTTCCCTGGCAGAGCC
TAGAAGAAAAACTAAGGGAGCCCTCAGGTTCTGAGCTGTTGCTGGCTATT
TTGCAGAAGCATGAGGCCGTACCCATGGAGCCTTTGGATGCACTGTATGA
GGCGCTGGCAGAAGTTCTGATGGCCAGAGAGTCCACCCAGTGCCACCGGA
GCTATTTGCTGATGTACTGTACTGCGGGGAAGTGACACTGTCACTGGTCA
GGGTCCTGAGGATGCTCACTGACTGCCAGAGGAAGAAGGCTCCTGACGTC
TATGTGGCCTATACGATCCGCAGCCAGGACACGGGCAAGCTGTTCATCAC
AGAGCTGGACCGCGCTGGGATACACTGGGAAGAGGTGGCCCCTCACACTG
GCAAACTGTTCCCTTATGAAGAGCATTCGGCCATCGTAATCCTGA
#---------------------------------------
#---------------------------------------

#=======================================
#
# Aligned_sequences: 2
# 1: B2-202
# 2: G3-H1
# Matrix: /home/BLOSUM62.txt
# GapOpen_penalty: -11.0
# GapExtend_penalty: -1.0
# FSopen_penalty: -10.0
# FSextend_penalty: -0.2
# Execution_time: 11.3548409939
#
# Length:         420
# Identity NT:    394/420 93.8%
# Identity AA:    732/840 87.1%
# Gapopen:        0/420 0.0%
# Gaps:           0/420 0.0%
# FSopen:         0/420 0.0%
# FrameShift:     0/420 0.0%
# Score: 710.0
#
#
#=======================================

>B2-202
ATGCCTGGTGCTTTCTCTCAGAACTCATCAAAAAGTCCTCAGGAGGCTCA
GTCACACTCTCCAAGAGCACAGCCATCATCTCCCACGGTACCACAGGCCT
GGTCACATGGGATGCCGCCCTCTACCTTGCAGAATGGGCCATCGAGAACC
CGGCAGCCTTCATTAACAGACGTGCTGTATTGCCCAGAAGCCATCGTGTC
GCTGGTCGGGGTCCTGCAGAGGCTGGCTGCCTGCCGGGAGCACAAGCGGG
CTCCTGAGGTCTACGTGGCCTTTACCGTCCGCAACCCAGAGACATGCCAG
CTGTTCACCACCGAGCTAGGCCGGGATGGGATCAGATGGGAAGCGGAAGC
TCATCATGACCAGAAACTGTTTCCCTATGGAGAGCACTTGGAGATGGCAA
TGCTGAACCTCACACTGTAG

>G3-H1
ATGCCCGGTGCTTTCTCTCAGAACTCATCAAAAAGCCCTCGGGAGGCTCA
GTCACACTCTCCAAGAGCACAGCCATCATCTCCCACGGCATCACAGTCCT
GGTCACATGGGATGCCGCCCTCTACCTTGCAGAATGGGCCATCGAGAACC
CAGCAGCCTTCACTGATAGACGTGCTGTATTGCCCAGAAGCCATCGTGTC
GCTGGTCGGGGTCCTGCGGAGGCTGGCTGCCTGCCGGGAGCACCAGCGGG
CTCCTCAATTCTACATGGCCCTTACCGTCTGCAACCCAGAGATGTGCCAG
CTGTTCACCACCGAGCTAGGCTGGACTGGGATCAGATGGGAAGCGGAAGC
TCATCATGACCAGAAACTGTTTCCCTACAGAGAGCACTTGGAGATGGCAA
AGCTGAACCTCACACTGTAG
#---------------------------------------
#---------------------------------------

#=======================================
#
# Aligned_sequences: 2
# 1: G2-H1
# 2: G2-H3
# Matrix: /home/BLOSUM62.txt
# GapOpen_penalty: -11.0
# GapExtend_penalty: -1.0
# FSopen_penalty: -10.0
# FSextend_penalty: -0.2
# Execution_time: 13.8674409389
#
# Length:         462
# Identity NT:    438/462 94.8%
# Identity AA:    834/924 90.3%
# Gapopen:        0/462 0.0%
# Gaps:           0/462 0.0%
# FSopen:         0/462 0.0%
# FrameShift:     0/462 0.0%
# Score: 804.0
#
#
#=======================================

>G2-H1
ATGGCGCCCGAGGAGAACGCGGGGAGCGAACTCTTGCTGCAGAGTTTCAA
GCGCCGCTTCCTGGCAGCGCGCGCCCTGCGCTCCTTCCGCTGGCAGAGCT
TAGAAGCAAAGTTAAGAGACTCATCAGATTCTGAGCTGCTGCGGGATATT
TTGCAGAAGACTGTGAAGCATCCTGTGTGTGTGAAGCACCCGCCGTCAGT
CAAGTATGCCCGGTGCTTTCTCTCAGAACTCATCAAAAAGCCCTCGGGAG
GCTCAGTCACACTCTCCAAGAGCACAGCCATCATCTCCCACGGCATCACA
GTCCTGGTCACATGGGATGCCGCCCTCTACCTTGCAGAATGGGCCATCGA
GAACCCAGCAGCCTTCACTGATAGACGTGCTGTATTGCCCAGAAGCCATC
GTGTCGCTGGTCGGGGTCCTGCGGAGGCTGGCTGCCTGCCGGGAGCACCA
GCGGGCTCCTCA

>G2-H3
ATGGCGCCCGAGGAGAACGCGGGGACCGAACTCTTGCTGCAGGGTTTTGA
GCGCCGCTTCCTGGCGGTGCGCACACTGCGCTCCTTCCCCTGGCAGAGCT
TAGAGGCAAAGTTAAGAGACTCATCAGATTCTGAGCTGCTGCGGGATATT
TTGCAGAAGACTGTGAGGCATCCTGTGTGTGTGAAGCACCCGCCGTCAGT
CAAGTATGCCTGGTGCTTTCTCTCAGAACTCATCAAAAAGTCCTCAGGAG
GCTCAGTCACACTCTCCAAGAGCACAGCCATCATCTCCCACGGTACCACA
GGCCTGGTCACATGGGATGCCGCCCTCTACCTTGCAGAATGGGCCATCGA
GAACCCGGCAGCCTTCATTAACAGACGTGCTGTATTGCCCAGAAGCCATC
GTGTCGCTGGTCGGGGTCCTGCAGAGGCTGGCTGCCTGCCGGGAGCACAA
GCGGGCTCCTGA
#---------------------------------------
#---------------------------------------

#=======================================
#
# Aligned_sequences: 2
# 1: G3-H1
# 2: G3-Ch
# Matrix: /home/BLOSUM62.txt
# GapOpen_penalty: -11.0
# GapExtend_penalty: -1.0
# FSopen_penalty: -10.0
# FSextend_penalty: -0.2
# Execution_time: 11.7254989147
#
# Length:         420
# Identity NT:    411/420 97.9%
# Identity AA:    804/840 95.7%
# Gapopen:        0/420 0.0%
# Gaps:           0/420 0.0%
# FSopen:         0/420 0.0%
# FrameShift:     0/420 0.0%
# Score: 795.0
#
#
#=======================================

>G3-H1
ATGCCCGGTGCTTTCTCTCAGAACTCATCAAAAAGCCCTCGGGAGGCTCA
GTCACACTCTCCAAGAGCACAGCCATCATCTCCCACGGCATCACAGTCCT
GGTCACATGGGATGCCGCCCTCTACCTTGCAGAATGGGCCATCGAGAACC
CAGCAGCCTTCACTGATAGACGTGCTGTATTGCCCAGAAGCCATCGTGTC
GCTGGTCGGGGTCCTGCGGAGGCTGGCTGCCTGCCGGGAGCACCAGCGGG
CTCCTCAATTCTACATGGCCCTTACCGTCTGCAACCCAGAGATGTGCCAG
CTGTTCACCACCGAGCTAGGCTGGACTGGGATCAGATGGGAAGCGGAAGC
TCATCATGACCAGAAACTGTTTCCCTACAGAGAGCACTTGGAGATGGCAA
AGCTGAACCTCACACTGTAG

>G3-Ch
ATGCCCGGTGCTTTCTCTCAGTACTCATCAAAAAGCCCTCGGGAGGCTCA
GTCACACTCTCCAAGAGCACAGCCATCATCTCCCACGGCATCACAGTCCT
GGTCACATGGGATGCCACCCTCTACCTTGCAGAATGGGCCATCTAGAACC
CAGCAGCCTTCACTGATAGATGTGCTGTATTGCCCAGAAGCCATCGTGTC
GCTGGTCGGGGTCCTGCAGAGGCTGGCTGCCTGCCGGGAGCACCAGCGGG
CTCCTCAAGTCTACATGGCCCTTACCGTCCGCAACCCAGAGACGTGCCAG
CTGTTCACCACCGAGCTAGGCTGGACTGGGATCAGATGGGAAGCGGAAGC
TCATCATGACCAGAAACTGTTTCCCTACAGAGAGCACTTGGAGATGGCAA
TGCTGAACCTCACACTGTAG
#---------------------------------------
#---------------------------------------

#=======================================
#
# Aligned_sequences: 2
# 1: G2-Ch
# 2: G3-Ch
# Matrix: /home/BLOSUM62.txt
# GapOpen_penalty: -11.0
# GapExtend_penalty: -1.0
# FSopen_penalty: -10.0
# FSextend_penalty: -0.2
# Execution_time: 12.3696219921
#
# Length:         625
# Identity NT:    257/625 41.1%
# Identity AA:    510/1250 40.8%
# Gapopen:        2/625 0.3%
# Gaps:           368/625 58.9%
# FSopen:         1/625 0.2%
# FrameShift:     254/625 40.6%
# Score: -228.0
#
#
#=======================================

>G2-Ch
ATGGCGCCCGAGGAGAACGCGGGGAGCGAACTCTTGCTGCAGAGTTTCAA
GCGCCGCTTCCTGGCGGCGCGCGCCCTGCGCTCCTTCCCCTGGCAGAGCT
TAGAAGCAAAGTTAAGTGACCCATCAGATTCTGAGCTTCTGTGGGATATT
TTGCAGAAGAGACTGAAGCATCCTGTGTGTGTGAAGCACCCGCCGTCAGT
CAAGTATGCCCGGTGCTTTCTCTCAGTACTCATCAAAAAGCCCTCGGGAG
GCTCAGTCACACTCTCCAAGAGCACAGCCATCATCTCCCACGGCATCACA
GTCCTGGTCACATGGGATGCCACCCTCTACCTTGCAGAATGGGCCATCTA
GAACCCAGCAGCCTTCACTGATAGATGTGCTGTATTGCCCAGAAGCCATC
GTGTCGCTGGTCGGGGTCCTGCAGAGGCTGGCTGCCTGCCGGGAGCACCA
GCGGGCTCCTCA--------------------------------------
--------------------------------------------------
--------------------------------------------------
-------------------------

>G3-Ch
ATG-----------------------------------------------
--------------------------------------------------
--------------------------------------------------
--------------------------------------------------
--------CCCGGTGCTTTCTCTCAGTACTCATCAAAAAGCCCTCGGGAG
GCTCAGTCACACTCTCCAAGAGCACAGCCATCATCTCCCACGGCATCACA
GTCCTGGTCACATGGGATGCCACCCTCTACCTTGCAGAATGGGCCATCTA
GAACCCAGCAGCCTTCACTGATAGATGTGCTGTATTGCCCAGAAGCCATC
GTGTCGCTGGTCGGGGTCCTGCAGAGGCTGGCTGCCTGCCGGGAGCACCA
GCGGGCTCCTCAAGTCTACATGGCCCTTACCGTCCGCAACCCAGAGACGT
GCCAGCTGTTCACCACCGAGCTAGGCTGGACTGGGATCAGATGGGAAGCG
GAAGCTCATCATGACCAGAAACTGTTTCCCTACAGAGAGCACTTGGAGAT
GGCAATGCTGAACCTCACACTGTAG
#---------------------------------------
#---------------------------------------

#=======================================
#
# Aligned_sequences: 2
# 1: G1-Ch
# 2: G1-H2
# Matrix: /home/BLOSUM62.txt
# GapOpen_penalty: -11.0
# GapExtend_penalty: -1.0
# FSopen_penalty: -10.0
# FSextend_penalty: -0.2
# Execution_time: 15.7482440472
#
# Length:         498
# Identity NT:    465/498 93.4%
# Identity AA:    894/996 89.8%
# Gapopen:        0/498 0.0%
# Gaps:           0/498 0.0%
# FSopen:         0/498 0.0%
# FrameShift:     0/498 0.0%
# Score: 831.0
#
#
#=======================================

>G1-Ch
ATGGCGCCCGAGGAGAACGCGGGGAGCGAACTCTTGCTGCAGAGTTTCAA
GCGCCGCTTCCTGGCGGCGCGCGCCCTGCGCTCCTTCCCCTGGCAGAGCT
TAGAAGCAAAGTTAAGTGACCCATCAGATTCTGAGCTTCTGTGGGATATT
TTGCAGAAGCACGAGGCTGTCCACACAGAGCCTTTGGACGAGCTGTACAA
GGCGTTGGCGGAGACCCTGATGGCCAAGGAGTCCACCCAGGGCCACCGGA
GCTATTTGCTGATGTGCTGTATTGCCCAGAAGCCATCGTGTCGCTGGTCG
GGGTCCTGCAGAGGCTGGCTGCCTGCCGGGAGCACCAGCGGGCTCCTCAA
GTCTACATGGCCCTTACCGTCCGCAACCCAGAGACGTGCCAGCTGTTCAC
CACCGAGCTATGCTGGACTGGGATCAGATGGGAAGCGGAAGCTCATCATG
ACCAGAAACTGTTTCCCTACAGAGAGCACTTGGAGATGGCAATGCTGA

>G1-H2
ATGGCGCCCGAGGAGAACGCGGGGACCGAACTCTTGCTGCAGGGTTTTGA
GCGCCGCTTCCTGGCGGTGCGCACACTGCGCTCCTTCCCCTGGCAGAGCT
TAGAGGCAAAGTTAAGAGACTCATCAGATTCTGAGCTGCTGCGGGATATT
TTGCAGAAGCACGAGGCTGTCCACACGGAGCCTTTGGACAAACTGTACGA
GGTGCTCACGGAGACTCTGATGGCCAAGGAGTCCACCCAGGGCCACCGGA
GCTATTTGCTGACGTGCTGTATTGCCCAGAAGCCATCGTGTCGCTGGTCG
GGGTCCTGCAGAGGCTGGCTGCCTGCCGGGAGCACAAGCGGGCTCCTGAG
GTCTACGTGGCCTTTACCGTCCGCAACCCAGAGACGTGCCAGCTGTTCAC
CACCGAGCTAGGCCGGGATGGGATCAGATGGGAAGCGGAAGCTCATCATG
ACCAGAAACTGTTTCCCTATGGAGAGCACTTGGAGATGGCAATGCTGA
#---------------------------------------
#---------------------------------------

#=======================================
#
# Aligned_sequences: 2
# 1: G2-R
# 2: G3-R
# Matrix: /home/BLOSUM62.txt
# GapOpen_penalty: -11.0
# GapExtend_penalty: -1.0
# FSopen_penalty: -10.0
# FSextend_penalty: -0.2
# Execution_time: 13.1216039658
#
# Length:         622
# Identity NT:    257/622 41.3%
# Identity AA:    507/1244 40.8%
# Gapopen:        2/622 0.3%
# Gaps:           365/622 58.7%
# FSopen:         1/622 0.2%
# FrameShift:     255/622 41.0%
# Score: -222.0
#
#
#=======================================

>G2-R
ATGGCGCCTGAGGACCACGAGGGGGCCACGTCTCTGCTGCAGAGTTTCGA
GCGCCGCTTCCTGGCGGCTCGCGCGCTGCCCTCTTTTCCCTGGCAGAGCC
TAGAAGAAAAACTAAGGGAGCCCTCAGGTTCTGAGCTGTTGCTGGCTATT
TTGCAGAAGACTGTGAAGCACCCTGTGTGTGTCCAGCATGGGCCCTCTCT
GAAGTATTCCCGCTGCTTTCTCTCGAAGCTCATCAAAAAGCCTTCAGGAG
ACTCAGTCACACTCTCTGAGAGCACAGCCATCGTGTCCCATGGCACCACA
GGCTTGGTTACATGGGACGCTGCTCTCTACCTGGCAGAATGGGCCATCGA
GAACCCAGCAGCCTTCACTGACAGATGTACTGTACTGCGGGGAAGTGACA
CTGTCACTGGTCAGGGTCCTGAGGATGCTCACTGACTGCCAGAGGAAGAA
GGCTCCTGACGT--------------------------------------
--------------------------------------------------
--------------------------------------------------
----------------------

>G3-R
AT------------------------------------------------
--------------------------------------------------
--------------------------------------------------
--------------------------------------------------
-------TCCCGCTGCTTTCTCTCGAAGCTCATCAAAAAGCCTTCAGGAG
ACTCAGTCACACTCTCTGAGAGCACAGCCATCGTGTCCCATGGCACCACA
GGCTTGGTTACATGGGACGCTGCTCTCTACCTGGCAGAATGGGCCATCGA
GAACCCAGCAGCCTTCACTGACAGATGTACTGTACTGCGGGGAAGTGACA
CTGTCACTGGTCAGGGTCCTGAGGATGCTCACTGACTGCCAGAGGAAGAA
GGCTCCTGACGTCTATGTGGCCTATACGATCCGCAGCCAGGACACGGGCA
AGCTGTTCATCACAGAGCTAGACCGCGCTGGGATACACTGGGAAGAGGTG
GCCCCTCACACTGGCAAACTGTTCCCTTATGAAGAGCATTCGGCCATCGT
AATCCTGAAGCTCACGCTGACC
#---------------------------------------
#---------------------------------------

#=======================================
#
# Aligned_sequences: 2
# 1: G1-H2
# 2: G1-Co
# Matrix: /home/BLOSUM62.txt
# GapOpen_penalty: -11.0
# GapExtend_penalty: -1.0
# FSopen_penalty: -10.0
# FSextend_penalty: -0.2
# Execution_time: 15.8398461342
#
# Length:         498
# Identity NT:    407/498 81.7%
# Identity AA:    690/996 69.3%
# Gapopen:        0/498 0.0%
# Gaps:           0/498 0.0%
# FSopen:         0/498 0.0%
# FrameShift:     0/498 0.0%
# Score: 541.0
#
#
#=======================================

>G1-H2
ATGGCGCCCGAGGAGAACGCGGGGACCGAACTCTTGCTGCAGGGTTTTGA
GCGCCGCTTCCTGGCGGTGCGCACACTGCGCTCCTTCCCCTGGCAGAGCT
TAGAGGCAAAGTTAAGAGACTCATCAGATTCTGAGCTGCTGCGGGATATT
TTGCAGAAGCACGAGGCTGTCCACACGGAGCCTTTGGACAAACTGTACGA
GGTGCTCACGGAGACTCTGATGGCCAAGGAGTCCACCCAGGGCCACCGGA
GCTATTTGCTGACGTGCTGTATTGCCCAGAAGCCATCGTGTCGCTGGTCG
GGGTCCTGCAGAGGCTGGCTGCCTGCCGGGAGCACAAGCGGGCTCCTGAG
GTCTACGTGGCCTTTACCGTCCGCAACCCAGAGACGTGCCAGCTGTTCAC
CACCGAGCTAGGCCGGGATGGGATCAGATGGGAAGCGGAAGCTCATCATG
ACCAGAAACTGTTTCCCTATGGAGAGCACTTGGAGATGGCAATGCTGA

>G1-Co
ATGGCGCAGGAGGAGAGAGCGGATGCCGCGCGCCTGCTGCGGGGTTTCGA
GCGCCGCTTCTTGGCGGCGCGCGCCCTGCGCTCCTTTCCCTGGCAGAGCC
TAGAAGAGAAACTAAGGGACTCGTCAGGCTCCGAGCTGCTGCTGGATATT
TTGCAGAAGCACGAGGCTGTCCACACGGAGCCGTTGGACGAGCTGTACCA
GGCGCTGGCCGAGGTCCTGACGGCCGAGGACCCCACCCACTGCCACCGGA
GCTATCTGCTGACGTGCTGTATTGTCCTGAAACGGTCCTCTCCCTGGTTG
GGGTCCTGCGGAAGCTCTCCACCTGCCGGAAGGACCAGCGGGCTCCTGAT
GCCTACATTGCCTTCACCATCCGCAACCCGGAGACGTGCCAGCTGTTCAC
CACGGAGCTGGGCCAGGCTGGGATCCCGTGGGAAGAGGTGCCTTGTCATG
ACCAGAAACTGTTTCCCTACGAAGAGCACTCGGAGATGGCGATTCTGA
#---------------------------------------
#---------------------------------------

#=======================================
#
# Aligned_sequences: 2
# 1: G3-M
# 2: G3-R
# Matrix: /home/BLOSUM62.txt
# GapOpen_penalty: -11.0
# GapExtend_penalty: -1.0
# FSopen_penalty: -10.0
# FSextend_penalty: -0.2
# Execution_time: 11.7148320675
#
# Length:         417
# Identity NT:    386/417 92.6%
# Identity AA:    750/834 89.9%
# Gapopen:        0/417 0.0%
# Gaps:           0/417 0.0%
# FSopen:         0/417 0.0%
# FrameShift:     0/417 0.0%
# Score: 679.0
#
#
#=======================================

>G3-M
ATGCCCGCTGCTTTCTCTCAAAGCTCATCAAAAAGCCTTCAGGAAACTCA
GTTACACTCTCTGAGAGCACTGCCATCGTGTCCCATGGCACCACAGGCTT
GGTTACATGGGACGCTGCTCTCTACCTGGCAGAATGGGCCATTGAGAACC
CAGCAGCCTTCACTGACAGATGTACTGTACTGCTGGGAGATGACACTGTC
ACTGGTCAGGGTCCTGAAGATGCTCGAGGACTGCCAGAGGAAGAGCGCTC
CTGATGTCTATGTAGCCTATACTATCCGCAGCCAGGACACAGGCAAGCTG
TTCATCGAAGAGCTAGACCGTGCTGGAATCTACTGGGAAGAGGTGCCCCC
TCACACTGGCAAACTGTTCCCTTACGAAGAGCATTCAGCCATCGTAATCC
TGAAGCTGGTGCTGACC

>G3-R
ATTCCCGCTGCTTTCTCTCGAAGCTCATCAAAAAGCCTTCAGGAGACTCA
GTCACACTCTCTGAGAGCACAGCCATCGTGTCCCATGGCACCACAGGCTT
GGTTACATGGGACGCTGCTCTCTACCTGGCAGAATGGGCCATCGAGAACC
CAGCAGCCTTCACTGACAGATGTACTGTACTGCGGGGAAGTGACACTGTC
ACTGGTCAGGGTCCTGAGGATGCTCACTGACTGCCAGAGGAAGAAGGCTC
CTGACGTCTATGTGGCCTATACGATCCGCAGCCAGGACACGGGCAAGCTG
TTCATCACAGAGCTAGACCGCGCTGGGATACACTGGGAAGAGGTGGCCCC
TCACACTGGCAAACTGTTCCCTTATGAAGAGCATTCGGCCATCGTAATCC
TGAAGCTCACGCTGACC
#---------------------------------------
#---------------------------------------

#=======================================
#
# Aligned_sequences: 2
# 1: G1-H3
# 2: G1-Co
# Matrix: /home/BLOSUM62.txt
# GapOpen_penalty: -11.0
# GapExtend_penalty: -1.0
# FSopen_penalty: -10.0
# FSextend_penalty: -0.2
# Execution_time: 16.0937180519
#
# Length:         498
# Identity NT:    407/498 81.7%
# Identity AA:    690/996 69.3%
# Gapopen:        0/498 0.0%
# Gaps:           0/498 0.0%
# FSopen:         0/498 0.0%
# FrameShift:     0/498 0.0%
# Score: 541.0
#
#
#=======================================

>G1-H3
ATGGCGCCCGAGGAGAACGCGGGGACCGAACTCTTGCTGCAGGGTTTTGA
GCGCCGCTTCCTGGCGGTGCGCACACTGCGCTCCTTCCCCTGGCAGAGCT
TAGAGGCAAAGTTAAGAGACTCATCAGATTCTGAGCTGCTGCGGGATATT
TTGCAGAAGCACGAGGCTGTCCACACGGAGCCTTTGGACAAACTGTACGA
GGTGCTCGCGGAGACTCTGATGGCCAAGGAGTCCACCCAGGGCCACCGGA
GCTATTTGCTGACGTGCTGTATTGCCCAGAAGCCATCGTGTCGCTGGTCG
GGGTCCTGCAGAGGCTGGCTGCCTGCCGGGAGCACAAGCGGGCTCCTGAG
GTCTACGTGGCCTTTACCGTCCGCAACCCAGAGACATGCCAGCTGTTCAC
CACCGAGCTAGGCCGGGATGGGATCAGATGGGAAGCGGAAGCTCATCATG
ACCAGAAACTGTTTCCCTATGGAGAGCACTTGGAGATGGCAATGCTGA

>G1-Co
ATGGCGCAGGAGGAGAGAGCGGATGCCGCGCGCCTGCTGCGGGGTTTCGA
GCGCCGCTTCTTGGCGGCGCGCGCCCTGCGCTCCTTTCCCTGGCAGAGCC
TAGAAGAGAAACTAAGGGACTCGTCAGGCTCCGAGCTGCTGCTGGATATT
TTGCAGAAGCACGAGGCTGTCCACACGGAGCCGTTGGACGAGCTGTACCA
GGCGCTGGCCGAGGTCCTGACGGCCGAGGACCCCACCCACTGCCACCGGA
GCTATCTGCTGACGTGCTGTATTGTCCTGAAACGGTCCTCTCCCTGGTTG
GGGTCCTGCGGAAGCTCTCCACCTGCCGGAAGGACCAGCGGGCTCCTGAT
GCCTACATTGCCTTCACCATCCGCAACCCGGAGACGTGCCAGCTGTTCAC
CACGGAGCTGGGCCAGGCTGGGATCCCGTGGGAAGAGGTGCCTTGTCATG
ACCAGAAACTGTTTCCCTACGAAGAGCACTCGGAGATGGCGATTCTGA
#---------------------------------------
#---------------------------------------

#=======================================
#
# Aligned_sequences: 2
# 1: C1-002
# 2: G1-Co
# Matrix: /home/BLOSUM62.txt
# GapOpen_penalty: -11.0
# GapExtend_penalty: -1.0
# FSopen_penalty: -10.0
# FSextend_penalty: -0.2
# Execution_time: 16.4459021091
#
# Length:         500
# Identity NT:    406/500 81.2%
# Identity AA:    705/1000 70.5%
# Gapopen:        2/500 0.4%
# Gaps:           4/500 0.8%
# FSopen:         1/500 0.2%
# FrameShift:     6/500 1.2%
# Score: 528.0
#
#
#=======================================

>C1-002
ATGGCGCCCGAGGAGAACGCGG--GGAGCGAACTCTTGCTGCAGAGTTTC
AAGCGCCGCTTCCTGGCAGCGCGCGCCCTGCGCTCCTTCCGCTGGCAGAG
CTTAGAAGCAAAGTTAAGAGACTCATCAGATTCTGAGCTGCTGCGGGATA
TTTTGCAGAAGCACGAGGCTGTCCACACAGAGCCTTTGGATGAGCTGTAC
GAGGTGCTGGTGGAGACCCTGATGGCCAAGGAGTCCACCCAGGGCCACCG
GAGCTATTTGCTGACGTGCTGTATTGCCCAGAAGCCATCGTGTCGCTGGT
CGGGGTCCTGCGGAGGCTGGCTGCCTGCCGGGAGCACCAGCGGGCTCCTC
AATTCTACATGGCCCTTACCGTCTGCAACCCAGAGATGTGCCAGCTGTTC
ACCACCGAGCTATGCTGGACTGGGATCAGATGGGAAGCGGAAGCTCATCA
TGACCAGAAACTGTTTCCCTACAGAGAGCACTTGGAGATGGCAAAGCTGA

>G1-Co
ATGGCGCAGGAGGAGAGAGCGGATGCCGCG--CGCCTGCTGCGGGGTTTC
GAGCGCCGCTTCTTGGCGGCGCGCGCCCTGCGCTCCTTTCCCTGGCAGAG
CCTAGAAGAGAAACTAAGGGACTCGTCAGGCTCCGAGCTGCTGCTGGATA
TTTTGCAGAAGCACGAGGCTGTCCACACGGAGCCGTTGGACGAGCTGTAC
CAGGCGCTGGCCGAGGTCCTGACGGCCGAGGACCCCACCCACTGCCACCG
GAGCTATCTGCTGACGTGCTGTATTGTCCTGAAACGGTCCTCTCCCTGGT
TGGGGTCCTGCGGAAGCTCTCCACCTGCCGGAAGGACCAGCGGGCTCCTG
ATGCCTACATTGCCTTCACCATCCGCAACCCGGAGACGTGCCAGCTGTTC
ACCACGGAGCTGGGCCAGGCTGGGATCCCGTGGGAAGAGGTGCCTTGTCA
TGACCAGAAACTGTTTCCCTACGAAGAGCACTCGGAGATGGCGATTCTGA
#---------------------------------------
#---------------------------------------

#=======================================
#
# Aligned_sequences: 2
# 1: B1-001
# 2: G2-Ch
# Matrix: /home/BLOSUM62.txt
# GapOpen_penalty: -11.0
# GapExtend_penalty: -1.0
# FSopen_penalty: -10.0
# FSextend_penalty: -0.2
# Execution_time: 15.2182509899
#
# Length:         462
# Identity NT:    430/462 93.1%
# Identity AA:    786/924 85.1%
# Gapopen:        0/462 0.0%
# Gaps:           0/462 0.0%
# FSopen:         0/462 0.0%
# FrameShift:     0/462 0.0%
# Score: 764.0
#
#
#=======================================

>B1-001
ATGGCGCCCGAGGAGAACGCGGGGACCGAACTCTTGCTGCAGGGTTTTGA
GCGCCGCTTCCTGGCGGTGCGCACACTGCGCTCCTTCCCCTGGCAGAGCT
TAGAGGCAAAGTTAAGAGACTCATCAGATTCTGAGCTGCTGCGGGATATT
TTGCAGAAGACTGTGAGGCATCCTGTGTGTGTGAAGCACCCGCCGTCAGT
CAAGTATGCCTGGTGCTTTCTCTCAGAACTCATCAAAAAGTCCTCAGGAG
GCTCAGTCACACTCTCCAAGAGCACAGCCATCATCTCCCACGGTACCACA
GGCCTGGTCACATGGGATGCCGCCCTCTACCTTGCAGAATGGGCCATCGA
GAACCCGGCAGCCTTCATTAACAGACGTGCTGTATTGCCCAGAAGCCATC
GTGTCGCTGGTCGGGGTCCTGCAGAGGCTGGCTGCCTGCCGGGAGCACAA
GCGGGCTCCTGA

>G2-Ch
ATGGCGCCCGAGGAGAACGCGGGGAGCGAACTCTTGCTGCAGAGTTTCAA
GCGCCGCTTCCTGGCGGCGCGCGCCCTGCGCTCCTTCCCCTGGCAGAGCT
TAGAAGCAAAGTTAAGTGACCCATCAGATTCTGAGCTTCTGTGGGATATT
TTGCAGAAGAGACTGAAGCATCCTGTGTGTGTGAAGCACCCGCCGTCAGT
CAAGTATGCCCGGTGCTTTCTCTCAGTACTCATCAAAAAGCCCTCGGGAG
GCTCAGTCACACTCTCCAAGAGCACAGCCATCATCTCCCACGGCATCACA
GTCCTGGTCACATGGGATGCCACCCTCTACCTTGCAGAATGGGCCATCTA
GAACCCAGCAGCCTTCACTGATAGATGTGCTGTATTGCCCAGAAGCCATC
GTGTCGCTGGTCGGGGTCCTGCAGAGGCTGGCTGCCTGCCGGGAGCACCA
GCGGGCTCCTCA
#---------------------------------------
#---------------------------------------

#=======================================
#
# Aligned_sequences: 2
# 1: G1-Ch
# 2: G1-H3
# Matrix: /home/BLOSUM62.txt
# GapOpen_penalty: -11.0
# GapExtend_penalty: -1.0
# FSopen_penalty: -10.0
# FSextend_penalty: -0.2
# Execution_time: 16.6386818886
#
# Length:         498
# Identity NT:    465/498 93.4%
# Identity AA:    894/996 89.8%
# Gapopen:        0/498 0.0%
# Gaps:           0/498 0.0%
# FSopen:         0/498 0.0%
# FrameShift:     0/498 0.0%
# Score: 831.0
#
#
#=======================================

>G1-Ch
ATGGCGCCCGAGGAGAACGCGGGGAGCGAACTCTTGCTGCAGAGTTTCAA
GCGCCGCTTCCTGGCGGCGCGCGCCCTGCGCTCCTTCCCCTGGCAGAGCT
TAGAAGCAAAGTTAAGTGACCCATCAGATTCTGAGCTTCTGTGGGATATT
TTGCAGAAGCACGAGGCTGTCCACACAGAGCCTTTGGACGAGCTGTACAA
GGCGTTGGCGGAGACCCTGATGGCCAAGGAGTCCACCCAGGGCCACCGGA
GCTATTTGCTGATGTGCTGTATTGCCCAGAAGCCATCGTGTCGCTGGTCG
GGGTCCTGCAGAGGCTGGCTGCCTGCCGGGAGCACCAGCGGGCTCCTCAA
GTCTACATGGCCCTTACCGTCCGCAACCCAGAGACGTGCCAGCTGTTCAC
CACCGAGCTATGCTGGACTGGGATCAGATGGGAAGCGGAAGCTCATCATG
ACCAGAAACTGTTTCCCTACAGAGAGCACTTGGAGATGGCAATGCTGA

>G1-H3
ATGGCGCCCGAGGAGAACGCGGGGACCGAACTCTTGCTGCAGGGTTTTGA
GCGCCGCTTCCTGGCGGTGCGCACACTGCGCTCCTTCCCCTGGCAGAGCT
TAGAGGCAAAGTTAAGAGACTCATCAGATTCTGAGCTGCTGCGGGATATT
TTGCAGAAGCACGAGGCTGTCCACACGGAGCCTTTGGACAAACTGTACGA
GGTGCTCGCGGAGACTCTGATGGCCAAGGAGTCCACCCAGGGCCACCGGA
GCTATTTGCTGACGTGCTGTATTGCCCAGAAGCCATCGTGTCGCTGGTCG
GGGTCCTGCAGAGGCTGGCTGCCTGCCGGGAGCACAAGCGGGCTCCTGAG
GTCTACGTGGCCTTTACCGTCCGCAACCCAGAGACATGCCAGCTGTTCAC
CACCGAGCTAGGCCGGGATGGGATCAGATGGGAAGCGGAAGCTCATCATG
ACCAGAAACTGTTTCCCTATGGAGAGCACTTGGAGATGGCAATGCTGA
#---------------------------------------
#---------------------------------------

#=======================================
#
# Aligned_sequences: 2
# 1: G2-H1
# 2: G3-H1
# Matrix: /home/BLOSUM62.txt
# GapOpen_penalty: -11.0
# GapExtend_penalty: -1.0
# FSopen_penalty: -10.0
# FSextend_penalty: -0.2
# Execution_time: 15.1871540546
#
# Length:         625
# Identity NT:    257/625 41.1%
# Identity AA:    510/1250 40.8%
# Gapopen:        2/625 0.3%
# Gaps:           368/625 58.9%
# FSopen:         1/625 0.2%
# FrameShift:     254/625 40.6%
# Score: -228.0
#
#
#=======================================

>G2-H1
ATGGCGCCCGAGGAGAACGCGGGGAGCGAACTCTTGCTGCAGAGTTTCAA
GCGCCGCTTCCTGGCAGCGCGCGCCCTGCGCTCCTTCCGCTGGCAGAGCT
TAGAAGCAAAGTTAAGAGACTCATCAGATTCTGAGCTGCTGCGGGATATT
TTGCAGAAGACTGTGAAGCATCCTGTGTGTGTGAAGCACCCGCCGTCAGT
CAAGTATGCCCGGTGCTTTCTCTCAGAACTCATCAAAAAGCCCTCGGGAG
GCTCAGTCACACTCTCCAAGAGCACAGCCATCATCTCCCACGGCATCACA
GTCCTGGTCACATGGGATGCCGCCCTCTACCTTGCAGAATGGGCCATCGA
GAACCCAGCAGCCTTCACTGATAGACGTGCTGTATTGCCCAGAAGCCATC
GTGTCGCTGGTCGGGGTCCTGCGGAGGCTGGCTGCCTGCCGGGAGCACCA
GCGGGCTCCTCA--------------------------------------
--------------------------------------------------
--------------------------------------------------
-------------------------

>G3-H1
ATG-----------------------------------------------
--------------------------------------------------
--------------------------------------------------
--------------------------------------------------
--------CCCGGTGCTTTCTCTCAGAACTCATCAAAAAGCCCTCGGGAG
GCTCAGTCACACTCTCCAAGAGCACAGCCATCATCTCCCACGGCATCACA
GTCCTGGTCACATGGGATGCCGCCCTCTACCTTGCAGAATGGGCCATCGA
GAACCCAGCAGCCTTCACTGATAGACGTGCTGTATTGCCCAGAAGCCATC
GTGTCGCTGGTCGGGGTCCTGCGGAGGCTGGCTGCCTGCCGGGAGCACCA
GCGGGCTCCTCAATTCTACATGGCCCTTACCGTCTGCAACCCAGAGATGT
GCCAGCTGTTCACCACCGAGCTAGGCTGGACTGGGATCAGATGGGAAGCG
GAAGCTCATCATGACCAGAAACTGTTTCCCTACAGAGAGCACTTGGAGAT
GGCAAAGCTGAACCTCACACTGTAG
#---------------------------------------
#---------------------------------------

#=======================================
#
# Aligned_sequences: 2
# 1: B2-202
# 2: G3-Co
# Matrix: /home/BLOSUM62.txt
# GapOpen_penalty: -11.0
# GapExtend_penalty: -1.0
# FSopen_penalty: -10.0
# FSextend_penalty: -0.2
# Execution_time: 13.1830217838
#
# Length:         420
# Identity NT:    338/420 80.5%
# Identity AA:    540/840 64.3%
# Gapopen:        0/420 0.0%
# Gaps:           0/420 0.0%
# FSopen:         0/420 0.0%
# FrameShift:     0/420 0.0%
# Score: 430.0
#
#
#=======================================

>B2-202
ATGCCTGGTGCTTTCTCTCAGAACTCATCAAAAAGTCCTCAGGAGGCTCA
GTCACACTCTCCAAGAGCACAGCCATCATCTCCCACGGTACCACAGGCCT
GGTCACATGGGATGCCGCCCTCTACCTTGCAGAATGGGCCATCGAGAACC
CGGCAGCCTTCATTAACAGACGTGCTGTATTGCCCAGAAGCCATCGTGTC
GCTGGTCGGGGTCCTGCAGAGGCTGGCTGCCTGCCGGGAGCACAAGCGGG
CTCCTGAGGTCTACGTGGCCTTTACCGTCCGCAACCCAGAGACATGCCAG
CTGTTCACCACCGAGCTAGGCCGGGATGGGATCAGATGGGAAGCGGAAGC
TCATCATGACCAGAAACTGTTTCCCTATGGAGAGCACTTGGAGATGGCAA
TGCTGAACCTCACACTGTAG

>G3-Co
ATTCCCGGAGCTTTCTCTCTGAGCTCATCAGAAAGCCTTCAGGTGACTCG
GTCACCCTCTGCGAGAGCACGGCCATCGTGTCTCATGGGACCACAGGCCT
GGTCACGTGGAACGCCGCGCTCTACCTGGCCGAGTGGGCCGTGGAGAACC
CAGCGGTCTTCGCTCACAGACGTGCTGTATTGTCCTGAAACGGTCCTCTC
CCTGGTTGGGGTCCTGCGGAAGCTCTCCACCTGCCGGAAGGACCAGCGGG
CTCCTGATGCCTACATTGCCTTCACCATCCGCAACCCGGAGACGTGCCAG
CTGTTCACCACGGAGCTGGGCCAGGCTGGGATCCCGTGGGAAGAGGTGCC
TTGTCATGACCAGAAACTGTTTCCCTACGAAGAGCACTCGGAGATGGCGA
TTCTGAAACTAACGCTGTAG
#---------------------------------------
#---------------------------------------

#=======================================
#
# Aligned_sequences: 2
# 1: G3-Ch
# 2: G3-Co
# Matrix: /home/BLOSUM62.txt
# GapOpen_penalty: -11.0
# GapExtend_penalty: -1.0
# FSopen_penalty: -10.0
# FSextend_penalty: -0.2
# Execution_time: 13.0971090794
#
# Length:         420
# Identity NT:    334/420 79.5%
# Identity AA:    522/840 62.1%
# Gapopen:        0/420 0.0%
# Gaps:           0/420 0.0%
# FSopen:         0/420 0.0%
# FrameShift:     0/420 0.0%
# Score: 410.0
#
#
#=======================================

>G3-Ch
ATGCCCGGTGCTTTCTCTCAGTACTCATCAAAAAGCCCTCGGGAGGCTCA
GTCACACTCTCCAAGAGCACAGCCATCATCTCCCACGGCATCACAGTCCT
GGTCACATGGGATGCCACCCTCTACCTTGCAGAATGGGCCATCTAGAACC
CAGCAGCCTTCACTGATAGATGTGCTGTATTGCCCAGAAGCCATCGTGTC
GCTGGTCGGGGTCCTGCAGAGGCTGGCTGCCTGCCGGGAGCACCAGCGGG
CTCCTCAAGTCTACATGGCCCTTACCGTCCGCAACCCAGAGACGTGCCAG
CTGTTCACCACCGAGCTAGGCTGGACTGGGATCAGATGGGAAGCGGAAGC
TCATCATGACCAGAAACTGTTTCCCTACAGAGAGCACTTGGAGATGGCAA
TGCTGAACCTCACACTGTAG

>G3-Co
ATTCCCGGAGCTTTCTCTCTGAGCTCATCAGAAAGCCTTCAGGTGACTCG
GTCACCCTCTGCGAGAGCACGGCCATCGTGTCTCATGGGACCACAGGCCT
GGTCACGTGGAACGCCGCGCTCTACCTGGCCGAGTGGGCCGTGGAGAACC
CAGCGGTCTTCGCTCACAGACGTGCTGTATTGTCCTGAAACGGTCCTCTC
CCTGGTTGGGGTCCTGCGGAAGCTCTCCACCTGCCGGAAGGACCAGCGGG
CTCCTGATGCCTACATTGCCTTCACCATCCGCAACCCGGAGACGTGCCAG
CTGTTCACCACGGAGCTGGGCCAGGCTGGGATCCCGTGGGAAGAGGTGCC
TTGTCATGACCAGAAACTGTTTCCCTACGAAGAGCACTCGGAGATGGCGA
TTCTGAAACTAACGCTGTAG
#---------------------------------------
#---------------------------------------

#=======================================
#
# Aligned_sequences: 2
# 1: G2-M
# 2: G2-R
# Matrix: /home/BLOSUM62.txt
# GapOpen_penalty: -11.0
# GapExtend_penalty: -1.0
# FSopen_penalty: -10.0
# FSextend_penalty: -0.2
# Execution_time: 15.4656441212
#
# Length:         462
# Identity NT:    436/462 94.4%
# Identity AA:    858/924 92.9%
# Gapopen:        0/462 0.0%
# Gaps:           0/462 0.0%
# FSopen:         0/462 0.0%
# FrameShift:     0/462 0.0%
# Score: 794.0
#
#
#=======================================

>G2-M
ATGGCGCCTGAGGACCACGAGGGGGCCACGTCTCTGCTGCAGAGTTTCGA
GCGCCGCTTCCTGGCGGCTCGCGCGCTGCCCTCCTTTCCCTGGCAGAGCC
TAGAAGAAAAACTAAAGGACCCCTCGGGTTCTGAGCTGTTGCTGGCTATT
CTGCAGAAGACTGTGAAGCACCCTGTGTGTGTGCAGCACGGACCTTCTGT
GAAGTATGCCCGCTGCTTTCTCTCAAAGCTCATCAAAAAGCCTTCAGGAA
ACTCAGTTACACTCTCTGAGAGCACTGCCATCGTGTCCCATGGCACCACA
GGCTTGGTTACATGGGACGCTGCTCTCTACCTGGCAGAATGGGCCATTGA
GAACCCAGCAGCCTTCACTGACAGATGTACTGTACTGCTGGGAGATGACA
CTGTCACTGGTCAGGGTCCTGAAGATGCTCGAGGACTGCCAGAGGAAGAG
CGCTCCTGATGT

>G2-R
ATGGCGCCTGAGGACCACGAGGGGGCCACGTCTCTGCTGCAGAGTTTCGA
GCGCCGCTTCCTGGCGGCTCGCGCGCTGCCCTCTTTTCCCTGGCAGAGCC
TAGAAGAAAAACTAAGGGAGCCCTCAGGTTCTGAGCTGTTGCTGGCTATT
TTGCAGAAGACTGTGAAGCACCCTGTGTGTGTCCAGCATGGGCCCTCTCT
GAAGTATTCCCGCTGCTTTCTCTCGAAGCTCATCAAAAAGCCTTCAGGAG
ACTCAGTCACACTCTCTGAGAGCACAGCCATCGTGTCCCATGGCACCACA
GGCTTGGTTACATGGGACGCTGCTCTCTACCTGGCAGAATGGGCCATCGA
GAACCCAGCAGCCTTCACTGACAGATGTACTGTACTGCGGGGAAGTGACA
CTGTCACTGGTCAGGGTCCTGAGGATGCTCACTGACTGCCAGAGGAAGAA
GGCTCCTGACGT
#---------------------------------------
#---------------------------------------

#=======================================
#
# Aligned_sequences: 2
# 1: G1-Ch
# 2: G1-Co
# Matrix: /home/BLOSUM62.txt
# GapOpen_penalty: -11.0
# GapExtend_penalty: -1.0
# FSopen_penalty: -10.0
# FSextend_penalty: -0.2
# Execution_time: 17.4721250534
#
# Length:         500
# Identity NT:    409/500 81.8%
# Identity AA:    705/1000 70.5%
# Gapopen:        2/500 0.4%
# Gaps:           4/500 0.8%
# FSopen:         1/500 0.2%
# FrameShift:     6/500 1.2%
# Score: 543.0
#
#
#=======================================

>G1-Ch
ATGGCGCCCGAGGAGAACGCGG--GGAGCGAACTCTTGCTGCAGAGTTTC
AAGCGCCGCTTCCTGGCGGCGCGCGCCCTGCGCTCCTTCCCCTGGCAGAG
CTTAGAAGCAAAGTTAAGTGACCCATCAGATTCTGAGCTTCTGTGGGATA
TTTTGCAGAAGCACGAGGCTGTCCACACAGAGCCTTTGGACGAGCTGTAC
AAGGCGTTGGCGGAGACCCTGATGGCCAAGGAGTCCACCCAGGGCCACCG
GAGCTATTTGCTGATGTGCTGTATTGCCCAGAAGCCATCGTGTCGCTGGT
CGGGGTCCTGCAGAGGCTGGCTGCCTGCCGGGAGCACCAGCGGGCTCCTC
AAGTCTACATGGCCCTTACCGTCCGCAACCCAGAGACGTGCCAGCTGTTC
ACCACCGAGCTATGCTGGACTGGGATCAGATGGGAAGCGGAAGCTCATCA
TGACCAGAAACTGTTTCCCTACAGAGAGCACTTGGAGATGGCAATGCTGA

>G1-Co
ATGGCGCAGGAGGAGAGAGCGGATGCCGCG--CGCCTGCTGCGGGGTTTC
GAGCGCCGCTTCTTGGCGGCGCGCGCCCTGCGCTCCTTTCCCTGGCAGAG
CCTAGAAGAGAAACTAAGGGACTCGTCAGGCTCCGAGCTGCTGCTGGATA
TTTTGCAGAAGCACGAGGCTGTCCACACGGAGCCGTTGGACGAGCTGTAC
CAGGCGCTGGCCGAGGTCCTGACGGCCGAGGACCCCACCCACTGCCACCG
GAGCTATCTGCTGACGTGCTGTATTGTCCTGAAACGGTCCTCTCCCTGGT
TGGGGTCCTGCGGAAGCTCTCCACCTGCCGGAAGGACCAGCGGGCTCCTG
ATGCCTACATTGCCTTCACCATCCGCAACCCGGAGACGTGCCAGCTGTTC
ACCACGGAGCTGGGCCAGGCTGGGATCCCGTGGGAAGAGGTGCCTTGTCA
TGACCAGAAACTGTTTCCCTACGAAGAGCACTCGGAGATGGCGATTCTGA
#---------------------------------------
#---------------------------------------

#=======================================
#
# Aligned_sequences: 2
# 1: G2-H3
# 2: G2-Co
# Matrix: /home/BLOSUM62.txt
# GapOpen_penalty: -11.0
# GapExtend_penalty: -1.0
# FSopen_penalty: -10.0
# FSextend_penalty: -0.2
# Execution_time: 15.8885469437
#
# Length:         476
# Identity NT:    354/476 74.4%
# Identity AA:    618/952 64.9%
# Gapopen:        10/476 2.1%
# Gaps:           25/476 5.3%
# FSopen:         6/476 1.3%
# FrameShift:     57/476 12.0%
# Score: 337.0
#
#
#=======================================

>G2-H3
ATGGCGCCCGAGGAGAACGCGGGGACCGAACTCTTGCTGCAGGGTTTTGA
GCGCCGCTTCCTGGCGGTGCGCACACTGCGCTCCTTCCCCTGGCAGAGCT
TAGAGGCAAAGTTAAGAGACTCATCAGATTCTGAGCTGCTGCGGGATATT
TTGCAGAAGACTGTGAGGCATCCTGTGTGTGTGAAGCACCCGCCGTCAGT
CAAGTATGCCTGGTGCTTTCTCTCAGAACTCATCAAAAAGTCCTCAGGAG
GCTCAGTCACACTCTCCAAGAGCACAGCCATCATCTCCCACGGTACCACA
GGCCTGGTCACATGGGATGCCGCCCTCTACCTTGCAGAATGGGCCATCGA
GAACCCGGCAGCCTTCATTAACAGACGT--GCTGTATTGCCCAGAAG--C
CATCGTGTCG--CTGGTCGGGGTCCTG----CAGAGGCTGGCTGCCTG--
--CCGGGAGCACAAGCGGGCTCCTGA

>G2-Co
ATGGCGCAGGAGGAGAGAGCGGATGCCGCGCGCCTGCTGCGGGGTTTCGA
GCGCCGCTTCTTGGCGGCGCGCGCCCTGCGCTCCTTTCCCTGGCAGAGCC
TAGAAGAGAAACTAAGGGACTCGTCAGGCTCCGAGCTGCTGCTGGATATT
TTGCAGAAGACCGTGAAGCACCCTCTGTGCGTGAAGCACCCACCATCAGT
GAAGTATTCCCGGAGCTTTCTCTCTGAGCTCATCAGAAAGCCTTCAGGTG
ACTCGGTCACCCTCTGCGAGAGCACGGCCATCGTGTCTCATGGGACCACA
GGCCTGGTCACGTGGAACGCCGCGCTCTACCTGGCCGAGTGGGCCGTGGA
GAACCCAGCGGTCTTCGCTCACAGTC-TAAGCGGTATACCCCCGCGGGCC
CAGC-TGGCGGGCGGGA-GGGGCCCTGTCCCCACAGGAAGGAAACCAGAA
GTCTGGG-GCAGAGTCAGG-------
#---------------------------------------
#---------------------------------------

#=======================================
#
# Aligned_sequences: 2
# 1: G3-H1
# 2: G3-Co
# Matrix: /home/BLOSUM62.txt
# GapOpen_penalty: -11.0
# GapExtend_penalty: -1.0
# FSopen_penalty: -10.0
# FSextend_penalty: -0.2
# Execution_time: 13.7828509808
#
# Length:         420
# Identity NT:    335/420 79.8%
# Identity AA:    516/840 61.4%
# Gapopen:        0/420 0.0%
# Gaps:           0/420 0.0%
# FSopen:         0/420 0.0%
# FrameShift:     0/420 0.0%
# Score: 415.0
#
#
#=======================================

>G3-H1
ATGCCCGGTGCTTTCTCTCAGAACTCATCAAAAAGCCCTCGGGAGGCTCA
GTCACACTCTCCAAGAGCACAGCCATCATCTCCCACGGCATCACAGTCCT
GGTCACATGGGATGCCGCCCTCTACCTTGCAGAATGGGCCATCGAGAACC
CAGCAGCCTTCACTGATAGACGTGCTGTATTGCCCAGAAGCCATCGTGTC
GCTGGTCGGGGTCCTGCGGAGGCTGGCTGCCTGCCGGGAGCACCAGCGGG
CTCCTCAATTCTACATGGCCCTTACCGTCTGCAACCCAGAGATGTGCCAG
CTGTTCACCACCGAGCTAGGCTGGACTGGGATCAGATGGGAAGCGGAAGC
TCATCATGACCAGAAACTGTTTCCCTACAGAGAGCACTTGGAGATGGCAA
AGCTGAACCTCACACTGTAG

>G3-Co
ATTCCCGGAGCTTTCTCTCTGAGCTCATCAGAAAGCCTTCAGGTGACTCG
GTCACCCTCTGCGAGAGCACGGCCATCGTGTCTCATGGGACCACAGGCCT
GGTCACGTGGAACGCCGCGCTCTACCTGGCCGAGTGGGCCGTGGAGAACC
CAGCGGTCTTCGCTCACAGACGTGCTGTATTGTCCTGAAACGGTCCTCTC
CCTGGTTGGGGTCCTGCGGAAGCTCTCCACCTGCCGGAAGGACCAGCGGG
CTCCTGATGCCTACATTGCCTTCACCATCCGCAACCCGGAGACGTGCCAG
CTGTTCACCACGGAGCTGGGCCAGGCTGGGATCCCGTGGGAAGAGGTGCC
TTGTCATGACCAGAAACTGTTTCCCTACGAAGAGCACTCGGAGATGGCGA
TTCTGAAACTAACGCTGTAG
#---------------------------------------
#---------------------------------------

#=======================================
#
# Aligned_sequences: 2
# 1: G2-R
# 2: G2-Ch
# Matrix: /home/BLOSUM62.txt
# GapOpen_penalty: -11.0
# GapExtend_penalty: -1.0
# FSopen_penalty: -10.0
# FSextend_penalty: -0.2
# Execution_time: 15.5734798908
#
# Length:         467
# Identity NT:    373/467 79.9%
# Identity AA:    654/934 70.0%
# Gapopen:        7/467 1.5%
# Gaps:           10/467 2.1%
# FSopen:         3/467 0.6%
# FrameShift:     15/467 3.2%
# Score: 453.0
#
#
#=======================================

>G2-R
ATGGCGCCTGAGGACCACGAGGGG-GCCACGTCTCTGCTGCAGAGTTTCG
AGCGCCGCTTCCTGGCGGCTCGCGCGCTGCCCTCTTTTCCCTGGCAGAGC
CTAGAAGAAAAACTAAGGGAGCCCTCAGGTTCTGAGCTGTTGCTGGCTAT
TTTGCAGAAGACTGTGAAGCACCCTGTGTGTGTCCAGCATGGGCCCTCTC
TGAAGTATTCCCGCTGCTTTCTCTC-GAAGCTCATCAAAAAGCCTTCAGG
AGACTCAGTCACACTCTCTGAGAGCACAGCCATCGTGTCCCATGGCACCA
CAGGCTTGGTTACATGGGACGCTGCTCTCTACCTGGCAGAATGGGCCATC
GAGAACCCAGCAGCCTTCACTGACAGATGTACTGTACTGCGGGGAAGTGA
CACTGTCACTGGTCAGGGTCCTGAGGATGCTCACTGACTGCCAG-AGGA-
-AGAAGGCTCCTGACGT

>G2-Ch
ATGGCGCCCGAGGAGAACGCGGGGAGCGAACTCT-TGCTGCAGAGTTTCA
AGCGCCGCTTCCTGGCGGCGCGCGCCCTGCGCTCCTTCCCCTGGCAGAGC
TTAGAAGCAAAGTTAAGTGACCCATCAGATTCTGAGCTTCTGTGGGATAT
TTTGCAGAAGAGACTGAAGCATCCTGTGTGTGTGAAGCACCCGCCGTCAG
TCAAGTATGCCCGGTGCTTTCTCTCAGTA-CTCATCAAAAAGCCCTCGGG
AGGCTCAGTCACACTCTCCAAGAGCACAGCCATCATCTCCCACGGCATCA
CAGTCCTGGTCACATGGGATGCCACCCTCTACCTTGCAGAATGGGCCATC
TAGAACCCAGCAGCCTTCACTGATAGATGTGCTGTATTGCCCAGAAGCCA
TCGTGTCGCTGGTCGGGGTCCTGCAGAGGCTGGCTGCCTGCCGGGAGCAC
CAGCGGGCTCCTCA---
#---------------------------------------
#---------------------------------------

#=======================================
#
# Aligned_sequences: 2
# 1: G3-H2
# 2: G3-Co
# Matrix: /home/BLOSUM62.txt
# GapOpen_penalty: -11.0
# GapExtend_penalty: -1.0
# FSopen_penalty: -10.0
# FSextend_penalty: -0.2
# Execution_time: 13.9217429161
#
# Length:         420
# Identity NT:    339/420 80.7%
# Identity AA:    540/840 64.3%
# Gapopen:        0/420 0.0%
# Gaps:           0/420 0.0%
# FSopen:         0/420 0.0%
# FrameShift:     0/420 0.0%
# Score: 435.0
#
#
#=======================================

>G3-H2
ATGCCTGGTGCTTTCTCTCAGAACTCATCAAAAAGTCCTCAGGAGGCTCA
GTCACACTCTCCAAGAGCACAGCCATCATCTCCCACGGTACCACAGGCCT
GGTCACATGGGATGCCGCCCTCTACCTTGCAGAATGGGCCATCGAGAACC
CGGCAGCCTTCATTAACAGACGTGCTGTATTGCCCAGAAGCCATCGTGTC
GCTGGTCGGGGTCCTGCAGAGGCTGGCTGCCTGCCGGGAGCACAAGCGGG
CTCCTGAGGTCTACGTGGCCTTTACCGTCCGCAACCCAGAGACGTGCCAG
CTGTTCACCACCGAGCTAGGCCGGGATGGGATCAGATGGGAAGCGGAAGC
TCATCATGACCAGAAACTGTTTCCCTATGGAGAGCACTTGGAGATGGCAA
TGCTGAACCTCACACTGTAG

>G3-Co
ATTCCCGGAGCTTTCTCTCTGAGCTCATCAGAAAGCCTTCAGGTGACTCG
GTCACCCTCTGCGAGAGCACGGCCATCGTGTCTCATGGGACCACAGGCCT
GGTCACGTGGAACGCCGCGCTCTACCTGGCCGAGTGGGCCGTGGAGAACC
CAGCGGTCTTCGCTCACAGACGTGCTGTATTGTCCTGAAACGGTCCTCTC
CCTGGTTGGGGTCCTGCGGAAGCTCTCCACCTGCCGGAAGGACCAGCGGG
CTCCTGATGCCTACATTGCCTTCACCATCCGCAACCCGGAGACGTGCCAG
CTGTTCACCACGGAGCTGGGCCAGGCTGGGATCCCGTGGGAAGAGGTGCC
TTGTCATGACCAGAAACTGTTTCCCTACGAAGAGCACTCGGAGATGGCGA
TTCTGAAACTAACGCTGTAG
#---------------------------------------
#---------------------------------------

#=======================================
#
# Aligned_sequences: 2
# 1: B1-001
# 2: G2-Co
# Matrix: /home/BLOSUM62.txt
# GapOpen_penalty: -11.0
# GapExtend_penalty: -1.0
# FSopen_penalty: -10.0
# FSextend_penalty: -0.2
# Execution_time: 17.1660559177
#
# Length:         476
# Identity NT:    354/476 74.4%
# Identity AA:    618/952 64.9%
# Gapopen:        10/476 2.1%
# Gaps:           25/476 5.3%
# FSopen:         6/476 1.3%
# FrameShift:     57/476 12.0%
# Score: 337.0
#
#
#=======================================

>B1-001
ATGGCGCCCGAGGAGAACGCGGGGACCGAACTCTTGCTGCAGGGTTTTGA
GCGCCGCTTCCTGGCGGTGCGCACACTGCGCTCCTTCCCCTGGCAGAGCT
TAGAGGCAAAGTTAAGAGACTCATCAGATTCTGAGCTGCTGCGGGATATT
TTGCAGAAGACTGTGAGGCATCCTGTGTGTGTGAAGCACCCGCCGTCAGT
CAAGTATGCCTGGTGCTTTCTCTCAGAACTCATCAAAAAGTCCTCAGGAG
GCTCAGTCACACTCTCCAAGAGCACAGCCATCATCTCCCACGGTACCACA
GGCCTGGTCACATGGGATGCCGCCCTCTACCTTGCAGAATGGGCCATCGA
GAACCCGGCAGCCTTCATTAACAGACGT--GCTGTATTGCCCAGAAG--C
CATCGTGTCG--CTGGTCGGGGTCCTG----CAGAGGCTGGCTGCCTG--
--CCGGGAGCACAAGCGGGCTCCTGA

>G2-Co
ATGGCGCAGGAGGAGAGAGCGGATGCCGCGCGCCTGCTGCGGGGTTTCGA
GCGCCGCTTCTTGGCGGCGCGCGCCCTGCGCTCCTTTCCCTGGCAGAGCC
TAGAAGAGAAACTAAGGGACTCGTCAGGCTCCGAGCTGCTGCTGGATATT
TTGCAGAAGACCGTGAAGCACCCTCTGTGCGTGAAGCACCCACCATCAGT
GAAGTATTCCCGGAGCTTTCTCTCTGAGCTCATCAGAAAGCCTTCAGGTG
ACTCGGTCACCCTCTGCGAGAGCACGGCCATCGTGTCTCATGGGACCACA
GGCCTGGTCACGTGGAACGCCGCGCTCTACCTGGCCGAGTGGGCCGTGGA
GAACCCAGCGGTCTTCGCTCACAGTC-TAAGCGGTATACCCCCGCGGGCC
CAGC-TGGCGGGCGGGA-GGGGCCCTGTCCCCACAGGAAGGAAACCAGAA
GTCTGGG-GCAGAGTCAGG-------
#---------------------------------------
#---------------------------------------

#=======================================
#
# Aligned_sequences: 2
# 1: G2-H3
# 2: G2-R
# Matrix: /home/BLOSUM62.txt
# GapOpen_penalty: -11.0
# GapExtend_penalty: -1.0
# FSopen_penalty: -10.0
# FSextend_penalty: -0.2
# Execution_time: 16.6360630989
#
# Length:         468
# Identity NT:    374/468 79.9%
# Identity AA:    648/936 69.2%
# Gapopen:        8/468 1.7%
# Gaps:           12/468 2.6%
# FSopen:         3/468 0.6%
# FrameShift:     9/468 1.9%
# Score: 454.0
#
#
#=======================================

>G2-H3
ATGGCGCCCGAGGAGAACGCGGGGACCGAAC-TCT-TGCTGCAGGGTTTT
GAGCGCCGCTTCCTGGCGGTGCGCACACTGCGCTCCTTCCCCTGGCAGAG
CTTAGAGGCAAAGTTAAGAGACTCATCAGATTCTGAGCTGCTGCGGGATA
TTTTGCAGAAGACTGTGAGGCATCCTGTGTGTGTGAAGCACCCGCCGTCA
GTCAAGTATGCCTGGTGCTTTCTCTCAGAA-CTCATCAAAAAGTCCTCAG
GAGGCTCAGTCACACTCTCCAAGAGCACAGCCATCATCTCCCACGGTACC
ACAGGCCTGGTCACATGGGATGCCGCCCTCTACCTTGCAGAATGGGCCAT
CGAGAACCCGGCAGCCTTCATTAACAGACGTGCTGTATTGCCCAGAAGCC
ATCGTGTCGCTGGTCGGGGTCCTGCAGAGGCTGGCTGCCTGCCGGGAGCA
CAAGCGGGCTCCTGA---

>G2-R
ATGGCGCCTGAGGACCACGAGGGGGCC--ACGTCTCTGCTGCAGAGTTTC
GAGCGCCGCTTCCTGGCGGCTCGCGCGCTGCCCTCTTTTCCCTGGCAGAG
CCTAGAAGAAAAACTAAGGGAGCCCTCAGGTTCTGAGCTGTTGCTGGCTA
TTTTGCAGAAGACTGTGAAGCACCCTGTGTGTGTCCAGCATGGGCCCTCT
CTGAAGTATTCCCGCTGCTTTCTCTC-GAAGCTCATCAAAAAGCCTTCAG
GAGACTCAGTCACACTCTCTGAGAGCACAGCCATCGTGTCCCATGGCACC
ACAGGCTTGGTTACATGGGACGCTGCTCTCTACCTGGCAGAATGGGCCAT
CGAGAACCCAGCAGCCTTCACTGACAGATGTACTGTACTGCGGGGAAGTG
ACACTGTCACTGGTCAGGGTCCTGAGGATGCTCACTGACTGCCAG-AGGA
--AGAAGGCTCCTGACGT
#---------------------------------------
#---------------------------------------

#=======================================
#
# Aligned_sequences: 2
# 1: G2-H3
# 2: G2-Ch
# Matrix: /home/BLOSUM62.txt
# GapOpen_penalty: -11.0
# GapExtend_penalty: -1.0
# FSopen_penalty: -10.0
# FSextend_penalty: -0.2
# Execution_time: 16.8776798248
#
# Length:         462
# Identity NT:    430/462 93.1%
# Identity AA:    786/924 85.1%
# Gapopen:        0/462 0.0%
# Gaps:           0/462 0.0%
# FSopen:         0/462 0.0%
# FrameShift:     0/462 0.0%
# Score: 764.0
#
#
#=======================================

>G2-H3
ATGGCGCCCGAGGAGAACGCGGGGACCGAACTCTTGCTGCAGGGTTTTGA
GCGCCGCTTCCTGGCGGTGCGCACACTGCGCTCCTTCCCCTGGCAGAGCT
TAGAGGCAAAGTTAAGAGACTCATCAGATTCTGAGCTGCTGCGGGATATT
TTGCAGAAGACTGTGAGGCATCCTGTGTGTGTGAAGCACCCGCCGTCAGT
CAAGTATGCCTGGTGCTTTCTCTCAGAACTCATCAAAAAGTCCTCAGGAG
GCTCAGTCACACTCTCCAAGAGCACAGCCATCATCTCCCACGGTACCACA
GGCCTGGTCACATGGGATGCCGCCCTCTACCTTGCAGAATGGGCCATCGA
GAACCCGGCAGCCTTCATTAACAGACGTGCTGTATTGCCCAGAAGCCATC
GTGTCGCTGGTCGGGGTCCTGCAGAGGCTGGCTGCCTGCCGGGAGCACAA
GCGGGCTCCTGA

>G2-Ch
ATGGCGCCCGAGGAGAACGCGGGGAGCGAACTCTTGCTGCAGAGTTTCAA
GCGCCGCTTCCTGGCGGCGCGCGCCCTGCGCTCCTTCCCCTGGCAGAGCT
TAGAAGCAAAGTTAAGTGACCCATCAGATTCTGAGCTTCTGTGGGATATT
TTGCAGAAGAGACTGAAGCATCCTGTGTGTGTGAAGCACCCGCCGTCAGT
CAAGTATGCCCGGTGCTTTCTCTCAGTACTCATCAAAAAGCCCTCGGGAG
GCTCAGTCACACTCTCCAAGAGCACAGCCATCATCTCCCACGGCATCACA
GTCCTGGTCACATGGGATGCCACCCTCTACCTTGCAGAATGGGCCATCTA
GAACCCAGCAGCCTTCACTGATAGATGTGCTGTATTGCCCAGAAGCCATC
GTGTCGCTGGTCGGGGTCCTGCAGAGGCTGGCTGCCTGCCGGGAGCACCA
GCGGGCTCCTCA
#---------------------------------------
#---------------------------------------

#=======================================
#
# Aligned_sequences: 2
# 1: G2-R
# 2: G2-Co
# Matrix: /home/BLOSUM62.txt
# GapOpen_penalty: -11.0
# GapExtend_penalty: -1.0
# FSopen_penalty: -10.0
# FSextend_penalty: -0.2
# Execution_time: 16.6547019482
#
# Length:         484
# Identity NT:    366/484 75.6%
# Identity AA:    621/968 64.2%
# Gapopen:        20/484 4.1%
# Gaps:           41/484 8.5%
# FSopen:         8/484 1.7%
# FrameShift:     42/484 8.7%
# Score: 359.0
#
#
#=======================================

>G2-R
ATGGCGCCTGAGGACCACGAGGGG--GCCACGTCTCTGCTGCAGAGTTTC
GAGCGCCGCTTCCTGGCGGCTCGCGCGCTGCCCTCTTTTCCCTGGCAGAG
CCTAGAAGAAAAACTAAGGGAGCCCTCAGGTTCTGAGCTGTTGCTGGCTA
TTTTGCAGAAGACTGTGAAGCACCCTGTGTGTGTCCAGCATGGGCCCTCT
CTGAAGTATTCCCGCTGCTTTCTCTCGAAGCTCATCAAAAAGCCTTCAGG
AGACTCAGTCACACTCTCTGAGAGCACAGCCATCGTGTCCCATGGCACCA
CAGGCTTGGTTACATGGGACGCTGCTCTCTACCTGGCAGAATGGGCCATC
GAGAACCCAGCAGCCTTCACTGACAGATGTA--CTGTA-----CTGCGGG
GAAGTGACACTGTCACTGGTCAGGGTCCTGAGGATGCTCACTGACTGC-C
AG--AGGAA----GAAGGCTC---CTGA--C-GT

>G2-Co
ATGGCGCAGGAGGAG-A-GAGCGGATGCCGCGCGCCTGCTGCGGGGTTTC
GAGCGCCGCTTCTTGGCGGCGCGCGCCCTGCGCTCCTTTCCCTGGCAGAG
CCTAGAAGAGAAACTAAGGGACTCGTCAGGCTCCGAGCTGCTGCTGGATA
TTTTGCAGAAGACCGTGAAGCACCCTCTGTGCGTGAAGCACCCACCATCA
GTGAAGTATTCCCGGAGCTTTCTCTCTGAGCTCATCAGAAAGCCTTCAGG
TGACTCGGTCACCCTCTGCGAGAGCACGGCCATCGTGTCTCATGGGACCA
CAGGCCTGGTCACGTGGAACGCCGCGCTCTACCTGGCCGAGTGGGCCGTG
GAGAACCCAGCGGTCTTCGCTCACAG-TCTAAGCGGTATACCCCCGCGGG
-------CCCAG---CTGG-C-GGG-CGGGAGGG-GC-C-CTGTCCCCAC
AGGAAGGAAACCAGAAGTCTGGGGCAGAGTCAGG
#---------------------------------------
#---------------------------------------

#=======================================
#
# Aligned_sequences: 2
# 1: G3-H2
# 2: G3-Ch
# Matrix: /home/BLOSUM62.txt
# GapOpen_penalty: -11.0
# GapExtend_penalty: -1.0
# FSopen_penalty: -10.0
# FSextend_penalty: -0.2
# Execution_time: 15.3616640568
#
# Length:         420
# Identity NT:    396/420 94.3%
# Identity AA:    756/840 90.0%
# Gapopen:        0/420 0.0%
# Gaps:           0/420 0.0%
# FSopen:         0/420 0.0%
# FrameShift:     0/420 0.0%
# Score: 720.0
#
#
#=======================================

>G3-H2
ATGCCTGGTGCTTTCTCTCAGAACTCATCAAAAAGTCCTCAGGAGGCTCA
GTCACACTCTCCAAGAGCACAGCCATCATCTCCCACGGTACCACAGGCCT
GGTCACATGGGATGCCGCCCTCTACCTTGCAGAATGGGCCATCGAGAACC
CGGCAGCCTTCATTAACAGACGTGCTGTATTGCCCAGAAGCCATCGTGTC
GCTGGTCGGGGTCCTGCAGAGGCTGGCTGCCTGCCGGGAGCACAAGCGGG
CTCCTGAGGTCTACGTGGCCTTTACCGTCCGCAACCCAGAGACGTGCCAG
CTGTTCACCACCGAGCTAGGCCGGGATGGGATCAGATGGGAAGCGGAAGC
TCATCATGACCAGAAACTGTTTCCCTATGGAGAGCACTTGGAGATGGCAA
TGCTGAACCTCACACTGTAG

>G3-Ch
ATGCCCGGTGCTTTCTCTCAGTACTCATCAAAAAGCCCTCGGGAGGCTCA
GTCACACTCTCCAAGAGCACAGCCATCATCTCCCACGGCATCACAGTCCT
GGTCACATGGGATGCCACCCTCTACCTTGCAGAATGGGCCATCTAGAACC
CAGCAGCCTTCACTGATAGATGTGCTGTATTGCCCAGAAGCCATCGTGTC
GCTGGTCGGGGTCCTGCAGAGGCTGGCTGCCTGCCGGGAGCACCAGCGGG
CTCCTCAAGTCTACATGGCCCTTACCGTCCGCAACCCAGAGACGTGCCAG
CTGTTCACCACCGAGCTAGGCTGGACTGGGATCAGATGGGAAGCGGAAGC
TCATCATGACCAGAAACTGTTTCCCTACAGAGAGCACTTGGAGATGGCAA
TGCTGAACCTCACACTGTAG
#---------------------------------------
#---------------------------------------

#=======================================
#
# Aligned_sequences: 2
# 1: G3-H1
# 2: G3-R
# Matrix: /home/BLOSUM62.txt
# GapOpen_penalty: -11.0
# GapExtend_penalty: -1.0
# FSopen_penalty: -10.0
# FSextend_penalty: -0.2
# Execution_time: 15.7013418674
#
# Length:         423
# Identity NT:    323/423 76.4%
# Identity AA:    471/846 55.7%
# Gapopen:        8/423 1.9%
# Gaps:           9/423 2.1%
# FSopen:         3/423 0.7%
# FrameShift:     12/423 2.8%
# Score: 331.0
#
#
#=======================================

>G3-H1
ATGCCCGGTGCTTTCTCTCAGAA-CTCATCAAAAAGCCCTCGGGAGGCTC
AGTCACACTCTCCAAGAGCACAGCCATCATCTCCCACGGCATCACAGTCC
TGGTCACATGGGATGCCGCCCTCTACCTTGCAGAATGGGCCATCGAGAAC
CCAGCAGCCTTCACTGATAGACGTGCTGTATTGCCCAGAAGCCATCGTGT
CGCTGGTCGGGGTCCTGCGGAGGCTGGCTGCCTGCCGGGAGCACCAGCGG
GCTCCTCAATTCTACATGGCCCTTACCGTCTGCAACCCAGAGATGTGCCA
GCTGTTCACCACCGAGCTAGGCTGGACTGGGAT-CAGATGGGAAGCGGAA
GCTCATCATGACCAG-AAACTGTTTCCCTACAGAGAGCACTTGGAGATGG
CAAAGCTGAACCTCACACTGTAG

>G3-R
ATTCCCGCTGCTTTCTCTC-GAAGCTCATCAAAAAGCCTTCAGGAGACTC
AGTCACACTCTCTGAGAGCACAGCCATCGTGTCCCATGGCACCACAGGCT
TGGTTACATGGGACGCTGCTCTCTACCTGGCAGAATGGGCCATCGAGAAC
CCAGCAGCCTTCACTGACAGATGTACTGTACTGCGGGGAAGTGACACTGT
CACTGGTCAGGGTCCTGAGGATGCTCACTGACTGCCAG-AGGA--AGAAG
GCTCCTGACGTCTATGTGGCCTATACGATCCGCAGCCAGGACACGGGCAA
GCTGTTCATCACAGAGCTAGACCGCGCTGGGATACAC-TGGGAAGAGGTG
GCCCCTCAC-ACTGGCAAACTGTTCCCTTATGAAGAGCATTCGGCCATCG
TAATCCTGAAGCTCACGCTGACC
#---------------------------------------
#---------------------------------------

#=======================================
#
# Aligned_sequences: 2
# 1: C1-002
# 2: G1-R
# Matrix: /home/BLOSUM62.txt
# GapOpen_penalty: -11.0
# GapExtend_penalty: -1.0
# FSopen_penalty: -10.0
# FSextend_penalty: -0.2
# Execution_time: 19.7455329895
#
# Length:         501
# Identity NT:    377/501 75.2%
# Identity AA:    585/1002 58.4%
# Gapopen:        8/501 1.6%
# Gaps:           9/501 1.8%
# FSopen:         3/501 0.6%
# FrameShift:     18/501 3.6%
# Score: 367.0
#
#
#=======================================

>C1-002
ATGGCGCCCGAGGAGAACGCGGGGAGCGAACTCT-TGCTGCAGAGTTTCA
AGCGCCGCTTCCTGGCAGCGCGCGCCCTGCGCTCCTTCCGCTGGCAGAGC
TTAGAAGCAAAGTTAAGAGACTCATCAGATTCTGAGCTGCTGCGGGATAT
TTTGCAGAAGCACGAGGCTGTCCACACAGAGCCTTTGGATGAGCTGTACG
AGGTGCTGGTGGAGACCCTGATGGCCAAGGAGTCCACCCAGGGCCACCGG
AGCTATTTGCTGACGTGCTGTATTGCCCAGAAGCCATCGTGTCGCTGGTC
GGGGTCCTGCGGAGGCTGGCTGCCTGCCGGGAGCACCAGCGGGCTCCTCA
ATTCTACATGGCCCTTACCGTCTGCAACCCAGAGATGTGCCAGCTGTTCA
CCACCGAGCTATGCTGGACTGGGAT-CAGATGGGAAGCGGAAGCTCATCA
TGACCAG-AAACTGTTTCCCTACAGAGAGCACTTGGAGATGGCAAAGCTG
A

>G1-R
ATGGCGCCTGAGGACCACGAGGGG-GCCACGTCTCTGCTGCAGAGTTTCG
AGCGCCGCTTCCTGGCGGCTCGCGCGCTGCCCTCTTTTCCCTGGCAGAGC
CTAGAAGAAAAACTAAGGGAGCCCTCAGGTTCTGAGCTGTTGCTGGCTAT
TTTGCAGAAGCATGAGGCCGTACCCATGGAGCCTTTGGATGCACTGTATG
AGGCGCTGGCAGAAGTTCTGATGGCCAGAGAGTCCACCCAGTGCCACCGG
AGCTATTTGCTGATGTACTGTACTGCGGGGAAGTGACACTGTCACTGGTC
AGGGTCCTGAGGATGCTCACTGACTGCCAG-AGGA--AGAAGGCTCCTGA
CGTCTATGTGGCCTATACGATCCGCAGCCAGGACACGGGCAAGCTGTTCA
TCACAGAGCTGGACCGCGCTGGGATACAC-TGGGAAGAGGTGGCCCCTCA
C-ACTGGCAAACTGTTCCCTTATGAAGAGCATTCGGCCATCGTAATCCTG
A
#---------------------------------------
#---------------------------------------

#=======================================
#
# Aligned_sequences: 2
# 1: B1-001
# 2: G2-R
# Matrix: /home/BLOSUM62.txt
# GapOpen_penalty: -11.0
# GapExtend_penalty: -1.0
# FSopen_penalty: -10.0
# FSextend_penalty: -0.2
# Execution_time: 18.7657198906
#
# Length:         468
# Identity NT:    374/468 79.9%
# Identity AA:    648/936 69.2%
# Gapopen:        8/468 1.7%
# Gaps:           12/468 2.6%
# FSopen:         3/468 0.6%
# FrameShift:     9/468 1.9%
# Score: 454.0
#
#
#=======================================

>B1-001
ATGGCGCCCGAGGAGAACGCGGGGACCGAAC-TCT-TGCTGCAGGGTTTT
GAGCGCCGCTTCCTGGCGGTGCGCACACTGCGCTCCTTCCCCTGGCAGAG
CTTAGAGGCAAAGTTAAGAGACTCATCAGATTCTGAGCTGCTGCGGGATA
TTTTGCAGAAGACTGTGAGGCATCCTGTGTGTGTGAAGCACCCGCCGTCA
GTCAAGTATGCCTGGTGCTTTCTCTCAGAA-CTCATCAAAAAGTCCTCAG
GAGGCTCAGTCACACTCTCCAAGAGCACAGCCATCATCTCCCACGGTACC
ACAGGCCTGGTCACATGGGATGCCGCCCTCTACCTTGCAGAATGGGCCAT
CGAGAACCCGGCAGCCTTCATTAACAGACGTGCTGTATTGCCCAGAAGCC
ATCGTGTCGCTGGTCGGGGTCCTGCAGAGGCTGGCTGCCTGCCGGGAGCA
CAAGCGGGCTCCTGA---

>G2-R
ATGGCGCCTGAGGACCACGAGGGGGCC--ACGTCTCTGCTGCAGAGTTTC
GAGCGCCGCTTCCTGGCGGCTCGCGCGCTGCCCTCTTTTCCCTGGCAGAG
CCTAGAAGAAAAACTAAGGGAGCCCTCAGGTTCTGAGCTGTTGCTGGCTA
TTTTGCAGAAGACTGTGAAGCACCCTGTGTGTGTCCAGCATGGGCCCTCT
CTGAAGTATTCCCGCTGCTTTCTCTC-GAAGCTCATCAAAAAGCCTTCAG
GAGACTCAGTCACACTCTCTGAGAGCACAGCCATCGTGTCCCATGGCACC
ACAGGCTTGGTTACATGGGACGCTGCTCTCTACCTGGCAGAATGGGCCAT
CGAGAACCCAGCAGCCTTCACTGACAGATGTACTGTACTGCGGGGAAGTG
ACACTGTCACTGGTCAGGGTCCTGAGGATGCTCACTGACTGCCAG-AGGA
--AGAAGGCTCCTGACGT
#---------------------------------------
#---------------------------------------

#=======================================
#
# Aligned_sequences: 2
# 1: G3-M
# 2: G3-Co
# Matrix: /home/BLOSUM62.txt
# GapOpen_penalty: -11.0
# GapExtend_penalty: -1.0
# FSopen_penalty: -10.0
# FSextend_penalty: -0.2
# Execution_time: 15.664978981
#
# Length:         423
# Identity NT:    313/423 74.0%
# Identity AA:    498/846 58.9%
# Gapopen:        6/423 1.4%
# Gaps:           9/423 2.1%
# FSopen:         2/423 0.5%
# FrameShift:     13/423 3.1%
# Score: 287.0
#
#
#=======================================

>G3-M
ATGCCCGCTGCTTTCTCTCAAAGCTCATCAAAAAGCCTTCAGGAAACTCA
GTTACACTCTCTGAGAGCACTGCCATCGTGTCCCATGGCACCACAGGCTT
GGTTACATGGGACGCTGCTCTCTACCTGGCAGAATGGGCCATTGAGAACC
CAGCAGCCTTCACTGACAGATGTACTGTACTG--CTGGGAGATGACACTG
TCACTGGTCAGGGTCCTGAAGATGCTCGAGGACTGCCAGA-GGAAGAGCG
--CTCCTGATGTCTATGTAGCCTATACTATCCGCAGCCAGGACACAGGCA
AGCTGTTCATCGAAGAGCTAGACCGTGCTGGAATCTACTGGGAAGAGGTG
CCCCCTCAC-ACTGGCAAACTGTTCCCTTACGAAGAGCATTCAGCCATCG
TAATCCTGAAGCTGGTGCTGACC

>G3-Co
ATTCCCGGAGCTTTCTCTCTGAGCTCATCAGAAAGCCTTCAGGTGACTCG
GTCACCCTCTGCGAGAGCACGGCCATCGTGTCTCATGGGACCACAGGCCT
GGTCACGTGGAACGCCGCGCTCTACCTGGCCGAGTGGGCCGTGGAGAACC
CAGCGGTCTTCGCTCACAGACGTGCTGTATTGTCCTG--AAACGGTCCTC
TCCCTGGTTGGGGTCCTGCGGAAGCTCTCCACCTGCCGGAAGGACCAGCG
GGCTCCTGATGCCTACATTGCCTTCACCATCCGCAACCCGGAGACGTGCC
AGCTGTTCACCACGGAGCTGGGCCAGGCTGGGATCCCGTGGGAAGAGGTG
CCTTGTCATGACCAG-AAACTGTTTCCCTACGAAGAGCACTCGGAGATGG
CGATTCTGAAACTAACGCTGTAG
#---------------------------------------
#---------------------------------------

#=======================================
#
# Aligned_sequences: 2
# 1: G3-R
# 2: G3-Co
# Matrix: /home/BLOSUM62.txt
# GapOpen_penalty: -11.0
# GapExtend_penalty: -1.0
# FSopen_penalty: -10.0
# FSextend_penalty: -0.2
# Execution_time: 16.3338978291
#
# Length:         422
# Identity NT:    322/422 76.3%
# Identity AA:    525/844 62.2%
# Gapopen:        6/422 1.4%
# Gaps:           7/422 1.7%
# FSopen:         2/422 0.5%
# FrameShift:     17/422 4.0%
# Score: 333.0
#
#
#=======================================

>G3-R
ATTCCCGCTGCTTTCTCTCGAAGCTCATCAAAAAGCCTTCAGGAGACTCA
GTCACACTCTCTGAGAGCACAGCCATCGTGTCCCATGGCACCACAGGCTT
GGTTACATGGGACGCTGCTCTCTACCTGGCAGAATGGGCCATCGAGAACC
CAGCAGCCTTCACTGACAGATGTACTGTACTG-CGGGGAAGTGACACTGT
CACTGGTCAGGGTCCTGAGGATGCTCACTGACTGCCAGA-GGA--AGAAG
GCTCCTGACGTCTATGTGGCCTATACGATCCGCAGCCAGGACACGGGCAA
GCTGTTCATCACAGAGCTAGACCGCGCTGGGATACACTGGGAAGAGGTGG
CCCCTCAC-ACTGGCAAACTGTTCCCTTATGAAGAGCATTCGGCCATCGT
AATCCTGAAGCTCACGCTGACC

>G3-Co
ATTCCCGGAGCTTTCTCTCTGAGCTCATCAGAAAGCCTTCAGGTGACTCG
GTCACCCTCTGCGAGAGCACGGCCATCGTGTCTCATGGGACCACAGGCCT
GGTCACGTGGAACGCCGCGCTCTACCTGGCCGAGTGGGCCGTGGAGAACC
CAGCGGTCTTCGCTCACAGACGTGCTGTATTGTCCTGAAACGGTC-CTCT
CCCTGGTTGGGGTCCTGCGGAAGCTCTCCACCTGCCGGAAGGACCAGCGG
GCTCCTGATGCCTACATTGCCTTCACCATCCGCAACCCGGAGACGTGCCA
GCTGTTCACCACGGAGCTGGGCCAGGCTGGGATCCCGTGGGAAGAGGTGC
CTTGTCATGACCAG-AAACTGTTTCCCTACGAAGAGCACTCGGAGATGGC
GATTCTGAAACTAACGCTGTAG
#---------------------------------------
#---------------------------------------

#=======================================
#
# Aligned_sequences: 2
# 1: G1-M
# 2: G1-Co
# Matrix: /home/BLOSUM62.txt
# GapOpen_penalty: -11.0
# GapExtend_penalty: -1.0
# FSopen_penalty: -10.0
# FSextend_penalty: -0.2
# Execution_time: 20.5150239468
#
# Length:         503
# Identity NT:    382/503 75.9%
# Identity AA:    588/1006 58.4%
# Gapopen:        9/503 1.8%
# Gaps:           13/503 2.6%
# FSopen:         4/503 0.8%
# FrameShift:     23/503 4.6%
# Score: 387.0
#
#
#=======================================

>G1-M
ATGGCGCCTGAGGACCACGAGGGG--GCCACGTCTCTGCTGCAGAGTTTC
GAGCGCCGCTTCCTGGCGGCTCGCGCGCTGCCCTCCTTTCCCTGGCAGAG
CCTAGAAGAAAAACTAAAGGACCCCTCGGGTTCTGAGCTGTTGCTGGCTA
TTCTGCAGAGGCATGAGGCTGTACCCACGGAGCCTTTGGATGCACTGTAT
GAGGCGTTGGCAGAGGTTCTGATGACCCAAGAGTCCACCCAGTGCCACCG
GAGCTATTTGCTGATGTACTGTACTG--CTGGGAGATGACACTGTCACTG
GTCAGGGTCCTGAAGATGCTCGAGGACTGCCAGA-GGAAGAGCG--CTCC
TGATGTCTATGTAGCCTATACTATCCGCAGCCAGGACACAGGCAAGCTGT
TCATCGAAGAGCTGGACCGTGCTGGAATCTACTGGGAAGAGGTGCCCCCT
CAC-ACTGGCAAACTGTTCCCTTACGAAGAGCATTCAGCCATCGTAATCC
TGA

>G1-Co
ATGGCGCAGGAGGAG-A-GAGCGGATGCCGCGCGCCTGCTGCGGGGTTTC
GAGCGCCGCTTCTTGGCGGCGCGCGCCCTGCGCTCCTTTCCCTGGCAGAG
CCTAGAAGAGAAACTAAGGGACTCGTCAGGCTCCGAGCTGCTGCTGGATA
TTTTGCAGAAGCACGAGGCTGTCCACACGGAGCCGTTGGACGAGCTGTAC
CAGGCGCTGGCCGAGGTCCTGACGGCCGAGGACCCCACCCACTGCCACCG
GAGCTATCTGCTGACGTGCTGTATTGTCCTG--AAACGGTCCTCTCCCTG
GTTGGGGTCCTGCGGAAGCTCTCCACCTGCCGGAAGGACCAGCGGGCTCC
TGATGCCTACATTGCCTTCACCATCCGCAACCCGGAGACGTGCCAGCTGT
TCACCACGGAGCTGGGCCAGGCTGGGATCCCGTGGGAAGAGGTGCCTTGT
CATGACCAG-AAACTGTTTCCCTACGAAGAGCACTCGGAGATGGCGATTC
TGA
#---------------------------------------
#---------------------------------------

#=======================================
#
# Aligned_sequences: 2
# 1: G1-Ch
# 2: G3-Co
# Matrix: /home/BLOSUM62.txt
# GapOpen_penalty: -11.0
# GapExtend_penalty: -1.0
# FSopen_penalty: -10.0
# FSextend_penalty: -0.2
# Execution_time: 20.9205448627
#
# Length:         519
# Identity NT:    320/519 61.7%
# Identity AA:    426/1038 41.0%
# Gapopen:        33/519 6.4%
# Gaps:           120/519 23.1%
# FSopen:         14/519 2.7%
# FrameShift:     323/519 62.2%
# Score: 64.0
#
#
#=======================================

>G1-Ch
ATGGCGCCCGAGGAGAA--CGCGGGGAGCGAACTCTTGCTGCAGAGTTTC
AAGCGCCGCTTCCTGGCGGCGCGCGCCCTGCGCTCCTTCCCCTGGCAGAG
CTTAGAAGCAAAGTTAAGTGACCCATCAGATTCTGAGCTTCTGTGGGATA
TTTTGCAGAAGCACGAGGC-TGTCCACACAGAGCCTTTGGACGAGCTGTA
CAAGGCGTTGGCGGAGACCCTGATGGCCAAGGAGTCCACCCAGGGCCACC
GGAGCTATTTGCT----GATGTGCTGTATTGCCCAGAAGCCATCGTGTCG
CTGGTCGGGGTCCTGCAGAGGCTGGCTGCCTGCCGGGAGCACCAGCGGGC
TCCTCAAGTCTACATGGCCCTTACCGTCCGCAACCCAGAGACGTGCCAGC
TGTTCACCACCGAGCTATGCTGGACTGGGATCAGATGGGAAGCGGAAGCT
CATCATGACCAGAAACTGTTTCCCTACAGAGAGCACTTGGAGATGGCAAT
GCTGA--------------

>G3-Co
ATT---CCCG--GAGCTTTCTCTCTGAGC----TCAT----CAGA-----
AAGC----CTTCA-GGTGACTCG-G---T-CAC-CCT----CTG-C-GAG
------AGCACGG---------CCATC-GTGTCTCA-------TGGGA--
-----C-----CAC-AGGCCTGGTCACGTGGAAC-----GCCGCGCTCTA
C----C--TGGCCGAG----TG--GGCCGTGGAGA--ACCCAG------C
GG---TCTTCGCTCACAGACGTGCTGTATTGTCCTGAAACGGTCCTCTCC
CTGGTTGGGGTCCTGCGGAAGCTCTCCACCTGCCGGAAGGACCAGCGGGC
TCCTGATGCCTACATTGCCTTCACCATCCGCAACCCGGAGACGTGCCAGC
TGTTCACCACGGAGCTGGGCCAGGCTGGGATCCCGTGGGAAGAGGTGCCT
TGTCATGACCAGAAACTGTTTCCCTACGAAGAGCACTCGGAGATGGCGAT
TCTGAAACTAACGCTGTAG
#---------------------------------------
#---------------------------------------

#=======================================
#
# Aligned_sequences: 2
# 1: G2-H1
# 2: G2-R
# Matrix: /home/BLOSUM62.txt
# GapOpen_penalty: -11.0
# GapExtend_penalty: -1.0
# FSopen_penalty: -10.0
# FSextend_penalty: -0.2
# Execution_time: 19.6917331219
#
# Length:         467
# Identity NT:    378/467 80.9%
# Identity AA:    669/934 71.6%
# Gapopen:        7/467 1.5%
# Gaps:           10/467 2.1%
# FSopen:         3/467 0.6%
# FrameShift:     15/467 3.2%
# Score: 478.0
#
#
#=======================================

>G2-H1
ATGGCGCCCGAGGAGAACGCGGGGAGCGAACTCT-TGCTGCAGAGTTTCA
AGCGCCGCTTCCTGGCAGCGCGCGCCCTGCGCTCCTTCCGCTGGCAGAGC
TTAGAAGCAAAGTTAAGAGACTCATCAGATTCTGAGCTGCTGCGGGATAT
TTTGCAGAAGACTGTGAAGCATCCTGTGTGTGTGAAGCACCCGCCGTCAG
TCAAGTATGCCCGGTGCTTTCTCTCAGAA-CTCATCAAAAAGCCCTCGGG
AGGCTCAGTCACACTCTCCAAGAGCACAGCCATCATCTCCCACGGCATCA
CAGTCCTGGTCACATGGGATGCCGCCCTCTACCTTGCAGAATGGGCCATC
GAGAACCCAGCAGCCTTCACTGATAGACGTGCTGTATTGCCCAGAAGCCA
TCGTGTCGCTGGTCGGGGTCCTGCGGAGGCTGGCTGCCTGCCGGGAGCAC
CAGCGGGCTCCTCA---

>G2-R
ATGGCGCCTGAGGACCACGAGGGG-GCCACGTCTCTGCTGCAGAGTTTCG
AGCGCCGCTTCCTGGCGGCTCGCGCGCTGCCCTCTTTTCCCTGGCAGAGC
CTAGAAGAAAAACTAAGGGAGCCCTCAGGTTCTGAGCTGTTGCTGGCTAT
TTTGCAGAAGACTGTGAAGCACCCTGTGTGTGTCCAGCATGGGCCCTCTC
TGAAGTATTCCCGCTGCTTTCTCTC-GAAGCTCATCAAAAAGCCTTCAGG
AGACTCAGTCACACTCTCTGAGAGCACAGCCATCGTGTCCCATGGCACCA
CAGGCTTGGTTACATGGGACGCTGCTCTCTACCTGGCAGAATGGGCCATC
GAGAACCCAGCAGCCTTCACTGACAGATGTACTGTACTGCGGGGAAGTGA
CACTGTCACTGGTCAGGGTCCTGAGGATGCTCACTGACTGCCAG-AGGA-
-AGAAGGCTCCTGACGT
#---------------------------------------
#---------------------------------------

#=======================================
#
# Aligned_sequences: 2
# 1: G1-R
# 2: G1-Co
# Matrix: /home/BLOSUM62.txt
# GapOpen_penalty: -11.0
# GapExtend_penalty: -1.0
# FSopen_penalty: -10.0
# FSextend_penalty: -0.2
# Execution_time: 20.7222731113
#
# Length:         503
# Identity NT:    388/503 77.1%
# Identity AA:    588/1006 58.4%
# Gapopen:        11/503 2.2%
# Gaps:           13/503 2.6%
# FSopen:         5/503 1.0%
# FrameShift:     28/503 5.6%
# Score: 411.0
#
#
#=======================================

>G1-R
ATGGCGCCTGAGGACCACGAGGGG--GCCACGTCTCTGCTGCAGAGTTTC
GAGCGCCGCTTCCTGGCGGCTCGCGCGCTGCCCTCTTTTCCCTGGCAGAG
CCTAGAAGAAAAACTAAGGGAGCCCTCAGGTTCTGAGCTGTTGCTGGCTA
TTTTGCAGAAGCATGAGGCCGTACCCATGGAGCCTTTGGATGCACTGTAT
GAGGCGCTGGCAGAAGTTCTGATGGCCAGAG-AGTCCACCCAGTGCCACC
GGAGCTATTTGCTGATGTACTGTACTG-CGGGGAAGTGACACTGTCACTG
GTCAGGGTCCTGAGGATGCTCACTGACTGCCAGA-GGA--AGAAGGCTCC
TGACGTCTATGTGGCCTATACGATCCGCAGCCAGGACACGGGCAAGCTGT
TCATCACAGAGCTGGACCGCGCTGGGATACACTGGGAAGAGGTGGCCCCT
CAC-ACTGGCAAACTGTTCCCTTATGAAGAGCATTCGGCCATCGTAATCC
TGA

>G1-Co
ATGGCGCAGGAGGAG-A-GAGCGGATGCCGCGCGCCTGCTGCGGGGTTTC
GAGCGCCGCTTCTTGGCGGCGCGCGCCCTGCGCTCCTTTCCCTGGCAGAG
CCTAGAAGAGAAACTAAGGGACTCGTCAGGCTCCGAGCTGCTGCTGGATA
TTTTGCAGAAGCACGAGGCTGTCCACACGGAGCCGTTGGACGAGCTGTAC
CAGGCGCTGGCCGAGGTCCTGACGGCC-GAGGACCCCACCCACTGCCACC
GGAGCTATCTGCTGACGTGCTGTATTGTCCTGAAACGGTC-CTCTCCCTG
GTTGGGGTCCTGCGGAAGCTCTCCACCTGCCGGAAGGACCAGCGGGCTCC
TGATGCCTACATTGCCTTCACCATCCGCAACCCGGAGACGTGCCAGCTGT
TCACCACGGAGCTGGGCCAGGCTGGGATCCCGTGGGAAGAGGTGCCTTGT
CATGACCAG-AAACTGTTTCCCTACGAAGAGCACTCGGAGATGGCGATTC
TGA
#---------------------------------------
#---------------------------------------

#=======================================
#
# Aligned_sequences: 2
# 1: G2-M
# 2: G2-Co
# Matrix: /home/BLOSUM62.txt
# GapOpen_penalty: -11.0
# GapExtend_penalty: -1.0
# FSopen_penalty: -10.0
# FSextend_penalty: -0.2
# Execution_time: 19.5318851471
#
# Length:         485
# Identity NT:    362/485 74.6%
# Identity AA:    627/970 64.6%
# Gapopen:        17/485 3.5%
# Gaps:           43/485 8.9%
# FSopen:         6/485 1.2%
# FrameShift:     33/485 6.8%
# Score: 347.0
#
#
#=======================================

>G2-M
ATGGCGCCTGAGGACCACGAGGGG--GCCACGTCTCTGCTGCAGAGTTTC
GAGCGCCGCTTCCTGGCGGCTCGCGCGCTGCCCTCCTTTCCCTGGCAGAG
CCTAGAAGAAAAACTAAAGGACCCCTCGGGTTCTGAGCTGTTGCTGGCTA
TTCTGCAGAAGACTGTGAAGCACCCTGTGTGTGTGCAGCACGGACCTTCT
GTGAAGTATGCCCGCTGCTTTCTCTCAAAGCTCATCAAAAAGCCTTCAGG
AAACTCAGTTACACTCTCTGAGAGCACTGCCATCGTGTCCCATGGCACCA
CAGGCTTGGTTACATGGGACGCTGCTCTCTACCTGGCAGAATGGGCCATT
GAGAACCCAGCAGCCTTCACTGACAGATGTA--CTGTA-----CTGCTGG
G---AGATGACACTGTCACTGGTCAGGGTCCTGAAGATGCTCG-AGGACT
G---CCAGA-------GGAAGAGCGCTCCTGATGT

>G2-Co
ATGGCGCAGGAGGAG-A-GAGCGGATGCCGCGCGCCTGCTGCGGGGTTTC
GAGCGCCGCTTCTTGGCGGCGCGCGCCCTGCGCTCCTTTCCCTGGCAGAG
CCTAGAAGAGAAACTAAGGGACTCGTCAGGCTCCGAGCTGCTGCTGGATA
TTTTGCAGAAGACCGTGAAGCACCCTCTGTGCGTGAAGCACCCACCATCA
GTGAAGTATTCCCGGAGCTTTCTCTCTGAGCTCATCAGAAAGCCTTCAGG
TGACTCGGTCACCCTCTGCGAGAGCACGGCCATCGTGTCTCATGGGACCA
CAGGCCTGGTCACGTGGAACGCCGCGCTCTACCTGGCCGAGTGGGCCGTG
GAGAACCCAGCGGTCTTCGCTCACAG-TCTAAGCGGTATACCCCCGC-GG
GCCCAGCTGGCG--GGC---GGGAGGGGCCCTG----TCCCCACAGGAAG
GAAACCAGAAGTCTGGGGCAGAG---TC---A-GG
#---------------------------------------
#---------------------------------------

#=======================================
#
# Aligned_sequences: 2
# 1: G1-Ch
# 2: G1-R
# Matrix: /home/BLOSUM62.txt
# GapOpen_penalty: -11.0
# GapExtend_penalty: -1.0
# FSopen_penalty: -10.0
# FSextend_penalty: -0.2
# Execution_time: 22.3403439522
#
# Length:         501
# Identity NT:    381/501 76.0%
# Identity AA:    597/1002 59.6%
# Gapopen:        8/501 1.6%
# Gaps:           9/501 1.8%
# FSopen:         3/501 0.6%
# FrameShift:     18/501 3.6%
# Score: 387.0
#
#
#=======================================

>G1-Ch
ATGGCGCCCGAGGAGAACGCGGGGAGCGAACTCT-TGCTGCAGAGTTTCA
AGCGCCGCTTCCTGGCGGCGCGCGCCCTGCGCTCCTTCCCCTGGCAGAGC
TTAGAAGCAAAGTTAAGTGACCCATCAGATTCTGAGCTTCTGTGGGATAT
TTTGCAGAAGCACGAGGCTGTCCACACAGAGCCTTTGGACGAGCTGTACA
AGGCGTTGGCGGAGACCCTGATGGCCAAGGAGTCCACCCAGGGCCACCGG
AGCTATTTGCTGATGTGCTGTATTGCCCAGAAGCCATCGTGTCGCTGGTC
GGGGTCCTGCAGAGGCTGGCTGCCTGCCGGGAGCACCAGCGGGCTCCTCA
AGTCTACATGGCCCTTACCGTCCGCAACCCAGAGACGTGCCAGCTGTTCA
CCACCGAGCTATGCTGGACTGGGAT-CAGATGGGAAGCGGAAGCTCATCA
TGACCAG-AAACTGTTTCCCTACAGAGAGCACTTGGAGATGGCAATGCTG
A

>G1-R
ATGGCGCCTGAGGACCACGAGGGG-GCCACGTCTCTGCTGCAGAGTTTCG
AGCGCCGCTTCCTGGCGGCTCGCGCGCTGCCCTCTTTTCCCTGGCAGAGC
CTAGAAGAAAAACTAAGGGAGCCCTCAGGTTCTGAGCTGTTGCTGGCTAT
TTTGCAGAAGCATGAGGCCGTACCCATGGAGCCTTTGGATGCACTGTATG
AGGCGCTGGCAGAAGTTCTGATGGCCAGAGAGTCCACCCAGTGCCACCGG
AGCTATTTGCTGATGTACTGTACTGCGGGGAAGTGACACTGTCACTGGTC
AGGGTCCTGAGGATGCTCACTGACTGCCAG-AGGA--AGAAGGCTCCTGA
CGTCTATGTGGCCTATACGATCCGCAGCCAGGACACGGGCAAGCTGTTCA
TCACAGAGCTGGACCGCGCTGGGATACAC-TGGGAAGAGGTGGCCCCTCA
C-ACTGGCAAACTGTTCCCTTATGAAGAGCATTCGGCCATCGTAATCCTG
A
#---------------------------------------
#---------------------------------------

#=======================================
#
# Aligned_sequences: 2
# 1: G3-H1
# 2: G3-M
# Matrix: /home/BLOSUM62.txt
# GapOpen_penalty: -11.0
# GapExtend_penalty: -1.0
# FSopen_penalty: -10.0
# FSextend_penalty: -0.2
# Execution_time: 18.8760509491
#
# Length:         423
# Identity NT:    309/423 73.0%
# Identity AA:    438/846 51.8%
# Gapopen:        7/423 1.7%
# Gaps:           9/423 2.1%
# FSopen:         3/423 0.7%
# FrameShift:     22/423 5.2%
# Score: 264.0
#
#
#=======================================

>G3-H1
ATGCCCGGTGCTTTCTCTCAGAACTCATCAAAAAGCCCTCGGGAGGCTCA
GTCACACTCTCCAAGAGCACAGCCATCATCTCCCACGGCATCACAGTCCT
GGTCACATGGGATGCCGCCCTCTACCTTGCAGAATGGGCCATCGAGAACC
CAGCAGCCTTCACTGATAGACGTGCTGTATTGCCC--AGAAGCCATCGTG
TCGCTGGTCGGGGTCCTGCGGAGGCTGGCTGCCTGCCGGGAGCACCAGCG
GGCTCCTCAATTCTACATGGCCCTTACCGTCTGCAACCCAGAGATGTGCC
AGCTGTTCACCACCGAGCTAGGCTGGACTGGGATCAGATGGGAAGCGGAA
GCTCATCATGACCAG-AAACTGTTTCCCTACAGAGAGCACTTGGAGATGG
CAAAGCTGAACCTCACACTGTAG

>G3-M
ATGCCCGCTGCTTTCTCTCAAAGCTCATCAAAAAGCCTTCAGGAAACTCA
GTTACACTCTCTGAGAGCACTGCCATCGTGTCCCATGGCACCACAGGCTT
GGTTACATGGGACGCTGCTCTCTACCTGGCAGAATGGGCCATTGAGAACC
CAGCAGCCTTCACTGACAGATGTACTGTACTGCTGGGAGATGACA-C-TG
TCACTGGTCAGGGTCCTGAAGATGCTCGAGGACTGCCAG-AGGAAGAGCG
--CTCCTGATGTCTATGTAGCCTATACTATCCGCAGCCAGGACACAGGCA
AGCTGTTCATCGAAGAGCTAGACCGTGCTGGAATCTACTGGGAAGAGGTG
CCCCCTCAC-ACTGGCAAACTGTTCCCTTACGAAGAGCATTCAGCCATCG
TAATCCTGAAGCTGGTGCTGACC
#---------------------------------------
#---------------------------------------

#=======================================
#
# Aligned_sequences: 2
# 1: G2-H1
# 2: G2-M
# Matrix: /home/BLOSUM62.txt
# GapOpen_penalty: -11.0
# GapExtend_penalty: -1.0
# FSopen_penalty: -10.0
# FSextend_penalty: -0.2
# Execution_time: 21.5509529114
#
# Length:         468
# Identity NT:    375/468 80.1%
# Identity AA:    678/936 72.4%
# Gapopen:        8/468 1.7%
# Gaps:           12/468 2.6%
# FSopen:         3/468 0.6%
# FrameShift:     26/468 5.6%
# Score: 459.0
#
#
#=======================================

>G2-H1
ATGGCGCCCGAGGAGAACGCGGGGAGCGAACTCT-TGCTGCAGAGTTTCA
AGCGCCGCTTCCTGGCAGCGCGCGCCCTGCGCTCCTTCCGCTGGCAGAGC
TTAGAAGCAAAGTTAAGAGACTCATCAGATTCTGAGCTGCTGCGGGATAT
TTTGCAGAAGACTGTGAAGCATCCTGTGTGTGTGAAGCACCCGCCGTCAG
TCAAGTATGCCCGGTGCTTTCTCTCAGAACTCATCAAAAAGCCCTCGGGA
GGCTCAGTCACACTCTCCAAGAGCACAGCCATCATCTCCCACGGCATCAC
AGTCCTGGTCACATGGGATGCCGCCCTCTACCTTGCAGAATGGGCCATCG
AGAACCCAGCAGCCTTCACTGATAGACGTGCTGTATTGCCC--AGAAGCC
ATCGTGTCGCTGGTCGGGGTCCTGCGGAGGCTGGCTGCCTGCCGGGAGCA
CCAGCGGGCTCCTCA---

>G2-M
ATGGCGCCTGAGGACCACGAGGGG-GCCACGTCTCTGCTGCAGAGTTTCG
AGCGCCGCTTCCTGGCGGCTCGCGCGCTGCCCTCCTTTCCCTGGCAGAGC
CTAGAAGAAAAACTAAAGGACCCCTCGGGTTCTGAGCTGTTGCTGGCTAT
TCTGCAGAAGACTGTGAAGCACCCTGTGTGTGTGCAGCACGGACCTTCTG
TGAAGTATGCCCGCTGCTTTCTCTCAAAGCTCATCAAAAAGCCTTCAGGA
AACTCAGTTACACTCTCTGAGAGCACTGCCATCGTGTCCCATGGCACCAC
AGGCTTGGTTACATGGGACGCTGCTCTCTACCTGGCAGAATGGGCCATTG
AGAACCCAGCAGCCTTCACTGACAGATGTACTGTACTGCTGGGAGATGAC
A-C-TGTCACTGGTCAGGGTCCTGAAGATGCTCGAGGACTGCCAG-AGGA
AGAGCG--CTCCTGATGT
#---------------------------------------
#---------------------------------------

#=======================================
#
# Aligned_sequences: 2
# 1: G3-Ch
# 2: G3-R
# Matrix: /home/BLOSUM62.txt
# GapOpen_penalty: -11.0
# GapExtend_penalty: -1.0
# FSopen_penalty: -10.0
# FSextend_penalty: -0.2
# Execution_time: 19.1861410141
#
# Length:         423
# Identity NT:    324/423 76.6%
# Identity AA:    483/846 57.1%
# Gapopen:        8/423 1.9%
# Gaps:           9/423 2.1%
# FSopen:         3/423 0.7%
# FrameShift:     12/423 2.8%
# Score: 336.0
#
#
#=======================================

>G3-Ch
ATGCCCGGTGCTTTCTCTCAGTA-CTCATCAAAAAGCCCTCGGGAGGCTC
AGTCACACTCTCCAAGAGCACAGCCATCATCTCCCACGGCATCACAGTCC
TGGTCACATGGGATGCCACCCTCTACCTTGCAGAATGGGCCATCTAGAAC
CCAGCAGCCTTCACTGATAGATGTGCTGTATTGCCCAGAAGCCATCGTGT
CGCTGGTCGGGGTCCTGCAGAGGCTGGCTGCCTGCCGGGAGCACCAGCGG
GCTCCTCAAGTCTACATGGCCCTTACCGTCCGCAACCCAGAGACGTGCCA
GCTGTTCACCACCGAGCTAGGCTGGACTGGGAT-CAGATGGGAAGCGGAA
GCTCATCATGACCAG-AAACTGTTTCCCTACAGAGAGCACTTGGAGATGG
CAATGCTGAACCTCACACTGTAG

>G3-R
ATTCCCGCTGCTTTCTCTC-GAAGCTCATCAAAAAGCCTTCAGGAGACTC
AGTCACACTCTCTGAGAGCACAGCCATCGTGTCCCATGGCACCACAGGCT
TGGTTACATGGGACGCTGCTCTCTACCTGGCAGAATGGGCCATCGAGAAC
CCAGCAGCCTTCACTGACAGATGTACTGTACTGCGGGGAAGTGACACTGT
CACTGGTCAGGGTCCTGAGGATGCTCACTGACTGCCAG-AGGA--AGAAG
GCTCCTGACGTCTATGTGGCCTATACGATCCGCAGCCAGGACACGGGCAA
GCTGTTCATCACAGAGCTAGACCGCGCTGGGATACAC-TGGGAAGAGGTG
GCCCCTCAC-ACTGGCAAACTGTTCCCTTATGAAGAGCATTCGGCCATCG
TAATCCTGAAGCTCACGCTGACC
#---------------------------------------
#---------------------------------------

#=======================================
#
# Aligned_sequences: 2
# 1: G2-M
# 2: G2-Ch
# Matrix: /home/BLOSUM62.txt
# GapOpen_penalty: -11.0
# GapExtend_penalty: -1.0
# FSopen_penalty: -10.0
# FSextend_penalty: -0.2
# Execution_time: 21.552491188
#
# Length:         468
# Identity NT:    372/468 79.5%
# Identity AA:    672/936 71.8%
# Gapopen:        8/468 1.7%
# Gaps:           12/468 2.6%
# FSopen:         3/468 0.6%
# FrameShift:     26/468 5.6%
# Score: 444.0
#
#
#=======================================

>G2-M
ATGGCGCCTGAGGACCACGAGGGG-GCCACGTCTCTGCTGCAGAGTTTCG
AGCGCCGCTTCCTGGCGGCTCGCGCGCTGCCCTCCTTTCCCTGGCAGAGC
CTAGAAGAAAAACTAAAGGACCCCTCGGGTTCTGAGCTGTTGCTGGCTAT
TCTGCAGAAGACTGTGAAGCACCCTGTGTGTGTGCAGCACGGACCTTCTG
TGAAGTATGCCCGCTGCTTTCTCTCAAAGCTCATCAAAAAGCCTTCAGGA
AACTCAGTTACACTCTCTGAGAGCACTGCCATCGTGTCCCATGGCACCAC
AGGCTTGGTTACATGGGACGCTGCTCTCTACCTGGCAGAATGGGCCATTG
AGAACCCAGCAGCCTTCACTGACAGATGTACTGTACTGCTGGGAGATGAC
A-C-TGTCACTGGTCAGGGTCCTGAAGATGCTCGAGGACTGCCAG-AGGA
AGAGCG--CTCCTGATGT

>G2-Ch
ATGGCGCCCGAGGAGAACGCGGGGAGCGAACTCT-TGCTGCAGAGTTTCA
AGCGCCGCTTCCTGGCGGCGCGCGCCCTGCGCTCCTTCCCCTGGCAGAGC
TTAGAAGCAAAGTTAAGTGACCCATCAGATTCTGAGCTTCTGTGGGATAT
TTTGCAGAAGAGACTGAAGCATCCTGTGTGTGTGAAGCACCCGCCGTCAG
TCAAGTATGCCCGGTGCTTTCTCTCAGTACTCATCAAAAAGCCCTCGGGA
GGCTCAGTCACACTCTCCAAGAGCACAGCCATCATCTCCCACGGCATCAC
AGTCCTGGTCACATGGGATGCCACCCTCTACCTTGCAGAATGGGCCATCT
AGAACCCAGCAGCCTTCACTGATAGATGTGCTGTATTGCCC--AGAAGCC
ATCGTGTCGCTGGTCGGGGTCCTGCAGAGGCTGGCTGCCTGCCGGGAGCA
CCAGCGGGCTCCTCA---
#---------------------------------------
#---------------------------------------

#=======================================
#
# Aligned_sequences: 2
# 1: B2-202
# 2: G3-R
# Matrix: /home/BLOSUM62.txt
# GapOpen_penalty: -11.0
# GapExtend_penalty: -1.0
# FSopen_penalty: -10.0
# FSextend_penalty: -0.2
# Execution_time: 20.1153509617
#
# Length:         423
# Identity NT:    329/423 77.8%
# Identity AA:    507/846 59.9%
# Gapopen:        8/423 1.9%
# Gaps:           9/423 2.1%
# FSopen:         3/423 0.7%
# FrameShift:     12/423 2.8%
# Score: 361.0
#
#
#=======================================

>B2-202
ATGCCTGGTGCTTTCTCTCAGAA-CTCATCAAAAAGTCCTCAGGAGGCTC
AGTCACACTCTCCAAGAGCACAGCCATCATCTCCCACGGTACCACAGGCC
TGGTCACATGGGATGCCGCCCTCTACCTTGCAGAATGGGCCATCGAGAAC
CCGGCAGCCTTCATTAACAGACGTGCTGTATTGCCCAGAAGCCATCGTGT
CGCTGGTCGGGGTCCTGCAGAGGCTGGCTGCCTGCCGGGAGCACAAGCGG
GCTCCTGAGGTCTACGTGGCCTTTACCGTCCGCAACCCAGAGACATGCCA
GCTGTTCACCACCGAGCTAGGCCGGGATGGGAT-CAGATGGGAAGCGGAA
GCTCATCATGACCAG-AAACTGTTTCCCTATGGAGAGCACTTGGAGATGG
CAATGCTGAACCTCACACTGTAG

>G3-R
ATTCCCGCTGCTTTCTCTC-GAAGCTCATCAAAAAGCCTTCAGGAGACTC
AGTCACACTCTCTGAGAGCACAGCCATCGTGTCCCATGGCACCACAGGCT
TGGTTACATGGGACGCTGCTCTCTACCTGGCAGAATGGGCCATCGAGAAC
CCAGCAGCCTTCACTGACAGATGTACTGTACTGCGGGGAAGTGACACTGT
CACTGGTCAGGGTCCTGAGGATGCTCACTGACTGCCAG-AGGA--AGAAG
GCTCCTGACGTCTATGTGGCCTATACGATCCGCAGCCAGGACACGGGCAA
GCTGTTCATCACAGAGCTAGACCGCGCTGGGATACAC-TGGGAAGAGGTG
GCCCCTCAC-ACTGGCAAACTGTTCCCTTATGAAGAGCATTCGGCCATCG
TAATCCTGAAGCTCACGCTGACC
#---------------------------------------
#---------------------------------------

#=======================================
#
# Aligned_sequences: 2
# 1: G3-H2
# 2: G3-R
# Matrix: /home/BLOSUM62.txt
# GapOpen_penalty: -11.0
# GapExtend_penalty: -1.0
# FSopen_penalty: -10.0
# FSextend_penalty: -0.2
# Execution_time: 20.2799751759
#
# Length:         423
# Identity NT:    330/423 78.0%
# Identity AA:    507/846 59.9%
# Gapopen:        8/423 1.9%
# Gaps:           9/423 2.1%
# FSopen:         3/423 0.7%
# FrameShift:     12/423 2.8%
# Score: 366.0
#
#
#=======================================

>G3-H2
ATGCCTGGTGCTTTCTCTCAGAA-CTCATCAAAAAGTCCTCAGGAGGCTC
AGTCACACTCTCCAAGAGCACAGCCATCATCTCCCACGGTACCACAGGCC
TGGTCACATGGGATGCCGCCCTCTACCTTGCAGAATGGGCCATCGAGAAC
CCGGCAGCCTTCATTAACAGACGTGCTGTATTGCCCAGAAGCCATCGTGT
CGCTGGTCGGGGTCCTGCAGAGGCTGGCTGCCTGCCGGGAGCACAAGCGG
GCTCCTGAGGTCTACGTGGCCTTTACCGTCCGCAACCCAGAGACGTGCCA
GCTGTTCACCACCGAGCTAGGCCGGGATGGGAT-CAGATGGGAAGCGGAA
GCTCATCATGACCAG-AAACTGTTTCCCTATGGAGAGCACTTGGAGATGG
CAATGCTGAACCTCACACTGTAG

>G3-R
ATTCCCGCTGCTTTCTCTC-GAAGCTCATCAAAAAGCCTTCAGGAGACTC
AGTCACACTCTCTGAGAGCACAGCCATCGTGTCCCATGGCACCACAGGCT
TGGTTACATGGGACGCTGCTCTCTACCTGGCAGAATGGGCCATCGAGAAC
CCAGCAGCCTTCACTGACAGATGTACTGTACTGCGGGGAAGTGACACTGT
CACTGGTCAGGGTCCTGAGGATGCTCACTGACTGCCAG-AGGA--AGAAG
GCTCCTGACGTCTATGTGGCCTATACGATCCGCAGCCAGGACACGGGCAA
GCTGTTCATCACAGAGCTAGACCGCGCTGGGATACAC-TGGGAAGAGGTG
GCCCCTCAC-ACTGGCAAACTGTTCCCTTATGAAGAGCATTCGGCCATCG
TAATCCTGAAGCTCACGCTGACC
#---------------------------------------
#---------------------------------------

#=======================================
#
# Aligned_sequences: 2
# 1: B1-001
# 2: G2-M
# Matrix: /home/BLOSUM62.txt
# GapOpen_penalty: -11.0
# GapExtend_penalty: -1.0
# FSopen_penalty: -10.0
# FSextend_penalty: -0.2
# Execution_time: 23.9987630844
#
# Length:         469
# Identity NT:    373/469 79.5%
# Identity AA:    657/938 70.0%
# Gapopen:        9/469 1.9%
# Gaps:           14/469 3.0%
# FSopen:         3/469 0.6%
# FrameShift:     20/469 4.3%
# Score: 445.0
#
#
#=======================================

>B1-001
ATGGCGCCCGAGGAGAACGCGGGGACCGAAC-TCT-TGCTGCAGGGTTTT
GAGCGCCGCTTCCTGGCGGTGCGCACACTGCGCTCCTTCCCCTGGCAGAG
CTTAGAGGCAAAGTTAAGAGACTCATCAGATTCTGAGCTGCTGCGGGATA
TTTTGCAGAAGACTGTGAGGCATCCTGTGTGTGTGAAGCACCCGCCGTCA
GTCAAGTATGCCTGGTGCTTTCTCTCAGAACTCATCAAAAAGTCCTCAGG
AGGCTCAGTCACACTCTCCAAGAGCACAGCCATCATCTCCCACGGTACCA
CAGGCCTGGTCACATGGGATGCCGCCCTCTACCTTGCAGAATGGGCCATC
GAGAACCCGGCAGCCTTCATTAACAGACGTGCTGTATTGCCC--AGAAGC
CATCGTGTCGCTGGTCGGGGTCCTGCAGAGGCTGGCTGCCTGCCGGGAGC
ACAAGCGGGCTCCTGA---

>G2-M
ATGGCGCCTGAGGACCACGAGGGGGCC--ACGTCTCTGCTGCAGAGTTTC
GAGCGCCGCTTCCTGGCGGCTCGCGCGCTGCCCTCCTTTCCCTGGCAGAG
CCTAGAAGAAAAACTAAAGGACCCCTCGGGTTCTGAGCTGTTGCTGGCTA
TTCTGCAGAAGACTGTGAAGCACCCTGTGTGTGTGCAGCACGGACCTTCT
GTGAAGTATGCCCGCTGCTTTCTCTCAAAGCTCATCAAAAAGCCTTCAGG
AAACTCAGTTACACTCTCTGAGAGCACTGCCATCGTGTCCCATGGCACCA
CAGGCTTGGTTACATGGGACGCTGCTCTCTACCTGGCAGAATGGGCCATT
GAGAACCCAGCAGCCTTCACTGACAGATGTACTGTACTGCTGGGAGATGA
CA-C-TGTCACTGGTCAGGGTCCTGAAGATGCTCGAGGACTGCCAG-AGG
AAGAGCG--CTCCTGATGT
#---------------------------------------
#---------------------------------------

#=======================================
#
# Aligned_sequences: 2
# 1: G1-H2
# 2: G1-R
# Matrix: /home/BLOSUM62.txt
# GapOpen_penalty: -11.0
# GapExtend_penalty: -1.0
# FSopen_penalty: -10.0
# FSextend_penalty: -0.2
# Execution_time: 25.1100409031
#
# Length:         502
# Identity NT:    386/502 76.9%
# Identity AA:    570/1004 56.8%
# Gapopen:        9/502 1.8%
# Gaps:           11/502 2.2%
# FSopen:         3/502 0.6%
# FrameShift:     12/502 2.4%
# Score: 408.0
#
#
#=======================================

>G1-H2
ATGGCGCCCGAGGAGAACGCGGGGACCGAAC-TCT-TGCTGCAGGGTTTT
GAGCGCCGCTTCCTGGCGGTGCGCACACTGCGCTCCTTCCCCTGGCAGAG
CTTAGAGGCAAAGTTAAGAGACTCATCAGATTCTGAGCTGCTGCGGGATA
TTTTGCAGAAGCACGAGGCTGTCCACACGGAGCCTTTGGACAAACTGTAC
GAGGTGCTCACGGAGACTCTGATGGCCAAGGAGTCCACCCAGGGCCACCG
GAGCTATTTGCTGACGTGCTGTATTGCCCAGAAGCCATCGTGTCGCTGGT
CGGGGTCCTGCAGAGGCTGGCTGCCTGCCGGGAGCACAAGCGGGCTCCTG
AGGTCTACGTGGCCTTTACCGTCCGCAACCCAGAGACGTGCCAGCTGTTC
ACCACCGAGCTAGGCCGGGATGGGAT-CAGATGGGAAGCGGAAGCTCATC
ATGACCAG-AAACTGTTTCCCTATGGAGAGCACTTGGAGATGGCAATGCT
GA

>G1-R
ATGGCGCCTGAGGACCACGAGGGGGCC--ACGTCTCTGCTGCAGAGTTTC
GAGCGCCGCTTCCTGGCGGCTCGCGCGCTGCCCTCTTTTCCCTGGCAGAG
CCTAGAAGAAAAACTAAGGGAGCCCTCAGGTTCTGAGCTGTTGCTGGCTA
TTTTGCAGAAGCATGAGGCCGTACCCATGGAGCCTTTGGATGCACTGTAT
GAGGCGCTGGCAGAAGTTCTGATGGCCAGAGAGTCCACCCAGTGCCACCG
GAGCTATTTGCTGATGTACTGTACTGCGGGGAAGTGACACTGTCACTGGT
CAGGGTCCTGAGGATGCTCACTGACTGCCAG-AGGA--AGAAGGCTCCTG
ACGTCTATGTGGCCTATACGATCCGCAGCCAGGACACGGGCAAGCTGTTC
ATCACAGAGCTGGACCGCGCTGGGATACAC-TGGGAAGAGGTGGCCCCTC
AC-ACTGGCAAACTGTTCCCTTATGAAGAGCATTCGGCCATCGTAATCCT
GA
#---------------------------------------
#---------------------------------------

#=======================================
#
# Aligned_sequences: 2
# 1: G1-Ch
# 2: G1-M
# Matrix: /home/BLOSUM62.txt
# GapOpen_penalty: -11.0
# GapExtend_penalty: -1.0
# FSopen_penalty: -10.0
# FSextend_penalty: -0.2
# Execution_time: 25.2961900234
#
# Length:         502
# Identity NT:    377/502 75.1%
# Identity AA:    594/1004 59.2%
# Gapopen:        9/502 1.8%
# Gaps:           11/502 2.2%
# FSopen:         4/502 0.8%
# FrameShift:     32/502 6.4%
# Score: 363.0
#
#
#=======================================

>G1-Ch
ATGGCGCCCGAGGAGAACGCGGGGAGCGAACTCT-TGCTGCAGAGTTTCA
AGCGCCGCTTCCTGGCGGCGCGCGCCCTGCGCTCCTTCCCCTGGCAGAGC
TTAGAAGCAAAGTTAAGTGACCCATCAGATTCTGAGCTTCTGTGGGATAT
TTTGCAGAAGCACGAGGCTGTCCACACAGAGCCTTTGGACGAGCTGTACA
AGGCGTTGGCGGAGACCCTGATGGCCAAGGAGTCCACCCAGGGCCACCGG
AGCTATTTGCTGATGTGCTGTATTGCCC--AGAAGCCATCGTGTCGCTGG
TCGGGGTCCTGCAGAGGCTGGCTGCCTGCCGGGAGCACCAGCGGGCTCCT
CAAGTCTACATGGCCCTTACCGTCCGCAACCCAGAGACGTGCCAGCTGTT
CACCACCGAGCTATGCTGGACTGGGATCAGATGGGAAGCGGAAGCTCATC
ATGACCAG-AAACTGTTTCCCTACAGAGAGCACTTGGAGATGGCAATGCT
GA

>G1-M
ATGGCGCCTGAGGACCACGAGGGG-GCCACGTCTCTGCTGCAGAGTTTCG
AGCGCCGCTTCCTGGCGGCTCGCGCGCTGCCCTCCTTTCCCTGGCAGAGC
CTAGAAGAAAAACTAAAGGACCCCTCGGGTTCTGAGCTGTTGCTGGCTAT
TCTGCAGAGGCATGAGGCTGTACCCACGGAGCCTTTGGATGCACTGTATG
AGGCGTTGGCAGAGGTTCTGATGACCCAAGAGTCCACCCAGTGCCACCGG
AGCTATTTGCTGATGTACTGTACTGCTGGGAGATGACA-C-TGTCACTGG
TCAGGGTCCTGAAGATGCTCGAGGACTGCCAG-AGGAAGAGCG--CTCCT
GATGTCTATGTAGCCTATACTATCCGCAGCCAGGACACAGGCAAGCTGTT
CATCGAAGAGCTGGACCGTGCTGGAATCTACTGGGAAGAGGTGCCCCCTC
AC-ACTGGCAAACTGTTCCCTTACGAAGAGCATTCAGCCATCGTAATCCT
GA
#---------------------------------------
#---------------------------------------

#=======================================
#
# Aligned_sequences: 2
# 1: G2-H3
# 2: G2-M
# Matrix: /home/BLOSUM62.txt
# GapOpen_penalty: -11.0
# GapExtend_penalty: -1.0
# FSopen_penalty: -10.0
# FSextend_penalty: -0.2
# Execution_time: 23.7267298698
#
# Length:         469
# Identity NT:    373/469 79.5%
# Identity AA:    657/938 70.0%
# Gapopen:        9/469 1.9%
# Gaps:           14/469 3.0%
# FSopen:         3/469 0.6%
# FrameShift:     20/469 4.3%
# Score: 445.0
#
#
#=======================================

>G2-H3
ATGGCGCCCGAGGAGAACGCGGGGACCGAAC-TCT-TGCTGCAGGGTTTT
GAGCGCCGCTTCCTGGCGGTGCGCACACTGCGCTCCTTCCCCTGGCAGAG
CTTAGAGGCAAAGTTAAGAGACTCATCAGATTCTGAGCTGCTGCGGGATA
TTTTGCAGAAGACTGTGAGGCATCCTGTGTGTGTGAAGCACCCGCCGTCA
GTCAAGTATGCCTGGTGCTTTCTCTCAGAACTCATCAAAAAGTCCTCAGG
AGGCTCAGTCACACTCTCCAAGAGCACAGCCATCATCTCCCACGGTACCA
CAGGCCTGGTCACATGGGATGCCGCCCTCTACCTTGCAGAATGGGCCATC
GAGAACCCGGCAGCCTTCATTAACAGACGTGCTGTATTGCCC--AGAAGC
CATCGTGTCGCTGGTCGGGGTCCTGCAGAGGCTGGCTGCCTGCCGGGAGC
ACAAGCGGGCTCCTGA---

>G2-M
ATGGCGCCTGAGGACCACGAGGGGGCC--ACGTCTCTGCTGCAGAGTTTC
GAGCGCCGCTTCCTGGCGGCTCGCGCGCTGCCCTCCTTTCCCTGGCAGAG
CCTAGAAGAAAAACTAAAGGACCCCTCGGGTTCTGAGCTGTTGCTGGCTA
TTCTGCAGAAGACTGTGAAGCACCCTGTGTGTGTGCAGCACGGACCTTCT
GTGAAGTATGCCCGCTGCTTTCTCTCAAAGCTCATCAAAAAGCCTTCAGG
AAACTCAGTTACACTCTCTGAGAGCACTGCCATCGTGTCCCATGGCACCA
CAGGCTTGGTTACATGGGACGCTGCTCTCTACCTGGCAGAATGGGCCATT
GAGAACCCAGCAGCCTTCACTGACAGATGTACTGTACTGCTGGGAGATGA
CA-C-TGTCACTGGTCAGGGTCCTGAAGATGCTCGAGGACTGCCAG-AGG
AAGAGCG--CTCCTGATGT
#---------------------------------------
#---------------------------------------

#=======================================
#
# Aligned_sequences: 2
# 1: G3-H2
# 2: G3-M
# Matrix: /home/BLOSUM62.txt
# GapOpen_penalty: -11.0
# GapExtend_penalty: -1.0
# FSopen_penalty: -10.0
# FSextend_penalty: -0.2
# Execution_time: 22.2769260406
#
# Length:         423
# Identity NT:    316/423 74.7%
# Identity AA:    480/846 56.7%
# Gapopen:        7/423 1.7%
# Gaps:           9/423 2.1%
# FSopen:         3/423 0.7%
# FrameShift:     22/423 5.2%
# Score: 299.0
#
#
#=======================================

>G3-H2
ATGCCTGGTGCTTTCTCTCAGAACTCATCAAAAAGTCCTCAGGAGGCTCA
GTCACACTCTCCAAGAGCACAGCCATCATCTCCCACGGTACCACAGGCCT
GGTCACATGGGATGCCGCCCTCTACCTTGCAGAATGGGCCATCGAGAACC
CGGCAGCCTTCATTAACAGACGTGCTGTATTGCCC--AGAAGCCATCGTG
TCGCTGGTCGGGGTCCTGCAGAGGCTGGCTGCCTGCCGGGAGCACAAGCG
GGCTCCTGAGGTCTACGTGGCCTTTACCGTCCGCAACCCAGAGACGTGCC
AGCTGTTCACCACCGAGCTAGGCCGGGATGGGATCAGATGGGAAGCGGAA
GCTCATCATGACCAG-AAACTGTTTCCCTATGGAGAGCACTTGGAGATGG
CAATGCTGAACCTCACACTGTAG

>G3-M
ATGCCCGCTGCTTTCTCTCAAAGCTCATCAAAAAGCCTTCAGGAAACTCA
GTTACACTCTCTGAGAGCACTGCCATCGTGTCCCATGGCACCACAGGCTT
GGTTACATGGGACGCTGCTCTCTACCTGGCAGAATGGGCCATTGAGAACC
CAGCAGCCTTCACTGACAGATGTACTGTACTGCTGGGAGATGACA-C-TG
TCACTGGTCAGGGTCCTGAAGATGCTCGAGGACTGCCAG-AGGAAGAGCG
--CTCCTGATGTCTATGTAGCCTATACTATCCGCAGCCAGGACACAGGCA
AGCTGTTCATCGAAGAGCTAGACCGTGCTGGAATCTACTGGGAAGAGGTG
CCCCCTCAC-ACTGGCAAACTGTTCCCTTACGAAGAGCATTCAGCCATCG
TAATCCTGAAGCTGGTGCTGACC
#---------------------------------------
#---------------------------------------

#=======================================
#
# Aligned_sequences: 2
# 1: G1-H3
# 2: G1-R
# Matrix: /home/BLOSUM62.txt
# GapOpen_penalty: -11.0
# GapExtend_penalty: -1.0
# FSopen_penalty: -10.0
# FSextend_penalty: -0.2
# Execution_time: 26.465572834
#
# Length:         502
# Identity NT:    386/502 76.9%
# Identity AA:    570/1004 56.8%
# Gapopen:        9/502 1.8%
# Gaps:           11/502 2.2%
# FSopen:         3/502 0.6%
# FrameShift:     12/502 2.4%
# Score: 408.0
#
#
#=======================================

>G1-H3
ATGGCGCCCGAGGAGAACGCGGGGACCGAAC-TCT-TGCTGCAGGGTTTT
GAGCGCCGCTTCCTGGCGGTGCGCACACTGCGCTCCTTCCCCTGGCAGAG
CTTAGAGGCAAAGTTAAGAGACTCATCAGATTCTGAGCTGCTGCGGGATA
TTTTGCAGAAGCACGAGGCTGTCCACACGGAGCCTTTGGACAAACTGTAC
GAGGTGCTCGCGGAGACTCTGATGGCCAAGGAGTCCACCCAGGGCCACCG
GAGCTATTTGCTGACGTGCTGTATTGCCCAGAAGCCATCGTGTCGCTGGT
CGGGGTCCTGCAGAGGCTGGCTGCCTGCCGGGAGCACAAGCGGGCTCCTG
AGGTCTACGTGGCCTTTACCGTCCGCAACCCAGAGACATGCCAGCTGTTC
ACCACCGAGCTAGGCCGGGATGGGAT-CAGATGGGAAGCGGAAGCTCATC
ATGACCAG-AAACTGTTTCCCTATGGAGAGCACTTGGAGATGGCAATGCT
GA

>G1-R
ATGGCGCCTGAGGACCACGAGGGGGCC--ACGTCTCTGCTGCAGAGTTTC
GAGCGCCGCTTCCTGGCGGCTCGCGCGCTGCCCTCTTTTCCCTGGCAGAG
CCTAGAAGAAAAACTAAGGGAGCCCTCAGGTTCTGAGCTGTTGCTGGCTA
TTTTGCAGAAGCATGAGGCCGTACCCATGGAGCCTTTGGATGCACTGTAT
GAGGCGCTGGCAGAAGTTCTGATGGCCAGAGAGTCCACCCAGTGCCACCG
GAGCTATTTGCTGATGTACTGTACTGCGGGGAAGTGACACTGTCACTGGT
CAGGGTCCTGAGGATGCTCACTGACTGCCAG-AGGA--AGAAGGCTCCTG
ACGTCTATGTGGCCTATACGATCCGCAGCCAGGACACGGGCAAGCTGTTC
ATCACAGAGCTGGACCGCGCTGGGATACAC-TGGGAAGAGGTGGCCCCTC
AC-ACTGGCAAACTGTTCCCTTATGAAGAGCATTCGGCCATCGTAATCCT
GA
#---------------------------------------
#---------------------------------------

#=======================================
#
# Aligned_sequences: 2
# 1: G3-Ch
# 2: G3-M
# Matrix: /home/BLOSUM62.txt
# GapOpen_penalty: -11.0
# GapExtend_penalty: -1.0
# FSopen_penalty: -10.0
# FSextend_penalty: -0.2
# Execution_time: 22.4923901558
#
# Length:         423
# Identity NT:    312/423 73.8%
# Identity AA:    456/846 53.9%
# Gapopen:        7/423 1.7%
# Gaps:           9/423 2.1%
# FSopen:         3/423 0.7%
# FrameShift:     22/423 5.2%
# Score: 279.0
#
#
#=======================================

>G3-Ch
ATGCCCGGTGCTTTCTCTCAGTACTCATCAAAAAGCCCTCGGGAGGCTCA
GTCACACTCTCCAAGAGCACAGCCATCATCTCCCACGGCATCACAGTCCT
GGTCACATGGGATGCCACCCTCTACCTTGCAGAATGGGCCATCTAGAACC
CAGCAGCCTTCACTGATAGATGTGCTGTATTGCCC--AGAAGCCATCGTG
TCGCTGGTCGGGGTCCTGCAGAGGCTGGCTGCCTGCCGGGAGCACCAGCG
GGCTCCTCAAGTCTACATGGCCCTTACCGTCCGCAACCCAGAGACGTGCC
AGCTGTTCACCACCGAGCTAGGCTGGACTGGGATCAGATGGGAAGCGGAA
GCTCATCATGACCAG-AAACTGTTTCCCTACAGAGAGCACTTGGAGATGG
CAATGCTGAACCTCACACTGTAG

>G3-M
ATGCCCGCTGCTTTCTCTCAAAGCTCATCAAAAAGCCTTCAGGAAACTCA
GTTACACTCTCTGAGAGCACTGCCATCGTGTCCCATGGCACCACAGGCTT
GGTTACATGGGACGCTGCTCTCTACCTGGCAGAATGGGCCATTGAGAACC
CAGCAGCCTTCACTGACAGATGTACTGTACTGCTGGGAGATGACA-C-TG
TCACTGGTCAGGGTCCTGAAGATGCTCGAGGACTGCCAG-AGGAAGAGCG
--CTCCTGATGTCTATGTAGCCTATACTATCCGCAGCCAGGACACAGGCA
AGCTGTTCATCGAAGAGCTAGACCGTGCTGGAATCTACTGGGAAGAGGTG
CCCCCTCAC-ACTGGCAAACTGTTCCCTTACGAAGAGCATTCAGCCATCG
TAATCCTGAAGCTGGTGCTGACC
#---------------------------------------
#---------------------------------------

#=======================================
#
# Aligned_sequences: 2
# 1: C1-002
# 2: G1-M
# Matrix: /home/BLOSUM62.txt
# GapOpen_penalty: -11.0
# GapExtend_penalty: -1.0
# FSopen_penalty: -10.0
# FSextend_penalty: -0.2
# Execution_time: 26.8099820614
#
# Length:         502
# Identity NT:    369/502 73.5%
# Identity AA:    570/1004 56.8%
# Gapopen:        9/502 1.8%
# Gaps:           11/502 2.2%
# FSopen:         4/502 0.8%
# FrameShift:     32/502 6.4%
# Score: 323.0
#
#
#=======================================

>C1-002
ATGGCGCCCGAGGAGAACGCGGGGAGCGAACTCT-TGCTGCAGAGTTTCA
AGCGCCGCTTCCTGGCAGCGCGCGCCCTGCGCTCCTTCCGCTGGCAGAGC
TTAGAAGCAAAGTTAAGAGACTCATCAGATTCTGAGCTGCTGCGGGATAT
TTTGCAGAAGCACGAGGCTGTCCACACAGAGCCTTTGGATGAGCTGTACG
AGGTGCTGGTGGAGACCCTGATGGCCAAGGAGTCCACCCAGGGCCACCGG
AGCTATTTGCTGACGTGCTGTATTGCCC--AGAAGCCATCGTGTCGCTGG
TCGGGGTCCTGCGGAGGCTGGCTGCCTGCCGGGAGCACCAGCGGGCTCCT
CAATTCTACATGGCCCTTACCGTCTGCAACCCAGAGATGTGCCAGCTGTT
CACCACCGAGCTATGCTGGACTGGGATCAGATGGGAAGCGGAAGCTCATC
ATGACCAG-AAACTGTTTCCCTACAGAGAGCACTTGGAGATGGCAAAGCT
GA

>G1-M
ATGGCGCCTGAGGACCACGAGGGG-GCCACGTCTCTGCTGCAGAGTTTCG
AGCGCCGCTTCCTGGCGGCTCGCGCGCTGCCCTCCTTTCCCTGGCAGAGC
CTAGAAGAAAAACTAAAGGACCCCTCGGGTTCTGAGCTGTTGCTGGCTAT
TCTGCAGAGGCATGAGGCTGTACCCACGGAGCCTTTGGATGCACTGTATG
AGGCGTTGGCAGAGGTTCTGATGACCCAAGAGTCCACCCAGTGCCACCGG
AGCTATTTGCTGATGTACTGTACTGCTGGGAGATGACA-C-TGTCACTGG
TCAGGGTCCTGAAGATGCTCGAGGACTGCCAG-AGGAAGAGCG--CTCCT
GATGTCTATGTAGCCTATACTATCCGCAGCCAGGACACAGGCAAGCTGTT
CATCGAAGAGCTGGACCGTGCTGGAATCTACTGGGAAGAGGTGCCCCCTC
AC-ACTGGCAAACTGTTCCCTTACGAAGAGCATTCAGCCATCGTAATCCT
GA
#---------------------------------------
#---------------------------------------

#=======================================
#
# Aligned_sequences: 2
# 1: B2-202
# 2: G3-M
# Matrix: /home/BLOSUM62.txt
# GapOpen_penalty: -11.0
# GapExtend_penalty: -1.0
# FSopen_penalty: -10.0
# FSextend_penalty: -0.2
# Execution_time: 23.6633200645
#
# Length:         423
# Identity NT:    317/423 74.9%
# Identity AA:    480/846 56.7%
# Gapopen:        7/423 1.7%
# Gaps:           9/423 2.1%
# FSopen:         3/423 0.7%
# FrameShift:     22/423 5.2%
# Score: 304.0
#
#
#=======================================

>B2-202
ATGCCTGGTGCTTTCTCTCAGAACTCATCAAAAAGTCCTCAGGAGGCTCA
GTCACACTCTCCAAGAGCACAGCCATCATCTCCCACGGTACCACAGGCCT
GGTCACATGGGATGCCGCCCTCTACCTTGCAGAATGGGCCATCGAGAACC
CGGCAGCCTTCATTAACAGACGTGCTGTATTGCCC--AGAAGCCATCGTG
TCGCTGGTCGGGGTCCTGCAGAGGCTGGCTGCCTGCCGGGAGCACAAGCG
GGCTCCTGAGGTCTACGTGGCCTTTACCGTCCGCAACCCAGAGACATGCC
AGCTGTTCACCACCGAGCTAGGCCGGGATGGGATCAGATGGGAAGCGGAA
GCTCATCATGACCAG-AAACTGTTTCCCTATGGAGAGCACTTGGAGATGG
CAATGCTGAACCTCACACTGTAG

>G3-M
ATGCCCGCTGCTTTCTCTCAAAGCTCATCAAAAAGCCTTCAGGAAACTCA
GTTACACTCTCTGAGAGCACTGCCATCGTGTCCCATGGCACCACAGGCTT
GGTTACATGGGACGCTGCTCTCTACCTGGCAGAATGGGCCATTGAGAACC
CAGCAGCCTTCACTGACAGATGTACTGTACTGCTGGGAGATGACA-C-TG
TCACTGGTCAGGGTCCTGAAGATGCTCGAGGACTGCCAG-AGGAAGAGCG
--CTCCTGATGTCTATGTAGCCTATACTATCCGCAGCCAGGACACAGGCA
AGCTGTTCATCGAAGAGCTAGACCGTGCTGGAATCTACTGGGAAGAGGTG
CCCCCTCAC-ACTGGCAAACTGTTCCCTTACGAAGAGCATTCAGCCATCG
TAATCCTGAAGCTGGTGCTGACC
#---------------------------------------
#---------------------------------------

#=======================================
#
# Aligned_sequences: 2
# 1: G1-H3
# 2: G1-M
# Matrix: /home/BLOSUM62.txt
# GapOpen_penalty: -11.0
# GapExtend_penalty: -1.0
# FSopen_penalty: -10.0
# FSextend_penalty: -0.2
# Execution_time: 28.8476669788
#
# Length:         503
# Identity NT:    380/503 75.5%
# Identity AA:    555/1006 55.2%
# Gapopen:        10/503 2.0%
# Gaps:           13/503 2.6%
# FSopen:         4/503 0.8%
# FrameShift:     26/503 5.2%
# Score: 374.0
#
#
#=======================================

>G1-H3
ATGGCGCCCGAGGAGAACGCGGGGACCGAAC-TCT-TGCTGCAGGGTTTT
GAGCGCCGCTTCCTGGCGGTGCGCACACTGCGCTCCTTCCCCTGGCAGAG
CTTAGAGGCAAAGTTAAGAGACTCATCAGATTCTGAGCTGCTGCGGGATA
TTTTGCAGAAGCACGAGGCTGTCCACACGGAGCCTTTGGACAAACTGTAC
GAGGTGCTCGCGGAGACTCTGATGGCCAAGGAGTCCACCCAGGGCCACCG
GAGCTATTTGCTGACGTGCTGTATTGCCC--AGAAGCCATCGTGTCGCTG
GTCGGGGTCCTGCAGAGGCTGGCTGCCTGCCGGGAGCACAAGCGGGCTCC
TGAGGTCTACGTGGCCTTTACCGTCCGCAACCCAGAGACATGCCAGCTGT
TCACCACCGAGCTAGGCCGGGATGGGATCAGATGGGAAGCGGAAGCTCAT
CATGACCAG-AAACTGTTTCCCTATGGAGAGCACTTGGAGATGGCAATGC
TGA

>G1-M
ATGGCGCCTGAGGACCACGAGGGGGCC--ACGTCTCTGCTGCAGAGTTTC
GAGCGCCGCTTCCTGGCGGCTCGCGCGCTGCCCTCCTTTCCCTGGCAGAG
CCTAGAAGAAAAACTAAAGGACCCCTCGGGTTCTGAGCTGTTGCTGGCTA
TTCTGCAGAGGCATGAGGCTGTACCCACGGAGCCTTTGGATGCACTGTAT
GAGGCGTTGGCAGAGGTTCTGATGACCCAAGAGTCCACCCAGTGCCACCG
GAGCTATTTGCTGATGTACTGTACTGCTGGGAGATGACA-C-TGTCACTG
GTCAGGGTCCTGAAGATGCTCGAGGACTGCCAG-AGGAAGAGCG--CTCC
TGATGTCTATGTAGCCTATACTATCCGCAGCCAGGACACAGGCAAGCTGT
TCATCGAAGAGCTGGACCGTGCTGGAATCTACTGGGAAGAGGTGCCCCCT
CAC-ACTGGCAAACTGTTCCCTTACGAAGAGCATTCAGCCATCGTAATCC
TGA
#---------------------------------------
#---------------------------------------

#=======================================
#
# Aligned_sequences: 2
# 1: G1-H2
# 2: G1-M
# Matrix: /home/BLOSUM62.txt
# GapOpen_penalty: -11.0
# GapExtend_penalty: -1.0
# FSopen_penalty: -10.0
# FSextend_penalty: -0.2
# Execution_time: 30.5834710598
#
# Length:         503
# Identity NT:    378/503 75.1%
# Identity AA:    549/1006 54.6%
# Gapopen:        10/503 2.0%
# Gaps:           13/503 2.6%
# FSopen:         4/503 0.8%
# FrameShift:     26/503 5.2%
# Score: 364.0
#
#
#=======================================

>G1-H2
ATGGCGCCCGAGGAGAACGCGGGGACCGAAC-TCT-TGCTGCAGGGTTTT
GAGCGCCGCTTCCTGGCGGTGCGCACACTGCGCTCCTTCCCCTGGCAGAG
CTTAGAGGCAAAGTTAAGAGACTCATCAGATTCTGAGCTGCTGCGGGATA
TTTTGCAGAAGCACGAGGCTGTCCACACGGAGCCTTTGGACAAACTGTAC
GAGGTGCTCACGGAGACTCTGATGGCCAAGGAGTCCACCCAGGGCCACCG
GAGCTATTTGCTGACGTGCTGTATTGCCC--AGAAGCCATCGTGTCGCTG
GTCGGGGTCCTGCAGAGGCTGGCTGCCTGCCGGGAGCACAAGCGGGCTCC
TGAGGTCTACGTGGCCTTTACCGTCCGCAACCCAGAGACGTGCCAGCTGT
TCACCACCGAGCTAGGCCGGGATGGGATCAGATGGGAAGCGGAAGCTCAT
CATGACCAG-AAACTGTTTCCCTATGGAGAGCACTTGGAGATGGCAATGC
TGA

>G1-M
ATGGCGCCTGAGGACCACGAGGGGGCC--ACGTCTCTGCTGCAGAGTTTC
GAGCGCCGCTTCCTGGCGGCTCGCGCGCTGCCCTCCTTTCCCTGGCAGAG
CCTAGAAGAAAAACTAAAGGACCCCTCGGGTTCTGAGCTGTTGCTGGCTA
TTCTGCAGAGGCATGAGGCTGTACCCACGGAGCCTTTGGATGCACTGTAT
GAGGCGTTGGCAGAGGTTCTGATGACCCAAGAGTCCACCCAGTGCCACCG
GAGCTATTTGCTGATGTACTGTACTGCTGGGAGATGACA-C-TGTCACTG
GTCAGGGTCCTGAAGATGCTCGAGGACTGCCAG-AGGAAGAGCG--CTCC
TGATGTCTATGTAGCCTATACTATCCGCAGCCAGGACACAGGCAAGCTGT
TCATCGAAGAGCTGGACCGTGCTGGAATCTACTGGGAAGAGGTGCCCCCT
CAC-ACTGGCAAACTGTTCCCTTACGAAGAGCATTCAGCCATCGTAATCC
TGA
#---------------------------------------
#---------------------------------------

#=======================================
#
# Aligned_sequences: 2
# 1: G1-M
# 2: G3-Ch
# Matrix: /home/BLOSUM62.txt
# GapOpen_penalty: -11.0
# GapExtend_penalty: -1.0
# FSopen_penalty: -10.0
# FSextend_penalty: -0.2
# Execution_time: 32.5204739571
#
# Length:         521
# Identity NT:    292/521 56.0%
# Identity AA:    285/1042 27.4%
# Gapopen:        46/521 8.8%
# Gaps:           127/521 24.4%
# FSopen:         20/521 3.8%
# FrameShift:     290/521 55.7%
# Score: -114.0
#
#
#=======================================

>G1-M
ATGGCGCCTGAGGACCACGAGGGGGCCACGTCTCTGCTGCAG-AGTT-TC
GAGC-GCCGCTTCCTGGCGGCTCGCGCGCTGCCCTCCTTTCCCTG-GCAG
AGCCTAGAAGAAAAACTAAAGGACCCCTCGGGTTCTGAGCTGTTGCTGGC
TATTCTGCAGAGGCATGAGGCTGT-ACCCACGGAGCCTTTGGATGCACTG
TATGAGGCGTTGGCAGAGGTTCT-GATGACCCAAGAGTCCACCCAGTGCC
ACCGGAGCTATTTGCTGATGTACTGTACTGCTGGGAGATGACA-C-TGTC
ACTGGTCAGGGTCCTGAAGATGCTCGAGGACTGCCAG-AGGAAGAGCG--
CTCCTGATGTCTATGTAGCCTATACTATCCGCAGCCAGGACACAGGCAAG
CTGTTCATCGAAGAGCTGGACCGTGCTGGAATCTACTGGGAAGAGGTGCC
CCCTCAC-ACTGGCAAACTGTTCCCTTACGAAGAGCATTCAGCCATCGTA
ATCCTGA--------------

>G3-Ch
ATG-----------CC-CG---GTGC----TTTCT-CT-CAGTACTCATC
AAAAAGCC-CT--CGGGAGGCTCAGTCACA---CTC---TCCAAGAGCAC
AGCC------ATCATCT-------CCCACGGCATCACAG----TCCTGG-
---TC-----A--CATG-GGATGCCACCCTCT-A-CCTT-----GCA--G
AATG-GGC-----CA-----TCTAGA--ACCCA---G--CAGCC--TTC-
ACTG-A--TA------GATGTGCTGTATTGCCC--AGAAGCCATCGTGTC
GCTGGTCGGGGTCCTGCAGAGGCTGGCTGCCTGCCGGGAGCACCAGCGGG
CTCCTCAAGTCTACATGGCCCTTACCGTCCGCAACCCAGAGACGTGCCAG
CTGTTCACCACCGAGCTAGGCTGGACTGGGATCAGATGGGAAGCGGAAGC
TCATCATGACCAG-AAACTGTTTCCCTACAGAGAGCACTTGGAGATGGCA
ATGCTGAACCTCACACTGTAG
#---------------------------------------
#---------------------------------------

#=======================================
#
# Aligned_sequences: 2
# 1: C1-002
# 2: G3-Ch
# Matrix: /home/BLOSUM62.txt
# GapOpen_penalty: -11.0
# GapExtend_penalty: -1.0
# FSopen_penalty: -10.0
# FSextend_penalty: -0.2
# Execution_time: 33.4307670593
#
# Length:         519
# Identity NT:    355/519 68.4%
# Identity AA:    534/1038 51.4%
# Gapopen:        37/519 7.1%
# Gaps:           120/519 23.1%
# FSopen:         17/519 3.3%
# FrameShift:     319/519 61.5%
# Score: 227.0
#
#
#=======================================

>C1-002
ATGGCGCCCGAGGAGAACGCGGGGAGCGAACTCTTGCTGCAGAGTTTCAA
GCGCCGCTTCCTGGCAGCGCGC-GCCCTGCGCTCCTTCCGCTGGCAGAGC
TTAGAAGCAAAGTTAAGAGACTCATCAGATTCTGAGCTGCTGCGGGATAT
TTTGCAGAAGCACGAGGC-TGTCCACACAGAGCCTTTGGATG--AGC-TG
TACGAGGTGCTGGTGGAGACCCTGATGGCCAAGGAGTCCACCCAGG-GCC
ACCGGAGCT-ATTTGCTGACGTGCTGTATTGCCCAGAAGCCATCGTGTCG
CTGGTCGGGGTCCTGCGGAGGCTGGCTGCCTGCCGGGAGCACCAGCGGGC
TCCTCAATTCTACATGGCCCTTACCGTCTGCAACCCAGAGATGTGCCAGC
TGTTCACCACCGAGCTATGCTGGACTGGGATCAGATGGGAAGCGGAAGCT
CATCATGACCAGAAACTGTTTCCCTACAGAGAGCACTTGGAGATGGCAAA
GCTGA--------------

>G3-Ch
ATG---CCCGGTGCTTTCTCTC--AGT--ACTCAT----CAAA-----AA
GC-CC---TC--GGGAG-GCTCAGTCA--CACTC--TCC--------A--
--AGA-GCACAG--------C-CATCA---TCT---C--CCACGGCAT--
----------CAC-AGTCCTGGTCACA--------TGGGATGCCACCCTC
TAC------CT--TGCAGAA--TG--GGCCATCTAGA--ACCCAGCAGCC
TTC--A-CTGATA----GATGTGCTGTATTGCCCAGAAGCCATCGTGTCG
CTGGTCGGGGTCCTGCAGAGGCTGGCTGCCTGCCGGGAGCACCAGCGGGC
TCCTCAAGTCTACATGGCCCTTACCGTCCGCAACCCAGAGACGTGCCAGC
TGTTCACCACCGAGCTAGGCTGGACTGGGATCAGATGGGAAGCGGAAGCT
CATCATGACCAGAAACTGTTTCCCTACAGAGAGCACTTGGAGATGGCAAT
GCTGAACCTCACACTGTAG
#---------------------------------------
#---------------------------------------

#=======================================
#
# Aligned_sequences: 2
# 1: C1-002
# 2: G3-M
# Matrix: /home/BLOSUM62.txt
# GapOpen_penalty: -11.0
# GapExtend_penalty: -1.0
# FSopen_penalty: -10.0
# FSextend_penalty: -0.2
# Execution_time: 34.2625079155
#
# Length:         524
# Identity NT:    283/524 54.0%
# Identity AA:    300/1048 28.6%
# Gapopen:        42/524 8.0%
# Gaps:           133/524 25.4%
# FSopen:         17/524 3.2%
# FrameShift:     277/524 52.9%
# Score: -150.0
#
#
#=======================================

>C1-002
ATGGCGCCCGAGGAGAACGCGGGGAGCGAACTCTTGCTGCAGAGTTTCAA
GCGCCGCTTCCTGGCAGCGCGCGCCCTGCGCTCCTTCCGCTGGCAGAGCT
TAGAAGCAAAGTTAAGAGACTCATCAGATTCTGAGCTGCTGCGGGATATT
TTGC-A--GAAGCACGAGGCT--GTCCACACAGAGCCTTTGGATGAGCTG
TACGAGGTGCTGGTGGAGACCCTGATGGCCAAGGAGTCCACCCAGGGCCA
CCGGAGCTATTTGCTGAC----GTGCTGTATTGCCC--AGAAGCCATCGT
GTCGCTGGTCGGGGTCCTGCGGAGGCTGGCTGCCTGCCGGGAGCACCAGC
GGGCTCCTCAATTCTACATGGCCCTTACCGTCTGCAACCCAGAGATGTGC
CAGCTGTTCACCACCGAGCTATGCTGGACTGGGATCAGATGGGAAGCGGA
AGCTCATCATGACCAG-AAACTGTTTCCCTACAGAGAGCACTTGGAGATG
GCAA------AGCTG------A--

>G3-M
ATG---CCCG---------CTG----------CTTTCT-C------TCAA
A----GCT-CAT--CAAAAAGC-----------CTTC---------AG--
--GAAACTCAGTTAC---ACTC-TCTGA----GAGCA-CTGCC--ATCGT
GTCCCATGGCACCAC-AGGCTTGGTT-ACATGG-GAC----GCTGCTCTC
TAC------CTGGC--AGAA--TG--GGCCATTGAGA--ACCCAG---CA
GC----CT--TCACTGACAGATGTACTGTACTGCTGGGAGATGACA-C-T
GTCACTGGTCAGGGTCCTGAAGATGCTCGAGGACTGCCAG-AGGAAGAGC
G--CTCCTGATGTCTATGTAGCCTATACTATCCGCAGCCAGGACACAGGC
AAGCTGTTCATCGAAGAGCTAGACCGTGCTGGAATCTACTGGGAAGAGGT
GCCCCCTCAC-ACTGGCAAACTGTTCCCTTACGAAGAGCATTCAGCCATC
GTAATCCTGAAGCTGGTGCTGACC
#---------------------------------------
#---------------------------------------

#=======================================
#
# Aligned_sequences: 2
# 1: C1-002
# 2: G3-Co
# Matrix: /home/BLOSUM62.txt
# GapOpen_penalty: -11.0
# GapExtend_penalty: -1.0
# FSopen_penalty: -10.0
# FSextend_penalty: -0.2
# Execution_time: 34.6516308784
#
# Length:         522
# Identity NT:    320/522 61.3%
# Identity AA:    417/1044 39.9%
# Gapopen:        38/522 7.3%
# Gaps:           126/522 24.1%
# FSopen:         17/522 3.3%
# FrameShift:     321/522 61.5%
# Score: 46.0
#
#
#=======================================

>C1-002
ATGGCGCCCGAGGAGAA--CGCGGGGAGCGAACTCTTGCTGCAGAGTTTC
AAGCGCCGCTTCCTGGCAGCGCGCGCCCTGCGCTC-CTTCCGCTGGCAGA
GCTTAGAAGCAAAGTTAAGAGACTCATCAGATTCTGAGCTGCTGCGGGAT
ATTTTGCAGAAGCACGAGGC-TGTCCACACAGA--GCCTTTGGATGAGCT
GTACGAGGTGCTGGTGGAGACCCTGATGGCCAAGGAGTCCACCCAGGGCC
ACCGGAGCTATTTGCT----GACGTGCTGTATTGCCCAGAAGCCATCGTG
TCGCTGGTCGGGGTCCTGCGGAGGCTGGCTGCCTGCCGGGAGCACCAGCG
GGCTCCTCAATTCTACATGGCCCTTACCGTCTGCAACCCAGAGATGTGCC
AGCTGTTCACCACCGAGCTATGCTGGACTGGGATCAGATGGGAAGCGGAA
GCTCATCATGACCAGAAACTGTTTCCCTACAGAGAGCACTTGGAGATGGC
-------AAA-----GCTG-A-

>G3-Co
ATT---CCCG--GAGCTTTCTCTCTGAGC----TCAT----CAGA-----
AAGC----CTTC-----AG---GTGAC-T-CGGTCAC--CCTCTG-C-GA
G------AGCACGG--------C-CATC-GTGTCTCA-----TG--GGA-
------C-----CAC-AGGCCTGGTCACGTGGAACGCC-------GCGCT
CTAC------CTGGCCGAG----TG--GGCCGTGGAGA--ACCCAG----
--CGG---TCTTCGCTCACAGACGTGCTGTATTGTCCTGAAACGGTCCTC
TCCCTGGTTGGGGTCCTGCGGAAGCTCTCCACCTGCCGGAAGGACCAGCG
GGCTCCTGATGCCTACATTGCCTTCACCATCCGCAACCCGGAGACGTGCC
AGCTGTTCACCACGGAGCTGGGCCAGGCTGGGATCCCGTGGGAAGAGGTG
CCTTGTCATGACCAGAAACTGTTTCCCTACGAAGAGCACTCGGAGATGGC
GATTCTGAAACTAACGCTGTAG
#---------------------------------------
#---------------------------------------

#=======================================
#
# Aligned_sequences: 2
# 1: G1-Ch
# 2: B2-202
# Matrix: /home/BLOSUM62.txt
# GapOpen_penalty: -11.0
# GapExtend_penalty: -1.0
# FSopen_penalty: -10.0
# FSextend_penalty: -0.2
# Execution_time: 34.7787790298
#
# Length:         517
# Identity NT:    349/517 67.5%
# Identity AA:    537/1034 51.9%
# Gapopen:        37/517 7.2%
# Gaps:           116/517 22.4%
# FSopen:         14/517 2.7%
# FrameShift:     314/517 60.7%
# Score: 199.0
#
#
#=======================================

>G1-Ch
ATGGCGCCCGAGGAGAACGCGGGGAGCGAACTCTTGCTGCAGAGTTTCAA
GCGCCGCTTCCT--GGCGGCGCGCGCCCTGCGCTCCTTCCCCTGGCAGAG
CTTAGAAGCAAAGTTAAGTGACCCATCAGATTCTGAGCTTCTGTGGGATA
TTTTGCAGAAGCACGAGGC-TGTCCACACAG-A-GCCTTTGGACGAGCTG
TACAAGGCGTTGGCGGAGACCCTGATGGCCAAGGAGTCCACCCAGGGCCA
CCGGAGCTATTTGCTGATGTGCTGTATTGCCCAGAAGCCATCGTGTCGCT
GGTCGGGGTCCTGCAGAGGCTGGCTGCCTGCCGGGAGCACCAGCGGGCTC
CTCAAGTCTACATGGCCCTTACCGTCCGCAACCCAGAGACGTGCCAGCTG
TTCACCACCGAGCTATGCTGGACTGGGATCAGATGGGAAGCGGAAGCTCA
TCATGACCAGAAACTGTTTCCCTACAGAGAGCACTTGGAGATGGCAATGC
TGA--------------

>B2-202
ATG---CCTGGTGCTTTCTCTC--AG--AACTCAT----CAAA-----AA
G-------TCCTCAGGAGGCTCA-GTCA--CACTC--TCC--------A-
---AGA-GCACAG---------CCATCA---TCTC--CCAC----GG-TA
-----C-----CAC-AGGCCTGGTCACATGGGATGCC----GCC---CTC
TAC----C-TTG-C--AGAA--TG--GGCCATCGAGA--ACCC--GGCAG
CCTT--C-ATTAACAGACGTGCTGTATTGCCCAGAAGCCATCGTGTCGCT
GGTCGGGGTCCTGCAGAGGCTGGCTGCCTGCCGGGAGCACAAGCGGGCTC
CTGAGGTCTACGTGGCCTTTACCGTCCGCAACCCAGAGACATGCCAGCTG
TTCACCACCGAGCTAGGCCGGGATGGGATCAGATGGGAAGCGGAAGCTCA
TCATGACCAGAAACTGTTTCCCTATGGAGAGCACTTGGAGATGGCAATGC
TGAACCTCACACTGTAG
#---------------------------------------
#---------------------------------------

#=======================================
#
# Aligned_sequences: 2
# 1: G1-Ch
# 2: G3-M
# Matrix: /home/BLOSUM62.txt
# GapOpen_penalty: -11.0
# GapExtend_penalty: -1.0
# FSopen_penalty: -10.0
# FSextend_penalty: -0.2
# Execution_time: 34.8613629341
#
# Length:         523
# Identity NT:    288/523 55.1%
# Identity AA:    312/1046 29.8%
# Gapopen:        44/523 8.4%
# Gaps:           131/523 25.0%
# FSopen:         17/523 3.3%
# FrameShift:     277/523 53.0%
# Score: -130.0
#
#
#=======================================

>G1-Ch
ATGGCGCCCGAGGAGAACGCGGGGAGCGAACTCTTGCTGCAGAGTT--TC
AAGC-GCCGCTTCCTGGCGGCGCGCGCCCTGCGCTCCTTCCCCTGGCAGA
GCTTAGAAGCAAAGTTAAGTGACCCATCAGATTCTGAGCTTCTGTGGGAT
ATTTTGCAGAAGCACGAGGCT--GTCCACACAGAGCCTTTGGACGA-GCT
GTACAAGGCGTTGGCGGAGACCCTGATGGCCAAGGAGTCCACCCAGGGCC
ACCGGAGCT--ATTTGCTGATGTGCTGTATTGCCC--AGAAGCCATCGTG
TCGCTGGTCGGGGTCCTGCAGAGGCTGGCTGCCTGCCGGGAGCACCAGCG
GGCTCCTCAAGTCTACATGGCCCTTACCGTCCGCAACCCAGAGACGTGCC
AGCTGTTCACCACCGAGCTATGCTGGACTGGGATCAGATGGGAAGCGGAA
GCTCATCATGACCAG-AAACTGTTTCCCTACAGAGAGCACTTGGAGATGG
CAAT------------GCTGA--

>G3-M
ATG---CCCG---------CTG--------CTTTCTCT-CAAAGCTCATC
AAAAAGCC--TTCA-GGAAACTCA-GT--TACACTC--TC---TG--AGA
GC---------------ACTG--CCATC-G----TG---TCCCATGG---
------CAC---CAC-AGGCTTGGTT---ACA------TGGGACGCTGCT
CT-CTA--CCT-GGC--AGAA--TG--GGCCATTGAGA--ACCCAG---C
AGC----CTTCACTGACAGATGTACTGTACTGCTGGGAGATGACA-C-TG
TCACTGGTCAGGGTCCTGAAGATGCTCGAGGACTGCCAG-AGGAAGAGCG
--CTCCTGATGTCTATGTAGCCTATACTATCCGCAGCCAGGACACAGGCA
AGCTGTTCATCGAAGAGCTAGACCGTGCTGGAATCTACTGGGAAGAGGTG
CCCCCTCAC-ACTGGCAAACTGTTCCCTTACGAAGAGCATTCAGCCATCG
TAATCCTGAAGCTGGTGCTGACC
#---------------------------------------
#---------------------------------------

#=======================================
#
# Aligned_sequences: 2
# 1: C1-002
# 2: B2-202
# Matrix: /home/BLOSUM62.txt
# GapOpen_penalty: -11.0
# GapExtend_penalty: -1.0
# FSopen_penalty: -10.0
# FSextend_penalty: -0.2
# Execution_time: 35.191587925
#
# Length:         517
# Identity NT:    344/517 66.5%
# Identity AA:    510/1034 49.3%
# Gapopen:        33/517 6.4%
# Gaps:           116/517 22.4%
# FSopen:         15/517 2.9%
# FrameShift:     324/517 62.7%
# Score: 186.0
#
#
#=======================================

>C1-002
ATGGCGCCCGAGGAGAACGCGGGGAGCGAACTCTTGCTGCAGAGTTTCAA
GCGCCGCTTCCTGGCAGCGCGCGCCCTGCGCTCCTTC-CGCTGGCAGAGC
TTAGAAGCAAAGTTAAGAGACTCATCAGATTCTGAGCTGCTGCGGGATAT
TTTGCAGAAGCACGAGGC-TGTCCACACAGAGCCTTTGGATGA-GC--TG
TACGAGGTGCTGGTGGAGACCCTGATGGCCAAGGAGTCCACCCAGGGCCA
CCGGAGCTATTTGCTGACGTGCTGTATTGCCCAGAAGCCATCGTGTCGCT
GGTCGGGGTCCTGCGGAGGCTGGCTGCCTGCCGGGAGCACCAGCGGGCTC
CTCAATTCTACATGGCCCTTACCGTCTGCAACCCAGAGATGTGCCAGCTG
TTCACCACCGAGCTATGCTGGACTGGGATCAGATGGGAAGCGGAAGCTCA
TCATGACCAGAAACTGTTTCCCTACAGAGAGCACTTGGAGATGGCAAAGC
TGA--------------

>B2-202
ATG---CCTGGTGCTTTCTCTC--AG--AACTCAT----CAAA-----AA
G-------TCCT--CAG---GAG------GCTCAGTCACACTCTCCAAG-
-----AGCACAG--------C-CATCA---TCT---C--CCACGG--TA-
----C-----CAC-AGGCCTGGTCACA--------TGGGATGCCGCCCTC
TAC------CT--TGCAGAA--TG--GGCCATCGAGA--ACCC--GGCAG
CCTT--C-ATTAACAGACGTGCTGTATTGCCCAGAAGCCATCGTGTCGCT
GGTCGGGGTCCTGCAGAGGCTGGCTGCCTGCCGGGAGCACAAGCGGGCTC
CTGAGGTCTACGTGGCCTTTACCGTCCGCAACCCAGAGACATGCCAGCTG
TTCACCACCGAGCTAGGCCGGGATGGGATCAGATGGGAAGCGGAAGCTCA
TCATGACCAGAAACTGTTTCCCTATGGAGAGCACTTGGAGATGGCAATGC
TGAACCTCACACTGTAG
#---------------------------------------
#---------------------------------------

#=======================================
#
# Aligned_sequences: 2
# 1: G2-R
# 2: G3-H1
# Matrix: /home/BLOSUM62.txt
# GapOpen_penalty: -11.0
# GapExtend_penalty: -1.0
# FSopen_penalty: -10.0
# FSextend_penalty: -0.2
# Execution_time: 32.6613359451
#
# Length:         509
# Identity NT:    269/509 52.8%
# Identity AA:    204/1018 20.0%
# Gapopen:        59/509 11.6%
# Gaps:           136/509 26.7%
# FSopen:         20/509 3.9%
# FrameShift:     169/509 33.2%
# Score: -223.0
#
#
#=======================================

>G2-R
ATGGCGCCTGAGGACCACGAGGGGGCCACGTCTCTGCTGCAGAGTT--TC
GAGC-GCCGCTTCCTGGCGGCTCGCGCGCTGCCCTCTTTTCCCTG-GCAG
AGCCTAGAAGAAAAACTAAGGGAGCCC--TCAGGTTC---TGAGCTGTTG
CTGGCTATTTTGCAGAAGACTGTGAAGCACCCTGTGTGTGTCCAGCATGG
GCCCTCTCTGAAGTATTCCCGCTGCTTTCTCTCGAAGCTCATCAAAAAGC
CT--TCAGGAGACT-C--AGTCACACT--CT-CTGAGAGCACAGCCATCG
TGTCCCATGGCACCACAGGCTTGGTTACATGGGACGCTG--C-TCT-CTA
CCTGGCAGA-ATGGGCCATC-G---AGAACCCAGC-AGCCTTCACTG--A
-CAGATGTACTGTACTGCGGGGAAG-------TGACACTGTCACTGGTCA
GGGTCCTGAG-GATGCTCACTGACTGCCAGA-GGAAGAAGGCT---CCTG
AC---GT--

>G3-H1
ATG-----------CC-CG---GTGC----TTTCT-CT-CAGAACTCATC
AAAAAGCC-CT--CGGGAGGCTCAGTCACA---CTCT---CCAAGAGCAC
AGCC---ATCATCTCCCACGGCATCACAGTCCTGGTCACATGGGATGCCG
CCCTCTACCTTGCAGAA---TGGG-----CCATC-GAGAACCCAGCA---
GCCTTCACTGA--TAGACGTGCTGTATTGCCCAGAAGC-CATCGTGTCGC
-TGGTCGGGGTCCTGCGGAGGCTGGCTGCCTGCCGGGAGCAC---CAGCG
--------GGCTCCTCAA--TTC--TACATGG--CCCTTACCGTCTGCAA
CC---CAGAGATGTGCCAGCTGTTCACCACCGAGCTAGGCTGGACTGGGA
TCAGATG----GGAA-GCGG--AAGCTCATCATGAC-CAGAAACTGTT--
---TCCCTACAGA-GAGCACT---TGG-AGATGGCA-AAG-CTGAACCTC
ACACTGTAG
#---------------------------------------
#---------------------------------------

#=======================================
#
# Aligned_sequences: 2
# 1: G2-M
# 2: G3-Ch
# Matrix: /home/BLOSUM62.txt
# GapOpen_penalty: -11.0
# GapExtend_penalty: -1.0
# FSopen_penalty: -10.0
# FSextend_penalty: -0.2
# Execution_time: 33.0124559402
#
# Length:         512
# Identity NT:    270/512 52.7%
# Identity AA:    195/1024 19.0%
# Gapopen:        58/512 11.3%
# Gaps:           142/512 27.7%
# FSopen:         24/512 4.7%
# FrameShift:     183/512 35.7%
# Score: -218.0
#
#
#=======================================

>G2-M
ATGGCGCCTGAGGACCACGAGGGGGCCACGTCTCTGCTGCAG-AGTT-TC
GAGC-GCCGCTTCCTGGCGGCTCGCGCGCTGCCCTCCTTTCCCTG-GCAG
AGCCTAGAAGAAAAACTAAAGGACCCCTCGGGTTCTGAGCTGTTGCTGGC
TATTCTGCAGAAGACTGTGAAGC-ACCCTGTGTGTGTGCAGCACGGACCT
TCTGTGAAGTATGCCC-GCTGCTTTCTCTCAAAG-----CTC-AT---CA
AAAAGCCTTCAGGAAACTCAGTTACACTCTCTG-AGAGCACTGCCATCGT
GTCCCATG-GCACCA-CAGGCT--TG--GT-TACATGGGACGCT----GC
TCTCTACCTGGCAGA-ATGGGCCA----TTGAGAACCCAGC-AGCCTTCA
CTG--A-CAGATGTACTGTACTGCTGGGAG------ATGACACTGTCACT
GGTCAGGGTCCTGA-AGATGCTCGAGGACTGCCAGA-GGAAGAGC-GCTC
CTGA---TGT--

>G3-Ch
ATG-----------CC-CG---GTGC----TTTCT-CT-CAGTACTCATC
AAAAAGCC-CT--CGGGAGGCTCAGTCACA---CTC---TCCAAGAGCAC
AGCC------ATCATCT-------CCCACGGCATCACAG----TCCTGG-
---TC------ACA-TGGGATGCCACCCTCTACCT-TGCAGAATGGGCCA
TCT----AGAA--CCCAGCAGCCTTCACTGATAGATGTGCTGTATTGCCC
AGAAGCCATCGTGTCGCTG-GTCGGGGTC-CTGCAGAGG-CTGGCTGCCT
G--CCGGGAGCACCAGCGGGCTCCTCAAGTCTACATGG--CCCTTACCGT
CCGCAACC---CAGAGACGTGCCAGCTGTTCACCACCGAGCTAGGCTGGA
CTGGGATCAGATG----GGAA-GC-GGAAGCTCATCATGAC-CAGAAACT
GTT-----TCCCTACAGA-----GAGCACTTGGAGATGGCAATGCTGAAC
CTCACACTGTAG
#---------------------------------------
#---------------------------------------

#=======================================
#
# Aligned_sequences: 2
# 1: G2-H1
# 2: B2-202
# Matrix: /home/BLOSUM62.txt
# GapOpen_penalty: -11.0
# GapExtend_penalty: -1.0
# FSopen_penalty: -10.0
# FSextend_penalty: -0.2
# Execution_time: 34.407407999
#
# Length:         501
# Identity NT:    263/501 52.5%
# Identity AA:    168/1002 16.8%
# Gapopen:        64/501 12.8%
# Gaps:           120/501 24.0%
# FSopen:         29/501 5.8%
# FrameShift:     191/501 38.1%
# Score: -260.0
#
#
#=======================================

>G2-H1
ATGGCGCCCGAGGAGAACGCGGGGAGCGAACTCTTGCTGCAGAGTT-TCA
AGCGCCGCTTCCTGGCAGCGCGCGCCCTGCGCTC---CTTCCGCTGGCAG
AGCTTAGAAGCAAAGTTAAGAGACTCATCAGATTCTGAGCTGCTGCGGGA
TATTTTGCAGAAGACTGTGAAGCATCCTGTGTGTGTGAAGCAC--CCGCC
GTCAGTCAAGTATGCCCGGTGCTTTCTCTCAGAACTCATCAAAAAGCCCT
CGGGAGGCTCAGTCACACTC-TCCAAGAGCACAGCCATCATCTCCCACGG
CATCACA-----G-TCCTG--GTC-ACATGGGATG--CCGCCCTCTACCT
TGCAGA-ATGGGCCATC-G---AGAACCCAGC-AG-CCTTCACTG--AT-
AGACGTGCTGTATTGCCCAGAAGC-CATCGTGTCGCTGGT-CGGGGTCC-
TGCGGAG-GC---TGGC--TGCC--TGCCGGGAGCACCAGCGGGCTCCTC
A

>B2-202
ATG---CCTGGTGCTTTCTCTC--AG--AACTCAT-CAAAA-AGTCCTCA
GGAG--GCT--CAGTCA-CACTCTCCAAGAGCACAGCCATCATCTCCCAC
GG--TAC---CACAG------GCCTGGTCACAT---GGGATGCCGCCCTC
TACCTTGCAGAA---TGGGC--CATC--------GAGAACC-CGGCAGCC
TTCATT-AAC-A-GAC--GTGCTGTAT-T--G--CCCAG----AAGCCAT
CGTGTCGCTG-GTCGGGGTCCTGCA-GAGG-CTGGCTGC--CTGCC--GG
GAGCACAAGCGGGCTCCTGAGGTCTACGTGGCCTTTACCGTCCGCAACCC
AG-AGACATG--CCAGCTGTTCACCACCGAGCTAGGCCGGGA-TGGGATC
AGA--TG--GGAA-GCG--GAAGCTCATCATGAC-CAGAAACTGTTTCCC
TATGGAGAGCACTTGGAGATGGCAATGCTG--AACCTCA-CA--CTG-TA
G
#---------------------------------------
#---------------------------------------

#=======================================
#
# Aligned_sequences: 2
# 1: G1-H3
# 2: G3-M
# Matrix: /home/BLOSUM62.txt
# GapOpen_penalty: -11.0
# GapExtend_penalty: -1.0
# FSopen_penalty: -10.0
# FSextend_penalty: -0.2
# Execution_time: 35.6427299976
#
# Length:         527
# Identity NT:    293/527 55.6%
# Identity AA:    324/1054 30.7%
# Gapopen:        41/527 7.8%
# Gaps:           139/527 26.4%
# FSopen:         17/527 3.2%
# FrameShift:     269/527 51.0%
# Score: -100.0
#
#
#=======================================

>G1-H3
ATGGCGCCCGAGGAGAACGCGGGGACCGAACTCTTGCTGCAGGGTTTTGA
GCGCCGCTTCCTGGCGGTGCGCACACTGCGCTCCTTCCCCTGGCAGAGCT
TAGAGGCAA---AGTTAAGAGACTCATCAGATTCTGAGCTGCTGCGGGAT
ATTTTGC-A--GAAGCACGAGGCT--GTCCACACGGAGCCTTTGGACAAA
CTGTACGAGGTGCTCGCGGAGACTCTGATGGCCAAGGAGTCCACCCAGGG
CCACCGGAGCTATTTGCTGAC----GTGCTGTATTGCCC--AGAAGCCAT
CGTGTCGCTGGTCGGGGTCCTGCAGAGGCTGGCTGCCTGCCGGGAGCACA
AGCGGGCTCCTGAGGTCTACGTGGCCTTTACCGTCCGCAACCCAGAGACA
TGCCAGCTGTTCACCACCGAGCTAGGCCGGGATGGGATCAGATGGGAAGC
GGAAGCTCATCATGACCAG-AAACTGTTTCCCTATGGAGAGCACTTGGAG
ATGGCAAT------------GCTGA--

>G3-M
ATG---CCCG--------------------------CTGC-----TTT--
------CT--CT---------CAAA----GCTCAT----CAA--AAAGCC
TTCAGGAAACTCAGTTAC---ACTC-TCTGA----GAGCA-CTGCC--AT
CGTGTCCCATGGCACCAC-AGGCTTGGTT-ACATGG-GACGCTG--CT--
CTCTAC------CTGGC--AGAAT--G--GGCCATTGAGA--ACCCAG--
-CAGC----CT--TCACTGACAGATGTACTGTACTGCTGGGAGATGACA-
C-TGTCACTGGTCAGGGTCCTGAAGATGCTCGAGGACTGCCAG-AGGAAG
AGCG--CTCCTGATGTCTATGTAGCCTATACTATCCGCAGCCAGGACACA
GGCAAGCTGTTCATCGAAGAGCTAGACCGTGCTGGAATCTACTGGGAAGA
GGTGCCCCCTCAC-ACTGGCAAACTGTTCCCTTACGAAGAGCATTCAGCC
ATCGTAATCCTGAAGCTGGTGCTGACC
#---------------------------------------
#---------------------------------------

#=======================================
#
# Aligned_sequences: 2
# 1: G1-Co
# 2: G3-Ch
# Matrix: /home/BLOSUM62.txt
# GapOpen_penalty: -11.0
# GapExtend_penalty: -1.0
# FSopen_penalty: -10.0
# FSextend_penalty: -0.2
# Execution_time: 34.974629879
#
# Length:         523
# Identity NT:    313/523 59.8%
# Identity AA:    399/1046 38.1%
# Gapopen:        38/523 7.3%
# Gaps:           128/523 24.5%
# FSopen:         17/523 3.3%
# FrameShift:     336/523 64.2%
# Score: 10.0
#
#
#=======================================

>G1-Co
ATGGCGCAGGAGGAGAGAGCGGATGC---CGCGC-GCCTGCTGCGGGGTT
TCGAGC-GCCGCTTCTTGGCGGCGCGCGCCCTGCGCTCCTTTCCCTGGCA
GAGCCTAGAAGAGAAACTAAGGGACTCGTCAGGCTCCGAGCTGCTGCTGG
ATATTTTGCAGAAGCACGAGGC-TGTCCACACGG-A-GCCGTTGGACGAG
CTGTACCAGGCGCTGGCCGA--GGTCCTGACGGCCGAGGACCCCACCCAC
TGCCACCGGAGCTATCTGCT-GACGTGCTGTATTGTCCTGAAACGGTCCT
CTCCCTGGTTGGGGTCCTGCGGAAGCTCTCCACCTGCCGGAAGGACCAGC
GGGCTCCTGATGCCTACATTGCCTTCACCATCCGCAACCCGGAGACGTGC
CAGCTGTTCACCACGGAGCTGGGCCAGGCTGGGATCCCGTGGGAAGAGGT
GCCTTGTCATGACCAGAAACTGTTTCCCTACGAAGAGCACTCGGAGATGG
CGATTCTGA--------------

>G3-Ch
ATGCC--------------CGG-TGCTTTCTCTCAG--TACT-CA-----
TCAAAAAGCC----CT---CGG---GAG------GCTCAGT-------CA
CACTCTCCAAGAGCA-C--AG---C-CATCAT-CTCCCA----CGGC---
--AT----------CAC-AGTCCTGGTCACATGGGATGCC-----ACC--
CTCTACC------TTGCAGAATGGGCC--AT---CTAGAACCC-AGC-A-
-GCCTTC------A-CTGATAGATGTGCTGTATTGCCCAGAAGCCATCGT
GTCGCTGGTCGGGGTCCTGCAGAGGCTGGCTGCCTGCCGGGAGCACCAGC
GGGCTCCTCAAGTCTACATGGCCCTTACCGTCCGCAACCCAGAGACGTGC
CAGCTGTTCACCACCGAGCTAGGCTGGACTGGGATCAGATGGGAAGCGGA
AGCTCATCATGACCAGAAACTGTTTCCCTACAGAGAGCACTTGGAGATGG
CAATGCTGAACCTCACACTGTAG
#---------------------------------------
#---------------------------------------

#=======================================
#
# Aligned_sequences: 2
# 1: G1-Ch
# 2: G3-Ch
# Matrix: /home/BLOSUM62.txt
# GapOpen_penalty: -11.0
# GapExtend_penalty: -1.0
# FSopen_penalty: -10.0
# FSextend_penalty: -0.2
# Execution_time: 36.0295059681
#
# Length:         517
# Identity NT:    362/517 70.0%
# Identity AA:    585/1034 56.6%
# Gapopen:        40/517 7.7%
# Gaps:           116/517 22.4%
# FSopen:         16/517 3.1%
# FrameShift:     312/517 60.3%
# Score: 255.0
#
#
#=======================================

>G1-Ch
ATGGCGCCCGAGGAGAACGCGGGGAGCGAACTCTTGCTGCAG-AGTT-TC
AAGC-GCCGCTTCCTGGCGGCGCGCGCCCTGCGCTCCTTCCCCTGGCAGA
GCTTAGAAGCAAAGTTAAGTGACCCATCAGATTCTGAGCTTCTGTGGGAT
ATTTTGCAGAAGCACGAGGCTGTCCACACAGAGCCTTTGGACGAGCTGTA
CAAGGCGTTGGCGGAGACCCTGATGGCCAAGGAGTCCACCCAGG-GCCAC
CGGAGCT-ATTTGCTGATGTGCTGTATTGCCCAGAAGCCATCGTGTCGCT
GGTCGGGGTCCTGCAGAGGCTGGCTGCCTGCCGGGAGCACCAGCGGGCTC
CTCAAGTCTACATGGCCCTTACCGTCCGCAACCCAGAGACGTGCCAGCTG
TTCACCACCGAGCTATGCTGGACTGGGATCAGATGGGAAGCGGAAGCTCA
TCATGACCAGAAACTGTTTCCCTACAGAGAGCACTTGGAGATGGCAATGC
TGA--------------

>G3-Ch
ATG---CCCG-------------GTGCTTTCTCT-----CAGTACTCATC
AAAAAGCC-CT--CGGGAGGCTCA-GTCA--CACTC--TCCA-----AGA
GC--ACA-GCCA--TCATCT--CCCA-CGGCATCACAG-TCCTG---G--
----T-CA----CATG-GGATG-CCAC------CCT---------CT--A
C----C-TTG-C--AGAA--TG--GGCCATCTAGA--ACCCAGCAGCCTT
C--A-CTGATA----GATGTGCTGTATTGCCCAGAAGCCATCGTGTCGCT
GGTCGGGGTCCTGCAGAGGCTGGCTGCCTGCCGGGAGCACCAGCGGGCTC
CTCAAGTCTACATGGCCCTTACCGTCCGCAACCCAGAGACGTGCCAGCTG
TTCACCACCGAGCTAGGCTGGACTGGGATCAGATGGGAAGCGGAAGCTCA
TCATGACCAGAAACTGTTTCCCTACAGAGAGCACTTGGAGATGGCAATGC
TGAACCTCACACTGTAG
#---------------------------------------
#---------------------------------------

#=======================================
#
# Aligned_sequences: 2
# 1: G1-H2
# 2: G3-Co
# Matrix: /home/BLOSUM62.txt
# GapOpen_penalty: -11.0
# GapExtend_penalty: -1.0
# FSopen_penalty: -10.0
# FSextend_penalty: -0.2
# Execution_time: 36.0717358589
#
# Length:         520
# Identity NT:    319/520 61.3%
# Identity AA:    432/1040 41.5%
# Gapopen:        32/520 6.2%
# Gaps:           122/520 23.5%
# FSopen:         16/520 3.1%
# FrameShift:     337/520 64.8%
# Score: 61.0
#
#
#=======================================

>G1-H2
ATGGCGCCCGAGGAGAACGCGGGGACCGAACTCTTGCTGCAGGGTTTTGA
GC--GCCGCTTCCTGGCGGTGCGCACACTGCGCTCCTTCCC-CTGGCAGA
GCTTAGAGGCAAAGTTAAGAGACTCATCAGATTCTGAGCTGCTGCGGGAT
ATTTTGCAGAAGCACGAGGC-TGTCCACACGGAGCCTTTGGACAAACTGT
ACGAGGTGCTCACGGAGACTCTGATGGCCAAGGAGTCCACCCAGGGCCAC
CGGAGCTATTTGCT----GACGTGCTGTATTGCCCAGAAGCCATCGTGTC
GCTGGTCGGGGTCCTGCAGAGGCTGGCTGCCTGCCGGGAGCACAAGCGGG
CTCCTGAGGTCTACGTGGCCTTTACCGTCCGCAACCCAGAGACGTGCCAG
CTGTTCACCACCGAGCTAGGCCGGGATGGGATCAGATGGGAAGCGGAAGC
TCATCATGACCAGAAACTGTTTCCCTATGGAGAGCACTTGGAGATGGCAA
TGCTGA--------------

>G3-Co
ATT---CCCG--GAG-----------CTTTCTCT--CTG-AGC-TCATCA
GAAAGCC--TTCA----GGTG-----ACT-CGGTCA--CCCTCTGCGAGA
GC--AC-GGC--------------CATC-GTGTCTCA-----TG--GGA-
------C-----CAC-AGGCCTGGTCACGTGGAAC-----GCCGCGCTCT
ACCTGG------CCGAG----TG--GGCCGTGGAGA--ACCCAG------
CGG---TCTTCGCTCACAGACGTGCTGTATTGTCCTGAAACGGTCCTCTC
CCTGGTTGGGGTCCTGCGGAAGCTCTCCACCTGCCGGAAGGACCAGCGGG
CTCCTGATGCCTACATTGCCTTCACCATCCGCAACCCGGAGACGTGCCAG
CTGTTCACCACGGAGCTGGGCCAGGCTGGGATCCCGTGGGAAGAGGTGCC
TTGTCATGACCAGAAACTGTTTCCCTACGAAGAGCACTCGGAGATGGCGA
TTCTGAAACTAACGCTGTAG
#---------------------------------------
#---------------------------------------

#=======================================
#
# Aligned_sequences: 2
# 1: G2-H1
# 2: G3-Ch
# Matrix: /home/BLOSUM62.txt
# GapOpen_penalty: -11.0
# GapExtend_penalty: -1.0
# FSopen_penalty: -10.0
# FSextend_penalty: -0.2
# Execution_time: 34.7642030716
#
# Length:         500
# Identity NT:    264/500 52.8%
# Identity AA:    168/1000 16.8%
# Gapopen:        62/500 12.4%
# Gaps:           118/500 23.6%
# FSopen:         31/500 6.2%
# FrameShift:     178/500 35.6%
# Score: -248.0
#
#
#=======================================

>G2-H1
ATGGCGCCCGAGGAGAACGCGGGGAGCGAACTCTTGCTGCAGAGTTTCAA
GCGCCGCTTCCTGGCAGCGCGC-GCCCTGCGCTCCTTCCGCTGGCAGAGC
--TTAGAAGCAAAGTTA--AGAGAC-TCATCAGATTCTGAGCTGCTGCGG
GATATTTTGCAGAAGACTGTGAAGCATCCTGTGTGTGTGAAGC-ACCCGC
CGTCAGTCA-AGTATGCCCGGTGCTTTCTCTCAGAACTCATCAAAAAGCC
CTCGGGAGGCTCAGTCACACTC-TCCAAGAGCACAGCCATCATCTCCCAC
G-GCATCA-CAG--TCCTG--GTC-ACATGGGA--TGCCGCCCTCTACCT
TGCAGA-ATGGGCCATC-G---AGAACCCAGC-AGCCTTCACTG--AT-A
GACGTGCTGTATTGCCCAGAAGC-CATCGTGTCGCTGGT-CGGGGTCC-T
GCGGAG-GC---TGGC--TGCC--TGCCGGGAGCACCAGCGGGCTCCTCA

>G3-Ch
ATG---CCCGGTGCTTTCTCTC--AGT--ACTCAT----CAAA-----AA
GC-CC---TC--GGGAG-GCTCAGTCA--CACTC--TCCAAGAGCACAGC
CATCATCTCCCACGGCATCACAGTCCTGGTCACAT---GGGATGCCACCC
TCTACCTTGCAGAA---TGGGC--CATC-------TA-GAACCCAGCAGC
CTTCACTGATAG-ATG-----TGCTGTAT-T--G--CCCAG----AAGCC
ATCGTGTCGCTG-GTCGGGGTCCTGCA-GAGG-CTGGCTGC--CTGCCGG
GAGCACCAGCGGGCTCCTCAAGTCTACATGGCCCTTACCGTCCGCAACC-
--CAGAGACGTGCCAGCTGTTCACCACCGAGCTAGGCTGGACTGGGATCA
GA--TG--GGAA-GCG--GAAGCTCATCATGAC-CAGAAACTGTTTCCCT
ACAGAGAGCACTTGGAGATGGCAATGCTG--AACCTCA-CA--CTG-TAG
#---------------------------------------
#---------------------------------------

#=======================================
#
# Aligned_sequences: 2
# 1: G2-R
# 2: G3-Ch
# Matrix: /home/BLOSUM62.txt
# GapOpen_penalty: -11.0
# GapExtend_penalty: -1.0
# FSopen_penalty: -10.0
# FSextend_penalty: -0.2
# Execution_time: 33.9621500969
#
# Length:         515
# Identity NT:    273/515 53.0%
# Identity AA:    216/1030 21.0%
# Gapopen:        65/515 12.6%
# Gaps:           148/515 28.7%
# FSopen:         31/515 6.0%
# FrameShift:     199/515 38.6%
# Score: -227.0
#
#
#=======================================

>G2-R
ATGGCGCCTGAGGACCACGAGGGGGCCACGTCTCTGCTGCAG-AGTT-TC
GAGC-GCCGCTTCCTGGCGGCTCGCGCGCTGCCCTCTTTTCCCTG-GCAG
AGCCTAGAAGAAAAACTAAGGGAGCCCTCAGGTTCTGAGCTGTTGCTGGC
TATTTTGCAGAAGACTGTGAAGC-ACCCTGTGTGTGTCCAGCATGGGCCC
TCTCTGAAGTATTCCC-GCTGCTTTCTCTCGA-AG-----CTC-AT---C
AAAAAGCCTTCAGGAGACTCAG-TCACACTCTCTG-AGAGCACAGCCATC
GTGTCCCATG-GCACCA-CAGGCT--TG--GT-TACATGGGACGCTGCTC
TCTACCTGGCAG-AATGGGCCATCGAGAAC---CCAGCAGCCTTCACTGA
CAGATGTA--CTGTACTGCG-------GGGAAGTGACA-CTG-TCACTGG
TCAG-----GGT--CCTGAGGATGCTCACT--GAC-TGCCAGAGGAAGAA
GGCTC---CTGACGT

>G3-Ch
ATG-----------CC-CG---GTGC----TTTCT-CT-CAGTACTCATC
AAAAAGCC-CT--CGGGAGGCTCAGTCACA---CTCT---CCAAGAGCAC
AGCC------ATCATCT-------CCCACGGCATCACAG----TCCTGG-
-----T-CACA----TGGGATGCCACCCTCTACCT-TGCAGAATGGGCCA
TCT----AGAA--CCCAGCAGCCTTCACT-GATAGATGTGCTGTATTGCC
CAGAAGCCATC--GTGTCGCTGGTCGGGGTC-CTGCAGAGG-CTGGCTGC
CTG--CCGGGAGCACCAGCGGGCTCCTCAAGTCTACATGG-------CCC
T-TACC-GTCCGCAAC---CCA--GAGA-CGTGCCAGCTG--TTCACC-A
CCGAGCTAGGCTGGACTGGGATCAGATGGGAAGCGGAAGCTCATCA-TGA
CCAGAAACTGTTTCCCTACAGA-GAGCACTTGGAGATGGCA-ATGCTGAA
C-CTCACACTGTAG-
#---------------------------------------
#---------------------------------------

#=======================================
#
# Aligned_sequences: 2
# 1: G1-M
# 2: G3-H1
# Matrix: /home/BLOSUM62.txt
# GapOpen_penalty: -11.0
# GapExtend_penalty: -1.0
# FSopen_penalty: -10.0
# FSextend_penalty: -0.2
# Execution_time: 36.1183099747
#
# Length:         519
# Identity NT:    289/519 55.7%
# Identity AA:    261/1038 25.1%
# Gapopen:        52/519 10.0%
# Gaps:           123/519 23.7%
# FSopen:         22/519 4.2%
# FrameShift:     273/519 52.6%
# Score: -145.0
#
#
#=======================================

>G1-M
ATGGCGCCTGAGGACCACGAGGGGGCCACGTCTCTGCTGCAGAGTT--TC
GAGC-GCCGCTTCCTGGCGGCTCGCGCGCTGCCCTCCTTTCCCTG-GCAG
AGCCTAGAAGAAAAACTAAAGGACCCCTCGGGTTCTGAGCTGTTGCTGGC
TATTCTGCAGAGGCATGAGGCTGTACCCACGGAGCCTTTGGATGCACTGT
ATGAGGCGTTGGCAGAGGTTCTGATGACCCAAGAGTCCACCCAGTGCCAC
CGGAGCTATTTGCTGATGTACTGTACTGCTGGGAGATGACA-C-TGTCAC
TGGTCAGGGTCCTGAAGATGCTCGAGGACTGCCAG-AGGAAGAGCG--CT
CCTGATGTCTATGTAGCCTATACTATCCGCAGCCAGGACACAGGCAAGCT
GTTCATCGAAGAGCTGGACCGTGCTGGAATCTACTGGGAAGAGGTGCCCC
CTCAC-ACTGGCAAACTGTTCCCTTACGAAGAGCA-TTC-AGC---CATC
G-T-AA--TC---CTG-A-

>G3-H1
ATG-----------CC-CG---GTGC----TTTCT-CT-CAGAACTCATC
AAAAAGCC-CT--CGGGAGGCTCAGTCACA---CTC---TCCAAGAGCAC
AGCC------ATCATCT-------CCCACGGCATCACAG----TCCTGG-
---TCA-CATGGG-ATG---CCG--CCCTCT-A-CCTT-----GCA--GA
ATG-GGC-----CA-----TC-GAGAACCCA---G--CAGCC--TTC-AC
TG-A--TA------GACGTGCTGTATTGCCC--AGAAGCCATCGTGTCGC
TGGTCGGGGTCCTGCGGAGGCTGGCTGCCTGCCGGGAGCACCAGCGGGCT
CCTCAATTCTACATGGCCCTTACCGTCTGCAACCCAGAGATGTGCCAGCT
GTTCACCACCGAGCTAGGCTGGACTGGGATCAGATGGGAAGCGGAAGCTC
ATCATGACCAG-AAACTGTTTCCCTACAGAGAGCACTTGGAGATGGCAAA
GCTGAACCTCACACTGTAG
#---------------------------------------
#---------------------------------------

#=======================================
#
# Aligned_sequences: 2
# 1: G1-R
# 2: B2-202
# Matrix: /home/BLOSUM62.txt
# GapOpen_penalty: -11.0
# GapExtend_penalty: -1.0
# FSopen_penalty: -10.0
# FSextend_penalty: -0.2
# Execution_time: 36.137417078
#
# Length:         521
# Identity NT:    297/521 57.0%
# Identity AA:    318/1042 30.5%
# Gapopen:        38/521 7.3%
# Gaps:           127/521 24.4%
# FSopen:         17/521 3.3%
# FrameShift:     308/521 59.1%
# Score: -65.0
#
#
#=======================================

>G1-R
ATGGCGCCTGAGGACCACGAGGGGGCCACGTCTCTGCTGCAGAGTT--TC
GAGC-GCCGCTTCCTGGCGGCTCGCGCGCTGCCCTCTTTTCCCTGGCAGA
GCCTAGAAGAAAAACTAAGGGAGCCCTCAGGTTCTGAGCTGTTGCTGGCT
ATTTTGCAGAAGCATGAGGCCGTACCCATGG-A-GCCTTTGGATGCACTG
TATGAGGCGCTGGCAGAAGTTCTGATGGCCAGAGAGTCCACCCAGTGCCA
CCGGAGCT--ATTTGCTGATGTACTGTACTGCGGGGAAGTGACACTGTCA
CTGGTCAGGGTCCTGAGGATGCTCACTGACTGCCAG-AGGA--AGAAGGC
TCCTGACGTCTATGTGGCCTATACGATCCGCAGCCAGGACACGGGCAAGC
TGTTCATCACAGAGCTGGACCGCGCTGGGAT-ACACTGGGAAGAGGTGGC
CCCTCAC-ACTGGCAAACTGTTCCCTTATGAAGAGCATTCGGCCATCGTA
ATCCTGA--------------

>B2-202
ATG---CCTG------------GTGC----TTTCT-CT-CAGAACTCATC
AAAAAGTC-CT--CAGGAGGCTCAGTCACA---CTCT----CCA---AGA
GC-----------AC------AGCCATCA---TCT---CC----CACGGT
AC----CACAGGCCTG-----GT-CACATGGGATGCC-------GCCCTC
TA-----C-CTTGCAGAA----TG--GGCCATCGAGA--ACCCGG---CA
GC----CTTCATTAACAGACGTGCTGTATTGCCCAGAAGCCATCGTGTCG
CTGGTCGGGGTCCTGCAGAGGCTGGCTGCCTGCCGGGAGCACAAGCGGGC
TCCTGAGGTCTACGTGGCCTTTACCGTCCGCAACCCAGAGACATGCCAGC
TGTTCACCACCGAGCTAGGCCGGGATGGGATCAGA-TGGGAAGCGGAAGC
TCATCATGACCAG-AAACTGTTTCCCTATGGAGAGCACTTGGAGATGGCA
ATGCTGAACCTCACACTGTAG
#---------------------------------------
#---------------------------------------

#=======================================
#
# Aligned_sequences: 2
# 1: G1-H3
# 2: G3-R
# Matrix: /home/BLOSUM62.txt
# GapOpen_penalty: -11.0
# GapExtend_penalty: -1.0
# FSopen_penalty: -10.0
# FSextend_penalty: -0.2
# Execution_time: 36.5717520714
#
# Length:         524
# Identity NT:    298/524 56.9%
# Identity AA:    309/1048 29.5%
# Gapopen:        43/524 8.2%
# Gaps:           133/524 25.4%
# FSopen:         19/524 3.6%
# FrameShift:     295/524 56.3%
# Score: -78.0
#
#
#=======================================

>G1-H3
ATGGCGCCCGAGGAGAACGCGGGGACCGAACTCTTGCTGCAGGGTTTTGA
GCGCCGCTTCCTGGCGGTGCGCA-CACTGCGCTCCTTCCCCTGGCAGAGC
TTAGAGGCAAAGTTAAGAGACTCATCAGATTCTGAGCTGCTGCGGGATAT
TTTGC-A--GAAGCACGAGGCT--GTCCACACGGAGCCTTTGGACAAACT
GTACGAGGTGCTCGCGGAGACTCTGATGGCCAAGGAGTCCACCCAGGGCC
ACCGGAGCTATTTGCTGAC----GTGCTGTATTGCCCAGAAGCCATCGTG
TCGCTGGTCGGGGTCCTGCAGAGGCTGGCTGCCTGCCGGGAGCACAAGCG
GGCTCCTGAGGTCTACGTGGCCTTTACCGTCCGCAACCCAGAGACATGCC
AGCTGTTCACCACCGAGCTAGGCCGGGATGGGAT-CAGATGGGAAGCGGA
AGCTCATCATGACCAG-AAACTGTTTCCCTATGGAGAGCACTTGGAGATG
GCAAT------------GCTGA--

>G3-R
ATT---CCCG--------------------------CTGC-----TTT--
------CT--CT--CGAAGCTCATCAAAAAGC--CTTCA---GG-AGA-C
T------CA--GTCAC---ACTC-TCTGA----GAGCA-CAGCC--ATCG
TGTCCCATGGCACCAC-AGGCTTGGTT-ACATGG-GACGCTG--CT--CT
CTAC------CTGGC--AGAAT--G--GGCCATCGAGA--ACCCAG---C
AGC----CT--TCACTGACAGATGTACTGTACTGCGGGGAAGTGACACTG
TCACTGGTCAGGGTCCTGAGGATGCTCACTGACTGCCAG-AGGA--AGAA
GGCTCCTGACGTCTATGTGGCCTATACGATCCGCAGCCAGGACACGGGCA
AGCTGTTCATCACAGAGCTAGACCGCGCTGGGATACAC-TGGGAAGAGGT
GGCCCCTCAC-ACTGGCAAACTGTTCCCTTATGAAGAGCATTCGGCCATC
GTAATCCTGAAGCTCACGCTGACC
#---------------------------------------
#---------------------------------------

#=======================================
#
# Aligned_sequences: 2
# 1: G1-R
# 2: G3-H1
# Matrix: /home/BLOSUM62.txt
# GapOpen_penalty: -11.0
# GapExtend_penalty: -1.0
# FSopen_penalty: -10.0
# FSextend_penalty: -0.2
# Execution_time: 36.2550559044
#
# Length:         522
# Identity NT:    292/522 55.9%
# Identity AA:    315/1044 30.2%
# Gapopen:        42/522 8.0%
# Gaps:           129/522 24.7%
# FSopen:         16/522 3.1%
# FrameShift:     283/522 54.2%
# Score: -103.0
#
#
#=======================================

>G1-R
ATGGCGCCTGAGGACCACGAGGGGGCCACGTCTCTGCTGCAGAGTT--TC
GAGC-GCCGCTTCCTGGCGGCTCGCGCGCTGCCCTCTTTTCCCTG-GCAG
AGCCTAGAAGAAAAACTAAGGGAGCCCTCAGGTTCTGAGCTGTTGCTGGC
TATTTTGCAGAAGCATGAGGCCGTACCCATGGAGCCTTTGGATGCACTGT
ATGAGGCGCTGGCAGAAGTTCTGATGGCCAGAGAGTCCACCCAGTGCCAC
CGGAGCTATTTGCTGAT----GTACTGTACTGCGGGGAAGTGACACTGTC
ACTGGTCAGGGTCCTGAGGATGCTCACTGACTGCCAG-AGGA--AGAAGG
CTCCTGACGTCTATGTGGCCTATACGATCCGCAGCCAGGACACGGGCAAG
CTGTTCATCACAGAGCTGGACCGCGCTGGGAT-ACACTGGGAAGAGGTGG
CCCCTCAC-ACTGGCAAACTGTTCCCTTATGAAGAGCATTCGGCCATCGT
AA---------TC---CTG-A-

>G3-H1
ATG-----------CC-CG---GTGC----TTTCT-CT-CAGAACTCATC
AAAAAGCC-CT--CGGGAGGCTCAGTCACA---CTCT---CCAAGAGCAC
AGCC------ATCATCT-------CCCACGGCATCACAG----TCCTGG-
-----T-CA----CATG-GG--------ATG---CC-------GCCCTCT
A-----C-CTTGCAGAA----TG--GGCCATCGAGA--ACCCAG---CAG
C----CT--TCACTGATAGACGTGCTGTATTGCCCAGAAGCCATCGTGTC
GCTGGTCGGGGTCCTGCGGAGGCTGGCTGCCTGCCGGGAGCACCAGCGGG
CTCCTCAATTCTACATGGCCCTTACCGTCTGCAACCCAGAGATGTGCCAG
CTGTTCACCACCGAGCTAGGCTGGACTGGGATCAGA-TGGGAAGCGGAAG
CTCATCATGACCAG-AAACTGTTTCCCTACAGAGAGCACTTGGAGATGGC
AAAGCTGAACCTCACACTGTAG
#---------------------------------------
#---------------------------------------

#=======================================
#
# Aligned_sequences: 2
# 1: G1-Ch
# 2: G3-H2
# Matrix: /home/BLOSUM62.txt
# GapOpen_penalty: -11.0
# GapExtend_penalty: -1.0
# FSopen_penalty: -10.0
# FSextend_penalty: -0.2
# Execution_time: 37.138548851
#
# Length:         517
# Identity NT:    350/517 67.7%
# Identity AA:    540/1034 52.2%
# Gapopen:        37/517 7.2%
# Gaps:           116/517 22.4%
# FSopen:         14/517 2.7%
# FrameShift:     314/517 60.7%
# Score: 204.0
#
#
#=======================================

>G1-Ch
ATGGCGCCCGAGGAGAACGCGGGGAGCGAACTCTTGCTGCAGAGTTTCAA
GCGCCGCTTCCT--GGCGGCGCGCGCCCTGCGCTCCTTCCCCTGGCAGAG
CTTAGAAGCAAAGTTAAGTGACCCATCAGATTCTGAGCTTCTGTGGGATA
TTTTGCAGAAGCACGAGGC-TGTCCACACAG-A-GCCTTTGGACGAGCTG
TACAAGGCGTTGGCGGAGACCCTGATGGCCAAGGAGTCCACCCAGGGCCA
CCGGAGCTATTTGCTGATGTGCTGTATTGCCCAGAAGCCATCGTGTCGCT
GGTCGGGGTCCTGCAGAGGCTGGCTGCCTGCCGGGAGCACCAGCGGGCTC
CTCAAGTCTACATGGCCCTTACCGTCCGCAACCCAGAGACGTGCCAGCTG
TTCACCACCGAGCTATGCTGGACTGGGATCAGATGGGAAGCGGAAGCTCA
TCATGACCAGAAACTGTTTCCCTACAGAGAGCACTTGGAGATGGCAATGC
TGA--------------

>G3-H2
ATG---CCTGGTGCTTTCTCTC--AG--AACTCAT----CAAA-----AA
G-------TCCTCAGGAGGCTCA-GTCA--CACTC--TCC--------A-
---AGA-GCACAG---------CCATCA---TCTC--CCAC----GG-TA
-----C-----CAC-AGGCCTGGTCACATGGGATGCC----GCC---CTC
TAC----C-TTG-C--AGAA--TG--GGCCATCGAGA--ACCC--GGCAG
CCTT--C-ATTAACAGACGTGCTGTATTGCCCAGAAGCCATCGTGTCGCT
GGTCGGGGTCCTGCAGAGGCTGGCTGCCTGCCGGGAGCACAAGCGGGCTC
CTGAGGTCTACGTGGCCTTTACCGTCCGCAACCCAGAGACGTGCCAGCTG
TTCACCACCGAGCTAGGCCGGGATGGGATCAGATGGGAAGCGGAAGCTCA
TCATGACCAGAAACTGTTTCCCTATGGAGAGCACTTGGAGATGGCAATGC
TGAACCTCACACTGTAG
#---------------------------------------
#---------------------------------------

#=======================================
#
# Aligned_sequences: 2
# 1: C1-002
# 2: G3-H1
# Matrix: /home/BLOSUM62.txt
# GapOpen_penalty: -11.0
# GapExtend_penalty: -1.0
# FSopen_penalty: -10.0
# FSextend_penalty: -0.2
# Execution_time: 37.2892770767
#
# Length:         519
# Identity NT:    363/519 69.9%
# Identity AA:    567/1038 54.6%
# Gapopen:        37/519 7.1%
# Gaps:           120/519 23.1%
# FSopen:         16/519 3.1%
# FrameShift:     319/519 61.5%
# Score: 267.0
#
#
#=======================================

>C1-002
ATGGCGCCCGAGGAGAACGCGGGGAGCGAACTCTTGCTGCAGAGTTTCAA
GCGCCGCTTCCTGGCAGCGCGC-GCCCTGCGCTCCTTCCGCTGGCAGAGC
TTAGAAGCAAAGTTAAGAGACTCATCAGATTCTGAGCTGCTGCGGGATAT
TTTGCAGAAGCACGAGGC-TGTCCACACAGAGCCTTTGGATGA-GC--TG
TACGAGGTGCTGGTGGAGACCCTGATGGCCAAGGAGTCCACCCAGG-GCC
ACCGGAGCT-ATTTGCTGACGTGCTGTATTGCCCAGAAGCCATCGTGTCG
CTGGTCGGGGTCCTGCGGAGGCTGGCTGCCTGCCGGGAGCACCAGCGGGC
TCCTCAATTCTACATGGCCCTTACCGTCTGCAACCCAGAGATGTGCCAGC
TGTTCACCACCGAGCTATGCTGGACTGGGATCAGATGGGAAGCGGAAGCT
CATCATGACCAGAAACTGTTTCCCTACAGAGAGCACTTGGAGATGGCAAA
GCTGA--------------

>G3-H1
ATG---CCCGGTGCTTTCTCTC--AG--AACTCAT----CAAA-----AA
GC-CC---TC--GGGAG-GCTCAGTCA--CACTC--TCC--------A--
--AGA-GCACAG--------C-CATCA---TCT---C--CCACGGCAT--
----------CAC-AGTCCTGGTCACA--------TGGGATGCCGCCCTC
TAC------CT--TGCAGAA--TG--GGCCATCGAGA--ACCCAGCAGCC
TTC--A-CTGATA----GACGTGCTGTATTGCCCAGAAGCCATCGTGTCG
CTGGTCGGGGTCCTGCGGAGGCTGGCTGCCTGCCGGGAGCACCAGCGGGC
TCCTCAATTCTACATGGCCCTTACCGTCTGCAACCCAGAGATGTGCCAGC
TGTTCACCACCGAGCTAGGCTGGACTGGGATCAGATGGGAAGCGGAAGCT
CATCATGACCAGAAACTGTTTCCCTACAGAGAGCACTTGGAGATGGCAAA
GCTGAACCTCACACTGTAG
#---------------------------------------
#---------------------------------------

#=======================================
#
# Aligned_sequences: 2
# 1: G2-R
# 2: G3-Co
# Matrix: /home/BLOSUM62.txt
# GapOpen_penalty: -11.0
# GapExtend_penalty: -1.0
# FSopen_penalty: -10.0
# FSextend_penalty: -0.2
# Execution_time: 34.6491448879
#
# Length:         519
# Identity NT:    276/519 53.2%
# Identity AA:    216/1038 20.8%
# Gapopen:        71/519 13.7%
# Gaps:           156/519 30.1%
# FSopen:         32/519 6.2%
# FrameShift:     199/519 38.3%
# Score: -234.0
#
#
#=======================================

>G2-R
ATGGCGCCTGAGGACCACGAGGGGGCCACGTCTCTGCTGCAGAGTT--TC
-GAGCGCCGCTTCCTGGCGGCTCGCGCGCTGCCCTCTTTTCCCTG-GCAG
AGCC-TAGAAGAAAAACTAA-GGGAGCCCTCAGG--T--TC---TG--A-
GCTGTTGCTGGCTATTTTGCAGAA--GACTGTGAAGCACCCTGTG-TGT-
-G-TC-CAGCATGGGCCCTCT----CTGAA---GTATTCCCGCTGCTT--
--TCTCT-CG-AAGCTCATCAAAAAGCCTTCAGGA--GACTCAGTCACAC
TCTCTGAGAGC--ACA--GCCATCGTGTCCCATGGCACCACAGGCTTGGT
TACATGGGACGCTGCTCTCTAC----CTGG--CAGAATGGG---CCATCG
AGAACCCAGCAGCCTT--CACTGAC-AGATGTACTGTA---CTGCGGGGA
AGTGACACTGTCACTGGTCAGGGTCCTGAGGATGCTCACTGACTGCCAGA
GGAAGAAGGCTCCTGACGT

>G3-Co
ATT-C-CC---GGA----------GCTT--TCTCT-CTG---AGCTCATC
AGAAAGCC--TTCA-GGTGACTCGGTCAC---CCTCTG---CGAGAGCAC
GGCCATCGT-GT----CTCATGGGA--CCACAGGCCTGGTCACGTGGAAC
GCCGC-GCT--CTACCTGGCCGAGTGGGCCGTGGAGAACCCAGCGGTCTT
CGCTCACAG-ACGTGCTGTATTGTCCTGAAACGGTCCTCTCCCTGGTTGG
GGTC-CTGCGGAAGCTC-TCCA----CCTGCCGGAAGGAC-CAG-CGGGC
TC-CTGAT-GCCTACATTGCCTTCA----CCAT----CCGCAACCC-GGA
GACGTGCCA-GCTGTTCACCACGGAGCTGGGCCAGGCTGGGATCCCGTGG
-GAAG--AGGTGCCTTGTCA-TGACCAGAA--ACTGTTTCCCTACG---A
AGAG-CACT----C-GGAGATGG--C----GATTCTGAA--ACT------
-----AACGCT---GTAG-
#---------------------------------------
#---------------------------------------

#=======================================
#
# Aligned_sequences: 2
# 1: G1-Ch
# 2: G3-H1
# Matrix: /home/BLOSUM62.txt
# GapOpen_penalty: -11.0
# GapExtend_penalty: -1.0
# FSopen_penalty: -10.0
# FSextend_penalty: -0.2
# Execution_time: 37.2678380013
#
# Length:         519
# Identity NT:    356/519 68.6%
# Identity AA:    546/1038 52.6%
# Gapopen:        37/519 7.1%
# Gaps:           120/519 23.1%
# FSopen:         13/519 2.5%
# FrameShift:     298/519 57.4%
# Score: 232.0
#
#
#=======================================

>G1-Ch
ATGGCGCCCGAGGAGAACGCGGGGAGCGAACTCTTGCTGCAGAGTTTCAA
GCGCCGCTTCCTGGCGGCGCGCGCCCTGCGCTCCTTCCCCTGGCAGAGCT
TAGAAGCAAAGTTAAGTGACCCATCAGATTCTGAGCTTCTGTGGGATATT
TTGCAGAAGCACGAGGC-TGTCCACACAG-A-GCCTTTGGACGAGCTGTA
CAAGGCGTTGGCGGAGACCCTGATGGCCAAGGAGTCCACCCAGGGCCACC
GGAGCTATTTGCTGAT----GTGCTGTATTGCCCAGAAGCCATCGTGTCG
CTGGTCGGGGTCCTGCAGAGGCTGGCTGCCTGCCGGGAGCACCAGCGGGC
TCCTCAAGTCTACATGGCCCTTACCGTCCGCAACCCAGAGACGTGCCAGC
TGTTCACCACCGAGCTATGCTGGACTGGGATCAGATGGGAAGCGGAAGCT
CATCATGACCAGAAACTGTTTCCCTACAGAGAGCACTTGGAGATGGCAAT
GCTGA--------------

>G3-H1
ATG---CCCGGTGCTTTCTCTC--AG--AACTCAT----CAAA-----AA
GC-CC---TCG-GGAGGCTCA-GTCA--CACTC--TCC--------A---
-AGA-GCACAG---------CCATCA---TCTC--CCAC---GGCAT---
---------CAC-AGTCCTGGTCACATGGGATGCC----GCC---CTCTA
C----C-TTG-C--AGAA--TG--GGCCATCGAGA--ACCCAG---CAGC
----CT--TCACTGATAGACGTGCTGTATTGCCCAGAAGCCATCGTGTCG
CTGGTCGGGGTCCTGCGGAGGCTGGCTGCCTGCCGGGAGCACCAGCGGGC
TCCTCAATTCTACATGGCCCTTACCGTCTGCAACCCAGAGATGTGCCAGC
TGTTCACCACCGAGCTAGGCTGGACTGGGATCAGATGGGAAGCGGAAGCT
CATCATGACCAGAAACTGTTTCCCTACAGAGAGCACTTGGAGATGGCAAA
GCTGAACCTCACACTGTAG
#---------------------------------------
#---------------------------------------

#=======================================
#
# Aligned_sequences: 2
# 1: C1-002
# 2: G3-H2
# Matrix: /home/BLOSUM62.txt
# GapOpen_penalty: -11.0
# GapExtend_penalty: -1.0
# FSopen_penalty: -10.0
# FSextend_penalty: -0.2
# Execution_time: 37.429502964
#
# Length:         517
# Identity NT:    345/517 66.7%
# Identity AA:    510/1034 49.3%
# Gapopen:        33/517 6.4%
# Gaps:           116/517 22.4%
# FSopen:         15/517 2.9%
# FrameShift:     324/517 62.7%
# Score: 191.0
#
#
#=======================================

>C1-002
ATGGCGCCCGAGGAGAACGCGGGGAGCGAACTCTTGCTGCAGAGTTTCAA
GCGCCGCTTCCTGGCAGCGCGCGCCCTGCGCTCCTTC-CGCTGGCAGAGC
TTAGAAGCAAAGTTAAGAGACTCATCAGATTCTGAGCTGCTGCGGGATAT
TTTGCAGAAGCACGAGGC-TGTCCACACAGAGCCTTTGGATGA-GC--TG
TACGAGGTGCTGGTGGAGACCCTGATGGCCAAGGAGTCCACCCAGGGCCA
CCGGAGCTATTTGCTGACGTGCTGTATTGCCCAGAAGCCATCGTGTCGCT
GGTCGGGGTCCTGCGGAGGCTGGCTGCCTGCCGGGAGCACCAGCGGGCTC
CTCAATTCTACATGGCCCTTACCGTCTGCAACCCAGAGATGTGCCAGCTG
TTCACCACCGAGCTATGCTGGACTGGGATCAGATGGGAAGCGGAAGCTCA
TCATGACCAGAAACTGTTTCCCTACAGAGAGCACTTGGAGATGGCAAAGC
TGA--------------

>G3-H2
ATG---CCTGGTGCTTTCTCTC--AG--AACTCAT----CAAA-----AA
G-------TCCT--CAG---GAG------GCTCAGTCACACTCTCCAAG-
-----AGCACAG--------C-CATCA---TCT---C--CCACGG--TA-
----C-----CAC-AGGCCTGGTCACA--------TGGGATGCCGCCCTC
TAC------CT--TGCAGAA--TG--GGCCATCGAGA--ACCC--GGCAG
CCTT--C-ATTAACAGACGTGCTGTATTGCCCAGAAGCCATCGTGTCGCT
GGTCGGGGTCCTGCAGAGGCTGGCTGCCTGCCGGGAGCACAAGCGGGCTC
CTGAGGTCTACGTGGCCTTTACCGTCCGCAACCCAGAGACGTGCCAGCTG
TTCACCACCGAGCTAGGCCGGGATGGGATCAGATGGGAAGCGGAAGCTCA
TCATGACCAGAAACTGTTTCCCTATGGAGAGCACTTGGAGATGGCAATGC
TGAACCTCACACTGTAG
#---------------------------------------
#---------------------------------------

#=======================================
#
# Aligned_sequences: 2
# 1: G1-Ch
# 2: G3-R
# Matrix: /home/BLOSUM62.txt
# GapOpen_penalty: -11.0
# GapExtend_penalty: -1.0
# FSopen_penalty: -10.0
# FSextend_penalty: -0.2
# Execution_time: 37.3875389099
#
# Length:         520
# Identity NT:    293/520 56.3%
# Identity AA:    318/1040 30.6%
# Gapopen:        42/520 8.1%
# Gaps:           125/520 24.0%
# FSopen:         21/520 4.0%
# FrameShift:     302/520 58.1%
# Score: -96.0
#
#
#=======================================

>G1-Ch
ATGGCGCCCGAGGAGAACGCGGGGAGCGAA-CTCTTGCTGCAGAGTTTCA
AGCGCCGCTTCCTGGCGGCGCGCGCCCTGCGCTCCTTCCCCTGGCAGAGC
TTAGAAGCAAAGTTAAGTGACCCATCAGATTCTGAGCTTCTGTGGGATAT
TTTGCAGAAGCACGAGGCT--GTCCACACAGAGCCTTTGGACGA-GCTGT
ACAAGGCGTTGGCGGAGACCCTGATGGCCAAGGAGTCCACCCAGGGCCAC
CGGAGCT--ATTTGCTGATGTGCTGTATTGCCCAGAAGCCATCGTGTCGC
TGGTCGGGGTCCTGCAGAGGCTGGCTGCCTGCCGGGAGCACCAGCGGGCT
CCTCAAGTCTACATGGCCCTTACCGTCCGCAACCCAGAGACGTGCCAGCT
GTTCACCACCGAGCTATGCTGGACTGGGAT-CAGATGGGAAGCGGAAGCT
CATCATGACCAG-AAACTGTTTCCCTACAGAGAGCACTTGGAGATGGCAA
T------------GCTGA--

>G3-R
ATT---CCCGCTGCTTTCTCT-----CGAAGCTCAT----CAAA-----A
AGC----CTTCA-GGAGACTCA-GTCA--CACTC--TC---TG--AGAGC
--ACA-GCCA---TC-GTGTCCCAT-------------------GG----
----CAC---CAC-AGGCTTGGTT---ACA------TGGGACGCTGCTCT
-CTA--CCT-GGC--AGAA--TG--GGCCATCGAGA--ACCCAG---CAG
C----CTTCACTGACAGATGTACTGTACTGCGGGGAAGTGACACTGTCAC
TGGTCAGGGTCCTGAGGATGCTCACTGACTGCCAG-AGGA--AGAAGGCT
CCTGACGTCTATGTGGCCTATACGATCCGCAGCCAGGACACGGGCAAGCT
GTTCATCACAGAGCTAGACCGCGCTGGGATACAC-TGGGAAGAGGTGGCC
CCTCAC-ACTGGCAAACTGTTCCCTTATGAAGAGCATTCGGCCATCGTAA
TCCTGAAGCTCACGCTGACC
#---------------------------------------
#---------------------------------------

#=======================================
#
# Aligned_sequences: 2
# 1: G2-Co
# 2: G3-Co
# Matrix: /home/BLOSUM62.txt
# GapOpen_penalty: -11.0
# GapExtend_penalty: -1.0
# FSopen_penalty: -10.0
# FSextend_penalty: -0.2
# Execution_time: 34.4953958988
#
# Length:         528
# Identity NT:    271/528 51.3%
# Identity AA:    192/1056 18.2%
# Gapopen:        62/528 11.7%
# Gaps:           171/528 32.4%
# FSopen:         27/528 5.1%
# FrameShift:     195/528 36.9%
# Score: -244.0
#
#
#=======================================

>G2-Co
AT----GGCGCAG-------GAGG-----AGAGAGC-----GGATGCCGC
G--CGCCTGCTGCGGGGTTTCGAGCGCCGCTTCT--TGG-----C-GGC-
--G---CG-----CGCCCTGCGCTCCTTTCCCTGGCAGAG----CCTAGA
AGAGAAACTAAGGGACTCGTCAGGCTCCGAGCTGCTGCTGGATATTTTGC
AGAAGACCGTGAAGCACCCTC--TG------TGCGTGAAGCAC-CCACCA
TCAGTGAAGTATTCCCGGAGCTTTCTCTCTGAGCTCATCAGAAAGCCTTC
AGGTGACTCGGTCACCCTCTGCGAGAGCACGGCCATCGTGTCTCATGGGA
CCACAGGCCTGGTCACGTGGAACGCCGCGCTCTACCTGGCCGAGTGGG--
-CCGTGGAGAACCCAGCGGT--CTTCGC-TCAC-AGTCTAAGCGGTATAC
CCCCGCGG-GCCCAGCTGGCGGGCGGGAGGGGCCCTGTCCCCACAGGAAG
GAAACCAGAAGTCTGGGGCAGAGTCAGG

>G3-Co
ATTCCCGGAGCTTTCTCTCTGAGCTCATCAGAAAGCCTTCAGG-TGACTC
GGTCACCCTCTGCGAGAGCACGGCCATCGTGTCTCATGGGACCACAGGCC
TGGTCACGTGGAACGCC--GCGCTC---TACCTGGCCGAGTGGGCCGTG-
-GAGAACCCAGCGGTCT--TC--GCTCACAGACG-TGCTG--TATTGTCC
TGAA-ACGGTCCT-CTCCCTGGTTGGGGTCCTGCG-GAAGCTCTCCACCT
GCCG-GAAGGA---CC--AGC---------GGGCTCCT--GAT-GCCTAC
AT-TGCCT---TCACCATCCGCAA---CCCGGAGA-CGTG----------
CCA---GC-TGTTCACC----ACG--GAGCTGGGCCAGGC----TGGGAT
CCCGTGG-GAA----GAGGTGCCTTGTCATGACCAG---AAACTGTTTCC
CTACGAAGAGC--A-CT--CGGA---GATGG-CGAT-TCT----------
GAAACTA-ACG-CTG--------T-A-G
#---------------------------------------
#---------------------------------------

#=======================================
#
# Aligned_sequences: 2
# 1: G1-H3
# 2: G3-Co
# Matrix: /home/BLOSUM62.txt
# GapOpen_penalty: -11.0
# GapExtend_penalty: -1.0
# FSopen_penalty: -10.0
# FSextend_penalty: -0.2
# Execution_time: 37.2168469429
#
# Length:         520
# Identity NT:    319/520 61.3%
# Identity AA:    432/1040 41.5%
# Gapopen:        32/520 6.2%
# Gaps:           122/520 23.5%
# FSopen:         16/520 3.1%
# FrameShift:     337/520 64.8%
# Score: 61.0
#
#
#=======================================

>G1-H3
ATGGCGCCCGAGGAGAACGCGGGGACCGAACTCTTGCTGCAGGGTTTTGA
GC--GCCGCTTCCTGGCGGTGCGCACACTGCGCTCCTTCCC-CTGGCAGA
GCTTAGAGGCAAAGTTAAGAGACTCATCAGATTCTGAGCTGCTGCGGGAT
ATTTTGCAGAAGCACGAGGC-TGTCCACACGGAGCCTTTGGACAAACTGT
ACGAGGTGCTCGCGGAGACTCTGATGGCCAAGGAGTCCACCCAGGGCCAC
CGGAGCTATTTGCT----GACGTGCTGTATTGCCCAGAAGCCATCGTGTC
GCTGGTCGGGGTCCTGCAGAGGCTGGCTGCCTGCCGGGAGCACAAGCGGG
CTCCTGAGGTCTACGTGGCCTTTACCGTCCGCAACCCAGAGACATGCCAG
CTGTTCACCACCGAGCTAGGCCGGGATGGGATCAGATGGGAAGCGGAAGC
TCATCATGACCAGAAACTGTTTCCCTATGGAGAGCACTTGGAGATGGCAA
TGCTGA--------------

>G3-Co
ATT---CCCG--GAG-----------CTTTCTCT--CTG-AGC-TCATCA
GAAAGCC--TTCA----GGTG-----ACT-CGGTCA--CCCTCTGCGAGA
GC--AC-GGC--------------CATC-GTGTCTCA-----TG--GGA-
------C-----CAC-AGGCCTGGTCACGTGGAAC-----GCCGCGCTCT
AC------CTGGCCGAG----TG--GGCCGTGGAGA--ACCCAG------
CGG---TCTTCGCTCACAGACGTGCTGTATTGTCCTGAAACGGTCCTCTC
CCTGGTTGGGGTCCTGCGGAAGCTCTCCACCTGCCGGAAGGACCAGCGGG
CTCCTGATGCCTACATTGCCTTCACCATCCGCAACCCGGAGACGTGCCAG
CTGTTCACCACGGAGCTGGGCCAGGCTGGGATCCCGTGGGAAGAGGTGCC
TTGTCATGACCAGAAACTGTTTCCCTACGAAGAGCACTCGGAGATGGCGA
TTCTGAAACTAACGCTGTAG
#---------------------------------------
#---------------------------------------

#=======================================
#
# Aligned_sequences: 2
# 1: G1-H2
# 2: G3-Ch
# Matrix: /home/BLOSUM62.txt
# GapOpen_penalty: -11.0
# GapExtend_penalty: -1.0
# FSopen_penalty: -10.0
# FSextend_penalty: -0.2
# Execution_time: 37.38616395
#
# Length:         519
# Identity NT:    349/519 67.2%
# Identity AA:    534/1038 51.4%
# Gapopen:        35/519 6.7%
# Gaps:           120/519 23.1%
# FSopen:         14/519 2.7%
# FrameShift:     315/519 60.7%
# Score: 203.0
#
#
#=======================================

>G1-H2
ATGGCGCCCGAGGAGAACGCGGGGACCGAACTCTTGCTGCAGGGTTTTGA
GCGCCGCTTCCTGGCGGTGC-G-CACACTGCGCTCCTTCCCCTGGCAGAG
CTTAGAGGCAAAGTTAAGAGACTCATCAGATTCTGAGCTGCTGCGGGATA
TTTTGCAGAAGCACGAGGC-TGTCCACACGG-A-GCCTTTGGACAAACTG
TACGAGGTGCTCACGGAGACTCTGATGGCCAAGGAGTCCACCCAGG-GCC
ACCGGAGCT-ATTTGCTGACGTGCTGTATTGCCCAGAAGCCATCGTGTCG
CTGGTCGGGGTCCTGCAGAGGCTGGCTGCCTGCCGGGAGCACAAGCGGGC
TCCTGAGGTCTACGTGGCCTTTACCGTCCGCAACCCAGAGACGTGCCAGC
TGTTCACCACCGAGCTAGGCCGGGATGGGATCAGATGGGAAGCGGAAGCT
CATCATGACCAGAAACTGTTTCCCTATGGAGAGCACTTGGAGATGGCAAT
GCTGA--------------

>G3-Ch
ATG---CCCGGTGCTTTCTCT----CAGTACTCAT----CAA-------A
AAGCC-CT--CGGGAGGCTCAGTCACACT---CTCC------------A-
---AGAG-CACAG--------C-CATCA---TCT---C--CCACGGCAT-
-----------CAC-AGTCCTGGTCACATGGGATGCC-----ACC--CTC
TAC------CTTGC--AGAAT--G--GGCCATCTAGA--ACCCAGCAGCC
TTC--A-CTGATA----GATGTGCTGTATTGCCCAGAAGCCATCGTGTCG
CTGGTCGGGGTCCTGCAGAGGCTGGCTGCCTGCCGGGAGCACCAGCGGGC
TCCTCAAGTCTACATGGCCCTTACCGTCCGCAACCCAGAGACGTGCCAGC
TGTTCACCACCGAGCTAGGCTGGACTGGGATCAGATGGGAAGCGGAAGCT
CATCATGACCAGAAACTGTTTCCCTACAGAGAGCACTTGGAGATGGCAAT
GCTGAACCTCACACTGTAG
#---------------------------------------
#---------------------------------------

#=======================================
#
# Aligned_sequences: 2
# 1: G1-M
# 2: B2-202
# Matrix: /home/BLOSUM62.txt
# GapOpen_penalty: -11.0
# GapExtend_penalty: -1.0
# FSopen_penalty: -10.0
# FSextend_penalty: -0.2
# Execution_time: 37.2331058979
#
# Length:         524
# Identity NT:    289/524 55.2%
# Identity AA:    288/1048 27.5%
# Gapopen:        38/524 7.3%
# Gaps:           133/524 25.4%
# FSopen:         17/524 3.2%
# FrameShift:     302/524 57.6%
# Score: -108.0
#
#
#=======================================

>G1-M
ATGGCGCCTGAGGACCACGAGGGGGCCACGTCTCTGCTGCAGAGTT--TC
GAGC-GCCGCTTCCTGGCGGCTCGCGCGCTGCCCTCCTTTCCCTG-GCAG
AGCCTAGAAGAAAAACTAAAGGACCCCTCGGGTTCTGAGCTGTTGCTGGC
TATTCTGCAGAGGCATGAGGCTGTACCCACGG-A-GCCTTTGGATGCACT
GTATGAGGCGTTGGCAGAGGTTCTGATGACCCAA-GAGTCCACCCAGTGC
CACCGGAGCT--ATTTGCTGATGTACTGTACTGCTGGGAGATGACA-C-T
GTCACTGGTCAGGGTCCTGAAGATGCTCGAGGACTGCCAG-AGGAAGAGC
G--CTCCTGATGTCTATGTAGCCTATACTATCCGCAGCCAGGACACAGGC
AAGCTGTTCATCGAAGAGCTGGACCGTGCTGGAATCTACTGGGAAGAGGT
GCCCCCTCAC-ACTGGCAAACTGTTCCCTTACGAAGAGCATTCAGCCATC
GTAATCCTGA--------------

>B2-202
ATG---CCTG------------GTGC----TTTCT-CT-CAGAACTCATC
AAAAAGTC-CT--CAGGAGGCTCAGTCACA---CTC---TCCAAGAGCAC
AGCC------ATCATCT-------CCCACGG-------------------
TA--C--CACAGGCCTG-----GT-CACATGGGATGCC-------GCCCT
CTA-----CCTTG-CAGA-------ATGGGCCATCGAGA--ACCCGG---
CAGC----CTTCATTAACAGACGTGCTGTATTGCCC--AGAAGCCATCGT
GTCGCTGGTCGGGGTCCTGCAGAGGCTGGCTGCCTGCCGGGAGCACAAGC
GGGCTCCTGAGGTCTACGTGGCCTTTACCGTCCGCAACCCAGAGACATGC
CAGCTGTTCACCACCGAGCTAGGCCGGGATGGGATCAGATGGGAAGCGGA
AGCTCATCATGACCAG-AAACTGTTTCCCTATGGAGAGCACTTGGAGATG
GCAATGCTGAACCTCACACTGTAG
#---------------------------------------
#---------------------------------------

#=======================================
#
# Aligned_sequences: 2
# 1: G2-M
# 2: G3-H2
# Matrix: /home/BLOSUM62.txt
# GapOpen_penalty: -11.0
# GapExtend_penalty: -1.0
# FSopen_penalty: -10.0
# FSextend_penalty: -0.2
# Execution_time: 35.5383148193
#
# Length:         509
# Identity NT:    265/509 52.1%
# Identity AA:    195/1018 19.2%
# Gapopen:        61/509 12.0%
# Gaps:           136/509 26.7%
# FSopen:         25/509 4.9%
# FrameShift:     183/509 36.0%
# Score: -249.0
#
#
#=======================================

>G2-M
ATGGCGCCTGAGGACCACGAGGGGGCCACGTCTCTGCTGCAGAGTT--TC
GAGC-GCCGCTTCCTGGCGGCTCGCGCGCTGCCCTCCTTTCCCTG-GCAG
AGCCTAGAAGAAAAACTAAAGGACCCCTCGGGTTCTGAGCTGTTGC-TGG
CTATTCTGCAGAAGACTGTGAAGCA-CCCTGTGTGTGTGCAGCACGGACC
TTCTGTGAAGTATGCCCG-CTGCTTTCTCT--CAAA---GCTC-AT---C
AAAAAGCCTTCAGGAAACTCAGTTACACTCTCTG-AGAGCACTGCCATCG
TGTCCCATGGCACCACAGGCTTGGTTACATG-GG---ACGCTGCTCTCTA
CCTGGCAG-AATGGGCCATTGAGAAC---CCAGCAGCCTTCACTGACAGA
TGTACTGTACTGC-TGGGA---GATGACA--CTGTCACTGGTCAGGGTCC
TGAAGATG-----CTC----GAGGACTGCCAGA-GGAAGAGC-GCTCCTG
A---TGT--

>G3-H2
ATG---CCTG------------GTGC----TTTCT-CT-CAGAACTCATC
AAAAAGTC-CT--CAGGAGGCTCAGTCACA---CTC---TCCAAGAGCAC
AGCC------ATCATCT-------CCCACGG-TACC-A-CAG--GCCTGG
----TC------ACA-TGGGATGCCGCCCTCTACCT-TGCAGAATGGGCC
ATC-GAGAA-----CCCGGCAGCCTTCATTAACAGACGTGCTGTATTGCC
CAGAAGCCATCGTGTCGCTG-GTCGGGGTC-CTGCAGAGG-CTGGCTGCC
TG--CC--GGGAGCACAAGCG-GGCTCC-TGAGGTCTACGTGGC-CTTTA
CC-GTCCGCAAC---CCA--GAGA-CGTGCCAGCTG--TTCACC-ACCGA
GCTA--GGCCGGGATGGGATCAGATGGGAAGCGGAAGCTCATCATGA-CC
AGAAACTGTTTCCCTATGGAGAGCACTTGGAGATGGCAATGCTGAACCTC
ACACTGTAG
#---------------------------------------
#---------------------------------------

#=======================================
#
# Aligned_sequences: 2
# 1: G1-R
# 2: G3-Ch
# Matrix: /home/BLOSUM62.txt
# GapOpen_penalty: -11.0
# GapExtend_penalty: -1.0
# FSopen_penalty: -10.0
# FSextend_penalty: -0.2
# Execution_time: 37.0259678364
#
# Length:         520
# Identity NT:    295/520 56.7%
# Identity AA:    318/1040 30.6%
# Gapopen:        44/520 8.5%
# Gaps:           125/520 24.0%
# FSopen:         19/520 3.7%
# FrameShift:     303/520 58.3%
# Score: -92.0
#
#
#=======================================

>G1-R
ATGGCGCCTGAGGACCACGAGGGGGCCACGTCTCTGCTGCAG-AGTT-TC
GAGC-GCCGCTTCCTGGCGGCTCGCGCGCTGCCCTCTTTTCCCTGGCAGA
GCCTAGAAGAAAAACTAAGGGAGCCCTCAGGTTCTGAGCTGTTGCTGGCT
ATTTTGCAGAAGCATGAGGCCGTACCCATGGAGCCTTTGGATGC-ACTGT
ATGAGGCGCTGGCAGAAGTTCTGATGGCCAGAGAGTCCACCCAGT-GCCA
CCGGAGCT-ATTTGCTGATGTACTGTACTGCGGGGAAGTGACACTGTCAC
TGGTCAGGGTCCTGAGGATGCTCACTGACTGCCAG-AGGA--AGAAGGCT
CCTGACGTCTATGTGGCCTATACGATCCGCAGCCAGGACACGGGCAAGCT
GTTCATCACAGAGCTGGACCGCGCTGGGAT-ACACTGGGAAGAGGTGGCC
CCTCAC-ACTGGCAAACTGTTCCCTTATGAAGAGCATTCGGCCATCGTAA
TCCTGA--------------

>G3-Ch
ATG-----------CC-CG---GTGC----TTTCT-CT-CAGTACTCATC
AAAAAGCC-CT--CGGGAGGCTCAGTCACA---CTCT----CCA---AGA
GC-----------AC------AGCCATCA---TCT---CCCA--C-GGC-
AT----CACAGTCCTG-----GT-CACATGG--------GATGCCACCCT
CT-A--C-CTTGCAGAA----TG--GGCCATCTAGA--ACCCAGCAGCCT
TC--A-CTGATA----GATGTGCTGTATTGCCCAGAAGCCATCGTGTCGC
TGGTCGGGGTCCTGCAGAGGCTGGCTGCCTGCCGGGAGCACCAGCGGGCT
CCTCAAGTCTACATGGCCCTTACCGTCCGCAACCCAGAGACGTGCCAGCT
GTTCACCACCGAGCTAGGCTGGACTGGGATCAGA-TGGGAAGCGGAAGCT
CATCATGACCAG-AAACTGTTTCCCTACAGAGAGCACTTGGAGATGGCAA
TGCTGAACCTCACACTGTAG
#---------------------------------------
#---------------------------------------

#=======================================
#
# Aligned_sequences: 2
# 1: G2-Co
# 2: G3-H2
# Matrix: /home/BLOSUM62.txt
# GapOpen_penalty: -11.0
# GapExtend_penalty: -1.0
# FSopen_penalty: -10.0
# FSextend_penalty: -0.2
# Execution_time: 34.9738800526
#
# Length:         515
# Identity NT:    266/515 51.7%
# Identity AA:    186/1030 18.1%
# Gapopen:        64/515 12.4%
# Gaps:           145/515 28.2%
# FSopen:         28/515 5.4%
# FrameShift:     183/515 35.5%
# Score: -262.0
#
#
#=======================================

>G2-Co
ATGGCGCAGGAGGAG------AGAGCGGATGCCGCGCG-CCTGCTGCGGG
GTTTCGAGCGCCGCTTCTTGGCGGCGCGCGCCCTGCGCTCCTTTCCCT-G
GCAGAGCCTAGAAGAGAAACTAAGGGACTCGTCAGGC-TCCGAGCTGCTG
CTGGATATTTTGCAGAA--GACCGTGAAGCACCCTCTGTGCGTGAAGCAC
CCACCATCAG---TGAAGTATT-CCCGGA-GCTTTC-TCTCTGAGCTCAT
CAGAAAG-CCTTCAGGTGACTCGGTCACCCTCTGC-GAGAGCACGGCCAT
CGTGTCTCATG-GGACCACA-GGCCTGGTCACGTGGAACGCCGCGCTCTA
CCTGGCCGAGTGGGCCGTGGAGAACCCAGCGGTCTTCGCTCAC--AGTCT
AAGC-GGTATACCCCCGCGGGCCCAGCTGGCGGGCGGGAGG-------GG
CC-----CTGT--CCCCACAGGA-AGGAAACCAGAAGTCTGGG---GCAG
AG--TCA----G--G

>G3-H2
ATG-C-CTGGTGCTTTCTCTCAGAACTCAT-CAAAAAGTCCT-CAG-GAG
GCT-C-AGTCACACT-CT---C--CAAGAGCACAGCCATCATCTCCCACG
GTA---CC----------AC--AGGC-CTGGTCA--CATGGGA--TGCCG
CCCTCTACCTTGCAGAATGGGCCATCGAGAACCC---G-GC----AGCCT
TCATTAACAGACGTGCTGTATTGCCCAGAAGCCATCGTGTC---GCTGGT
CGGG--GTCCTGCAGAGG-CT-GG-CTGCCT--GCCGGGAGCACA---AG
CGGG-CTCCTGAGGTCTACGTGGCCT--TTAC------CGTC-CGCA--A
CC---CAGAGA----CGTG------CCAGCTGT--TCAC-CACCGAG-CT
AGGCCGGGAT--------GGGATCAGATGGGAAGCGGAAGCTCATCATGA
CCAGAAACTGTTTCCCTAT-GGAGAGCA--CTTGGAGA-TGGCAATGCTG
AACCTCACACTGTAG
#---------------------------------------
#---------------------------------------

#=======================================
#
# Aligned_sequences: 2
# 1: G2-H1
# 2: G3-H2
# Matrix: /home/BLOSUM62.txt
# GapOpen_penalty: -11.0
# GapExtend_penalty: -1.0
# FSopen_penalty: -10.0
# FSextend_penalty: -0.2
# Execution_time: 36.4627661705
#
# Length:         501
# Identity NT:    263/501 52.5%
# Identity AA:    171/1002 17.1%
# Gapopen:        63/501 12.6%
# Gaps:           120/501 24.0%
# FSopen:         29/501 5.8%
# FrameShift:     197/501 39.3%
# Score: -257.0
#
#
#=======================================

>G2-H1
ATGGCGCCCGAGGAGAACGCGGGGAGCGAACTCTTGCTGCAGAGTT-TCA
AGCGCCGCTTCCTGGCAGCGCGCGCCCTGCGCTC---CTTCCGCTGGCAG
AGCTTAGAAGCAAAGTTAAGAGACTCATCAGATTCTGAGCTGCTGCGGGA
TATTTTGCAGAAGACTGTGAAGCATCCTGTGTGTGTGAAGCAC--CCGCC
GTCAGTCAAGTATGCCCGGTGCTTTCTCTCAGAACTCATCAAAAAGCCCT
CGGGAGGCTCAGTCACACTC-TCCAAGAGCACAGCCATCATCTCCCACGG
CATCACA-----G-TCCTG--GTC-ACATGGGATG--CCGCCCTCTACCT
TGCAGA-ATGGGCCATC-G---AGAACCCAGC-AG-CCTTCACTG--AT-
AGACGTGCTGTATTGCCCAGAAGC-CATCGTGTCGCTGGT-CGGGGTCC-
TGCGGAG-GC---TGGC--TGCC--TGCCGGGAGCACCAGCGGGCTCCTC
A

>G3-H2
ATG---CCTGGTGCTTTCTCTC--AG--AACTCAT-CAAAA-AGTCCTCA
GGAG--GCT--CAGTCA-CACTCTCCAAGAGCACAGCCATCATCTCCCAC
GG--TAC---CACAG------GCCTGGTCACAT---GGGATGCCGCCCTC
TACCTTGCAGAA---TGGGC--CATC--------GAGAACC-CGGCAGCC
TTCATT-AAC-A-GAC--GTGCTGTAT-T--G--CCCAG----AAGCCAT
CGTGTCGCTG-GTCGGGGTCCTGCA-GAGG-CTGGCTGC--CTGCC--GG
GAGCACAAGCGGGCTCCTGAGGTCTACGTGGCCTTTACCGTCCGCAACC-
--CAGAGACGTGCCAGCTGTTCACCACCGAGCTAGGCCGGGA-TGGGATC
AGA--TG--GGAA-GCG--GAAGCTCATCATGAC-CAGAAACTGTTTCCC
TATGGAGAGCACTTGGAGATGGCAATGCTG--AACCTCA-CA--CTG-TA
G
#---------------------------------------
#---------------------------------------

#=======================================
#
# Aligned_sequences: 2
# 1: G1-H2
# 2: G3-R
# Matrix: /home/BLOSUM62.txt
# GapOpen_penalty: -11.0
# GapExtend_penalty: -1.0
# FSopen_penalty: -10.0
# FSextend_penalty: -0.2
# Execution_time: 37.873666048
#
# Length:         520
# Identity NT:    297/520 57.1%
# Identity AA:    300/1040 28.8%
# Gapopen:        41/520 7.9%
# Gaps:           125/520 24.0%
# FSopen:         20/520 3.8%
# FrameShift:     308/520 59.2%
# Score: -73.0
#
#
#=======================================

>G1-H2
ATGGCGCCCGAGGAGAACGCGGGGACCGAACTCTTGCTGCAGGGTTTTGA
GCGCCGCTTCCTGGCGGTGCGCA-CACTGCGCTCCTTCCCCTGGCAGAGC
TTAGAGGCAAAGTTAAGAGACTCATCAGATTCTGAGCTGCTGCGGGATAT
TTTGCAGAAGCACGAGGCTGTCCACACGGAGCCTTTGGACAAACTGTACG
AGGTGCTCACGGAGACTCTGATGGCC-AAGGAGTCCACCCAGGGCCACCG
GAGCTATTTGCTGAC----GTGCTGTATTGCCCAGAAGCCATCGTGTCGC
TGGTCGGGGTCCTGCAGAGGCTGGCTGCCTGCCGGGAGCACAAGCGGGCT
CCTGAGGTCTACGTGGCCTTTACCGTCCGCAACCCAGAGACGTGCCAGCT
GTTCACCACCGAGCTAGGCCGGGATGGGAT-CAGATGGGAAGCGGAAGCT
CATCATGACCAG-AAACTGTTTCCCTATGGAGAGCACTTGGAGATGGCAA
T------------GCTGA--

>G3-R
ATT---CCCG--------------------------CTGC-----TTT--
------CT--CT--CGAAGCTCATCAAAAAGC--CTTCA---GG-AGA-C
T------CA--GTCAC---ACTC-TCTGA----GAGCA-CAGCC--ATCG
TGTCC-----CATG--GCA--CCACA-GG---CTT-GGTTACATGGGACG
C--TGCTCTCT---AC-CTG---GCAGAATGGG-CCATCGAGAACC-CAG
CAGCC-TTCACTGACAGATGTACTGTACTGCGGGGAAGTGACACTGTCAC
TGGTCAGGGTCCTGAGGATGCTCACTGACTGCCAG-AGGA--AGAAGGCT
CCTGACGTCTATGTGGCCTATACGATCCGCAGCCAGGACACGGGCAAGCT
GTTCATCACAGAGCTAGACCGCGCTGGGATACAC-TGGGAAGAGGTGGCC
CCTCAC-ACTGGCAAACTGTTCCCTTATGAAGAGCATTCGGCCATCGTAA
TCCTGAAGCTCACGCTGACC
#---------------------------------------
#---------------------------------------

#=======================================
#
# Aligned_sequences: 2
# 1: C1-002
# 2: G3-R
# Matrix: /home/BLOSUM62.txt
# GapOpen_penalty: -11.0
# GapExtend_penalty: -1.0
# FSopen_penalty: -10.0
# FSextend_penalty: -0.2
# Execution_time: 38.100427866
#
# Length:         522
# Identity NT:    289/522 55.4%
# Identity AA:    306/1044 29.3%
# Gapopen:        43/522 8.2%
# Gaps:           129/522 24.7%
# FSopen:         20/522 3.8%
# FrameShift:     293/522 56.1%
# Score: -121.0
#
#
#=======================================

>C1-002
ATGGCGCCCGAGGAGAACGCGGGGAGCGAA-CTCTTGCTGCAGAGTTTCA
AGCGCCGCTTCCTGGCAGCGCGCGCCCTGCGCTCCTTC-CGCTGGCAGAG
CTTAGAAGCAAAGTTAAGAGACTCATCAGATTCTGAGCTGCTGCGGGATA
TTTTGCAGAAGCACGAGGCT--GTCCACACAGAGCCTTTGGATGAGCTGT
ACGAGGTGCTGGTGGAGACCCTGATGGCCAAGGAGTCCACCCAGGGCCAC
CGGAGCTATTTGCTGAC----GTGCTGTATTGCCCAGAAGCCATCGTGTC
GCTGGTCGGGGTCCTGCGGAGGCTGGCTGCCTGCCGGGAGCACCAGCGGG
CTCCTCAATTCTACATGGCCCTTACCGTCTGCAACCCAGAGATGTGCCAG
CTGTTCACCACCGAGCTATGCTGGACTGGGAT-CAGATGGGAAGCGGAAG
CTCATCATGACCAG-AAACTGTTTCCCTACAGAGAGCACTTGGAGATGGC
AA------AGCT------GA--

>G3-R
ATT---CCCGCTGCTTTCTCT-----CGAAGCTCAT----CAAA-----A
AGC----CTTC-----AG---GAGAC------TCAGTCACACTCTCTGAG
------AGCACAG--------C-CATC-G----TG---TCC--C-----A
TG--GCAC---CAC-AGGCTTGGTT-ACATGG-GAC----GCTGCTCTCT
AC------CTGGC--AGAA--TG--GGCCATCGAGA--ACCCAG---CAG
C----CT--TCACTGACAGATGTACTGTACTGCGGGGAAGTGACACTGTC
ACTGGTCAGGGTCCTGAGGATGCTCACTGACTGCCAG-AGGA--AGAAGG
CTCCTGACGTCTATGTGGCCTATACGATCCGCAGCCAGGACACGGGCAAG
CTGTTCATCACAGAGCTAGACCGCGCTGGGATACAC-TGGGAAGAGGTGG
CCCCTCAC-ACTGGCAAACTGTTCCCTTATGAAGAGCATTCGGCCATCGT
AATCCTGAAGCTCACGCTGACC
#---------------------------------------
#---------------------------------------

#=======================================
#
# Aligned_sequences: 2
# 1: G1-H2
# 2: G3-M
# Matrix: /home/BLOSUM62.txt
# GapOpen_penalty: -11.0
# GapExtend_penalty: -1.0
# FSopen_penalty: -10.0
# FSextend_penalty: -0.2
# Execution_time: 38.0000839233
#
# Length:         526
# Identity NT:    291/526 55.3%
# Identity AA:    315/1052 29.9%
# Gapopen:        40/526 7.6%
# Gaps:           137/526 26.0%
# FSopen:         15/526 2.9%
# FrameShift:     273/526 51.9%
# Score: -106.0
#
#
#=======================================

>G1-H2
ATGGCGCCCGAGGAGAACGCGGGGACCGAACTCTTGCTGCAGGGTTTTGA
GCGCCGCTTCCTGGCGGTGCGCACACTGCGCTCCTTCCCCTGGCAGAGCT
TAGAGGCAA---AGTTAAGAGACTCATCAGATTCTGAGCTGCTGCGGGAT
ATTTTGCAGAAGCACGAGGCTGTCCACACGGAGCCTTTGGACAAACTGTA
CGAGGTGCTC-AC--GG-AGACTCTGATGGCCAAGGAGTCCACCCAGGGC
CACCGGAGCTATTTGCTGAC----GTGCTGTATTGCCC--AGAAGCCATC
GTGTCGCTGGTCGGGGTCCTGCAGAGGCTGGCTGCCTGCCGGGAGCACAA
GCGGGCTCCTGAGGTCTACGTGGCCTTTACCGTCCGCAACCCAGAGACGT
GCCAGCTGTTCACCACCGAGCTAGGCCGGGATGGGATCAGATGGGAAGCG
GAAGCTCATCATGACCAG-AAACTGTTTCCCTATGGAGAGCACTTGGAGA
TGGCAAT------------GCTGA--

>G3-M
ATG---CCCG--------------------------CTGC-----TTT--
------CT--CT---------CAAA----GCTCAT----CAA--AAAGCC
TTCAGGAAACTCAGTTAC---ACTC-TCTGA----GAGCA-CTGCC--AT
CGTGTCC-----CATG--GCA--CCACA-GG---CTT-GGTTACATGGGA
CGCTGCTCTCTACCTGGCAGAAT--G--GGCCATTGAGA--ACCCAG---
CAGC----CT--TCACTGACAGATGTACTGTACTGCTGGGAGATGACA-C
-TGTCACTGGTCAGGGTCCTGAAGATGCTCGAGGACTGCCAG-AGGAAGA
GCG--CTCCTGATGTCTATGTAGCCTATACTATCCGCAGCCAGGACACAG
GCAAGCTGTTCATCGAAGAGCTAGACCGTGCTGGAATCTACTGGGAAGAG
GTGCCCCCTCAC-ACTGGCAAACTGTTCCCTTACGAAGAGCATTCAGCCA
TCGTAATCCTGAAGCTGGTGCTGACC
#---------------------------------------
#---------------------------------------

#=======================================
#
# Aligned_sequences: 2
# 1: G1-M
# 2: G3-H2
# Matrix: /home/BLOSUM62.txt
# GapOpen_penalty: -11.0
# GapExtend_penalty: -1.0
# FSopen_penalty: -10.0
# FSextend_penalty: -0.2
# Execution_time: 37.6581118107
#
# Length:         524
# Identity NT:    288/524 55.0%
# Identity AA:    288/1048 27.5%
# Gapopen:        38/524 7.3%
# Gaps:           133/524 25.4%
# FSopen:         17/524 3.2%
# FrameShift:     302/524 57.6%
# Score: -113.0
#
#
#=======================================

>G1-M
ATGGCGCCTGAGGACCACGAGGGGGCCACGTCTCTGCTGCAGAGTT--TC
GAGC-GCCGCTTCCTGGCGGCTCGCGCGCTGCCCTCCTTTCCCTG-GCAG
AGCCTAGAAGAAAAACTAAAGGACCCCTCGGGTTCTGAGCTGTTGCTGGC
TATTCTGCAGAGGCATGAGGCTGTACCCACGG-A-GCCTTTGGATGCACT
GTATGAGGCGTTGGCAGAGGTTCTGATGACCCAA-GAGTCCACCCAGTGC
CACCGGAGCT--ATTTGCTGATGTACTGTACTGCTGGGAGATGACA-C-T
GTCACTGGTCAGGGTCCTGAAGATGCTCGAGGACTGCCAG-AGGAAGAGC
G--CTCCTGATGTCTATGTAGCCTATACTATCCGCAGCCAGGACACAGGC
AAGCTGTTCATCGAAGAGCTGGACCGTGCTGGAATCTACTGGGAAGAGGT
GCCCCCTCAC-ACTGGCAAACTGTTCCCTTACGAAGAGCATTCAGCCATC
GTAATCCTGA--------------

>G3-H2
ATG---CCTG------------GTGC----TTTCT-CT-CAGAACTCATC
AAAAAGTC-CT--CAGGAGGCTCAGTCACA---CTC---TCCAAGAGCAC
AGCC------ATCATCT-------CCCACGG-------------------
TA--C--CACAGGCCTG-----GT-CACATGGGATGCC-------GCCCT
CTA-----CCTTG-CAGA-------ATGGGCCATCGAGA--ACCCGG---
CAGC----CTTCATTAACAGACGTGCTGTATTGCCC--AGAAGCCATCGT
GTCGCTGGTCGGGGTCCTGCAGAGGCTGGCTGCCTGCCGGGAGCACAAGC
GGGCTCCTGAGGTCTACGTGGCCTTTACCGTCCGCAACCCAGAGACGTGC
CAGCTGTTCACCACCGAGCTAGGCCGGGATGGGATCAGATGGGAAGCGGA
AGCTCATCATGACCAG-AAACTGTTTCCCTATGGAGAGCACTTGGAGATG
GCAATGCTGAACCTCACACTGTAG
#---------------------------------------
#---------------------------------------

#=======================================
#
# Aligned_sequences: 2
# 1: G1-H2
# 2: B2-202
# Matrix: /home/BLOSUM62.txt
# GapOpen_penalty: -11.0
# GapExtend_penalty: -1.0
# FSopen_penalty: -10.0
# FSextend_penalty: -0.2
# Execution_time: 38.1054368019
#
# Length:         515
# Identity NT:    360/515 69.9%
# Identity AA:    567/1030 55.0%
# Gapopen:        34/515 6.6%
# Gaps:           112/515 21.7%
# FSopen:         16/515 3.1%
# FrameShift:     336/515 65.2%
# Score: 265.0
#
#
#=======================================

>G1-H2
ATGGCGCCCGAGGAGAACGCGGGGACCGAACTCTTGCTGCAGGGTTTTGA
GCGCCGCTTCCTGGCGGTGCGCACACTGCGCTCCTTCCCCTGGCAGAGCT
TAGAGGCAAAGTTAAGAGACTCATCAGATTCTGAGCTGCTGCGGGATATT
TTGCAGAAGCACGAGGC-TGTCCACACGG-A-GCCTTTGGACAAACTGTA
CGAGGTGCTCACGGAGACTCTGATGGCCAAGGAGTCCACCCAGGGCCACC
GGAGCTATTTGCTGACGTGCTGTATTGCCCAGAAGCCATCGTGTCGCTGG
TCGGGGTCCTGCAGAGGCTGGCTGCCTGCCGGGAGCACAAGCGGGCTCCT
GAGGTCTACGTGGCCTTTACCGTCCGCAACCCAGAGACGTGCCAGCTGTT
CACCACCGAGCTAGGCCGGGATGGGATCAGATGGGAAGCGGAAGCTCATC
ATGACCAGAAACTGTTTCCCTATGGAGAGCACTTGGAGATGGCAATGCTG
A--------------

>B2-202
ATG---CCTGGTGCTTTCTCT----CAGAACTCAT-CAAAAAG-TCCTCA
G-GAGGCT------CAGT---CACACT---CTCC------------A---
-AGAG-CACAG--------C-CATCA---TCT---C--CCACGG--TA--
---C-----CAC-AGGCCTGGTCACATGGGATGCC----GCC---CTCTA
C------CTTGC--AGAAT--G--GGCCATCGAGA--ACCC--GGCAGCC
TT--C-ATTAACAGACGTGCTGTATTGCCCAGAAGCCATCGTGTCGCTGG
TCGGGGTCCTGCAGAGGCTGGCTGCCTGCCGGGAGCACAAGCGGGCTCCT
GAGGTCTACGTGGCCTTTACCGTCCGCAACCCAGAGACATGCCAGCTGTT
CACCACCGAGCTAGGCCGGGATGGGATCAGATGGGAAGCGGAAGCTCATC
ATGACCAGAAACTGTTTCCCTATGGAGAGCACTTGGAGATGGCAATGCTG
AACCTCACACTGTAG
#---------------------------------------
#---------------------------------------

#=======================================
#
# Aligned_sequences: 2
# 1: G2-H1
# 2: G3-M
# Matrix: /home/BLOSUM62.txt
# GapOpen_penalty: -11.0
# GapExtend_penalty: -1.0
# FSopen_penalty: -10.0
# FSextend_penalty: -0.2
# Execution_time: 36.6685159206
#
# Length:         506
# Identity NT:    261/506 51.6%
# Identity AA:    213/1012 21.0%
# Gapopen:        62/506 12.3%
# Gaps:           133/506 26.3%
# FSopen:         30/506 5.9%
# FrameShift:     205/506 40.5%
# Score: -266.0
#
#
#=======================================

>G2-H1
ATGGCGCCCGAGGAGAACGCGGGGAGCGAA-CTCTTGCTGCAGAGT-TTC
AAG---CGCCGCTTC-CTGGCAGCGCGCGCCCTGCGCTCCT-TCCGCTGG
CAGAGCTTAGAAGCAAAGTTA-A-GAGACTCATCAGAT-TCTGAGCTG-C
TGC--GGGATATTTTG----CAGAAGACTG---TGA-AGCATC--CTGTG
-TG-TGTGA-AGCACCCGCCGTCA---GTCAAGTATGCCCGGTGCTTTCT
CTCAGAACT--CATCA--AAAAGCCCTCGGGAGG-CTCAGT---C-ACAC
TCTCCAAGAGCACAGCCATCATCTCCCACGGCATCACAGTCCTGGTCACA
TGGGATGCCGCCCTCTACCTTGCAG-AATGGGCCATCGAGAACCCAGCAG
CCT--TCAC--TGATAGACGTGCTGTATTGCCCAGAAGCCATCGTGTC-G
CTGGTCGGGGTCCTGCGGAGGCTGGCTGCCTGCCGGGAGCACCAGCGGGC
TCCTCA

>G3-M
ATG---CCCGCTGCTTTCTCT-----CAAAGCTCAT-CAAAA-AGCCTTC
AGGAAACTCAGTTACACTCTCTGAGAGCAC--TGCCATCGTGTCCCATGG
CACCAC--AG--GCTTGGTTACATGGGACGC-T--GCTCTCT-ACCTGGC
AGAATGGGCCATTGAGAACCCAGCAGCCTTCACTGACAG-ATGTACTGTA
CTGCTGGGAGATGACACT--GTCACTGGTCAGG---GTCCTGAAGATGCT
CG-AGGACTGCCAG-AGGAAGAGCGCTCCTGATGTCTATGTAGCCTATAC
TATCC----GCA--GCCAGGA---CACA-GGCA----AG--CTGTTCA--
TCGAA----GAGCTAGACCGTGCTGGAAT---CTACTGGGAAG--AGGTG
CCCCCTCACACTGGCAAAC-TGTTCCCTTAC---GAAG--AGCAT-TCAG
CCA-TCGTAATCCTG---AAGCTGG-TGC-TG--------ACC-------
------
#---------------------------------------
#---------------------------------------

#=======================================
#
# Aligned_sequences: 2
# 1: G2-Ch
# 2: B2-202
# Matrix: /home/BLOSUM62.txt
# GapOpen_penalty: -11.0
# GapExtend_penalty: -1.0
# FSopen_penalty: -10.0
# FSextend_penalty: -0.2
# Execution_time: 35.3496420383
#
# Length:         503
# Identity NT:    259/503 51.5%
# Identity AA:    171/1006 17.0%
# Gapopen:        60/503 11.9%
# Gaps:           124/503 24.7%
# FSopen:         27/503 5.4%
# FrameShift:     216/503 42.9%
# Score: -270.0
#
#
#=======================================

>G2-Ch
ATGGCGCCCGAGGAGAACGCGGGGAGCGAACTCTTGCTGCAGAGTT-TCA
AGCGCCGCTTCCTGGCGGCGCGCGCCCTGCGCTC---CTTCCCCTGGCAG
AGCTTAGAAGCAAAGTTAAGTGACCCATCAGATTCTGAGCTTCTGTGGGA
TATTTTGCAGAAGAGACTGAAGCATCCTGTGTGTGTGAAGCAC--CCGCC
GTCAGTCAAGTATGCCCGGTGCTTTCTCTCAGTACT-CATCAAAAAGCCC
TCGGGAGGCTCAGTCACACTC-TCCAAGAGCACAGCCATCATCTCCCACG
GCATCACA-----G-TCCTG--GTC-ACATGGGATG--CCACCCTCTACC
TTGCAGA-ATGGGCCATCT----AGAACCCAGC-AG-CCTTCACTG--AT
-AGATGTG---CTG----T-AT--TGCCCAGAAGCCATCGTGTCGCT--G
GTCGGGGTCCTGCAGAGGCTGGCTGCCTGCCGGGAGCACCAGCGGGCTCC
TCA

>B2-202
ATG---CCTGGTGCTTTCTCTC--AG--AACTCAT-CAAAA-AGTCCTCA
GGAG--GCT--CAGTCA-CACTCTCCAAGAGCACAGCCATCATCTCCCAC
GG--TAC---CACAGGCCTG-GTCACATGGGATGCCGCCCT-CT------
-ACCTTGCAGAATGGGC-----CATC--------GAGAACC-CGGCAGCC
TTCATT-AAC-A-GAC--GTGCT--------GTATTGC--CCAGAAGCCA
TCGTGTCGCTG-GTCGGGGTCCTGCA-GAGG-CTGGCTGC--CTGCC--G
GGAGCACAAGCGGGCTCCTGAGGTCTACGTGGCCTTTACCGTCCGCAACC
CAG-AGACATG--CCAGCTGTTCACCACCGAGCTAGGCCGGGA-TGGGAT
CAGATGGGAAGCGGAAGCTCATCATGACCAGAAAC--T-GTTTCCCTATG
GA-GAGCACTTGGAGA---TGGCAA--TGCTG--AACCTCA-CA--CTG-
TAG
#---------------------------------------
#---------------------------------------

#=======================================
#
# Aligned_sequences: 2
# 1: G1-H3
# 2: G3-Ch
# Matrix: /home/BLOSUM62.txt
# GapOpen_penalty: -11.0
# GapExtend_penalty: -1.0
# FSopen_penalty: -10.0
# FSextend_penalty: -0.2
# Execution_time: 38.2381849289
#
# Length:         519
# Identity NT:    349/519 67.2%
# Identity AA:    531/1038 51.2%
# Gapopen:        35/519 6.7%
# Gaps:           120/519 23.1%
# FSopen:         14/519 2.7%
# FrameShift:     315/519 60.7%
# Score: 203.0
#
#
#=======================================

>G1-H3
ATGGCGCCCGAGGAGAACGCGGGGACCGAACTCTTGCTGCAGGGTTTTGA
GCGCCGCTTCCTGGCGGTGC-G-CACACTGCGCTCCTTCCCCTGGCAGAG
CTTAGAGGCAAAGTTAAGAGACTCATCAGATTCTGAGCTGCTGCGGGATA
TTTTGCAGAAGCACGAGGC-TGTCCACACGG-A-GCCTTTGGACAAACTG
TACGAGGTGCTCGCGGAGACTCTGATGGCCAAGGAGTCCACCCAGG-GCC
ACCGGAGCT-ATTTGCTGACGTGCTGTATTGCCCAGAAGCCATCGTGTCG
CTGGTCGGGGTCCTGCAGAGGCTGGCTGCCTGCCGGGAGCACAAGCGGGC
TCCTGAGGTCTACGTGGCCTTTACCGTCCGCAACCCAGAGACATGCCAGC
TGTTCACCACCGAGCTAGGCCGGGATGGGATCAGATGGGAAGCGGAAGCT
CATCATGACCAGAAACTGTTTCCCTATGGAGAGCACTTGGAGATGGCAAT
GCTGA--------------

>G3-Ch
ATG---CCCGGTGCTTTCTCT----CAGTACTCAT----CAA-------A
AAGCC-CT--CGGGAGGCTCAGTCACACT---CTCC------------A-
---AGAG-CACAG--------C-CATCA---TCT---C--CCACGGCAT-
-----------CAC-AGTCCTGGTCACATGGGATGCC-----ACC--CTC
TAC------CTTGC--AGAAT--G--GGCCATCTAGA--ACCCAGCAGCC
TTC--A-CTGATA----GATGTGCTGTATTGCCCAGAAGCCATCGTGTCG
CTGGTCGGGGTCCTGCAGAGGCTGGCTGCCTGCCGGGAGCACCAGCGGGC
TCCTCAAGTCTACATGGCCCTTACCGTCCGCAACCCAGAGACGTGCCAGC
TGTTCACCACCGAGCTAGGCTGGACTGGGATCAGATGGGAAGCGGAAGCT
CATCATGACCAGAAACTGTTTCCCTACAGAGAGCACTTGGAGATGGCAAT
GCTGAACCTCACACTGTAG
#---------------------------------------
#---------------------------------------

#=======================================
#
# Aligned_sequences: 2
# 1: G2-R
# 2: G3-H2
# Matrix: /home/BLOSUM62.txt
# GapOpen_penalty: -11.0
# GapExtend_penalty: -1.0
# FSopen_penalty: -10.0
# FSextend_penalty: -0.2
# Execution_time: 36.0238051414
#
# Length:         513
# Identity NT:    270/513 52.6%
# Identity AA:    198/1026 19.3%
# Gapopen:        68/513 13.3%
# Gaps:           144/513 28.1%
# FSopen:         30/513 5.8%
# FrameShift:     195/513 38.0%
# Score: -249.0
#
#
#=======================================

>G2-R
ATGGCGCCTGAGGACCACGAGGGGGCCACGTCTCTGCTGCAGAGTT--TC
GAGC-GCCGCTTCCTGGCGGCTCGCGCGCTGCCCTCTTTTCCCTG-GCAG
AGCCTAGAAGAAAAACTAAGGGAGCCCTCAGGTTCTGAGCTGTTGC-TGG
CTATTTTGCAGAAGACTGTGAAGCA-CCCTGTGTGTGTCCAGCATGGGCC
CTCTCTGAAGTATTCCCG-CTGCTTTCTCT--C-GAAG--CTC-AT---C
AAAAAGCCTTCAGGAGACTCAG-TCACACTCTCTG-AGAGCACAGCCATC
GTGTCCCATGGCACCACAGGCTTGGTTACATG-GG---ACGCTGCTCTCT
ACCTGGCAG-AATGGGCCATCGAGAAC---CCAGCAGCCTTCACTGACAG
ATGTA---CTGTACTGCG-------GGGAAGTGACA-CTG-TCACTGGTC
AG-----GGT--CCTGAGGATGCTCACT--GAC-TGCCAGAGGAAGAAGG
CTC---CTGACGT

>G3-H2
ATG---CCTG------------GTGC----TTTCT-CT-CAGAACTCATC
AAAAAGTC-CT--CAGGAGGCTCAGTCACA---CTCT---CCAAGAGCAC
AGCC------ATCATCT-------CCCAC-GGTACC-A-CAG--GCCTGG
------T-CACA----TGGGATGCCGCCCTCTACCT-TGCAGAATGGGCC
ATC---GA-GAA--CCCGGCAGCCTTCATTAACAGACGTGCTGTATTGCC
CAGAAGCCATC--GTGTCGCTGGTCGGGGTC-CTGCAGAGG-CTGGCTGC
CTG--CC--GGGAGCACAAGCG-GGCTCC-TGAGGTCTACGTGGC-CTTT
ACC-GTCCGCAAC---CCA--GAGA-CGTGCCAGCTG--TTCACC-ACCG
AGCTAGGCCGGGA-TGGGATCAGATGGGAAGCGGAAGCTCATCA-TGACC
AGAAACTGTTTCCCTATGGA-GAGCACTTGGAGATGGCA-ATGCTGAAC-
CTCACACTGTAG-
#---------------------------------------
#---------------------------------------

#=======================================
#
# Aligned_sequences: 2
# 1: G1-H2
# 2: G3-H1
# Matrix: /home/BLOSUM62.txt
# GapOpen_penalty: -11.0
# GapExtend_penalty: -1.0
# FSopen_penalty: -10.0
# FSextend_penalty: -0.2
# Execution_time: 38.43623209
#
# Length:         519
# Identity NT:    347/519 66.9%
# Identity AA:    522/1038 50.3%
# Gapopen:        35/519 6.7%
# Gaps:           120/519 23.1%
# FSopen:         15/519 2.9%
# FrameShift:     318/519 61.3%
# Score: 193.0
#
#
#=======================================

>G1-H2
ATGGCGCCCGAGGAGAACGCGGGGACCGAACTCTTGCTGCAGGGTTTTGA
GCGCCGCTTCCTGGCGGTGC-G-CACACTGCGCTCCTTCCCCTGGCAGAG
CTTAGAGGCAAAGTTAAGAGACTCATCAGATTCTGAGCTGCTGCGGGATA
TTTTGCAGAAGCACGAGGC-TGTCCACACGG-A-GCCTTTGGACAAACTG
TACGAGGTGCTCACGGAGACTCTGATGGCCAAGGAGTCCACCCAGG-GCC
ACCGGAGCT-ATTTGCTGACGTGCTGTATTGCCCAGAAGCCATCGTGTCG
CTGGTCGGGGTCCTGCAGAGGCTGGCTGCCTGCCGGGAGCACAAGCGGGC
TCCTGAGGTCTACGTGGCCTTTACCGTCCGCAACCCAGAGACGTGCCAGC
TGTTCACCACCGAGCTAGGCCGGGATGGGATCAGATGGGAAGCGGAAGCT
CATCATGACCAGAAACTGTTTCCCTATGGAGAGCACTTGGAGATGGCAAT
GCTGA--------------

>G3-H1
ATG---CCCGGTGCTTTCTCT----CAGAACTCAT----CAA-------A
AAGCC-CT--CGGGAGGCTCAGTCACACT---CTCC------------A-
---AGAG-CACAG--------C-CATCA---TCT---C--CCACGGCAT-
-----------CAC-AGTCCTGGTCACATGGGATGCC----GCC---CTC
TAC------CTTGC--AGAAT--G--GGCCATCGAGA--ACCCAGCAGCC
TTC--A-CTGATA----GACGTGCTGTATTGCCCAGAAGCCATCGTGTCG
CTGGTCGGGGTCCTGCGGAGGCTGGCTGCCTGCCGGGAGCACCAGCGGGC
TCCTCAATTCTACATGGCCCTTACCGTCTGCAACCCAGAGATGTGCCAGC
TGTTCACCACCGAGCTAGGCTGGACTGGGATCAGATGGGAAGCGGAAGCT
CATCATGACCAGAAACTGTTTCCCTACAGAGAGCACTTGGAGATGGCAAA
GCTGAACCTCACACTGTAG
#---------------------------------------
#---------------------------------------

#=======================================
#
# Aligned_sequences: 2
# 1: G2-H1
# 2: G3-Co
# Matrix: /home/BLOSUM62.txt
# GapOpen_penalty: -11.0
# GapExtend_penalty: -1.0
# FSopen_penalty: -10.0
# FSextend_penalty: -0.2
# Execution_time: 36.9238510132
#
# Length:         495
# Identity NT:    264/495 53.3%
# Identity AA:    177/990 17.9%
# Gapopen:        62/495 12.5%
# Gaps:           108/495 21.8%
# FSopen:         29/495 5.9%
# FrameShift:     198/495 40.0%
# Score: -243.0
#
#
#=======================================

>G2-H1
ATGGCGCCCGAGGAGAA--CGCGGGGAGCGAACTCTTGCTGCAGAGT-TT
CAAGCG-C-CGCTT--CCTGGCAGCGCGCGCCCTGCGCTCCTTCCGCTGG
CAGAGCTTAGAAGCAAAGTTAAGAGACTCATCAGATTCTGAGCTGCTGCG
GGATATTTTGCAGAA--GACTGTGAAGCATCCTGTGTGTGTGAAGCACCC
-GCCGT-CAGTCAAGTA-TGCC-CGGTGCTTTCTCTCAGAACTCATCAAA
AAGCCCTCGGGAGGCTCAGTCACACTCT-CC--AAG-AGCA-CAGCCATC
ATC-TCCC-AC---GGCATCACAGTCCTGGTCACATGG-GA--TGCC-GC
CCTCTACCTTGCAGAATGGGCCAT-C-GAGAACCCAGCAGCCTTCACTGA
TAGACGTGC--TGTATTGCCCAGAAGCCATCGTGTCGCTGGTCG--GGGT
CCTGCGGAGGCTGGCTGCCTGCCGGGAGCACCAGCGGGCTCCTCA

>G3-Co
ATT---CCCG--GAGCTTTCTCTCTGAGC----TCAT-CAGAA-AGCCTT
CAGGTGACTCGGTCACCCT--CTGCGAGAGCACGGC----CATC-G-TGT
CTCA---TGGGACCACAG------GCCTGGTCACGTG--GAAC-GCCGCG
CTCTACCTGGCCGAGTGGGCCGTGGAGAACCCAGCG-GTCTTC-GCTCAC
AGACGTGCTGTATTGTCCTGAAACGGT-C---CTCTCC---CTGGTTGGG
--GTCCTGCGGAAGCTC--TC-CAC-CTGCCGGAAGGACCAGCGGGC-TC
CTGATGCCTACATTGCCTTCACCATCC--GCAACCCGGAGACGTGCCAGC
TGTTCACCACGGAGC-TGGGCCAGGCTGGGATCCC-GTGG--------GA
-AGAGGTGCCTTGTCATGACCAGAAAC--T-GTTTCCCTA--CGAAGAGC
ACT-CGGAGA-TGGC-GATT--CTGAA--ACTAACG--CTG-TAG
#---------------------------------------
#---------------------------------------

#=======================================
#
# Aligned_sequences: 2
# 1: G2-M
# 2: G3-H1
# Matrix: /home/BLOSUM62.txt
# GapOpen_penalty: -11.0
# GapExtend_penalty: -1.0
# FSopen_penalty: -10.0
# FSextend_penalty: -0.2
# Execution_time: 36.4253680706
#
# Length:         512
# Identity NT:    271/512 52.9%
# Identity AA:    192/1024 18.8%
# Gapopen:        59/512 11.5%
# Gaps:           142/512 27.7%
# FSopen:         23/512 4.5%
# FrameShift:     182/512 35.5%
# Score: -216.0
#
#
#=======================================

>G2-M
ATGGCGCCTGAGGACCACGAGGGGGCCACGTCTCTGCTGCAGAGTT--TC
GAGC-GCCGCTTCCTGGCGGCTCGCGCGCTGCCCTCCTTTCCCTG-GCAG
AGCCTAGAAGAAAAACTAAAGGACCCCTCGGGTTCTGAGCTGTTGCTGGC
TATTCTGCAGAAGACTGTGAAGCA-CCCTGTGTGTGTGCAGCACGGACCT
TCTGTGAAGTATGCCC-GCTGCTTTCTCTCAAAG-----CTC-AT---CA
AAAAGCCTTCAGGAAACTCAGTTACACTCTCTGAG-AGCACTGCCATCGT
GTCCCATG-GCACCA-CAGGCT--TGG-TT--ACATGGGACGCTG--C-T
CT-CTACCTGGCAGA-ATGGGCCA----TTGAGAACCCAGC-AGCCTTCA
CTG--A-CAGATGTACTGTACTGCTGGGAG------ATGACACTGTCACT
GGTCAGGGTCCTGA-AGATGCTCGAGGACTGCCAGA-GGAAGAGC-GCTC
CTGA---TGT--

>G3-H1
ATG-----------CC-CG---GTGC----TTTCT-CT-CAGAACTCATC
AAAAAGCC-CT--CGGGAGGCTCAGTCACA---CTC---TCCAAGAGCAC
AGCC------ATCATCT-------CCCACGGCATCACAG----TCCTGG-
---TC------ACA-TGGGATGCCGCCCTCTACCT-TGCAGAATGGGCCA
TC-GAGAA-----CCCAGCAGCCTTCACTGATAGACGTGCTGTATTGCCC
AGAAGCCATCGTGTCGCTG-GTCGGGGTC-CTGCGGAGG-CTGGCTGCCT
G--CCGGGAGCACCAGCGGGCTCCTCAATTCTACATGG--CCCTTACCGT
CTGCAACC---CAGAGATGTGCCAGCTGTTCACCACCGAGCTAGGCTGGA
CTGGGATCAGATG----GGAA-GC-GGAAGCTCATCATGAC-CAGAAACT
GTT-----TCCCTACAGA-----GAGCACTTGGAGATGGCAAAGCTGAAC
CTCACACTGTAG
#---------------------------------------
#---------------------------------------

#=======================================
#
# Aligned_sequences: 2
# 1: G2-H3
# 2: G3-M
# Matrix: /home/BLOSUM62.txt
# GapOpen_penalty: -11.0
# GapExtend_penalty: -1.0
# FSopen_penalty: -10.0
# FSextend_penalty: -0.2
# Execution_time: 36.927426815
#
# Length:         508
# Identity NT:    264/508 52.0%
# Identity AA:    165/1016 16.2%
# Gapopen:        61/508 12.0%
# Gaps:           137/508 27.0%
# FSopen:         23/508 4.5%
# FrameShift:     152/508 29.9%
# Score: -250.0
#
#
#=======================================

>G2-H3
ATGGCGCCCGAGGAGAACGCGGGGACCGAA-CTCTT------GC-TGCAG
GGTTTTGAGCGCCGCTTCCTGGCGGTGCGCACACTGCGCTCCT-TCCCCT
GGCAGAGCTTAGAGGCAAAGTTAAGAGACTCATCAGATTCTGAGCTGCTG
CGGGATATTTTGCAGAAGACTGTGAGGCATCCTGTGTGTGTGAAGC-ACC
CGCCGTCAGTCA-AGTATGC-CTGGTGCTTTCTCTCAGA----ACT--CA
----TCAAAAAGTCCTCAGGAGGCTC-AGTCACACTCTCCA-----AGAG
CACAGCC--AT--C-ATCT--CCCACGGTA-CCACAGGCCTGGTCACATG
GGATGCCGCCCTCTACCTTGCAGAATGGGCCATCGAGAACCCG-GCAGCC
TTC-ATTA--ACAGACGTGCTGTATTGCCCAGAAGCCATCGTGT-CGCTG
GTCGGGGTCCTGCAGAGGCTGGCTGCC-TGCCGGGAGCAC--AAGCGGGC
TCCTGA--

>G3-M
ATG---CCCGCTGCTTTCTCT-----CAAAGCTCATCAAAAAGCCTTCAG
GAAACTCAGTTACACT--CT--CTGAGAGCAC--TGCCATCGTGTCCCAT
GGCA---CC-ACAGGCTTGGTTA-------CATGGGA--C---GCTGCT-
CTC--TACCTGGCAGAA-----TGGGCCAT--------TGAGAACCCAGC
AGCCTTCACTGACAG-ATGTACTG-TACTG-CTGGGAGATGACACTGTCA
CTGGTCAGG--GTCCTGAAGATGCTCGAGG---ACTG-CCAGAGGAAGAG
CGCT-CCTGATGTCTATGTAGCCTATACTATCCGCAG-CCAGGACACA-G
GCAAGCTG-----TTCATCGAAGA----GC--T--AGA--CCGTGCTGGA
ATCTACTGGGA-AGAGGTGCCCCCTCACACTG--GCAAAC-TGTTCCCT-
-------TAC-GAAGAGCATT-CAGCCAT--CGTAATC-CTGAAGCTGG-
TGCTGACC
#---------------------------------------
#---------------------------------------

#=======================================
#
# Aligned_sequences: 2
# 1: G2-Ch
# 2: G3-M
# Matrix: /home/BLOSUM62.txt
# GapOpen_penalty: -11.0
# GapExtend_penalty: -1.0
# FSopen_penalty: -10.0
# FSextend_penalty: -0.2
# Execution_time: 35.6368870735
#
# Length:         518
# Identity NT:    266/518 51.4%
# Identity AA:    222/1036 21.4%
# Gapopen:        65/518 12.5%
# Gaps:           157/518 30.3%
# FSopen:         29/518 5.6%
# FrameShift:     200/518 38.6%
# Score: -262.0
#
#
#=======================================

>G2-Ch
ATGGCGCCCGAGGAGAACGCGGGGAGCGAA-CTCTTGCTGCAGAGT-TTC
AAG---CGCCGCTTC-CTGGCGGCGCGCGCCCTGCGCTCCT-TCCCCTGG
CAGAGCTTAGAAGCAAAGTTA-A-GTGACCCATCAGAT-TCTGAGCTT-C
TG--TGGGATATTTTG----CAGAAGAG---ACTGA-AGCATC--CTGTG
-TG-TGTGA-AGCACCCGCCGTCA---GTCAAGTATGCCCGGTGCTTTCT
CTCAGTACT--CATCA--AAAAGCCCTCGGGAGG-CTCAGT---C-ACAC
TCTCCA-AG--AG--CACAGCCA---TCATCTCCCACG-GCATCACAGTC
CTGG--TC-ACATGGGA-----TGCCACCCTCTAC-CTTGCAGAATGGGC
CATCTAGAACCCAGCAGCCTTCACTGATAGATGTGCTGTATTGCCCAGAA
GCCATCGTGTCGCTGGTCGGGGTCCTGCAGAGGCTGGCTGCCTGCCGGGA
GCACCAGCGGGCTCCTCA

>G3-M
ATG---CCCGCTGCTTTCTCT-----CAAAGCTCAT-CAAAA-AGCCTTC
AGGAAACTCAGTTACACTCTCTGAGAGCAC--TGCCATCGTGTCCCATGG
CACCAC--AG--GCTTGGTTACATGGGACGC-T--GCTCTCT-ACCTGGC
AGAATGGGCCATTGAGAACCCAGCAGCCTTCACTGACAG-ATGTACTGTA
CTGCTGGGAGATGACACT--GTCACTGGTCAGG---GTCCTGAAGATGCT
CG-AGGACTGCCAG-AGGAAGAGCGCTCCTGATGTCTATGTAGCCTATAC
TATCCGCAGCCAGGACACAGGCAAGCTGTTCATCGAAGAGCTAGACCGTG
CTGGAATCTAC-TGGGAAGAGGTGCC-CCCTC-ACACTGGCAAACTGT--
--TC-------------CCTT-AC-GA-AGA---GC---ATT---CAG--
-CCATCGTAA------------TCCTGAAG---CTGG-TGC-TG------
--ACC-------------
#---------------------------------------
#---------------------------------------

#=======================================
#
# Aligned_sequences: 2
# 1: G1-M
# 2: G3-Co
# Matrix: /home/BLOSUM62.txt
# GapOpen_penalty: -11.0
# GapExtend_penalty: -1.0
# FSopen_penalty: -10.0
# FSextend_penalty: -0.2
# Execution_time: 38.4841449261
#
# Length:         526
# Identity NT:    302/526 57.4%
# Identity AA:    327/1052 31.1%
# Gapopen:        51/526 9.7%
# Gaps:           137/526 26.0%
# FSopen:         19/526 3.6%
# FrameShift:     288/526 54.8%
# Score: -84.0
#
#
#=======================================

>G1-M
ATGGCGCCTGAGGACCACGAGGGGGCCACGTCTCTGCTGCAGAGTT--TC
-GAGCGCCGCTTCCTGGCGGCTCGCGCGCTGCCCTCCTTTCCCTGGCAGA
GCCTAGAAGAAAAACTAAAGGACCCCTCGGGTTCTGAGCTGTTGCTGGCT
ATTCTGCAGAGGCATGAGGCTGTACCCACG--GA--GCCTTTGGATGCAC
TGTATGAGGCGTTGGCAGAGGTTCTGATGACCCAAGAGTCCACCCAGTGC
CACCGGAGCTATTTGCT----GATGTACTGTACTG--CTGGGAGATGACA
CTGTCACTGGTCAGGGTCCTGAAGATGCTCGAGGACTGCCAGA-GGAAGA
GCG--CTCCTGATGTCTATGTAGCCTATACTATCCGCAGCCAGGACACAG
GCAAGCTGTTCATCGAAGAGCTGGACCGTGCTGGAATCTACTGGGAAGAG
GTGCCCCCTCAC-ACTGGCAAACTGTTCCCTTACGAAGAGCATTC--AG-
---CCAT-C-G----TAATCCTG-A-

>G3-Co
ATT-C-CC---GGA----------GCTT--TCTCT-CTG---AGCTCATC
AGAAAGCC--TTCA-GGTGACTCG---G-T-CAC-CCT----CTGCGAGA
GC-----------AC----GG--CCATCGTGT-CTCA-----TG--GG--
A--C--CACAGGCCTG-----GT---CACGTGGAACGCC-------GCGC
TCTA-----CCT-GGCCGAG----TG--GGCCGTGGAGA--ACCCAG---
---CGG---TCTTCGCTCACAGACGTGCTGTATTGTCCTG--AAACGGTC
CTCTCCCTGGTTGGGGTCCTGCGGAAGCTCTCCACCTGCCGGAAGGACCA
GCGGGCTCCTGATGCCTACATTGCCTTCACCATCCGCAACCCGGAGACGT
GCCAGCTGTTCACCACGGAGCTGGGCCAGGCTGGGATCCCGTGGGAAGAG
GTGCCTTGTCATGACCAG-AAACTGTTTCCCTACGAAGAGCACTCGGAGA
TGGCGATTCTGAAACTAACGCTGTAG
#---------------------------------------
#---------------------------------------

#=======================================
#
# Aligned_sequences: 2
# 1: G1-Co
# 2: G3-Co
# Matrix: /home/BLOSUM62.txt
# GapOpen_penalty: -11.0
# GapExtend_penalty: -1.0
# FSopen_penalty: -10.0
# FSextend_penalty: -0.2
# Execution_time: 37.9659819603
#
# Length:         518
# Identity NT:    365/518 70.5%
# Identity AA:    558/1036 53.9%
# Gapopen:        36/518 6.9%
# Gaps:           118/518 22.8%
# FSopen:         13/518 2.5%
# FrameShift:     317/518 61.2%
# Score: 281.0
#
#
#=======================================

>G1-Co
ATGGCGCAGGAGGAGAGAGCGGATGCCGCGCGCCTGCTGCGGGGTTTCGA
GCGCCGCTTCTTGGCGGCGCGCGCCCTGCGCTCCTTTCCCTGGCAGAGCC
TAGAAGAGAAACTAAGGGAC-TCGTCAGGCTCCGAGCTGCTGCTGGATAT
TTTGCAGAAGCACGAGGC-TGTCCACACGGAGCCGTTGGACGAGCTGTAC
CAGGCGCTGGCCGAGGTCCTGACGGCCGAGGACCCCACCCACTGCCACCG
GAGCTATCTGCT----GACGTGCTGTATTGTCCTGAAACGGTCCTCTCCC
TGGTTGGGGTCCTGCGGAAGCTCTCCACCTGCCGGAAGGACCAGCGGGCT
CCTGATGCCTACATTGCCTTCACCATCCGCAACCCGGAGACGTGCCAGCT
GTTCACCACGGAGCTGGGCCAGGCTGGGATCCCGTGGGAAGAGGTGCCTT
GTCATGACCAGAAACTGTTTCCCTACGAAGAGCACTCGGAGATGGCGATT
CTGA--------------

>G3-Co
ATTCC-C----GGAG----C---TTTCTC-----T-CTGAGCTCATCAGA
AAGCC--TTCA-GGTGACTCG-G---T-CAC-CCT----CTGCGAGAGC-
----------AC----GGCCATCGT--GTCTC--A-----TG--GGA---
----C-----CAC-AGGCCTGGTCACGTGGAAC-----GCCGCGCTCTAC
C------TGGCCGAG----TG--GGCCGTGGAGA--ACCCA--GC----G
GT-CT-TC-GCTCACAGACGTGCTGTATTGTCCTGAAACGGTCCTCTCCC
TGGTTGGGGTCCTGCGGAAGCTCTCCACCTGCCGGAAGGACCAGCGGGCT
CCTGATGCCTACATTGCCTTCACCATCCGCAACCCGGAGACGTGCCAGCT
GTTCACCACGGAGCTGGGCCAGGCTGGGATCCCGTGGGAAGAGGTGCCTT
GTCATGACCAGAAACTGTTTCCCTACGAAGAGCACTCGGAGATGGCGATT
CTGAAACTAACGCTGTAG
#---------------------------------------
#---------------------------------------

#=======================================
#
# Aligned_sequences: 2
# 1: G1-Co
# 2: G3-R
# Matrix: /home/BLOSUM62.txt
# GapOpen_penalty: -11.0
# GapExtend_penalty: -1.0
# FSopen_penalty: -10.0
# FSextend_penalty: -0.2
# Execution_time: 37.9994828701
#
# Length:         524
# Identity NT:    293/524 55.9%
# Identity AA:    342/1048 32.6%
# Gapopen:        39/524 7.4%
# Gaps:           133/524 25.4%
# FSopen:         20/524 3.8%
# FrameShift:     299/524 57.1%
# Score: -91.0
#
#
#=======================================

>G1-Co
ATGGCGCAGGAGGAGAGAGCGGATGCCGCGCGCCTGCTGCGGGGTTTCGA
GCGCCGCTTCTTGGCGGCGCGCGCCCTGCGCTCCTTTCCCTGGCAGAGCC
TAGAAGAGAAACTAAGGGACTCGTCAGGCTCCGAGCTGCTGCTGGATATT
TTGC-A--GAAGCACGAGGCT--GTCCACACGGAGCCGTTGGACGAGCTG
TACCAGGCGCTGGCCGA--GGTCCTGACGGCCGAGGACCCCACCCACTGC
CACCGGAGCTATCTG-CTGACGTGCTGTATTGTCCTGAAACGGTC-CTCT
CCCTGGTTGGGGTCCTGCGGAAGCTCTCCACCTGCCGGAAGGACCAGCGG
GCTCCTGATGCCTACATTGCCTTCACCATCCGCAACCCGGAGACGTGCCA
GCTGTTCACCACGGAGCTGGGCCAGGCTGGGATCCCGTGGGAAGAGGTG-
-CCTTGTCA-TGACCAGAAACTGTTTCCCTACGAAGAGCACTCGGAGATG
GCGATTCTGA--------------

>G3-R
AT---------------------TCCCGC-----TGCT-------TTC--
--------TCT---CGAAGC-----------TCAT----CAA--AAAGCC
TTCAGGAGA--CTCAGTCACAC-TCT--CTGAGAGCA-CAGCC--ATCGT
GTCCCATGGCACCAC-AGGCTTGGTT-ACATGG-GACGCTG--CT--CTC
TACC------TGGCAGAATGGGCC--AT---CGAGAACCC-AGC-A--GC
CTTC------A-CTGACAGATGTACTGTACTG-CGGGGAAGTGACACTGT
CACTGGTCAGGGTCCTGAGGATGCTCACTGACTGCCAGA-GGA--AGAAG
GCTCCTGACGTCTATGTGGCCTATACGATCCGCAGCCAGGACACGGGCAA
GCTGTTCATCACAGAGCTAGACCGCGCTGGGATACACTGGGAAGAGGTGG
CCCCTCACACTGGC---AAACTGTTCCCTTATGAAGAGCATTCGGCCATC
GTAATCCTGAAGCTCACGCTGACC
#---------------------------------------
#---------------------------------------

#=======================================
#
# Aligned_sequences: 2
# 1: G2-Co
# 2: G3-R
# Matrix: /home/BLOSUM62.txt
# GapOpen_penalty: -11.0
# GapExtend_penalty: -1.0
# FSopen_penalty: -10.0
# FSextend_penalty: -0.2
# Execution_time: 36.1237771511
#
# Length:         504
# Identity NT:    255/504 50.6%
# Identity AA:    189/1008 18.8%
# Gapopen:        51/504 10.1%
# Gaps:           126/504 25.0%
# FSopen:         24/504 4.8%
# FrameShift:     184/504 36.5%
# Score: -264.0
#
#
#=======================================

>G2-Co
ATGGC-GCAGGAGGA----GAGAGCGGATGCCGCGCGCCTGCTGCGGGGT
TTCGAGCGCCGCT-TCTTGGCGGCGCGCGCCCTGCGCTCCTTTCCC-TGG
CAG---AGCCTAGAAGAGAAACTAAGGGACTCGTCAGGCTCCGAGCTGCT
GCTGGATATTTTGCAGAA--GACCGTGAAGCACCCTCTGTGCGTGAAGCA
CCCACCATCAG-TGAA--GTATTCCCGG--AGCTTTCTCTCTGAGCTCAT
CAGAAAGCCTTCAGG-TGACTCGGTCACCCTCTGCG--AGA--GC-----
ACGGCCATCGTGTCTCATGGGA-CCACAGGCCTGGTCACGTGGAACGCCG
CGC-TCTAC----CTGG-CCGAG-TGGG---CCGTGGAGAACCCAGCGGT
CTTCGCTCACAGTCTAAGCGGTATACCCCCGCGGGCCCAGCTGGCGGGCG
GGAGG-GGCCCTGTCCCCACAGGAAGGAAACCAGAAGTCTGGGGCAGAGT
CAGG

>G3-R
ATTCCCGCTGCTTTCTCTCGA-AGCTCAT-CAAAAAGCCTTCAG--GAGA
CTC-AGTCACACTCTCT-------GAGAGCACAGCCATCGTGTCCCATGG
CACCACAGGCTTG----GTTAC-ATGGGAC--------------GCTGCT
-CTC--TACCTGGCAGAATGGGCCATCGAGAACCCA----GC----AGCC
TTCACTGACAGATGTACTGTACTGCGGGGAAG-TGACACTGTCA-CTGGT
CAGG--GTCCTGAGGATG-CTCACTGACTGCCAGAGGAAGAAGGCTCCTG
ACGTCTAT-GTGGCCTATACGATCCGCAG-CCAGGACACGGGCAA-GCTG
TTCATC-ACAGAGCTAGACCGCGCTGGGATACACTGG-GAA----GAGGT
GGCCCCTCACA--CT----GGCAAACT-----GTTCCCTTATGAAGAGC-
--ATTCGGCCAT-------C-----GTAATCCTGAAG-CTCACGCTGA--
C--C
#---------------------------------------
#---------------------------------------

#=======================================
#
# Aligned_sequences: 2
# 1: G1-Co
# 2: B2-202
# Matrix: /home/BLOSUM62.txt
# GapOpen_penalty: -11.0
# GapExtend_penalty: -1.0
# FSopen_penalty: -10.0
# FSextend_penalty: -0.2
# Execution_time: 38.1911091805
#
# Length:         522
# Identity NT:    310/522 59.4%
# Identity AA:    405/1044 38.8%
# Gapopen:        29/522 5.6%
# Gaps:           126/522 24.1%
# FSopen:         15/522 2.9%
# FrameShift:     341/522 65.3%
# Score: 23.0
#
#
#=======================================

>G1-Co
ATGGCGCAGGAGGAGAGAGCGGATGCCGCGCGCCTGCTGCGGGGTTTCGA
GCGCCGCTTCTTGGCGGCGCGCGCCCTGCGCTCCTTTCCCTGGCAGAG-C
CT-AGAAGAGAAACTAAGGGACTCGTCAGGCTCC--GAGCTGCTGCTGGA
T-ATTTTGCA--GAAGCACGAGGC-TGTCCACACGGAGCCGTTGGACGAG
CTGTACCAGGCGCTGGCCGA--GGTCCTGACGGCCGAGGACCCCACCCAC
TGCCACCGGAGCTATCTGCTGACGTGCTGTATTGTCCTGAAACGGTCCTC
TCCCTGGTTGGGGTCCTGCGGAAGCTCTCCACCTGCCGGAAGGACCAGCG
GGCTCCTGATGCCTACATTGCCTTCACCATCCGCAACCCGGAGACGTGCC
AGCTGTTCACCACGGAGCTGGGCCAGGCTGGGATCCCGTGGGAAGAGGTG
CCTTGTCATGACCAGAAACTGTTTCCCTACGAAGAGCACTCGGAGATGGC
GATTCTGA--------------

>B2-202
ATG-----------------------------CCTGGTGC----TTTC--
--------TCT--------------CAGAACTCAT----CAA--AAAGTC
CTCAG--GAGG--CTCAGTCACAC-TC----TCCAAGAGCA-CAGCC--A
TCATCTCCCACGGTACCAC-AGGCCTGGTCACATGG----GATGC-CGCC
CTCTACC------TTGCAGAATGGGCC--AT---CGAGAACCCGGC--A-
-GCCTTC------ATTAACAGACGTGCTGTATTGCCCAGAAGCCATCGTG
TCGCTGGTCGGGGTCCTGCAGAGGCTGGCTGCCTGCCGGGAGCACAAGCG
GGCTCCTGAGGTCTACGTGGCCTTTACCGTCCGCAACCCAGAGACATGCC
AGCTGTTCACCACCGAGCTAGGCCGGGATGGGATCAGATGGGAAGCGGAA
GCTCATCATGACCAGAAACTGTTTCCCTATGGAGAGCACTTGGAGATGGC
AATGCTGAACCTCACACTGTAG
#---------------------------------------
#---------------------------------------

#=======================================
#
# Aligned_sequences: 2
# 1: G2-M
# 2: B2-202
# Matrix: /home/BLOSUM62.txt
# GapOpen_penalty: -11.0
# GapExtend_penalty: -1.0
# FSopen_penalty: -10.0
# FSextend_penalty: -0.2
# Execution_time: 36.9820759296
#
# Length:         506
# Identity NT:    263/506 52.0%
# Identity AA:    189/1012 18.7%
# Gapopen:        58/506 11.5%
# Gaps:           130/506 25.7%
# FSopen:         24/506 4.7%
# FrameShift:     191/506 37.7%
# Score: -247.0
#
#
#=======================================

>G2-M
ATGGCGCCTGAGGACCACGAGGGGGCCACGTCTCTGCTGCAGAGTT--TC
GAGC-GCCGCTTCCTGGCGGCTCGCGCGCTGCCCTCCTTTCCCTG-GCAG
AGCCTAGAAGAAAAACTAAAGGACCCCTCGGGTTCTGAGCTGTTGC-TGG
CTATTCTGCAGAAGACTGTGAAGCA-CCCTGTGTGTGTGCAGCACGGACC
TTCTGTGAAGTATGCCCG-CTGCTTTCTCT--CAAA---GCTC-AT---C
AAAAAGCCTTCAGGAAACTCAGTTACACTCTCTG-AGAGCACTGCCATCG
TGTCCCATGGCACCACAGGCTTGGTTACATG-GG---ACGCTGCTCTCTA
CCTGGCAG-AATGGGCCATTGAGAACCCAGCAGCCTTCACTGACAGATGT
ACTGTACTGC-TGGGA---GATGACA--CTGTCACTGGTCAGGGTCCTGA
AGATG-----CTC----GAGGACTGCCAGA-GGAAGAGC-GCTCCTGA--
-TGT--

>B2-202
ATG---CCTG------------GTGC----TTTCT-CT-CAGAACTCATC
AAAAAGTC-CT--CAGGAGGCTCAGTCACA---CTC---TCCAAGAGCAC
AGCC------ATCATCT-------CCCACGG-TACC-A-CAG--GCCTGG
----TC------ACA-TGGGATGCCGCCCTCTACCT-TGCAGAATGGGCC
ATC-GAGAA-----CCCGGCAGCCTTCATTAACAGACGTGCTGTATTGCC
CAGAAGCCATCGTGTCGCTG-GTCGGGGTC-CTGCAGAGG-CTGGCTGCC
TG--CC--GGGAGCACAAGCG-GGCTCC-TGAGGTCTACGTGGC-CTTTA
CC-GTCCGCAAC---CCAGAGACATGCCAGCTG--TTCACC-ACCGAGCT
A--GGCCGGGATGGGATCAGATGGGAAGCGGAAGCTCATCATGA-CCAGA
AACTGTTTCCCTATGGAGAGCACTTGGAGATGGCAATGCTGAACCTCACA
CTGTAG
#---------------------------------------
#---------------------------------------

#=======================================
#
# Aligned_sequences: 2
# 1: G1-M
# 2: G3-M
# Matrix: /home/BLOSUM62.txt
# GapOpen_penalty: -11.0
# GapExtend_penalty: -1.0
# FSopen_penalty: -10.0
# FSextend_penalty: -0.2
# Execution_time: 38.7248628139
#
# Length:         515
# Identity NT:    358/515 69.5%
# Identity AA:    552/1030 53.6%
# Gapopen:        35/515 6.8%
# Gaps:           118/515 22.9%
# FSopen:         10/515 1.9%
# FrameShift:     299/515 58.1%
# Score: 258.0
#
#
#=======================================

>G1-M
ATGGCGCCTGAGGACCACGAGGGGGCCACGTCTCTGCTGCAGAGTT--TC
GAGC-GCCGCTTCCTGGCGGCTCGCGCGCTGCCCTCCTTTCCCTGGCAGA
GCCTAGAAGAAAAACTAAAGGACCCCTCGGGTTCTGAGCTGTTGCTGGCT
ATTCTGCAGAGGCATGAGGCTGTACCCACGGAGCCTTTGGATGCACTGTA
TGAGGCGTTGGCAGAGGTTCTGATGACCCAA-GAGTCCACCCAGTGCCAC
CGGAGCT--ATTTGCTGATGTACTGTACTGCTGGGAGATGACACTGTCAC
TGGTCAGGGTCCTGAAGATGCTCGAGGACTGCCAGAGGAAGAGCGCTCCT
GATGTCTATGTAGCCTATACTATCCGCAGCCAGGACACAGGCAAGCTGTT
CATCGAAGAGCTGGACCGTGCTGGAATCTACTGGGAAGAGGTGCCCCCTC
ACACTGGCAAACTGTTCCCTTACGAAGAGCATTCAGCCATCGTAATCCTG
A--------------

>G3-M
ATGCCCGCTG------------------CTT-TCT-CT-CAAAGCTCATC
AAAAAGCC--TTCA-GGAAACTCA---GTTACACTC---TC--TG--AGA
GC-----------ACT----G--CCATCGTGTCC----CA-----TGGC-
A--C--CACAGGCTTG--G-T-TAC--ATGG-GAC----GCTGCTCTCTA
-----CCT-GGCAGA-------ATGGGCCATTGAGA--ACCCAG---CAG
C----CTTCACTGACAGATGTACTGTACTGCTGGGAGATGACACTGTCAC
TGGTCAGGGTCCTGAAGATGCTCGAGGACTGCCAGAGGAAGAGCGCTCCT
GATGTCTATGTAGCCTATACTATCCGCAGCCAGGACACAGGCAAGCTGTT
CATCGAAGAGCTAGACCGTGCTGGAATCTACTGGGAAGAGGTGCCCCCTC
ACACTGGCAAACTGTTCCCTTACGAAGAGCATTCAGCCATCGTAATCCTG
AAGCTGGTGCTGACC
#---------------------------------------
#---------------------------------------

#=======================================
#
# Aligned_sequences: 2
# 1: G1-R
# 2: G3-Co
# Matrix: /home/BLOSUM62.txt
# GapOpen_penalty: -11.0
# GapExtend_penalty: -1.0
# FSopen_penalty: -10.0
# FSextend_penalty: -0.2
# Execution_time: 38.5435888767
#
# Length:         525
# Identity NT:    304/525 57.9%
# Identity AA:    351/1050 33.4%
# Gapopen:        47/525 9.0%
# Gaps:           135/525 25.7%
# FSopen:         19/525 3.6%
# FrameShift:     294/525 56.0%
# Score: -61.0
#
#
#=======================================

>G1-R
ATGGCGCCTGAGGACCACGAGGGGGCCACGTCTCTGCTGCAGAGTT--TC
-GAGCGCCGCTTCCTGGCGGCTCGCGCGCTGCCCTCTTTTCCCTGGC-AG
AGCCTAGAAGAAAAACTAAGGGAGCCCTCAGGT-TCTGAGCTGTTGCTGG
CTATTTTGCAGAAGCATGAGGCCGTACCCATGGA--GCCTTTGGATGCAC
TGTATGAGGCGCTGGCAGAAGTTCTGATGGCCAGAGAGTCCACCCAGTGC
CACCGGAGCTATTTGCT----GATGTACTGTACTG-CGGGGAAGTGACAC
TGTCACTGGTCAGGGTCCTGAGGATGCTCACTGACTGCCAGA-GGA--AG
AAGGCTCCTGACGTCTATGTGGCCTATACGATCCGCAGCCAGGACACGGG
CAAGCTGTTCATCACAGAGCTGGACCGCGCTGGGATACACTGGGAAGAGG
TGGCCCCTCAC-ACTGGCAAACTGTTCCCTTATGAAGAGCATTCGGCCAT
--CG----------TAATCCTG-A-

>G3-Co
ATT-C-CC---GGA----------GCTT--TCTCT-CTG---AGCTCATC
AGAAAGCC--TTCA-GGTGACTCGGTCAC---CCTCT--------GCGAG
AGC-----------AC----GG--CCATC--GTGTCTCA--TG--G--GA
CCA-----CAG--GCCTG-----GT-CACGTGGAACGCC-------GCGC
TCTA-----C-CTGGCCGA-GT---G--GGCCGTGGAGA--ACCCAG---
---CGG---TCTTCGCTCACAGACGTGCTGTATTGTCCTGAAACGGTC-C
TCTCCCTGGTTGGGGTCCTGCGGAAGCTCTCCACCTGCCGGAAGGACCAG
CGGGCTCCTGATGCCTACATTGCCTTCACCATCCGCAACCCGGAGACGTG
CCAGCTGTTCACCACGGAGCTGGGCCAGGCTGGGATCCCGTGGGAAGAGG
TGCCTTGTCATGACCAG-AAACTGTTTCCCTACGAAGAGCACTCGGAGAT
GGCGATTCTGAAACTAACGCTGTAG
#---------------------------------------
#---------------------------------------

#=======================================
#
# Aligned_sequences: 2
# 1: G1-R
# 2: G3-H2
# Matrix: /home/BLOSUM62.txt
# GapOpen_penalty: -11.0
# GapExtend_penalty: -1.0
# FSopen_penalty: -10.0
# FSextend_penalty: -0.2
# Execution_time: 38.6499428749
#
# Length:         521
# Identity NT:    298/521 57.2%
# Identity AA:    321/1042 30.8%
# Gapopen:        38/521 7.3%
# Gaps:           127/521 24.4%
# FSopen:         17/521 3.3%
# FrameShift:     308/521 59.1%
# Score: -60.0
#
#
#=======================================

>G1-R
ATGGCGCCTGAGGACCACGAGGGGGCCACGTCTCTGCTGCAGAGTT--TC
GAGC-GCCGCTTCCTGGCGGCTCGCGCGCTGCCCTCTTTTCCCTGGCAGA
GCCTAGAAGAAAAACTAAGGGAGCCCTCAGGTTCTGAGCTGTTGCTGGCT
ATTTTGCAGAAGCATGAGGCCGTACCCATGG-A-GCCTTTGGATGCACTG
TATGAGGCGCTGGCAGAAGTTCTGATGGCCAGAGAGTCCACCCAGTGCCA
CCGGAGCT--ATTTGCTGATGTACTGTACTGCGGGGAAGTGACACTGTCA
CTGGTCAGGGTCCTGAGGATGCTCACTGACTGCCAG-AGGA--AGAAGGC
TCCTGACGTCTATGTGGCCTATACGATCCGCAGCCAGGACACGGGCAAGC
TGTTCATCACAGAGCTGGACCGCGCTGGGAT-ACACTGGGAAGAGGTGGC
CCCTCAC-ACTGGCAAACTGTTCCCTTATGAAGAGCATTCGGCCATCGTA
ATCCTGA--------------

>G3-H2
ATG---CCTG------------GTGC----TTTCT-CT-CAGAACTCATC
AAAAAGTC-CT--CAGGAGGCTCAGTCACA---CTCT----CCA---AGA
GC-----------AC------AGCCATCA---TCT---CC----CACGGT
AC----CACAGGCCTG-----GT-CACATGGGATGCC-------GCCCTC
TA-----C-CTTGCAGAA----TG--GGCCATCGAGA--ACCCGG---CA
GC----CTTCATTAACAGACGTGCTGTATTGCCCAGAAGCCATCGTGTCG
CTGGTCGGGGTCCTGCAGAGGCTGGCTGCCTGCCGGGAGCACAAGCGGGC
TCCTGAGGTCTACGTGGCCTTTACCGTCCGCAACCCAGAGACGTGCCAGC
TGTTCACCACCGAGCTAGGCCGGGATGGGATCAGA-TGGGAAGCGGAAGC
TCATCATGACCAG-AAACTGTTTCCCTATGGAGAGCACTTGGAGATGGCA
ATGCTGAACCTCACACTGTAG
#---------------------------------------
#---------------------------------------

#=======================================
#
# Aligned_sequences: 2
# 1: G1-Co
# 2: G3-H1
# Matrix: /home/BLOSUM62.txt
# GapOpen_penalty: -11.0
# GapExtend_penalty: -1.0
# FSopen_penalty: -10.0
# FSextend_penalty: -0.2
# Execution_time: 38.4749069214
#
# Length:         519
# Identity NT:    310/519 59.7%
# Identity AA:    408/1038 39.3%
# Gapopen:        35/519 6.7%
# Gaps:           120/519 23.1%
# FSopen:         16/519 3.1%
# FrameShift:     335/519 64.5%
# Score: 8.0
#
#
#=======================================

>G1-Co
ATGGCGCAGGAGGAGAGAGCGGATGCCGCGCGCCTGCTGCGGGGTT--TC
GAGC-GCCGCTTCTTGGCGGCGCGCGCCCTGCGCTCCTTTCCCTGGCAGA
GCCTAGAAGAGAAACTAAGGGACTCGTCAGGCTCCGAGCTGCTGCTGGAT
ATTTTGCAGAAGCACGAGGC-TGTCCACACGGAGCCGTTGGACGAGCTGT
ACCAGGCGCTGGCCGA--GGTCCTGACGGCCGAGGACCCCACCCACTGCC
ACCGGAGCTATCTGCT-GACGTGCTGTATTGTCCTGAAACGGTCCTCTCC
CTGGTTGGGGTCCTGCGGAAGCTCTCCACCTGCCGGAAGGACCAGCGGGC
TCCTGATGCCTACATTGCCTTCACCATCCGCAACCCGGAGACGTGCCAGC
TGTTCACCACGGAGCTGGGCCAGGCTGGGATCCCGTGGGAAGAGGTGCCT
TGTCATGACCAGAAACTGTTTCCCTACGAAGAGCACTCGGAGATGGCGAT
TCTGA--------------

>G3-H1
ATGCC--------------CGG-TGCTTT----CT-CT-CAGAACTCATC
AAAAAGCC----CT---CGG---GAG------GCTCAGT-------CACA
CTCTCCAAGAGCA-C--AG---C-CATCAT-CTCCCA----CGGC-----
AT----------CAC-AGTCCTGGTCACATGG----GATGC-CGCCCTCT
ACC------TTGCAGAATGGGCC--AT---CGAGAACCC-AGC-A--GCC
TTC------A-CTGATAGACGTGCTGTATTGCCCAGAAGCCATCGTGTCG
CTGGTCGGGGTCCTGCGGAGGCTGGCTGCCTGCCGGGAGCACCAGCGGGC
TCCTCAATTCTACATGGCCCTTACCGTCTGCAACCCAGAGATGTGCCAGC
TGTTCACCACCGAGCTAGGCTGGACTGGGATCAGATGGGAAGCGGAAGCT
CATCATGACCAGAAACTGTTTCCCTACAGAGAGCACTTGGAGATGGCAAA
GCTGAACCTCACACTGTAG
#---------------------------------------
#---------------------------------------

#=======================================
#
# Aligned_sequences: 2
# 1: G1-Co
# 2: G3-M
# Matrix: /home/BLOSUM62.txt
# GapOpen_penalty: -11.0
# GapExtend_penalty: -1.0
# FSopen_penalty: -10.0
# FSextend_penalty: -0.2
# Execution_time: 38.4663770199
#
# Length:         526
# Identity NT:    295/526 56.1%
# Identity AA:    363/1052 34.5%
# Gapopen:        45/526 8.6%
# Gaps:           137/526 26.0%
# FSopen:         18/526 3.4%
# FrameShift:     277/526 52.7%
# Score: -101.0
#
#
#=======================================

>G1-Co
ATGGCGCAGGAGGAGAGAGCGGATGCCGCGCGCCTGCTGCGGGGTTTCGA
GCGCCGCTTCTTGGCGGCGCGCGCCCTGCGCTCCTTTCCCTGGCAGAGCC
TAGAAGAGAAACTAAGGGACTCGTCAGGCTCCGAGCTGCTGCTGGATATT
TTGC-A--GAAGCACGAGGCT--GTCCACACGGAGCCGTTGGACGAGCTG
TACCAGGCGCTGGCCGAGGTCCTGACGGCC---GAGGACCC--CA-CC--
CACTGCCACCGGAGCTATCTGCTGACGTGCTGTATTGTCCTGAAACGGTC
CTCTCCCTGGTTGGGGTCCTGCGGAAGCTCTCCACCTGCCGGAAGGACCA
GCGGGCTCCTGATGCCTACATTGCCTTCACCATCCGCAACCCGGAGACGT
GCCAGCTGTTCACCACGGAGCTGGGCCAGGCTGGGATCCCGTGGGAAGAG
GTGCCTTGTCATGACCAG-AAACTGTTTCCCTACGAAGAGCACTCGG--A
--G--AT---G--GC-GATTCTGA--

>G3-M
ATG-----------------------------CCCGCTGC----TTTC--
--------TCT--------------CAAAGCTCAT----CAA--AAAGCC
TTCA-G-GAAACTCAGTTACAC-TCT--CTGAGAGCA-CTGCC--ATCGT
GTCCCATGGCACCAC-AGGCTTGGTT-ACATGG-GACGCTG--CT--CTC
TACC------TGGCAGAA----TG--GGCCATTGAGAACCCAGCAGCCTT
CACTGACA---GATGTA-CTG-T-AC-TGCTGG---GAGATGACACTGTC
A-----CTGGTCAGGGTCCTGAAGATGCTCGAGGACTGCCAGA-GGAAGA
GCG--CTCCTGATGTCTATGTAGCCTATACTATCCGCAGCCAGGACACAG
GCAAGCTGTTCATCGAAGAGCTAGACCGTGCTGGAATCTACTGGGAAGAG
GTGCCCCCTCAC-ACTGGCAAACTGTTCCCTTACGAAGAGCATTCAGCCA
TCGTAATCCTGAAGCTGGTGCTGACC
#---------------------------------------
#---------------------------------------

#=======================================
#
# Aligned_sequences: 2
# 1: G2-Co
# 2: G3-H1
# Matrix: /home/BLOSUM62.txt
# GapOpen_penalty: -11.0
# GapExtend_penalty: -1.0
# FSopen_penalty: -10.0
# FSextend_penalty: -0.2
# Execution_time: 36.6448800564
#
# Length:         512
# Identity NT:    261/512 51.0%
# Identity AA:    195/1024 19.0%
# Gapopen:        56/512 10.9%
# Gaps:           139/512 27.1%
# FSopen:         25/512 4.9%
# FrameShift:     179/512 35.0%
# Score: -260.0
#
#
#=======================================

>G2-Co
ATGGCGCAGGAGGAG------AGAGCGGATGCCGCGCGCCTGCTGCGGG-
GTTTCGAGCGCCGCTTCTTGGCGGCGCGCGCCCTGCGCTCCTTTCCCT-G
GCAGAGCCTAGAAGAGAAACTAAGGGACTCGTCAGGCTCCGAGCTGCTGC
TGGATATTTTGCAGAA--GACCGTGAAGCACCCTCTGTGCGTGAAGCACC
CACCATCAGTGAAGTATTCCCGGAGCTTTCTCTCTGAGCTCATCAGAAAG
CCTTCAGGTGACTC-GGTCACCCTC-TGCGAGAGCACGGCCATCGTGTCT
CATGGGACCACAGGCCTGGTCACGTGGAACGCCGCGCTCTACCTGGCCGA
GTGGGCCGTGGAGAACCCAGCGGTCTTC--GCT------CAC--AGTCTA
AGC-GGTATACCCCCGCGGGCCCAGCTGGCGGGCGGGAGG-------GGC
C-----CTGT--CCCCACAG-GA--A---GGAAAC--CAGAAGTCTGGGG
CAGAGTCAG--G

>G3-H1
ATGCC-C-GGTGCTTTCTCTCAGAACTCAT-CAAAAAGCC--CT-CGGGA
GGCTC-AGTCACACT-CT---C--CAAGAGCACAGCCATCATCTCCCACG
GCA-----TC--ACAGTC-CT---GGTCACAT--GG----GA--TGCCGC
CCTCTACCTTGCAGAATGGGCCATCGAGAACCC-----------AGCAGC
CT---TCACTGA--TAGAC---GTGCTGTAT---TG--C-C--CAGAA-G
CCATC--GTGTCGCTGGTCGGGGTCCTGCG-GAGGCTGGC-----TGCCT
GCCGGGAGCACCAGC--GGGCTCCTC-AAT-------TCTACATGGCCC-
-TTA-CCGTCTGCAACCCAGAGATGTGCCAGCTGTTCACCACCGAG-CTA
GGCTGG---ACT-----GGGATCAGATGGGAAGCGGAAGCTCATCATGAC
CAGAAACTGTTTCCCTACAGAGAGCACTTGGAGATGGCA-AAG-CTGAAC
CTCACACTGTAG
#---------------------------------------
#---------------------------------------

#=======================================
#
# Aligned_sequences: 2
# 1: G1-H2
# 2: G3-H2
# Matrix: /home/BLOSUM62.txt
# GapOpen_penalty: -11.0
# GapExtend_penalty: -1.0
# FSopen_penalty: -10.0
# FSextend_penalty: -0.2
# Execution_time: 39.4188148975
#
# Length:         515
# Identity NT:    361/515 70.1%
# Identity AA:    570/1030 55.3%
# Gapopen:        34/515 6.6%
# Gaps:           112/515 21.7%
# FSopen:         16/515 3.1%
# FrameShift:     336/515 65.2%
# Score: 270.0
#
#
#=======================================

>G1-H2
ATGGCGCCCGAGGAGAACGCGGGGACCGAACTCTTGCTGCAGGGTTTTGA
GCGCCGCTTCCTGGCGGTGCGCACACTGCGCTCCTTCCCCTGGCAGAGCT
TAGAGGCAAAGTTAAGAGACTCATCAGATTCTGAGCTGCTGCGGGATATT
TTGCAGAAGCACGAGGC-TGTCCACACGG-A-GCCTTTGGACAAACTGTA
CGAGGTGCTCACGGAGACTCTGATGGCCAAGGAGTCCACCCAGGGCCACC
GGAGCTATTTGCTGACGTGCTGTATTGCCCAGAAGCCATCGTGTCGCTGG
TCGGGGTCCTGCAGAGGCTGGCTGCCTGCCGGGAGCACAAGCGGGCTCCT
GAGGTCTACGTGGCCTTTACCGTCCGCAACCCAGAGACGTGCCAGCTGTT
CACCACCGAGCTAGGCCGGGATGGGATCAGATGGGAAGCGGAAGCTCATC
ATGACCAGAAACTGTTTCCCTATGGAGAGCACTTGGAGATGGCAATGCTG
A--------------

>G3-H2
ATG---CCTGGTGCTTTCTCT----CAGAACTCAT-CAAAAAG-TCCTCA
G-GAGGCT------CAGT---CACACT---CTCC------------A---
-AGAG-CACAG--------C-CATCA---TCT---C--CCACGG--TA--
---C-----CAC-AGGCCTGGTCACATGGGATGCC----GCC---CTCTA
C------CTTGC--AGAAT--G--GGCCATCGAGA--ACCC--GGCAGCC
TT--C-ATTAACAGACGTGCTGTATTGCCCAGAAGCCATCGTGTCGCTGG
TCGGGGTCCTGCAGAGGCTGGCTGCCTGCCGGGAGCACAAGCGGGCTCCT
GAGGTCTACGTGGCCTTTACCGTCCGCAACCCAGAGACGTGCCAGCTGTT
CACCACCGAGCTAGGCCGGGATGGGATCAGATGGGAAGCGGAAGCTCATC
ATGACCAGAAACTGTTTCCCTATGGAGAGCACTTGGAGATGGCAATGCTG
AACCTCACACTGTAG
#---------------------------------------
#---------------------------------------

#=======================================
#
# Aligned_sequences: 2
# 1: G2-Co
# 2: G3-M
# Matrix: /home/BLOSUM62.txt
# GapOpen_penalty: -11.0
# GapExtend_penalty: -1.0
# FSopen_penalty: -10.0
# FSextend_penalty: -0.2
# Execution_time: 36.8477449417
#
# Length:         504
# Identity NT:    257/504 51.0%
# Identity AA:    210/1008 20.8%
# Gapopen:        50/504 9.9%
# Gaps:           126/504 25.0%
# FSopen:         21/504 4.2%
# FrameShift:     175/504 34.7%
# Score: -251.0
#
#
#=======================================

>G2-Co
ATGGC-GCAGGAGGAG---AGAGCGGATGCCGCGCGCCTGCTGCGGGGTT
TCGAGCGCCGCT-TCTTGGCGGCGCGCGCCCTGCGCTCCTTTCCC-TGGC
AG---AGCCTAGAAGAGAAACTAAGGGACTCGTCAGGCTCCGAGCTGCTG
CTGGATATTTTGCAGAA--GACCGTGAAGCACCCTCTGTGCGTGAAGCAC
CCACCATCAG-TGAA--GTATTCCCGG-AGCTTTCTCTCTGAGCTCATCA
GAAAG-CCTTCAGGTGACTCGGTCACCCTCTGCGAGAGCACG-GCCATC-
-G-TGTCTCATGGGACC---AC-A---G--GCCTGGTCACGTGGAACGCC
GCGCTCTACCTGGCCGAG-TGGGCCGTGGAGAACCCAGCGGTCTTCGCTC
ACAGTCTAAGCGGTATACCCCCGCGGGCCCAGCTGGCGGGCGGGAGGGGC
CCTGTCCCCACAGGA---AG-----GAAA-CCAGAAGTCTGGGGCAGAGT
CAGG

>G3-M
ATGCCCGCTGCTTTCTCTCAAAGCTCAT-CAAAAAGCCTTCAG--GAAAC
TC-AGTTACACTCTCT-------GAGAGCACTGCCATCGTGTCCCATGGC
ACCACAGGCTTG----GTTAC-ATGGGAC--------------GCTGCT-
CTC--TACCTGGCAGAATGGGCCATTGAGAACCCA----GC----AGCCT
TCACTGACAGATGTACTGTACTGCTGGGAGATGACACTGTCA-CTGGTCA
GG--GTCCTGAAGATG-CTCGAGGAC----TGCCAGAGGAAGAGCGCTCC
TGATGTCT-ATGTAGCCTATACTATCCGCAGCCAGGACACAGGCAA----
--GCTGTTCATCGAAGAGCTAGACCGTGCTGGA---A----TCT------
ACTGGG-AAGAGGTG--CCCCCTCA----CA-CTGGCAAACTGTT----C
CCT-TACGAAGAGCATTCAGCCATCGTAATCCTGAAG-CTGGTGCTGA--
C--C
#---------------------------------------
#---------------------------------------

#=======================================
#
# Aligned_sequences: 2
# 1: G1-R
# 2: G3-M
# Matrix: /home/BLOSUM62.txt
# GapOpen_penalty: -11.0
# GapExtend_penalty: -1.0
# FSopen_penalty: -10.0
# FSextend_penalty: -0.2
# Execution_time: 39.080368042
#
# Length:         515
# Identity NT:    337/515 65.4%
# Identity AA:    498/1030 48.3%
# Gapopen:        32/515 6.2%
# Gaps:           118/515 22.9%
# FSopen:         11/515 2.1%
# FrameShift:     308/515 59.8%
# Score: 162.0
#
#
#=======================================

>G1-R
ATGGCGCCTGAGGACCACGAGGGGGCCACGTCTCTGCTGCAGAGTT--TC
GAGC-GCCGCTTCCTGGCGGCTCGCGCGCTGCCCTCTTTTCCCTGGCAGA
GCCTAGAAGAAAAACTAAGGGAGCCCTCAGGT-TCTGAGCTGTTGCTGGC
TATTTTGCAGAAGCATGAGGCCGTACCCATGGAGCCTTTGGATGCACTGT
ATGAGGCGCTGGCAGAAGTTCTGATGGCCAGAGAGTCCACCCAGTGCCAC
CGGAGCT--ATTTGCTGATGTACTGTACTGCGGGGAAGTGACACTGTCAC
TGGTCAGGGTCCTGAGGATGCTCACTGACTGCCAGAGGAAGAAGGCTCCT
GACGTCTATGTGGCCTATACGATCCGCAGCCAGGACACGGGCAAGCTGTT
CATCACAGAGCTGGACCGCGCTGGGATACACTGGGAAGAGGTGGCCCCTC
ACACTGGCAAACTGTTCCCTTATGAAGAGCATTCGGCCATCGTAATCCTG
A--------------

>G3-M
ATGCCCGCTG------------------CTT-TCT-CT-CAAAGCTCATC
AAAAAGCC--TTCA-GGAAACTCA---GTTACACTCT-----CTG--AGA
GC-----------ACT------GCCATC--GTGTCCCA--------TGGC
-AC----CACAGGCTTG--GT--TAC--ATGG-GAC----GCTGCTCTCT
A-----C-CTGGCAGAA----TG--GGCCATTGAGA--ACCCAG---CAG
C----CTTCACTGACAGATGTACTGTACTGCTGGGAGATGACACTGTCAC
TGGTCAGGGTCCTGAAGATGCTCGAGGACTGCCAGAGGAAGAGCGCTCCT
GATGTCTATGTAGCCTATACTATCCGCAGCCAGGACACAGGCAAGCTGTT
CATCGAAGAGCTAGACCGTGCTGGAATCTACTGGGAAGAGGTGCCCCCTC
ACACTGGCAAACTGTTCCCTTACGAAGAGCATTCAGCCATCGTAATCCTG
AAGCTGGTGCTGACC
#---------------------------------------
#---------------------------------------

#=======================================
#
# Aligned_sequences: 2
# 1: G2-Co
# 2: B2-202
# Matrix: /home/BLOSUM62.txt
# GapOpen_penalty: -11.0
# GapExtend_penalty: -1.0
# FSopen_penalty: -10.0
# FSextend_penalty: -0.2
# Execution_time: 37.1429209709
#
# Length:         511
# Identity NT:    263/511 51.5%
# Identity AA:    177/1022 17.3%
# Gapopen:        60/511 11.7%
# Gaps:           137/511 26.8%
# FSopen:         27/511 5.3%
# FrameShift:     201/511 39.3%
# Score: -261.0
#
#
#=======================================

>G2-Co
ATGGCGCAGGAGGAG------AGAGCGGATGCCGCGCG-CCTGCTGCGGG
GTTTCGAGCGCCGCTTCTTGGCGGCGCGCGCCCTGCGCTCCTTTCCCT-G
GCAGAGCCTAGAAGAGAAACTAAGGGACTCGTCAGGC-TCCGAGCTGCTG
CTGGATATTTTGCAGAA--GACCGTGAAGCACCCTCTGTGCGTGAAGCAC
CCACCATCAGTGAAGTATTCCCGGAGCTTTCTCTCTGAGCTCATCAGAAA
GCCTTCAGGTGACTC-GGTCACCCTC-TGCGAGAGCACGGCCATCGTGTC
TCATGGGACCACAGGCCTGGTCACGTGGA--ACGCCGCGCTCTACCTGGC
CG-AGTGGGCCGTG-GAGAACCCAGCGGTCTTCGCTCAC--AGTCTAAGC
-GGTATACCCCCGCGGGCCCAGCTGGCGGGCGGGAGG-------GGCC--
---CTGT--CCCCACAGGA-AGGAAACCAGAAGTCTGGG---GCAGAG--
TCA----G--G

>B2-202
ATG-C-CTGGTGCTTTCTCTCAGAACTCAT-CAAAAAGTCCT-CAG-GAG
GCT-C-AGTCACACT-CT---C--CAAGAGCACAGCCATCATCTCCCACG
GTA---CC----------AC--AGGC-CTGGTCA--CATGGGA--TGCCG
CCCTCTACCTTGCAGAATGGGCCATCGAGAACCC---G-GC----AGC--
----CTTCATT-AA-------CAGA-CGTGCTGTATT-GC-C--CAGAA-
GCCATC--GTGTCGCTGGTCGGGGTCCTGC-AGAGGCTGGC-----TGCC
TGCCGGGAGCACAAGCGGGCTCCTGAGGTCTACGTGGC-CTTTACC-GTC
CGCAA----CCCAGAGACATGCCAGCTGT--TCAC-CACCGAG-CTAGGC
CGGGAT--------GGGATCAGATGGGAAGCGGAAGCTCATCATGACCAG
AAACTGTTTCCCTAT-GGAGAGCA--CTTGGAGA-TGGCAATGCTGAACC
TCACACTGTAG
#---------------------------------------
#---------------------------------------

#=======================================
#
# Aligned_sequences: 2
# 1: G2-R
# 2: B2-202
# Matrix: /home/BLOSUM62.txt
# GapOpen_penalty: -11.0
# GapExtend_penalty: -1.0
# FSopen_penalty: -10.0
# FSextend_penalty: -0.2
# Execution_time: 37.4982218742
#
# Length:         510
# Identity NT:    268/510 52.5%
# Identity AA:    192/1020 18.8%
# Gapopen:        65/510 12.7%
# Gaps:           138/510 27.1%
# FSopen:         29/510 5.7%
# FrameShift:     203/510 39.8%
# Score: -247.0
#
#
#=======================================

>G2-R
ATGGCGCCTGAGGACCACGAGGGGGCCACGTCTCTGCTGCAGAGTT--TC
GAGC-GCCGCTTCCTGGCGGCTCGCGCGCTGCCCTCTTTTCCCTG-GCAG
AGCCTAGAAGAAAAACTAAGGGAGCCCTCAGGTTCTGAGCTGTTGC-TGG
CTATTTTGCAGAAGACTGTGAAGCA-CCCTGTGTGTGTCCAGCATGGGCC
CTCTCTGAAGTATTCCCG-CTGCTTTCTCT--C-GAAG--CTC-AT---C
AAAAAGCCTTCAGGAGACTCAG-TCACACTCTCTG-AGAGCACAGCCATC
GTGTCCCATGGCACCACAGGCTTGGTTACATG-GG---ACGCTGCTCTCT
ACCTGGCAG-AATGGGCCATCGAGAACCCAGCAGCCTTCACTGACAGATG
TA---CTGTACTGCG-------GGGAAGTGACA-CTG-TCACTGGTCAG-
----GGT--CCTGAGGATGCTCACT--GAC-TGCCAGAGGAAGAAGGCTC
---CTGACGT

>B2-202
ATG---CCTG------------GTGC----TTTCT-CT-CAGAACTCATC
AAAAAGTC-CT--CAGGAGGCTCAGTCACA---CTCT---CCAAGAGCAC
AGCC------ATCATCT-------CCCAC-GGTACC-A-CAG--GCCTGG
------T-CACA----TGGGATGCCGCCCTCTACCT-TGCAGAATGGGCC
ATC---GA-GAA--CCCGGCAGCCTTCATTAACAGACGTGCTGTATTGCC
CAGAAGCCATC--GTGTCGCTGGTCGGGGTC-CTGCAGAGG-CTGGCTGC
CTG--CC--GGGAGCACAAGCG-GGCTCC-TGAGGTCTACGTGGC-CTTT
ACC-GTCCGCAAC---CCAGAGACATGCCAGCTG--TTCACC-ACCGAGC
TAGGCCGGGA-TGGGATCAGATGGGAAGCGGAAGCTCATCA-TGACCAGA
AACTGTTTCCCTATGGA-GAGCACTTGGAGATGGCA-ATGCTGAAC-CTC
ACACTGTAG-
#---------------------------------------
#---------------------------------------

#=======================================
#
# Aligned_sequences: 2
# 1: G2-Ch
# 2: G3-Co
# Matrix: /home/BLOSUM62.txt
# GapOpen_penalty: -11.0
# GapExtend_penalty: -1.0
# FSopen_penalty: -10.0
# FSextend_penalty: -0.2
# Execution_time: 36.70023489
#
# Length:         496
# Identity NT:    264/496 53.2%
# Identity AA:    177/992 17.8%
# Gapopen:        62/496 12.5%
# Gaps:           110/496 22.2%
# FSopen:         31/496 6.3%
# FrameShift:     216/496 43.5%
# Score: -244.0
#
#
#=======================================

>G2-Ch
ATGGCGCCCGAGGAGAA--CGCGGGGAGCGAACTCTTGCTGCAGAGT-TT
CAAGCG-C-CGCTT--CCTGGCGGCGCGCGCCCTGCGCTCCT-TCCCCTG
GCAGAGCTTAGAAGCAAAGTTAAGTG--ACCCATCAGATTCTGAGCTTCT
GTGGGATATTTTGCAGAAGAGACTGAAGCATCCTGTGTGTG-TGA-AGCA
CCCGCCGTCA--GTCAAGTATGCCCGGTGCTTTCTCTCAGTACTCATCAA
AAAGCCCTCGGGAGGCTCAGTCACACTCT-CC--AAG-AGCA-CAGCCAT
CATC-TCCC-AC---GGCATCACAGTCCTGGTCACATGG-GA--TGCCAC
CC--TCTACCTTGCAGAATGGGCCAT-CTAGAACCCAGCAGCCTTCACTG
ATAGATGTGC--TGTATTGCCCAGAAGCCATCGTGTCGCTGGTCG--GGG
TCCTGCAGAGGCTGGCTGCCTGCCGGGAGCACCAGCGGGCTCCTCA

>G3-Co
ATT---CCCG--GAGCTTTCTCTCTGAGC----TCAT-CAGAA-AGCCTT
CAGGTGACTCGGTCACCCT--CTGCGAGAGCACGGCCATCGTGTCTCATG
G--GACCACAG--GCCTGGTCACGTGGAACGCCGC-GCT-CT-ACCT---
--GGCCGAGTGGGCCGTGGAGA---ACCCAGCG-GTCTTCGCTCACAG-A
CGTGCTGT-ATTGTCCTGAAA---CGGTCCTCTCCCTG-GT-----TGGG
---GTCCTGCGGAAGCTC--TC-CAC-CTGCCGGAAGGACCAGCGGGC-T
CCTGATGCCTACATTGCCTTCACCATCC--GCAACCCGGAGACGTGCCAG
CTGTTC-ACCACGGAGC-TGGGCCAGGCTGGGATCCCGTGG--------G
A-AGAGGTGCCTTGTCATGACCAGAAAC--T-GTTTCCCTA--CGAAGAG
CACT-CGGAGA-TGGC-GATT--CTGAA--ACTAACG--CTG-TAG
#---------------------------------------
#---------------------------------------

#=======================================
#
# Aligned_sequences: 2
# 1: G2-Co
# 2: G3-Ch
# Matrix: /home/BLOSUM62.txt
# GapOpen_penalty: -11.0
# GapExtend_penalty: -1.0
# FSopen_penalty: -10.0
# FSextend_penalty: -0.2
# Execution_time: 37.2541270256
#
# Length:         518
# Identity NT:    267/518 51.5%
# Identity AA:    186/1036 18.0%
# Gapopen:        64/518 12.4%
# Gaps:           151/518 29.2%
# FSopen:         27/518 5.2%
# FrameShift:     198/518 38.2%
# Score: -260.0
#
#
#=======================================

>G2-Co
ATGGCGCAGGAGGAG------AGAGCGGATGCCGCGCGCCTGCTGCGGG-
GTTTCGAGCGCCGCTTCTTGGCGGCGCGCGCCCTGCGCTCCTTTCCCT-G
GCAG---AG-CCTAGAAGAGAAACTAAGGGACTCGTCAGGCTCCGAGCTG
CTGCTGGATATTTTGCAGAA--GACCGTGAAGCACCCTCTGTGCGTGAAG
CACCCACCATCAGTGA-AGTATTCCCGGAGCTTTCTCTCTGAGCTCATCA
GAAAGCCTTCAGGTGACTC-GGTCACCCTC-TGCGAGAGCACGGCCATCG
TGTCTCATGGGACCAC-AG--GCCTGGTCACGTGGA-ACGCCGCGCTCTA
CCTGGCCG--AGT--GGGCCGTGGAGAACCCAGCGGTCTTCGCTCAC--A
GTCTAAGC-GGTATACCCCCGCGGGCCCAGCTGGCGGGCGGGAGG-----
--GGCC-----CTGT--CCCCACAGGAAGGAAACCAGAAGTCTGGG---G
CAGAG--TCA----G--G

>G3-Ch
ATGCC-C-GGTGCTTTCTCTCAGTACTCAT-CAAAAAGCC--CT-CGGGA
GGCTC-AGTCACACT-CT---C--CAAGAGCACAGCCATCATCTCCCACG
GCATCACAGTCCT----G-GTCAC-ATGGGA-T-GCCA----CC---CT-
CTACC-------TTGCAGAATGGGCCATCTAGAACCC-----------AG
CAGCCT---TCACTGATAG-AT-----GTGCTGTAT---TG--C-C--CA
GAA-GCCATC--GTGTCGCTGGTCGGGGTCCTGC-AGAGGCTGGC-----
TGCCTGCCGGGAGCACCAGCGGGCTCCTCAAGTCTACATG--GCCCT-TA
CC-GTCCGCAACCCAGAGACGTG------CCAGCTGT--TCAC-CACCGA
G-CTAGGCTGG---ACT-----GGGATCAGATGGGAAGCGGAAGCTCATC
ATGACCAGAAACTGTTTCCCTACAGAGAGCA--CTTGGAGA-TGGCAATG
CTGAACCTCACACTGTAG
#---------------------------------------
#---------------------------------------

#=======================================
#
# Aligned_sequences: 2
# 1: G1-H3
# 2: B2-202
# Matrix: /home/BLOSUM62.txt
# GapOpen_penalty: -11.0
# GapExtend_penalty: -1.0
# FSopen_penalty: -10.0
# FSextend_penalty: -0.2
# Execution_time: 39.9463009834
#
# Length:         515
# Identity NT:    362/515 70.3%
# Identity AA:    570/1030 55.3%
# Gapopen:        34/515 6.6%
# Gaps:           112/515 21.7%
# FSopen:         16/515 3.1%
# FrameShift:     336/515 65.2%
# Score: 275.0
#
#
#=======================================

>G1-H3
ATGGCGCCCGAGGAGAACGCGGGGACCGAACTCTTGCTGCAGGGTTTTGA
GCGCCGCTTCCTGGCGGTGCGCACACTGCGCTCCTTCCCCTGGCAGAGCT
TAGAGGCAAAGTTAAGAGACTCATCAGATTCTGAGCTGCTGCGGGATATT
TTGCAGAAGCACGAGGC-TGTCCACACGG-A-GCCTTTGGACAAACTGTA
CGAGGTGCTCGCGGAGACTCTGATGGCCAAGGAGTCCACCCAGGGCCACC
GGAGCTATTTGCTGACGTGCTGTATTGCCCAGAAGCCATCGTGTCGCTGG
TCGGGGTCCTGCAGAGGCTGGCTGCCTGCCGGGAGCACAAGCGGGCTCCT
GAGGTCTACGTGGCCTTTACCGTCCGCAACCCAGAGACATGCCAGCTGTT
CACCACCGAGCTAGGCCGGGATGGGATCAGATGGGAAGCGGAAGCTCATC
ATGACCAGAAACTGTTTCCCTATGGAGAGCACTTGGAGATGGCAATGCTG
A--------------

>B2-202
ATG---CCTGGTGCTTTCTCT----CAGAACTCAT-CAAAAAG-TCCTCA
G-GAGGCT------CAGT---CACACT---CTCC------------A---
-AGAG-CACAG--------C-CATCA---TCT---C--CCACGG--TA--
---C-----CAC-AGGCCTGGTCACATGGGATGCC----GCC---CTCTA
C------CTTGC--AGAAT--G--GGCCATCGAGA--ACCC--GGCAGCC
TT--C-ATTAACAGACGTGCTGTATTGCCCAGAAGCCATCGTGTCGCTGG
TCGGGGTCCTGCAGAGGCTGGCTGCCTGCCGGGAGCACAAGCGGGCTCCT
GAGGTCTACGTGGCCTTTACCGTCCGCAACCCAGAGACATGCCAGCTGTT
CACCACCGAGCTAGGCCGGGATGGGATCAGATGGGAAGCGGAAGCTCATC
ATGACCAGAAACTGTTTCCCTATGGAGAGCACTTGGAGATGGCAATGCTG
AACCTCACACTGTAG
#---------------------------------------
#---------------------------------------

#=======================================
#
# Aligned_sequences: 2
# 1: G2-H3
# 2: G3-H1
# Matrix: /home/BLOSUM62.txt
# GapOpen_penalty: -11.0
# GapExtend_penalty: -1.0
# FSopen_penalty: -10.0
# FSextend_penalty: -0.2
# Execution_time: 38.461097002
#
# Length:         505
# Identity NT:    266/505 52.7%
# Identity AA:    192/1010 19.0%
# Gapopen:        58/505 11.5%
# Gaps:           128/505 25.3%
# FSopen:         28/505 5.5%
# FrameShift:     181/505 35.8%
# Score: -231.0
#
#
#=======================================

>G2-H3
ATGGCGCCCGAGGAGAACGCGGGGACCGAACTCTTGCTGCAGGGTTTTGA
GCGCCGCTTCCTGGCGGTGC-G-CACACTGCGCTCCTTC--CCCTGGCAG
-AGCTTAGA-GGCAAAGTTAAGAGAC-TCATCAGATTCTGAGCTGCTGCG
GGATATTTTGCAGAAGACTGTGAGGCATCCTGTGTGTGTGAAGC-ACCCG
CCGTCAGTCAAGTATGCCTGGTGCTTTCT--CTCAGAACTCATCAAAAAG
----------TCCTCAGGAGGCTCAGTCACACTCTCCAAGAGCAC-AGCC
ATCATCTCCCACGGTACCACAGGCCTGGTCACATGGGATGCCGCCCTCTA
CCTTGCAGA-ATGGGCCATC-GAGAACC--CG-GC-AGCCTTCATT---A
ACAGACGTGCTGTATTGCCCAGAAGC-CATCGTGTCGCTGGT-CGGGGTC
C-TGCAGAG-GCTGGCTGCCTGCCGGGA--GCACAAGCGGG--CTC---C
TG-A-

>G3-H1
ATG---CCCGGTGCTTTCTCT----CAGAACTCAT----CAA-------A
AAGCC-CT--CGGGAGGCTCAGTCACACT---CTCCAAGAGCACAGCCAT
CATCTCCCACGGCA----TCACAGTCCTGGTCACAT---GGGATGCCGCC
CTCTACCTTGCAGAA-----TGGGCCATC--------GAGAACCCAGCAG
CCTTCACTGA--TA-GAC--GTGCTGTATTGCCCAGAAGCCATCGTGTCG
CTGGTCGGGGTCCTGCGGAGGCT--GGCTGCCTG-CCGGGAGCACCAGCG
GGC-TC-CTCAA--TTCTACA----TGGCC-CTT---A--CCGTCTGCAA
CC---CAGAGATGTGCCAGCTGTTCACCACCGAGCTAGGCTGGACTGGGA
TCAGA--TG--GGAA-GCG--GAAGCTCATCATGAC-CAGAAACTGTTTC
CCTACAGAGAGCA--CT---TG--GAGATGGCA-AAGCTGAACCTCACAC
TGTAG
#---------------------------------------
#---------------------------------------

#=======================================
#
# Aligned_sequences: 2
# 1: B1-001
# 2: G3-R
# Matrix: /home/BLOSUM62.txt
# GapOpen_penalty: -11.0
# GapExtend_penalty: -1.0
# FSopen_penalty: -10.0
# FSextend_penalty: -0.2
# Execution_time: 39.0392389297
#
# Length:         502
# Identity NT:    260/502 51.8%
# Identity AA:    183/1004 18.2%
# Gapopen:        58/502 11.6%
# Gaps:           125/502 24.9%
# FSopen:         25/502 5.0%
# FrameShift:     188/502 37.5%
# Score: -255.0
#
#
#=======================================

>B1-001
ATGGCGCCCGAGGAGAACGCGGGGACCGAA-CTCTT------GC-TGCAG
GGTTTTGAGCGCCGCTTCCTGGCGGTGCGCACACTGCGCTCCT-TCCCCT
GGCAGAGCTTAGAGGCAAAGTTAAGAGACTCATCAGATTCTGAGCTGCTG
CGGGATATTTTGCAGAAGACTGTGAGGCATCCTGTGTGTGTGAAGC-ACC
CGCCGTCAGT--CA-A-GTA-TGC-CTG--GTGCTTTCTCTCAGA-ACTC
ATCAAAAAGTCCTCAGGAGGCTCAGTCACACTCTCCAAGAGCACAGCCAT
CAT-CTCCC-ACGGTACCACA-GGCCTGGTCACATGGGATGCCGC--CCT
CTAC-CTTGCAGAATGGGCCATCG-AGAACCCGGCAGC-CTTCATTA-AC
AG--ACGTGCTGTATTGCCCAGAAGCCATCGTGTCG--CTGGTCGGGGTC
CTGCAGAGGCT--GGC--TGCCTG--CCGGGAGCACAAGCGGGCTCCTGA
--

>G3-R
ATT---CCCGCTGCTTTCTCT-----CGAAGCTCATCAAAAAGCCTTCAG
GAGACTCAGTCACACT--CT--CTGAGAGCACA--GCCATCGTGTCCCAT
GGCA---CC-ACAGGCTTGGTTA-------CATGGGA--C---GCTGCT-
CTC--TACCTGGCAGAA-----TGGGCCATC--------GAGAACCCAGC
AGCCTTCACTGACAGATGTACTGTACTGCGGGGAAGTGACACTGTCACTG
GTCAGG--GTCCTGAGGATGCTCACTGAC----TGCCAGAGGA-AG--A-
-AGGCTCCTGACG-T-CTATGTGGCCT------ATACGAT-CCGCAGCCA
GGACACGGGCAAGCTGTTC-ATCACAGAGCTAGACCGCGCTGGGATACAC
TGGGAAGAGGTG----GCCCCTCA--CA-C-TGGCAAACTGTTCCC--TT
ATGAAGAGCATTCGGCCAT-CGTAATCCTGAAGCTCA--CG-----CTGA
CC
#---------------------------------------
#---------------------------------------

#=======================================
#
# Aligned_sequences: 2
# 1: G2-H1
# 2: G3-R
# Matrix: /home/BLOSUM62.txt
# GapOpen_penalty: -11.0
# GapExtend_penalty: -1.0
# FSopen_penalty: -10.0
# FSextend_penalty: -0.2
# Execution_time: 38.7442657948
#
# Length:         509
# Identity NT:    263/509 51.7%
# Identity AA:    225/1018 22.1%
# Gapopen:        67/509 13.2%
# Gaps:           139/509 27.3%
# FSopen:         30/509 5.9%
# FrameShift:     191/509 37.5%
# Score: -274.0
#
#
#=======================================

>G2-H1
ATGGCGCCCGAGGAGAACGCGGGGAGCGAACTCTT---GC-TGCAG-AGT
TTCAAGCGC-CGCTTCCTGGCAGCGCGC-GCCCTGCGCTCCTTCCGCTGG
CAGAGCTTAGAAGCAAAGTTA-A-GAGACTCATCAGAT-TCTGAGCTG-C
TGC--GGGATATTTTG----CAGAAGACTG---TGA-AGCATC--CTGTG
-TGTGTG-AAGC-ACCCGCCGTCA---GTCAAGTATGCCCGGTGCTTTCT
CTCAGAACT--CATC--AAAAAGCCCTCGGGAGG-CTCAGTCACACTCTC
CAAGAGCA-CAGCCATCATCTCCCACGGCATCACAGTCCTGGTCA-CATG
G-GAT-G-CCGCCCTC---TAC-CTTGCA-GAA-TGGGCCATCGAGAACC
CAGCAGCCT--TCACTGATAGACGTGCTGTATTGCCCAGAAGCCATCGTG
TCGCTGGTCGGGGTCCTGCGGAGGCTGGCTGCCTGCCGGGAGCACCAGCG
GGCTCCTCA

>G3-R
ATT---CCCGCTGCTTTCTCTCGAAGCTCA-TCAAAAAGCCTTCAGGAGA
CTCAGTCACACTCT--CTG--AGAGCACAGCCAT-CG-TG--TCCCATGG
CACCAC--AG--GCTTGGTTACATGGGACGC-T--GCTCTCT-ACCTGGC
AGAATGGGCCATCGAGAACCCAGCAGCCTTCACTGACAG-ATGTACTGTA
CTGCGGGGAAGTGACACT--GTCACTGGTCAGG---GTCCTGAGGATGCT
CACTGA-CTGCCAGAGGAAGAAGGC-TCCTGACGTCTATGTGGC-CTATA
C--GATCCGCAGCCAGGA-----CACGGG--CA-AG--CTGTTCATCACA
GAGCTAGACCGCGCTGGGATACACTGGGAAGAGGTGGCCCCTC-ACA--C
TGGCAAACTGTTCCCTTAT-GAAGAGC---ATT---C-G--GCCATCGTA
A------------TCCTG---AAGCT----------------CAC--GCT
GAC----C-
#---------------------------------------
#---------------------------------------

#=======================================
#
# Aligned_sequences: 2
# 1: G2-H3
# 2: G3-Ch
# Matrix: /home/BLOSUM62.txt
# GapOpen_penalty: -11.0
# GapExtend_penalty: -1.0
# FSopen_penalty: -10.0
# FSextend_penalty: -0.2
# Execution_time: 38.5402808189
#
# Length:         500
# Identity NT:    265/500 53.0%
# Identity AA:    177/1000 17.7%
# Gapopen:        61/500 12.2%
# Gaps:           118/500 23.6%
# FSopen:         29/500 5.8%
# FrameShift:     206/500 41.2%
# Score: -240.0
#
#
#=======================================

>G2-H3
ATGGCGCCCGAGGAGAACGCGGGGACCGAACTCTTGCTGCAGGGTTTTGA
GCGCCGCT-TC---CTGGCGGTGCGCACACTGCGCTCCT-TCCCCTGGCA
GAGCTTAGAGGCAAAGTTAAGAGACTCATCAGATTCTGAGCTGCTGCGGG
ATATTTTGCAGAAGACTGTGAGGCATCCTGTGTGTGTGAAGC-ACCCGCC
GTCAGTCA-AGTATGCCTGGTGCTTTCTCTCAGAACTCATCAAAAAGTCC
TCAGGAGGCTCAGTCACACTCTCCAAGAGCACAGCCATCATCTCCCACG-
GTACCA-CAGGC--CTG--GTC-ACATGGGA--TGCCGCCCTCTACCTTG
CAGA-ATGGGCCATC-GAGAACC--CG-GC-AGCCTTCATT---AACAGA
CGTGCTGTATTGCCCAGAAGC-CATCGTGTCGCTGGT-CGGGGTCC-TGC
AGAG-GCTGGCTGCCTGCCGGGA--GCACAAGCGGG--CTC---CTG-A-

>G3-Ch
ATG---CCCGGTGCTTTCTCT----CAGTACTCAT-CAAAAAGCCCTCGG
GAGGCTCAGTCACACTCTCCAAGAGCACA--GCCATCATCTCCCACGGCA
-----T-----CACAGTCCTG-GTCACATGGGATGCC-ACC--CT-C---
-TACCTTGCAGAA-----TGGGCCATC-------TA-GAACCCAGCAGCC
TTCACTGATAG-ATG--TGCTGTATTGCC-CAGAAGCCATC-----GTG-
TC-GCTGG-TCGGGGTC---CTGCA-GAGG-CTGGCTGC--CTGCCGGGA
GCACCAGCGGGCTCCTCAAGTCTACATGGCCCTTACCGTCCGCAACC---
CAGAGACGTGCCAGCTGTTCACCACCGAGCTAGGCTGGACTGGGATCAGA
--TG--GGAA-GCG--GAAGCTCATCATGAC-CAGAAACTGTTTCCCTAC
AGAGAGCA--CT---TG--GAGATGGCA-ATGCTGAACCTCACACTGTAG
#---------------------------------------
#---------------------------------------

#=======================================
#
# Aligned_sequences: 2
# 1: G2-Ch
# 2: G3-R
# Matrix: /home/BLOSUM62.txt
# GapOpen_penalty: -11.0
# GapExtend_penalty: -1.0
# FSopen_penalty: -10.0
# FSextend_penalty: -0.2
# Execution_time: 37.1836738586
#
# Length:         497
# Identity NT:    256/497 51.5%
# Identity AA:    177/994 17.8%
# Gapopen:        57/497 11.5%
# Gaps:           115/497 23.1%
# FSopen:         20/497 4.0%
# FrameShift:     172/497 34.6%
# Score: -267.0
#
#
#=======================================

>G2-Ch
ATGGCGCCCGAGGAGAACGCGGGGAGCGAACTCTT---GC-TGCAG-AGT
TTCAAGCGC-CGCTTCCTGGCGGCGCGC-GCCCTGCGCTCCTTCCCCTGG
CAGAGCTTAGAAGCAAAGTTAAGTGACCCATCAGATTCTGAGCT-TCTG-
-TGGGATATTTTGCAGAAGAGACTGAAGCATCCTGTGTGTGTGAAGCACC
CGCCGTCAGTCAAGTA-TGCCCGGTGCTTTCTCTCAGT-ACTCATCAAAA
AGCCCTCGGGAGGCTCAGTCACACTCTCCA-----AGA--GCACA-GCCA
TC-ATCT--CCCA--CGGCATCA-CAGTCCTGGTCACATGGGATGCCACC
CTCTACCTTGCAGAATGGGCCATCTAGAACCCAGCAGCCTT-CACTGATA
GATGTGCTGTATTGCCCAGAAGCCATCGTGTCG--CTGGTCGGGGTCCTG
CAGAGGCT--GGC--TGCCTG--CCGGGAGCACCAGCGGGCTCCTCA

>G3-R
ATT---CCCGCTGCTTTCTCTCGAAGCTCA-TCAAAAAGCCTTCAGGAGA
CTCAGTCACACTCT--CTGA--GAGCACAGCCAT-CG-TG--TCCCATGG
CACCAC--AG--GCTTGGTTA-------CATGGGACGCTG--CTCTCTAC
CTGGCAGAATGGGCCATCGAGAACCCAGCAGCCT---TCACTGA--CA--
-GATGT-ACT---GTACTGCGGGGAAGTGACACT--GTCACTGGTCAGG-
-GTCCTGAGGATGCTCACTGAC--TG-CCAGAGGAAGAAGGCTCCTGACG
TCTATGTGGCCTATACG--ATCCGCAG-CCAGGACAC--GGG----CAAG
CTGTTCATCACAGA----GC----TAGACCGC-GCTGGGATACACTGG--
GAAGAGGTG----GCCCCTCA--CA-C-TGGCAAACTGTTCCC--TTATG
AAGAGCATTCGGCCAT-CGTAATCCTGAAGCTCACGCTGAC----C-
#---------------------------------------
#---------------------------------------

#=======================================
#
# Aligned_sequences: 2
# 1: G1-H3
# 2: G3-H2
# Matrix: /home/BLOSUM62.txt
# GapOpen_penalty: -11.0
# GapExtend_penalty: -1.0
# FSopen_penalty: -10.0
# FSextend_penalty: -0.2
# Execution_time: 40.2427818775
#
# Length:         515
# Identity NT:    361/515 70.1%
# Identity AA:    567/1030 55.0%
# Gapopen:        34/515 6.6%
# Gaps:           112/515 21.7%
# FSopen:         16/515 3.1%
# FrameShift:     336/515 65.2%
# Score: 270.0
#
#
#=======================================

>G1-H3
ATGGCGCCCGAGGAGAACGCGGGGACCGAACTCTTGCTGCAGGGTTTTGA
GCGCCGCTTCCTGGCGGTGCGCACACTGCGCTCCTTCCCCTGGCAGAGCT
TAGAGGCAAAGTTAAGAGACTCATCAGATTCTGAGCTGCTGCGGGATATT
TTGCAGAAGCACGAGGC-TGTCCACACGG-A-GCCTTTGGACAAACTGTA
CGAGGTGCTCGCGGAGACTCTGATGGCCAAGGAGTCCACCCAGGGCCACC
GGAGCTATTTGCTGACGTGCTGTATTGCCCAGAAGCCATCGTGTCGCTGG
TCGGGGTCCTGCAGAGGCTGGCTGCCTGCCGGGAGCACAAGCGGGCTCCT
GAGGTCTACGTGGCCTTTACCGTCCGCAACCCAGAGACATGCCAGCTGTT
CACCACCGAGCTAGGCCGGGATGGGATCAGATGGGAAGCGGAAGCTCATC
ATGACCAGAAACTGTTTCCCTATGGAGAGCACTTGGAGATGGCAATGCTG
A--------------

>G3-H2
ATG---CCTGGTGCTTTCTCT----CAGAACTCAT-CAAAAAG-TCCTCA
G-GAGGCT------CAGT---CACACT---CTCC------------A---
-AGAG-CACAG--------C-CATCA---TCT---C--CCACGG--TA--
---C-----CAC-AGGCCTGGTCACATGGGATGCC----GCC---CTCTA
C------CTTGC--AGAAT--G--GGCCATCGAGA--ACCC--GGCAGCC
TT--C-ATTAACAGACGTGCTGTATTGCCCAGAAGCCATCGTGTCGCTGG
TCGGGGTCCTGCAGAGGCTGGCTGCCTGCCGGGAGCACAAGCGGGCTCCT
GAGGTCTACGTGGCCTTTACCGTCCGCAACCCAGAGACGTGCCAGCTGTT
CACCACCGAGCTAGGCCGGGATGGGATCAGATGGGAAGCGGAAGCTCATC
ATGACCAGAAACTGTTTCCCTATGGAGAGCACTTGGAGATGGCAATGCTG
AACCTCACACTGTAG
#---------------------------------------
#---------------------------------------

#=======================================
#
# Aligned_sequences: 2
# 1: G1-H3
# 2: G3-H1
# Matrix: /home/BLOSUM62.txt
# GapOpen_penalty: -11.0
# GapExtend_penalty: -1.0
# FSopen_penalty: -10.0
# FSextend_penalty: -0.2
# Execution_time: 40.3856039047
#
# Length:         519
# Identity NT:    347/519 66.9%
# Identity AA:    522/1038 50.3%
# Gapopen:        35/519 6.7%
# Gaps:           120/519 23.1%
# FSopen:         15/519 2.9%
# FrameShift:     318/519 61.3%
# Score: 193.0
#
#
#=======================================

>G1-H3
ATGGCGCCCGAGGAGAACGCGGGGACCGAACTCTTGCTGCAGGGTTTTGA
GCGCCGCTTCCTGGCGGTGC-G-CACACTGCGCTCCTTCCCCTGGCAGAG
CTTAGAGGCAAAGTTAAGAGACTCATCAGATTCTGAGCTGCTGCGGGATA
TTTTGCAGAAGCACGAGGC-TGTCCACACGG-A-GCCTTTGGACAAACTG
TACGAGGTGCTCGCGGAGACTCTGATGGCCAAGGAGTCCACCCAGG-GCC
ACCGGAGCT-ATTTGCTGACGTGCTGTATTGCCCAGAAGCCATCGTGTCG
CTGGTCGGGGTCCTGCAGAGGCTGGCTGCCTGCCGGGAGCACAAGCGGGC
TCCTGAGGTCTACGTGGCCTTTACCGTCCGCAACCCAGAGACATGCCAGC
TGTTCACCACCGAGCTAGGCCGGGATGGGATCAGATGGGAAGCGGAAGCT
CATCATGACCAGAAACTGTTTCCCTATGGAGAGCACTTGGAGATGGCAAT
GCTGA--------------

>G3-H1
ATG---CCCGGTGCTTTCTCT----CAGAACTCAT----CAA-------A
AAGCC-CT--CGGGAGGCTCAGTCACACT---CTCC------------A-
---AGAG-CACAG--------C-CATCA---TCT---C--CCACGGCAT-
-----------CAC-AGTCCTGGTCACATGGGATGCC----GCC---CTC
TAC------CTTGC--AGAAT--G--GGCCATCGAGA--ACCCAGCAGCC
TTC--A-CTGATA----GACGTGCTGTATTGCCCAGAAGCCATCGTGTCG
CTGGTCGGGGTCCTGCGGAGGCTGGCTGCCTGCCGGGAGCACCAGCGGGC
TCCTCAATTCTACATGGCCCTTACCGTCTGCAACCCAGAGATGTGCCAGC
TGTTCACCACCGAGCTAGGCTGGACTGGGATCAGATGGGAAGCGGAAGCT
CATCATGACCAGAAACTGTTTCCCTACAGAGAGCACTTGGAGATGGCAAA
GCTGAACCTCACACTGTAG
#---------------------------------------
#---------------------------------------

#=======================================
#
# Aligned_sequences: 2
# 1: G2-Ch
# 2: G3-H2
# Matrix: /home/BLOSUM62.txt
# GapOpen_penalty: -11.0
# GapExtend_penalty: -1.0
# FSopen_penalty: -10.0
# FSextend_penalty: -0.2
# Execution_time: 37.6208498478
#
# Length:         503
# Identity NT:    259/503 51.5%
# Identity AA:    174/1006 17.3%
# Gapopen:        59/503 11.7%
# Gaps:           124/503 24.7%
# FSopen:         27/503 5.4%
# FrameShift:     222/503 44.1%
# Score: -267.0
#
#
#=======================================

>G2-Ch
ATGGCGCCCGAGGAGAACGCGGGGAGCGAACTCTTGCTGCAGAGTT-TCA
AGCGCCGCTTCCTGGCGGCGCGCGCCCTGCGCTC---CTTCCCCTGGCAG
AGCTTAGAAGCAAAGTTAAGTGACCCATCAGATTCTGAGCTTCTGTGGGA
TATTTTGCAGAAGAGACTGAAGCATCCTGTGTGTGTGAAGCAC--CCGCC
GTCAGTCAAGTATGCCCGGTGCTTTCTCTCAGTACT-CATCAAAAAGCCC
TCGGGAGGCTCAGTCACACTC-TCCAAGAGCACAGCCATCATCTCCCACG
GCATCACA-----G-TCCTG--GTC-ACATGGGATG--CCACCCTCTACC
TTGCAGA-ATGGGCCATCT----AGAACCCAGC-AG-CCTTCACTG--AT
-AGATGTG---CTG----T-AT--TGCCCAGAAGCCATCGTGTCGCT--G
GTCGGGGTCCTGCAGAGGCTGGCTGCCTGCCGGGAGCACCAGCGGGCTCC
TCA

>G3-H2
ATG---CCTGGTGCTTTCTCTC--AG--AACTCAT-CAAAA-AGTCCTCA
GGAG--GCT--CAGTCA-CACTCTCCAAGAGCACAGCCATCATCTCCCAC
GG--TAC---CACAGGCCTG-GTCACATGGGATGCCGCCCT-CT------
-ACCTTGCAGAATGGGC-----CATC--------GAGAACC-CGGCAGCC
TTCATT-AAC-A-GAC--GTGCT--------GTATTGC--CCAGAAGCCA
TCGTGTCGCTG-GTCGGGGTCCTGCA-GAGG-CTGGCTGC--CTGCC--G
GGAGCACAAGCGGGCTCCTGAGGTCTACGTGGCCTTTACCGTCCGCAACC
---CAGAGACGTGCCAGCTGTTCACCACCGAGCTAGGCCGGGA-TGGGAT
CAGATGGGAAGCGGAAGCTCATCATGACCAGAAAC--T-GTTTCCCTATG
GA-GAGCACTTGGAGA---TGGCAA--TGCTG--AACCTCA-CA--CTG-
TAG
#---------------------------------------
#---------------------------------------

#=======================================
#
# Aligned_sequences: 2
# 1: B1-001
# 2: G3-H1
# Matrix: /home/BLOSUM62.txt
# GapOpen_penalty: -11.0
# GapExtend_penalty: -1.0
# FSopen_penalty: -10.0
# FSextend_penalty: -0.2
# Execution_time: 39.5724458694
#
# Length:         505
# Identity NT:    266/505 52.7%
# Identity AA:    192/1010 19.0%
# Gapopen:        58/505 11.5%
# Gaps:           128/505 25.3%
# FSopen:         28/505 5.5%
# FrameShift:     181/505 35.8%
# Score: -231.0
#
#
#=======================================

>B1-001
ATGGCGCCCGAGGAGAACGCGGGGACCGAACTCTTGCTGCAGGGTTTTGA
GCGCCGCTTCCTGGCGGTGC-G-CACACTGCGCTCCTTC--CCCTGGCAG
-AGCTTAGA-GGCAAAGTTAAGAGAC-TCATCAGATTCTGAGCTGCTGCG
GGATATTTTGCAGAAGACTGTGAGGCATCCTGTGTGTGTGAAGC-ACCCG
CCGTCAGTCAAGTATGCCTGGTGCTTTCT--CTCAGAACTCATCAAAAAG
----------TCCTCAGGAGGCTCAGTCACACTCTCCAAGAGCAC-AGCC
ATCATCTCCCACGGTACCACAGGCCTGGTCACATGGGATGCCGCCCTCTA
CCTTGCAGA-ATGGGCCATC-GAGAACC--CG-GC-AGCCTTCATT---A
ACAGACGTGCTGTATTGCCCAGAAGC-CATCGTGTCGCTGGT-CGGGGTC
C-TGCAGAG-GCTGGCTGCCTGCCGGGA--GCACAAGCGGG--CTC---C
TG-A-

>G3-H1
ATG---CCCGGTGCTTTCTCT----CAGAACTCAT----CAA-------A
AAGCC-CT--CGGGAGGCTCAGTCACACT---CTCCAAGAGCACAGCCAT
CATCTCCCACGGCA----TCACAGTCCTGGTCACAT---GGGATGCCGCC
CTCTACCTTGCAGAA-----TGGGCCATC--------GAGAACCCAGCAG
CCTTCACTGA--TA-GAC--GTGCTGTATTGCCCAGAAGCCATCGTGTCG
CTGGTCGGGGTCCTGCGGAGGCT--GGCTGCCTG-CCGGGAGCACCAGCG
GGC-TC-CTCAA--TTCTACA----TGGCC-CTT---A--CCGTCTGCAA
CC---CAGAGATGTGCCAGCTGTTCACCACCGAGCTAGGCTGGACTGGGA
TCAGA--TG--GGAA-GCG--GAAGCTCATCATGAC-CAGAAACTGTTTC
CCTACAGAGAGCA--CT---TG--GAGATGGCA-AAGCTGAACCTCACAC
TGTAG
#---------------------------------------
#---------------------------------------

#=======================================
#
# Aligned_sequences: 2
# 1: B1-001
# 2: G3-Ch
# Matrix: /home/BLOSUM62.txt
# GapOpen_penalty: -11.0
# GapExtend_penalty: -1.0
# FSopen_penalty: -10.0
# FSextend_penalty: -0.2
# Execution_time: 39.8183221817
#
# Length:         500
# Identity NT:    265/500 53.0%
# Identity AA:    177/1000 17.7%
# Gapopen:        61/500 12.2%
# Gaps:           118/500 23.6%
# FSopen:         29/500 5.8%
# FrameShift:     206/500 41.2%
# Score: -240.0
#
#
#=======================================

>B1-001
ATGGCGCCCGAGGAGAACGCGGGGACCGAACTCTTGCTGCAGGGTTTTGA
GCGCCGCT-TC---CTGGCGGTGCGCACACTGCGCTCCT-TCCCCTGGCA
GAGCTTAGAGGCAAAGTTAAGAGACTCATCAGATTCTGAGCTGCTGCGGG
ATATTTTGCAGAAGACTGTGAGGCATCCTGTGTGTGTGAAGC-ACCCGCC
GTCAGTCA-AGTATGCCTGGTGCTTTCTCTCAGAACTCATCAAAAAGTCC
TCAGGAGGCTCAGTCACACTCTCCAAGAGCACAGCCATCATCTCCCACG-
GTACCA-CAGGC--CTG--GTC-ACATGGGA--TGCCGCCCTCTACCTTG
CAGA-ATGGGCCATC-GAGAACC--CG-GC-AGCCTTCATT---AACAGA
CGTGCTGTATTGCCCAGAAGC-CATCGTGTCGCTGGT-CGGGGTCC-TGC
AGAG-GCTGGCTGCCTGCCGGGA--GCACAAGCGGG--CTC---CTG-A-

>G3-Ch
ATG---CCCGGTGCTTTCTCT----CAGTACTCAT-CAAAAAGCCCTCGG
GAGGCTCAGTCACACTCTCCAAGAGCACA--GCCATCATCTCCCACGGCA
-----T-----CACAGTCCTG-GTCACATGGGATGCC-ACC--CT-C---
-TACCTTGCAGAA-----TGGGCCATC-------TA-GAACCCAGCAGCC
TTCACTGATAG-ATG--TGCTGTATTGCC-CAGAAGCCATC-----GTG-
TC-GCTGG-TCGGGGTC---CTGCA-GAGG-CTGGCTGC--CTGCCGGGA
GCACCAGCGGGCTCCTCAAGTCTACATGGCCCTTACCGTCCGCAACC---
CAGAGACGTGCCAGCTGTTCACCACCGAGCTAGGCTGGACTGGGATCAGA
--TG--GGAA-GCG--GAAGCTCATCATGAC-CAGAAACTGTTTCCCTAC
AGAGAGCA--CT---TG--GAGATGGCA-ATGCTGAACCTCACACTGTAG
#---------------------------------------
#---------------------------------------

#=======================================
#
# Aligned_sequences: 2
# 1: G1-Co
# 2: G3-H2
# Matrix: /home/BLOSUM62.txt
# GapOpen_penalty: -11.0
# GapExtend_penalty: -1.0
# FSopen_penalty: -10.0
# FSextend_penalty: -0.2
# Execution_time: 40.1407289505
#
# Length:         522
# Identity NT:    311/522 59.6%
# Identity AA:    408/1044 39.1%
# Gapopen:        29/522 5.6%
# Gaps:           126/522 24.1%
# FSopen:         15/522 2.9%
# FrameShift:     341/522 65.3%
# Score: 28.0
#
#
#=======================================

>G1-Co
ATGGCGCAGGAGGAGAGAGCGGATGCCGCGCGCCTGCTGCGGGGTTTCGA
GCGCCGCTTCTTGGCGGCGCGCGCCCTGCGCTCCTTTCCCTGGCAGAG-C
CT-AGAAGAGAAACTAAGGGACTCGTCAGGCTCC--GAGCTGCTGCTGGA
T-ATTTTGCA--GAAGCACGAGGC-TGTCCACACGGAGCCGTTGGACGAG
CTGTACCAGGCGCTGGCCGA--GGTCCTGACGGCCGAGGACCCCACCCAC
TGCCACCGGAGCTATCTGCTGACGTGCTGTATTGTCCTGAAACGGTCCTC
TCCCTGGTTGGGGTCCTGCGGAAGCTCTCCACCTGCCGGAAGGACCAGCG
GGCTCCTGATGCCTACATTGCCTTCACCATCCGCAACCCGGAGACGTGCC
AGCTGTTCACCACGGAGCTGGGCCAGGCTGGGATCCCGTGGGAAGAGGTG
CCTTGTCATGACCAGAAACTGTTTCCCTACGAAGAGCACTCGGAGATGGC
GATTCTGA--------------

>G3-H2
ATG-----------------------------CCTGGTGC----TTTC--
--------TCT--------------CAGAACTCAT----CAA--AAAGTC
CTCAG--GAGG--CTCAGTCACAC-TC----TCCAAGAGCA-CAGCC--A
TCATCTCCCACGGTACCAC-AGGCCTGGTCACATGG----GATGC-CGCC
CTCTACC------TTGCAGAATGGGCC--AT---CGAGAACCCGGC--A-
-GCCTTC------ATTAACAGACGTGCTGTATTGCCCAGAAGCCATCGTG
TCGCTGGTCGGGGTCCTGCAGAGGCTGGCTGCCTGCCGGGAGCACAAGCG
GGCTCCTGAGGTCTACGTGGCCTTTACCGTCCGCAACCCAGAGACGTGCC
AGCTGTTCACCACCGAGCTAGGCCGGGATGGGATCAGATGGGAAGCGGAA
GCTCATCATGACCAGAAACTGTTTCCCTATGGAGAGCACTTGGAGATGGC
AATGCTGAACCTCACACTGTAG
#---------------------------------------
#---------------------------------------

#=======================================
#
# Aligned_sequences: 2
# 1: B1-001
# 2: G3-M
# Matrix: /home/BLOSUM62.txt
# GapOpen_penalty: -11.0
# GapExtend_penalty: -1.0
# FSopen_penalty: -10.0
# FSextend_penalty: -0.2
# Execution_time: 39.8957870007
#
# Length:         508
# Identity NT:    264/508 52.0%
# Identity AA:    165/1016 16.2%
# Gapopen:        61/508 12.0%
# Gaps:           137/508 27.0%
# FSopen:         23/508 4.5%
# FrameShift:     152/508 29.9%
# Score: -250.0
#
#
#=======================================

>B1-001
ATGGCGCCCGAGGAGAACGCGGGGACCGAA-CTCTT------GC-TGCAG
GGTTTTGAGCGCCGCTTCCTGGCGGTGCGCACACTGCGCTCCT-TCCCCT
GGCAGAGCTTAGAGGCAAAGTTAAGAGACTCATCAGATTCTGAGCTGCTG
CGGGATATTTTGCAGAAGACTGTGAGGCATCCTGTGTGTGTGAAGC-ACC
CGCCGTCAGTCA-AGTATGC-CTGGTGCTTTCTCTCAGA----ACT--CA
----TCAAAAAGTCCTCAGGAGGCTC-AGTCACACTCTCCA-----AGAG
CACAGCC--AT--C-ATCT--CCCACGGTA-CCACAGGCCTGGTCACATG
GGATGCCGCCCTCTACCTTGCAGAATGGGCCATCGAGAACCCG-GCAGCC
TTC-ATTA--ACAGACGTGCTGTATTGCCCAGAAGCCATCGTGT-CGCTG
GTCGGGGTCCTGCAGAGGCTGGCTGCC-TGCCGGGAGCAC--AAGCGGGC
TCCTGA--

>G3-M
ATG---CCCGCTGCTTTCTCT-----CAAAGCTCATCAAAAAGCCTTCAG
GAAACTCAGTTACACT--CT--CTGAGAGCAC--TGCCATCGTGTCCCAT
GGCA---CC-ACAGGCTTGGTTA-------CATGGGA--C---GCTGCT-
CTC--TACCTGGCAGAA-----TGGGCCAT--------TGAGAACCCAGC
AGCCTTCACTGACAG-ATGTACTG-TACTG-CTGGGAGATGACACTGTCA
CTGGTCAGG--GTCCTGAAGATGCTCGAGG---ACTG-CCAGAGGAAGAG
CGCT-CCTGATGTCTATGTAGCCTATACTATCCGCAG-CCAGGACACA-G
GCAAGCTG-----TTCATCGAAGA----GC--T--AGA--CCGTGCTGGA
ATCTACTGGGA-AGAGGTGCCCCCTCACACTG--GCAAAC-TGTTCCCT-
-------TAC-GAAGAGCATT-CAGCCAT--CGTAATC-CTGAAGCTGG-
TGCTGACC
#---------------------------------------
#---------------------------------------

#=======================================
#
# Aligned_sequences: 2
# 1: B1-001
# 2: G3-Co
# Matrix: /home/BLOSUM62.txt
# GapOpen_penalty: -11.0
# GapExtend_penalty: -1.0
# FSopen_penalty: -10.0
# FSextend_penalty: -0.2
# Execution_time: 39.8888349533
#
# Length:         518
# Identity NT:    274/518 52.9%
# Identity AA:    189/1036 18.2%
# Gapopen:        73/518 14.1%
# Gaps:           154/518 29.7%
# FSopen:         39/518 7.5%
# FrameShift:     220/518 42.5%
# Score: -249.0
#
#
#=======================================

>B1-001
AT----GGCGC-------CCGAGG-----AGAACGC-----GGGGAC-CG
A--ACTCT-TGCT---GCA-GG-----GTTT-TGA-GCG-CCGCTT-CCT
GG-CG-GTGCGCACACTGCGCTCCTTCCCCTGGCAGAGCTTAGAGGCAAA
GTTAAGAGACTCATCAGATTCTGAGCTGCTGCGGGATATTTTGCAGAAGA
CTGTGAGGCATCCTGTGTGTGTGAAGCACCCGCCGTCAGTCAAGTATGCC
TGGT-GCTTTCTCT-CAGAA-CTCATCAAAAAGTCCT-CAGGA-GGCTCA
GTCACACTCTCCAAGA-GC--ACA--GCCATCATCTCCCACGGTACCACA
GGCCTGGTCACATGGGATGCCGCCCTCTACCTTGCAGAATGGGCCATCGA
GAACCCGGCAGCCTTCATTAACAGACGTGC--TGTATTGCCCAGAAGCCA
TCGTGTCGCTGGTCG--GGGTCCTGCAGAGGCTGGCTGCCTGCCGGGAGC
ACAAGCGGGCTCCTG-A-

>G3-Co
ATTCCCGGAGCTTTCTCTCTGAGCTCATCAGAAAGCCTTCAGGTGACTCG
GTCACCCTCTGCGAGAGCACGGCCATCGTGTCTCATGGGACCACAGGCCT
GGTCACGTG-GAACGCCGCGCTC--TACC-TGGCCGAG--T-G-GGCC--
GTGGAGA-ACCCAGCGG--TCTTCGCT----------------CACA-GA
C-GTGCTGTAT----TGTCC-TGAA--AC--G--GTCC-TC-----TCCC
TGGTTGGGGTC-CTGCGGAAGCTC-TCCA-----CCTGCCGGAAGGACCA
G---CGGGCTCCT-GATGCCTACATTGCCTTCA----CCA---T-CCGCA
ACCC-GGAGACGTGCCA-GCTGT--TC-ACCACGGAGC-TGGGCCA--G-
G---CTGGGATCC--CGTGGGAAGAGGTGCCTTGTCATGACCAGAAAC--
T-GTTTCCCTA--CGAAGAGCACT-CGGAGA-TGGC-GATT--CTGAA--
ACTAACG-----CTGTAG
#---------------------------------------
#---------------------------------------

#=======================================
#
# Aligned_sequences: 2
# 1: G2-H3
# 2: G3-R
# Matrix: /home/BLOSUM62.txt
# GapOpen_penalty: -11.0
# GapExtend_penalty: -1.0
# FSopen_penalty: -10.0
# FSextend_penalty: -0.2
# Execution_time: 39.4552919865
#
# Length:         502
# Identity NT:    260/502 51.8%
# Identity AA:    183/1004 18.2%
# Gapopen:        58/502 11.6%
# Gaps:           125/502 24.9%
# FSopen:         25/502 5.0%
# FrameShift:     188/502 37.5%
# Score: -255.0
#
#
#=======================================

>G2-H3
ATGGCGCCCGAGGAGAACGCGGGGACCGAA-CTCTT------GC-TGCAG
GGTTTTGAGCGCCGCTTCCTGGCGGTGCGCACACTGCGCTCCT-TCCCCT
GGCAGAGCTTAGAGGCAAAGTTAAGAGACTCATCAGATTCTGAGCTGCTG
CGGGATATTTTGCAGAAGACTGTGAGGCATCCTGTGTGTGTGAAGC-ACC
CGCCGTCAGT--CA-A-GTA-TGC-CTG--GTGCTTTCTCTCAGA-ACTC
ATCAAAAAGTCCTCAGGAGGCTCAGTCACACTCTCCAAGAGCACAGCCAT
CAT-CTCCC-ACGGTACCACA-GGCCTGGTCACATGGGATGCCGC--CCT
CTAC-CTTGCAGAATGGGCCATCG-AGAACCCGGCAGC-CTTCATTA-AC
AG--ACGTGCTGTATTGCCCAGAAGCCATCGTGTCG--CTGGTCGGGGTC
CTGCAGAGGCT--GGC--TGCCTG--CCGGGAGCACAAGCGGGCTCCTGA
--

>G3-R
ATT---CCCGCTGCTTTCTCT-----CGAAGCTCATCAAAAAGCCTTCAG
GAGACTCAGTCACACT--CT--CTGAGAGCACA--GCCATCGTGTCCCAT
GGCA---CC-ACAGGCTTGGTTA-------CATGGGA--C---GCTGCT-
CTC--TACCTGGCAGAA-----TGGGCCATC--------GAGAACCCAGC
AGCCTTCACTGACAGATGTACTGTACTGCGGGGAAGTGACACTGTCACTG
GTCAGG--GTCCTGAGGATGCTCACTGAC----TGCCAGAGGA-AG--A-
-AGGCTCCTGACG-T-CTATGTGGCCT------ATACGAT-CCGCAGCCA
GGACACGGGCAAGCTGTTC-ATCACAGAGCTAGACCGCGCTGGGATACAC
TGGGAAGAGGTG----GCCCCTCA--CA-C-TGGCAAACTGTTCCC--TT
ATGAAGAGCATTCGGCCAT-CGTAATCCTGAAGCTCA--CG-----CTGA
CC
#---------------------------------------
#---------------------------------------

#=======================================
#
# Aligned_sequences: 2
# 1: G2-Ch
# 2: G3-H1
# Matrix: /home/BLOSUM62.txt
# GapOpen_penalty: -11.0
# GapExtend_penalty: -1.0
# FSopen_penalty: -10.0
# FSextend_penalty: -0.2
# Execution_time: 38.6571991444
#
# Length:         512
# Identity NT:    269/512 52.5%
# Identity AA:    201/1024 19.6%
# Gapopen:        62/512 12.1%
# Gaps:           142/512 27.7%
# FSopen:         27/512 5.3%
# FrameShift:     188/512 36.7%
# Score: -235.0
#
#
#=======================================

>G2-Ch
ATGGCGCCCGAGG---------AGAACGCGGGGAGCGAA---CTCTTGCT
GCAGAGTTTCAAGCGCCGCTTCCTGGCGGCGCGCGCCCTGCGCTCCT-TC
CCCTGGCAGAGCTTAGAAGCAAAGTTAAGTGACCCATCAGATTCTGAGCT
TCTGTGGGATATTTTGCAGAAGAGACTGAAGCATCCTGTGTGTGTGAAGC
-ACCCGCCGTCAGTCAAGTATGCCCGGTGCTTTCTCTCAGTACT-CATCA
AAAAGCCCTCGGGAGGCTCAGTCACACTC-TCCAAGAGCACAGCCATCAT
CTCCCACG-GCATCA-CAG--TCCTGG--TC-ACATGGGATGCC--ACCC
TCT---ACCTTGCAGA-ATGGGCCATCT----AGAACCCAGC-AGCCTTC
ACTG--AT-AGATGTGCTGTATTGCCCAGAAGC-CATCGTGTCGCTGGT-
CGGGGTCC-TGCAGAG-GCTGGCTGCCTGCCGGGA--GCACCAGCGGG--
CTC---CTC-A-

>G3-H1
ATG---CCCGGTGCTTTCTCTCAGAACTC----ATCAAAAAGCCCTCG--
G--GAGGCTCAGTCACA-CT--CT--C--CAAGAGCACAGCCATCATCTC
CCACGGCA-----T-----CACAGTCCTG-GTCACATGGGATGCCGCCCT
-CT-------ACCTTGCAGAATGGGC-----CATC--------GAGAACC
CAGCAGCCTTCACTGA--TA-GAC--GTGCT--------GTATTGC--CC
AGAAGCCATCGTGTCGCTG-GTCGGGGTCCTGCG-GAGG-CTGGCTGC--
CTGCCGGGAGCACCAGCGGGCTCCTCAATTCTACATGGC---CCTTACCG
TCTGCAACC---CAGAGATGTGCCAGCTGTTCACCACCGAGCTAGGCTGG
ACTGGGATCAGATG-G--GAA--GCG--GAAGCTCATCATGAC-CAGAAA
CTGTTTCCCTACAGAGAGCA--CT---TG--GAGATGGCAA-AGCTGAAC
CTCACACTGTAG
#---------------------------------------
#---------------------------------------

#=======================================
#
# Aligned_sequences: 2
# 1: G1-R
# 2: G3-R
# Matrix: /home/BLOSUM62.txt
# GapOpen_penalty: -11.0
# GapExtend_penalty: -1.0
# FSopen_penalty: -10.0
# FSextend_penalty: -0.2
# Execution_time: 41.2745630741
#
# Length:         513
# Identity NT:    357/513 69.6%
# Identity AA:    558/1026 54.4%
# Gapopen:        31/513 6.0%
# Gaps:           114/513 22.2%
# FSopen:         14/513 2.7%
# FrameShift:     321/513 62.6%
# Score: 267.0
#
#
#=======================================

>G1-R
ATGGCGCCTGAGGAC-CACGAGGGGGCCACGTCTCTGCTGCAGAGTTTCG
AGCGCCGCTTCCTGGCGGCTCGCGCGCTGCCCTCTTTTCCCTGGCAGAGC
CTAGAAGAAAAACTAAGGGAGCCCTCAGGT-TCTGAGCTGTTGCTGGCTA
TTTTGCAGAAGCATGAGGCCGTACCCATGGAGCCTTTGGATGCACTGTAT
GAGGCGCTGGCAGAAGTTCTGATGGCCAGAGAGTCCACCCAGTGCCACCG
GAGCT--ATTTGCTGATGTACTGTACTGCGGGGAAGTGACACTGTCACTG
GTCAGGGTCCTGAGGATGCTCACTGACTGCCAGAGGAAGAAGGCTCCTGA
CGTCTATGTGGCCTATACGATCCGCAGCCAGGACACGGGCAAGCTGTTCA
TCACAGAGCTGGACCGCGCTGGGATACACTGGGAAGAGGTGGCCCCTCAC
ACTGGCAAACTGTTCCCTTATGAAGAGCATTCGGCCATCGTAATCCTGA-
-------------

>G3-R
ATTCCCGCTGCTTTCTCTCGAAG---------CTCA--T-CAAAA-----
AGC----CTTCA-GGAGACTCAGTCACA---CTCT-----CTG--AGAGC
-----------AC------AGCCATC--GTGTCCCA--------TGGC-A
C----CACAGGCTTG--GT--TAC--ATGG-GAC----GCTGCTCTCTA-
----C-CTGGCAGAA----TG--GGCCATCGAGA--ACCCAG---CAGC-
---CTTCACTGACAGATGTACTGTACTGCGGGGAAGTGACACTGTCACTG
GTCAGGGTCCTGAGGATGCTCACTGACTGCCAGAGGAAGAAGGCTCCTGA
CGTCTATGTGGCCTATACGATCCGCAGCCAGGACACGGGCAAGCTGTTCA
TCACAGAGCTAGACCGCGCTGGGATACACTGGGAAGAGGTGGCCCCTCAC
ACTGGCAAACTGTTCCCTTATGAAGAGCATTCGGCCATCGTAATCCTGAA
GCTCACGCTGACC
#---------------------------------------
#---------------------------------------

#=======================================
#
# Aligned_sequences: 2
# 1: G2-Co
# 2: G2-Ch
# Matrix: /home/BLOSUM62.txt
# GapOpen_penalty: -11.0
# GapExtend_penalty: -1.0
# FSopen_penalty: -10.0
# FSextend_penalty: -0.2
# Execution_time: 39.8455278873
#
# Length:         479
# Identity NT:    352/479 73.5%
# Identity AA:    585/958 61.1%
# Gapopen:        14/479 2.9%
# Gaps:           31/479 6.5%
# FSopen:         9/479 1.9%
# FrameShift:     62/479 12.9%
# Score: 312.0
#
#
#=======================================

>G2-Co
ATGGCGCAGGAGGAGAGAGCGGATGCCGCG--CGCCTGCTGCGGGGTTTC
GAGCGCCGCTTCTTGGCGGCGCGCGCCCTGCGCTCCTTTCCCTGGCAGAG
CCTAGAAGAGAAACTAAGGGACTCGTCAGGCTCCGAGCTGCTGCTGGATA
TTTTGCAGAAGACCGTGAAGCACCCTCTGTGCGTGAAGCACCCACCATCA
GTGAAGTATTCCCGGAGCTTTCTCTCTGAGCTCATCAGAAAGCCTTCAGG
TGACTCGGTCACCCTCTGCGAGAGCACGGCCATCGTGTCTCATGGGACCA
CAGGCCTGGTCACGTGGAACGCCGCGCTCTACCTGGCCGAGTGGGCCGTG
GAGAACCCAGCGGTCTTCGCTCACAG-TCTAAGCGGTATACCCCCGCGGG
CCCAGC-TGGCGGGCGGGA-GGGGCCCTGTCCCCACAGGAAGGAAACCAG
AAGTCTGGG-GCAG-AGTCAGG-------

>G2-Ch
ATGGCGCCCGAGGAGAACGCGG--GGAGCGAACTCTTGCTGCAGAGTTTC
AAGCGCCGCTTCCTGGCGGCGCGCGCCCTGCGCTCCTTCCCCTGGCAGAG
CTTAGAAGCAAAGTTAAGTGACCCATCAGATTCTGAGCTTCTGTGGGATA
TTTTGCAGAAGAGACTGAAGCATCCTGTGTGTGTGAAGCACCCGCCGTCA
GTCAAGTATGCCCGGTGCTTTCTCTCAGTACTCATCAAAAAGCCCTCGGG
AGGCTCAGTCACACTCTCCAAGAGCACAGCCATCATCTCCCACGGCATCA
CAGTCCTGGTCACATGGGATGCCACCCTCTACCTTGCAGAATGGGCCATC
TAGAACCCAGCAGCCTTCACTGATAGATGT--GCTGTATTGCCCAGAAG-
-CCATCGTGTCG--CTGGTCGGGGTCCTG----CAGAGGCTGGCTGCCTG
----CCGGGAGCACCAG-CGGGCTCCTCA
#---------------------------------------
#---------------------------------------

#=======================================
#
# Aligned_sequences: 2
# 1: G2-M
# 2: G3-Co
# Matrix: /home/BLOSUM62.txt
# GapOpen_penalty: -11.0
# GapExtend_penalty: -1.0
# FSopen_penalty: -10.0
# FSextend_penalty: -0.2
# Execution_time: 40.5145759583
#
# Length:         511
# Identity NT:    270/511 52.8%
# Identity AA:    198/1022 19.4%
# Gapopen:        64/511 12.5%
# Gaps:           140/511 27.4%
# FSopen:         29/511 5.7%
# FrameShift:     242/511 47.4%
# Score: -235.0
#
#
#=======================================

>G2-M
AT----GGCGC-------CTGAGGAC-CACGAGGGGGCCACGTCTCTGCT
GCAGAGTTTCGAGCGCCGCTTCCTGGCGGCTCGCGCGCTGCCCTCCTTTC
CC-TGGCAGAGCCTAGAAGAAAAACTAAAGGACCCCTCGGGTTCTGAGCT
GTTGCTGGCTATTCTGCAGAAGACTGTGAAGCACCCTGTGTGTGTGCAGC
--ACGGACCTTCTGT--------GAA---GTATGCCCGCTGCTT----TC
TCT-CA-AAGCTCATCAAAAAGCCTTCAGGAA--ACTCAGTTACACTCTC
TGAGAGC--AC--TGCCATCGTGTCCCATGGCACCACAGGCTTGGTTACA
TGGGACGCTGCTCTCTAC----CTGG--CAGAATGGG--CCATTGAGAAC
CCAGCAGCCTT--CACTGAC-AGATGTACTGTACTGCTGGGAGATGACAC
TGTCACTGGTCAGGGTCCTGAAGATGCTCGAGGACTGCCAGAGGAAGAGC
GCTCCTGATGT

>G3-Co
ATTCCCGGAGCTTTCTCTCTGAG--CTCATCAGAAAGCC---T-TCAGGT
G---ACT--CGGTCACC-CT--CTG-CGA---GAGCACGGCCATCGTGTC
TCATGG--GA-CC-ACAGGC----CT---GGTCACGTGGAACGCCGCGCT
CTACCTGGC----C-G-AGTGGGCCGTGGAGAACCCAGCG-GTCTTC-GC
TCACAGACGTGCTGTATTGTCCTGAAACGGTCCTCTCCCTGGTTGGGGTC
-CTGCGGAAGCTC-TCCA----CCTGCCGGAAGGAC-CAGCGGG-CTC-C
TGAT-GCCTACATTGCCTTCA----CCAT----CCGCAACCC-GGAGACG
TGCCA-GCTGTTCACCACGGAGCTGGGCCAGGCTGGGATCCCGTGGGAAG
--AGGTGCCTTGTCA-TGACCAGAA--ACTGTTTCCCTACGA-A-GA---
-G-CACT---C--GG------AGATGG-CGATT-CTG--AAACTAA---C
GCT---G-TAG
#---------------------------------------
#---------------------------------------

#=======================================
#
# Aligned_sequences: 2
# 1: G2-H3
# 2: G3-Co
# Matrix: /home/BLOSUM62.txt
# GapOpen_penalty: -11.0
# GapExtend_penalty: -1.0
# FSopen_penalty: -10.0
# FSextend_penalty: -0.2
# Execution_time: 40.9000489712
#
# Length:         518
# Identity NT:    274/518 52.9%
# Identity AA:    189/1036 18.2%
# Gapopen:        73/518 14.1%
# Gaps:           154/518 29.7%
# FSopen:         39/518 7.5%
# FrameShift:     220/518 42.5%
# Score: -249.0
#
#
#=======================================

>G2-H3
AT----GGCGC-------CCGAGG-----AGAACGC-----GGGGAC-CG
A--ACTCT-TGCT---GCA-GG-----GTTT-TGA-GCG-CCGCTT-CCT
GG-CG-GTGCGCACACTGCGCTCCTTCCCCTGGCAGAGCTTAGAGGCAAA
GTTAAGAGACTCATCAGATTCTGAGCTGCTGCGGGATATTTTGCAGAAGA
CTGTGAGGCATCCTGTGTGTGTGAAGCACCCGCCGTCAGTCAAGTATGCC
TGGT-GCTTTCTCT-CAGAA-CTCATCAAAAAGTCCT-CAGGA-GGCTCA
GTCACACTCTCCAAGA-GC--ACA--GCCATCATCTCCCACGGTACCACA
GGCCTGGTCACATGGGATGCCGCCCTCTACCTTGCAGAATGGGCCATCGA
GAACCCGGCAGCCTTCATTAACAGACGTGC--TGTATTGCCCAGAAGCCA
TCGTGTCGCTGGTCG--GGGTCCTGCAGAGGCTGGCTGCCTGCCGGGAGC
ACAAGCGGGCTCCTG-A-

>G3-Co
ATTCCCGGAGCTTTCTCTCTGAGCTCATCAGAAAGCCTTCAGGTGACTCG
GTCACCCTCTGCGAGAGCACGGCCATCGTGTCTCATGGGACCACAGGCCT
GGTCACGTG-GAACGCCGCGCTC--TACC-TGGCCGAG--T-G-GGCC--
GTGGAGA-ACCCAGCGG--TCTTCGCT----------------CACA-GA
C-GTGCTGTAT----TGTCC-TGAA--AC--G--GTCC-TC-----TCCC
TGGTTGGGGTC-CTGCGGAAGCTC-TCCA-----CCTGCCGGAAGGACCA
G---CGGGCTCCT-GATGCCTACATTGCCTTCA----CCA---T-CCGCA
ACCC-GGAGACGTGCCA-GCTGT--TC-ACCACGGAGC-TGGGCCA--G-
G---CTGGGATCC--CGTGGGAAGAGGTGCCTTGTCATGACCAGAAAC--
T-GTTTCCCTA--CGAAGAGCACT-CGGAGA-TGGC-GATT--CTGAA--
ACTAACG-----CTGTAG
#---------------------------------------
#---------------------------------------

#=======================================
#
# Aligned_sequences: 2
# 1: G1-M
# 2: G3-R
# Matrix: /home/BLOSUM62.txt
# GapOpen_penalty: -11.0
# GapExtend_penalty: -1.0
# FSopen_penalty: -10.0
# FSextend_penalty: -0.2
# Execution_time: 42.7485740185
#
# Length:         513
# Identity NT:    335/513 65.3%
# Identity AA:    480/1026 46.8%
# Gapopen:        35/513 6.8%
# Gaps:           114/513 22.2%
# FSopen:         15/513 2.9%
# FrameShift:     323/513 63.0%
# Score: 145.0
#
#
#=======================================

>G1-M
ATGGCGCCTGAGGAC-CACGAGGGGGCCACGTCTCTGCTGCAGAGTTTCG
AGCGCCGCTTCCTGGCGGCTCGCGCGCTGCCCTCCTTTCCCTGGCAGAGC
CTAGAAGAAAAACTAAAGGACCCCTCGGGTTCTGAGCTGTTGCTGGCTAT
TCTGCAGAGGCATGAGGCTGTACCCACGGAGCCTTTGGATGCACTGTATG
AGGCGTTGGCAGAGGTTCTGATGACCCAA-GAGTCCACCCAGTGCCACCG
GAGCT--ATTTGCTGATGTACTGTACTGCTGGGAGATGACACTGTCACTG
GTCAGGGTCCTGAAGATGCTCGAGGACTGCCAGAGGAAGAGCGCTCCTGA
TGTCTATGTAGCCTATACTATCCGCAGCCAGGACACAGGCAAGCTGTTCA
TCGAAGAGCTGGACCGTGCTGGAATCTACTGGGAAGAGGTGCCCCCTCAC
ACTGGCAAACTGTTCCCTTACGAAGAGCATTCAGCCATCGTAATCCTGA-
-------------

>G3-R
ATTCCCGCTGCTTTCTCTCGAAG---------CTCA--T-CAAAA-----
AGC----CTTCA-GGAGACTCA---G-T-CACAC---TCTCTG--AGAGC
-----------AC---AG---CCATCGTGTCC----CA-----TGGC-A-
-C--CACAGGCTTG--G-T-TAC--ATGG-GAC----GCTGCTCTCTA--
---CCT-GGCAGA-------ATGGGCCATCGAGA--ACCCAG---CAGC-
---CTTCACTGACAGATGTACTGTACTGCGGGGAAGTGACACTGTCACTG
GTCAGGGTCCTGAGGATGCTCACTGACTGCCAGAGGAAGAAGGCTCCTGA
CGTCTATGTGGCCTATACGATCCGCAGCCAGGACACGGGCAAGCTGTTCA
TCACAGAGCTAGACCGCGCTGGGATACACTGGGAAGAGGTGGCCCCTCAC
ACTGGCAAACTGTTCCCTTATGAAGAGCATTCGGCCATCGTAATCCTGAA
GCTCACGCTGACC
#---------------------------------------
#---------------------------------------

#=======================================
#
# Aligned_sequences: 2
# 1: G2-R
# 2: G3-M
# Matrix: /home/BLOSUM62.txt
# GapOpen_penalty: -11.0
# GapExtend_penalty: -1.0
# FSopen_penalty: -10.0
# FSextend_penalty: -0.2
# Execution_time: 41.2773640156
#
# Length:         503
# Identity NT:    267/503 53.1%
# Identity AA:    201/1006 20.0%
# Gapopen:        58/503 11.5%
# Gaps:           127/503 25.2%
# FSopen:         21/503 4.2%
# FrameShift:     117/503 23.3%
# Score: -221.0
#
#
#=======================================

>G2-R
ATGGCGCCTGAGGAC-CACGAGGGGGCCACGTCTCT--GC-TGCAG-AGT
TTCGAGCGCCGCTTCCTGGCGGCTCGCGCGCTGCCCTCTTTTCCC-TGGC
AGAGCCTAGAAGAAAAACTAAGGGAGCCCTCAGGTT-C-TGAGCTGTTGC
TGGCTATTTTGCAGAAGACTGTGAAGCACCCTGTGTGTGTCCAGCATGGG
CCCTCTCTGA-AGTATTCCCGCTGCTTT-CT-CTCGAAGCTCATCAAAAA
GCCT-TCAGGAGACTCAGTCACACTCTCTGAGAGCACAGCCATCGTGTCC
CATGGCACCACAGGCTTGGTTACATGGGACGCTGCTCTCTACCTGGC--A
GA--ATGGGCCATCGAGAACCCAG-CA-GCC-TTCACTGA----C-AGAT
-GTACTGTA--CTGCGGGGAAG---TGACAC-TGTCACTGGTCAG---GG
TCC-TGAGGATGCTCACTGACTGCCAGAGGAA----GAAG--GCTCCTGA
CGT

>G3-M
ATGCCCGCTGCTTTCTCTCAAAG----CTCATCAAAAAGCCTTCAGGAAA
CTC-AGTTACACTCTCTGA------GAGCACTGCCATCGTGTCCCATGGC
A---CC----------AC--AGG-----CTT-GGTTACATGGGACGCTGC
TCTCTACCTGGCAGAA---TGGG-----CCAT-TGAGAACCCAGCA---G
CCTTCACTGACAG-AT----G-TACTGTACTGCTGGGAG---ATGACA--
--CTGTCA-----CTG-GTCAGGGTC-CTGA-AG-AT-GC--TCGAGGAC
--TG---CCAGAGGA------AGAGCGCTC-CTGATGTCTATGTAGCCTA
TACTATCCGC-AGCCAGGACACAGGCAAGCTGTTCATCGAAGAGCTAGAC
CGTGCTGGAATCTACTGGGAAGAGGTGCCCCCTCACACTGG-CAAACTGT
TCCCTTACGAAGAGCATTCA--GCCATCGTAATCCTGAAGCTGGTGCTGA
C-C
#---------------------------------------
#---------------------------------------

#=======================================
#
# Aligned_sequences: 2
# 1: G2-M
# 2: G3-R
# Matrix: /home/BLOSUM62.txt
# GapOpen_penalty: -11.0
# GapExtend_penalty: -1.0
# FSopen_penalty: -10.0
# FSextend_penalty: -0.2
# Execution_time: 41.7200570107
#
# Length:         508
# Identity NT:    263/508 51.8%
# Identity AA:    168/1016 16.5%
# Gapopen:        57/508 11.2%
# Gaps:           137/508 27.0%
# FSopen:         22/508 4.3%
# FrameShift:     154/508 30.3%
# Score: -243.0
#
#
#=======================================

>G2-M
ATGGCGCCTGAGGAC-CACGAGGGGGCCACGTCTCT--GC-TGCAG-AGT
TTCGAGCGCCGCTTCCTGGCGGCTCGCGCGCTGCCCTCCTTTCCC-TGGC
AGAGCCTAGAAGAAAAACTAAAGGACCCCTCGGGTTC-TGAGCTGTTGCT
GGCTATTCTG-CAGAA---GAC-T-GTGAA----GCACCCTGTGTGTGTG
CAGCACGGAC----CTTCTGTGAAGTATGCCCGCTGCTTTCTCTCAAAGC
TCATCAAAAAGCCTTCAGGAAACTCAGTTACACTCTCTGAG--AGCA---
--CTGCCATC---GTGTCCCATGGCA-CCACAGGCTTGGTTACATGGG-A
CGCTGCTC-TCTACCTGGCAGAATGGGCCATTGAGAACCCAGCAGCCTTC
ACTGACAGATGTACTGT--ACTGCTGGGAGATGACACTGTCA--CTGGTC
AGGGTCCTGAAGATGC--TCGAGGACTGCCAGAGGAA----GA-GCGCTC
-CTGATGT

>G3-R
ATTCCCGCTGCTTTCTCTCGAAG----CTCATCAAAAAGCCTTCAGGAGA
CTC-AGTCACACTCTCTGA------GAGCACAGCCATCGTGTCCCATGGC
A---CC----------AC---AGG----CTTGGTTACATGGGACGCTGCT
CTCTAC-CTGGCAGAATGGGCCATCGAGAACCCAGCAGCCT-TCACTGA-
CAG-ATGTACTGTACTGCGGGGAAGT--GACA-CTG-------TCA---C
TGGTCAGG--GTCCTGAGGATGCTCACTGAC--TGCCAGAGGAAGAAGGC
TCCTGACGTCTATGTGGCCTATACGATCCGCAGCCA-GG--ACACGGGCA
AGCTGTTCATC-AC-----AGA----GC---T-AGA--CC-GC-GC----
--TGG--GATACACTGGGAAGAGGTGGCCCCTCACACTGGCAAACTGTTC
CC--TTATGAAGA-GCATTCG------GCCATCGTAATCCTGAAGCTCAC
GCTGAC-C
#---------------------------------------
#---------------------------------------

#=======================================
#
# Aligned_sequences: 2
# 1: G2-H1
# 2: G2-Co
# Matrix: /home/BLOSUM62.txt
# GapOpen_penalty: -11.0
# GapExtend_penalty: -1.0
# FSopen_penalty: -10.0
# FSextend_penalty: -0.2
# Execution_time: 46.502767086
#
# Length:         485
# Identity NT:    362/485 74.6%
# Identity AA:    639/970 65.9%
# Gapopen:        19/485 3.9%
# Gaps:           43/485 8.9%
# FSopen:         8/485 1.6%
# FrameShift:     50/485 10.3%
# Score: 341.0
#
#
#=======================================

>G2-H1
ATGGCGCCCGAGGAGAACGCGG--GGAGCGAACTCTTGCTGCAGAGTTTC
AAGCGCCGCTTCCTGGCAGCGCGCGCCCTGCGCTCCTTCCGCTGGCAGAG
CTTAGAAGCAAAGTTAAGAGACTCATCAGATTCTGAGCTGCTGCGGGATA
TTTTGCAGAAGACTGTGAAGCATCCTGTGTGTGTGAAGCACCCGCCGTCA
GTCAAGTATGCCCGGTGCTTTCTCTCAGAACTCATCAAAAAGCCCTCGGG
AGGCTCAGTCACACTCTCCAAGAGCACAGCCATCATCTCCCACGGCATCA
CAGTCCTGGTCACATGGGATGCCGCCCTCTACCTTGCAGAATGGGCCATC
GAGAACCCAGCAGCCTTCACTGATAGACGT--GCTGTATTGCCCAGAAG-
-CCATCGTGTCGCTGGTCGGGGTCCTGCGGAGGCTGGCTGCCTG---CC-
--GGGAGCA--CCAG----C--GGGCTCC-TCA--

>G2-Co
ATGGCGCAGGAGGAGAGAGCGGATGCCGCG--CGCCTGCTGCGGGGTTTC
GAGCGCCGCTTCTTGGCGGCGCGCGCCCTGCGCTCCTTTCCCTGGCAGAG
CCTAGAAGAGAAACTAAGGGACTCGTCAGGCTCCGAGCTGCTGCTGGATA
TTTTGCAGAAGACCGTGAAGCACCCTCTGTGCGTGAAGCACCCACCATCA
GTGAAGTATTCCCGGAGCTTTCTCTCTGAGCTCATCAGAAAGCCTTCAGG
TGACTCGGTCACCCTCTGCGAGAGCACGGCCATCGTGTCTCATGGGACCA
CAGGCCTGGTCACGTGGAACGCCGCGCTCTACCTGGCCGAGTGGGCCGTG
GAGAACCCAGCGGTCTTCGCTCACAGTC-TAAGCGGTATACCCCCGCGGG
CCCA-------GCTGG-CGGG---C-G-GGAGG--GGC--CCTGTCCCCA
CAGGAAGGAAACCAGAAGTCTGGGGCAGAGTCAGG
#---------------------------------------
#---------------------------------------

#=======================================
#
# Aligned_sequences: 2
# 1: G1-R
# 2: G2-Co
# Matrix: /home/BLOSUM62.txt
# GapOpen_penalty: -11.0
# GapExtend_penalty: -1.0
# FSopen_penalty: -10.0
# FSextend_penalty: -0.2
# Execution_time: 51.757060051
#
# Length:         528
# Identity NT:    332/528 62.9%
# Identity AA:    366/1056 34.7%
# Gapopen:        53/528 10.0%
# Gaps:           96/528 18.2%
# FSopen:         32/528 6.1%
# FrameShift:     220/528 41.7%
# Score: 13.0
#
#
#=======================================

>G1-R
ATGGCGCCTGAGGACCACGAGGGG--GCCACGTCTCTGCTGCAGAGTTTC
GAGCGCCGCTTCCTGGCGGCTCGCGCGCTGCCCTCTTTTCCCTGGCAGAG
CCTAGAAGAAAAACTAAGGGAGCCCTCAGGTTCTGAGCTGTTGCTGGCTA
TTTTGCAGAAG--CATGAGGCCGTACCCATGGAGCCTTTGGATGCACTGT
--ATGAGGCGCTGGCAGAAGTTCTGATGGCCAGAGAGTCCACCCAGTGC-
CACCGGA--GCTATTTGCTGA-T--GT-ACTGTACTGCGGGGAAGTGACA
CTGTCACTGGTCAGGGTCCTGAGGATGCTCACTGAC-TGC-CA-GAGGAA
GAAGGCTCCTGACG-TCTATGTGGCCTA-TACGATCCGCAGCCAGGACAC
GGGCAAGCTGTTCA-TCACAG----AGCTGGA---CCGCGCTGGGATACA
-CTGG---GAAG-AGGTGGCCCC-TCAC-ACTGGCAAACTGTTCCCTTAT
GAAGAGCATTCGGCCATCGTAATCCTGA

>G2-Co
ATGGCGCAGGAGGAG-A-GAGCGGATGCCGCGCGCCTGCTGCGGGGTTTC
GAGCGCCGCTTCTTGGCGGCGCGCGCCCTGCGCTCCTTTCCCTGGCAGAG
CCTAGAAGAGAAACTAAGGGACTCGTCAGGCTCCGAGCTGCTGCTGGATA
TTTTGCAGAAGACCGTGAAGC---ACCCTCTGTGCGT---GAAGCACCCA
CCATCAG----TG----AAGT----ATTCCCGGAGCTTTCTCTCTGAGCT
CATCAGAAAGCCTTCAGGTGACTCGGTCACCCT-CTGCG----AGAG-CA
CGGCCA-TCGT--GTCTCATG-GGA--C-CACAGGCCTGGTCACGTGGAA
-----CGCC-G-CGCTCTACCTGGCCGAGTGGG--CCGTGG--AGAACCC
AG-C--GGTCTTCGCTCACAGTCTAAGCGGTATACCCCCGC-GGGCC-CA
GCTGGCGGGCGGGAGG-GGCCCTGTCCCCACAGG--AAG-GAAACC--A-
GAAGT-C--TGGGGCAGAGTCA----GG
#---------------------------------------
#---------------------------------------

#=======================================
#
# Aligned_sequences: 2
# 1: G1-Co
# 2: G2-R
# Matrix: /home/BLOSUM62.txt
# GapOpen_penalty: -11.0
# GapExtend_penalty: -1.0
# FSopen_penalty: -10.0
# FSextend_penalty: -0.2
# Execution_time: 53.3141539097
#
# Length:         535
# Identity NT:    333/535 62.2%
# Identity AA:    396/1070 37.0%
# Gapopen:        50/535 9.3%
# Gaps:           110/535 20.6%
# FSopen:         24/535 4.5%
# FrameShift:     167/535 31.2%
# Score: 20.0
#
#
#=======================================

>G1-Co
ATGGCGCAGGAGGAG-A-GAGCGGATGCCGCGCGCCTGCTGCGGGGTTTC
GAGCGCCGCTTCTTGGCGGCGCGCGCCCTGCGCTCCTTTCCCTGGCAGAG
CCTAGAAGAGAAACTAAGGGACTCGTCAGGCTCCGAGCTGCTGCTGGATA
TTTTGCAGAAGCAC---GAGGC----------TGTCCA-CACGGAGCCGT
-TG-GACGAGCTGTACCAGGCGCTGGC---CGAGG-TCCTGACG--GCCG
--AGGACCCCACCCACTGCCACCGGAGCTATCTGCTGACGTGCTGT-AT-
-TGTCCTGAAACGGTCCTCTCCCTGGTTGGGGTCC-TGCGGAAGCT---C
TCCACCTGCCGGAA-GGACCAGCGGGCTCCTGATGCCTACATTGCCTTCA
CCATCCGCAACCCGGAGACGTGCCAGCTGTTCACCACGGAGCTGGGCCAG
GCTGGGATCCCGTGGGAAGAGGTGCCTTGTCATGACCAGAAACTGTTTCC
CTACGAAGAGCACTCGGAGATGGCGATTCTGA---

>G2-R
ATGGCGCCTGAGGACCACGAGGGG--GCCACGTCTCTGCTGCAGAGTTTC
GAGCGCCGCTTCCTGGCGGCTCGCGCGCTGCCCTCTTTTCCCTGGCAGAG
CCTAGAAGAAAAACTAAGGGAGCCCTCAGGTTCTGAGCTGTTGCTGGCTA
TTTTGCAGAAG-ACTGTGAAGCACCCTGTGTGTGTCCAGCATGG-GCCCT
CTCTGA--AG-TATTCCCGCTGCTTTCTCTCGAAGCTCATCAAAAAGCCT
TCAGGAG---ACTCAGT--CAC---A-CTCTCTGA-GA-GCACAGCCATC
GTGTCCC---ATGG--CAC-CACAGGCTTGGTTACATG-GGACGCTGCTC
TCTACCTGGCAGAATGGGCCATCGAGAACC------CAGCA--GCCTTCA
C--T--G--AC----AGATGT---A-CTGT--ACTGCGGGGAAGTGACA-
-CTG---TCAC-TGGTCAG-GGT-CCTGAGGATGCTCACTGACTG----C
C-----AGAGGA-----AGAAGGC--TCCTGACGT
#---------------------------------------
#---------------------------------------

#=======================================
#
# Aligned_sequences: 2
# 1: G1-M
# 2: G2-Co
# Matrix: /home/BLOSUM62.txt
# GapOpen_penalty: -11.0
# GapExtend_penalty: -1.0
# FSopen_penalty: -10.0
# FSextend_penalty: -0.2
# Execution_time: 54.1208610535
#
# Length:         525
# Identity NT:    326/525 62.1%
# Identity AA:    351/1050 33.4%
# Gapopen:        50/525 9.5%
# Gaps:           90/525 17.1%
# FSopen:         23/525 4.4%
# FrameShift:     177/525 33.7%
# Score: -5.0
#
#
#=======================================

>G1-M
ATGGCGCCTGAGGACCACGAGGGG--GCCACGTCTCTGCTGCAGAGTTTC
GAGCGCCGCTTCCTGGCGGCTCGCGCGCTGCCCTCCTTTCCCTGGCAGAG
CCTAGAAGAAAAACTAAAGGACCCCTCGGGTTCTGAGCTGTTGCTGGCTA
TTCTGCAGAGG--CATGAGGCTGTACCCACGGAGCCTTTGGATGCACTGT
--ATGAGGCGTTGGCAGAGGTTCTGATGACCCAAGAGTCCACCCAGTGC-
CACCGGA--GCTATTTGCTGATGTACT--GT-AC--TGCTGGGAGATGAC
ACTGTCACTGGTCAGGGTCCTGAAGATGCTCGAGGACTGC-CA-GAGGAA
-GA-GCGCTC---CTGATGTCTATGTAG-CC-TATACTATCC-GCAGCCA
--GGACACAGGC-AAGCTGTTCATCGAAGAGCTGGACCGTGCTGGAATCT
ACTGGGAAGAGGTGCCC---CCTCACACTGGCAAACTGTTCCCTTACGAA
GAGCATTCAGCCATCGTAATCCTGA

>G2-Co
ATGGCGCAGGAGGAG-A-GAGCGGATGCCGCGCGCCTGCTGCGGGGTTTC
GAGCGCCGCTTCTTGGCGGCGCGCGCCCTGCGCTCCTTTCCCTGGCAGAG
CCTAGAAGAGAAACTAAGGGACTCGTCAGGCTCCGAGCTGCTGCTGGATA
TTTTGCAGAAGACCGTGAAGC---ACCCTCTGTGCGT---GAAGCACCCA
CCATCAG----TG----AAGT----ATTCCCGGAGCTTTCTCTCTGAGCT
CATCAGAAAGCC--TT-CAGGTG-ACTCGGTCACCCT-CTGCGAGA-G-C
ACGGCCA-TCGT--GTCTCATGG-GAC-CAC-AGGCCTGGTCACGTGGAA
CGCCGCGCTCTACCTG--GCCGA-GTGGGCCGTGGAGAACCCAGCGGTCT
TCGCTCACAGTCTAAGCGGTATACCCCCGCG--GGCCCA-GCTGG-----
-CGGGCGGGAGGGGCCCTGTCCCCACA--GG--AAG-GAAACC--A-GAA
GT-C--TGGGGCAGAGTCA----GG
#---------------------------------------
#---------------------------------------

#=======================================
#
# Aligned_sequences: 2
# 1: G1-Co
# 2: G2-M
# Matrix: /home/BLOSUM62.txt
# GapOpen_penalty: -11.0
# GapExtend_penalty: -1.0
# FSopen_penalty: -10.0
# FSextend_penalty: -0.2
# Execution_time: 54.7855541706
#
# Length:         539
# Identity NT:    336/539 62.3%
# Identity AA:    402/1078 37.3%
# Gapopen:        55/539 10.2%
# Gaps:           118/539 21.9%
# FSopen:         24/539 4.5%
# FrameShift:     180/539 33.4%
# Score: 16.0
#
#
#=======================================

>G1-Co
ATGGCGCAGGAGGAG-A-GAGCGGATGCCGCGCGCCTGCTGCGGGGTTTC
GAGCGCCGCTTCTTGGCGGCGCGCGCCCTGCGCTCCTTTCCCTGGCAGAG
CCTAGAAGAGAAACTAAGGGACTCGTCAGGCTCCGAGCTGCTGCTGGATA
TTTTGCAGAAGCAC---GAGGC----------TGTCCA-CACGGAGCCGT
-TG-GACGAGCTGTACCAGGCGCTGGC---CGAGG-TCCTGACG--GCCG
--AGGACCCCACCCACTGCCACCGGAGCTATCTGCTGACGTGCTGTATTG
TCCTGAAACG-GTCC--T--CTCC-CTGGTTGGGGTCC-TGCGGAAGCT-
--CTCCACCTGCCGGAA-GGACCAGCGGGCTCCTGATG--CCTA-CATTG
CCTTCACCATCCGCAACCCGGAGACGTGCCAGCTGTTCACCACGGAGCTG
GGCCAGGCTGGGATCCCGTGGGAAGAGGTGCCTTGTCATGACC-AGAAAC
TGTTTCCCTACGAAGAGCACTCGGAGATGGCGATTCTGA

>G2-M
ATGGCGCCTGAGGACCACGAGGGG--GCCACGTCTCTGCTGCAGAGTTTC
GAGCGCCGCTTCCTGGCGGCTCGCGCGCTGCCCTCCTTTCCCTGGCAGAG
CCTAGAAGAAAAACTAAAGGACCCCTCGGGTTCTGAGCTGTTGCTGGCTA
TTCTGCAGAAG-ACTGTGAAGCACCCTGTGTGTGTGCAGCACGGA-CCTT
CTGTGA--AG-TATGCCCGCTGCTTTCTCTCAAAGCTCATCAAAAAGCCT
TCAGGAA---ACTCAGTTACAC--------TCT-CTGA-GAGC---ACTG
-CC---ATCGTGTCCCATGGCACCACAGGCTTGGTTACATG-GGACGCTG
CTCTCTACCTGGCAGAATGGGCCA------T--TGA-GAACCCAGCA--G
CCTTCAC--T--G--AC----AGATGT---A-CTGTACTGCTGGGAGATG
A--CA--CTG---TCAC-TGGTCAG-GGT-CCTGAAGATGCTCGAGGA-C
TG---CCAGAGGAAGAGCGCTCC----TG---AT---GT
#---------------------------------------
#---------------------------------------

#=======================================
#
# Aligned_sequences: 2
# 1: C1-002
# 2: B1-001
# Matrix: /home/BLOSUM62.txt
# GapOpen_penalty: -11.0
# GapExtend_penalty: -1.0
# FSopen_penalty: -10.0
# FSextend_penalty: -0.2
# Execution_time: 57.8867461681
#
# Length:         524
# Identity NT:    340/524 64.9%
# Identity AA:    429/1048 40.9%
# Gapopen:        43/524 8.2%
# Gaps:           88/524 16.8%
# FSopen:         23/524 4.4%
# FrameShift:     162/524 30.9%
# Score: 87.0
#
#
#=======================================

>C1-002
ATGGCGCCCGAGGAGAACGCGGGGAGCGAACTCTTGCTGCAGAGTTTCAA
GCGCCGCTTCCTGGCAGCGCGCGCCCTGCGCTCCTTCCGCTGGCAGAGCT
TAGAAGCAAAGTTAAGAGACTCATCAGATTCTGAGCTGCTGCGGGATATT
TTGCAGAAGCACGAGGCTGTCCACACAGAGCCTTTGGATGAGCTGTACGA
GGTGCTGGTGGAG-ACCCTGATGGCCAAGGAGTCCACCCAGG---GCCAC
CGGAGCTATTTGCTGACGTGCTGTATTGCCCAGAAGCCATCGTGTCGCTG
-GTCGGGGTCCTGCG-GAGG-CTGGCTGC--CTGCCGGGAGCACCAGCGG
GCTCCTCA-ATTCTACATG--GCCCT-TACCGTCTGCA--AC---CCA--
GAGATGT-GCCAGCTGTTCACCACCGAGCTATGCTGGACTGGGATCAGAT
GGGAAGCG-GAAGCTCATCATGA-CC---AGAAACTGTTTCCCTACAGAG
AGCACTTGGAGATGGCAAAGCTGA

>B1-001
ATGGCGCCCGAGGAGAACGCGGGGACCGAACTCTTGCTGCAGGGTTTTGA
GCGCCGCTTCCTGGCGGTGCGCACACTGCGCTCCTTCCCCTGGCAGAGCT
TAGAGGCAAAGTTAAGAGACTCATCAGATTCTGAGCTGCTGCGGGATATT
TTGCAGAAG-AC-----TGT-------GAGGC-----ATC--CTGT----
-GTG-TG-TGAAGCACCC-----GCC-----GTC-AGTCAAGTATGCCT-
-GGTGCTTTCT-CTCA-GAACTC-AT---CAAAAAGTCCTCAGGAGGCTC
AGTCACACTC-TCCAAGAGCACAGCCATCATCTCCCACG-GTACCACAGG
CCTGGTCACATGGGA--TGCCGCCCTCTACC-T-TGCAGAATGGGCCATC
GAGAACCCGGCAGCC-TTCATTAAC-AGACGTGCTGTATTGCC--CAGAA
GCCAT-CGTGTCGCTGGTCGGGGTCCTGCAGAGGCTGGCTGCCTGCCGGG
AGCACA---AGCGGGCTC--CTGA
#---------------------------------------
#---------------------------------------

#=======================================
#
# Aligned_sequences: 2
# 1: G1-M
# 2: B1-001
# Matrix: /home/BLOSUM62.txt
# GapOpen_penalty: -11.0
# GapExtend_penalty: -1.0
# FSopen_penalty: -10.0
# FSextend_penalty: -0.2
# Execution_time: 58.2659928799
#
# Length:         527
# Identity NT:    325/527 61.7%
# Identity AA:    360/1054 34.2%
# Gapopen:        53/527 10.1%
# Gaps:           97/527 18.4%
# FSopen:         30/527 5.7%
# FrameShift:     185/527 35.1%
# Score: -18.0
#
#
#=======================================

>G1-M
ATGGCGCCTGAGGACCACGAGGGGGCC--ACGTCTCTGCTGCAGAGTTTC
GAGCGCCGCTTCCTGGCGGCTCGCGCGCTGCCCTCCTTTCCCTGGCAGAG
CCTAGAAGAAAAACTAAAGGACCCCTCGGGTTCTGAGCTGTTGCTGGCTA
TTCTGCAGAGG-CA-TGAGGCTGTACCCACGGAGCCTTTG-GATGCACT-
GTA-TGAGGC--GT-TGGCAGAGGTTCTGATGACCCAAGAGTC--CACCC
AGTGCCACCGGAGCTATTTGCTGATGT-ACTGTACTGCTGGGAGATGACA
CTGTCACTGGTCAGGGTCCTGAAGATGCTCGAGGACTGC-CAGA--GGAA
GAGCGCTCCTGATGTCTATGTAGCCTATACTATCCGC-AGCCAGGACACA
GGCAAGCTGTTCATCGA-AGA---GCTGGACCGTGCTG-GAATCTA-C-T
G-----GGAAGAGGTGCCCCCT-CACA--CTGGCAAACTGTTCCCTTACG
AAGAGCATTCAGCCATCGTAATCCTGA

>B1-001
ATGGCGCCCGAGGAGAACGCGGGGACCGAAC-TCT-TGCTGCAGGGTTTT
GAGCGCCGCTTCCTGGCGGTGCGCACACTGCGCTCCTTCCCCTGGCAGAG
CTTAGAGGCAAAGTTAAGAGACTCATCAGATTCTGAGCTGCTGCGGGATA
TTTTGCAGAAGACTGTGAGGC---ATCCT--GTG--TGTGTGAAGCACCC
GCCGTCAGTCAAGTATGCCTG--GTGCTT-TCTCTCAGAACTCATCAAAA
AGT-CCTCAGGAG------GCTCA-GTCAC---ACT-CTCCAAGA-G-CA
CAGCCA----TCATC-TCCC-ACGGTACCACAGGCCTGGTCACATGGGAT
GC-CGC-CCT-----CTACCTTGC--AGA--ATGGGCCATCGAGAACCC-
GGCA-GCC-TTCATTAACAGACGTGCTGTAT--TGCCCAGAAGCCATCGT
GTCGCTGGTCGGGGT----CCTGCAGAGGCTGGC----TG---CCTGCCG
G-GAGCA--CA---AGCGGGCTCCTGA
#---------------------------------------
#---------------------------------------

#=======================================
#
# Aligned_sequences: 2
# 1: G1-Ch
# 2: G2-H1
# Matrix: /home/BLOSUM62.txt
# GapOpen_penalty: -11.0
# GapExtend_penalty: -1.0
# FSopen_penalty: -10.0
# FSextend_penalty: -0.2
# Execution_time: 60.015173912
#
# Length:         529
# Identity NT:    348/529 65.8%
# Identity AA:    450/1058 42.5%
# Gapopen:        45/529 8.5%
# Gaps:           98/529 18.5%
# FSopen:         24/529 4.5%
# FrameShift:     160/529 30.2%
# Score: 116.0
#
#
#=======================================

>G1-Ch
ATGGCGCCCGAGGAGAACGCGGGGAGCGAACTCTTGCTGCAGAGTTTCAA
GCGCCGCTTCCTGGCGGCGCGCGCCCTGCGCTCCTTCCCCTGGCAGAGCT
TAGAAGCAAAGTTAAGTGACCCATCAGATTCTGAGCTTCTGTGGGATATT
TTGCAGAAGCACGAGGCTGTCCACACAGAGCCTTTGGACGAGCTGTACAA
GGCGTTGGCGGAG-ACCCTGATGGCCAAGGAGTCCACCCAGG---GCCAC
CGGAGCTATTTGCTGATGTGCTGTATTGCCCAGAAGCCATCGTGTCGCTG
-GTCGGGGTCCTGCA-GAGG-CTGGCTGC--CTGCCGGGAGCACCAGCGG
GCTCCTCAAGTCTACATGG-------CCCT-TACCGTCCGCAAC---CCA
--GAGA-CGTGCCAGCTG--TTCACC-ACCGAGCTATGCTGGACTGGGAT
CAGATGGGAAGCG-GAAGCTCATCATGA-CCAG---AAACTGTTTCCCTA
CAGAGAGCACTTGGAGATGGCAATGCTGA

>G2-H1
ATGGCGCCCGAGGAGAACGCGGGGAGCGAACTCTTGCTGCAGAGTTTCAA
GCGCCGCTTCCTGGCAGCGCGCGCCCTGCGCTCCTTCCGCTGGCAGAGCT
TAGAAGCAAAGTTAAGAGACTCATCAGATTCTGAGCTGCTGCGGGATATT
TTGCAGAAG-AC-----TGTG-----A-AGCAT-----C---CTGT----
-GTGT--GTGAAGCACCC-----GCC-----GTC-AGTCAAGTATGCC--
CGGTGCTTTCT-CTCA-GAACTC-AT---CAAAAAGCCCTCGGGAGGCTC
AGTCACACTC-TCCAAGAGCACAGCCATCATCTCCCACG-GCATCA-CAG
--TCCTG--GTC-ACATGGGATGCCGCCCTCTACCTTGCAGAATGGGCCA
TCGAGAAC---CCAGCAGCCTTCACTGATAGA-CG-TGCTGTATTGCC--
CAGAAGCCAT-CGTGTCGCTGGTCGGGGTCCTGCGGAGGCTGGCTGCCTG
CCGGGAGCACC---AGCGGGC--TCCTCA
#---------------------------------------
#---------------------------------------

#=======================================
#
# Aligned_sequences: 2
# 1: G1-M
# 2: G2-H3
# Matrix: /home/BLOSUM62.txt
# GapOpen_penalty: -11.0
# GapExtend_penalty: -1.0
# FSopen_penalty: -10.0
# FSextend_penalty: -0.2
# Execution_time: 59.938049078
#
# Length:         527
# Identity NT:    325/527 61.7%
# Identity AA:    360/1054 34.2%
# Gapopen:        53/527 10.1%
# Gaps:           97/527 18.4%
# FSopen:         30/527 5.7%
# FrameShift:     185/527 35.1%
# Score: -18.0
#
#
#=======================================

>G1-M
ATGGCGCCTGAGGACCACGAGGGGGCC--ACGTCTCTGCTGCAGAGTTTC
GAGCGCCGCTTCCTGGCGGCTCGCGCGCTGCCCTCCTTTCCCTGGCAGAG
CCTAGAAGAAAAACTAAAGGACCCCTCGGGTTCTGAGCTGTTGCTGGCTA
TTCTGCAGAGG-CA-TGAGGCTGTACCCACGGAGCCTTTG-GATGCACT-
GTA-TGAGGC--GT-TGGCAGAGGTTCTGATGACCCAAGAGTC--CACCC
AGTGCCACCGGAGCTATTTGCTGATGT-ACTGTACTGCTGGGAGATGACA
CTGTCACTGGTCAGGGTCCTGAAGATGCTCGAGGACTGC-CAGA--GGAA
GAGCGCTCCTGATGTCTATGTAGCCTATACTATCCGC-AGCCAGGACACA
GGCAAGCTGTTCATCGA-AGA---GCTGGACCGTGCTG-GAATCTA-C-T
G-----GGAAGAGGTGCCCCCT-CACA--CTGGCAAACTGTTCCCTTACG
AAGAGCATTCAGCCATCGTAATCCTGA

>G2-H3
ATGGCGCCCGAGGAGAACGCGGGGACCGAAC-TCT-TGCTGCAGGGTTTT
GAGCGCCGCTTCCTGGCGGTGCGCACACTGCGCTCCTTCCCCTGGCAGAG
CTTAGAGGCAAAGTTAAGAGACTCATCAGATTCTGAGCTGCTGCGGGATA
TTTTGCAGAAGACTGTGAGGC---ATCCT--GTG--TGTGTGAAGCACCC
GCCGTCAGTCAAGTATGCCTG--GTGCTT-TCTCTCAGAACTCATCAAAA
AGT-CCTCAGGAG------GCTCA-GTCAC---ACT-CTCCAAGA-G-CA
CAGCCA----TCATC-TCCC-ACGGTACCACAGGCCTGGTCACATGGGAT
GC-CGC-CCT-----CTACCTTGC--AGA--ATGGGCCATCGAGAACCC-
GGCA-GCC-TTCATTAACAGACGTGCTGTAT--TGCCCAGAAGCCATCGT
GTCGCTGGTCGGGGT----CCTGCAGAGGCTGGC----TG---CCTGCCG
G-GAGCA--CA---AGCGGGCTCCTGA
#---------------------------------------
#---------------------------------------

#=======================================
#
# Aligned_sequences: 2
# 1: C1-002
# 2: G2-R
# Matrix: /home/BLOSUM62.txt
# GapOpen_penalty: -11.0
# GapExtend_penalty: -1.0
# FSopen_penalty: -10.0
# FSextend_penalty: -0.2
# Execution_time: 60.3975100517
#
# Length:         524
# Identity NT:    324/524 61.8%
# Identity AA:    381/1048 36.4%
# Gapopen:        44/524 8.4%
# Gaps:           88/524 16.8%
# FSopen:         25/524 4.8%
# FrameShift:     185/524 35.3%
# Score: 4.0
#
#
#=======================================

>C1-002
ATGGCGCCCGAGGAGAACGCGGGGAGCGAACTCT-TGCTGCAGAGTTTCA
AGCGCCGCTTCCTGGCAGCGCGCGCCCTGCGCTCCTTCCGCTGGCAGAGC
TTAGAAGCAAAGTTAAGAGACTCATCAGATTCTGAGCTGCTGCGGGATAT
TTTGCAGAAGCACGAGGCTGTCCA-CACAGAGCCTTTGGATGAGCTGTAC
GAGGTGCTGG-TGGAG-A--CCC--TGATGGC-CAAGGAGTCCACCCAGG
-GCCACC-GGAG-CT-ATTTGCTGACGTGCTGTATTGCCCAGAAGCCATC
GTGTCGC-TGGTCGGGGTCCTGCGGAGGCT-GGCTGCCTGCCGGGAGCAC
CAGCGGGCTCCTCAATTCTACATGGCCCTTACCGTCTGCAACCCAGAGAT
GTGCCAGCTG--TTCACC-ACCGAGCTATGCTGGACTG-GGATCAGATGG
GAAGCGGAAGCTCATCATGA-CCAGAAACTGTTTCCCT-ACAG--AGAGC
ACTTGGAGATGGCAAAGCTGA---

>G2-R
ATGGCGCCTGAGGACCACGAGGGG-GCCACGTCTCTGCTGCAGAGTTTCG
AGCGCCGCTTCCTGGCGGCTCGCGCGCTGCCCTCTTTTCCCTGGCAGAGC
CTAGAAGAAAAACTAAGGGAGCCCTCAGGTTCTGAGCTGTTGCTGGCTAT
TTTGCAGAAG-AC-----TGTGAAGCAC----CCTGTGTGTGTCCAGCAT
G-GGCCCTCTCTGAAGTATTCCCGCTGCTTTCTCTCGAAGCTCATCAAAA
AGCCTTCAGGAGACTCAGTCAC--ACTCTCTG-AGAGCACAG---CCATC
GTGTCCCATGG-CA----CCA-C--AGGCTTGGTTACATG---GGA----
---CG--CTGCTC---TCTACCTGGC----AGAATGGGCCATC--GAGAA
C--CCAGCAGCCTTCACTGACAGATGTA--CTGTACTGCGGG---GAAGT
GACACTGTCACTGGTCAGGGTCCTGAGGATGCT-CACTGACTGCCAGAGG
A-----AGAAGGCTC--CTGACGT
#---------------------------------------
#---------------------------------------

#=======================================
#
# Aligned_sequences: 2
# 1: G1-M
# 2: G2-M
# Matrix: /home/BLOSUM62.txt
# GapOpen_penalty: -11.0
# GapExtend_penalty: -1.0
# FSopen_penalty: -10.0
# FSextend_penalty: -0.2
# Execution_time: 60.7505419254
#
# Length:         532
# Identity NT:    358/532 67.3%
# Identity AA:    480/1064 45.1%
# Gapopen:        51/532 9.6%
# Gaps:           107/532 20.1%
# FSopen:         26/532 4.9%
# FrameShift:     150/532 28.2%
# Score: 148.0
#
#
#=======================================

>G1-M
ATGGCGCCTGAGGACCACGAGGGGGCCACGTCTCTGCTGCAGAGTTTCGA
GCGCCGCTTCCTGGCGGCTCGCGCGCTGCCCTCCTTTCCCTGGCAGAGCC
TAGAAGAAAAACTAAAGGACCCCTCGGGTTCTGAGCTGTTGCTGGCTATT
CTGCAGAGG-CA-TGAGGC----------TGTACC-CACGGAGCCTT-TG
GATGCACTGTATGAGGCGTTGGCAGAGGTTCTGATGACCCAAGAGTCCAC
CCAGT-GCCACC-GGAGCTATTTGCTGATGTACTGTACTGCTGGGAGATG
ACACTGTCACTGGTCAGGGTCCTGAAGATGCTCGA--GGACT--GCCAGA
-GGAAGAGCGCTCCTGATGTCTATGTAGCCTATACTATCCGC-AGCCAGG
ACACAGGCAAGCTGTTCATCGA-AGAGCTGGACCGTGCTGGAATCTACTG
GGAAGAGGTGCCCCCTCACACTGG-CAAACTGTTCCCTTACGAAG----A
GCATTCAGCCATCGTAA------TCCTGA---

>G2-M
ATGGCGCCTGAGGACCACGAGGGGGCCACGTCTCTGCTGCAGAGTTTCGA
GCGCCGCTTCCTGGCGGCTCGCGCGCTGCCCTCCTTTCCCTGGCAGAGCC
TAGAAGAAAAACTAAAGGACCCCTCGGGTTCTGAGCTGTTGCTGGCTATT
CTGCAGAAGACTGTGAAGCACCCTGTGTGTGTGCAGCACGGA-CCTTCTG
--TGAA--GTATGCC-CGCTG-CT----TTCT-----CTCAA-AGCTCAT
CAAAAAGCCTTCAGGA---AA---CTCAGTTAC---ACT-CTCTGAGA-G
-CACTGCCA-TCGT----GTCCC-ATG--GCACCACAGG-CTTGGTTACA
TGG--GA-CGCTGCTC---TCTACCTGGC--AGA--ATGGGCCATTGAGA
ACCCAG-CA-GCC-TTCACTGACAGA--TGTACTGTACTG-------CTG
GGA-GA--TGACAC-TGTCACTGGTCAG---GGTCC-TGAAGATGCTCGA
GGACT--GCCAGAGGAAGAGCGCTCCTGATGT
#---------------------------------------
#---------------------------------------

#=======================================
#
# Aligned_sequences: 2
# 1: C1-002
# 2: G2-H1
# Matrix: /home/BLOSUM62.txt
# GapOpen_penalty: -11.0
# GapExtend_penalty: -1.0
# FSopen_penalty: -10.0
# FSextend_penalty: -0.2
# Execution_time: 61.5547389984
#
# Length:         527
# Identity NT:    353/527 67.0%
# Identity AA:    444/1054 42.1%
# Gapopen:        47/527 8.9%
# Gaps:           94/527 17.8%
# FSopen:         21/527 4.0%
# FrameShift:     147/527 27.9%
# Score: 137.0
#
#
#=======================================

>C1-002
ATGGCGCCCGAGGAGAACGCGGGGAGCGAACTCTTGCTGCAGAGTTTCAA
GCGCCGCTTCCTGGCAGCGCGCGCCCTGCGCTCCTTCCGCTGGCAGAGCT
TAGAAGCAAAGTTAAGAGACTCATCAGATTCTGAGCTGCTGCGGGATATT
TTGCAGAAGCACGAGGCTGTCCACACAGAGCCTTTGGATGAGCTGTACGA
GGTGCTGGTGGAG-ACCCTGATGGCCAAGGAGTCCACCCAGG---GCCAC
CGGAGCTATTTGCTGACGTGCTGTATTGCCCAGAAGCCATCGTGTCGCTG
-GTCGGGGTCCTGCG-GAGG-CTGGCTGC--CTGCCGGGAGCACCAGCGG
GCTCCTCAATTCTACATGGCCCTTACCGTCTGCAACC---CAGAGATGTG
CCAGCTGTTCACC-ACCGAGC--T-A-TGCTGGAC-TG--GGAT----CA
GATGGGAAGCG-GAAGCTCATCATGA-CCAG---AAACTGTTTCCCTACA
GAGAGCACTTGGAGATGGCAAAGCTGA

>G2-H1
ATGGCGCCCGAGGAGAACGCGGGGAGCGAACTCTTGCTGCAGAGTTTCAA
GCGCCGCTTCCTGGCAGCGCGCGCCCTGCGCTCCTTCCGCTGGCAGAGCT
TAGAAGCAAAGTTAAGAGACTCATCAGATTCTGAGCTGCTGCGGGATATT
TTGCAGAAG-AC-----TGTG-----A-AGC------ATC--CTGT----
-GTG-TG-TGAAGCACCC-----GCC-----GTC-AGTCAAGTATGCC--
CGGTGCTTTCT-CTCA-GAACTC-AT---CAAAAAGCCCTCGGGAGGCTC
AGTCACACTC-TCCAAGAGCACAGCCATCATCTCCCACG-GCATCA-CAG
--TCCTGG--TC-ACATGGGA--TGCCGCCCTCTACCTTGCAGA-ATGGG
CCATC-GAGAACCCAGC-AGCCTTCACTGATAGACGTGCTGTATTGCCCA
GAAGCCAT-CGTGTCGCTGGTCGGGGTCCTGCGGAGGCTGGCTGCCTGCC
GGGAGCACC---AGCGGGCTC--CTCA
#---------------------------------------
#---------------------------------------

#=======================================
#
# Aligned_sequences: 2
# 1: G1-H2
# 2: B1-001
# Matrix: /home/BLOSUM62.txt
# GapOpen_penalty: -11.0
# GapExtend_penalty: -1.0
# FSopen_penalty: -10.0
# FSextend_penalty: -0.2
# Execution_time: 61.4617338181
#
# Length:         535
# Identity NT:    358/535 66.9%
# Identity AA:    495/1070 46.3%
# Gapopen:        46/535 8.6%
# Gaps:           110/535 20.6%
# FSopen:         21/535 3.9%
# FrameShift:     150/535 28.0%
# Score: 157.0
#
#
#=======================================

>G1-H2
ATGGCGCCCGAGGAGAACGCGGGGACCGAACTCTTGCTGCAGGGTTTTGA
GCGCCGCTTCCTGGCGGTGCGCACACTGCGCTCCTTCCCCTGGCAGAGCT
TAGAGGCAAAGTTAAGAGACTCATCAGATTCTGAGCTGCTGCGGGATATT
TTGCAGAAGCAC---GAGGC----------TGTCCA-CACGGAGCCTTTG
GACAAACTGTACGA--GGTGCT--CACGGAGA-CTCTGATGGCCAAGGAG
TCCACCCAGGGCCACCGGAGCT-ATTTGCTGACGTGCTGTATTGCCCAGA
----AGCCATCGTGTCGCT-GGT----CGGGGTCCTG--CAGAGGCTGGC
TGCCTGCCGGGA----GCACAAGCGGGCTCCT-GAGGTCTACGTGGCCTT
TA-CCGTCCGCAACCCAGAGACGTGCCAGCTGTTCACCACCGAGCTAGGC
CGGGATGGGATCAGATGGGAAGCGGAAGCTCATCATGACCAGAAACTGTT
TCCCTATGGAGAGCACTTGGAGATGGCAATGCTGA

>B1-001
ATGGCGCCCGAGGAGAACGCGGGGACCGAACTCTTGCTGCAGGGTTTTGA
GCGCCGCTTCCTGGCGGTGCGCACACTGCGCTCCTTCCCCTGGCAGAGCT
TAGAGGCAAAGTTAAGAGACTCATCAGATTCTGAGCTGCTGCGGGATATT
TTGCAGAAG-ACTGTGAGGCATCCTGTGTGTGTGAAGCACCC-GCCGTCA
GTCAA---GTATGCCTGGTGCTTTCTCTCAGAACTC--AT---CAAAAAG
TCCTC--AGG---A--GG--CTCAGT--C--ACA--CTCT----CCAAGA
GCACAGCCATCATCTCCCACGGTACCACAGG--CCTGGTCACATG--GGA
TGCCGCCCTCTACCTTGCAGAAT-GGGC-CATCGAGA---ACCCGGC---
-AGCCTTCATTAAC----AGACGTGC----TGT--ATTGCCCAG--AAGC
C---ATCGTGTC-GCTGGT---CGG--GGTC--C-TG--CAGAGGCTGGC
TGCCTGCCGGGAGCACA---AGCGGGC--TCCTGA
#---------------------------------------
#---------------------------------------

#=======================================
#
# Aligned_sequences: 2
# 1: C1-002
# 2: G2-H3
# Matrix: /home/BLOSUM62.txt
# GapOpen_penalty: -11.0
# GapExtend_penalty: -1.0
# FSopen_penalty: -10.0
# FSextend_penalty: -0.2
# Execution_time: 61.7718479633
#
# Length:         524
# Identity NT:    340/524 64.9%
# Identity AA:    429/1048 40.9%
# Gapopen:        43/524 8.2%
# Gaps:           88/524 16.8%
# FSopen:         23/524 4.4%
# FrameShift:     162/524 30.9%
# Score: 87.0
#
#
#=======================================

>C1-002
ATGGCGCCCGAGGAGAACGCGGGGAGCGAACTCTTGCTGCAGAGTTTCAA
GCGCCGCTTCCTGGCAGCGCGCGCCCTGCGCTCCTTCCGCTGGCAGAGCT
TAGAAGCAAAGTTAAGAGACTCATCAGATTCTGAGCTGCTGCGGGATATT
TTGCAGAAGCACGAGGCTGTCCACACAGAGCCTTTGGATGAGCTGTACGA
GGTGCTGGTGGAG-ACCCTGATGGCCAAGGAGTCCACCCAGG---GCCAC
CGGAGCTATTTGCTGACGTGCTGTATTGCCCAGAAGCCATCGTGTCGCTG
-GTCGGGGTCCTGCG-GAGG-CTGGCTGC--CTGCCGGGAGCACCAGCGG
GCTCCTCA-ATTCTACATG--GCCCT-TACCGTCTGCA--AC---CCA--
GAGATGT-GCCAGCTGTTCACCACCGAGCTATGCTGGACTGGGATCAGAT
GGGAAGCG-GAAGCTCATCATGA-CC---AGAAACTGTTTCCCTACAGAG
AGCACTTGGAGATGGCAAAGCTGA

>G2-H3
ATGGCGCCCGAGGAGAACGCGGGGACCGAACTCTTGCTGCAGGGTTTTGA
GCGCCGCTTCCTGGCGGTGCGCACACTGCGCTCCTTCCCCTGGCAGAGCT
TAGAGGCAAAGTTAAGAGACTCATCAGATTCTGAGCTGCTGCGGGATATT
TTGCAGAAG-AC-----TGT-------GAGGC-----ATC--CTGT----
-GTG-TG-TGAAGCACCC-----GCC-----GTC-AGTCAAGTATGCCT-
-GGTGCTTTCT-CTCA-GAACTC-AT---CAAAAAGTCCTCAGGAGGCTC
AGTCACACTC-TCCAAGAGCACAGCCATCATCTCCCACG-GTACCACAGG
CCTGGTCACATGGGA--TGCCGCCCTCTACC-T-TGCAGAATGGGCCATC
GAGAACCCGGCAGCC-TTCATTAAC-AGACGTGCTGTATTGCC--CAGAA
GCCAT-CGTGTCGCTGGTCGGGGTCCTGCAGAGGCTGGCTGCCTGCCGGG
AGCACA---AGCGGGCTC--CTGA
#---------------------------------------
#---------------------------------------

#=======================================
#
# Aligned_sequences: 2
# 1: C1-002
# 2: G2-Ch
# Matrix: /home/BLOSUM62.txt
# GapOpen_penalty: -11.0
# GapExtend_penalty: -1.0
# FSopen_penalty: -10.0
# FSextend_penalty: -0.2
# Execution_time: 62.1127700806
#
# Length:         536
# Identity NT:    352/536 65.7%
# Identity AA:    450/1072 42.0%
# Gapopen:        45/536 8.4%
# Gaps:           112/536 20.9%
# FSopen:         24/536 4.5%
# FrameShift:     156/536 29.1%
# Score: 129.0
#
#
#=======================================

>C1-002
ATGGCGCCCGAGGAGAACGCGGGGAGCGAACTCTTGCTGCAGAGTTTCAA
GCGCCGCTTCCTGGCAGCGCGCGCCCTGCGCTCCTTCCGCTGGCAGAGCT
TAGAAGCAAAGTTAAGAGACTCATCAGATTCTGAGCTGCTGCGGGATATT
TTGCAGAAGCACGAGGCTGTCCACACAGAGCCTTTGGATGAGCTGTACGA
GGTGCTGGTGGAG-ACCCTGATGGCCAAGGAGTCCACCCAGG---GCCAC
CGGAGCTATTTGCTGACGTGCTGTATTGCCCAGAAGCCATCGTGTCGCTG
-GTCGGGGTCCTGCG-GAGG-CTGGCTGC--CTGCCGGGAGCACCAGCGG
GCTCCTCAATTCTACATGGC---CCTTACCGTCTGCAACC---CAGAGAT
GTGCCAGCTGTTCACCACCGAGCTATGCTGGACTGGGATCAGATG-G--G
AA--GCG--GAAGCTCATCATGAC----------------CAGAAACTGT
TTCCCTACAGAGAGCACTTGGAGATGGCAAAGCTGA

>G2-Ch
ATGGCGCCCGAGGAGAACGCGGGGAGCGAACTCTTGCTGCAGAGTTTCAA
GCGCCGCTTCCTGGCGGCGCGCGCCCTGCGCTCCTTCCCCTGGCAGAGCT
TAGAAGCAAAGTTAAGTGACCCATCAGATTCTGAGCTTCTGTGGGATATT
TTGCAGAAG----AGACTG-------A-AGC------ATC--CTGT----
-GTG-TG-TGAAGCACCC-----GCC-----GTC-AGTCAAGTATGCC--
CGGTGCTTTCT-CTCA-GTACTC-AT---CAAAAAGCCCTCGGGAGGCTC
AGTCACACTC-TCCAAGAGCACAGCCATCATCTCCCACG-GCATCA-CAG
--TCCTGG--TC-ACATGGGATGCC--ACCCTCT---ACCTTGCAGA-AT
GGGCCATCT----AGAACCCAGC-AGCCTTCACTG--AT-AGATGTGCTG
TATTGCCCAGAAGC-CATCGTGTCGCTGGTCGGGGTCCTGCAGAGGCTGG
CTGCCTGCCGGGAGCACC---AGCGGGCTC--CTCA
#---------------------------------------
#---------------------------------------

#=======================================
#
# Aligned_sequences: 2
# 1: G1-H3
# 2: G2-H1
# Matrix: /home/BLOSUM62.txt
# GapOpen_penalty: -11.0
# GapExtend_penalty: -1.0
# FSopen_penalty: -10.0
# FSextend_penalty: -0.2
# Execution_time: 62.1998620033
#
# Length:         526
# Identity NT:    338/526 64.3%
# Identity AA:    462/1052 43.9%
# Gapopen:        38/526 7.2%
# Gaps:           92/526 17.5%
# FSopen:         19/526 3.6%
# FrameShift:     170/526 32.3%
# Score: 90.0
#
#
#=======================================

>G1-H3
ATGGCGCCCGAGGAGAACGCGGGGACCGAACTCTTGCTGCAGGGTTTTGA
GCGCCGCTTCCTGGCGGTGCGCACACTGCGCTCCTTCCCCTGGCAGAGCT
TAGAGGCAAAGTTAAGAGACTCATCAGATTCTGAGCTGCTGCGGGATATT
TTGCAGAAGCACGAGGCTGTCCACACGGAGCCTTTGGACAAACTGTACGA
GGTGCTCGCGGAGACTCTGATGGCCAAGGAGTCCACCCAGGGCCACCGGA
GCTATTTGCTGACGTGCTGTATTGCCCAGAAGCCATCGTGTCGCTG-GTC
GGGGTCCTGCA-GAGG-CTGGCTGC--CTGCC--GGGAGCACAAGCGGGC
TCCTGAGGTCTACGTGG--------CCTTTACCGTCCGCAAC---CCAGA
GACATGCCAGCTG--TTCACC-ACCGA---GCT--AG-GCCGGGATGGGA
TCAGATGGGAAG-CGGAAGCTCATCATGACCAGAAACTGTTTCCCTATGG
AGAGCACTTGGAGATGGCAATGCTGA

>G2-H1
ATGGCGCCCGAGGAGAACGCGGGGAGCGAACTCTTGCTGCAGAGTTTCAA
GCGCCGCTTCCTGGCAGCGCGCGCCCTGCGCTCCTTCCGCTGGCAGAGCT
TAGAAGCAAAGTTAAGAGACTCATCAGATTCTGAGCTGCTGCGGGATATT
TTGCAGAAG-AC-----TGTGAA---GCATCCTGTG-------TGTGTGA
AGCACCCGCCG----TCAG-T---CAAGTA-T---------GCC--CGGT
GCTTTCT-CTCA-GAACTC-AT---CAAAAAGCCCTCGGGAGGCTCAGTC
ACACTC-TCCAAGAGCACAGCCATCATCTCCCACGGCATCACA-----G-
TCCTG--GTC-ACATGGGATGCCGCCCTCTACCTTGCAGAATGGGCCATC
GAGAACCCAGCAGCCTTCACTGATAGACGTGCTGTATTGCCCAGAAGCCA
TCGTGTCGCTGGTCGG--GGTC--C-TG--CGGAGGCTGGCTGCCTGCCG
GGAGCACC---AGCGGGC--TCCTCA
#---------------------------------------
#---------------------------------------

#=======================================
#
# Aligned_sequences: 2
# 1: G1-H2
# 2: G2-Ch
# Matrix: /home/BLOSUM62.txt
# GapOpen_penalty: -11.0
# GapExtend_penalty: -1.0
# FSopen_penalty: -10.0
# FSextend_penalty: -0.2
# Execution_time: 62.7048361301
#
# Length:         532
# Identity NT:    341/532 64.1%
# Identity AA:    435/1064 40.9%
# Gapopen:        41/532 7.7%
# Gaps:           104/532 19.5%
# FSopen:         20/532 3.8%
# FrameShift:     138/532 25.9%
# Score: 90.0
#
#
#=======================================

>G1-H2
ATGGCGCCCGAGGAGAACGCGGGGACCGAACTCTTGCTGCAGGGTTTTGA
GCGCCGCTTCCTGGCGGTGCGCACACTGCGCTCCTTCCCCTGGCAGAGCT
TAGAGGCAAAGTTAAGAGACTCATCAGATTCTGAGCTGCTGCGGGATATT
TTGCAGAAGCACGAGGCTGTCCACACGGAGCCTTTGGACAAACTGTACGA
GGTGCTCACGGAGACTCTGATGGCCAAGGAGTCCACCCAGGGCCACCGGA
GCTATTTGCTGACGTGCTGTATTGCCCAGAAGCCATCGTGTCGCTG-GTC
GGGGTCCTGCA-GAGG-CTGGCTGC--CTGCC--GGGAGCACAAGCGGGC
TCCTGAGGTCTACGTGGCCTTTACCGTCCGCAACC---CAGAGACGTGCC
AGCTGTTCACCACCGAGCTAGGCCGGGA-TGGGATCAGATG-G--GAA--
GCG--GAAGCTCATCATGAC----------------CAGAAACTGTTTCC
CTATGGAGAGCACTTGGAGATGGCAATGCTGA

>G2-Ch
ATGGCGCCCGAGGAGAACGCGGGGAGCGAACTCTTGCTGCAGAGTTTCAA
GCGCCGCTTCCTGGCGGCGCGCGCCCTGCGCTCCTTCCCCTGGCAGAGCT
TAGAAGCAAAGTTAAGTGACCCATCAGATTCTGAGCTTCTGTGGGATATT
TTGCAGAAG----AGACTG-----AAGCATCCTGTG-------TGTGTGA
AG--CACCCGCCG--TCAG-T---CAAGTA-T---------GCC--CGGT
GCTTTCT-CTCA-GTACTC-AT---CAAAAAGCCCTCGGGAGGCTCAGTC
ACACTC-TCCAAGAGCACAGCCATCATCTCCCACGGCATCACA-----G-
TCCTG--GTC-ACATGGGATG--CCACCCTCTACCTTGCAGA-ATGGGCC
ATCT----AGAACCCAGC-AG-CCTTCACTG--AT-AGATGTGCTGTATT
GCCCAGAAGC-CATCGTGTCGCTGGTCGGGGTCCTGCAGAGGCTGGCTGC
CTGCCGGGAGCACC---AGCGGGC--TCCTCA
#---------------------------------------
#---------------------------------------

#=======================================
#
# Aligned_sequences: 2
# 1: G1-Ch
# 2: G2-M
# Matrix: /home/BLOSUM62.txt
# GapOpen_penalty: -11.0
# GapExtend_penalty: -1.0
# FSopen_penalty: -10.0
# FSextend_penalty: -0.2
# Execution_time: 62.8826727867
#
# Length:         529
# Identity NT:    325/529 61.4%
# Identity AA:    390/1058 36.9%
# Gapopen:        45/529 8.5%
# Gaps:           98/529 18.5%
# FSopen:         21/529 4.0%
# FrameShift:     159/529 30.1%
# Score: 1.0
#
#
#=======================================

>G1-Ch
ATGGCGCCCGAGGAGAACGCGGGGAGCGAACTCT-TGCTGCAGAGTTTCA
AGCGCCGCTTCCTGGCGGCGCGCGCCCTGCGCTCCTTCCCCTGGCAGAGC
TTAGAAGCAAAGTTAAGTGACCCATCAGATTCTGAGCTTCTGTGGGATAT
TTTGCAGAAGCACGAGGCTGTCCA-CACAGAGCCTTTGGACGAGCTGTAC
AAGG-CGTTG-GCGGAG-A--CCC--TGATGGC---CAAGGAGTCCACCC
AGG-GCCACC-GGAG-CT-ATTTGCTGA-TGTGCTGTATTGCCCAGAAGC
CATCGTGTCGC-TGGTCGGGGTCCTGCAGAGGCT-GGCTGCCTGCCGGGA
GCACCAGCGGGCTCCTCAAGTCTACATGGCCCTTACCGTCCGCAACCCAG
AGACGTGCCAGCTG--TTCACC-ACCGAGCTA-TG--CTGGACTGGGATC
AGATGGGAAGCGGAAGCTCATCATGA-CCAGAAACTGTTTCCCTACAG--
AGAGCACTTGGAGATGGCAATGCTGA---

>G2-M
ATGGCGCCTGAGGACCACGAGGGG-GCCACGTCTCTGCTGCAGAGTTTCG
AGCGCCGCTTCCTGGCGGCTCGCGCGCTGCCCTCCTTTCCCTGGCAGAGC
CTAGAAGAAAAACTAAAGGACCCCTCGGGTTCTGAGCTGTTGCTGGCTAT
TCTGCAGAAG-AC-----TGTGAAGCAC----CCTGTGTGTGTGCAGCAC
--GGACCTTCTGTGAAGTATGCCCGCTGCTTTCTCTCAA--AGCTCATCA
AAAAGCCTTCAGGAAACTCAGTTAC--ACTCT-CTG-AGAGCACTG---C
CATCGTGTCCCATGG--------CACCACAGGCTTGGTTACATG---GGA
-------CG--CTGCTC---TCTACCTGGC----AGAATGGGCCATTGAG
A-AC---CCAGCAGCCTTCACTGACAGATGTACTGTACTG--CTGGGA--
-GATGACA--CTGTCACTGGTCAGGGTCCTGAAGATGCTCGAGGACTGCC
AGAGGA-----AGAGCGC--TCCTGATGT
#---------------------------------------
#---------------------------------------

#=======================================
#
# Aligned_sequences: 2
# 1: G1-Ch
# 2: G2-Ch
# Matrix: /home/BLOSUM62.txt
# GapOpen_penalty: -11.0
# GapExtend_penalty: -1.0
# FSopen_penalty: -10.0
# FSextend_penalty: -0.2
# Execution_time: 62.839318037
#
# Length:         533
# Identity NT:    356/533 66.8%
# Identity AA:    468/1066 43.9%
# Gapopen:        42/533 7.9%
# Gaps:           106/533 19.9%
# FSopen:         24/533 4.5%
# FrameShift:     161/533 30.2%
# Score: 161.0
#
#
#=======================================

>G1-Ch
ATGGCGCCCGAGGAGAACGCGGGGAGCGAACTCTTGCTGCAGAGTTTCAA
GCGCCGCTTCCTGGCGGCGCGCGCCCTGCGCTCCTTCCCCTGGCAGAGCT
TAGAAGCAAAGTTAAGTGACCCATCAGATTCTGAGCTTCTGTGGGATATT
TTGCAGAAGCACGAGGCTGTCCACACAGAGCCTTTGGACGAGCTGTACAA
GGCGTTGGCGGAG-ACCCTGATGGCCAAGGAGTCCACCCAGG---GCCAC
CGGAGCTATTTGCTGATGTGCTGTATTGCCCAGAAGCCATCGTGTCGCTG
-GTCGGGGTCCTGCA-GAGG-CTGGCTGC--CTGCCGGGAGCACCAGCGG
GCTCCTCAAGTCTACATGGCCCTTACCGTCCGCAACC---CAGAGACGTG
CCAGCTGTTCACCACCGAGCTATGCTGGACTGGGATCAGATG-G--GAA-
-GCG--GAAGCTCATCATGAC----------------CAGAAACTGTTTC
CCTACAGAGAGCACTTGGAGATGGCAATGCTGA

>G2-Ch
ATGGCGCCCGAGGAGAACGCGGGGAGCGAACTCTTGCTGCAGAGTTTCAA
GCGCCGCTTCCTGGCGGCGCGCGCCCTGCGCTCCTTCCCCTGGCAGAGCT
TAGAAGCAAAGTTAAGTGACCCATCAGATTCTGAGCTTCTGTGGGATATT
TTGCAGAAG----AGACTG-------A-AGCAT-----C---CTGT----
-GTGT--GTGAAGCACCC-----GCC-----GTC-AGTCAAGTATGCC--
CGGTGCTTTCT-CTCA-GTACTC-AT---CAAAAAGCCCTCGGGAGGCTC
AGTCACACTC-TCCAAGAGCACAGCCATCATCTCCCACG-GCATCA-CAG
--TCCTG--GTC-ACATGGGA--TGCCACCCTCTACCTTGCAGA-ATGGG
CCATCT----AGAACCCAGC-AGCCTTCACTG--AT-AGATGTGCTGTAT
TGCCCAGAAGC-CATCGTGTCGCTGGTCGGGGTCCTGCAGAGGCTGGCTG
CCTGCCGGGAGCACC---AGCGGGC--TCCTCA
#---------------------------------------
#---------------------------------------

#=======================================
#
# Aligned_sequences: 2
# 1: G1-M
# 2: G2-Ch
# Matrix: /home/BLOSUM62.txt
# GapOpen_penalty: -11.0
# GapExtend_penalty: -1.0
# FSopen_penalty: -10.0
# FSextend_penalty: -0.2
# Execution_time: 62.8059999943
#
# Length:         535
# Identity NT:    327/535 61.1%
# Identity AA:    411/1070 38.4%
# Gapopen:        52/535 9.7%
# Gaps:           113/535 21.1%
# FSopen:         26/535 4.9%
# FrameShift:     178/535 33.3%
# Score: -13.0
#
#
#=======================================

>G1-M
ATGGCGCCTGAGGACCACGAGGGG-GCCACGTCTCTGCTGCAGAGTTTCG
AGCGCCGCTTCCTGGCGGCTCGCGCGCTGCCCTCCTTTCCCTGGCAGAGC
CTAGAAGAAAAACTAAAGGACCCCTCGGGTTCTGAGCTGTTGCTGGCTAT
TCTGCAGAGGCATGAGGCTGTACCCACGGAGCCTTTGGATGCACTGTATG
AGGCGTTGGCAGAGGTTCTGATGACCCAAGAGTCCACCCAGTGCCACCGG
AGCTATTTGCTGATGTACTG-T---ACTGC--T-GGGAGATGACACTGTC
ACTGGTCAGGGTCCTGAAGATGCTC-G--AGGA-CTGCCAGAGGAAGAGC
GCTCCTGATGTC-T---ATGT-AGCCTATACTATCC-GCA---GCCA---
-GGACACAGGCAAGCTGTTCATCGA-AGA---GCTGGACCGTGCTG-GAA
TCTA-C-TG-----GGAAGAGGTGCCCCCT-CACA--CTGGCAAACTGTT
CCCTTACGAAGAGCATTCAGCCATCGTAATCCTGA

>G2-Ch
ATGGCGCCCGAGGAGAACGCGGGGAGCGAACTCT-TGCTGCAGAGTTTCA
AGCGCCGCTTCCTGGCGGCGCGCGCCCTGCGCTCCTTCCCCTGGCAGAGC
TTAGAAGCAAAGTTAAGTGACCCATCAGATTCTGAGCTTCTGTGGGATAT
TTTGCAGA---A-GAGACTGAAGC-----ATCCTGTG-------TGTGTG
AAGCACCCGCCG----TCAG-T----CAAG--T------A-TGCC--CGG
TGCTTTCT-CTCA-GTACTCATCAAAAAGCCCTCGGGAG--G-CTCAGTC
ACAC-TC----TCC--AAGA-GCACAGCCATCATCTCCCACGGCATCACA
G-TCCTGGTCACATGGGATGCCACCCTCTACCTTGCAGAATGGGCCATCT
AGAACCCAG-CA-GCC-TTCACTGATAGATGTGCTGTAT--TGCCCAGAA
GCCATCGTGTCGCTGGTCGGGGT----CCTGCAGAGGCTGGC----TG--
-CCTGCCGG-GAGCA-----CCAGCGGGCTCCTCA
#---------------------------------------
#---------------------------------------

#=======================================
#
# Aligned_sequences: 2
# 1: C1-002
# 2: G2-M
# Matrix: /home/BLOSUM62.txt
# GapOpen_penalty: -11.0
# GapExtend_penalty: -1.0
# FSopen_penalty: -10.0
# FSextend_penalty: -0.2
# Execution_time: 63.3067250252
#
# Length:         532
# Identity NT:    329/532 61.8%
# Identity AA:    393/1064 36.9%
# Gapopen:        49/532 9.2%
# Gaps:           104/532 19.5%
# FSopen:         24/532 4.5%
# FrameShift:     175/532 32.9%
# Score: 6.0
#
#
#=======================================

>C1-002
ATGGCGCCCGAGGAGAACGCGGGGAGCGAACTCT-TGCTGCAGAGTTTCA
AGCGCCGCTTCCTGGCAGCGCGCGCCCTGCGCTCCTTCCGCTGGCAGAGC
TTAGAAGCAAAGTTAAGAGACTCATCAGATTCTGAGCTGCTGCGGGATAT
TTTGCAGAAGCACGAGGCTGTCCA-CACAGAGCCTTTGGATGAGCTGTAC
G-AGGTGCTGGTGGAG-A--CCC--TGATGGC---CAAGGAGTCCACCCA
GG-GCCACC-GGAG-CT-ATTTGCTGACGTGCTGTATTGCCCAGAAGCCA
TCGTGTCGC-TGGTCGGGGTCCTGCGGAGGCT-GGCTGCCTGCCGGGAGC
ACCAGCGGGCTCCTCAATTCTACATGGCCC--TTA-CCGTCTGC-AACCC
AGAGATGTGCCAGCTGTTCACC-ACCGAGCTA-TG--CTGGACTGGGATC
AGATGGGAAGCGGAAGCTCATCATGA-CCAGAAACTGTTTCCCTACAGAG
AGCACTTGGAGATGGCAAAGC-----TGA---

>G2-M
ATGGCGCCTGAGGACCACGAGGGG-GCCACGTCTCTGCTGCAGAGTTTCG
AGCGCCGCTTCCTGGCGGCTCGCGCGCTGCCCTCCTTTCCCTGGCAGAGC
CTAGAAGAAAAACTAAAGGACCCCTCGGGTTCTGAGCTGTTGCTGGCTAT
TCTGCAGAAG-AC-----TGTGAAGCAC----CCTGTGTGTGTGCAGCAC
GGACCTTCTG-TGAAGTATGCCCGCTGCTTTCTCTCAA--AGCTCATCAA
AAAGCCTTCAGGAAACTCAGTTAC--ACTCTCTG-AGAGCACTG---CCA
TCGTGTCCCATGG-CA----CCA-C--AGGCTTGGTTACATG---GGA--
-----CG--CTGCTC---TCTACCTGGCAGAATGGGCCAT-TGAGAACCC
AG--------CAGCC-TTCACTGACAGATGTACTGTACTG--CTGGGA--
-GATGACA--CTGTCACTGGTCAGGGTCCTGAAGATG-----CT-C---G
AGGACTGCCAGA-GGAAGAGCGCTCCTGATGT
#---------------------------------------
#---------------------------------------

#=======================================
#
# Aligned_sequences: 2
# 1: G1-Ch
# 2: B1-001
# Matrix: /home/BLOSUM62.txt
# GapOpen_penalty: -11.0
# GapExtend_penalty: -1.0
# FSopen_penalty: -10.0
# FSextend_penalty: -0.2
# Execution_time: 63.2498819828
#
# Length:         528
# Identity NT:    345/528 65.3%
# Identity AA:    393/1056 37.2%
# Gapopen:        49/528 9.3%
# Gaps:           96/528 18.2%
# FSopen:         23/528 4.4%
# FrameShift:     149/528 28.2%
# Score: 90.0
#
#
#=======================================

>G1-Ch
ATGGCGCCCGAGGAGAACGCGGGGAGCGAACTCTTGCTGCAGAGTTTCAA
GCGCCGCTTCCTGGCGGCGCGCGCCCTGCGCTCCTTCCCCTGGCAGAGCT
TAGAAGCAAAGTTAAGTGACCCATCAGATTCTGAGCTTCTGTGGGATATT
TTGCAGAAGCAC---GAGGCTGTCCACACAGAGCCTTTG--G-ACGAGCT
GTACAAGGC--GT-TGGC-GGAGACCCTGATGGCCAAGGAGTC--CACCC
AGGGCCACCGGAGCTATTTGCTGATGTG-CTGTATTGCCCAGA----AGC
CATCGTGTCGCT-GGT----CGGGGTCCTG--CAGAGGCTGGCTGCCTGC
CGGGAGCAC-CAGC--GGGCTCCTCAAGTCTACATGGC--CCTTACCGTC
CGCAACCCAGAGACGTGCCAGCTGTTCACCACCGA-GCTATGCTGGACTG
GGATCAGATGGGAAGCGGAAGCTCATCATGACCAGAAACTGTTTCCCTAC
AGAGAGCACTTGGAGATGGCAATGCTGA

>B1-001
ATGGCGCCCGAGGAGAACGCGGGGACCGAACTCTTGCTGCAGGGTTTTGA
GCGCCGCTTCCTGGCGGTGCGCACACTGCGCTCCTTCCCCTGGCAGAGCT
TAGAGGCAAAGTTAAGAGACTCATCAGATTCTGAGCTGCTGCGGGATATT
TTGCAGAAG-ACTGTGAGGCA-TCCT----GTGTGTGTGAAGCACCCGCC
GT-CA-GTCAAGTATGCCTGGTG--CTTTCTCTC--AGAACTCATCAAAA
AGT-CCTCAGGAG------GCTCA-GTCACACTCT--CCAAGAGCACAGC
CATCATCTCCCACGGTACCACAGG--CCTGGTCACATG--GGATGCCGCC
CTCTACCTTGCAGAATGGGC-CATCGAGA--ACCCGGCAGCCTT--CATT
---AAC----AGACGTGCT-G-TATTGCCCA--GAAGCCAT-C--G--TG
---TC-GCTGGT---CGG--GGTC--C-TG--CAGAGGCTGGCTGCCTGC
CGGGAGCACA---AGCGGGC--TCCTGA
#---------------------------------------
#---------------------------------------

#=======================================
#
# Aligned_sequences: 2
# 1: G1-H3
# 2: G2-H3
# Matrix: /home/BLOSUM62.txt
# GapOpen_penalty: -11.0
# GapExtend_penalty: -1.0
# FSopen_penalty: -10.0
# FSextend_penalty: -0.2
# Execution_time: 63.0592589378
#
# Length:         535
# Identity NT:    357/535 66.7%
# Identity AA:    489/1070 45.7%
# Gapopen:        46/535 8.6%
# Gaps:           110/535 20.6%
# FSopen:         21/535 3.9%
# FrameShift:     150/535 28.0%
# Score: 152.0
#
#
#=======================================

>G1-H3
ATGGCGCCCGAGGAGAACGCGGGGACCGAACTCTTGCTGCAGGGTTTTGA
GCGCCGCTTCCTGGCGGTGCGCACACTGCGCTCCTTCCCCTGGCAGAGCT
TAGAGGCAAAGTTAAGAGACTCATCAGATTCTGAGCTGCTGCGGGATATT
TTGCAGAAGCAC---GAGGC----------TGTCCA-CACGGAGCCTTTG
GACAAACTGTACGA--GGTGCT--CGCGGAGA-CTCTGATGGCCAAGGAG
TCCACCCAGGGCCACCGGAGCT-ATTTGCTGACGTGCTGTATTGCCCAGA
----AGCCATCGTGTCGCT-GGT----CGGGGTCCTG--CAGAGGCTGGC
TGCCTGCCGGGA----GCACAAGCGGGCTCCT-GAGGTCTACGTGGCCTT
TA-CCGTCCGCAACCCAGAGACATGCCAGCTGTTCACCACCGAGCTAGGC
CGGGATGGGATCAGATGGGAAGCGGAAGCTCATCATGACCAGAAACTGTT
TCCCTATGGAGAGCACTTGGAGATGGCAATGCTGA

>G2-H3
ATGGCGCCCGAGGAGAACGCGGGGACCGAACTCTTGCTGCAGGGTTTTGA
GCGCCGCTTCCTGGCGGTGCGCACACTGCGCTCCTTCCCCTGGCAGAGCT
TAGAGGCAAAGTTAAGAGACTCATCAGATTCTGAGCTGCTGCGGGATATT
TTGCAGAAG-ACTGTGAGGCATCCTGTGTGTGTGAAGCACCC-GCCGTCA
GTCAA---GTATGCCTGGTGCTTTCTCTCAGAACTC--AT---CAAAAAG
TCCTC--AGG---A--GG--CTCAGT--C--ACA--CTCT----CCAAGA
GCACAGCCATCATCTCCCACGGTACCACAGG--CCTGGTCACATG--GGA
TGCCGCCCTCTACCTTGCAGAAT-GGGC-CATCGAGA---ACCCGGC---
-AGCCTTCATTAAC----AGACGTGC----TGT--ATTGCCCAG--AAGC
C---ATCGTGTC-GCTGGT---CGG--GGTC--C-TG--CAGAGGCTGGC
TGCCTGCCGGGAGCACA---AGCGGGC--TCCTGA
#---------------------------------------
#---------------------------------------

#=======================================
#
# Aligned_sequences: 2
# 1: G1-Co
# 2: G2-Co
# Matrix: /home/BLOSUM62.txt
# GapOpen_penalty: -11.0
# GapExtend_penalty: -1.0
# FSopen_penalty: -10.0
# FSextend_penalty: -0.2
# Execution_time: 62.4846301079
#
# Length:         533
# Identity NT:    357/533 67.0%
# Identity AA:    465/1066 43.6%
# Gapopen:        47/533 8.8%
# Gaps:           103/533 19.3%
# FSopen:         20/533 3.8%
# FrameShift:     116/533 21.8%
# Score: 148.0
#
#
#=======================================

>G1-Co
ATGGCGCAGGAGGAGAGAGCGGATGCCGCGCGCCTGCTGCGGGGTTTCGA
GCGCCGCTTCTTGGCGGCGCGCGCCCTGCGCTCCTTTCCCTGGCAGAGCC
TAGAAGAGAAACTAAGGGACTCGTCAGGCTCCGAGCTGCTGCTGGATATT
TTGCAGAAGCAC---GAGGC------TGTCC----A-CACGGAGCCGTTG
GACGAGCTGTACCAGGCGCTGGC---C-GAGGTCCT--GACGGCCG--AG
G--ACCC---CACCCACTGCCACCGGAGCTATCTGCTGACGTGCTGTATT
GTCCTGAAACGGTCCTCTC-CCTGGTT--GGGGTCCTGCGGAAGCTCTCC
ACCTG-CCGGAAGGACCAGCGGGCTCCTGATG--CCTACATTGCCTTCAC
CATCCGCAACCCGGAGACGTGCCAGCTGTTCACCACGGAGCTGGGCCAGG
CTGGGATCCCGTG-GGAAGAGGTGCCTTGTCATGACCAGAAACTGTTTCC
CTACGAAGAGCACTCGGAGATGGC-GATTCTGA

>G2-Co
ATGGCGCAGGAGGAGAGAGCGGATGCCGCGCGCCTGCTGCGGGGTTTCGA
GCGCCGCTTCTTGGCGGCGCGCGCCCTGCGCTCCTTTCCCTGGCAGAGCC
TAGAAGAGAAACTAAGGGACTCGTCAGGCTCCGAGCTGCTGCTGGATATT
TTGCAGAAG-ACCGTGAAGCACCCTCTGTGCGTGAAGCACCCA-CCATCA
GTGAAG-TATTCCCGGAGCTTTCTCTCTGAGCTCATCAGAAAGCCTTCAG
GTGACTCGGTCACCCTCTGCGA---GAGC-A-CGGCCATCGTG------T
CTCATG----GGACCACAGGCCTGGTCACGTGGAAC-GCCGC-GCTCT--
ACCTGGCCG--------AGTGGGC-CGTGGAGAACC--CA--GCGGTC--
--TTCGCT-CAC--AGTC-TA--AGCGGTATACCCCCGCG--GGCCCAG-
CTGG-----CGGGCGG--GAGGGGCCCTGTCCCCAC-AGGAA--GGAAAC
C-A-GAAG-----TCTG-G--GGCAGAGTCAGG
#---------------------------------------
#---------------------------------------

#=======================================
#
# Aligned_sequences: 2
# 1: G1-R
# 2: G2-Ch
# Matrix: /home/BLOSUM62.txt
# GapOpen_penalty: -11.0
# GapExtend_penalty: -1.0
# FSopen_penalty: -10.0
# FSextend_penalty: -0.2
# Execution_time: 62.7432880402
#
# Length:         519
# Identity NT:    321/519 61.8%
# Identity AA:    357/1038 34.4%
# Gapopen:        43/519 8.3%
# Gaps:           81/519 15.6%
# FSopen:         26/519 5.0%
# FrameShift:     202/519 38.9%
# Score: 0.0
#
#
#=======================================

>G1-R
ATGGCGCCTGAGGACCACGAGGGG-GCCACGTCTCTGCTGCAGAGTTTCG
AGCGCCGCTTCCTGGCGGCTCGCGCGCTGCCCTCTTTTCCCTGGCAGAGC
CTAGAAGAAAAACTAAGGGAGCCCTCAGGTTCTGAGCTGTTGCTGGCTAT
TTTGCAGAAGCATGAGGCCGTACCCATGGAGCCTTTGGATGCACTGTATG
AGGCGCTGGCAG--AAGTTCTGATGGCCAGAGAGTCCACCCAGTGC-CAC
CGGA--GCTATTTGCTGATGTACTGT---ACTGCGGGGAAGTGACACTGT
CACTGGTCAGGGTCCTGAGGATGC-TCACTGAC-TGC-CAGA-GGAAGAA
GGCTCCTGACGTCTATGTGGCCTATACGATCCGC-AGCCAGGACACGGGC
AAGCTGTTCA-TCACAGA---GCTGGACCGCGCTGGGATACACTGGGAAG
A-GGT--GGCCCCT-CACA--CTGGCAAACTGTTCCCTTATGAAGAGCAT
TCGGCCATCGTAATCCTGA

>G2-Ch
ATGGCGCCCGAGGAGAACGCGGGGAGCGAACTCT-TGCTGCAGAGTTTCA
AGCGCCGCTTCCTGGCGGCGCGCGCCCTGCGCTCCTTCCCCTGGCAGAGC
TTAGAAGCAAAGTTAAGTGACCCATCAGATTCTGAGCTTCTGTGGGATAT
TTTGCAGAAG----AGACTGAAGC-AT----CCTGTGTGTG---TGAAGC
ACCCGCCGTCAGTCAAGT----ATGCCCGGTGCTTTCTCTCAGTACTCAT
CAAAAAGCCCTCGG--GAGGCTCAGTCACACT-CTCC-AAGAG-CACAGC
CA----TCATC-TCCC-ACG--GCATCACAGTCCTGGTCACATGG--GAT
GCCACC---C-TCTACCTTGC--AGA--ATGGGCCATCTAGAACCCAG-C
A-GCC-TTCACTGATAGATGTGCTGTATTGCCCAGA-AGCCATCGTGTCG
CTGGTCGGGGTCCTGCAGAGGCTGGCTGCCTG---CC----GG-GAGCA-
----CCAGCGGGCTCCTCA
#---------------------------------------
#---------------------------------------

#=======================================
#
# Aligned_sequences: 2
# 1: G1-H2
# 2: G2-H3
# Matrix: /home/BLOSUM62.txt
# GapOpen_penalty: -11.0
# GapExtend_penalty: -1.0
# FSopen_penalty: -10.0
# FSextend_penalty: -0.2
# Execution_time: 63.3137309551
#
# Length:         535
# Identity NT:    358/535 66.9%
# Identity AA:    495/1070 46.3%
# Gapopen:        46/535 8.6%
# Gaps:           110/535 20.6%
# FSopen:         21/535 3.9%
# FrameShift:     150/535 28.0%
# Score: 157.0
#
#
#=======================================

>G1-H2
ATGGCGCCCGAGGAGAACGCGGGGACCGAACTCTTGCTGCAGGGTTTTGA
GCGCCGCTTCCTGGCGGTGCGCACACTGCGCTCCTTCCCCTGGCAGAGCT
TAGAGGCAAAGTTAAGAGACTCATCAGATTCTGAGCTGCTGCGGGATATT
TTGCAGAAGCAC---GAGGC----------TGTCCA-CACGGAGCCTTTG
GACAAACTGTACGA--GGTGCT--CACGGAGA-CTCTGATGGCCAAGGAG
TCCACCCAGGGCCACCGGAGCT-ATTTGCTGACGTGCTGTATTGCCCAGA
----AGCCATCGTGTCGCT-GGT----CGGGGTCCTG--CAGAGGCTGGC
TGCCTGCCGGGA----GCACAAGCGGGCTCCT-GAGGTCTACGTGGCCTT
TA-CCGTCCGCAACCCAGAGACGTGCCAGCTGTTCACCACCGAGCTAGGC
CGGGATGGGATCAGATGGGAAGCGGAAGCTCATCATGACCAGAAACTGTT
TCCCTATGGAGAGCACTTGGAGATGGCAATGCTGA

>G2-H3
ATGGCGCCCGAGGAGAACGCGGGGACCGAACTCTTGCTGCAGGGTTTTGA
GCGCCGCTTCCTGGCGGTGCGCACACTGCGCTCCTTCCCCTGGCAGAGCT
TAGAGGCAAAGTTAAGAGACTCATCAGATTCTGAGCTGCTGCGGGATATT
TTGCAGAAG-ACTGTGAGGCATCCTGTGTGTGTGAAGCACCC-GCCGTCA
GTCAA---GTATGCCTGGTGCTTTCTCTCAGAACTC--AT---CAAAAAG
TCCTC--AGG---A--GG--CTCAGT--C--ACA--CTCT----CCAAGA
GCACAGCCATCATCTCCCACGGTACCACAGG--CCTGGTCACATG--GGA
TGCCGCCCTCTACCTTGCAGAAT-GGGC-CATCGAGA---ACCCGGC---
-AGCCTTCATTAAC----AGACGTGC----TGT--ATTGCCCAG--AAGC
C---ATCGTGTC-GCTGGT---CGG--GGTC--C-TG--CAGAGGCTGGC
TGCCTGCCGGGAGCACA---AGCGGGC--TCCTGA
#---------------------------------------
#---------------------------------------

#=======================================
#
# Aligned_sequences: 2
# 1: G1-Co
# 2: B1-001
# Matrix: /home/BLOSUM62.txt
# GapOpen_penalty: -11.0
# GapExtend_penalty: -1.0
# FSopen_penalty: -10.0
# FSextend_penalty: -0.2
# Execution_time: 62.7714641094
#
# Length:         534
# Identity NT:    328/534 61.4%
# Identity AA:    423/1068 39.6%
# Gapopen:        45/534 8.4%
# Gaps:           108/534 20.2%
# FSopen:         22/534 4.1%
# FrameShift:     154/534 28.8%
# Score: 11.0
#
#
#=======================================

>G1-Co
ATGGCGCAGGAGGAGAGAGCGGATGCCGCGCGCCTGCTGCGGGGTTTCGA
GCGCCGCTTCTTGGCGGCGCGCGCCCTGCGCTCCTTTCCCTGGCAGAGCC
TAGAAGAGAAACTAAGGGACTCGTCAGGCTCCGAGCTGCTGCTGGATATT
TTGCAGAAGCAC---GAGGC----------TGTCCA-CACGGAGCCGTTG
GACGAGCTGTACCAGGCGCTGGC---C-GAGGTCCTGAC---GGCCG-AG
GACCC-CA--CCCACTG-CCACCGGAGCTATCTGCTGACGTGCTGTATTG
TCCTGAAACGGT-CCTCTC-CCTGGT----TGGGGTCCTGCGGAAGCTCT
CCACCTGCCGGAA-GGACCAGCGGGCTCCTGATGCCTACATTGCCTTCAC
CATCCGCAACCCGGAGACGTGCCAGCTGTTCACCACGGAGC--TGG-GCC
AGGCTGGGATCCCGTGGGAAGAGGTGCCTTGTCATGACCAGAAACTGTTT
CCCTACGAAGAGCACTCGGAGATGGCGATTCTGA

>B1-001
ATGGCGCCCGAGGAGAACGCGGGGACCGAACTCTTGCTGCAGGGTTTTGA
GCGCCGCTTCCTGGCGGTGCGCACACTGCGCTCCTTCCCCTGGCAGAGCT
TAGAGGCAAAGTTAAGAGACTCATCAGATTCTGAGCTGCTGCGGGATATT
TTGCAGAAG-ACTGTGAGGCATCCTGTGTGTGTGAAGCACCC-GCCGTCA
GTCAAG-TATGCCTGGTGCTTTCTCTCAGAACTCATCAAAAAGTCCTCAG
GAGGCTCAGTCACACTCTCCAA--GAGC-A-CAGC---CAT-C---ATC-
TCCC---ACGGTACCACAGGCCTGGTCACATGGGATGCCGCC----CTCT
--ACCTTGCAGAATGGGCCATCGAGAACCCG--GC----A--GCCTTCA-
--TT---AAC----AGACGTGCT-G-TATTGCCCA-GAAGCCATCGTGTC
--GCTGG--TC----GGG------------GTCCTG--CAGAGGCTGGCT
GCCTGCCGGGAGCACA---AGCGGGC--TCCTGA
#---------------------------------------
#---------------------------------------

#=======================================
#
# Aligned_sequences: 2
# 1: G1-Ch
# 2: G2-H3
# Matrix: /home/BLOSUM62.txt
# GapOpen_penalty: -11.0
# GapExtend_penalty: -1.0
# FSopen_penalty: -10.0
# FSextend_penalty: -0.2
# Execution_time: 63.5857651234
#
# Length:         528
# Identity NT:    345/528 65.3%
# Identity AA:    393/1056 37.2%
# Gapopen:        49/528 9.3%
# Gaps:           96/528 18.2%
# FSopen:         23/528 4.4%
# FrameShift:     149/528 28.2%
# Score: 90.0
#
#
#=======================================

>G1-Ch
ATGGCGCCCGAGGAGAACGCGGGGAGCGAACTCTTGCTGCAGAGTTTCAA
GCGCCGCTTCCTGGCGGCGCGCGCCCTGCGCTCCTTCCCCTGGCAGAGCT
TAGAAGCAAAGTTAAGTGACCCATCAGATTCTGAGCTTCTGTGGGATATT
TTGCAGAAGCAC---GAGGCTGTCCACACAGAGCCTTTG--G-ACGAGCT
GTACAAGGC--GT-TGGC-GGAGACCCTGATGGCCAAGGAGTC--CACCC
AGGGCCACCGGAGCTATTTGCTGATGTG-CTGTATTGCCCAGA----AGC
CATCGTGTCGCT-GGT----CGGGGTCCTG--CAGAGGCTGGCTGCCTGC
CGGGAGCAC-CAGC--GGGCTCCTCAAGTCTACATGGC--CCTTACCGTC
CGCAACCCAGAGACGTGCCAGCTGTTCACCACCGA-GCTATGCTGGACTG
GGATCAGATGGGAAGCGGAAGCTCATCATGACCAGAAACTGTTTCCCTAC
AGAGAGCACTTGGAGATGGCAATGCTGA

>G2-H3
ATGGCGCCCGAGGAGAACGCGGGGACCGAACTCTTGCTGCAGGGTTTTGA
GCGCCGCTTCCTGGCGGTGCGCACACTGCGCTCCTTCCCCTGGCAGAGCT
TAGAGGCAAAGTTAAGAGACTCATCAGATTCTGAGCTGCTGCGGGATATT
TTGCAGAAG-ACTGTGAGGCA-TCCT----GTGTGTGTGAAGCACCCGCC
GT-CA-GTCAAGTATGCCTGGTG--CTTTCTCTC--AGAACTCATCAAAA
AGT-CCTCAGGAG------GCTCA-GTCACACTCT--CCAAGAGCACAGC
CATCATCTCCCACGGTACCACAGG--CCTGGTCACATG--GGATGCCGCC
CTCTACCTTGCAGAATGGGC-CATCGAGA--ACCCGGCAGCCTT--CATT
---AAC----AGACGTGCT-G-TATTGCCCA--GAAGCCAT-C--G--TG
---TC-GCTGGT---CGG--GGTC--C-TG--CAGAGGCTGGCTGCCTGC
CGGGAGCACA---AGCGGGC--TCCTGA
#---------------------------------------
#---------------------------------------

#=======================================
#
# Aligned_sequences: 2
# 1: G1-Co
# 2: G2-Ch
# Matrix: /home/BLOSUM62.txt
# GapOpen_penalty: -11.0
# GapExtend_penalty: -1.0
# FSopen_penalty: -10.0
# FSextend_penalty: -0.2
# Execution_time: 62.7448480129
#
# Length:         538
# Identity NT:    326/538 60.6%
# Identity AA:    408/1076 37.9%
# Gapopen:        49/538 9.1%
# Gaps:           116/538 21.6%
# FSopen:         24/538 4.5%
# FrameShift:     154/538 28.6%
# Score: -15.0
#
#
#=======================================

>G1-Co
ATGGCGCAGGAGGAGAGAGCGGATGCCGCG--CGCCTGCTGCGGGGTTTC
GAGCGCCGCTTCTTGGCGGCGCGCGCCCTGCGCTCCTTTCCCTGGCAGAG
CCTAGAAGAGAAACTAAGGGACTCGTCAGGCTCCGAGCTGCTGCTGGATA
TTTTGCAGAAGC-AC-GAGGC----------TGTCCA-CACGGAGCCGTT
GGACGAGCTGTACCAGGCGCTGGC-CGAGGTCCTGA-C-----GGCC---
-GAGGACCC---CACCCACTGCCACCGGAGCTATCTGCTGACGTGCTGTA
TTGTCCTGAAACGGTCCTCTC---CCTGGT----TGGGGTCCTGCGGAAG
CTCTCCACCTGCCGGAA-GGACCAGCGGGCTCCTGATGCCTACATTGCCT
TCACCATCCGCAACCCGGAGACGTGCCAGCTGTTCACCACGGAGC--TGG
-GCCAGGCTGGGATCCCGTGGGAAGAGGTGCCTTGTCATGACCAGAAACT
GTTTCCCTACGAAGAGCACTCGGAGATGGCGATTCTGA

>G2-Ch
ATGGCGCCCGAGGAGAACGCGG--GGAGCGAACTCTTGCTGCAGAGTTTC
AAGCGCCGCTTCCTGGCGGCGCGCGCCCTGCGCTCCTTCCCCTGGCAGAG
CTTAGAAGCAAAGTTAAGTGACCCATCAGATTCTGAGCTTCTGTGGGATA
TTTTGCAGAAGAGACTGAAGCATCCTGTGTGTGTGAAGCACCC-GCCGTC
AGTCAAG-TATGCCCGGTGCTTTCTCTCAGTACTCATCAAAAAGCCCTCG
GGAGG-CTCAGTCACACTCT-CCAA--GAGC-A-CAGC---CAT-C---A
TC-TCCC---ACGG-CATCACAGTCCTGGTCACATGGGAT---GCC-ACC
CTCT--ACCTTGCAGAATGGGCCA------TCTAGAACCCAGCA--GCCT
TCAC--T--G--AT----AGATGTGCT-G-TATTGCCCA-GAAGCCATCG
TGTC--GCTGG--TC----GGG------------GTCCTG--CAGAGGCT
GGCTGCCTGCCGGGAGCAC-CAGCG--GGC--TCCTCA
#---------------------------------------
#---------------------------------------

#=======================================
#
# Aligned_sequences: 2
# 1: G1-R
# 2: G2-H3
# Matrix: /home/BLOSUM62.txt
# GapOpen_penalty: -11.0
# GapExtend_penalty: -1.0
# FSopen_penalty: -10.0
# FSextend_penalty: -0.2
# Execution_time: 63.242538929
#
# Length:         530
# Identity NT:    329/530 62.1%
# Identity AA:    354/1060 33.4%
# Gapopen:        52/530 9.8%
# Gaps:           103/530 19.4%
# FSopen:         31/530 5.8%
# FrameShift:     182/530 34.3%
# Score: 2.0
#
#
#=======================================

>G1-R
ATGGCGCCTGAGGACCACGAGGGGGCC--ACGTCTCTGCTGCAGAGTTTC
GAGCGCCGCTTCCTGGCGGCTCGCGCGCTGCCCTCTTTTCCCTGGCAGAG
CCTAGAAGAAAAACTAAGGGAGCCCTCAGGTTCTGAGCTGTTGCTGGCTA
TTTTGCAGAAG-CA-TGAGGCCGTACCCATG-GAGCCTTTGGATGCACTG
TATGAGGCGCTGGCAG--AAGT-T--CTGATGG-----C-CAGAGAGTC-
-CACCCAGTGCCACCGGAGCTATTTGCTGATGT-ACTGTACTGCGGGGAA
GTG-ACA-CTGTCA-CTGGTCAGGGT-CCTGAGGA-TGCTCACTGACTGC
CAGAGGAAGAAGGCTCCTGACGTCTATGTGGCCTATACGATCCGC-AGCC
AGGACACGGGCAAGCTGTTCATCA-CAGA---GCTGGACCGCGCTGGGAT
ACACTGGGAAGA-GGT--GGCCCCT-CACA--CTGGCAAACTGTTCCCTT
ATGAAGAGCATTCGGCCATCGTAATCCTGA

>G2-H3
ATGGCGCCCGAGGAGAACGCGGGGACCGAAC-TCT-TGCTGCAGGGTTTT
GAGCGCCGCTTCCTGGCGGTGCGCACACTGCGCTCCTTCCCCTGGCAGAG
CTTAGAGGCAAAGTTAAGAGACTCATCAGATTCTGAGCTGCTGCGGGATA
TTTTGCAGAAGACTGTGAGGC---ATCC-TGTGTG--TGTGAA-GCACC-
-------CGCCGTCAGTCAAGTATGCCTGGTGCTTTCTCTCAGA-ACTCA
TCAAAAAGT-CCTCAGGAG------GCTCA-GTCACACT-CTCC----AA
GAGCACAGCCATCATCTCC-CACGGTACCACAGGCCTGGTCAC--A-TG-
----GGATG------CC-GCCCTCTACCTTGC--AGA--ATGGGCCATCG
AGAACCCGG-CA-GCC-TTCATTAACAGACGTGCTGTATTGCCCAGA-AG
CCATCGTGTCGCTGGTCGGGGTCCTGCAGAGGCTGGCTGCCTG---CC--
--GG-GAGCA-----CAAGCGGGCTCCTGA
#---------------------------------------
#---------------------------------------

#=======================================
#
# Aligned_sequences: 2
# 1: G1-Ch
# 2: G2-R
# Matrix: /home/BLOSUM62.txt
# GapOpen_penalty: -11.0
# GapExtend_penalty: -1.0
# FSopen_penalty: -10.0
# FSextend_penalty: -0.2
# Execution_time: 63.8184540272
#
# Length:         529
# Identity NT:    328/529 62.0%
# Identity AA:    381/1058 36.0%
# Gapopen:        45/529 8.5%
# Gaps:           98/529 18.5%
# FSopen:         23/529 4.3%
# FrameShift:     173/529 32.7%
# Score: 16.0
#
#
#=======================================

>G1-Ch
ATGGCGCCCGAGGAGAACGCGGGGAGCGAACTCT-TGCTGCAGAGTTTCA
AGCGCCGCTTCCTGGCGGCGCGCGCCCTGCGCTCCTTCCCCTGGCAGAGC
TTAGAAGCAAAGTTAAGTGACCCATCAGATTCTGAGCTTCTGTGGGATAT
TTTGCAGAAGCACGAGGCTGTCCA-CACAGAGCCTTTG---GACGAGC-T
GTACAAGGCGTTGGCGGA-G-A--CCC--TGATGGC-CAAGGAGTCCACC
CAGG-GCCACC-GGAG-CT-ATTTGCTGA-TGTGCTGTATTGCCCAGAAG
CCATCGTGTCGC-TGGTCGGGGTCCTGCAGAGGCT-GGCTGCCTGCCGGG
AGCACCAGCGGGCTCCTCAAGTCTACATGGCCCTTACCGTCCGCAACCCA
GAGACGTGCCAGCTG--TTCACC-ACCGAGCTATGCTGGACTG-GGATCA
GATGGGAAGCGGAAGCTCATCATGA-CCAGAAACTGTTTCCCT-ACAG--
AGAGCACTTGGAGATGGCAATGCTGA---

>G2-R
ATGGCGCCTGAGGACCACGAGGGG-GCCACGTCTCTGCTGCAGAGTTTCG
AGCGCCGCTTCCTGGCGGCTCGCGCGCTGCCCTCTTTTCCCTGGCAGAGC
CTAGAAGAAAAACTAAGGGAGCCCTCAGGTTCTGAGCTGTTGCTGGCTAT
TTTGCAGAAG-AC-----TGTGAAGCAC----CCTGTGTGTGTCCAGCAT
G-----GGCCCTCTCTGAAGTATTCCCGCTGCTTTCTCTCGAAGCTCATC
AAAAAGCCTTCAGGAGACTCAGTCAC--ACTCT-CTG-AGAGCACAG---
CCATCGTGTCCCATGG--------CACCACAGGCTTGGTTACATG---GG
A-------CG--CTGCTC---TCTACCTGGC----AGAATGGGCCATCGA
GA-AC---CCAGCAGCCTTCACTGACAGATGTA--CTGTACTGCGGG---
GAAGTGACACTGTCACTGGTCAGGGTCCTGAGGATGCT-CACTGACTGCC
AGAGGA-----AGAAGGC--TCCTGACGT
#---------------------------------------
#---------------------------------------

#=======================================
#
# Aligned_sequences: 2
# 1: G1-M
# 2: G2-H1
# Matrix: /home/BLOSUM62.txt
# GapOpen_penalty: -11.0
# GapExtend_penalty: -1.0
# FSopen_penalty: -10.0
# FSextend_penalty: -0.2
# Execution_time: 63.4964389801
#
# Length:         524
# Identity NT:    321/524 61.3%
# Identity AA:    327/1048 31.2%
# Gapopen:        49/524 9.4%
# Gaps:           91/524 17.4%
# FSopen:         29/524 5.5%
# FrameShift:     193/524 36.8%
# Score: -23.0
#
#
#=======================================

>G1-M
ATGGCGCCTGAGGACCACGAGGGG-GCCACGTCTCTGCTGCAGAGTTTCG
AGCGCCGCTTCCTGGCGGCTCGCGCGCTGCCCTCCTTTCCCTGGCAGAGC
CTAGAAGAAAAACTAAAGGACCCCTCGGGTTCTGAGCTGTTGCTGGCTAT
TCTGCAGAGGCATGAGGCTGT-ACCCA--CGGAGCCTTTG-GATGCACT-
GTA-TGAGGC--GT-TGGCAGAGGTTCTGATGACCCAAGAGTC--CACCC
AGTGCCACCGGAGCTATTTGCTGATGT-ACTGTACTGCTGGGAGATGACA
-CTGTCA-CTGGTCAGGGTCCTGA-AGATGCTCGAGGACTGCCAGAGGAA
GAGCGCTCCTGATGTCTATGTAGCCTATACTATCCGC-AGCCAGGACACA
GGCAAGCTGTTCATCGA-AGA---GCTGGACCGTGCTG-GAATCTA-C-T
G-----GGAAGAGGTGCCCCCTCACACTGGCAAACTGTTCCCTTACGAAG
AGCATTCAGCCATCGTAATCCTGA

>G2-H1
ATGGCGCCCGAGGAGAACGCGGGGAGCGAACTCT-TGCTGCAGAGTTTCA
AGCGCCGCTTCCTGGCAGCGCGCGCCCTGCGCTCCTTCCGCTGGCAGAGC
TTAGAAGCAAAGTTAAGAGACTCATCAGATTCTGAGCTGCTGCGGGATAT
TTTGCAGA------AGACTGTGAAGCATCCTGTG--TGTGTGAAGCACCC
GCCGTCAGTCAAGTATGCCCG--GTGCTT-TCTCTCAGAACTCATCAAAA
AGC-CCTCGGGAG------GCTCA-GTCAC---ACT-CTCCAAGAGCACA
GCCATCATCTCC-CACGG-CATCACAG-TCCT---GGTCA--CATGGGAT
GC-CGC-CCT-----CTACCTTGC--AGA--ATGGGCCATCGAGAACCCA
G-CA-GCC-TTCACTGATAGACGTGCTGTAT--TGCCCAGAAGCCATCGT
GTCGCTGGTCGGGGT-CCTGCGGAGGCTGGC----TG---CCTGCCGG-G
AGCA-----CCAGCGGGCTCCTCA
#---------------------------------------
#---------------------------------------

#=======================================
#
# Aligned_sequences: 2
# 1: C1-002
# 2: G2-Co
# Matrix: /home/BLOSUM62.txt
# GapOpen_penalty: -11.0
# GapExtend_penalty: -1.0
# FSopen_penalty: -10.0
# FSextend_penalty: -0.2
# Execution_time: 63.9309160709
#
# Length:         539
# Identity NT:    326/539 60.5%
# Identity AA:    438/1078 40.6%
# Gapopen:        45/539 8.3%
# Gaps:           115/539 21.3%
# FSopen:         21/539 3.9%
# FrameShift:     159/539 29.5%
# Score: -7.0
#
#
#=======================================

>C1-002
ATGGCGCCCGAGGAGAACGCGG--GGAGCGAACTCTTGCTGCAGAGTTTC
AAGCGCCGCTTCCTGGCAGCGCGCGCCCTGCGCTCCTTCCGCTGGCAGAG
CTTAGAAGCAAAGTTAAGAGACTCATCAGATTCTGAGCTGCTGCGGGATA
TTTTGCAGAAGCACGAGGCTGTCCA-CACAGAGCCTTTGGATGAGCTGTA
CGAGGTGCTGGTGGAG-ACCCTGATGGCCA--AG-GA-GTCCACCCAGGG
CCACCGGAGCTATTTG-CTGACGTGCTGTATTGCCCAGAA-GCCATC--G
TGTCGCTGGTCGGGGTCCTGCG-GAGGCTGGC-----TGCCTGCCGGGAG
CACCAGC--GGGCTCCTC-AAT-------TCTACATGGCCC--TTA-CCG
TCTGCAACCCAGAGATGTGCCAGCTGTTCACCA--CCGAGC--TATGCTG
GACTGGGATCAGATGGGAAGCGGAAGCTCATCATGACCAGAAACTGTTTC
CCTACAGAGAGCA--CTTGGAGA-TGG--CAAAG-CTGA

>G2-Co
ATGGCGCAGGAGGAGAGAGCGGATGCCGCG--CGCCTGCTGCGGGGTTTC
GAGCGCCGCTTCTTGGCGGCGCGCGCCCTGCGCTCCTTTCCCTGGCAGAG
CCTAGAAGAGAAACTAAGGGACTCGTCAGGCTCCGAGCTGCTGCTGGATA
TTTTGCAGAAG-AC----C-GTGAAGCAC----CCT---------CTGT-
------GC--GTGAAGCACCC--A---CCATCAGTGAAGT--ATTC----
---CCGGAGCTTTCTCTCTGA---GCTC-AT----CAGAAAGCCTTCAGG
TGACTC-GGTCACCCTC-TGCGAGAGCACGGCCATCGTGTCTCATGGGAC
CACAGGCCTGGTCACGTGGAACGCCGCGCTCTACCTGGCCGAGTGGGCCG
TGGAGAACCCAGCGGTCTTC--GCT---CAC-AGTCTAAGCGGTATACCC
CCGCGGGCCCAGCTGGCGGGCGGGAGG-------GGCC-----CTGT--C
CCCACAGGAAGGAAACCAGAAGTCTGGGGCAGAGTCAGG
#---------------------------------------
#---------------------------------------

#=======================================
#
# Aligned_sequences: 2
# 1: G1-H2
# 2: G2-Co
# Matrix: /home/BLOSUM62.txt
# GapOpen_penalty: -11.0
# GapExtend_penalty: -1.0
# FSopen_penalty: -10.0
# FSextend_penalty: -0.2
# Execution_time: 63.8406229019
#
# Length:         538
# Identity NT:    325/538 60.4%
# Identity AA:    426/1076 39.6%
# Gapopen:        42/538 7.8%
# Gaps:           113/538 21.0%
# FSopen:         22/538 4.1%
# FrameShift:     134/538 24.9%
# Score: -2.0
#
#
#=======================================

>G1-H2
ATGGCGCCCGAGGAGAACGCGGGGACCGAACTCTTGCTGCAGGGTTTTGA
GCGCCGCTTCCTGGCGGTGCGCACACTGCGCTCCTTCCCCTGGCAGAGCT
TAGAGGCAAAGTTAAGAGACTCATCAGATTCTGAGCTGCTGCGGGATATT
TTGCAGAAGCACGAGGCTGTCCA-CACGGAGCCTTTGGACAAACTGTACG
AGGTGCTCACGGAGAC--TCTGATGGCCAAGGAGTCCACCCAGGGCCACC
GGAGCTATTTG-CTGACGTGCTGTATTGCCCAGAA-GCCATC--GTGTCG
CTGGTCGGGGTCCTGC-AGAGGCTGGC-----TGCCTGCCGGGAGCACAA
GCGGGCTCCTGAGGTCTACGTGGC-CTTTACC-GTCCGCAACCCAGAGAC
GTG------CCAGCTGT--TCAC-CACCGAG-CTAGGCCGGGAT------
--GGGATCAGATGGGAAGCGGAAGCTCATCATGACCAGAAACTGTTTCCC
TAT-GGAGAGCA--CTTGGAGA-TGG--CAATG-CTGA

>G2-Co
ATGGCGCAGGAGGAGAGAGCGGATGCCGCGCGCCTGCTGCGGGGTTTCGA
GCGCCGCTTCTTGGCGGCGCGCGCCCTGCGCTCCTTTCCCTGGCAGAGCC
TAGAAGAGAAACTAAGGGACTCGTCAGGCTCCGAGCTGCTGCTGGATATT
TTGCAGAAG-AC----C-GTGAAGCAC----CCT---------CTGTGCG
TGAAGCACCC----ACCATCAG-TG---AAGTATTCC------------C
GGAGCTTTCTCTCTGA---GCTC-AT----CAGAAAGCCTTCAGGTGACT
C-GGTCACCCTC-TGCGAGAGCACGGCCATCGTGTCTCATGGGACCACAG
GCCTGGTCACGTGGA--ACGCCGCGCTCTACCTGGCCG--AGT--GGGCC
GTGGAGAACCCAGCGGTCTTCGCTCAC--AGTCTAAGC-GGTATACCCCC
GCGGGCCCAGCTGGCGGGCGGGAGG-------GGCC-----CTGT--CCC
CACAGGA-AGGAAACCAGAAGTCTGGGGCAGAGTCAGG
#---------------------------------------
#---------------------------------------

#=======================================
#
# Aligned_sequences: 2
# 1: G1-H3
# 2: G2-Co
# Matrix: /home/BLOSUM62.txt
# GapOpen_penalty: -11.0
# GapExtend_penalty: -1.0
# FSopen_penalty: -10.0
# FSextend_penalty: -0.2
# Execution_time: 63.8938219547
#
# Length:         536
# Identity NT:    325/536 60.6%
# Identity AA:    420/1072 39.2%
# Gapopen:        42/536 7.8%
# Gaps:           109/536 20.3%
# FSopen:         20/536 3.7%
# FrameShift:     130/536 24.3%
# Score: 0.0
#
#
#=======================================

>G1-H3
ATGGCGCCCGAGGAGAACGCGGGGACCGAACTCTTGCTGCAGGGTTTTGA
GCGCCGCTTCCTGGCGGTGCGCACACTGCGCTCCTTCCCCTGGCAGAGCT
TAGAGGCAAAGTTAAGAGACTCATCAGATTCTGAGCTGCTGCGGGATATT
TTGCAGAAGCACGAGGCTGTCCA-CACGGAGCCTTTGGACAAACTGTACG
AGGTGCTCGCGGAGAC--TCTGATGGCCAAGGAGTCCACCCAGGGCCACC
GGAGCTATTTG-CTGACGTGCTGTATTGCCCAGAA-GCCATC--GTGTCG
CTGGTCGGGGTCCTGC-AGAGGCTGGC-----TGCCTGCCGGGAGCACAA
GCGGGCTCCTGAGGTCTACGTGGC-CTTTACC-GTCCGCAA----CCCAG
AGACATGCCAGCTGT--TCAC-CACCGAG-CTAGGCCGGGAT--------
GGGATCAGATGGGAAGCGGAAGCTCATCATGACCAGAAACTGTTTCCCTA
T-GGAGAGCA--CTTGGAGA-TGG--CAATG-CTGA

>G2-Co
ATGGCGCAGGAGGAGAGAGCGGATGCCGCGCGCCTGCTGCGGGGTTTCGA
GCGCCGCTTCTTGGCGGCGCGCGCCCTGCGCTCCTTTCCCTGGCAGAGCC
TAGAAGAGAAACTAAGGGACTCGTCAGGCTCCGAGCTGCTGCTGGATATT
TTGCAGAAG-AC----C-GTGAAGCAC----CCT---------CTGTGCG
TGAAGCACCC----ACCATCAG-TG---AAGTATTCC------------C
GGAGCTTTCTCTCTGA---GCTC-AT----CAGAAAGCCTTCAGGTGACT
C-GGTCACCCTC-TGCGAGAGCACGGCCATCGTGTCTCATGGGACCACAG
GCCTGGTCACGTGGA--ACGCCGCGCTCTACCTGGCCG-AGTGGGCCGTG
-GAGAACCCAGCGGTCTTCGCTCAC--AGTCTAAGC-GGTATACCCCCGC
GGGCCCAGCTGGCGGGCGGGAGG-------GGCC-----CTGT--CCCCA
CAGGA-AGGAAACCAGAAGTCTGGGGCAGAGTCAGG
#---------------------------------------
#---------------------------------------

#=======================================
#
# Aligned_sequences: 2
# 1: G1-H2
# 2: G2-R
# Matrix: /home/BLOSUM62.txt
# GapOpen_penalty: -11.0
# GapExtend_penalty: -1.0
# FSopen_penalty: -10.0
# FSextend_penalty: -0.2
# Execution_time: 64.1416699886
#
# Length:         540
# Identity NT:    327/540 60.6%
# Identity AA:    387/1080 35.8%
# Gapopen:        46/540 8.5%
# Gaps:           120/540 22.2%
# FSopen:         23/540 4.3%
# FrameShift:     184/540 34.1%
# Score: -3.0
#
#
#=======================================

>G1-H2
ATGGCGCCCGAGGAGAACGCGGGGACCGAAC-TCT-TGCTGCAGGGTTTT
GAGCGCCGCTTCCTGGCGGTGCGCACACTGCGCTCCTTCCCCTGGCAGAG
CTTAGAGGCAAAGTTAAGAGACTCATCAGATTCTGAGCTGCTGCGGGATA
TTTTGCAGAAGCAC---GAGGC----------TGTCCA-CACGGAGCCT-
T-TGGACAAACTGTACGAGGTGCT----CACGGAGACTCTGATGGCCAAG
GAGTCCACCCAGGGCCACCGGAGCT-ATTTGCTGACGTGCTGTATTGCCC
AGAAGCCATCGTGTCGC-TGGTCGGGGTCCTGCAGAGGCT-GGCTGCCTG
CCGGGAGCACAAGCGGGCTCCTGAGGTCTACGTGGCC---TTTACCGTCC
GCAACCCAG-AG-----ACGTGCCAGCTGTTCACCACCGAGCTAGGCCGG
GATGGGA-----TCAGATGGGAAGCGGAAGCTCATCATGACCAGAAACTG
TTTCCCTATGGAGAGCACTTGGAGATGGCAATGCTGA---

>G2-R
ATGGCGCCTGAGGACCACGAGGGGGCC--ACGTCTCTGCTGCAGAGTTTC
GAGCGCCGCTTCCTGGCGGCTCGCGCGCTGCCCTCTTTTCCCTGGCAGAG
CCTAGAAGAAAAACTAAGGGAGCCCTCAGGTTCTGAGCTGTTGCTGGCTA
TTTTGCAGAAG-ACTGTGAAGCACCCTGTGTGTGTCCAGCATGGGCCCTC
TCTG----AAGTATTCCCGCTGCTTTCTCTCGAAG-CTC--AT---CAAA
AAG-CCTTC-AGG---A---GA-CTCAGTCAC--ACTCTCTG-AGAGCAC
AG---CCATCGTGTCCCATGG--------CACCACAGGCTTGGTTACATG
---GGA---C--GCTG-CTC------TCTACCTGGCAGAATGGGCCATCG
AGAACCCAGCAGCCTTCAC-TGACAGATGT-----ACTGTACT--GCGGG
GAAGTGACACTGTCAC-TGGTCAG-GGTC-CTGAGGATGCTCACTGACTG
----CC-----AGAGGA-----AGAAGGC--TCCTGACGT
#---------------------------------------
#---------------------------------------

#=======================================
#
# Aligned_sequences: 2
# 1: G1-H3
# 2: B1-001
# Matrix: /home/BLOSUM62.txt
# GapOpen_penalty: -11.0
# GapExtend_penalty: -1.0
# FSopen_penalty: -10.0
# FSextend_penalty: -0.2
# Execution_time: 64.0586628914
#
# Length:         535
# Identity NT:    357/535 66.7%
# Identity AA:    489/1070 45.7%
# Gapopen:        46/535 8.6%
# Gaps:           110/535 20.6%
# FSopen:         21/535 3.9%
# FrameShift:     150/535 28.0%
# Score: 152.0
#
#
#=======================================

>G1-H3
ATGGCGCCCGAGGAGAACGCGGGGACCGAACTCTTGCTGCAGGGTTTTGA
GCGCCGCTTCCTGGCGGTGCGCACACTGCGCTCCTTCCCCTGGCAGAGCT
TAGAGGCAAAGTTAAGAGACTCATCAGATTCTGAGCTGCTGCGGGATATT
TTGCAGAAGCAC---GAGGC----------TGTCCA-CACGGAGCCTTTG
GACAAACTGTACGA--GGTGCT--CGCGGAGA-CTCTGATGGCCAAGGAG
TCCACCCAGGGCCACCGGAGCT-ATTTGCTGACGTGCTGTATTGCCCAGA
----AGCCATCGTGTCGCT-GGT----CGGGGTCCTG--CAGAGGCTGGC
TGCCTGCCGGGA----GCACAAGCGGGCTCCT-GAGGTCTACGTGGCCTT
TA-CCGTCCGCAACCCAGAGACATGCCAGCTGTTCACCACCGAGCTAGGC
CGGGATGGGATCAGATGGGAAGCGGAAGCTCATCATGACCAGAAACTGTT
TCCCTATGGAGAGCACTTGGAGATGGCAATGCTGA

>B1-001
ATGGCGCCCGAGGAGAACGCGGGGACCGAACTCTTGCTGCAGGGTTTTGA
GCGCCGCTTCCTGGCGGTGCGCACACTGCGCTCCTTCCCCTGGCAGAGCT
TAGAGGCAAAGTTAAGAGACTCATCAGATTCTGAGCTGCTGCGGGATATT
TTGCAGAAG-ACTGTGAGGCATCCTGTGTGTGTGAAGCACCC-GCCGTCA
GTCAA---GTATGCCTGGTGCTTTCTCTCAGAACTC--AT---CAAAAAG
TCCTC--AGG---A--GG--CTCAGT--C--ACA--CTCT----CCAAGA
GCACAGCCATCATCTCCCACGGTACCACAGG--CCTGGTCACATG--GGA
TGCCGCCCTCTACCTTGCAGAAT-GGGC-CATCGAGA---ACCCGGC---
-AGCCTTCATTAAC----AGACGTGC----TGT--ATTGCCCAG--AAGC
C---ATCGTGTC-GCTGGT---CGG--GGTC--C-TG--CAGAGGCTGGC
TGCCTGCCGGGAGCACA---AGCGGGC--TCCTGA
#---------------------------------------
#---------------------------------------

#=======================================
#
# Aligned_sequences: 2
# 1: G1-R
# 2: G2-M
# Matrix: /home/BLOSUM62.txt
# GapOpen_penalty: -11.0
# GapExtend_penalty: -1.0
# FSopen_penalty: -10.0
# FSextend_penalty: -0.2
# Execution_time: 63.7192590237
#
# Length:         522
# Identity NT:    350/522 67.0%
# Identity AA:    453/1044 43.4%
# Gapopen:        48/522 9.2%
# Gaps:           87/522 16.7%
# FSopen:         27/522 5.2%
# FrameShift:     195/522 37.4%
# Score: 127.0
#
#
#=======================================

>G1-R
ATGGCGCCTGAGGACCACGAGGGGGCCACGTCTCTGCTGCAGAGTTTCGA
GCGCCGCTTCCTGGCGGCTCGCGCGCTGCCCTCTTTTCCCTGGCAGAGCC
TAGAAGAAAAACTAAGGGAGCCCTCAGGTTCTGAGCTGTTGCTGGCTATT
TTGCAGAAG-CA-TGAGGCCGTACCCATG-GAGCCTTTGGATGCACTGTA
TGAGGCGCTGGCAGAAGTTCTGATGGCCAGAGAGTCCACCCAGTGC-CAC
CGGA--GCTATTTG----CTGATGTACTGTACTGCGGGGAAGTGACACTG
TCACTGGTCAGGGTCC--TGAGGATGCTCACTGACT--GCCAGAGGAAGA
AGGCTCCTGACGTCTATGTGGCCTATACGATCCGC-AGCCAGGACACGGG
CAAGCTGTTCA-TCACAGA-G--CTGGACCGCGCTGGGA--T-ACACTGG
GAAGAGGT--GGCCCCTCACACTGG-CAA--ACTGTTCCCTTATGAAGAG
CATTCGGCCATCGTAATCCTGA

>G2-M
ATGGCGCCTGAGGACCACGAGGGGGCCACGTCTCTGCTGCAGAGTTTCGA
GCGCCGCTTCCTGGCGGCTCGCGCGCTGCCCTCCTTTCCCTGGCAGAGCC
TAGAAGAAAAACTAAAGGACCCCTCGGGTTCTGAGCTGTTGCTGGCTATT
CTGCAGAAGACTGTGAAGC---ACCC-TGTGTG--TGTGCA-GCAC-G--
-GACCTTCTGT--GAAGT----ATGCCCGCTGCTTTCTCTCAAAGCTCAT
CAAAAAGCCTTCAGGAAACTCAGTTACACT-CT-CTGAGA---G-CACTG
CCA-TCGT----GTCCCATG-GCA--C-CACAGGCTTGGTTACATG--GG
ACGCTGCT--C-TCTACCTGGC--AGA--ATGGGCCATTGAGAACCCAG-
CA-GCC-TTCACTGACAGATGTACTGTACTGC--TGGGAGATGACACTGT
CACT-GGTCAGGGTCCTGAAGATGCTCGAGGACTG---CCAGAGGAAGAG
C-----GC--TCCTGAT---GT
#---------------------------------------
#---------------------------------------

#=======================================
#
# Aligned_sequences: 2
# 1: G1-H2
# 2: G2-H1
# Matrix: /home/BLOSUM62.txt
# GapOpen_penalty: -11.0
# GapExtend_penalty: -1.0
# FSopen_penalty: -10.0
# FSextend_penalty: -0.2
# Execution_time: 64.3418421745
#
# Length:         532
# Identity NT:    342/532 64.3%
# Identity AA:    447/1064 42.0%
# Gapopen:        42/532 7.9%
# Gaps:           104/532 19.5%
# FSopen:         18/532 3.4%
# FrameShift:     155/532 29.1%
# Score: 92.0
#
#
#=======================================

>G1-H2
ATGGCGCCCGAGGAGAACGCGGGGACCGAACTCTTGCTGCAGGGTTTTGA
GCGCCGCTTCCTGGCGGTGCGCACACTGCGCTCCTTCCCCTGGCAGAGCT
TAGAGGCAAAGTTAAGAGACTCATCAGATTCTGAGCTGCTGCGGGATATT
TTGCAGAAGCAC---GAGGC----------TGTCCA-CACGGAGCCTTTG
GACAAACTGTACGA--GGTGCT--CACGGAGA-CTCTGATGGCCAAGGAG
TCCACCCAGGGCCACCGGAGCT-ATTTGCTGACGTGCTGTATTGCCCAGA
----AGCCATCGTGTCGCT-GG--TCGGGGTCCTG--CAGAGGCTGGCTG
CCTGCCGGGA----GCACAAGCGGGCTCCT-GAGGTCTACGTGGCCTTTA
CCGTCCGCAACCCAGAGACGTGCCAGCTGTTCACCACCGAGCTAGGCCGG
GATGGGATCAGATGGGAAGCGGAAGCTCATCATGACCAGAAACTGTTTCC
CTATGGAGAGCACTTGGAGATGGCAATGCTGA

>G2-H1
ATGGCGCCCGAGGAGAACGCGGGGAGCGAACTCTTGCTGCAGAGTTTCAA
GCGCCGCTTCCTGGCAGCGCGCGCCCTGCGCTCCTTCCGCTGGCAGAGCT
TAGAAGCAAAGTTAAGAGACTCATCAGATTCTGAGCTGCTGCGGGATATT
TTGCAGAAG-ACTGTGAAGCATCCTGTGTGTGTGAAGCACCC-GCCGTCA
GTCAA---GTATGCCCGGTGCTTTCTCTCAGAACTC--AT---CAAAAAG
CCCTC---GGG--A--GG--CTCAGT--C--ACA--CTCT----CCAAGA
GCACAGCCATCATCTCCCACGGCATCACAGTCCTGGTCACATG--GGATG
CCGCCCTCTACCTTGCAGAAT-GGGC-CATCGAGAACCCAGCAGCCTTCA
CTG----------ATAGACGTGC----TGT--ATTGCCCAG--AAGCC--
-ATCGTGTC-GCTGGT---CGG--GGTC--C-TG--CGGAGGCTGGCTGC
CTGCCGGGAGCACC---AGCGGGC--TCCTCA
#---------------------------------------
#---------------------------------------

#=======================================
#
# Aligned_sequences: 2
# 1: G1-R
# 2: B1-001
# Matrix: /home/BLOSUM62.txt
# GapOpen_penalty: -11.0
# GapExtend_penalty: -1.0
# FSopen_penalty: -10.0
# FSextend_penalty: -0.2
# Execution_time: 63.9639389515
#
# Length:         530
# Identity NT:    329/530 62.1%
# Identity AA:    354/1060 33.4%
# Gapopen:        52/530 9.8%
# Gaps:           103/530 19.4%
# FSopen:         31/530 5.8%
# FrameShift:     182/530 34.3%
# Score: 2.0
#
#
#=======================================

>G1-R
ATGGCGCCTGAGGACCACGAGGGGGCC--ACGTCTCTGCTGCAGAGTTTC
GAGCGCCGCTTCCTGGCGGCTCGCGCGCTGCCCTCTTTTCCCTGGCAGAG
CCTAGAAGAAAAACTAAGGGAGCCCTCAGGTTCTGAGCTGTTGCTGGCTA
TTTTGCAGAAG-CA-TGAGGCCGTACCCATG-GAGCCTTTGGATGCACTG
TATGAGGCGCTGGCAG--AAGT-T--CTGATGG-----C-CAGAGAGTC-
-CACCCAGTGCCACCGGAGCTATTTGCTGATGT-ACTGTACTGCGGGGAA
GTG-ACA-CTGTCA-CTGGTCAGGGT-CCTGAGGA-TGCTCACTGACTGC
CAGAGGAAGAAGGCTCCTGACGTCTATGTGGCCTATACGATCCGC-AGCC
AGGACACGGGCAAGCTGTTCATCA-CAGA---GCTGGACCGCGCTGGGAT
ACACTGGGAAGA-GGT--GGCCCCT-CACA--CTGGCAAACTGTTCCCTT
ATGAAGAGCATTCGGCCATCGTAATCCTGA

>B1-001
ATGGCGCCCGAGGAGAACGCGGGGACCGAAC-TCT-TGCTGCAGGGTTTT
GAGCGCCGCTTCCTGGCGGTGCGCACACTGCGCTCCTTCCCCTGGCAGAG
CTTAGAGGCAAAGTTAAGAGACTCATCAGATTCTGAGCTGCTGCGGGATA
TTTTGCAGAAGACTGTGAGGC---ATCC-TGTGTG--TGTGAA-GCACC-
-------CGCCGTCAGTCAAGTATGCCTGGTGCTTTCTCTCAGA-ACTCA
TCAAAAAGT-CCTCAGGAG------GCTCA-GTCACACT-CTCC----AA
GAGCACAGCCATCATCTCC-CACGGTACCACAGGCCTGGTCAC--A-TG-
----GGATG------CC-GCCCTCTACCTTGC--AGA--ATGGGCCATCG
AGAACCCGG-CA-GCC-TTCATTAACAGACGTGCTGTATTGCCCAGA-AG
CCATCGTGTCGCTGGTCGGGGTCCTGCAGAGGCTGGCTGCCTG---CC--
--GG-GAGCA-----CAAGCGGGCTCCTGA
#---------------------------------------
#---------------------------------------

#=======================================
#
# Aligned_sequences: 2
# 1: G1-R
# 2: G2-R
# Matrix: /home/BLOSUM62.txt
# GapOpen_penalty: -11.0
# GapExtend_penalty: -1.0
# FSopen_penalty: -10.0
# FSextend_penalty: -0.2
# Execution_time: 63.9989578724
#
# Length:         528
# Identity NT:    359/528 68.0%
# Identity AA:    450/1056 42.6%
# Gapopen:        51/528 9.7%
# Gaps:           99/528 18.8%
# FSopen:         25/528 4.7%
# FrameShift:     167/528 31.6%
# Score: 157.0
#
#
#=======================================

>G1-R
ATGGCGCCTGAGGACCACGAGGGGGCCACGTCTCTGCTGCAGAGTTTCGA
GCGCCGCTTCCTGGCGGCTCGCGCGCTGCCCTCTTTTCCCTGGCAGAGCC
TAGAAGAAAAACTAAGGGAGCCCTCAGGTTCTGAGCTGTTGCTGGCTATT
TTGCAGAAG-CA-TGAGGCCGTACCCATGGAGCCTTTGGATGCACTGTAT
GAGGCGCTGGCAGAAGT--TC----TGATGGC-CA-GAGAGTCCACCCAG
T-GCCACC-GGAGCTATTTGCTGATGT---ACTGTACTGCGGGGAAGTGA
CACTGTCACTGGTCAGGGTCC--TGAGGATGCTCACTGACT--GCCAGAG
GAAGAAGGCTCCTGACGTCTATGTGGCCTATACGATCCGC-AGCCAGGAC
ACGGGCAAGCTGTTCA-TCACAGA-G--CTGGACCGCGCTGGGA--T-AC
ACTGGGAAGAGGT--GGCCCCTCACACTGGCAAACTGT-TCCCTTATGAA
GAGCATTCGGCCATCGTAATCCTGA---

>G2-R
ATGGCGCCTGAGGACCACGAGGGGGCCACGTCTCTGCTGCAGAGTTTCGA
GCGCCGCTTCCTGGCGGCTCGCGCGCTGCCCTCTTTTCCCTGGCAGAGCC
TAGAAGAAAAACTAAGGGAGCCCTCAGGTTCTGAGCTGTTGCTGGCTATT
TTGCAGAAGACTGTGAAGC---ACCC-TG-----TGTGTGTCCA--GCAT
G-GGCCCTCTCTGAAGTATTCCCGCTGCTTTCTCTCGA-AGCTCATCAAA
AAGCCTTCAGGAG--A----CTCA-GTCACACTCT-CTG------AGAG-
CACAGCCA-TCGT----GTCCCATG-GCA--C-CACAGGCTTGGTTACAT
G--GGACGCTGCT--C-TCTACCTGGC--AGA--ATGGGCCATCGAGAAC
CCAG-CA-GCC-TTCACTGACAGATGTACTGTACTGCG--GGGAAGTGAC
ACTGTCACT-GGTCAGGGTCCTGAGGATG-CTCACTGACTGCCAGAGGAA
GA--A---GGC--------TCCTGACGT
#---------------------------------------
#---------------------------------------

#=======================================
#
# Aligned_sequences: 2
# 1: G1-M
# 2: G2-R
# Matrix: /home/BLOSUM62.txt
# GapOpen_penalty: -11.0
# GapExtend_penalty: -1.0
# FSopen_penalty: -10.0
# FSextend_penalty: -0.2
# Execution_time: 64.4441092014
#
# Length:         525
# Identity NT:    349/525 66.5%
# Identity AA:    447/1050 42.6%
# Gapopen:        45/525 8.6%
# Gaps:           93/525 17.7%
# FSopen:         23/525 4.4%
# FrameShift:     163/525 31.0%
# Score: 128.0
#
#
#=======================================

>G1-M
ATGGCGCCTGAGGACCACGAGGGGGCCACGTCTCTGCTGCAGAGTTTCGA
GCGCCGCTTCCTGGCGGCTCGCGCGCTGCCCTCCTTTCCCTGGCAGAGCC
TAGAAGAAAAACTAAAGGACCCCTCGGGTTCTGAGCTGTTGCTGGCTATT
CTGCAGAGGCATGAGGCTGT-ACCCACGGAGCCTTTGGATGCACTGTATG
AGGCGTTGGCAGAGGT--TC----TGATGACCCAAGAGTC-CACCCAGT-
GCCACC-GGAGCTATTTGCTGATGT-ACTGTACTGCTGGGAGATGACACT
GTCACTGGTCAGGGTCCTGAAGATGCTCGA--GGACT--GCCAGA-GGAA
GAGCGCTCCTGATGTCTATGTAGCCTATACTATCCGC-AGCCAGGACACA
GGCAAGCTGTTCATCGA-AGAGCTGGACCGTGCTGGAATCTACTGGGAAG
AGGTGCCCCCTCACACTGG-CAAACTGTTCCCTTACGAAGAGCATTCA--
GCCATCGTAA------TCCTGA---

>G2-R
ATGGCGCCTGAGGACCACGAGGGGGCCACGTCTCTGCTGCAGAGTTTCGA
GCGCCGCTTCCTGGCGGCTCGCGCGCTGCCCTCTTTTCCCTGGCAGAGCC
TAGAAGAAAAACTAAGGGAGCCCTCAGGTTCTGAGCTGTTGCTGGCTATT
TTGCAGA------AGACTGTGAAGCAC----CCTGTGTGTGTCCAGCATG
-GGCCCTCTCTGAAGTATTCCCGCTGCTTTCTCTCGAAGCTCATCAAAAA
GCCTTCAGGAG--A----CTCA-GTCAC---ACT-CTCTGAGA-G-CACA
GCCA-TCGT----GTCCC-ATG--GCACCACAGG-CTTGGTTACATGG--
GA-CGCTGCTC---TCTACCTGGC--AGA--ATGGGCCATCGAGAACCCA
G-CA-GCC-TTCACTGACAGA--TGTACTGTACTG-------CGGGGAAG
---TGACAC-TGTCACTGGTCAG---GGTCC-TGAGGATGCTCACTGACT
GCCAGAGGAAGAAGGCTCCTGACGT
#---------------------------------------
#---------------------------------------

#=======================================
#
# Aligned_sequences: 2
# 1: G1-H3
# 2: G2-Ch
# Matrix: /home/BLOSUM62.txt
# GapOpen_penalty: -11.0
# GapExtend_penalty: -1.0
# FSopen_penalty: -10.0
# FSextend_penalty: -0.2
# Execution_time: 64.874972105
#
# Length:         532
# Identity NT:    341/532 64.1%
# Identity AA:    432/1064 40.6%
# Gapopen:        41/532 7.7%
# Gaps:           104/532 19.5%
# FSopen:         20/532 3.8%
# FrameShift:     149/532 28.0%
# Score: 90.0
#
#
#=======================================

>G1-H3
ATGGCGCCCGAGGAGAACGCGGGGACCGAACTCTTGCTGCAGGGTTTTGA
GCGCCGCTTCCTGGCGGTGCGCACACTGCGCTCCTTCCCCTGGCAGAGCT
TAGAGGCAAAGTTAAGAGACTCATCAGATTCTGAGCTGCTGCGGGATATT
TTGCAGAAGCACGAGGCTGTCCACACGGAGCCTTTGGACAAACTGTACGA
GGTGCTCGCGGAGACTCTGATGGCCAAGGAGTCCACCCAGGGCCACCGGA
GCTATTTGCTGACGTGCTGTATTGCCCAGAAGCCATCGTGTCGCTG-GTC
GGGGTCCTGCA-GAGG-CTGGCTGC--CTGCC--GGGAGCACAAGCGGGC
TCCTGAGGTCTACGTGGCCTTTACCGTCCGCAACCCAG-AGACATG--CC
AGCTGTTCACCACCGAGCTAGGCCGGGA-TGGGATCAGATG-G--GAA--
GCG--GAAGCTCATCATGAC----------------CAGAAACTGTTTCC
CTATGGAGAGCACTTGGAGATGGCAATGCTGA

>G2-Ch
ATGGCGCCCGAGGAGAACGCGGGGAGCGAACTCTTGCTGCAGAGTTTCAA
GCGCCGCTTCCTGGCGGCGCGCGCCCTGCGCTCCTTCCCCTGGCAGAGCT
TAGAAGCAAAGTTAAGTGACCCATCAGATTCTGAGCTTCTGTGGGATATT
TTGCAGAAG----AGACTG-----AAGCATCCTGTG-------TGTGTGA
AGCACCCGCCG----TCAG-T---CAAGTA-T---------GCC--CGGT
GCTTTCT-CTCA-GTACTC-AT---CAAAAAGCCCTCGGGAGGCTCAGTC
ACACTC-TCCAAGAGCACAGCCATCATCTCCCACGGCATCACA-----G-
TCCTG--GTC-ACATGGGATG--CCACCCTCTACCTTGCAGA-ATGGGCC
ATCT----AGAACCCAGC-AG-CCTTCACTG--AT-AGATGTGCTGTATT
GCCCAGAAGC-CATCGTGTCGCTGGTCGGGGTCCTGCAGAGGCTGGCTGC
CTGCCGGGAGCACC---AGCGGGC--TCCTCA
#---------------------------------------
#---------------------------------------

#=======================================
#
# Aligned_sequences: 2
# 1: G1-Co
# 2: G2-H1
# Matrix: /home/BLOSUM62.txt
# GapOpen_penalty: -11.0
# GapExtend_penalty: -1.0
# FSopen_penalty: -10.0
# FSextend_penalty: -0.2
# Execution_time: 64.4035549164
#
# Length:         539
# Identity NT:    327/539 60.7%
# Identity AA:    405/1078 37.6%
# Gapopen:        48/539 8.9%
# Gaps:           118/539 21.9%
# FSopen:         23/539 4.3%
# FrameShift:     154/539 28.6%
# Score: -8.0
#
#
#=======================================

>G1-Co
ATGGCGCAGGAGGAGAGAGCGGATGCCGCG--CGCCTGCTGCGGGGTTTC
GAGCGCCGCTTCTTGGCGGCGCGCGCCCTGCGCTCCTTTCCCTGGCAGAG
CCTAGAAGAGAAACTAAGGGACTCGTCAGGCTCCGAGCTGCTGCTGGATA
TTTTGCAGAAGCAC---GAGGC----------TGTCCA-CACGGAGCCGT
TGGACGAGCTGTACCAGGCGCTGGC---C-GAGGTCCTGAC---GGCC--
--GAGGACCC---CACCCACTGCCACCGGAGCTATCTGCTGACGTGCTGT
ATTGTCCTGAAACGGTCCTCTC---CCTGGT----TGGGGTCCTGCGGAA
GCTCTCCACCTGCCGGAA-GGACCAGCGGGCTCCTGATGCCTACATTGCC
TTCACCATCCGCAACCCGGAGACGTGCCAGCTGTTCACCACGGAGC--TG
G-GCCAGGCTGGGATCCCGTGGGAAGAGGTGCCTTGTCATGACCAGAAAC
TGTTTCCCTACGAAGAGCACTCGGAGATGGCGATTCTGA

>G2-H1
ATGGCGCCCGAGGAGAACGCGG--GGAGCGAACTCTTGCTGCAGAGTTTC
AAGCGCCGCTTCCTGGCAGCGCGCGCCCTGCGCTCCTTCCGCTGGCAGAG
CTTAGAAGCAAAGTTAAGAGACTCATCAGATTCTGAGCTGCTGCGGGATA
TTTTGCAGAAG-ACTGTGAAGCATCCTGTGTGTGTGAAGCACCC-GCCGT
CAGTCAAG-TATGCCCGGTGCTTTCTCTCAGAACTCATCAAAAAGCCCTC
GGGAGG-CTCAGTCACACTCT-CCAA--GAGC-A-CAGC---CAT-C---
ATC-TCCC---ACGG-CATCACAGTCCTGGTCACATGGGATGCCGCC---
-CTCT--ACCTTGCAGAATGGGCCATCGAGAACC------CAGCA--GCC
TTCAC--T--G--AT----AGACGTGCT-G-TATTGCCCA-GAAGCCATC
GTGTC--GCTGG--TC----GGG------------GTCCTG--CGGAGGC
TGGCTGCCTGCCGGGAGCAC-CAGCG--GGC--TCCTCA
#---------------------------------------
#---------------------------------------

#=======================================
#
# Aligned_sequences: 2
# 1: G1-Co
# 2: G2-H3
# Matrix: /home/BLOSUM62.txt
# GapOpen_penalty: -11.0
# GapExtend_penalty: -1.0
# FSopen_penalty: -10.0
# FSextend_penalty: -0.2
# Execution_time: 64.4526600838
#
# Length:         534
# Identity NT:    328/534 61.4%
# Identity AA:    423/1068 39.6%
# Gapopen:        45/534 8.4%
# Gaps:           108/534 20.2%
# FSopen:         22/534 4.1%
# FrameShift:     154/534 28.8%
# Score: 11.0
#
#
#=======================================

>G1-Co
ATGGCGCAGGAGGAGAGAGCGGATGCCGCGCGCCTGCTGCGGGGTTTCGA
GCGCCGCTTCTTGGCGGCGCGCGCCCTGCGCTCCTTTCCCTGGCAGAGCC
TAGAAGAGAAACTAAGGGACTCGTCAGGCTCCGAGCTGCTGCTGGATATT
TTGCAGAAGCAC---GAGGC----------TGTCCA-CACGGAGCCGTTG
GACGAGCTGTACCAGGCGCTGGC---C-GAGGTCCTGAC---GGCCG-AG
GACCC-CA--CCCACTG-CCACCGGAGCTATCTGCTGACGTGCTGTATTG
TCCTGAAACGGT-CCTCTC-CCTGGT----TGGGGTCCTGCGGAAGCTCT
CCACCTGCCGGAA-GGACCAGCGGGCTCCTGATGCCTACATTGCCTTCAC
CATCCGCAACCCGGAGACGTGCCAGCTGTTCACCACGGAGC--TGG-GCC
AGGCTGGGATCCCGTGGGAAGAGGTGCCTTGTCATGACCAGAAACTGTTT
CCCTACGAAGAGCACTCGGAGATGGCGATTCTGA

>G2-H3
ATGGCGCCCGAGGAGAACGCGGGGACCGAACTCTTGCTGCAGGGTTTTGA
GCGCCGCTTCCTGGCGGTGCGCACACTGCGCTCCTTCCCCTGGCAGAGCT
TAGAGGCAAAGTTAAGAGACTCATCAGATTCTGAGCTGCTGCGGGATATT
TTGCAGAAG-ACTGTGAGGCATCCTGTGTGTGTGAAGCACCC-GCCGTCA
GTCAAG-TATGCCTGGTGCTTTCTCTCAGAACTCATCAAAAAGTCCTCAG
GAGGCTCAGTCACACTCTCCAA--GAGC-A-CAGC---CAT-C---ATC-
TCCC---ACGGTACCACAGGCCTGGTCACATGGGATGCCGCC----CTCT
--ACCTTGCAGAATGGGCCATCGAGAACCCG--GC----A--GCCTTCA-
--TT---AAC----AGACGTGCT-G-TATTGCCCA-GAAGCCATCGTGTC
--GCTGG--TC----GGG------------GTCCTG--CAGAGGCTGGCT
GCCTGCCGGGAGCACA---AGCGGGC--TCCTGA
#---------------------------------------
#---------------------------------------

#=======================================
#
# Aligned_sequences: 2
# 1: G1-Ch
# 2: G2-Co
# Matrix: /home/BLOSUM62.txt
# GapOpen_penalty: -11.0
# GapExtend_penalty: -1.0
# FSopen_penalty: -10.0
# FSextend_penalty: -0.2
# Execution_time: 65.5470187664
#
# Length:         543
# Identity NT:    330/543 60.8%
# Identity AA:    393/1086 36.2%
# Gapopen:        51/543 9.4%
# Gaps:           123/543 22.7%
# FSopen:         25/543 4.6%
# FrameShift:     145/543 26.7%
# Score: -9.0
#
#
#=======================================

>G1-Ch
ATGGCGCCCGAGGAGAACGCGG--GGAGCGAACTCTTGCTGCAGAGTTTC
AAGCGCCGCTTCCTGGCGGCGCGCGCCCTGCGCTCCTTCCCCTGGCAGAG
CTTAGAAGCAAAGTTAAGTGACCCATCAGATTCTGAGCTTCTGTGGGATA
TTTTGCAGAAGCACGAGGCTGTCCA-CACAGAGCCTTTGGACGAGCTGTA
CAAGGCGTTGGCGGAG-ACCCTGATGGCCA--AG-GA-GTCCACCCAGGG
CCACCGGAGCTATTTGCTGATGTGCTGTATTGCCCAGAA-GCCATC--GT
GTCGCTGGTCGGGGTCCTGC-AGAGGCTGGC-----TGCCTGCCGGGAGC
ACCAGCGGGCTCCTCAAGTCTACATG--GCCCT-TACC-GTCCGCAACCC
AGAGACGTG------CCAGCTGT--TCAC-CACCGAG-CTATGCTGG---
ACT-----GGGATCAGATGGGAAGCGGAAGCTCATCATGACCAGAAACTG
TTTCCCTACAGAGAGCA--CTTGGAGA-TGG--CAATG-CTGA

>G2-Co
ATGGCGCAGGAGGAGAGAGCGGATGCCGCG--CGCCTGCTGCGGGGTTTC
GAGCGCCGCTTCTTGGCGGCGCGCGCCCTGCGCTCCTTTCCCTGGCAGAG
CCTAGAAGAGAAACTAAGGGACTCGTCAGGCTCCGAGCTGCTGCTGGATA
TTTTGCAGAAG-AC----C-GTGAAGCAC----CCT---------CTGT-
----GCGT----GAAGCACCC--A---CCATCAGTGAAGT--ATTC----
---CCGGAGCTTTCT-CTC-TGAGCTC-AT----CAGAAAGCCTTCAGGT
GACTC-GGTCACCCTC-TGCGAGAGCACGGCCATCGTGTCTCATGGGACC
AC-AG--GCCTGGTCACGTGGA-ACGCCGCGCTCTACCTGGCCG--AGT-
-GGGCCGTGGAGAACCCAGCGGTCTTCGCTCAC--AGTCTAAGC-GGTAT
ACCCCCGCGGGCCCAGCTGGCGGGCGGGAGG-------GGCC-----CTG
T--CCCCACAGGAAGGAAACCAGAAGTCTGGGGCAGAGTCAGG
#---------------------------------------
#---------------------------------------

#=======================================
#
# Aligned_sequences: 2
# 1: G1-H3
# 2: G2-M
# Matrix: /home/BLOSUM62.txt
# GapOpen_penalty: -11.0
# GapExtend_penalty: -1.0
# FSopen_penalty: -10.0
# FSextend_penalty: -0.2
# Execution_time: 65.3557629585
#
# Length:         531
# Identity NT:    323/531 60.8%
# Identity AA:    381/1062 35.9%
# Gapopen:        46/531 8.7%
# Gaps:           102/531 19.2%
# FSopen:         25/531 4.7%
# FrameShift:     177/531 33.3%
# Score: -14.0
#
#
#=======================================

>G1-H3
ATGGCGCCCGAGGAGAACGCGGGGACCGAAC-TCT-TGCTGCAGGGTTTT
GAGCGCCGCTTCCTGGCGGTGCGCACACTGCGCTCCTTCCCCTGGCAGAG
CTTAGAGGCAAAGTTAAGAGACTCATCAGATTCTGAGCTGCTGCGGGATA
TTTTGCAGAAGCAC---GAGGC----------TGTCCA-CACGGAGCCTT
-TG-GACAAACTGTACGAGG--TGCTCGCGGAGACTCTGATGGCCAAGGA
GTCCACCCAGGGCCACCGGAGCT-ATTTGCTGACGTGCTGTATTGCCCAG
AAGCCATCGTGTCGC-TGGTCGGGGTCCTGCAGAGGCT-GGCTGCCTGCC
GGGAGCACAAGCGGGCTCCTGAGGTCTACGTGGCCTTTACCGTCCGCAAC
CCAGAGACATGCCAGCTG--TTCACC-ACCGAGCTA--GGCCGGGATGGG
ATCAGATGGGAAGCGGAAGCTCATCATGA-CCAGAAACTGTTTCCCTATG
GAGAGCACTTGGA-GATGGCAATGCTGA---

>G2-M
ATGGCGCCTGAGGACCACGAGGGGGCC--ACGTCTCTGCTGCAGAGTTTC
GAGCGCCGCTTCCTGGCGGCTCGCGCGCTGCCCTCCTTTCCCTGGCAGAG
CCTAGAAGAAAAACTAAAGGACCCCTCGGGTTCTGAGCTGTTGCTGGCTA
TTCTGCAGAAG-ACTGTGAAGCACCCTGTGTGTGTGCAGCACGGA-CCTT
CTGTGAAGTA-TGCCCGCTGCTTTCTCTCAAAG-CTC--AT---CAAAAA
G-CCTTC-AGG---A----AACTCAGTTAC--ACTCTCTG-AGAGCACTG
---CCATCGTGTCCCATGG--------CACCACAGGCTTGGTTACATG--
-GGA---C--GCTG-CTC------TCTACCTGGC----AGAATGGGCCAT
TGAGA-AC---CCAGCAGCCTTCACTGACAGATGTACTGTACTGC-TGGG
A---GATGACA--CTGTCACTGGTCAGGGTCCTGAAGATGCT---CGA-G
GACTGCCAGAGGAAGAGCGC--TCCTGATGT
#---------------------------------------
#---------------------------------------

#=======================================
#
# Aligned_sequences: 2
# 1: G1-H3
# 2: G2-R
# Matrix: /home/BLOSUM62.txt
# GapOpen_penalty: -11.0
# GapExtend_penalty: -1.0
# FSopen_penalty: -10.0
# FSextend_penalty: -0.2
# Execution_time: 65.5378859043
#
# Length:         539
# Identity NT:    327/539 60.7%
# Identity AA:    387/1078 35.9%
# Gapopen:        46/539 8.5%
# Gaps:           118/539 21.9%
# FSopen:         24/539 4.5%
# FrameShift:     188/539 34.9%
# Score: -2.0
#
#
#=======================================

>G1-H3
ATGGCGCCCGAGGAGAACGCGGGGACCGAAC-TCT-TGCTGCAGGGTTTT
GAGCGCCGCTTCCTGGCGGTGCGCACACTGCGCTCCTTCCCCTGGCAGAG
CTTAGAGGCAAAGTTAAGAGACTCATCAGATTCTGAGCTGCTGCGGGATA
TTTTGCAGAAGCAC---GAGGC----------TGTCCA-CACGGAGCCT-
T-TGGACAAACTGTACGAGGTGCT----CGCGGAGACTCTGATGGCCAAG
GAGTCCACCCAGGGCCACCGGAGCT-ATTTGCTGACGTGCTGTATTGCCC
AGAAGCCATCGTGTCGC-TGGTCGGGGTCCTGCAGAGGCT-GGCTGCCTG
CCGGGAGCACAAGCGGGCTCCTGAGGTCTACGTGGCC---TTTACCGTCC
GCAACCCAG-AGAC---A-TGCCAGCTGTTCACCACCGAGCTAGGCCGGG
ATGGGA-----TCAGATGGGAAGCGGAAGCTCATCATGACCAGAAACTGT
TTCCCTATGGAGAGCACTTGGAGATGGCAATGCTGA---

>G2-R
ATGGCGCCTGAGGACCACGAGGGGGCC--ACGTCTCTGCTGCAGAGTTTC
GAGCGCCGCTTCCTGGCGGCTCGCGCGCTGCCCTCTTTTCCCTGGCAGAG
CCTAGAAGAAAAACTAAGGGAGCCCTCAGGTTCTGAGCTGTTGCTGGCTA
TTTTGCAGAAG-ACTGTGAAGCACCCTGTGTGTGTCCAGCATGGGCCCTC
TCTG----AAGTATTCCCGCTGCTTTCTCTCGAAG-CTC--AT---CAAA
AAG-CCTTC-AGG---A---GA-CTCAGTCAC--ACTCTCTG-AGAGCAC
AG---CCATCGTGTCCCATGG--------CACCACAGGCTTGGTTACATG
---GGA---C--GCTG-CTC------TCTACCTGGCAGAATGGGCCATCG
AGAACCCAGCAGCCTTCACTGACAGATGT-----ACTGTACT--GCGGGG
AAGTGACACTGTCAC-TGGTCAG-GGTC-CTGAGGATGCTCACTGACTG-
---CC-----AGAGGA-----AGAAGGC--TCCTGACGT
#---------------------------------------
#---------------------------------------

#=======================================
#
# Aligned_sequences: 2
# 1: G1-R
# 2: G2-H1
# Matrix: /home/BLOSUM62.txt
# GapOpen_penalty: -11.0
# GapExtend_penalty: -1.0
# FSopen_penalty: -10.0
# FSextend_penalty: -0.2
# Execution_time: 65.8474831581
#
# Length:         519
# Identity NT:    317/519 61.1%
# Identity AA:    348/1038 33.5%
# Gapopen:        42/519 8.1%
# Gaps:           81/519 15.6%
# FSopen:         26/519 5.0%
# FrameShift:     198/519 38.2%
# Score: -17.0
#
#
#=======================================

>G1-R
ATGGCGCCTGAGGACCACGAGGGG-GCCACGTCTCTGCTGCAGAGTTTCG
AGCGCCGCTTCCTGGCGGCTCGCGCGCTGCCCTCTTTTCCCTGGCAGAGC
CTAGAAGAAAAACTAAGGGAGCCCTCAGGTTCTGAGCTGTTGCTGGCTAT
TTTGCAGAAGCATGAGGCCGTACCCATGGAGCCTTTGGATGCACTGTATG
AGGCGCTGGCAG--AAGTTCTGATGGCCAGAGAGTCCACCCAGTGC-CAC
CGGA--GCTATTTGCTGATGTACTGT---ACTGCGGGGAAGTGACACTGT
CACTGGTCAGGGTCCTGAGGATGC-TCACTGAC-TGC-CAGA-GGAAGAA
GGCTCCTGACGTCTATGTGGCCTATACGATCCGC-AGCCAGGACACGGGC
AAGCTGTTCA-TCACAGA---GCTGGACCGCGCTGGGATACACTGGGAAG
A-GGT--GGCCCCT-CACA--CTGGCAAACTGTTCCCTTATGAAGAGCAT
TCGGCCATCGTAATCCTGA

>G2-H1
ATGGCGCCCGAGGAGAACGCGGGGAGCGAACTCT-TGCTGCAGAGTTTCA
AGCGCCGCTTCCTGGCAGCGCGCGCCCTGCGCTCCTTCCGCTGGCAGAGC
TTAGAAGCAAAGTTAAGAGACTCATCAGATTCTGAGCTGCTGCGGGATAT
TTTGCAGAAGACTGTG-----AAGCAT----CCTGTGTGTG---TGAAGC
ACCCGCCGTCAGTCAAGT----ATGCCCGGTGCTTTCTCTCAGAACTCAT
CAAAAAGCCCTCGG--GAGGCTCAGTCACACT-CTCC-AAGAG-CACAGC
CA----TCATC-TCCC-ACG--GCATCACAGTCCTGGTCACATGG--GAT
GCCGCC---C-TCTACCTTGC--AGA--ATGGGCCATCGAGAACCCAG-C
A-GCC-TTCACTGATAGACGTGCTGTATTGCCCAGA-AGCCATCGTGTCG
CTGGTCGGGGTCCTGCGGAGGCTGGCTGCCTG---CC----GG-GAGCA-
----CCAGCGGGCTCCTCA
#---------------------------------------
#---------------------------------------

#=======================================
#
# Aligned_sequences: 2
# 1: G1-H2
# 2: G2-M
# Matrix: /home/BLOSUM62.txt
# GapOpen_penalty: -11.0
# GapExtend_penalty: -1.0
# FSopen_penalty: -10.0
# FSextend_penalty: -0.2
# Execution_time: 66.5282859802
#
# Length:         531
# Identity NT:    323/531 60.8%
# Identity AA:    381/1062 35.9%
# Gapopen:        46/531 8.7%
# Gaps:           102/531 19.2%
# FSopen:         25/531 4.7%
# FrameShift:     177/531 33.3%
# Score: -14.0
#
#
#=======================================

>G1-H2
ATGGCGCCCGAGGAGAACGCGGGGACCGAAC-TCT-TGCTGCAGGGTTTT
GAGCGCCGCTTCCTGGCGGTGCGCACACTGCGCTCCTTCCCCTGGCAGAG
CTTAGAGGCAAAGTTAAGAGACTCATCAGATTCTGAGCTGCTGCGGGATA
TTTTGCAGAAGCAC---GAGGC----------TGTCCA-CACGGAGCCTT
-TG-GACAAACTGTACGAGG--TGCTCACGGAGACTCTGATGGCCAAGGA
GTCCACCCAGGGCCACCGGAGCT-ATTTGCTGACGTGCTGTATTGCCCAG
AAGCCATCGTGTCGC-TGGTCGGGGTCCTGCAGAGGCT-GGCTGCCTGCC
GGGAGCACAAGCGGGCTCCTGAGGTCTACGTGGCCTTTACCGTCCGCAAC
CCAGAGACGTGCCAGCTG--TTCACC-ACCGAGCTA--GGCCGGGATGGG
ATCAGATGGGAAGCGGAAGCTCATCATGA-CCAGAAACTGTTTCCCTATG
GAGAGCACTTGGA-GATGGCAATGCTGA---

>G2-M
ATGGCGCCTGAGGACCACGAGGGGGCC--ACGTCTCTGCTGCAGAGTTTC
GAGCGCCGCTTCCTGGCGGCTCGCGCGCTGCCCTCCTTTCCCTGGCAGAG
CCTAGAAGAAAAACTAAAGGACCCCTCGGGTTCTGAGCTGTTGCTGGCTA
TTCTGCAGAAG-ACTGTGAAGCACCCTGTGTGTGTGCAGCACGGA-CCTT
CTGTGAAGTA-TGCCCGCTGCTTTCTCTCAAAG-CTC--AT---CAAAAA
G-CCTTC-AGG---A----AACTCAGTTAC--ACTCTCTG-AGAGCACTG
---CCATCGTGTCCCATGG--------CACCACAGGCTTGGTTACATG--
-GGA---C--GCTG-CTC------TCTACCTGGC----AGAATGGGCCAT
TGAGA-AC---CCAGCAGCCTTCACTGACAGATGTACTGTACTGC-TGGG
A---GATGACA--CTGTCACTGGTCAGGGTCCTGAAGATGCT---CGA-G
GACTGCCAGAGGAAGAGCGC--TCCTGATGT
#---------------------------------------
#---------------------------------------

#=======================================
#
# Score_matrix
#
#=======================================

	C1-002	G1-Ch	G1-H2	G1-H3	G1-M	G1-R	G1-Co	B1-001	G2-H1	G2-H3	G2-M	G2-R	G2-Co	G2-Ch	B2-202	G3-H1	G3-H2	G3-Ch	G3-M	G3-R	G3-Co
C1-002		911.0	826.0	826.0	323.0	367.0	528.0	87.0	137.0	87.0	6.0	4.0	-7.0	129.0	186.0	267.0	191.0	227.0	-150.0	-121.0	46.0
G1-Ch			831.0	831.0	363.0	387.0	543.0	90.0	116.0	90.0	1.0	16.0	-9.0	161.0	199.0	232.0	204.0	255.0	-130.0	-96.0	64.0
G1-H2				986.0	364.0	408.0	541.0	157.0	92.0	157.0	-14.0	-3.0	-2.0	90.0	265.0	193.0	270.0	203.0	-106.0	-73.0	61.0
G1-H3					374.0	408.0	541.0	152.0	90.0	152.0	-14.0	-2.0	0.0	90.0	275.0	193.0	270.0	203.0	-100.0	-78.0	61.0
G1-M						815.0	387.0	-18.0	-23.0	-18.0	148.0	128.0	-5.0	-13.0	-108.0	-145.0	-113.0	-114.0	258.0	145.0	-84.0
G1-R							411.0	2.0	-17.0	2.0	127.0	157.0	13.0	0.0	-65.0	-103.0	-60.0	-92.0	162.0	267.0	-61.0
G1-Co								11.0	-8.0	11.0	16.0	20.0	148.0	-15.0	23.0	8.0	28.0	10.0	-101.0	-91.0	281.0
B1-001									804.0	924.0	445.0	454.0	337.0	764.0	-228.0	-231.0	-228.0	-240.0	-250.0	-255.0	-249.0
G2-H1										804.0	459.0	478.0	341.0	854.0	-260.0	-228.0	-257.0	-248.0	-266.0	-274.0	-243.0
G2-H3											445.0	454.0	337.0	764.0	-228.0	-231.0	-228.0	-240.0	-250.0	-255.0	-249.0
G2-M												794.0	347.0	444.0	-247.0	-216.0	-249.0	-218.0	-222.0	-243.0	-235.0
G2-R													359.0	453.0	-247.0	-223.0	-249.0	-227.0	-221.0	-222.0	-234.0
G2-Co														312.0	-261.0	-260.0	-262.0	-260.0	-251.0	-264.0	-244.0
G2-Ch															-270.0	-235.0	-267.0	-228.0	-262.0	-267.0	-244.0
B2-202																710.0	835.0	715.0	304.0	361.0	430.0
G3-H1																	715.0	795.0	264.0	331.0	415.0
G3-H2																		720.0	299.0	366.0	435.0
G3-Ch																			279.0	336.0	410.0
G3-M																				679.0	287.0
G3-R																					333.0
G3-Co																					
#---------------------------------------
#---------------------------------------
