# Supplementary material for: Aligning coding sequences with frameshift extension penalties
Source: Algorithms Mol Biol. 2017 Mar 31;12:10. doi: 10.1186/s13015-017-0101-4 (PMC5374649; doi:10.1186/s13015-017-0101-4)
Supplement: Supplementary file 5 — Additional file 5: Pairwise alignments for the 21-CDS dataset. Zip file containing the sequence file and the pairwise alignment files at the fasta format for the 21-CDS benchmarkconsidered in the “Results” section, for each of the five methods and each parameter configuration. [file 13015_2017_101_MOESM5_ESM.zip › Homologous_CDS.needleprot.align]

########################################
# Program: fse
# Rundate: Sat Feb  4 12:18:36 2017
# Commandline: python fse_main.py
#    --method needleprot
#    --datasequence /home/Homologous_CDS.fasta fasta
#    --gapopen -11.0
#    --gapextend -1.0
#    --fsopen -10.0
#    --fsextend -0.2
#    --aminoacidmatrix /home/BLOSUM62.txt
#    --outfile /home/Homologous_CDS.needleprot.align
#    --outformat fasta
# Report_file: /home/Homologous_CDS.needleprot.align
########################################

#=======================================
#
# Aligned_sequences: 2
# 1: C1-002
# 2: G3-M
# Matrix: /home/BLOSUM62.txt
# GapOpen_penalty: -11.0
# GapExtend_penalty: -1.0
# FSopen_penalty: -10.0
# FSextend_penalty: -0.2
# Execution_time: 0.133924007416
#
# Length:         504
# Identity NT:    152/504 30.2%
# Identity AA:    186/1008 18.5%
# Gapopen:        9/504 1.8%
# Gaps:           99/504 19.6%
# FSopen:         0/504 0.0%
# FrameShift:     0/504 0.0%
# Score: -63.0
#
#
#=======================================

>C1-002
ATGGCGCCCGAGGAGAACGCGGGGAGCGAACTCTTGCTGCAGAGTTTCAA
GCGCCGCTTCCTGGCAGCGCGCGCCCTGCGCTCCTTCCGCTGGCAGAGCT
TAGAAGCAAAGTTAAGAGACTCATCAGATTCTGAGCTGCTGCGGGATATT
TTGCAGAAGCACGAGGCTGTCCACACAGAGCCTTTGGAT------GAGCT
GTACGAGGTGCTGGTGGAGACCCTGATGGCCAAGGAGTCCACCCAGGGCC
ACCGGAGCTATTTGCTGACGTGCTGTATTGCCCAGAAGCCATCGTGTCGC
TGGTCGGGGTCCTGCGGAGGCTGGCTGCCTGCCGGGAGCACCAGCGGGCT
CCTCAATTCTACATGGCCC---TTACCGTCTGCAACCCAGAGATGTGCCA
GCTGTTCACCACCGAGCTATGCTGGACTGGGATCAGATGGGAAGCGGAAG
CTCATCATGACCAGAAACTGTTTCCCTACAGAGAGCACTTGGAGATGGCA
AAGC

>G3-M
ATGCCCGCTGCTTTCTCTCAAAGCTCATCAAAAAGCCTTCAGGAAACTCA
GTTACACTCTCTG------AGAGCACTGCCATCGTGTCCC---ATGGCAC
CACAGGCTTGGTTACATGGGACGCTGCTCTCTACCTGGCAGAATGGGCCA
TTGAGAACCCAGCAGCCTTCACTGACAGATGTACTGTACTGCTGGGAGAT
GACACTGTCACTGGTCAGGGTCCTGAAGATGCTCGAGGACTGCCAG----
--AGGAAGAGCGCTCCTGATGTCTATGTAGCCTATACTATCCGCAGCCAG
GACACAGGCAAGCTG------TTCATCGAAGAGCTAGACCGTGCTGGAAT
CTAC---------TGGGAAGAGGTGCCCCCTCACACTGGCAAACTGTTCC
CTTACGAAGAGCATTCAGCCATCGTAATC---------------CTGAAG
CTGGTGCTG-----------------------------------------
----
#---------------------------------------
#---------------------------------------

#=======================================
#
# Aligned_sequences: 2
# 1: C1-002
# 2: G3-R
# Matrix: /home/BLOSUM62.txt
# GapOpen_penalty: -11.0
# GapExtend_penalty: -1.0
# FSopen_penalty: -10.0
# FSextend_penalty: -0.2
# Execution_time: 0.150284051895
#
# Length:         549
# Identity NT:    135/549 24.6%
# Identity AA:    174/1098 15.8%
# Gapopen:        9/549 1.6%
# Gaps:           189/549 34.4%
# FSopen:         0/549 0.0%
# FrameShift:     0/549 0.0%
# Score: -68.0
#
#
#=======================================

>C1-002
ATGGCGCCCGAGGAGAACGCGGGGAGCGAACTCTTGCTGCAGAGTTTCAA
GCGCCGCTTCCTGGCAGCGCGC----------------------------
-----------GCCCTGCGCTCCTTCCGCTGGCAGAGCTTAGAAGCAAAG
TTAAGAGACTCATCAGATTCTGAGCTGCTGCGGGATATTTTGCAGAAGCA
CGAGGCTGTCCACACAGAGCCTTTGGATGAGCTGTACGAGGTGCTGGTGG
AGACCCTGATGGCCAAGGAGTCCACCCAGGGCCACCGGAGCTATTTGCTG
ACGTGCTGTATTGCCCAGAAGCCATCGTGTCGCTGGTCGGGGTCCTGCGG
AGGCTGGCTGCCTGCCGGGAGCACCAGCGGGCTCCTCAATTCTACATGGC
CCTTACCGTCTGCAACCCAGAGATGTGCCAGCTGTTCACCACCGAGCTAT
GCTGGACTGGGATCAGATGGGAAGCGGAAGCTCATCATGACCAGAAACTG
TTTCCCTACAGAGAGC---------------ACTTGGAGATGGCAAAGC

>G3-R
ATTCCCGCTGCTTTCTCTCGAAGCTCATCAAAAAGCCTTCAGGAGACTCA
GTCACACTCTCTGAGAGCACAGCCATCGTGTCCCATGGCACCACAGGCTT
GGTTACATGGGACGCTGCTCTCT---ACCTGGCAGAATGGGCCATCGAGA
ACCCAGCAGCCTTCA------------CTGACAGATGTACTGTACTGCGG
GGAAGTG------ACACTGTCACTGGTCAGGGTCCTGAGGATGCTCACTG
ACTGC---CAGAGGAAGAAGGCTCCTGACGTCTATGTGGCCTATACGATC
CGC-----------------------------------------------
----------------AGCCAGGACACGGGCAAGCTGTTCATCACA---G
AGCTAGACCGCGCTGGGATACACTGGGAAGAGGTGGCCCCTCAC------
---------------------------------------ACTGGCAAACT
GTTCCCTTATGAAGAGCATTCGGCCATCGTAATCCTGAAGCTCACGCTG
#---------------------------------------
#---------------------------------------

#=======================================
#
# Aligned_sequences: 2
# 1: C1-002
# 2: G3-Ch
# Matrix: /home/BLOSUM62.txt
# GapOpen_penalty: -11.0
# GapExtend_penalty: -1.0
# FSopen_penalty: -10.0
# FSextend_penalty: -0.2
# Execution_time: 0.158091068268
#
# Length:         522
# Identity NT:    144/522 27.6%
# Identity AA:    156/1044 14.9%
# Gapopen:        9/522 1.7%
# Gaps:           132/522 25.3%
# FSopen:         0/522 0.0%
# FrameShift:     0/522 0.0%
# Score: -59.0
#
#
#=======================================

>C1-002
ATGGCG---------CCCGAGGAGAACGCGGGGAGCGAACTCTTGCTGCA
GAGTTTCAAGCGCCGCTTCCTGGCAGCGCGCGCCCTGCGCTCCTTCCGCT
GGCAG------------------AGCTTAGAAGCAAAGTTAAGAGACTCA
TCAGATTCTGAGCTGCTGCGGGATATTTTGCAGAAGCACGAGGCTGTCCA
CACAGAGCCTTTGGATGAGCTGTACGAGGTGCTGGTGGAGACCCTGATGG
CCAAGGAGTCCACCCAGGGCCACCGGAGCTATTTGCTGACGTGCTGTATT
GCCCAGAAGCCATCGTGTCGCTGGTCGGGGTCCTGCGGAGGCTGGCTGCC
TGCCGGGAGCACCAGCGGGCTCCTCAATTCTACATGGCCCTTACCGTCTG
CAACCCAGAGATGTGCCAGCTGTTCACCACCGAGCTATGCTGGACTGGGA
TCAGATGGGAAGCGGAAGCTCATCATGACCAGAAACTGTTTCCCTACAGA
GAGCACTTGGAGATGGCAAAGC

>G3-Ch
ATGCCCGGTGCTTTCTCTCAGTACTCATCAAAAAGCCCTCGGGAGGCTCA
GTCACACTCTCCAAGAGCACAGCCATCATCTCCCACGGCATCACAGTCCT
GGTCACATGGGATGCCACCCTCTACCTTGCAGAATGGGCCATCTAGAACC
CAGCAGCCTTCACTGATA---GATGTGCTGTATTGCCCAGAAGCCATCGT
GTCG---------------CTGGTCGGGGTCCTGCAGAGGCTGGCTGCCT
GCCGGGAGCACCAGCGGGCTCCTCAAGTCTACATG---GCCCTTACCGTC
CGCAACCCAGAGACGTGCCAGCTGTTCACCACCGAGCTAGGCTGG-----
-------------ACTGGGATC---------AGATGGGAAGCGGAAGCTC
ATCATGACCAG---------------------------------------
---------------AAACTGTTTCCCTACAGAGAGCACTTGGAGATG--
-GCAATGCTGAACCTCACACTG
#---------------------------------------
#---------------------------------------

#=======================================
#
# Aligned_sequences: 2
# 1: C1-002
# 2: B2-202
# Matrix: /home/BLOSUM62.txt
# GapOpen_penalty: -11.0
# GapExtend_penalty: -1.0
# FSopen_penalty: -10.0
# FSextend_penalty: -0.2
# Execution_time: 0.157378196716
#
# Length:         555
# Identity NT:    130/555 23.4%
# Identity AA:    174/1110 15.7%
# Gapopen:        9/555 1.6%
# Gaps:           198/555 35.7%
# FSopen:         0/555 0.0%
# FrameShift:     0/555 0.0%
# Score: -69.0
#
#
#=======================================

>C1-002
ATGGCG---------CCCGAGGAGAACGCGGGGAGCGAACTCTTGCTGCA
GAGTTTCAAGCGCCGCTTCCTGGCAGCGCGCGCCCTGCGCTCCTTCCGCT
GG---------------------------CAGAGCTTAGAAGCAAAGTTA
AGAGACTCATCAGATTCTGAGCTGCTGCGGGATATTTTGCAGAAGCACGA
GGCTGTCCACACAGAGCCTTTGGATGAGCTGTACGAGGTGCTGGTGGAGA
CCCTGATGGCCAAGGAGTCCACCCAGGGCCACCGGAGCTATTTGCTGACG
TGCTGTATTGCCCAGAAGCCATCGTGTCGCTGGTCGGGGTCCTGCGGAGG
CTGGCTGCCTGCCGGGAGCACCAGCGGGCTCCTCAATTCTACATGGCCCT
TACCGTCTGCAACCCAGAGATGTGCCAGCTGTTCACCACCGAGCTATGCT
GGACTGGGATCAGATGGGAAGCGG---------AAGCTCATCATGACCAG
AAACTGTTTCCCT---------------ACAGAGAGCACTTGGAGATGGC
AAAGC

>B2-202
ATGCCTGGTGCTTTCTCTCAGAACTCATCAAAAAGTCCTCAGGAGGCTCA
GTCACACTCTCCAAGAGCACAGCCATCATCTCCCACGGTACCACAGGCCT
GGTCACATGGGATGCCGCCCTCTACCTTGCAGAATGGGCCATCGAGAACC
CGGCAGCCTTCA------------TTAACAGACGTGCTGTATTGCCCAGA
AGCCATCGTGTCG---------------CTGGTCGGGGTCCTGCAGAGGC
TGGCTGCCTGCCGGGAGCACAAGCGGGCTCCTGAGGTCTACGTG---GCC
TTTACCGTCCGCAACCCAGAGACATGCCAG--------------------
-------------------------------CTGTTCACCACC-------
--------------------------------------------------
GAGCTAGGCCGGGATGGGATCAGATGGGAAGCGGAAGCTCATCATGACCA
GAAACTGTTTCCCTATGGAGAGCACTTGGAGATGGCAATGCTGAACCTCA
CACTG
#---------------------------------------
#---------------------------------------

#=======================================
#
# Aligned_sequences: 2
# 1: C1-002
# 2: G2-Ch
# Matrix: /home/BLOSUM62.txt
# GapOpen_penalty: -11.0
# GapExtend_penalty: -1.0
# FSopen_penalty: -10.0
# FSextend_penalty: -0.2
# Execution_time: 0.174596071243
#
# Length:         519
# Identity NT:    260/519 50.1%
# Identity AA:    438/1038 42.2%
# Gapopen:        8/519 1.5%
# Gaps:           84/519 16.2%
# FSopen:         0/519 0.0%
# FrameShift:     0/519 0.0%
# Score: 202.0
#
#
#=======================================

>C1-002
ATGGCGCCCGAGGAGAACGCGGGGAGCGAACTCTTGCTGCAGAGTTTCAA
GCGCCGCTTCCTGGCAGCGCGCGCCCTGCGCTCCTTCCGCTGGCAGAGCT
TAGAAGCAAAGTTAAGAGACTCATCAGATTCTGAGCTGCTGCGGGATATT
TTGCAGAAG---------CACGAGGCTGTCCACACAGAGCCTTTGGATGA
GCTGTACGAGGTGCTGGTGGAGACCCTGATGGCCAAGGAGTCCACCCAGG
GCCACCGGAGCTATTTGCTGACGTGCTGTATTGCCCAGAAGCCATCGTGT
CGCTGGTCGGGGTCCTGCGGAGGCTGGCTGCCTGCCGGGAGCACCAGCGG
GCTCCTCAATTCTACATGGCCCTTA------CCGTCTGCA---ACCCAGA
GATGTGCCAGCTGTTCACCACCGAGCTAT------GCTGGACTGGGATCA
GATGGGAAGCGGAAGCTCATCATGACCAGAAACTGTTTCCCTACAGAGAG
CACTTGGAGATGGCAAAGC

>G2-Ch
ATGGCGCCCGAGGAGAACGCGGGGAGCGAACTCTTGCTGCAGAGTTTCAA
GCGCCGCTTCCTGGCGGCGCGCGCCCTGCGCTCCTTCCCCTGGCAGAGCT
TAGAAGCAAAGTTAAGTGACCCATCAGATTCTGAGCTTCTGTGGGATATT
TTGCAGAAGAGACTGAAGCATCCTGTGTGTGTGAAGCACCCGCCGTCAGT
CAAGTATGCCCGGTGCTTTCTCTCAGTACTCATCAAAAAGCCCTCGGGAG
GCTCAGTCACACTCTCCAAGAGCACAGCCATCATC---------------
------------TCCCACGGCATCACAGTCCTGGTCACATGGGATGCCAC
CCTCTACCTTGCAGAATGGGCCATCTAGAACCCAGCAGCCTTCACTGATA
GATGTGCTGTATTG---CCCAGAAGCCATCGTGTCGCTGGTCGGGGTCCT
---------------------GCAGAGGCTGGCTGCCTGCCGGGAGCACC
AGCGGGC---------TCC
#---------------------------------------
#---------------------------------------

#=======================================
#
# Aligned_sequences: 2
# 1: C1-002
# 2: G2-H3
# Matrix: /home/BLOSUM62.txt
# GapOpen_penalty: -11.0
# GapExtend_penalty: -1.0
# FSopen_penalty: -10.0
# FSextend_penalty: -0.2
# Execution_time: 0.182521820068
#
# Length:         522
# Identity NT:    253/522 48.5%
# Identity AA:    408/1044 39.1%
# Gapopen:        8/522 1.5%
# Gaps:           90/522 17.2%
# FSopen:         0/522 0.0%
# FrameShift:     0/522 0.0%
# Score: 200.0
#
#
#=======================================

>C1-002
ATGGCGCCCGAGGAGAACGCGGGGAGCGAACTCTTGCTGCAGAGTTTCAA
GCGCCGCTTCCTGGCAGCGCGCGCCCTGCGCTCCTTCCGCTGGCAGAGCT
TAGAAGCAAAGTTAAGAGACTCATCAGATTCTGAGCTGCTGCGGGATATT
TTGCAGAAG---------CACGAGGCTGTCCACACAGAGCCTTTGGATGA
GCTGTACGAGGTGCTGGTGGAGACCCTGATGGCCAAGGAGTCCACCCAGG
GCCACCGGAGCTATTTGCTGACGTGCTGTATTGCCCAGAAGCCATCGTGT
CGCTGGTCGGGGTCCTGCGGA------GGCTGGCTGCCTGCCGGGAGCAC
CAGCGGGCTCCTCAATTCTACATGGCCCTTA------CCGTCTGCAACCC
AGAGATGTGCCAGCTGTTCACCACCGAGCTAT------GCTGGACTGGGA
TCAGATGGGAAGCGGAAGCTCATCATGACCAGAAACTGTTTCCCTACAGA
GAGCACTTGGAGATGGCAAAGC

>G2-H3
ATGGCGCCCGAGGAGAACGCGGGGACCGAACTCTTGCTGCAGGGTTTTGA
GCGCCGCTTCCTGGCGGTGCGCACACTGCGCTCCTTCCCCTGGCAGAGCT
TAGAGGCAAAGTTAAGAGACTCATCAGATTCTGAGCTGCTGCGGGATATT
TTGCAGAAGACTGTGAGGCATCCTGTGTGTGTGAAGCACCCGCCGTCAGT
CAAGTATGCCTGGTGCTTTCTCTCAGAACTCATCAAAAAGTCCTCAGGAG
GC------------------TCAGTCACACTCTCCAAGAGCACAGCCATC
ATCTCCCACGGTACCACAGGCCTGGTCACATGG---------------GA
TGCCGCCCTCTACCTTGCAGAATGGGCCATCGAGAACCCGGCAGCCTTCA
TTAACAGACGTGCTGTATTGCCCAGAAGCCATCGTGTCGCTGGTCGGGGT
CCT---------------------GCAGAGGCTGGCTGCCTGCCGGGAGC
ACAAGCGGGC---------TCC
#---------------------------------------
#---------------------------------------

#=======================================
#
# Aligned_sequences: 2
# 1: C1-002
# 2: G2-R
# Matrix: /home/BLOSUM62.txt
# GapOpen_penalty: -11.0
# GapExtend_penalty: -1.0
# FSopen_penalty: -10.0
# FSextend_penalty: -0.2
# Execution_time: 0.185025930405
#
# Length:         525
# Identity NT:    229/525 43.6%
# Identity AA:    354/1050 33.7%
# Gapopen:        10/525 1.9%
# Gaps:           96/525 18.3%
# FSopen:         0/525 0.0%
# FrameShift:     0/525 0.0%
# Score: 134.0
#
#
#=======================================

>C1-002
ATGGCGCCCGAGGAGAACGCGGGGAGCGAACTCTTGCTGCAGAGTTTCAA
GCGCCGCTTCCTGGCAGCGCGCGCCCTGCGCTCCTTCCGCTGGCAGAGCT
TAGAAGCAAAGTTAAGAGACTCATCAGATTCTGAGCTGCTGCGGGATATT
TTGCAGAAG---------CACGAGGCT---GTCCACACAGAGCCTTTGGA
TGAGCTGTACGAGGTGCTGGTGGAGACCCTGATGGCCAAGGAGTCCACCC
AGGGCCACCGGAGCTATTTGCTGACGTGCTGTATTGCCCAGAAGCCATCG
TGTCGCTGGTCGGGGTCCTGCGGA------GGCTGGCTGCCTGCCGGGAG
CACCAGCGGGCTCCTCAATTCTACATGGCCCTTA------CCGTCTGCA-
--ACCCAGAGATGTGCCAGCTGT---TCACCACCGAGCTATGCTGGACTG
GGATCAGATGGGAAGCGGAAGCTCATCATGACCAGAAACTGTTTCCCTAC
AGAGAGCACTTGGAGATGGCAAAGC

>G2-R
ATGGCGCCTGAGGACCACGAGGGGGCCACGTCTCTGCTGCAGAGTTTCGA
GCGCCGCTTCCTGGCGGCTCGCGCGCTGCCCTCTTTTCCCTGGCAGAGCC
TAGAAGAAAAACTAAGGGAGCCCTCAGGTTCTGAGCTGTTGCTGGCTATT
TTGCAGAAGACTGTGAAGCACCCTGTGTGTGTCCAGCATGGGCCCTCTCT
GAAGTATTCCCGCTGCTTTCTCTCGAAGCTCATCAAAAAGCCTTCAGGAG
AC---------------------TCAGTCACACTCTCTGAGAGCACAGCC
ATCGTGTCCCATGGCACCACAGGCTTGGTTACATGG--------------
-GACGCTGCTCTCTACCTGGCAGAATGGGCCATCGAGAACCCAGCAGCCT
TCACTGACAGATGTACTGTACTGCGGGGAAGTGACACTGTCACTGGTCAG
GGTCCTGAGGATGCTCACTGACTG---------------------CCAGA
GGAAGAAGGC---------TCCTGA
#---------------------------------------
#---------------------------------------

#=======================================
#
# Aligned_sequences: 2
# 1: C1-002
# 2: G2-M
# Matrix: /home/BLOSUM62.txt
# GapOpen_penalty: -11.0
# GapExtend_penalty: -1.0
# FSopen_penalty: -10.0
# FSextend_penalty: -0.2
# Execution_time: 0.185885906219
#
# Length:         525
# Identity NT:    225/525 42.9%
# Identity AA:    360/1050 34.3%
# Gapopen:        10/525 1.9%
# Gaps:           96/525 18.3%
# FSopen:         0/525 0.0%
# FrameShift:     0/525 0.0%
# Score: 141.0
#
#
#=======================================

>C1-002
ATGGCGCCCGAGGAGAACGCGGGGAGCGAACTCTTGCTGCAGAGTTTCAA
GCGCCGCTTCCTGGCAGCGCGCGCCCTGCGCTCCTTCCGCTGGCAGAGCT
TAGAAGCAAAGTTAAGAGACTCATCAGATTCTGAGCTGCTGCGGGATATT
TTGCAGAAG---------CACGAGGCT---GTCCACACAGAGCCTTTGGA
TGAGCTGTACGAGGTGCTGGTGGAGACCCTGATGGCCAAGGAGTCCACCC
AGGGCCACCGGAGCTATTTGCTGACGTGCTGTATTGCCCAGAAGCCATCG
TGTCGCTGGTCGGGGTCCTGCGGA------GGCTGGCTGCCTGCCGGGAG
CACCAGCGGGCTCCTCAATTCTACATGGCCCTTA------CCGTCTGCA-
--ACCCAGAGATGTGCCAGCTGT---TCACCACCGAGCTATGCTGGACTG
GGATCAGATGGGAAGCGGAAGCTCATCATGACCAGAAACTGTTTCCCTAC
AGAGAGCACTTGGAGATGGCAAAGC

>G2-M
ATGGCGCCTGAGGACCACGAGGGGGCCACGTCTCTGCTGCAGAGTTTCGA
GCGCCGCTTCCTGGCGGCTCGCGCGCTGCCCTCCTTTCCCTGGCAGAGCC
TAGAAGAAAAACTAAAGGACCCCTCGGGTTCTGAGCTGTTGCTGGCTATT
CTGCAGAAGACTGTGAAGCACCCTGTGTGTGTGCAGCACGGACCTTCTGT
GAAGTATGCCCGCTGCTTTCTCTCAAAGCTCATCAAAAAGCCTTCAGGAA
AC---------------------TCAGTTACACTCTCTGAGAGCACTGCC
ATCGTGTCCCATGGCACCACAGGCTTGGTTACATGG--------------
-GACGCTGCTCTCTACCTGGCAGAATGGGCCATTGAGAACCCAGCAGCCT
TCACTGACAGATGTACTGTACTGCTGGGAGATGACACTGTCACTGGTCAG
GGTCCTGAAGATGCTCGAGGACTG---------------------CCAGA
GGAAGAGCGC---------TCCTGA
#---------------------------------------
#---------------------------------------

#=======================================
#
# Aligned_sequences: 2
# 1: C1-002
# 2: B1-001
# Matrix: /home/BLOSUM62.txt
# GapOpen_penalty: -11.0
# GapExtend_penalty: -1.0
# FSopen_penalty: -10.0
# FSextend_penalty: -0.2
# Execution_time: 0.203296899796
#
# Length:         522
# Identity NT:    253/522 48.5%
# Identity AA:    408/1044 39.1%
# Gapopen:        8/522 1.5%
# Gaps:           90/522 17.2%
# FSopen:         0/522 0.0%
# FrameShift:     0/522 0.0%
# Score: 200.0
#
#
#=======================================

>C1-002
ATGGCGCCCGAGGAGAACGCGGGGAGCGAACTCTTGCTGCAGAGTTTCAA
GCGCCGCTTCCTGGCAGCGCGCGCCCTGCGCTCCTTCCGCTGGCAGAGCT
TAGAAGCAAAGTTAAGAGACTCATCAGATTCTGAGCTGCTGCGGGATATT
TTGCAGAAG---------CACGAGGCTGTCCACACAGAGCCTTTGGATGA
GCTGTACGAGGTGCTGGTGGAGACCCTGATGGCCAAGGAGTCCACCCAGG
GCCACCGGAGCTATTTGCTGACGTGCTGTATTGCCCAGAAGCCATCGTGT
CGCTGGTCGGGGTCCTGCGGA------GGCTGGCTGCCTGCCGGGAGCAC
CAGCGGGCTCCTCAATTCTACATGGCCCTTA------CCGTCTGCAACCC
AGAGATGTGCCAGCTGTTCACCACCGAGCTAT------GCTGGACTGGGA
TCAGATGGGAAGCGGAAGCTCATCATGACCAGAAACTGTTTCCCTACAGA
GAGCACTTGGAGATGGCAAAGC

>B1-001
ATGGCGCCCGAGGAGAACGCGGGGACCGAACTCTTGCTGCAGGGTTTTGA
GCGCCGCTTCCTGGCGGTGCGCACACTGCGCTCCTTCCCCTGGCAGAGCT
TAGAGGCAAAGTTAAGAGACTCATCAGATTCTGAGCTGCTGCGGGATATT
TTGCAGAAGACTGTGAGGCATCCTGTGTGTGTGAAGCACCCGCCGTCAGT
CAAGTATGCCTGGTGCTTTCTCTCAGAACTCATCAAAAAGTCCTCAGGAG
GC------------------TCAGTCACACTCTCCAAGAGCACAGCCATC
ATCTCCCACGGTACCACAGGCCTGGTCACATGG---------------GA
TGCCGCCCTCTACCTTGCAGAATGGGCCATCGAGAACCCGGCAGCCTTCA
TTAACAGACGTGCTGTATTGCCCAGAAGCCATCGTGTCGCTGGTCGGGGT
CCT---------------------GCAGAGGCTGGCTGCCTGCCGGGAGC
ACAAGCGGGC---------TCC
#---------------------------------------
#---------------------------------------

#=======================================
#
# Aligned_sequences: 2
# 1: C1-002
# 2: G1-H3
# Matrix: /home/BLOSUM62.txt
# GapOpen_penalty: -11.0
# GapExtend_penalty: -1.0
# FSopen_penalty: -10.0
# FSextend_penalty: -0.2
# Execution_time: 0.210710048676
#
# Length:         495
# Identity NT:    461/495 93.1%
# Identity AA:    900/990 90.9%
# Gapopen:        0/495 0.0%
# Gaps:           0/495 0.0%
# FSopen:         0/495 0.0%
# FrameShift:     0/495 0.0%
# Score: 800.0
#
#
#=======================================

>C1-002
ATGGCGCCCGAGGAGAACGCGGGGAGCGAACTCTTGCTGCAGAGTTTCAA
GCGCCGCTTCCTGGCAGCGCGCGCCCTGCGCTCCTTCCGCTGGCAGAGCT
TAGAAGCAAAGTTAAGAGACTCATCAGATTCTGAGCTGCTGCGGGATATT
TTGCAGAAGCACGAGGCTGTCCACACAGAGCCTTTGGATGAGCTGTACGA
GGTGCTGGTGGAGACCCTGATGGCCAAGGAGTCCACCCAGGGCCACCGGA
GCTATTTGCTGACGTGCTGTATTGCCCAGAAGCCATCGTGTCGCTGGTCG
GGGTCCTGCGGAGGCTGGCTGCCTGCCGGGAGCACCAGCGGGCTCCTCAA
TTCTACATGGCCCTTACCGTCTGCAACCCAGAGATGTGCCAGCTGTTCAC
CACCGAGCTATGCTGGACTGGGATCAGATGGGAAGCGGAAGCTCATCATG
ACCAGAAACTGTTTCCCTACAGAGAGCACTTGGAGATGGCAAAGC

>G1-H3
ATGGCGCCCGAGGAGAACGCGGGGACCGAACTCTTGCTGCAGGGTTTTGA
GCGCCGCTTCCTGGCGGTGCGCACACTGCGCTCCTTCCCCTGGCAGAGCT
TAGAGGCAAAGTTAAGAGACTCATCAGATTCTGAGCTGCTGCGGGATATT
TTGCAGAAGCACGAGGCTGTCCACACGGAGCCTTTGGACAAACTGTACGA
GGTGCTCGCGGAGACTCTGATGGCCAAGGAGTCCACCCAGGGCCACCGGA
GCTATTTGCTGACGTGCTGTATTGCCCAGAAGCCATCGTGTCGCTGGTCG
GGGTCCTGCAGAGGCTGGCTGCCTGCCGGGAGCACAAGCGGGCTCCTGAG
GTCTACGTGGCCTTTACCGTCCGCAACCCAGAGACATGCCAGCTGTTCAC
CACCGAGCTAGGCCGGGATGGGATCAGATGGGAAGCGGAAGCTCATCATG
ACCAGAAACTGTTTCCCTATGGAGAGCACTTGGAGATGGCAATGC
#---------------------------------------
#---------------------------------------

#=======================================
#
# Aligned_sequences: 2
# 1: C1-002
# 2: G1-R
# Matrix: /home/BLOSUM62.txt
# GapOpen_penalty: -11.0
# GapExtend_penalty: -1.0
# FSopen_penalty: -10.0
# FSextend_penalty: -0.2
# Execution_time: 0.211630821228
#
# Length:         495
# Identity NT:    361/495 72.9%
# Identity AA:    576/990 58.2%
# Gapopen:        1/495 0.2%
# Gaps:           3/495 0.6%
# FSopen:         0/495 0.0%
# FrameShift:     0/495 0.0%
# Score: 418.0
#
#
#=======================================

>C1-002
ATGGCGCCCGAGGAGAACGCGGGGAGCGAACTCTTGCTGCAGAGTTTCAA
GCGCCGCTTCCTGGCAGCGCGCGCCCTGCGCTCCTTCCGCTGGCAGAGCT
TAGAAGCAAAGTTAAGAGACTCATCAGATTCTGAGCTGCTGCGGGATATT
TTGCAGAAGCACGAGGCTGTCCACACAGAGCCTTTGGATGAGCTGTACGA
GGTGCTGGTGGAGACCCTGATGGCCAAGGAGTCCACCCAGGGCCACCGGA
GCTATTTGCTGACGTGCTGTATTGCCCAGAAGCCATCGTGTCGCTGGTCG
GGGTCCTGCGGAGGCTGGCTGCCTGCCGGGAGCACCAGCGGGCTCCTCAA
TTCTACATGGCCCTTACCGTCTGCAACCCAGAGATGTGCCAGCTGTTCAC
CACCGAGCTATGCTGGACTGGGATCAGATGGGAAGCGGAAGCTCATCATG
ACCAGAAACTGTTTCCCTACAGAGAGCACTTGGAGATGGCAAAGC

>G1-R
ATGGCGCCTGAGGACCACGAGGGGGCCACGTCTCTGCTGCAGAGTTTCGA
GCGCCGCTTCCTGGCGGCTCGCGCGCTGCCCTCTTTTCCCTGGCAGAGCC
TAGAAGAAAAACTAAGGGAGCCCTCAGGTTCTGAGCTGTTGCTGGCTATT
TTGCAGAAGCATGAGGCCGTACCCATGGAGCCTTTGGATGCACTGTATGA
GGCGCTGGCAGAAGTTCTGATGGCCAGAGAGTCCACCCAGTGCCACCGGA
GCTATTTGCTGATGTACTGTACTGCGGGGAAGTGACACTGTCACTGGTCA
GGGTCCTGAGGATGCTCACTGACTGCCAGAGGAAGAAGG---CTCCTGAC
GTCTATGTGGCCTATACGATCCGCAGCCAGGACACGGGCAAGCTGTTCAT
CACAGAGCTGGACCGCGCTGGGATACACTGGGAAGAGGTGGCCCCTCACA
CTGGCAAACTGTTCCCTTATGAAGAGCATTCGGCCATCGTAATCC
#---------------------------------------
#---------------------------------------

#=======================================
#
# Aligned_sequences: 2
# 1: C1-002
# 2: G3-H2
# Matrix: /home/BLOSUM62.txt
# GapOpen_penalty: -11.0
# GapExtend_penalty: -1.0
# FSopen_penalty: -10.0
# FSextend_penalty: -0.2
# Execution_time: 0.188475131989
#
# Length:         555
# Identity NT:    131/555 23.6%
# Identity AA:    174/1110 15.7%
# Gapopen:        9/555 1.6%
# Gaps:           198/555 35.7%
# FSopen:         0/555 0.0%
# FrameShift:     0/555 0.0%
# Score: -69.0
#
#
#=======================================

>C1-002
ATGGCG---------CCCGAGGAGAACGCGGGGAGCGAACTCTTGCTGCA
GAGTTTCAAGCGCCGCTTCCTGGCAGCGCGCGCCCTGCGCTCCTTCCGCT
GG---------------------------CAGAGCTTAGAAGCAAAGTTA
AGAGACTCATCAGATTCTGAGCTGCTGCGGGATATTTTGCAGAAGCACGA
GGCTGTCCACACAGAGCCTTTGGATGAGCTGTACGAGGTGCTGGTGGAGA
CCCTGATGGCCAAGGAGTCCACCCAGGGCCACCGGAGCTATTTGCTGACG
TGCTGTATTGCCCAGAAGCCATCGTGTCGCTGGTCGGGGTCCTGCGGAGG
CTGGCTGCCTGCCGGGAGCACCAGCGGGCTCCTCAATTCTACATGGCCCT
TACCGTCTGCAACCCAGAGATGTGCCAGCTGTTCACCACCGAGCTATGCT
GGACTGGGATCAGATGGGAAGCGG---------AAGCTCATCATGACCAG
AAACTGTTTCCCT---------------ACAGAGAGCACTTGGAGATGGC
AAAGC

>G3-H2
ATGCCTGGTGCTTTCTCTCAGAACTCATCAAAAAGTCCTCAGGAGGCTCA
GTCACACTCTCCAAGAGCACAGCCATCATCTCCCACGGTACCACAGGCCT
GGTCACATGGGATGCCGCCCTCTACCTTGCAGAATGGGCCATCGAGAACC
CGGCAGCCTTCA------------TTAACAGACGTGCTGTATTGCCCAGA
AGCCATCGTGTCG---------------CTGGTCGGGGTCCTGCAGAGGC
TGGCTGCCTGCCGGGAGCACAAGCGGGCTCCTGAGGTCTACGTG---GCC
TTTACCGTCCGCAACCCAGAGACGTGCCAG--------------------
-------------------------------CTGTTCACCACC-------
--------------------------------------------------
GAGCTAGGCCGGGATGGGATCAGATGGGAAGCGGAAGCTCATCATGACCA
GAAACTGTTTCCCTATGGAGAGCACTTGGAGATGGCAATGCTGAACCTCA
CACTG
#---------------------------------------
#---------------------------------------

#=======================================
#
# Aligned_sequences: 2
# 1: C1-002
# 2: G3-H1
# Matrix: /home/BLOSUM62.txt
# GapOpen_penalty: -11.0
# GapExtend_penalty: -1.0
# FSopen_penalty: -10.0
# FSextend_penalty: -0.2
# Execution_time: 0.199536085129
#
# Length:         525
# Identity NT:    150/525 28.6%
# Identity AA:    174/1050 16.6%
# Gapopen:        10/525 1.9%
# Gaps:           138/525 26.3%
# FSopen:         0/525 0.0%
# FrameShift:     0/525 0.0%
# Score: -55.0
#
#
#=======================================

>C1-002
ATGGCG---------CCCGAGGAGAACGCGGGGAGCGAACTCTTGCTGCA
GAGTTTCAAGCGCCGCTTCCTGGCAGCGCGCGCCCTGCGCTCCTTCCGCT
GGCAG------------------AGCTTAGAAGCAAAGTTAAGAGACTCA
TCAGATTCTGAGCTGCTGCGGGATATTTTGCAGAAGCACGAGGCTGTCCA
CACAGAGCCTTTGGATGAGCTGTACGAGGTGCTGGTGGAGACCCTGATGG
CCAAGGAGTCCACCCAGGGCCACCGGAGCTATTTG---CTGACGTGCTGT
ATTGCCCAGAAGCCATCGTGTCGCTGGTCGGGGTCCTGCGGAGGCTGGCT
GCCTGCCGGGAGCACCAGCGGGCTCCTCAATTCTACATGGCCCTTACCGT
CTGCAACCCAGAGATGTGCCAGCTGTTCACCACCGAGCTATGCTGGACTG
GGATCAGATGGGAAGCGGAAGCTCATCATGACCAGAAACTGTTTCCCTAC
AGAGAGCACTTGGAGATGGCAAAGC

>G3-H1
ATGCCCGGTGCTTTCTCTCAGAACTCATCAAAAAGCCCTCGGGAGGCTCA
GTCACACTCTCCAAGAGCACAGCCATCATCTCCCACGGCATCACAGTCCT
GGTCACATGGGATGCCGCCCTCTACCTTGCAGAATGGGCCATCGAGAACC
CAGCAGCCTTCACTGATA---GACGTGCTGTATTGCCCAGAAGCCATCGT
GTCG---------------CTGGTCGGGGTCCTGCGGAGGCTGGCTGCCT
GCCGGGAGCACCAGCGGGCTCCTCAATTCTACATGGCCCTTACCGTCTGC
AACCCAGAGATG------TGCCAGCTGTTCACCACCGAGCTAGGCTGG--
----------------ACTGGGATC---------AGATGGGAAGCGGAAG
CTCATCATGACCAG------------------------------------
------------------AAACTGTTTCCCTACAGAGAGCACTTGGAGAT
GGCAAAGCTG---AACCTCACACTG
#---------------------------------------
#---------------------------------------

#=======================================
#
# Aligned_sequences: 2
# 1: C1-002
# 2: G1-H2
# Matrix: /home/BLOSUM62.txt
# GapOpen_penalty: -11.0
# GapExtend_penalty: -1.0
# FSopen_penalty: -10.0
# FSextend_penalty: -0.2
# Execution_time: 0.22004699707
#
# Length:         495
# Identity NT:    461/495 93.1%
# Identity AA:    900/990 90.9%
# Gapopen:        0/495 0.0%
# Gaps:           0/495 0.0%
# FSopen:         0/495 0.0%
# FrameShift:     0/495 0.0%
# Score: 800.0
#
#
#=======================================

>C1-002
ATGGCGCCCGAGGAGAACGCGGGGAGCGAACTCTTGCTGCAGAGTTTCAA
GCGCCGCTTCCTGGCAGCGCGCGCCCTGCGCTCCTTCCGCTGGCAGAGCT
TAGAAGCAAAGTTAAGAGACTCATCAGATTCTGAGCTGCTGCGGGATATT
TTGCAGAAGCACGAGGCTGTCCACACAGAGCCTTTGGATGAGCTGTACGA
GGTGCTGGTGGAGACCCTGATGGCCAAGGAGTCCACCCAGGGCCACCGGA
GCTATTTGCTGACGTGCTGTATTGCCCAGAAGCCATCGTGTCGCTGGTCG
GGGTCCTGCGGAGGCTGGCTGCCTGCCGGGAGCACCAGCGGGCTCCTCAA
TTCTACATGGCCCTTACCGTCTGCAACCCAGAGATGTGCCAGCTGTTCAC
CACCGAGCTATGCTGGACTGGGATCAGATGGGAAGCGGAAGCTCATCATG
ACCAGAAACTGTTTCCCTACAGAGAGCACTTGGAGATGGCAAAGC

>G1-H2
ATGGCGCCCGAGGAGAACGCGGGGACCGAACTCTTGCTGCAGGGTTTTGA
GCGCCGCTTCCTGGCGGTGCGCACACTGCGCTCCTTCCCCTGGCAGAGCT
TAGAGGCAAAGTTAAGAGACTCATCAGATTCTGAGCTGCTGCGGGATATT
TTGCAGAAGCACGAGGCTGTCCACACGGAGCCTTTGGACAAACTGTACGA
GGTGCTCACGGAGACTCTGATGGCCAAGGAGTCCACCCAGGGCCACCGGA
GCTATTTGCTGACGTGCTGTATTGCCCAGAAGCCATCGTGTCGCTGGTCG
GGGTCCTGCAGAGGCTGGCTGCCTGCCGGGAGCACAAGCGGGCTCCTGAG
GTCTACGTGGCCTTTACCGTCCGCAACCCAGAGACGTGCCAGCTGTTCAC
CACCGAGCTAGGCCGGGATGGGATCAGATGGGAAGCGGAAGCTCATCATG
ACCAGAAACTGTTTCCCTATGGAGAGCACTTGGAGATGGCAATGC
#---------------------------------------
#---------------------------------------

#=======================================
#
# Aligned_sequences: 2
# 1: C1-002
# 2: G3-Co
# Matrix: /home/BLOSUM62.txt
# GapOpen_penalty: -11.0
# GapExtend_penalty: -1.0
# FSopen_penalty: -10.0
# FSextend_penalty: -0.2
# Execution_time: 0.198128938675
#
# Length:         540
# Identity NT:    138/540 25.6%
# Identity AA:    180/1080 16.7%
# Gapopen:        9/540 1.7%
# Gaps:           168/540 31.1%
# FSopen:         0/540 0.0%
# FrameShift:     0/540 0.0%
# Score: -69.0
#
#
#=======================================

>C1-002
ATGGCGCCCGAGGAGAACGCGGGGAGCGAACTCTTGCTGCAGAGTTTCAA
GCGCCGCTTCCTGGCAGCGCGCGCCCTGCGCTCCTTC-------------
-----------------------------CGCTGGCAGAGCTTAGAAGCA
AAGTTAAGAGACTCATCAGATTCTGAGCTGCTGCGGGATATTTTGCAGAA
GCACGAGGCTGTCCACACAGAGCCTTTGGATGAGCTGTACGAGGTGCTGG
TGGAGACCCTGATGGCCAAGGAGTCCACCCAGGGCCACCGGAGCTATTTG
CTGACGTGCTGTATTGCCCAGAAGCCATCGTGTCGCTGGTCGGGGTCCTG
CGGAGGCTGGCTGCCTGCCGGGAGCACCAGCGGGCTCCTCAATTCTACAT
GGCCC---TTACCGTCTGCAACCCAGAGATGTGCCAGCTGTTCACCACCG
AGCTATGCTGGACTGGGATCAGATGGGAAGCGGAAGCTCATCATGACCAG
AAACTGTTTCCCTACAGAGAGCACTTGGAGATGGCAAAGC

>G3-Co
ATTCCCGGAGCTTTCTCTCTGAGCTCATCAGAAAGCCTTCAGGTG-----
-ACTCGGTCACCCTCTGCGAGAGCACGGCCATCGTGTCTCATGGGACCAC
AGGCCTGGTCACGTGGAACGCCGCGCTCTACCTGGCCGAGTGGGCCGTGG
AGAACCCAGCGGTCTTCG------------CTCACAGACGTGCTGTATTG
TCCTGAAACGGTCCTCTCC---------------CTGGTTGGGGTCCTGC
GGAAGCTCTCCACCTGCCGGAAGGACCAGCGGGCTCCTGATGCCTACATT
---GCCTTCACCATCCGCAACCCGGAGACGTGCCAGCTGTTCACCACG--
-------------------------GAGCTGGGCCAGGCTGGGATCCCGT
GGGAAGAGGTGCCTTGTCATGACCAGAAACTGTTTCCCTACGAAGAGCAC
TCGGAGATGGCGATT---------------CTGAAACTAACGCTG-----
----------------------------------------
#---------------------------------------
#---------------------------------------

#=======================================
#
# Aligned_sequences: 2
# 1: C1-002
# 2: G2-H1
# Matrix: /home/BLOSUM62.txt
# GapOpen_penalty: -11.0
# GapExtend_penalty: -1.0
# FSopen_penalty: -10.0
# FSextend_penalty: -0.2
# Execution_time: 0.213374137878
#
# Length:         516
# Identity NT:    258/516 50.0%
# Identity AA:    438/1032 42.4%
# Gapopen:        6/516 1.2%
# Gaps:           78/516 15.1%
# FSopen:         0/516 0.0%
# FrameShift:     0/516 0.0%
# Score: 217.0
#
#
#=======================================

>C1-002
ATGGCGCCCGAGGAGAACGCGGGGAGCGAACTCTTGCTGCAGAGTTTCAA
GCGCCGCTTCCTGGCAGCGCGCGCCCTGCGCTCCTTCCGCTGGCAGAGCT
TAGAAGCAAAGTTAAGAGACTCATCAGATTCTGAGCTGCTGCGGGATATT
TTGCAGAAG---------CACGAGGCTGTCCACACAGAGCCTTTGGATGA
GCTGTACGAGGTGCTGGTGGAGACCCTGATGGCCAAGGAGTCCACCCAGG
GCCACCGGAGCTATTTGCTGACGTGCTGTATTGCCCAGAAGCCATCGTGT
CGCTGGTCGGGGTCCTGCGGAGGCTGGCTGCCTGCCGGGAGCACCAGCGG
GCTCCTCAATTCTACATGGCCCTTA------CCGTCTGCAACCCAGAGAT
GTGCCAGCTGTTCACCACCGAGCTAT------GCTGGACTGGGATCAGAT
GGGAAGCGGAAGCTCATCATGACCAGAAACTGTTTCCCTACAGAGAGCAC
TTGGAGATGGCAAAGC

>G2-H1
ATGGCGCCCGAGGAGAACGCGGGGAGCGAACTCTTGCTGCAGAGTTTCAA
GCGCCGCTTCCTGGCAGCGCGCGCCCTGCGCTCCTTCCGCTGGCAGAGCT
TAGAAGCAAAGTTAAGAGACTCATCAGATTCTGAGCTGCTGCGGGATATT
TTGCAGAAGACTGTGAAGCATCCTGTGTGTGTGAAGCACCCGCCGTCAGT
CAAGTATGCCCGGTGCTTTCTCTCAGAACTCATCAAAAAGCCCTCGGGAG
GCTCAGTCACACTCTCCAAGAGCACAGCCATCATC---------------
------------TCCCACGGCATCACAGTCCTGGTCACATGGGATGCCGC
CCTCTACCTTGCAGAATGGGCCATCGAGAACCCAGCAGCCTTCACTGATA
GACGTGCTGTATTGCCCAGAAGCCATCGTGTCGCTGGTCGGGGTCCT---
------------------GCGGAGGCTGGCTGCCTGCCGGGAGCACCAGC
GGGC---------TCC
#---------------------------------------
#---------------------------------------

#=======================================
#
# Aligned_sequences: 2
# 1: C1-002
# 2: G1-Co
# Matrix: /home/BLOSUM62.txt
# GapOpen_penalty: -11.0
# GapExtend_penalty: -1.0
# FSopen_penalty: -10.0
# FSextend_penalty: -0.2
# Execution_time: 0.221096038818
#
# Length:         495
# Identity NT:    401/495 81.0%
# Identity AA:    696/990 70.3%
# Gapopen:        0/495 0.0%
# Gaps:           0/495 0.0%
# FSopen:         0/495 0.0%
# FrameShift:     0/495 0.0%
# Score: 569.0
#
#
#=======================================

>C1-002
ATGGCGCCCGAGGAGAACGCGGGGAGCGAACTCTTGCTGCAGAGTTTCAA
GCGCCGCTTCCTGGCAGCGCGCGCCCTGCGCTCCTTCCGCTGGCAGAGCT
TAGAAGCAAAGTTAAGAGACTCATCAGATTCTGAGCTGCTGCGGGATATT
TTGCAGAAGCACGAGGCTGTCCACACAGAGCCTTTGGATGAGCTGTACGA
GGTGCTGGTGGAGACCCTGATGGCCAAGGAGTCCACCCAGGGCCACCGGA
GCTATTTGCTGACGTGCTGTATTGCCCAGAAGCCATCGTGTCGCTGGTCG
GGGTCCTGCGGAGGCTGGCTGCCTGCCGGGAGCACCAGCGGGCTCCTCAA
TTCTACATGGCCCTTACCGTCTGCAACCCAGAGATGTGCCAGCTGTTCAC
CACCGAGCTATGCTGGACTGGGATCAGATGGGAAGCGGAAGCTCATCATG
ACCAGAAACTGTTTCCCTACAGAGAGCACTTGGAGATGGCAAAGC

>G1-Co
ATGGCGCAGGAGGAGAGAGCGGATGCCGCGCGCCTGCTGCGGGGTTTCGA
GCGCCGCTTCTTGGCGGCGCGCGCCCTGCGCTCCTTTCCCTGGCAGAGCC
TAGAAGAGAAACTAAGGGACTCGTCAGGCTCCGAGCTGCTGCTGGATATT
TTGCAGAAGCACGAGGCTGTCCACACGGAGCCGTTGGACGAGCTGTACCA
GGCGCTGGCCGAGGTCCTGACGGCCGAGGACCCCACCCACTGCCACCGGA
GCTATCTGCTGACGTGCTGTATTGTCCTGAAACGGTCCTCTCCCTGGTTG
GGGTCCTGCGGAAGCTCTCCACCTGCCGGAAGGACCAGCGGGCTCCTGAT
GCCTACATTGCCTTCACCATCCGCAACCCGGAGACGTGCCAGCTGTTCAC
CACGGAGCTGGGCCAGGCTGGGATCCCGTGGGAAGAGGTGCCTTGTCATG
ACCAGAAACTGTTTCCCTACGAAGAGCACTCGGAGATGGCGATTC
#---------------------------------------
#---------------------------------------

#=======================================
#
# Aligned_sequences: 2
# 1: C1-002
# 2: G2-Co
# Matrix: /home/BLOSUM62.txt
# GapOpen_penalty: -11.0
# GapExtend_penalty: -1.0
# FSopen_penalty: -10.0
# FSextend_penalty: -0.2
# Execution_time: 0.219708919525
#
# Length:         519
# Identity NT:    241/519 46.4%
# Identity AA:    384/1038 37.0%
# Gapopen:        8/519 1.5%
# Gaps:           81/519 15.6%
# FSopen:         0/519 0.0%
# FrameShift:     0/519 0.0%
# Score: 152.0
#
#
#=======================================

>C1-002
ATGGCGCCCGAGGAGAACGCGGGGAGCGAACTCTTGCTGCAGAGTTTCAA
GCGCCGCTTCCTGGCAGCGCGCGCCCTGCGCTCCTTCCGCTGGCAGAGCT
TAGAAGCAAAGTTAAGAGACTCATCAGATTCTGAGCTGCTGCGGGATATT
TTGCAGAAGCACGAGGCTGTCCACACAGAGCCTTTGGATGAGCTGTACGA
GGTGCTGGTGGAGACCCTGATGGCCAAGGAG------TCCACCCAGGGCC
ACCGGAGCTATTTGCTGACGTGCTGTATTGCCCAGAAGCCATCGTGTCGC
TGGTCGGGGTCCTGCGGAGGCTGG---CTGCCTGCCGGGAGCACCAGCGG
GCTCCTCAATTCTACATGGCCCTTACCGTCTGCAACCCAGAGATGTGCCA
GCTGTTCACCACCGAGCTATGCTGGACTG------GGATCAGATGGGAAG
CGGAAGCTCATCATGACCAGAAACTGTTTCCCTACA---------GAGAG
CACTTGGAGATGGCAAAGC

>G2-Co
ATGGCGCAGGAGGAGAGAGCGGATGCCGCGCGCCTGCTGCGGGGTTTCGA
GCGCCGCTTCTTGGCGGCGCGCGCCCTGCGCTCCTTTCCCTGGCAGAGCC
TAGAAGAGAAACTAAGGGACTCGTCAGGCTCCGAGCTGCTGCTGGATATT
TTGCAGAAG-----------------------------------------
-ACCGTGAAGCACCCTCTGTGCGTGAAGCACCCACCATCAGTGAAGTATT
CCCGGAGCTTTCTCTCTGAG------CTCATCAGAAAGCCTTCAGGTGAC
TCGGTCACCCTCTGCGAGAGCACGGCCATCGTGTCTCATGGGACCACAGG
CCTGGTC------ACGTGGAACGCCGCGCTCTACCTGGCCGAGTGGGCCG
TGGAGAACCCAGCGGTCTTCGCTCACAGTCTAAGCGGTATACCCCCGCGG
GCCCAGCTGGCGGGCGGGAGGGGCCCTGTCCCCACAGGAAGGAAACCAGA
AGTCTGGGGC---AGAGTC
#---------------------------------------
#---------------------------------------

#=======================================
#
# Aligned_sequences: 2
# 1: C1-002
# 2: G1-Ch
# Matrix: /home/BLOSUM62.txt
# GapOpen_penalty: -11.0
# GapExtend_penalty: -1.0
# FSopen_penalty: -10.0
# FSextend_penalty: -0.2
# Execution_time: 0.245235204697
#
# Length:         495
# Identity NT:    478/495 96.6%
# Identity AA:    918/990 92.7%
# Gapopen:        0/495 0.0%
# Gaps:           0/495 0.0%
# FSopen:         0/495 0.0%
# FrameShift:     0/495 0.0%
# Score: 806.0
#
#
#=======================================

>C1-002
ATGGCGCCCGAGGAGAACGCGGGGAGCGAACTCTTGCTGCAGAGTTTCAA
GCGCCGCTTCCTGGCAGCGCGCGCCCTGCGCTCCTTCCGCTGGCAGAGCT
TAGAAGCAAAGTTAAGAGACTCATCAGATTCTGAGCTGCTGCGGGATATT
TTGCAGAAGCACGAGGCTGTCCACACAGAGCCTTTGGATGAGCTGTACGA
GGTGCTGGTGGAGACCCTGATGGCCAAGGAGTCCACCCAGGGCCACCGGA
GCTATTTGCTGACGTGCTGTATTGCCCAGAAGCCATCGTGTCGCTGGTCG
GGGTCCTGCGGAGGCTGGCTGCCTGCCGGGAGCACCAGCGGGCTCCTCAA
TTCTACATGGCCCTTACCGTCTGCAACCCAGAGATGTGCCAGCTGTTCAC
CACCGAGCTATGCTGGACTGGGATCAGATGGGAAGCGGAAGCTCATCATG
ACCAGAAACTGTTTCCCTACAGAGAGCACTTGGAGATGGCAAAGC

>G1-Ch
ATGGCGCCCGAGGAGAACGCGGGGAGCGAACTCTTGCTGCAGAGTTTCAA
GCGCCGCTTCCTGGCGGCGCGCGCCCTGCGCTCCTTCCCCTGGCAGAGCT
TAGAAGCAAAGTTAAGTGACCCATCAGATTCTGAGCTTCTGTGGGATATT
TTGCAGAAGCACGAGGCTGTCCACACAGAGCCTTTGGACGAGCTGTACAA
GGCGTTGGCGGAGACCCTGATGGCCAAGGAGTCCACCCAGGGCCACCGGA
GCTATTTGCTGATGTGCTGTATTGCCCAGAAGCCATCGTGTCGCTGGTCG
GGGTCCTGCAGAGGCTGGCTGCCTGCCGGGAGCACCAGCGGGCTCCTCAA
GTCTACATGGCCCTTACCGTCCGCAACCCAGAGACGTGCCAGCTGTTCAC
CACCGAGCTATGCTGGACTGGGATCAGATGGGAAGCGGAAGCTCATCATG
ACCAGAAACTGTTTCCCTACAGAGAGCACTTGGAGATGGCAATGC
#---------------------------------------
#---------------------------------------

#=======================================
#
# Aligned_sequences: 2
# 1: C1-002
# 2: G1-M
# Matrix: /home/BLOSUM62.txt
# GapOpen_penalty: -11.0
# GapExtend_penalty: -1.0
# FSopen_penalty: -10.0
# FSextend_penalty: -0.2
# Execution_time: 0.26994395256
#
# Length:         495
# Identity NT:    349/495 70.5%
# Identity AA:    552/990 55.8%
# Gapopen:        1/495 0.2%
# Gaps:           3/495 0.6%
# FSopen:         0/495 0.0%
# FrameShift:     0/495 0.0%
# Score: 388.0
#
#
#=======================================

>C1-002
ATGGCGCCCGAGGAGAACGCGGGGAGCGAACTCTTGCTGCAGAGTTTCAA
GCGCCGCTTCCTGGCAGCGCGCGCCCTGCGCTCCTTCCGCTGGCAGAGCT
TAGAAGCAAAGTTAAGAGACTCATCAGATTCTGAGCTGCTGCGGGATATT
TTGCAGAAGCACGAGGCTGTCCACACAGAGCCTTTGGATGAGCTGTACGA
GGTGCTGGTGGAGACCCTGATGGCCAAGGAGTCCACCCAGGGCCACCGGA
GCTATTTGCTGACGTGCTGTATTGCCCAGAAGCCATCGTGTCGCTGGTCG
GGGTCCTGCGGAGGCTGGCTGCCTGCCGGGAGCACCAGCGGGCTCCTCAA
TTCTACATGGCCCTTACCGTCTGCAACCCAGAGATGTGCCAGCTGTTCAC
CACCGAGCTATGCTGGACTGGGATCAGATGGGAAGCGGAAGCTCATCATG
ACCAGAAACTGTTTCCCTACAGAGAGCACTTGGAGATGGCAAAGC

>G1-M
ATGGCGCCTGAGGACCACGAGGGGGCCACGTCTCTGCTGCAGAGTTTCGA
GCGCCGCTTCCTGGCGGCTCGCGCGCTGCCCTCCTTTCCCTGGCAGAGCC
TAGAAGAAAAACTAAAGGACCCCTCGGGTTCTGAGCTGTTGCTGGCTATT
CTGCAGAGGCATGAGGCTGTACCCACGGAGCCTTTGGATGCACTGTATGA
GGCGTTGGCAGAGGTTCTGATGACCCAAGAGTCCACCCAGTGCCACCGGA
GCTATTTGCTGATGTACTGTACTGCTGGGAGATGACACTGTCACTGGTCA
GGGTCCTGAAGATGCTCGAGGACTGCCAGAGGAAGAGCG---CTCCTGAT
GTCTATGTAGCCTATACTATCCGCAGCCAGGACACAGGCAAGCTGTTCAT
CGAAGAGCTGGACCGTGCTGGAATCTACTGGGAAGAGGTGCCCCCTCACA
CTGGCAAACTGTTCCCTTACGAAGAGCATTCAGCCATCGTAATCC
#---------------------------------------
#---------------------------------------

#=======================================
#
# Aligned_sequences: 2
# 1: G1-Ch
# 2: B2-202
# Matrix: /home/BLOSUM62.txt
# GapOpen_penalty: -11.0
# GapExtend_penalty: -1.0
# FSopen_penalty: -10.0
# FSextend_penalty: -0.2
# Execution_time: 0.205775976181
#
# Length:         519
# Identity NT:    133/519 25.6%
# Identity AA:    144/1038 13.9%
# Gapopen:        6/519 1.2%
# Gaps:           126/519 24.3%
# FSopen:         0/519 0.0%
# FrameShift:     0/519 0.0%
# Score: -64.0
#
#
#=======================================

>G1-Ch
ATGGCGCCCGAGGAGAACGCGGGGAGCGAACTCTTGCTGCAGAGTTTCAA
GCGCCGCTTCCTGGCGGCGCGCGCCCTGCGCTCCTTCCCCTGGCAGAGCT
TAGAAGCAAAGTTAAGTGACCCATCAGATTCTGAGCTTCTGTGGGATATT
TTGCAGAAGCACGAGGCTGTCCACACAGAGCCTTTGGACGAGCTGTACAA
GGCGTTGGCGGAGACCCTGATGGCCAAGGAGTCCACCCAGGGCCACCGGA
GCTATTTGCTGATGTGCTGTATTGCCCAGAAGCCATCGTGTCGCTGGTCG
GGGTCCTGCAGAGGCTGGCTGCCTGCCGGGAGCACCAGCGGGCTCCTCAA
GTCTACATGGCCCTTACCGTCCGCAACCCAGAGACGTGCCAGCTGTTCAC
CACCGAGCTATGCTGGACTGGGATCAGATGGGAAGCGG---------AAG
CTCATCATGACCAGAAACTGTTTCCCT---------------ACAGAGAG
CACTTGGAGATGGCAATGC

>B2-202
ATGCCTGGTGCTTTCTCTCAGAACTCATCAAAAAGTCCTCAGGAGGCTCA
GTCACAC---------------------------------------TCTC
CAAGAGCACAGCCATCATCTCCCACGGTACCACAGGCC---TGGTCACAT
GGGATGCCGCCCTCTACCTTGCAGAATGGGCCATCGAGAACCCGGCAGCC
TTCATTAACAGACGTGCTGTATTGCCCAGAAGCCATCGTGTCG-------
--------CTGGTCGGGGTCCTGCAGAGGCTGGCTGCCTGCCGGGAGCAC
AAG---------------------------------------------CG
GGCTCCTGAGGTCTACGTGGCCTTTACCGTCCGCAACCCAGAGACATGCC
AGCTGTTCACCACCGAGCTAGGCCGGGATGGGATCAGATGGGAAGCGGAA
GCTCATCATGACCAGAAACTGTTTCCCTATGGAGAGCACTTGGAGATGGC
AATGCTGAACCTCACACTG
#---------------------------------------
#---------------------------------------

#=======================================
#
# Aligned_sequences: 2
# 1: G1-Ch
# 2: G3-H1
# Matrix: /home/BLOSUM62.txt
# GapOpen_penalty: -11.0
# GapExtend_penalty: -1.0
# FSopen_penalty: -10.0
# FSextend_penalty: -0.2
# Execution_time: 0.204265117645
#
# Length:         531
# Identity NT:    140/531 26.4%
# Identity AA:    174/1062 16.4%
# Gapopen:        10/531 1.9%
# Gaps:           150/531 28.2%
# FSopen:         0/531 0.0%
# FrameShift:     0/531 0.0%
# Score: -48.0
#
#
#=======================================

>G1-Ch
ATGGCG---------CCCGAGGAGAACGCGGGGAGCGAACTCTTGCTGCA
GAGTTTCAAGCGCCGCTTCCTGGCGGCGCGCGCCCTGCGCTCCTTCCCCT
GG---------------------------CAGAGCTTAGAAGCAAAGTTA
AGTGACCCATCAGATTCTGAGCTTCTGTGGGATATTTTGCAGAAGCACGA
GGCTGTCCACACAGAGCCTTTGGACGAGCTGTACAAGGCGTTGGCGGAGA
CCCTGATGGCCAAGGAGTCCACCCAGGGCCACCGGAGCTATTTGCTGATG
TGCTGTATTGCCCAGAAGCCATCGTGTCGCTGGTCGGGGTCCTGCAGAGG
CTGGCTGCCTGCCGGGAGCACCAGCGGGCTCCTCAAGTCTACATGGCCCT
TACCGTCCGCAACCCAGAGACGTGCCAGCTGTTCACCACCGAGCTATGCT
GGACTGGGATCAGATGGGAAGCGGAAGCTCATCATGACCAGAAACTGTTT
CCCTACAGAGAGCACTTGGAGATGGCAATGC

>G3-H1
ATGCCCGGTGCTTTCTCTCAGAACTCATCAAAAAGCCCTCGGGAGGCTCA
GTCACACTCTCCAAGAGCACAGCCATCATCTCCCACGGCATCACAGTCCT
GGTCACATGGGATGCCGCCCTCTACCTTGCAGAATGGGCCATCGAGAACC
CAGCAGCCTTCA------------CTGATAGACGTGCTGTATTGCCCAGA
AGCCATCGTGTCG---------------CTGGTCGGGGTCCTGCGGAGGC
TGGCTGCCTGCCGGGAGCACCAGCGGGCTCCTCAATTCTACATGGCCCTT
ACC---GTCTGCAACCCAGAGATGTGCCAGCTGTTCACCACCGAGCTAGG
CTGG------------------ACTGGGATC---------AGATGGGAAG
CGGAAGCTCATCATGACCAGAAACTGTTT---------CCCTACAGAGAG
CACTTGGAGATG---------GCAAAGCTGAACCTCACA-----------
----------------------------CTG
#---------------------------------------
#---------------------------------------

#=======================================
#
# Aligned_sequences: 2
# 1: G1-Ch
# 2: G3-M
# Matrix: /home/BLOSUM62.txt
# GapOpen_penalty: -11.0
# GapExtend_penalty: -1.0
# FSopen_penalty: -10.0
# FSextend_penalty: -0.2
# Execution_time: 0.199896812439
#
# Length:         558
# Identity NT:    143/558 25.6%
# Identity AA:    198/1116 17.7%
# Gapopen:        11/558 2.0%
# Gaps:           207/558 37.1%
# FSopen:         0/558 0.0%
# FrameShift:     0/558 0.0%
# Score: -47.0
#
#
#=======================================

>G1-Ch
ATGGCGCCCGAGGAGAACGCGGGGAGCGAACTCTTGCTGCAGAGTTTCAA
GCGCCGCTTCCTGGCGGCGCGCGCCCTGCGCTCCTTCCCC----------
--------------------------------TGGCAGAGCTTAGAAGCA
AAGTTAAGTGACCCATCAGATTCTGAGCTTCTG------TGGGATATTTT
GCAGAAGCACGAGGCTGTCCACACAGAGCCTTTGGACGAGCTGTACAAGG
CGTTGGCGGAGACCCTGATGGCCAAGGAGTCCACCCAGGGCCACCGGAGC
TATTTGCTGATGTGCTGTATTGCCCAGAAGCCATCGTGTCGCTGGTCGGG
GTCCTGCAGAGGCTGGCTGCCTGCCGGGAGCACCAGCGGGCTCCTCAAGT
CTACATGGCCCTTACCGTCCGCAACCCAGAGACGTGCCAGCTGTTCACCA
CCGAGCTATGCTGGACTGGGATCAGATGGGAAGCGGAAGCTCATCATGAC
CAGAAACTGTTTCCCTACAGAGAGC---------------ACTTGGAGAT
GGCAATGC

>G3-M
ATGCCCGCTGCTTTCTCTCAAAGCTCATCAAAAAGCCTTCAGGAAACTCA
GTTACACTCTCTG------AGAGCACTGCCATCGTGTCCCATGGCACCAC
AGGCTTGGTTACATGGGACGCTGCTCTCTACCTGGCAGAATGGGCCATTG
AGAACCCAGCAGCCTTCACTGACAGATGTACTGTACTGCTGGGAGATG--
----------------------ACACTGTCACTGGTCAGGGTCCTGAAGA
TGCTC---GAGGACTGCCAGAGGAAGAGCGCTCCTGATGTCTATGTAGCC
TATACTATC------------------------------CGCAGCCAGGA
CACAGGCAAGCTGTTCATCGAAGAGCTAGACCGTGCTGGAATCTAC----
-----TGGGAA---------------------------------GAGGTG
CCCCCTCACACTGGC---------------------AAACTG--------
----------TTCCCTTACGAAGAGCATTCAGCCATCGTAATCCTGAAGC
TGGTGCTG
#---------------------------------------
#---------------------------------------

#=======================================
#
# Aligned_sequences: 2
# 1: G1-Ch
# 2: G3-Co
# Matrix: /home/BLOSUM62.txt
# GapOpen_penalty: -11.0
# GapExtend_penalty: -1.0
# FSopen_penalty: -10.0
# FSextend_penalty: -0.2
# Execution_time: 0.195136070251
#
# Length:         543
# Identity NT:    134/543 24.7%
# Identity AA:    168/1086 15.5%
# Gapopen:        9/543 1.7%
# Gaps:           174/543 32.0%
# FSopen:         0/543 0.0%
# FrameShift:     0/543 0.0%
# Score: -66.0
#
#
#=======================================

>G1-Ch
ATGGCGCCCGAGGAGAACGCGGGGAGCGAACTCTTGCTGCAGAGTTTCAA
GCGCCGCTTCCTGGCGGCGCGCGCCCTGCGCTCCTTC-------------
--CCCTGGCAGAGCTTAGAAGCAAAGTTAAGTGACCCATCA---------
------GATTCTGAGCTTCTGTGGGATATTTTGCAGAAGCACGAGGCTGT
CCACACAGAGCCTTTGGACGAGCTGTACAAGGCGTTGGCGGAGACCCTGA
TGGCCAAGGAGTCCACCCAGGGCCACCGGAGCTATTTGCTGATGTGCTGT
ATTGCCCAGAAGCCATCGTGTCGCTGGTCGGGGTCCTGCAGAGGCTGGCT
GCCTGCCGGGAGCACCAGCGGGCTCCTCAAGTCTACATGGCCC---TTAC
CGTCCGCAACCCAGAGACGTGCCAGCTGTTCACCACCGAGCTATGCTGGA
CTGGGATCAGATGGGAAGCGGAAGCTCATCATGACCAGAAACTGTTTCCC
TACAGAG---------------AGCACTTGGAGATGGCAATGC

>G3-Co
ATTCCCGGAGCTTTCTCTCTGAGCTCATCAGAAAGCCTTCAGGTG-----
-ACTCGGTCACCCTCTGCGAGAGCACGGCCATCGTGTCTCATGGGACCAC
AGGCCTGGTCACGTGGAACGCCGCGCTCTACCTGGCCGAGTGGGCCGTGG
AGAACCCAGCGGTCTTCGCTCACAGACGTGCTGTATTGTCCTGAAACGGT
CCTCTCC---------------CTGGTTGGGGTCCTGCGGAAGCTCTCCA
CCTGCCGGAAGGACCAGCGGGCTCCTGATGCCTACATTGCCTTC------
---------------ACCATCCGCAACCCGGAGACGTGCCAGCTGTTCAC
CACGGAGCTGGGCCAGGCTGGGATC---------CCGTGGGAAGAGGTGC
CTTGTCATGACCAGAAA---------------------------------
------------------------------------------CTGTTTCC
CTACGAAGAGCACTCGGAGATGGCGATTCTGAAACTAACGCTG
#---------------------------------------
#---------------------------------------

#=======================================
#
# Aligned_sequences: 2
# 1: G1-Ch
# 2: G2-R
# Matrix: /home/BLOSUM62.txt
# GapOpen_penalty: -11.0
# GapExtend_penalty: -1.0
# FSopen_penalty: -10.0
# FSextend_penalty: -0.2
# Execution_time: 0.241659879684
#
# Length:         537
# Identity NT:    216/537 40.2%
# Identity AA:    342/1074 31.8%
# Gapopen:        8/537 1.5%
# Gaps:           120/537 22.3%
# FSopen:         0/537 0.0%
# FrameShift:     0/537 0.0%
# Score: 131.0
#
#
#=======================================

>G1-Ch
ATGGCGCCCGAGGAGAACGCGGGGAGCGAACTCTTGCTGCAGAGTTTCAA
GCGCCGCTTCCTGGCGGCGCGCGCCCTGCGCTCCTTCCCCTGGCAGAGCT
TAGAAGCAAAGTTAAGTGACCCATCAGATTCTGAGCTTCTGTGGGATATT
TTGCAGAAGCACGAGGCTGTCCACACAGAGCCTTTGGACGAGCTGTACAA
GGCGTTGGCGGAGACCCTGATGGCCAAGGAGTCCACCCAGGGCCACCGGA
GCTATTTGCTGATGTGCTGTATTGCCCAGAAGCCATCG---------TGT
CGCTGGTCGGGGTCCTGCAGAGGCTGGCTGCCTGCCGGGAGCACCAGCGG
GCTCCTCAAG---------------------TCTACATGGCCCTTA----
--CCGTCCGCAACCCAGAGACGTGCCAGCTGT------TCACCACCGAGC
TATGCTGGACTGGGATCAGATGGGAAGCGGAAGCTCATCATGACCAGAAA
CTGTTTCCCTACAGAGAGCACTTGGAGATGGCAATGC

>G2-R
ATGGCGCCTGAGGACCACGAGGGGGCCACGTCTCTGCTGCAGAGTTTCGA
GCGCCGCTTCCTGGCGGCTCGCGCGCTGCCCTCTTTTCCCTGGCAGAGCC
TAGAAGAAAAACTAAGGGAGCCCTCAGGTTCTGAGCTGTTGCTGGCTATT
TTGCAGAAG-----------------------------------------
-ACTGTGAAGCACCCTGTGTGTGTCCAGCATGGGCCCTCTCTGAAGTATT
CCCGCTGCTTTCTCTCGAAGCTCATCAAAAAGCCTTCAGGAGACTCAGTC
ACACTCTCTGAGAGCACAGCC------ATCGTGTCCCATGGCACCACAGG
CTTGGTTACATGGGACGCTGCTCTCTACCTGGCAGAATGGGCCATCGAGA
ACCCAGCAGCCTTCACTGACAGATGTACTGTACTGCGGGGAAGTGACACT
GTCACTGGTCAGGGTCCTGAGGATGCTCACTGACTG--------------
-------CCAGAGGAAGAAGGC---------TCCTGA
#---------------------------------------
#---------------------------------------

#=======================================
#
# Aligned_sequences: 2
# 1: G1-Ch
# 2: G3-H2
# Matrix: /home/BLOSUM62.txt
# GapOpen_penalty: -11.0
# GapExtend_penalty: -1.0
# FSopen_penalty: -10.0
# FSextend_penalty: -0.2
# Execution_time: 0.229642868042
#
# Length:         519
# Identity NT:    133/519 25.6%
# Identity AA:    144/1038 13.9%
# Gapopen:        6/519 1.2%
# Gaps:           126/519 24.3%
# FSopen:         0/519 0.0%
# FrameShift:     0/519 0.0%
# Score: -64.0
#
#
#=======================================

>G1-Ch
ATGGCGCCCGAGGAGAACGCGGGGAGCGAACTCTTGCTGCAGAGTTTCAA
GCGCCGCTTCCTGGCGGCGCGCGCCCTGCGCTCCTTCCCCTGGCAGAGCT
TAGAAGCAAAGTTAAGTGACCCATCAGATTCTGAGCTTCTGTGGGATATT
TTGCAGAAGCACGAGGCTGTCCACACAGAGCCTTTGGACGAGCTGTACAA
GGCGTTGGCGGAGACCCTGATGGCCAAGGAGTCCACCCAGGGCCACCGGA
GCTATTTGCTGATGTGCTGTATTGCCCAGAAGCCATCGTGTCGCTGGTCG
GGGTCCTGCAGAGGCTGGCTGCCTGCCGGGAGCACCAGCGGGCTCCTCAA
GTCTACATGGCCCTTACCGTCCGCAACCCAGAGACGTGCCAGCTGTTCAC
CACCGAGCTATGCTGGACTGGGATCAGATGGGAAGCGG---------AAG
CTCATCATGACCAGAAACTGTTTCCCT---------------ACAGAGAG
CACTTGGAGATGGCAATGC

>G3-H2
ATGCCTGGTGCTTTCTCTCAGAACTCATCAAAAAGTCCTCAGGAGGCTCA
GTCACAC---------------------------------------TCTC
CAAGAGCACAGCCATCATCTCCCACGGTACCACAGGCC---TGGTCACAT
GGGATGCCGCCCTCTACCTTGCAGAATGGGCCATCGAGAACCCGGCAGCC
TTCATTAACAGACGTGCTGTATTGCCCAGAAGCCATCGTGTCG-------
--------CTGGTCGGGGTCCTGCAGAGGCTGGCTGCCTGCCGGGAGCAC
AAG---------------------------------------------CG
GGCTCCTGAGGTCTACGTGGCCTTTACCGTCCGCAACCCAGAGACGTGCC
AGCTGTTCACCACCGAGCTAGGCCGGGATGGGATCAGATGGGAAGCGGAA
GCTCATCATGACCAGAAACTGTTTCCCTATGGAGAGCACTTGGAGATGGC
AATGCTGAACCTCACACTG
#---------------------------------------
#---------------------------------------

#=======================================
#
# Aligned_sequences: 2
# 1: G1-Ch
# 2: G2-Co
# Matrix: /home/BLOSUM62.txt
# GapOpen_penalty: -11.0
# GapExtend_penalty: -1.0
# FSopen_penalty: -10.0
# FSextend_penalty: -0.2
# Execution_time: 0.24449300766
#
# Length:         519
# Identity NT:    240/519 46.2%
# Identity AA:    378/1038 36.4%
# Gapopen:        8/519 1.5%
# Gaps:           81/519 15.6%
# FSopen:         0/519 0.0%
# FrameShift:     0/519 0.0%
# Score: 152.0
#
#
#=======================================

>G1-Ch
ATGGCGCCCGAGGAGAACGCGGGGAGCGAACTCTTGCTGCAGAGTTTCAA
GCGCCGCTTCCTGGCGGCGCGCGCCCTGCGCTCCTTCCCCTGGCAGAGCT
TAGAAGCAAAGTTAAGTGACCCATCAGATTCTGAGCTTCTGTGGGATATT
TTGCAGAAGCACGAGGCTGTCCACACAGAGCCTTTGGACGAGCTGTACAA
GGCGTTGGCGGAGACCCTGATGGCCAAGGAG------TCCACCCAGGGCC
ACCGGAGCTATTTGCTGATGTGCTGTATTGCCCAGAAGCCATCGTGTCGC
TGGTCGGGGTCCTGCAGAGGCTGG---CTGCCTGCCGGGAGCACCAGCGG
GCTCCTCAAGTCTACATGGCCCTTACCGTCCGCAACCCAGAGACGTGCCA
GCTGTTCACCACCGAGCTATGCTGGACTG------GGATCAGATGGGAAG
CGGAAGCTCATCATGACCAGAAACTGTTTCCCTACA---------GAGAG
CACTTGGAGATGGCAATGC

>G2-Co
ATGGCGCAGGAGGAGAGAGCGGATGCCGCGCGCCTGCTGCGGGGTTTCGA
GCGCCGCTTCTTGGCGGCGCGCGCCCTGCGCTCCTTTCCCTGGCAGAGCC
TAGAAGAGAAACTAAGGGACTCGTCAGGCTCCGAGCTGCTGCTGGATATT
TTGCAGAAG-----------------------------------------
-ACCGTGAAGCACCCTCTGTGCGTGAAGCACCCACCATCAGTGAAGTATT
CCCGGAGCTTTCTCTCTGAG------CTCATCAGAAAGCCTTCAGGTGAC
TCGGTCACCCTCTGCGAGAGCACGGCCATCGTGTCTCATGGGACCACAGG
CCTGGTC------ACGTGGAACGCCGCGCTCTACCTGGCCGAGTGGGCCG
TGGAGAACCCAGCGGTCTTCGCTCACAGTCTAAGCGGTATACCCCCGCGG
GCCCAGCTGGCGGGCGGGAGGGGCCCTGTCCCCACAGGAAGGAAACCAGA
AGTCTGGGGC---AGAGTC
#---------------------------------------
#---------------------------------------

#=======================================
#
# Aligned_sequences: 2
# 1: G1-H2
# 2: G1-H3
# Matrix: /home/BLOSUM62.txt
# GapOpen_penalty: -11.0
# GapExtend_penalty: -1.0
# FSopen_penalty: -10.0
# FSextend_penalty: -0.2
# Execution_time: 0.216123104095
#
# Length:         495
# Identity NT:    493/495 99.6%
# Identity AA:    978/990 98.8%
# Gapopen:        0/495 0.0%
# Gaps:           0/495 0.0%
# FSopen:         0/495 0.0%
# FrameShift:     0/495 0.0%
# Score: 870.0
#
#
#=======================================

>G1-H2
ATGGCGCCCGAGGAGAACGCGGGGACCGAACTCTTGCTGCAGGGTTTTGA
GCGCCGCTTCCTGGCGGTGCGCACACTGCGCTCCTTCCCCTGGCAGAGCT
TAGAGGCAAAGTTAAGAGACTCATCAGATTCTGAGCTGCTGCGGGATATT
TTGCAGAAGCACGAGGCTGTCCACACGGAGCCTTTGGACAAACTGTACGA
GGTGCTCACGGAGACTCTGATGGCCAAGGAGTCCACCCAGGGCCACCGGA
GCTATTTGCTGACGTGCTGTATTGCCCAGAAGCCATCGTGTCGCTGGTCG
GGGTCCTGCAGAGGCTGGCTGCCTGCCGGGAGCACAAGCGGGCTCCTGAG
GTCTACGTGGCCTTTACCGTCCGCAACCCAGAGACGTGCCAGCTGTTCAC
CACCGAGCTAGGCCGGGATGGGATCAGATGGGAAGCGGAAGCTCATCATG
ACCAGAAACTGTTTCCCTATGGAGAGCACTTGGAGATGGCAATGC

>G1-H3
ATGGCGCCCGAGGAGAACGCGGGGACCGAACTCTTGCTGCAGGGTTTTGA
GCGCCGCTTCCTGGCGGTGCGCACACTGCGCTCCTTCCCCTGGCAGAGCT
TAGAGGCAAAGTTAAGAGACTCATCAGATTCTGAGCTGCTGCGGGATATT
TTGCAGAAGCACGAGGCTGTCCACACGGAGCCTTTGGACAAACTGTACGA
GGTGCTCGCGGAGACTCTGATGGCCAAGGAGTCCACCCAGGGCCACCGGA
GCTATTTGCTGACGTGCTGTATTGCCCAGAAGCCATCGTGTCGCTGGTCG
GGGTCCTGCAGAGGCTGGCTGCCTGCCGGGAGCACAAGCGGGCTCCTGAG
GTCTACGTGGCCTTTACCGTCCGCAACCCAGAGACATGCCAGCTGTTCAC
CACCGAGCTAGGCCGGGATGGGATCAGATGGGAAGCGGAAGCTCATCATG
ACCAGAAACTGTTTCCCTATGGAGAGCACTTGGAGATGGCAATGC
#---------------------------------------
#---------------------------------------

#=======================================
#
# Aligned_sequences: 2
# 1: G1-Ch
# 2: G3-R
# Matrix: /home/BLOSUM62.txt
# GapOpen_penalty: -11.0
# GapExtend_penalty: -1.0
# FSopen_penalty: -10.0
# FSextend_penalty: -0.2
# Execution_time: 0.2212870121
#
# Length:         552
# Identity NT:    136/552 24.6%
# Identity AA:    186/1104 16.8%
# Gapopen:        9/552 1.6%
# Gaps:           195/552 35.3%
# FSopen:         0/552 0.0%
# FrameShift:     0/552 0.0%
# Score: -59.0
#
#
#=======================================

>G1-Ch
ATGGCGCCCGAGGAGAACGCGGGGAGCGAACTCTTGCTGCAGAGTTTCAA
GCGCCGCTTCCTGGCGGCGCGCGCCCTGCGCTCCTTCCCC----------
--------------------------------TGGCAGAGCTTAGAAGCA
AAGTTAAGTGACCCATCAGATTCTGAGCTTCTGTGGGATATTTTGCAGAA
GCACGAGGCTGTCCACACAGAGCCTTTGGACGAGCTGTACAAGGCGTTGG
CGGAGACCCTGATGGCCAAGGAGTCCACCCAGGGCCACCGGAGCTATTTG
CTGATGTGCTGTATTGCCCAGAAGCCATCGTGTCGCTGGTCGGGGTCCTG
CAGAGGCTGGCTGCCTGCCGGGAGCACCAGCGGGCTCCTCAAGTCTACAT
GGCCCTTACCGTCCGCAACCCAGAGACGTGCCAGCTGTTCACCACCGAGC
TATGCTGGACTGGGATCAGATGGGAAGCGGAAGCTCATCATGACCAGAAA
CTGTTTCCCTACAGAGAGC---------------ACTTGGAGATGGCAAT
GC

>G3-R
ATTCCCGCTGCTTTCTCTCGAAGCTCATCAAAAAGCCTTCAGGAGACTCA
GTCACACTCTCTG------AGAGCACAGCCATCGTGTCCCATGGCACCAC
AGGCTTGGTTACATGGGACGCTGCTCTCTACCTGGCAGAATGGGCCATCG
AGAACCCAGCAGCCTTCA------------CTGACAGATGTACTGTACTG
CGGGGAAGTG------ACACTGTCACTGGTCAGGGTCCTGAGGATGCTCA
CTGACTGC---CAGAGGAAGAAGGCTCCTGACGTCTATGTGGCCTATACG
ATCCGC--------------------------------------------
-------------------AGCCAGGACACGGGCAAGCTGTTCATCACA-
--GAGCTAGACCGCGCTGGGATACACTGGGAAGAGGTGGCCCCTCAC---
------------------------------------------ACTGGCAA
ACTGTTCCCTTATGAAGAGCATTCGGCCATCGTAATCCTGAAGCTCACGC
TG
#---------------------------------------
#---------------------------------------

#=======================================
#
# Aligned_sequences: 2
# 1: G1-H2
# 2: G1-R
# Matrix: /home/BLOSUM62.txt
# GapOpen_penalty: -11.0
# GapExtend_penalty: -1.0
# FSopen_penalty: -10.0
# FSextend_penalty: -0.2
# Execution_time: 0.200559139252
#
# Length:         495
# Identity NT:    371/495 74.9%
# Identity AA:    564/990 57.0%
# Gapopen:        1/495 0.2%
# Gaps:           3/495 0.6%
# FSopen:         0/495 0.0%
# FrameShift:     0/495 0.0%
# Score: 412.0
#
#
#=======================================

>G1-H2
ATGGCGCCCGAGGAGAACGCGGGGACCGAACTCTTGCTGCAGGGTTTTGA
GCGCCGCTTCCTGGCGGTGCGCACACTGCGCTCCTTCCCCTGGCAGAGCT
TAGAGGCAAAGTTAAGAGACTCATCAGATTCTGAGCTGCTGCGGGATATT
TTGCAGAAGCACGAGGCTGTCCACACGGAGCCTTTGGACAAACTGTACGA
GGTGCTCACGGAGACTCTGATGGCCAAGGAGTCCACCCAGGGCCACCGGA
GCTATTTGCTGACGTGCTGTATTGCCCAGAAGCCATCGTGTCGCTGGTCG
GGGTCCTGCAGAGGCTGGCTGCCTGCCGGGAGCACAAGCGGGCTCCTGAG
GTCTACGTGGCCTTTACCGTCCGCAACCCAGAGACGTGCCAGCTGTTCAC
CACCGAGCTAGGCCGGGATGGGATCAGATGGGAAGCGGAAGCTCATCATG
ACCAGAAACTGTTTCCCTATGGAGAGCACTTGGAGATGGCAATGC

>G1-R
ATGGCGCCTGAGGACCACGAGGGGGCCACGTCTCTGCTGCAGAGTTTCGA
GCGCCGCTTCCTGGCGGCTCGCGCGCTGCCCTCTTTTCCCTGGCAGAGCC
TAGAAGAAAAACTAAGGGAGCCCTCAGGTTCTGAGCTGTTGCTGGCTATT
TTGCAGAAGCATGAGGCCGTACCCATGGAGCCTTTGGATGCACTGTATGA
GGCGCTGGCAGAAGTTCTGATGGCCAGAGAGTCCACCCAGTGCCACCGGA
GCTATTTGCTGATGTACTGTACTGCGGGGAAGTGACACTGTCACTGGTCA
GGGTCCTGAGGATGCTCACTGACTGCCAGAGGAAGAAGG---CTCCTGAC
GTCTATGTGGCCTATACGATCCGCAGCCAGGACACGGGCAAGCTGTTCAT
CACAGAGCTGGACCGCGCTGGGATACACTGGGAAGAGGTGGCCCCTCACA
CTGGCAAACTGTTCCCTTATGAAGAGCATTCGGCCATCGTAATCC
#---------------------------------------
#---------------------------------------

#=======================================
#
# Aligned_sequences: 2
# 1: G1-Ch
# 2: G1-H2
# Matrix: /home/BLOSUM62.txt
# GapOpen_penalty: -11.0
# GapExtend_penalty: -1.0
# FSopen_penalty: -10.0
# FSextend_penalty: -0.2
# Execution_time: 0.291516065598
#
# Length:         495
# Identity NT:    462/495 93.3%
# Identity AA:    888/990 89.7%
# Gapopen:        0/495 0.0%
# Gaps:           0/495 0.0%
# FSopen:         0/495 0.0%
# FrameShift:     0/495 0.0%
# Score: 803.0
#
#
#=======================================

>G1-Ch
ATGGCGCCCGAGGAGAACGCGGGGAGCGAACTCTTGCTGCAGAGTTTCAA
GCGCCGCTTCCTGGCGGCGCGCGCCCTGCGCTCCTTCCCCTGGCAGAGCT
TAGAAGCAAAGTTAAGTGACCCATCAGATTCTGAGCTTCTGTGGGATATT
TTGCAGAAGCACGAGGCTGTCCACACAGAGCCTTTGGACGAGCTGTACAA
GGCGTTGGCGGAGACCCTGATGGCCAAGGAGTCCACCCAGGGCCACCGGA
GCTATTTGCTGATGTGCTGTATTGCCCAGAAGCCATCGTGTCGCTGGTCG
GGGTCCTGCAGAGGCTGGCTGCCTGCCGGGAGCACCAGCGGGCTCCTCAA
GTCTACATGGCCCTTACCGTCCGCAACCCAGAGACGTGCCAGCTGTTCAC
CACCGAGCTATGCTGGACTGGGATCAGATGGGAAGCGGAAGCTCATCATG
ACCAGAAACTGTTTCCCTACAGAGAGCACTTGGAGATGGCAATGC

>G1-H2
ATGGCGCCCGAGGAGAACGCGGGGACCGAACTCTTGCTGCAGGGTTTTGA
GCGCCGCTTCCTGGCGGTGCGCACACTGCGCTCCTTCCCCTGGCAGAGCT
TAGAGGCAAAGTTAAGAGACTCATCAGATTCTGAGCTGCTGCGGGATATT
TTGCAGAAGCACGAGGCTGTCCACACGGAGCCTTTGGACAAACTGTACGA
GGTGCTCACGGAGACTCTGATGGCCAAGGAGTCCACCCAGGGCCACCGGA
GCTATTTGCTGACGTGCTGTATTGCCCAGAAGCCATCGTGTCGCTGGTCG
GGGTCCTGCAGAGGCTGGCTGCCTGCCGGGAGCACAAGCGGGCTCCTGAG
GTCTACGTGGCCTTTACCGTCCGCAACCCAGAGACGTGCCAGCTGTTCAC
CACCGAGCTAGGCCGGGATGGGATCAGATGGGAAGCGGAAGCTCATCATG
ACCAGAAACTGTTTCCCTATGGAGAGCACTTGGAGATGGCAATGC
#---------------------------------------
#---------------------------------------

#=======================================
#
# Aligned_sequences: 2
# 1: G1-Ch
# 2: G1-M
# Matrix: /home/BLOSUM62.txt
# GapOpen_penalty: -11.0
# GapExtend_penalty: -1.0
# FSopen_penalty: -10.0
# FSextend_penalty: -0.2
# Execution_time: 0.286612033844
#
# Length:         495
# Identity NT:    357/495 72.1%
# Identity AA:    576/990 58.2%
# Gapopen:        1/495 0.2%
# Gaps:           3/495 0.6%
# FSopen:         0/495 0.0%
# FrameShift:     0/495 0.0%
# Score: 420.0
#
#
#=======================================

>G1-Ch
ATGGCGCCCGAGGAGAACGCGGGGAGCGAACTCTTGCTGCAGAGTTTCAA
GCGCCGCTTCCTGGCGGCGCGCGCCCTGCGCTCCTTCCCCTGGCAGAGCT
TAGAAGCAAAGTTAAGTGACCCATCAGATTCTGAGCTTCTGTGGGATATT
TTGCAGAAGCACGAGGCTGTCCACACAGAGCCTTTGGACGAGCTGTACAA
GGCGTTGGCGGAGACCCTGATGGCCAAGGAGTCCACCCAGGGCCACCGGA
GCTATTTGCTGATGTGCTGTATTGCCCAGAAGCCATCGTGTCGCTGGTCG
GGGTCCTGCAGAGGCTGGCTGCCTGCCGGGAGCACCAGCGGGCTCCTCAA
GTCTACATGGCCCTTACCGTCCGCAACCCAGAGACGTGCCAGCTGTTCAC
CACCGAGCTATGCTGGACTGGGATCAGATGGGAAGCGGAAGCTCATCATG
ACCAGAAACTGTTTCCCTACAGAGAGCACTTGGAGATGGCAATGC

>G1-M
ATGGCGCCTGAGGACCACGAGGGGGCCACGTCTCTGCTGCAGAGTTTCGA
GCGCCGCTTCCTGGCGGCTCGCGCGCTGCCCTCCTTTCCCTGGCAGAGCC
TAGAAGAAAAACTAAAGGACCCCTCGGGTTCTGAGCTGTTGCTGGCTATT
CTGCAGAGGCATGAGGCTGTACCCACGGAGCCTTTGGATGCACTGTATGA
GGCGTTGGCAGAGGTTCTGATGACCCAAGAGTCCACCCAGTGCCACCGGA
GCTATTTGCTGATGTACTGTACTGCTGGGAGATGACACTGTCACTGGTCA
GGGTCCTGAAGATGCTCGAGGACTGCCAGAGGAAGAGCG---CTCCTGAT
GTCTATGTAGCCTATACTATCCGCAGCCAGGACACAGGCAAGCTGTTCAT
CGAAGAGCTGGACCGTGCTGGAATCTACTGGGAAGAGGTGCCCCCTCACA
CTGGCAAACTGTTCCCTTACGAAGAGCATTCAGCCATCGTAATCC
#---------------------------------------
#---------------------------------------

#=======================================
#
# Aligned_sequences: 2
# 1: G1-Ch
# 2: G1-H3
# Matrix: /home/BLOSUM62.txt
# GapOpen_penalty: -11.0
# GapExtend_penalty: -1.0
# FSopen_penalty: -10.0
# FSextend_penalty: -0.2
# Execution_time: 0.290256977081
#
# Length:         495
# Identity NT:    462/495 93.3%
# Identity AA:    888/990 89.7%
# Gapopen:        0/495 0.0%
# Gaps:           0/495 0.0%
# FSopen:         0/495 0.0%
# FrameShift:     0/495 0.0%
# Score: 802.0
#
#
#=======================================

>G1-Ch
ATGGCGCCCGAGGAGAACGCGGGGAGCGAACTCTTGCTGCAGAGTTTCAA
GCGCCGCTTCCTGGCGGCGCGCGCCCTGCGCTCCTTCCCCTGGCAGAGCT
TAGAAGCAAAGTTAAGTGACCCATCAGATTCTGAGCTTCTGTGGGATATT
TTGCAGAAGCACGAGGCTGTCCACACAGAGCCTTTGGACGAGCTGTACAA
GGCGTTGGCGGAGACCCTGATGGCCAAGGAGTCCACCCAGGGCCACCGGA
GCTATTTGCTGATGTGCTGTATTGCCCAGAAGCCATCGTGTCGCTGGTCG
GGGTCCTGCAGAGGCTGGCTGCCTGCCGGGAGCACCAGCGGGCTCCTCAA
GTCTACATGGCCCTTACCGTCCGCAACCCAGAGACGTGCCAGCTGTTCAC
CACCGAGCTATGCTGGACTGGGATCAGATGGGAAGCGGAAGCTCATCATG
ACCAGAAACTGTTTCCCTACAGAGAGCACTTGGAGATGGCAATGC

>G1-H3
ATGGCGCCCGAGGAGAACGCGGGGACCGAACTCTTGCTGCAGGGTTTTGA
GCGCCGCTTCCTGGCGGTGCGCACACTGCGCTCCTTCCCCTGGCAGAGCT
TAGAGGCAAAGTTAAGAGACTCATCAGATTCTGAGCTGCTGCGGGATATT
TTGCAGAAGCACGAGGCTGTCCACACGGAGCCTTTGGACAAACTGTACGA
GGTGCTCGCGGAGACTCTGATGGCCAAGGAGTCCACCCAGGGCCACCGGA
GCTATTTGCTGACGTGCTGTATTGCCCAGAAGCCATCGTGTCGCTGGTCG
GGGTCCTGCAGAGGCTGGCTGCCTGCCGGGAGCACAAGCGGGCTCCTGAG
GTCTACGTGGCCTTTACCGTCCGCAACCCAGAGACATGCCAGCTGTTCAC
CACCGAGCTAGGCCGGGATGGGATCAGATGGGAAGCGGAAGCTCATCATG
ACCAGAAACTGTTTCCCTATGGAGAGCACTTGGAGATGGCAATGC
#---------------------------------------
#---------------------------------------

#=======================================
#
# Aligned_sequences: 2
# 1: G1-H2
# 2: G1-Co
# Matrix: /home/BLOSUM62.txt
# GapOpen_penalty: -11.0
# GapExtend_penalty: -1.0
# FSopen_penalty: -10.0
# FSextend_penalty: -0.2
# Execution_time: 0.230159044266
#
# Length:         495
# Identity NT:    404/495 81.6%
# Identity AA:    684/990 69.1%
# Gapopen:        0/495 0.0%
# Gaps:           0/495 0.0%
# FSopen:         0/495 0.0%
# FrameShift:     0/495 0.0%
# Score: 564.0
#
#
#=======================================

>G1-H2
ATGGCGCCCGAGGAGAACGCGGGGACCGAACTCTTGCTGCAGGGTTTTGA
GCGCCGCTTCCTGGCGGTGCGCACACTGCGCTCCTTCCCCTGGCAGAGCT
TAGAGGCAAAGTTAAGAGACTCATCAGATTCTGAGCTGCTGCGGGATATT
TTGCAGAAGCACGAGGCTGTCCACACGGAGCCTTTGGACAAACTGTACGA
GGTGCTCACGGAGACTCTGATGGCCAAGGAGTCCACCCAGGGCCACCGGA
GCTATTTGCTGACGTGCTGTATTGCCCAGAAGCCATCGTGTCGCTGGTCG
GGGTCCTGCAGAGGCTGGCTGCCTGCCGGGAGCACAAGCGGGCTCCTGAG
GTCTACGTGGCCTTTACCGTCCGCAACCCAGAGACGTGCCAGCTGTTCAC
CACCGAGCTAGGCCGGGATGGGATCAGATGGGAAGCGGAAGCTCATCATG
ACCAGAAACTGTTTCCCTATGGAGAGCACTTGGAGATGGCAATGC

>G1-Co
ATGGCGCAGGAGGAGAGAGCGGATGCCGCGCGCCTGCTGCGGGGTTTCGA
GCGCCGCTTCTTGGCGGCGCGCGCCCTGCGCTCCTTTCCCTGGCAGAGCC
TAGAAGAGAAACTAAGGGACTCGTCAGGCTCCGAGCTGCTGCTGGATATT
TTGCAGAAGCACGAGGCTGTCCACACGGAGCCGTTGGACGAGCTGTACCA
GGCGCTGGCCGAGGTCCTGACGGCCGAGGACCCCACCCACTGCCACCGGA
GCTATCTGCTGACGTGCTGTATTGTCCTGAAACGGTCCTCTCCCTGGTTG
GGGTCCTGCGGAAGCTCTCCACCTGCCGGAAGGACCAGCGGGCTCCTGAT
GCCTACATTGCCTTCACCATCCGCAACCCGGAGACGTGCCAGCTGTTCAC
CACGGAGCTGGGCCAGGCTGGGATCCCGTGGGAAGAGGTGCCTTGTCATG
ACCAGAAACTGTTTCCCTACGAAGAGCACTCGGAGATGGCGATTC
#---------------------------------------
#---------------------------------------

#=======================================
#
# Aligned_sequences: 2
# 1: G1-Ch
# 2: G3-Ch
# Matrix: /home/BLOSUM62.txt
# GapOpen_penalty: -11.0
# GapExtend_penalty: -1.0
# FSopen_penalty: -10.0
# FSextend_penalty: -0.2
# Execution_time: 0.265862941742
#
# Length:         531
# Identity NT:    142/531 26.7%
# Identity AA:    162/1062 15.3%
# Gapopen:        9/531 1.7%
# Gaps:           150/531 28.2%
# FSopen:         0/531 0.0%
# FrameShift:     0/531 0.0%
# Score: -51.0
#
#
#=======================================

>G1-Ch
ATGGCG---------CCCGAGGAGAACGCGGGGAGCGAACTCTTGCTGCA
GAGTTTCAAGCGCCGCTTCCTGGCGGCGCGCGCCCTGCGCTCCTTCCCCT
GG---------------------------CAGAGCTTAGAAGCAAAGTTA
AGTGACCCATCAGATTCTGAGCTTCTGTGGGATATTTTGCAGAAGCACGA
GGCTGTCCACACAGAGCCTTTGGACGAGCTGTACAAGGCGTTGGCGGAGA
CCCTGATGGCCAAGGAGTCCACCCAGGGCCACCGGAGCTATTTGCTGATG
TGCTGTATTGCCCAGAAGCCATCGTGTCGCTGGTCGGGGTCCTGCAGAGG
CTGGCTGCCTGCCGGGAGCACCAGCGGGCTCCTCAAGTCTACATGGCCCT
TACCGTCCGCAACCCAGAGACGTGCCAGCTGTTCACCACCGAGCTATGCT
GGACTGGGATCAGATGGGAAGCGGAAGCTCATCATGACCAGAAACTGTTT
CCCTACAGAGAGCACTTGGAGATGGCAATGC

>G3-Ch
ATGCCCGGTGCTTTCTCTCAGTACTCATCAAAAAGCCCTCGGGAGGCTCA
GTCACACTCTCCAAGAGCACAGCCATCATCTCCCACGGCATCACAGTCCT
GGTCACATGGGATGCCACCCTCTACCTTGCAGAATGGGCCATCTAGAACC
CAGCAGCCTTCA------------CTGATAGATGTGCTGTATTGCCCAGA
AGCCATCGTGTCG---------------CTGGTCGGGGTCCTGCAGAGGC
TGGCTGCCTGCCGGGAGCACCAGCGGGCTCCTCAAGTCTACATGGCCCTT
ACC---GTCCGCAACCCAGAGACGTGCCAGCTGTTCACCACCGAGCTAGG
CTGG------------------ACTGGGATC---------AGATGGGAAG
CGGAAGCTCATCATGACCAG------------------------------
------------------------AAACTGTTTCCCTACAGAGAGCACTT
GGAGATG---GCAATGCTGAACCTCACACTG
#---------------------------------------
#---------------------------------------

#=======================================
#
# Aligned_sequences: 2
# 1: G1-H2
# 2: G2-H3
# Matrix: /home/BLOSUM62.txt
# GapOpen_penalty: -11.0
# GapExtend_penalty: -1.0
# FSopen_penalty: -10.0
# FSextend_penalty: -0.2
# Execution_time: 0.232764005661
#
# Length:         516
# Identity NT:    254/516 49.2%
# Identity AA:    456/1032 44.2%
# Gapopen:        8/516 1.6%
# Gaps:           78/516 15.1%
# FSopen:         0/516 0.0%
# FrameShift:     0/516 0.0%
# Score: 227.0
#
#
#=======================================

>G1-H2
ATGGCGCCCGAGGAGAACGCGGGGACCGAACTCTTGCTGCAGGGTTTTGA
GCGCCGCTTCCTGGCGGTGCGCACACTGCGCTCCTTCCCCTGGCAGAGCT
TAGAGGCAAAGTTAAGAGACTCATCAGATTCTGAGCTGCTGCGGGATATT
TTGCAGAAG---------CACGAGGCTGTCCACACGGAGCCTTTGGACAA
ACTGTACGAGGTGCTCACGGAGACTCTGATGGCCAAGGAGTCCACCCAGG
GCCACCGGAGCTATTTGCTGACGTGCTGTATTGCCCAGAAGCCATCGTGT
CGCTGGTCGGGGTCCTGCAGAGGCTGGCTGCCTGCCGGGAGCACAAGCGG
GCTCCTGAGGTCTACGTGGCCTTTA------CCGTCCGCAACCCAGAGAC
GTGCCAGCTGTTCACCACCGAGCTAG------GCCGGGATGGGATCAGAT
GGGAAGCGGAAGCTCATCATGACCAGAAACTGTTTCCCTATGGAGAGCAC
TTGGAGATGGCAATGC

>G2-H3
ATGGCGCCCGAGGAGAACGCGGGGACCGAACTCTTGCTGCAGGGTTTTGA
GCGCCGCTTCCTGGCGGTGCGCACACTGCGCTCCTTCCCCTGGCAGAGCT
TAGAGGCAAAGTTAAGAGACTCATCAGATTCTGAGCTGCTGCGGGATATT
TTGCAGAAGACTGTGAGGCATCCTGTGTGTGTGAAGCACCCGCCGTCAGT
CAAGTATGCCTGGTGCTTTCTCTCAGAACTCATCAAAAAGTCCTCAGGAG
GC------TCAGTCACACTCTCC---------------AAGAGCACAGCC
ATCATCTCCCACGGTACCACAGGCCTGGTCACATGGGATGCCGCC-----
-CTCTACCTTGCAGAATGGGCCATCGAGAACCCGGCAGCCTTCATTAACA
GACGTGCTGTATTGCCCAGAAGCCATCGTGTCGCTGGTCGGGGTCCT---
------------------GCAGAGGCTGGCTGCCTGCCGGGAGCACAAGC
GGGC---------TCC
#---------------------------------------
#---------------------------------------

#=======================================
#
# Aligned_sequences: 2
# 1: G1-Ch
# 2: G1-Co
# Matrix: /home/BLOSUM62.txt
# GapOpen_penalty: -11.0
# GapExtend_penalty: -1.0
# FSopen_penalty: -10.0
# FSextend_penalty: -0.2
# Execution_time: 0.303436994553
#
# Length:         495
# Identity NT:    404/495 81.6%
# Identity AA:    696/990 70.3%
# Gapopen:        0/495 0.0%
# Gaps:           0/495 0.0%
# FSopen:         0/495 0.0%
# FrameShift:     0/495 0.0%
# Score: 569.0
#
#
#=======================================

>G1-Ch
ATGGCGCCCGAGGAGAACGCGGGGAGCGAACTCTTGCTGCAGAGTTTCAA
GCGCCGCTTCCTGGCGGCGCGCGCCCTGCGCTCCTTCCCCTGGCAGAGCT
TAGAAGCAAAGTTAAGTGACCCATCAGATTCTGAGCTTCTGTGGGATATT
TTGCAGAAGCACGAGGCTGTCCACACAGAGCCTTTGGACGAGCTGTACAA
GGCGTTGGCGGAGACCCTGATGGCCAAGGAGTCCACCCAGGGCCACCGGA
GCTATTTGCTGATGTGCTGTATTGCCCAGAAGCCATCGTGTCGCTGGTCG
GGGTCCTGCAGAGGCTGGCTGCCTGCCGGGAGCACCAGCGGGCTCCTCAA
GTCTACATGGCCCTTACCGTCCGCAACCCAGAGACGTGCCAGCTGTTCAC
CACCGAGCTATGCTGGACTGGGATCAGATGGGAAGCGGAAGCTCATCATG
ACCAGAAACTGTTTCCCTACAGAGAGCACTTGGAGATGGCAATGC

>G1-Co
ATGGCGCAGGAGGAGAGAGCGGATGCCGCGCGCCTGCTGCGGGGTTTCGA
GCGCCGCTTCTTGGCGGCGCGCGCCCTGCGCTCCTTTCCCTGGCAGAGCC
TAGAAGAGAAACTAAGGGACTCGTCAGGCTCCGAGCTGCTGCTGGATATT
TTGCAGAAGCACGAGGCTGTCCACACGGAGCCGTTGGACGAGCTGTACCA
GGCGCTGGCCGAGGTCCTGACGGCCGAGGACCCCACCCACTGCCACCGGA
GCTATCTGCTGACGTGCTGTATTGTCCTGAAACGGTCCTCTCCCTGGTTG
GGGTCCTGCGGAAGCTCTCCACCTGCCGGAAGGACCAGCGGGCTCCTGAT
GCCTACATTGCCTTCACCATCCGCAACCCGGAGACGTGCCAGCTGTTCAC
CACGGAGCTGGGCCAGGCTGGGATCCCGTGGGAAGAGGTGCCTTGTCATG
ACCAGAAACTGTTTCCCTACGAAGAGCACTCGGAGATGGCGATTC
#---------------------------------------
#---------------------------------------

#=======================================
#
# Aligned_sequences: 2
# 1: G1-H2
# 2: G1-M
# Matrix: /home/BLOSUM62.txt
# GapOpen_penalty: -11.0
# GapExtend_penalty: -1.0
# FSopen_penalty: -10.0
# FSextend_penalty: -0.2
# Execution_time: 0.241505861282
#
# Length:         495
# Identity NT:    359/495 72.5%
# Identity AA:    534/990 53.9%
# Gapopen:        1/495 0.2%
# Gaps:           3/495 0.6%
# FSopen:         0/495 0.0%
# FrameShift:     0/495 0.0%
# Score: 383.0
#
#
#=======================================

>G1-H2
ATGGCGCCCGAGGAGAACGCGGGGACCGAACTCTTGCTGCAGGGTTTTGA
GCGCCGCTTCCTGGCGGTGCGCACACTGCGCTCCTTCCCCTGGCAGAGCT
TAGAGGCAAAGTTAAGAGACTCATCAGATTCTGAGCTGCTGCGGGATATT
TTGCAGAAGCACGAGGCTGTCCACACGGAGCCTTTGGACAAACTGTACGA
GGTGCTCACGGAGACTCTGATGGCCAAGGAGTCCACCCAGGGCCACCGGA
GCTATTTGCTGACGTGCTGTATTGCCCAGAAGCCATCGTGTCGCTGGTCG
GGGTCCTGCAGAGGCTGGCTGCCTGCCGGGAGCACAAGCGGGCTCCTGAG
GTCTACGTGGCCTTTACCGTCCGCAACCCAGAGACGTGCCAGCTGTTCAC
CACCGAGCTAGGCCGGGATGGGATCAGATGGGAAGCGGAAGCTCATCATG
ACCAGAAACTGTTTCCCTATGGAGAGCACTTGGAGATGGCAATGC

>G1-M
ATGGCGCCTGAGGACCACGAGGGGGCCACGTCTCTGCTGCAGAGTTTCGA
GCGCCGCTTCCTGGCGGCTCGCGCGCTGCCCTCCTTTCCCTGGCAGAGCC
TAGAAGAAAAACTAAAGGACCCCTCGGGTTCTGAGCTGTTGCTGGCTATT
CTGCAGAGGCATGAGGCTGTACCCACGGAGCCTTTGGATGCACTGTATGA
GGCGTTGGCAGAGGTTCTGATGACCCAAGAGTCCACCCAGTGCCACCGGA
GCTATTTGCTGATGTACTGTACTGCTGGGAGATGACACTGTCACTGGTCA
GGGTCCTGAAGATGCTCGAGGACTGCCAGAGGAAGAGCG---CTCCTGAT
GTCTATGTAGCCTATACTATCCGCAGCCAGGACACAGGCAAGCTGTTCAT
CGAAGAGCTGGACCGTGCTGGAATCTACTGGGAAGAGGTGCCCCCTCACA
CTGGCAAACTGTTCCCTTACGAAGAGCATTCAGCCATCGTAATCC
#---------------------------------------
#---------------------------------------

#=======================================
#
# Aligned_sequences: 2
# 1: G1-Ch
# 2: G2-H1
# Matrix: /home/BLOSUM62.txt
# GapOpen_penalty: -11.0
# GapExtend_penalty: -1.0
# FSopen_penalty: -10.0
# FSextend_penalty: -0.2
# Execution_time: 0.305606842041
#
# Length:         525
# Identity NT:    244/525 46.5%
# Identity AA:    408/1050 38.9%
# Gapopen:        7/525 1.3%
# Gaps:           96/525 18.3%
# FSopen:         0/525 0.0%
# FrameShift:     0/525 0.0%
# Score: 189.0
#
#
#=======================================

>G1-Ch
ATGGCGCCCGAGGAGAACGCGGGGAGCGAACTCTTGCTGCAGAGTTTCAA
GCGCCGCTTCCTGGCGGCGCGCGCCCTGCGCTCCTTCCCCTGGCAGAGCT
TAGAAGCAAAGTTAAGTGACCCATCAGATTCTGAGCTTCTGTGGGATATT
TTGCAGAAG---------CACGAGGCTGTCCACACAGAGCCTTTGGACGA
GCTGTACAAGGCGTTGGCGGAGACCCTGATGGCCAAGGAGTCCACCCAGG
GCCACCGGAGCTATTTGCTGATGTGCTGTATTGCCCAGAAGCCATCGTGT
---------CGCTGGTCGGGGTCCTGCAGAGGCTGGCTGCCTGCCGGGAG
CACCAGCGGGCTCCTCAAGTCTACATGGCCCTTA------CCGTCCGCAA
CCCAGAGACGTGCCAGCTGTTCACCACCGAGCTAT------GCTGGACTG
GGATCAGATGGGAAGCGGAAGCTCATCATGACCAGAAACTGTTTCCCTAC
AGAGAGCACTTGGAGATGGCAATGC

>G2-H1
ATGGCGCCCGAGGAGAACGCGGGGAGCGAACTCTTGCTGCAGAGTTTCAA
GCGCCGCTTCCTGGCAGCGCGCGCCCTGCGCTCCTTCCGCTGGCAGAGCT
TAGAAGCAAAGTTAAGAGACTCATCAGATTCTGAGCTGCTGCGGGATATT
TTGCAGAAGACTGTGAAGCATCCTGTGTGTGTGAAGCACCCGCCGTCAGT
CAAGTATGCCCGGTGCTTTCTCTCAGAACTCATCAAAAAGCCCTCGGGAG
GCTCAGTCACACTCTCCAAGAGCACAGCCATCATCTCCCACGGCATCACA
GTCCTGGTCACATGGGATGCCGCC--------------------------
----------CTCTACCTTGCAGAATGGGCCATCGAGAACCCAGCAGCCT
TCACTGATAGACGTGCTGTATTGCCCAGAAGCCATCGTGTCGCTGGTCGG
GGTCCT---------------------GCGGAGGCTGGCTGCCTGCCGGG
AGCACCAGCGGGC---------TCC
#---------------------------------------
#---------------------------------------

#=======================================
#
# Aligned_sequences: 2
# 1: G1-H2
# 2: G3-H2
# Matrix: /home/BLOSUM62.txt
# GapOpen_penalty: -11.0
# GapExtend_penalty: -1.0
# FSopen_penalty: -10.0
# FSextend_penalty: -0.2
# Execution_time: 0.171404838562
#
# Length:         561
# Identity NT:    136/561 24.2%
# Identity AA:    174/1122 15.5%
# Gapopen:        9/561 1.6%
# Gaps:           210/561 37.4%
# FSopen:         0/561 0.0%
# FrameShift:     0/561 0.0%
# Score: -72.0
#
#
#=======================================

>G1-H2
ATGGCGCCCGAGGAGAACGCGGGGACCGAACTCTTGCTGCAGGGTTTTGA
GCGCCGCTTCCTGGCGGTGCGCACACTGCGCTCCTTCCCC----------
-----TGG---------------------------CAGAGCTTAGAGGCA
AAGTTAAGAGACTCATCAGATTCTGAGCTGCTGCGGGATATTTTGCAGAA
GCACGAGGCTGTCCACACGGAGCCTTTGGACAAACTGTACGAGGTGCTCA
CGGAGACTCTGATGGCCAAGGAGTCCACCCAGGGCCACCGGAGCTATTTG
CTGACGTGCTGTATTGCCCAGAAGCCATCGTGTCGCTGGTCGGGGTCCTG
CAGAGGCTGGCTGCCTGCCGGGAGCACAAGCGGGCTCCTGAGGTCTACGT
GGCCTTTACCGTCCGCAACCCAGAGACGTGCCAGCTGTTCACCACCGAGC
TAGGCCGGGATGGGATCAGATGGGAAGCGG---------AAGCTCATCAT
GACCAGAAACTGTTTCCCT------------ATGGAGAGCACTTGG---A
GATGGCAATGC

>G3-H2
ATGCCTGGTGCTTTCTCTCAGAACTCATCAAAAAGTCCTCAG------GA
GGCTCAGTCACACTCTCCAAGAGCACAGCCATCATCTCCCACGGTACCAC
AGGCCTGGTCACATGGGATGCCGCCCTCTACCTTGCAGAATGGGCCATCG
AGAACCCGGCAGCCTTCA------------TTAACAGACGTGCTGTATTG
CCCAGAAGCCATCGTGTCG---------------CTGGTCGGGGTCCTGC
AGAGGCTGGCTGCCTGCCGGGAGCACAAGCGGGCTCCTGAGGTCTACGTG
--------------------------------------------------
--------------------------------------------------
-----------GCCTTTACCGTCCGCAACCCAGAGACGTGCCAGCTGTTC
ACCACCGAGCTAGGCCGGGATGGGATCAGATGGGAAGCGGAAGCTCATCA
TGACCAGAAACTGTTTCCCTATGGAGAGCACTTGGAGATGGCAATGCTGA
ACCTCACACTG
#---------------------------------------
#---------------------------------------

#=======================================
#
# Aligned_sequences: 2
# 1: G1-H2
# 2: G2-M
# Matrix: /home/BLOSUM62.txt
# GapOpen_penalty: -11.0
# GapExtend_penalty: -1.0
# FSopen_penalty: -10.0
# FSextend_penalty: -0.2
# Execution_time: 0.237012863159
#
# Length:         525
# Identity NT:    214/525 40.8%
# Identity AA:    342/1050 32.6%
# Gapopen:        8/525 1.5%
# Gaps:           96/525 18.3%
# FSopen:         0/525 0.0%
# FrameShift:     0/525 0.0%
# Score: 133.0
#
#
#=======================================

>G1-H2
ATGGCGCCCGAGGAGAACGCGGGGACCGAACTCTTGCTGCAGGGTTTTGA
GCGCCGCTTCCTGGCGGTGCGCACACTGCGCTCCTTCCCCTGGCAGAGCT
TAGAGGCAAAGTTAAGAGACTCATCAGATTCTGAGCTGCTGCGGGATATT
TTGCAGAAG---------CACGAGGCT---GTCCACACGGAGCCTTTGGA
CAAACTGTACGAGGTGCTCACGGAGACTCTGATGGCCAAGGAGTCCACCC
AGGGCCACCGGAGCTATTTGCTGACGTGCTGTATTGCCCAGAAGCCATCG
------TGTCGCTGGTCGGGGTCCTGCAGAGGCTGGCTGCCTGCCGGGAG
CACAAGCGGGCTCCTGAGGTCTACGTGGCCTTTA------CCGTCCGCAA
CCCAGAGACGTGCCAGCTGT------TCACCACCGAGCTAGGCCGGGATG
GGATCAGATGGGAAGCGGAAGCTCATCATGACCAGAAACTGTTTCCCTAT
GGAGAGCACTTGGAGATGGCAATGC

>G2-M
ATGGCGCCTGAGGACCACGAGGGGGCCACGTCTCTGCTGCAGAGTTTCGA
GCGCCGCTTCCTGGCGGCTCGCGCGCTGCCCTCCTTTCCCTGGCAGAGCC
TAGAAGAAAAACTAAAGGACCCCTCGGGTTCTGAGCTGTTGCTGGCTATT
CTGCAGAAGACTGTGAAGCACCCTGTGTGTGTGCAGCACGGACCTTCTGT
GAAGTATGCCCGCTGCTTTCTCTCAAAGCTCATCAAAAAGCCTTCAGGAA
ACTCAGTTACACTCTCTGAGAGCACTGCCATCGTGTCCCATGGCACCACA
GGCTTGGTTACATGGGACGCTGCT--------------------------
----------CTCTACCTGGCAGAATGGGCCATTGAGAACCCAGCAGCCT
TCACTGACAGATGTACTGTACTGCTGGGAGATGACACTGTCACTGGTCAG
GGTCCTGAAGATGCTCGAGGACTG---------------------CCAGA
GGAAGAGCGC---------TCCTGA
#---------------------------------------
#---------------------------------------

#=======================================
#
# Aligned_sequences: 2
# 1: G1-H2
# 2: G2-R
# Matrix: /home/BLOSUM62.txt
# GapOpen_penalty: -11.0
# GapExtend_penalty: -1.0
# FSopen_penalty: -10.0
# FSextend_penalty: -0.2
# Execution_time: 0.226099967957
#
# Length:         525
# Identity NT:    217/525 41.3%
# Identity AA:    336/1050 32.0%
# Gapopen:        8/525 1.5%
# Gaps:           96/525 18.3%
# FSopen:         0/525 0.0%
# FrameShift:     0/525 0.0%
# Score: 126.0
#
#
#=======================================

>G1-H2
ATGGCGCCCGAGGAGAACGCGGGGACCGAACTCTTGCTGCAGGGTTTTGA
GCGCCGCTTCCTGGCGGTGCGCACACTGCGCTCCTTCCCCTGGCAGAGCT
TAGAGGCAAAGTTAAGAGACTCATCAGATTCTGAGCTGCTGCGGGATATT
TTGCAGAAG---------CACGAGGCT---GTCCACACGGAGCCTTTGGA
CAAACTGTACGAGGTGCTCACGGAGACTCTGATGGCCAAGGAGTCCACCC
AGGGCCACCGGAGCTATTTGCTGACGTGCTGTATTGCCCAGAAGCCATCG
------TGTCGCTGGTCGGGGTCCTGCAGAGGCTGGCTGCCTGCCGGGAG
CACAAGCGGGCTCCTGAGGTCTACGTGGCCTTTA------CCGTCCGCAA
CCCAGAGACGTGCCAGCTGT------TCACCACCGAGCTAGGCCGGGATG
GGATCAGATGGGAAGCGGAAGCTCATCATGACCAGAAACTGTTTCCCTAT
GGAGAGCACTTGGAGATGGCAATGC

>G2-R
ATGGCGCCTGAGGACCACGAGGGGGCCACGTCTCTGCTGCAGAGTTTCGA
GCGCCGCTTCCTGGCGGCTCGCGCGCTGCCCTCTTTTCCCTGGCAGAGCC
TAGAAGAAAAACTAAGGGAGCCCTCAGGTTCTGAGCTGTTGCTGGCTATT
TTGCAGAAGACTGTGAAGCACCCTGTGTGTGTCCAGCATGGGCCCTCTCT
GAAGTATTCCCGCTGCTTTCTCTCGAAGCTCATCAAAAAGCCTTCAGGAG
ACTCAGTCACACTCTCTGAGAGCACAGCCATCGTGTCCCATGGCACCACA
GGCTTGGTTACATGGGACGCTGCT--------------------------
----------CTCTACCTGGCAGAATGGGCCATCGAGAACCCAGCAGCCT
TCACTGACAGATGTACTGTACTGCGGGGAAGTGACACTGTCACTGGTCAG
GGTCCTGAGGATGCTCACTGACTG---------------------CCAGA
GGAAGAAGGC---------TCCTGA
#---------------------------------------
#---------------------------------------

#=======================================
#
# Aligned_sequences: 2
# 1: G1-Ch
# 2: G2-M
# Matrix: /home/BLOSUM62.txt
# GapOpen_penalty: -11.0
# GapExtend_penalty: -1.0
# FSopen_penalty: -10.0
# FSextend_penalty: -0.2
# Execution_time: 0.317260026932
#
# Length:         540
# Identity NT:    218/540 40.4%
# Identity AA:    372/1080 34.4%
# Gapopen:        9/540 1.7%
# Gaps:           126/540 23.3%
# FSopen:         0/540 0.0%
# FrameShift:     0/540 0.0%
# Score: 141.0
#
#
#=======================================

>G1-Ch
ATGGCGCCCGAGGAGAACGCGGGGAGCGAACTCTTGCTGCAGAGTTTCAA
GCGCCGCTTCCTGGCGGCGCGCGCCCTGCGCTCCTTCCCCTGGCAGAGCT
TAGAAGCAAAGTTAAGTGACCCATCAGATTCTGAGCTTCTGTGGGATATT
TTGCAGAAG---------CACGAGGCT---GTCCACACAGAGCCTTTGGA
CGAGCTGTACAAGGCGTTGGCGGAGACCCTGATGGCCAAGGAGTCCACCC
AGGGCCACCGGAGCTATTTGCTGATGTGCTGTATTGCCCAGAAGCCATCG
TGTCGCTGGTCGGGGTCCTGCAGAGGCTGGCTGCCTGCCGGGAGCACCAG
CGGGCTCCTCAAG---------------------TCTACATGGCCCTTA-
-----CCGTCCGCAACCCAGAGACGTGCCAGCTGT------TCACCACCG
AGCTATGCTGGACTGGGATCAGATGGGAAGCGGAAGCTCATCATGACCAG
AAACTGTTTCCCTACAGAGAGCACTTGGAGATGGCAATGC

>G2-M
ATGGCGCCTGAGGACCACGAGGGGGCCACGTCTCTGCTGCAGAGTTTCGA
GCGCCGCTTCCTGGCGGCTCGCGCGCTGCCCTCCTTTCCCTGGCAGAGCC
TAGAAGAAAAACTAAAGGACCCCTCGGGTTCTGAGCTGTTGCTGGCTATT
CTGCAGAAGACTGTGAAGCACCCTGTGTGTGTGCAGCACGGACCTTCTGT
GAAGTATGCCCGCTGCTTTCTCTCAAAGCTCATCAAAAAGCCTTCAGGAA
AC---------------------------------------------TCA
GTTACACTCTCTGAGAGCACTGCC------ATCGTGTCCCATGGCACCAC
AGGCTTGGTTACATGGGACGCTGCTCTCTACCTGGCAGAATGGGCCATTG
AGAACCCAGCAGCCTTCACTGACAGATGTACTGTACTGCTGGGAGATGAC
ACTGTCACTGGTCAGGGTCCTGAAGATGCTCGAGGACTG-----------
----------CCAGAGGAAGAGCGC---------TCCTGA
#---------------------------------------
#---------------------------------------

#=======================================
#
# Aligned_sequences: 2
# 1: G1-Ch
# 2: G2-Ch
# Matrix: /home/BLOSUM62.txt
# GapOpen_penalty: -11.0
# GapExtend_penalty: -1.0
# FSopen_penalty: -10.0
# FSextend_penalty: -0.2
# Execution_time: 0.31022977829
#
# Length:         516
# Identity NT:    259/516 50.2%
# Identity AA:    450/1032 43.6%
# Gapopen:        8/516 1.6%
# Gaps:           78/516 15.1%
# FSopen:         0/516 0.0%
# FrameShift:     0/516 0.0%
# Score: 230.0
#
#
#=======================================

>G1-Ch
ATGGCGCCCGAGGAGAACGCGGGGAGCGAACTCTTGCTGCAGAGTTTCAA
GCGCCGCTTCCTGGCGGCGCGCGCCCTGCGCTCCTTCCCCTGGCAGAGCT
TAGAAGCAAAGTTAAGTGACCCATCAGATTCTGAGCTTCTGTGGGATATT
TTGCAGAAG---------CACGAGGCTGTCCACACAGAGCCTTTGGACGA
GCTGTACAAGGCGTTGGCGGAGACCCTGATGGCCAAGGAGTCCACCCAGG
GCCACCGGAGCTATTTGCTGATGTGCTGTATTGCCCAGAAGCCATCGTGT
CGCTGGTCGGGGTCCTGCAGAGGCTGGCTGCCTGCCGGGAGCACCAGCGG
GCTCCTCAAGTCTACATGGCCCTTA------CCGTCCGCAACCCAGAGAC
GTGCCAGCTGTTCACCACCGAGCTAT------GCTGGACTGGGATCAGAT
GGGAAGCGGAAGCTCATCATGACCAGAAACTGTTTCCCTACAGAGAGCAC
TTGGAGATGGCAATGC

>G2-Ch
ATGGCGCCCGAGGAGAACGCGGGGAGCGAACTCTTGCTGCAGAGTTTCAA
GCGCCGCTTCCTGGCGGCGCGCGCCCTGCGCTCCTTCCCCTGGCAGAGCT
TAGAAGCAAAGTTAAGTGACCCATCAGATTCTGAGCTTCTGTGGGATATT
TTGCAGAAGAGACTGAAGCATCCTGTGTGTGTGAAGCACCCGCCGTCAGT
CAAGTATGCCCGGTGCTTTCTCTCAGTACTCATCAAAAAGCCCTCGGGAG
GC------TCAGTCACACTC---------------TCCAAGAGCACAGCC
ATCATCTCCCACGGCATCACAGTCCTGGTCACATGGGATGCCACC-----
-CTCTACCTTGCAGAATGGGCCATCTAGAACCCAGCAGCCTTCACTGATA
GATGTGCTGTATTGCCCAGAAGCCATCGTGTCGCTGGTCGGGGTCCT---
------------------GCAGAGGCTGGCTGCCTGCCGGGAGCACCAGC
GGGC---------TCC
#---------------------------------------
#---------------------------------------

#=======================================
#
# Aligned_sequences: 2
# 1: G1-Ch
# 2: B1-001
# Matrix: /home/BLOSUM62.txt
# GapOpen_penalty: -11.0
# GapExtend_penalty: -1.0
# FSopen_penalty: -10.0
# FSextend_penalty: -0.2
# Execution_time: 0.341703891754
#
# Length:         516
# Identity NT:    248/516 48.1%
# Identity AA:    408/1032 39.5%
# Gapopen:        8/516 1.6%
# Gaps:           78/516 15.1%
# FSopen:         0/516 0.0%
# FrameShift:     0/516 0.0%
# Score: 187.0
#
#
#=======================================

>G1-Ch
ATGGCGCCCGAGGAGAACGCGGGGAGCGAACTCTTGCTGCAGAGTTTCAA
GCGCCGCTTCCTGGCGGCGCGCGCCCTGCGCTCCTTCCCCTGGCAGAGCT
TAGAAGCAAAGTTAAGTGACCCATCAGATTCTGAGCTTCTGTGGGATATT
TTGCAGAAG---------CACGAGGCTGTCCACACAGAGCCTTTGGACGA
GCTGTACAAGGCGTTGGCGGAGACCCTGATGGCCAAGGAGTCCACCCAGG
GCCACCGGAGCTATTTGCTGATGTGCTGTATTGCCCAGAAGCCATCGTGT
CGCTGGTCGGGGTCCTGCAGAGGCTGGCTGCCTGCCGGGAGCACCAGCGG
GCTCCTCAAGTCTACATGGCCCTTA------CCGTCCGCAACCCAGAGAC
GTGCCAGCTGTTCACCACCGAGCTAT------GCTGGACTGGGATCAGAT
GGGAAGCGGAAGCTCATCATGACCAGAAACTGTTTCCCTACAGAGAGCAC
TTGGAGATGGCAATGC

>B1-001
ATGGCGCCCGAGGAGAACGCGGGGACCGAACTCTTGCTGCAGGGTTTTGA
GCGCCGCTTCCTGGCGGTGCGCACACTGCGCTCCTTCCCCTGGCAGAGCT
TAGAGGCAAAGTTAAGAGACTCATCAGATTCTGAGCTGCTGCGGGATATT
TTGCAGAAGACTGTGAGGCATCCTGTGTGTGTGAAGCACCCGCCGTCAGT
CAAGTATGCCTGGTGCTTTCTCTCAGAACTCATCAAAAAGTCCTCAGGAG
GC------TCAGTCACACTC---------------TCCAAGAGCACAGCC
ATCATCTCCCACGGTACCACAGGCCTGGTCACATGGGATGCCGCC-----
-CTCTACCTTGCAGAATGGGCCATCGAGAACCCGGCAGCCTTCATTAACA
GACGTGCTGTATTGCCCAGAAGCCATCGTGTCGCTGGTCGGGGTCCT---
------------------GCAGAGGCTGGCTGCCTGCCGGGAGCACAAGC
GGGC---------TCC
#---------------------------------------
#---------------------------------------

#=======================================
#
# Aligned_sequences: 2
# 1: G1-H2
# 2: G3-R
# Matrix: /home/BLOSUM62.txt
# GapOpen_penalty: -11.0
# GapExtend_penalty: -1.0
# FSopen_penalty: -10.0
# FSextend_penalty: -0.2
# Execution_time: 0.200521945953
#
# Length:         552
# Identity NT:    136/552 24.6%
# Identity AA:    174/1104 15.8%
# Gapopen:        9/552 1.6%
# Gaps:           195/552 35.3%
# FSopen:         0/552 0.0%
# FrameShift:     0/552 0.0%
# Score: -62.0
#
#
#=======================================

>G1-H2
ATGGCGCCCGAGGAGAACGCGGGGACCGAACTCTTGCTGCAGGGTTTTGA
GCGCCGCTTCCTGGCGGTGCGCACACTGCGCTCCTTCCCC----------
--------------------------------TGGCAGAGCTTAGAGGCA
AAGTTAAGAGACTCATCAGATTCTGAGCTGCTGCGGGATATTTTGCAGAA
GCACGAGGCTGTCCACACGGAGCCTTTGGACAAACTGTACGAGGTGCTCA
CGGAGACTCTGATGGCCAAGGAGTCCACCCAGGGCCACCGGAGCTATTTG
CTGACGTGCTGTATTGCCCAGAAGCCATCGTGTCGCTGGTCGGGGTCCTG
CAGAGGCTGGCTGCCTGCCGGGAGCACAAGCGGGCTCCTGAGGTCTACGT
GGCCTTTACCGTCCGCAACCCAGAGACGTGCCAGCTGTTCACCACCGAGC
TAGGCCGGGATGGGATCAGATGGGAAGCGGAAGCTCATCATGACCAGAAA
CTGTTTCCCTATGGAGAGC---------------ACTTGGAGATGGCAAT
GC

>G3-R
ATTCCCGCTGCTTTCTCTCGAAGCTCATCAAAAAGCCTTCAG------GA
GACTCAGTCACACTCTCTGAGAGCACAGCCATCGTGTCCCATGGCACCAC
AGGCTTGGTTACATGGGACGCTGCTCTCTACCTGGCAGAATGGGCCATCG
AGAACCCAGCAGCCTTCA------------CTGACAGATGTACTGTACTG
CGGGGAAGTG------ACACTGTCACTGGTCAGGGTCCTGAGGATGCTCA
CTGACTGC---CAGAGGAAGAAGGCTCCTGACGTCTATGTGGCCTATACG
ATCCGC--------------------------------------------
-------------------AGCCAGGACACGGGCAAGCTGTTCATCACA-
--GAGCTAGACCGCGCTGGGATACACTGGGAAGAGGTGGCCCCTCAC---
------------------------------------------ACTGGCAA
ACTGTTCCCTTATGAAGAGCATTCGGCCATCGTAATCCTGAAGCTCACGC
TG
#---------------------------------------
#---------------------------------------

#=======================================
#
# Aligned_sequences: 2
# 1: G1-H2
# 2: B2-202
# Matrix: /home/BLOSUM62.txt
# GapOpen_penalty: -11.0
# GapExtend_penalty: -1.0
# FSopen_penalty: -10.0
# FSextend_penalty: -0.2
# Execution_time: 0.252063989639
#
# Length:         561
# Identity NT:    136/561 24.2%
# Identity AA:    174/1122 15.5%
# Gapopen:        9/561 1.6%
# Gaps:           210/561 37.4%
# FSopen:         0/561 0.0%
# FrameShift:     0/561 0.0%
# Score: -72.0
#
#
#=======================================

>G1-H2
ATGGCGCCCGAGGAGAACGCGGGGACCGAACTCTTGCTGCAGGGTTTTGA
GCGCCGCTTCCTGGCGGTGCGCACACTGCGCTCCTTCCCC----------
-----TGG---------------------------CAGAGCTTAGAGGCA
AAGTTAAGAGACTCATCAGATTCTGAGCTGCTGCGGGATATTTTGCAGAA
GCACGAGGCTGTCCACACGGAGCCTTTGGACAAACTGTACGAGGTGCTCA
CGGAGACTCTGATGGCCAAGGAGTCCACCCAGGGCCACCGGAGCTATTTG
CTGACGTGCTGTATTGCCCAGAAGCCATCGTGTCGCTGGTCGGGGTCCTG
CAGAGGCTGGCTGCCTGCCGGGAGCACAAGCGGGCTCCTGAGGTCTACGT
GGCCTTTACCGTCCGCAACCCAGAGACGTGCCAGCTGTTCACCACCGAGC
TAGGCCGGGATGGGATCAGATGGGAAGCGG---------AAGCTCATCAT
GACCAGAAACTGTTTCCCT------------ATGGAGAGCACTTGG---A
GATGGCAATGC

>B2-202
ATGCCTGGTGCTTTCTCTCAGAACTCATCAAAAAGTCCTCAG------GA
GGCTCAGTCACACTCTCCAAGAGCACAGCCATCATCTCCCACGGTACCAC
AGGCCTGGTCACATGGGATGCCGCCCTCTACCTTGCAGAATGGGCCATCG
AGAACCCGGCAGCCTTCA------------TTAACAGACGTGCTGTATTG
CCCAGAAGCCATCGTGTCG---------------CTGGTCGGGGTCCTGC
AGAGGCTGGCTGCCTGCCGGGAGCACAAGCGGGCTCCTGAGGTCTACGTG
--------------------------------------------------
--------------------------------------------------
-----------GCCTTTACCGTCCGCAACCCAGAGACATGCCAGCTGTTC
ACCACCGAGCTAGGCCGGGATGGGATCAGATGGGAAGCGGAAGCTCATCA
TGACCAGAAACTGTTTCCCTATGGAGAGCACTTGGAGATGGCAATGCTGA
ACCTCACACTG
#---------------------------------------
#---------------------------------------

#=======================================
#
# Aligned_sequences: 2
# 1: G1-H2
# 2: B1-001
# Matrix: /home/BLOSUM62.txt
# GapOpen_penalty: -11.0
# GapExtend_penalty: -1.0
# FSopen_penalty: -10.0
# FSextend_penalty: -0.2
# Execution_time: 0.289855957031
#
# Length:         516
# Identity NT:    254/516 49.2%
# Identity AA:    456/1032 44.2%
# Gapopen:        8/516 1.6%
# Gaps:           78/516 15.1%
# FSopen:         0/516 0.0%
# FrameShift:     0/516 0.0%
# Score: 227.0
#
#
#=======================================

>G1-H2
ATGGCGCCCGAGGAGAACGCGGGGACCGAACTCTTGCTGCAGGGTTTTGA
GCGCCGCTTCCTGGCGGTGCGCACACTGCGCTCCTTCCCCTGGCAGAGCT
TAGAGGCAAAGTTAAGAGACTCATCAGATTCTGAGCTGCTGCGGGATATT
TTGCAGAAG---------CACGAGGCTGTCCACACGGAGCCTTTGGACAA
ACTGTACGAGGTGCTCACGGAGACTCTGATGGCCAAGGAGTCCACCCAGG
GCCACCGGAGCTATTTGCTGACGTGCTGTATTGCCCAGAAGCCATCGTGT
CGCTGGTCGGGGTCCTGCAGAGGCTGGCTGCCTGCCGGGAGCACAAGCGG
GCTCCTGAGGTCTACGTGGCCTTTA------CCGTCCGCAACCCAGAGAC
GTGCCAGCTGTTCACCACCGAGCTAG------GCCGGGATGGGATCAGAT
GGGAAGCGGAAGCTCATCATGACCAGAAACTGTTTCCCTATGGAGAGCAC
TTGGAGATGGCAATGC

>B1-001
ATGGCGCCCGAGGAGAACGCGGGGACCGAACTCTTGCTGCAGGGTTTTGA
GCGCCGCTTCCTGGCGGTGCGCACACTGCGCTCCTTCCCCTGGCAGAGCT
TAGAGGCAAAGTTAAGAGACTCATCAGATTCTGAGCTGCTGCGGGATATT
TTGCAGAAGACTGTGAGGCATCCTGTGTGTGTGAAGCACCCGCCGTCAGT
CAAGTATGCCTGGTGCTTTCTCTCAGAACTCATCAAAAAGTCCTCAGGAG
GC------TCAGTCACACTCTCC---------------AAGAGCACAGCC
ATCATCTCCCACGGTACCACAGGCCTGGTCACATGGGATGCCGCC-----
-CTCTACCTTGCAGAATGGGCCATCGAGAACCCGGCAGCCTTCATTAACA
GACGTGCTGTATTGCCCAGAAGCCATCGTGTCGCTGGTCGGGGTCCT---
------------------GCAGAGGCTGGCTGCCTGCCGGGAGCACAAGC
GGGC---------TCC
#---------------------------------------
#---------------------------------------

#=======================================
#
# Aligned_sequences: 2
# 1: G1-Ch
# 2: G1-R
# Matrix: /home/BLOSUM62.txt
# GapOpen_penalty: -11.0
# GapExtend_penalty: -1.0
# FSopen_penalty: -10.0
# FSextend_penalty: -0.2
# Execution_time: 0.361392021179
#
# Length:         495
# Identity NT:    365/495 73.7%
# Identity AA:    588/990 59.4%
# Gapopen:        1/495 0.2%
# Gaps:           3/495 0.6%
# FSopen:         0/495 0.0%
# FrameShift:     0/495 0.0%
# Score: 433.0
#
#
#=======================================

>G1-Ch
ATGGCGCCCGAGGAGAACGCGGGGAGCGAACTCTTGCTGCAGAGTTTCAA
GCGCCGCTTCCTGGCGGCGCGCGCCCTGCGCTCCTTCCCCTGGCAGAGCT
TAGAAGCAAAGTTAAGTGACCCATCAGATTCTGAGCTTCTGTGGGATATT
TTGCAGAAGCACGAGGCTGTCCACACAGAGCCTTTGGACGAGCTGTACAA
GGCGTTGGCGGAGACCCTGATGGCCAAGGAGTCCACCCAGGGCCACCGGA
GCTATTTGCTGATGTGCTGTATTGCCCAGAAGCCATCGTGTCGCTGGTCG
GGGTCCTGCAGAGGCTGGCTGCCTGCCGGGAGCACCAGCGGGCTCCTCAA
GTCTACATGGCCCTTACCGTCCGCAACCCAGAGACGTGCCAGCTGTTCAC
CACCGAGCTATGCTGGACTGGGATCAGATGGGAAGCGGAAGCTCATCATG
ACCAGAAACTGTTTCCCTACAGAGAGCACTTGGAGATGGCAATGC

>G1-R
ATGGCGCCTGAGGACCACGAGGGGGCCACGTCTCTGCTGCAGAGTTTCGA
GCGCCGCTTCCTGGCGGCTCGCGCGCTGCCCTCTTTTCCCTGGCAGAGCC
TAGAAGAAAAACTAAGGGAGCCCTCAGGTTCTGAGCTGTTGCTGGCTATT
TTGCAGAAGCATGAGGCCGTACCCATGGAGCCTTTGGATGCACTGTATGA
GGCGCTGGCAGAAGTTCTGATGGCCAGAGAGTCCACCCAGTGCCACCGGA
GCTATTTGCTGATGTACTGTACTGCGGGGAAGTGACACTGTCACTGGTCA
GGGTCCTGAGGATGCTCACTGACTGCCAGAGGAAGAAGG---CTCCTGAC
GTCTATGTGGCCTATACGATCCGCAGCCAGGACACGGGCAAGCTGTTCAT
CACAGAGCTGGACCGCGCTGGGATACACTGGGAAGAGGTGGCCCCTCACA
CTGGCAAACTGTTCCCTTATGAAGAGCATTCGGCCATCGTAATCC
#---------------------------------------
#---------------------------------------

#=======================================
#
# Aligned_sequences: 2
# 1: G1-H3
# 2: G1-Co
# Matrix: /home/BLOSUM62.txt
# GapOpen_penalty: -11.0
# GapExtend_penalty: -1.0
# FSopen_penalty: -10.0
# FSextend_penalty: -0.2
# Execution_time: 0.173143863678
#
# Length:         495
# Identity NT:    404/495 81.6%
# Identity AA:    684/990 69.1%
# Gapopen:        0/495 0.0%
# Gaps:           0/495 0.0%
# FSopen:         0/495 0.0%
# FrameShift:     0/495 0.0%
# Score: 563.0
#
#
#=======================================

>G1-H3
ATGGCGCCCGAGGAGAACGCGGGGACCGAACTCTTGCTGCAGGGTTTTGA
GCGCCGCTTCCTGGCGGTGCGCACACTGCGCTCCTTCCCCTGGCAGAGCT
TAGAGGCAAAGTTAAGAGACTCATCAGATTCTGAGCTGCTGCGGGATATT
TTGCAGAAGCACGAGGCTGTCCACACGGAGCCTTTGGACAAACTGTACGA
GGTGCTCGCGGAGACTCTGATGGCCAAGGAGTCCACCCAGGGCCACCGGA
GCTATTTGCTGACGTGCTGTATTGCCCAGAAGCCATCGTGTCGCTGGTCG
GGGTCCTGCAGAGGCTGGCTGCCTGCCGGGAGCACAAGCGGGCTCCTGAG
GTCTACGTGGCCTTTACCGTCCGCAACCCAGAGACATGCCAGCTGTTCAC
CACCGAGCTAGGCCGGGATGGGATCAGATGGGAAGCGGAAGCTCATCATG
ACCAGAAACTGTTTCCCTATGGAGAGCACTTGGAGATGGCAATGC

>G1-Co
ATGGCGCAGGAGGAGAGAGCGGATGCCGCGCGCCTGCTGCGGGGTTTCGA
GCGCCGCTTCTTGGCGGCGCGCGCCCTGCGCTCCTTTCCCTGGCAGAGCC
TAGAAGAGAAACTAAGGGACTCGTCAGGCTCCGAGCTGCTGCTGGATATT
TTGCAGAAGCACGAGGCTGTCCACACGGAGCCGTTGGACGAGCTGTACCA
GGCGCTGGCCGAGGTCCTGACGGCCGAGGACCCCACCCACTGCCACCGGA
GCTATCTGCTGACGTGCTGTATTGTCCTGAAACGGTCCTCTCCCTGGTTG
GGGTCCTGCGGAAGCTCTCCACCTGCCGGAAGGACCAGCGGGCTCCTGAT
GCCTACATTGCCTTCACCATCCGCAACCCGGAGACGTGCCAGCTGTTCAC
CACGGAGCTGGGCCAGGCTGGGATCCCGTGGGAAGAGGTGCCTTGTCATG
ACCAGAAACTGTTTCCCTACGAAGAGCACTCGGAGATGGCGATTC
#---------------------------------------
#---------------------------------------

#=======================================
#
# Aligned_sequences: 2
# 1: G1-H2
# 2: G2-Ch
# Matrix: /home/BLOSUM62.txt
# GapOpen_penalty: -11.0
# GapExtend_penalty: -1.0
# FSopen_penalty: -10.0
# FSextend_penalty: -0.2
# Execution_time: 0.242456912994
#
# Length:         525
# Identity NT:    232/525 44.2%
# Identity AA:    384/1050 36.6%
# Gapopen:        7/525 1.3%
# Gaps:           96/525 18.3%
# FSopen:         0/525 0.0%
# FrameShift:     0/525 0.0%
# Score: 181.0
#
#
#=======================================

>G1-H2
ATGGCGCCCGAGGAGAACGCGGGGACCGAACTCTTGCTGCAGGGTTTTGA
GCGCCGCTTCCTGGCGGTGCGCACACTGCGCTCCTTCCCCTGGCAGAGCT
TAGAGGCAAAGTTAAGAGACTCATCAGATTCTGAGCTGCTGCGGGATATT
TTGCAGAAG---------CACGAGGCTGTCCACACGGAGCCTTTGGACAA
ACTGTACGAGGTGCTCACGGAGACTCTGATGGCCAAGGAGTCCACCCAGG
GCCACCGGAGCTATTTGCTGACGTGCTGTATTGCCCAGAAGCCATCGTGT
---------CGCTGGTCGGGGTCCTGCAGAGGCTGGCTGCCTGCCGGGAG
CACAAGCGGGCTCCTGAGGTCTACGTGGCCTTTA------CCGTCCGCAA
CCCAGAGACGTGCCAGCTGTTCACCACCGAGCTAG------GCCGGGATG
GGATCAGATGGGAAGCGGAAGCTCATCATGACCAGAAACTGTTTCCCTAT
GGAGAGCACTTGGAGATGGCAATGC

>G2-Ch
ATGGCGCCCGAGGAGAACGCGGGGAGCGAACTCTTGCTGCAGAGTTTCAA
GCGCCGCTTCCTGGCGGCGCGCGCCCTGCGCTCCTTCCCCTGGCAGAGCT
TAGAAGCAAAGTTAAGTGACCCATCAGATTCTGAGCTTCTGTGGGATATT
TTGCAGAAGAGACTGAAGCATCCTGTGTGTGTGAAGCACCCGCCGTCAGT
CAAGTATGCCCGGTGCTTTCTCTCAGTACTCATCAAAAAGCCCTCGGGAG
GCTCAGTCACACTCTCCAAGAGCACAGCCATCATCTCCCACGGCATCACA
GTCCTGGTCACATGGGATGCCACC--------------------------
----------CTCTACCTTGCAGAATGGGCCATCTAGAACCCAGCAGCCT
TCACTGATAGATGTGCTGTATTGCCCAGAAGCCATCGTGTCGCTGGTCGG
GGTCCT---------------------GCAGAGGCTGGCTGCCTGCCGGG
AGCACCAGCGGGC---------TCC
#---------------------------------------
#---------------------------------------

#=======================================
#
# Aligned_sequences: 2
# 1: G1-H2
# 2: G3-Co
# Matrix: /home/BLOSUM62.txt
# GapOpen_penalty: -11.0
# GapExtend_penalty: -1.0
# FSopen_penalty: -10.0
# FSextend_penalty: -0.2
# Execution_time: 0.226519107819
#
# Length:         567
# Identity NT:    137/567 24.2%
# Identity AA:    162/1134 14.3%
# Gapopen:        10/567 1.8%
# Gaps:           222/567 39.2%
# FSopen:         0/567 0.0%
# FrameShift:     0/567 0.0%
# Score: -69.0
#
#
#=======================================

>G1-H2
ATG-----------------------------------------------
-GCGCCCGAGGAGAACGCGGGGACCGAACTCTTGCTG------CAGGGTT
TTGAGCGCCGCTTCCTGGCGGTGCGCACACTGCGCTCCTTCCCCTGGCAG
AGCTTAGAGGCAAAGTTAAGAGACTCATCAGATTCTGAGCTGCTGCGGGA
TATTTTGCAGAAGCACGAGGCTGTCCACACGGAGCCTTTGGACAAACTGT
ACGAGGTGCTCACGGAGACTCTGATGGCCAAGGAGTCCACCCAGGGCCAC
CGGAGCTATTTGCTGACGTGCTGTATTGCCCAGAAGCCATCGTGTCGCTG
GTCGGGGTCCTGCAGAGGCTGGCTGCCTGCCGGGAGCACAAGCGGGCTCC
TGAGGTCTACGTGGCCT---TTACCGTCCGCAACCCAGAGACGTGCCAGC
TGTTCACCACCGAGCTAGGCCGGGATGGGATCAGATGGGAAGCGGAAGCT
CATCATGACCAGAAACTGTTTCCCTATGGAG---------------AGCA
CTTGGAGATGGCAATGC

>G3-Co
ATTCCCGGAGCTTTCTCTCTGAGCTCATCAGAAAGCCTTCAGGTGACTCG
GTCACCCTCTGCGAGAGCACGGCCATCGTGTCTCATGGGACCACAGGCCT
GGTCACGTGGA---ACGCCGCGCTCTACCTGGCCGAGTGGGCCGTGGAGA
ACCCAGCGGTCTTCGCTCACAGAC--------------------------
-GTGCTGTATTGTCCTGAAACGGTCCTCTCC---------------CTGG
TTGGGGTCCTGCGGAAGCTCTCCACCTGCCGGAAGGACCAGCGGGCTCCT
GATGCCTACATTGCCTTC---------------------ACCATCCGCAA
CCCGGAGACGTGCCAGCTGTTCACCACGGAGCTGGGCCAGGCTGGGATC-
--------CCGTGGGAAGAGGTGCCTTGTCATGACCAGAAA---------
--------------------------------------------------
----------------CTGTTTCCCTACGAAGAGCACTCGGAGATGGCGA
TTCTGAAACTAACGCTG
#---------------------------------------
#---------------------------------------

#=======================================
#
# Aligned_sequences: 2
# 1: G1-H2
# 2: G3-M
# Matrix: /home/BLOSUM62.txt
# GapOpen_penalty: -11.0
# GapExtend_penalty: -1.0
# FSopen_penalty: -10.0
# FSextend_penalty: -0.2
# Execution_time: 0.228811979294
#
# Length:         552
# Identity NT:    145/552 26.3%
# Identity AA:    192/1104 17.4%
# Gapopen:        11/552 2.0%
# Gaps:           195/552 35.3%
# FSopen:         0/552 0.0%
# FrameShift:     0/552 0.0%
# Score: -55.0
#
#
#=======================================

>G1-H2
ATGGCGCCCGAGGAGAACGCGGGGACCGAACTCTTGCTGCAGGGTTTTGA
GCGCCGCTTCCTGGCGGTGCGCACACTGCGCTCCTTCCCC----------
--------------------------------TGGCAGAGCTTAGAGGCA
AAGTTAAGAGACTCATCAGATTCTGAGCTGCTGCGGGATATTTTGCAGAA
GCACGAGGCTGTCCACACGGAGCCTTTGGACAAACTGTACGAGGTGCTCA
CGGAGACTCTGATGGCCAAGGAGTCCACCCAGGGCCACCGGAGCTATTTG
CTGACGTGCTGTATTGCCCAGAAGCCATCGTGTCGCTGGTCGGGGTCCTG
CAGAGGCTGGCTGCCTGCCGGGAGCACAAGCGGGCTCCTGAGGTCTACGT
GGCCTTTACCGTCCGCAACCCAGAGACGTGCCAGCTGTTCACCACCGAGC
TAGGCCGGGATGGGATCAGATGGGAAGCGGAAGCTCATCATGACCAGAAA
CTGTTTCCCTATGGAGAGC---------------ACTTGGAGATGGCAAT
GC

>G3-M
ATGCCCGCTGCTTTCTCTCAAAGCTCATCAAAAAGCCTTCAG------GA
AACTCAGTTACACTCTCTGAGAGCACTGCCATCGTGTCCCATGGCACCAC
AGGCTTGGTTACATGGGACGCTGCTCTCTACCTGGCAGAAT------GGG
CCATTGAGAACCCAGCAGCCTTCA------CTGACAGATGTACTGTACTG
CTGGGAGATG------ACACTGTCACTGGTCAGGGTCCTGAAGATGCTC-
--GAGGACTGCCAGAGGAAGAGCGCTCCTGATGTCTATGTAGCCTATACT
ATC------------------------------CGCAGCCAGGACACAGG
CAAGCTGTTCATCGAAGAGCTAGACCGTGCTGGAATCTAC---------T
GGGAAGAGGTG------------------------------CCCCCTCAC
------------------------------------------ACTGGCAA
ACTGTTCCCTTACGAAGAGCATTCAGCCATCGTAATCCTGAAGCTGGTGC
TG
#---------------------------------------
#---------------------------------------

#=======================================
#
# Aligned_sequences: 2
# 1: G1-Ch
# 2: G2-H3
# Matrix: /home/BLOSUM62.txt
# GapOpen_penalty: -11.0
# GapExtend_penalty: -1.0
# FSopen_penalty: -10.0
# FSextend_penalty: -0.2
# Execution_time: 0.385267019272
#
# Length:         516
# Identity NT:    248/516 48.1%
# Identity AA:    408/1032 39.5%
# Gapopen:        8/516 1.6%
# Gaps:           78/516 15.1%
# FSopen:         0/516 0.0%
# FrameShift:     0/516 0.0%
# Score: 187.0
#
#
#=======================================

>G1-Ch
ATGGCGCCCGAGGAGAACGCGGGGAGCGAACTCTTGCTGCAGAGTTTCAA
GCGCCGCTTCCTGGCGGCGCGCGCCCTGCGCTCCTTCCCCTGGCAGAGCT
TAGAAGCAAAGTTAAGTGACCCATCAGATTCTGAGCTTCTGTGGGATATT
TTGCAGAAG---------CACGAGGCTGTCCACACAGAGCCTTTGGACGA
GCTGTACAAGGCGTTGGCGGAGACCCTGATGGCCAAGGAGTCCACCCAGG
GCCACCGGAGCTATTTGCTGATGTGCTGTATTGCCCAGAAGCCATCGTGT
CGCTGGTCGGGGTCCTGCAGAGGCTGGCTGCCTGCCGGGAGCACCAGCGG
GCTCCTCAAGTCTACATGGCCCTTA------CCGTCCGCAACCCAGAGAC
GTGCCAGCTGTTCACCACCGAGCTAT------GCTGGACTGGGATCAGAT
GGGAAGCGGAAGCTCATCATGACCAGAAACTGTTTCCCTACAGAGAGCAC
TTGGAGATGGCAATGC

>G2-H3
ATGGCGCCCGAGGAGAACGCGGGGACCGAACTCTTGCTGCAGGGTTTTGA
GCGCCGCTTCCTGGCGGTGCGCACACTGCGCTCCTTCCCCTGGCAGAGCT
TAGAGGCAAAGTTAAGAGACTCATCAGATTCTGAGCTGCTGCGGGATATT
TTGCAGAAGACTGTGAGGCATCCTGTGTGTGTGAAGCACCCGCCGTCAGT
CAAGTATGCCTGGTGCTTTCTCTCAGAACTCATCAAAAAGTCCTCAGGAG
GC------TCAGTCACACTC---------------TCCAAGAGCACAGCC
ATCATCTCCCACGGTACCACAGGCCTGGTCACATGGGATGCCGCC-----
-CTCTACCTTGCAGAATGGGCCATCGAGAACCCGGCAGCCTTCATTAACA
GACGTGCTGTATTGCCCAGAAGCCATCGTGTCGCTGGTCGGGGTCCT---
------------------GCAGAGGCTGGCTGCCTGCCGGGAGCACAAGC
GGGC---------TCC
#---------------------------------------
#---------------------------------------

#=======================================
#
# Aligned_sequences: 2
# 1: G1-H3
# 2: G1-M
# Matrix: /home/BLOSUM62.txt
# GapOpen_penalty: -11.0
# GapExtend_penalty: -1.0
# FSopen_penalty: -10.0
# FSextend_penalty: -0.2
# Execution_time: 0.202307939529
#
# Length:         495
# Identity NT:    361/495 72.9%
# Identity AA:    540/990 54.5%
# Gapopen:        1/495 0.2%
# Gaps:           3/495 0.6%
# FSopen:         0/495 0.0%
# FrameShift:     0/495 0.0%
# Score: 386.0
#
#
#=======================================

>G1-H3
ATGGCGCCCGAGGAGAACGCGGGGACCGAACTCTTGCTGCAGGGTTTTGA
GCGCCGCTTCCTGGCGGTGCGCACACTGCGCTCCTTCCCCTGGCAGAGCT
TAGAGGCAAAGTTAAGAGACTCATCAGATTCTGAGCTGCTGCGGGATATT
TTGCAGAAGCACGAGGCTGTCCACACGGAGCCTTTGGACAAACTGTACGA
GGTGCTCGCGGAGACTCTGATGGCCAAGGAGTCCACCCAGGGCCACCGGA
GCTATTTGCTGACGTGCTGTATTGCCCAGAAGCCATCGTGTCGCTGGTCG
GGGTCCTGCAGAGGCTGGCTGCCTGCCGGGAGCACAAGCGGGCTCCTGAG
GTCTACGTGGCCTTTACCGTCCGCAACCCAGAGACATGCCAGCTGTTCAC
CACCGAGCTAGGCCGGGATGGGATCAGATGGGAAGCGGAAGCTCATCATG
ACCAGAAACTGTTTCCCTATGGAGAGCACTTGGAGATGGCAATGC

>G1-M
ATGGCGCCTGAGGACCACGAGGGGGCCACGTCTCTGCTGCAGAGTTTCGA
GCGCCGCTTCCTGGCGGCTCGCGCGCTGCCCTCCTTTCCCTGGCAGAGCC
TAGAAGAAAAACTAAAGGACCCCTCGGGTTCTGAGCTGTTGCTGGCTATT
CTGCAGAGGCATGAGGCTGTACCCACGGAGCCTTTGGATGCACTGTATGA
GGCGTTGGCAGAGGTTCTGATGACCCAAGAGTCCACCCAGTGCCACCGGA
GCTATTTGCTGATGTACTGTACTGCTGGGAGATGACACTGTCACTGGTCA
GGGTCCTGAAGATGCTCGAGGACTGCCAGAGGAAGAGCG---CTCCTGAT
GTCTATGTAGCCTATACTATCCGCAGCCAGGACACAGGCAAGCTGTTCAT
CGAAGAGCTGGACCGTGCTGGAATCTACTGGGAAGAGGTGCCCCCTCACA
CTGGCAAACTGTTCCCTTACGAAGAGCATTCAGCCATCGTAATCC
#---------------------------------------
#---------------------------------------

#=======================================
#
# Aligned_sequences: 2
# 1: G1-H3
# 2: G2-M
# Matrix: /home/BLOSUM62.txt
# GapOpen_penalty: -11.0
# GapExtend_penalty: -1.0
# FSopen_penalty: -10.0
# FSextend_penalty: -0.2
# Execution_time: 0.174762964249
#
# Length:         525
# Identity NT:    219/525 41.7%
# Identity AA:    330/1050 31.4%
# Gapopen:        7/525 1.3%
# Gaps:           96/525 18.3%
# FSopen:         0/525 0.0%
# FrameShift:     0/525 0.0%
# Score: 131.0
#
#
#=======================================

>G1-H3
ATGGCGCCCGAGGAGAACGCGGGGACCGAACTCTTGCTGCAGGGTTTTGA
GCGCCGCTTCCTGGCGGTGCGCACACTGCGCTCCTTCCCCTGGCAGAGCT
TAGAGGCAAAGTTAAGAGACTCATCAGATTCTGAGCTGCTGCGGGATATT
TTGCAGAAG---------CACGAGGCT---GTCCACACGGAGCCTTTGGA
CAAACTGTACGAGGTGCTCGCGGAGACTCTGATGGCCAAGGAGTCCACCC
AGGGCCACCGGAGCTATTTGCTGACGTGCTGTATTGCCCAGAAGCCATCG
------TGTCGCTGGTCGGGGTCCTGCAGAGGCTGGCTGCCTGCCGGGAG
CACAAGCGGGCTCCTGAGGTCTACGTGGCCTTTACCGTCCGCAACCCAGA
GACATGCCAGCTGTTCA------------CCACCGAGCTAGGCCGGGATG
GGATCAGATGGGAAGCGGAAGCTCATCATGACCAGAAACTGTTTCCCTAT
GGAGAGCACTTGGAGATGGCAATGC

>G2-M
ATGGCGCCTGAGGACCACGAGGGGGCCACGTCTCTGCTGCAGAGTTTCGA
GCGCCGCTTCCTGGCGGCTCGCGCGCTGCCCTCCTTTCCCTGGCAGAGCC
TAGAAGAAAAACTAAAGGACCCCTCGGGTTCTGAGCTGTTGCTGGCTATT
CTGCAGAAGACTGTGAAGCACCCTGTGTGTGTGCAGCACGGACCTTCTGT
GAAGTATGCCCGCTGCTTTCTCTCAAAGCTCATCAAAAAGCCTTCAGGAA
ACTCAGTTACACTCTCTGAGAGCACTGCCATCGTGTCCCATGGCACCACA
GGCTTGGTTACATGGGACGCTGCT--------------------------
----------CTCTACCTGGCAGAATGGGCCATTGAGAACCCAGCAGCCT
TCACTGACAGATGTACTGTACTGCTGGGAGATGACACTGTCACTGGTCAG
GGTCCTGAAGATGCTCGAGGACTG---------------------CCAGA
GGAAGAGCGC---------TCCTGA
#---------------------------------------
#---------------------------------------

#=======================================
#
# Aligned_sequences: 2
# 1: G1-H2
# 2: G2-Co
# Matrix: /home/BLOSUM62.txt
# GapOpen_penalty: -11.0
# GapExtend_penalty: -1.0
# FSopen_penalty: -10.0
# FSextend_penalty: -0.2
# Execution_time: 0.297387123108
#
# Length:         519
# Identity NT:    237/519 45.7%
# Identity AA:    384/1038 37.0%
# Gapopen:        8/519 1.5%
# Gaps:           81/519 15.6%
# FSopen:         0/519 0.0%
# FrameShift:     0/519 0.0%
# Score: 156.0
#
#
#=======================================

>G1-H2
ATGGCGCCCGAGGAGAACGCGGGGACCGAACTCTTGCTGCAGGGTTTTGA
GCGCCGCTTCCTGGCGGTGCGCACACTGCGCTCCTTCCCCTGGCAGAGCT
TAGAGGCAAAGTTAAGAGACTCATCAGATTCTGAGCTGCTGCGGGATATT
TTGCAGAAGCACGAGGCTGTCCACACGGAGCCTTTGGACAAACTGTACGA
GGTGCTCACGGAGACTCTGATGGCCAAGGAG------TCCACCCAGGGCC
ACCGGAGCTATTTGCTGACGTGCTGTATTGCCCAGAAGCCATCGTGTCGC
TGGTCGGGGTCCTGCAGAGGCTGG---CTGCCTGCCGGGAGCACAAGCGG
GCTCCTGAGGTCTACGTGGCCTTTACCGTCCGCAACCCAGAGACGTGCCA
GCTGTTCACCACCGAGCTAGGCCGGGATG------GGATCAGATGGGAAG
CGGAAGCTCATCATGACCAGAAACTGTTTCCCTATG---------GAGAG
CACTTGGAGATGGCAATGC

>G2-Co
ATGGCGCAGGAGGAGAGAGCGGATGCCGCGCGCCTGCTGCGGGGTTTCGA
GCGCCGCTTCTTGGCGGCGCGCGCCCTGCGCTCCTTTCCCTGGCAGAGCC
TAGAAGAGAAACTAAGGGACTCGTCAGGCTCCGAGCTGCTGCTGGATATT
TTGCAGAAG-----------------------------------------
-ACCGTGAAGCACCCTCTGTGCGTGAAGCACCCACCATCAGTGAAGTATT
CCCGGAGCTTTCTCTCTGAG------CTCATCAGAAAGCCTTCAGGTGAC
TCGGTCACCCTCTGCGAGAGCACGGCCATCGTGTCTCATGGGACCACAGG
CCTGGTC------ACGTGGAACGCCGCGCTCTACCTGGCCGAGTGGGCCG
TGGAGAACCCAGCGGTCTTCGCTCACAGTCTAAGCGGTATACCCCCGCGG
GCCCAGCTGGCGGGCGGGAGGGGCCCTGTCCCCACAGGAAGGAAACCAGA
AGTCTGGGGC---AGAGTC
#---------------------------------------
#---------------------------------------

#=======================================
#
# Aligned_sequences: 2
# 1: G1-H2
# 2: G3-Ch
# Matrix: /home/BLOSUM62.txt
# GapOpen_penalty: -11.0
# GapExtend_penalty: -1.0
# FSopen_penalty: -10.0
# FSextend_penalty: -0.2
# Execution_time: 0.253446817398
#
# Length:         522
# Identity NT:    141/522 27.0%
# Identity AA:    150/1044 14.4%
# Gapopen:        9/522 1.7%
# Gaps:           132/522 25.3%
# FSopen:         0/522 0.0%
# FrameShift:     0/522 0.0%
# Score: -59.0
#
#
#=======================================

>G1-H2
ATGGCG---------CCCGAGGAGAACGCGGGGACCGAACTCTTGCTGCA
GGGTTTTGAGCGCCGCTTCCTGGCGGTGCGCACACTGCGCTCCTTCCCCT
GGCAG------------------AGCTTAGAGGCAAAGTTAAGAGACTCA
TCAGATTCTGAGCTGCTGCGGGATATTTTGCAGAAGCACGAGGCTGTCCA
CACGGAGCCTTTGGACAAACTGTACGAGGTGCTCACGGAGACTCTGATGG
CCAAGGAGTCCACCCAGGGCCACCGGAGCTATTTGCTGACGTGCTGTATT
GCCCAGAAGCCATCGTGTCGCTGGTCGGGGTCCTGCAGAGGCTGGCTGCC
TGCCGGGAGCACAAGCGGGCTCCTGAGGTCTACGTGGCCTTTACCGTCCG
CAACCCAGAGACGTGCCAGCTGTTCACCACCGAGCTAGGCCGGGATGGGA
TCAGATGGGAAGCGGAAGCTCATCATGACCAGAAACTGTTTCCCTATGGA
GAGCACTTGGAGATGGCAATGC

>G3-Ch
ATGCCCGGTGCTTTCTCTCAGTACTCATCAAAAAGCCCTCGGGAGGCTCA
GTCACACTCTCCAAGAGCACAGCCATCATCTCCCACGGCATCACAGTCCT
GGTCACATGGGATGCCACCCTCTACCTTGCAGAATGGGCCATCTAGAACC
CAGCAGCCTTCACTGATA---GATGTGCTGTATTGCCCAGAAGCCATCGT
GTCG---------------CTGGTCGGGGTCCTGCAGAGGCTGGCTGCCT
GCCGGGAGCACCAGCGGGCTCCTCAAGTCTACATG---GCCCTTACCGTC
CGCAACCCAGAGACGTGCCAGCTGTTCACCACCGAGCTAGGCTGG-----
-------------ACTGGGATC---------AGATGGGAAGCGGAAGCTC
ATCATGACCAG---------------------------------------
---------------AAACTGTTTCCCTACAGAGAGCACTTGGAGATG--
-GCAATGCTGAACCTCACACTG
#---------------------------------------
#---------------------------------------

#=======================================
#
# Aligned_sequences: 2
# 1: G1-H2
# 2: G3-H1
# Matrix: /home/BLOSUM62.txt
# GapOpen_penalty: -11.0
# GapExtend_penalty: -1.0
# FSopen_penalty: -10.0
# FSextend_penalty: -0.2
# Execution_time: 0.29758310318
#
# Length:         525
# Identity NT:    147/525 28.0%
# Identity AA:    168/1050 16.0%
# Gapopen:        10/525 1.9%
# Gaps:           138/525 26.3%
# FSopen:         0/525 0.0%
# FrameShift:     0/525 0.0%
# Score: -54.0
#
#
#=======================================

>G1-H2
ATGGCG---------CCCGAGGAGAACGCGGGGACCGAACTCTTGCTGCA
GGGTTTTGAGCGCCGCTTCCTGGCGGTGCGCACACTGCGCTCCTTCCCCT
GGCAG------------------AGCTTAGAGGCAAAGTTAAGAGACTCA
TCAGATTCTGAGCTGCTGCGGGATATTTTGCAGAAGCACGAGGCTGTCCA
CACGGAGCCTTTGGACAAACTGTACGAGGTGCTCACGGAGACTCTGATGG
CCAAGGAGTCCACCCAGGGCCACCGGAGCTATTTG---CTGACGTGCTGT
ATTGCCCAGAAGCCATCGTGTCGCTGGTCGGGGTCCTGCAGAGGCTGGCT
GCCTGCCGGGAGCACAAGCGGGCTCCTGAGGTCTACGTGGCCTTTACCGT
CCGCAACCCAGAGACGTGCCAGCTGTTCACCACCGAGCTAGGCCGGGATG
GGATCAGATGGGAAGCGGAAGCTCATCATGACCAGAAACTGTTTCCCTAT
GGAGAGCACTTGGAGATGGCAATGC

>G3-H1
ATGCCCGGTGCTTTCTCTCAGAACTCATCAAAAAGCCCTCGGGAGGCTCA
GTCACACTCTCCAAGAGCACAGCCATCATCTCCCACGGCATCACAGTCCT
GGTCACATGGGATGCCGCCCTCTACCTTGCAGAATGGGCCATCGAGAACC
CAGCAGCCTTCACTGATA---GACGTGCTGTATTGCCCAGAAGCCATCGT
GTCG---------------CTGGTCGGGGTCCTGCGGAGGCTGGCTGCCT
GCCGGGAGCACCAGCGGGCTCCTCAATTCTACATGGCCCTTACCGTCTGC
AACCCAGAGATG------TGCCAGCTGTTCACCACCGAGCTAGGCTGG--
----------------ACTGGGATC---------AGATGGGAAGCGGAAG
CTCATCATGACCAG------------------------------------
------------------AAACTGTTTCCCTACAGAGAGCACTTGGAGAT
GGCAAAGCTG---AACCTCACACTG
#---------------------------------------
#---------------------------------------

#=======================================
#
# Aligned_sequences: 2
# 1: G1-H3
# 2: G2-Ch
# Matrix: /home/BLOSUM62.txt
# GapOpen_penalty: -11.0
# GapExtend_penalty: -1.0
# FSopen_penalty: -10.0
# FSextend_penalty: -0.2
# Execution_time: 0.187309980392
#
# Length:         525
# Identity NT:    231/525 44.0%
# Identity AA:    378/1050 36.0%
# Gapopen:        7/525 1.3%
# Gaps:           96/525 18.3%
# FSopen:         0/525 0.0%
# FrameShift:     0/525 0.0%
# Score: 176.0
#
#
#=======================================

>G1-H3
ATGGCGCCCGAGGAGAACGCGGGGACCGAACTCTTGCTGCAGGGTTTTGA
GCGCCGCTTCCTGGCGGTGCGCACACTGCGCTCCTTCCCCTGGCAGAGCT
TAGAGGCAAAGTTAAGAGACTCATCAGATTCTGAGCTGCTGCGGGATATT
TTGCAGAAG---------CACGAGGCTGTCCACACGGAGCCTTTGGACAA
ACTGTACGAGGTGCTCGCGGAGACTCTGATGGCCAAGGAGTCCACCCAGG
GCCACCGGAGCTATTTGCTGACGTGCTGTATTGCCCAGAAGCCATCGTGT
---------CGCTGGTCGGGGTCCTGCAGAGGCTGGCTGCCTGCCGGGAG
CACAAGCGGGCTCCTGAGGTCTACGTGGCCTTTA------CCGTCCGCAA
CCCAGAGACATGCCAGCTGTTCACCACCGAGCTAG------GCCGGGATG
GGATCAGATGGGAAGCGGAAGCTCATCATGACCAGAAACTGTTTCCCTAT
GGAGAGCACTTGGAGATGGCAATGC

>G2-Ch
ATGGCGCCCGAGGAGAACGCGGGGAGCGAACTCTTGCTGCAGAGTTTCAA
GCGCCGCTTCCTGGCGGCGCGCGCCCTGCGCTCCTTCCCCTGGCAGAGCT
TAGAAGCAAAGTTAAGTGACCCATCAGATTCTGAGCTTCTGTGGGATATT
TTGCAGAAGAGACTGAAGCATCCTGTGTGTGTGAAGCACCCGCCGTCAGT
CAAGTATGCCCGGTGCTTTCTCTCAGTACTCATCAAAAAGCCCTCGGGAG
GCTCAGTCACACTCTCCAAGAGCACAGCCATCATCTCCCACGGCATCACA
GTCCTGGTCACATGGGATGCCACC--------------------------
----------CTCTACCTTGCAGAATGGGCCATCTAGAACCCAGCAGCCT
TCACTGATAGATGTGCTGTATTGCCCAGAAGCCATCGTGTCGCTGGTCGG
GGTCCT---------------------GCAGAGGCTGGCTGCCTGCCGGG
AGCACCAGCGGGC---------TCC
#---------------------------------------
#---------------------------------------

#=======================================
#
# Aligned_sequences: 2
# 1: G1-H3
# 2: G3-Ch
# Matrix: /home/BLOSUM62.txt
# GapOpen_penalty: -11.0
# GapExtend_penalty: -1.0
# FSopen_penalty: -10.0
# FSextend_penalty: -0.2
# Execution_time: 0.163779973984
#
# Length:         522
# Identity NT:    147/522 28.2%
# Identity AA:    162/1044 15.5%
# Gapopen:        10/522 1.9%
# Gaps:           132/522 25.3%
# FSopen:         0/522 0.0%
# FrameShift:     0/522 0.0%
# Score: -54.0
#
#
#=======================================

>G1-H3
ATGGCG---------CCCGAGGAGAACGCGGGGACCGAACTCTTGCTGCA
GGGTTTTGAGCGCCGCTTCCTGGCGGTGCGCACACTGCGCTCCTTCCCCT
GGCAG------------------AGCTTAGAGGCAAAGTTAAGAGACTCA
TCAGATTCTGAGCTGCTGCGGGATATTTTGCAGAAGCACGAGGCTGTCCA
CACGGAGCCTTTGGACAAACTGTACGAGGTGCTCGCGGAGACTCTGATGG
CCAAGGAGTCCACCCAGGGCCACCGGAGCTATTTGCTGACGTGCTGTATT
GCCCAGAAGCCATCGTGTCGCTGGTCGGGGTCCTGCAGAGGCTGGCTGCC
TGCCGGGAGCACAAGCGGGCTCCTGAGGTCTACGTGGCCTTTACCGTCCG
CAACCCAGAGACATGCCAGCTGTTCACCACCGAGCTAGGCCGGGATGGGA
TCAGATGGGAAGCGGAAGCTCATCATGACCAGAAACTGTTTCCCTATGGA
GAGCACTTGGAGATGGCAATGC

>G3-Ch
ATGCCCGGTGCTTTCTCTCAGTACTCATCAAAAAGCCCTCGGGAGGCTCA
GTCACACTCTCCAAGAGCACAGCCATCATCTCCCACGGCATCACAGTCCT
GGTCACATGGGATGCCACCCTCTACCTTGCAGAATGGGCCATCTAGAACC
CAGCAGCCTTCACTGATA---GATGTGCTGTATTGCCCAGAAGCCATCGT
GTCG---------------CTGGTCGGGGTCCTGCAGAGGCTGGCTGCCT
GCCGGGAGCACCAGCGGGCTCCTCAAGTCTACATG---GCCCTTACCGTC
CGCAACCCAGAGACGTGCCAGCTGTTCACCACCGAGCTAGGCTGG-----
-------------ACTGGGATC---------AGATGG---------GAAG
CGGAAGCTCATCAT------------------------------------
---------GACCAGAAACTGTTTCCCTACAGAGAGCACTTGGAGATG--
-GCAATGCTGAACCTCACACTG
#---------------------------------------
#---------------------------------------

#=======================================
#
# Aligned_sequences: 2
# 1: G1-H3
# 2: G3-R
# Matrix: /home/BLOSUM62.txt
# GapOpen_penalty: -11.0
# GapExtend_penalty: -1.0
# FSopen_penalty: -10.0
# FSextend_penalty: -0.2
# Execution_time: 0.15319108963
#
# Length:         555
# Identity NT:    130/555 23.4%
# Identity AA:    192/1110 17.3%
# Gapopen:        10/555 1.8%
# Gaps:           201/555 36.2%
# FSopen:         0/555 0.0%
# FrameShift:     0/555 0.0%
# Score: -66.0
#
#
#=======================================

>G1-H3
ATGGCGCCCGAGGAGAACGCGGGGACCGAACTCTTGCTGCAGGGTTTTGA
GCGCCGCTTCCTGGCGGTGCGCACACTGCGCTCCTTCCCC----------
--------------------------------TGGCAGAGCTTAGAGGCA
AAGTTAAGAGACTCATCAGATTCTGAGCTGCTGCGGGATATTTTGCAGAA
GCACGAGGCTGTCCACACGGAGCCTTTGGACAAACTGTACGAGGTGCTCG
CGGAGACTCTGATGGCCAAGGAGTCCACCCAGGGCCACCGGAGCTATTTG
CTGACGTGCTGTATTGCCCAGAAG---CCATCGTGTCGCTGGTCGGGGTC
CTGCAGAGGCTGGCTGCCTGCCGGGAGCACAAGCGGGCTCCTGAGGTCTA
CGTGGCCTTTACCGTCCGCAACCCAGAGACATGCCAGCTGTTCACCACCG
AGCTAGGCCGGGATGGGATCAGATGGGAAGCGGAAGCTCATCATGACCAG
AAACTGTTTCCCTATGGAGAGC---------------ACTTGGAGATGGC
AATGC

>G3-R
ATTCCCGCTGCTTTCTCTCGAAGCTCATCAAAAAGCCTTCAG------GA
GACTCAGTCACACTCTCTGAGAGCACAGCCATCGTGTCCCATGGCACCAC
AGGCTTGGTTACATGGGACGCTGCTCTCTACCTGGCAGAATGGGCCATCG
AGAACCCAGCAGCCTTCA------------CTGACAGATGTACTGTACTG
CGGGGAAGTGACACTGTCA---------------CTGGTCAGGGTCCTGA
GG---------------------------------------------ATG
CTCACTGACTGCCAGAGGAAGAAGGCTCCTGACGTCTATGTGGCCTATAC
GATCCGCAGC---------------CAGGACACGGGCAAGCTGTTCATCA
CA---GAGCTAGACCGCGCTGGGATACACTGGGAAGAGGTGGCCCCTCAC
---------------------------------------------ACTGG
CAAACTGTTCCCTTATGAAGAGCATTCGGCCATCGTAATCCTGAAGCTCA
CGCTG
#---------------------------------------
#---------------------------------------

#=======================================
#
# Aligned_sequences: 2
# 1: G1-H3
# 2: G2-R
# Matrix: /home/BLOSUM62.txt
# GapOpen_penalty: -11.0
# GapExtend_penalty: -1.0
# FSopen_penalty: -10.0
# FSextend_penalty: -0.2
# Execution_time: 0.209336996078
#
# Length:         525
# Identity NT:    222/525 42.3%
# Identity AA:    324/1050 30.9%
# Gapopen:        7/525 1.3%
# Gaps:           96/525 18.3%
# FSopen:         0/525 0.0%
# FrameShift:     0/525 0.0%
# Score: 124.0
#
#
#=======================================

>G1-H3
ATGGCGCCCGAGGAGAACGCGGGGACCGAACTCTTGCTGCAGGGTTTTGA
GCGCCGCTTCCTGGCGGTGCGCACACTGCGCTCCTTCCCCTGGCAGAGCT
TAGAGGCAAAGTTAAGAGACTCATCAGATTCTGAGCTGCTGCGGGATATT
TTGCAGAAG---------CACGAGGCT---GTCCACACGGAGCCTTTGGA
CAAACTGTACGAGGTGCTCGCGGAGACTCTGATGGCCAAGGAGTCCACCC
AGGGCCACCGGAGCTATTTGCTGACGTGCTGTATTGCCCAGAAGCCATCG
------TGTCGCTGGTCGGGGTCCTGCAGAGGCTGGCTGCCTGCCGGGAG
CACAAGCGGGCTCCTGAGGTCTACGTGGCCTTTACCGTCCGCAACCCAGA
GACATGCCAGCTGTTCA------------CCACCGAGCTAGGCCGGGATG
GGATCAGATGGGAAGCGGAAGCTCATCATGACCAGAAACTGTTTCCCTAT
GGAGAGCACTTGGAGATGGCAATGC

>G2-R
ATGGCGCCTGAGGACCACGAGGGGGCCACGTCTCTGCTGCAGAGTTTCGA
GCGCCGCTTCCTGGCGGCTCGCGCGCTGCCCTCTTTTCCCTGGCAGAGCC
TAGAAGAAAAACTAAGGGAGCCCTCAGGTTCTGAGCTGTTGCTGGCTATT
TTGCAGAAGACTGTGAAGCACCCTGTGTGTGTCCAGCATGGGCCCTCTCT
GAAGTATTCCCGCTGCTTTCTCTCGAAGCTCATCAAAAAGCCTTCAGGAG
ACTCAGTCACACTCTCTGAGAGCACAGCCATCGTGTCCCATGGCACCACA
GGCTTGGTTACATGGGACGCTGCT--------------------------
----------CTCTACCTGGCAGAATGGGCCATCGAGAACCCAGCAGCCT
TCACTGACAGATGTACTGTACTGCGGGGAAGTGACACTGTCACTGGTCAG
GGTCCTGAGGATGCTCACTGACTG---------------------CCAGA
GGAAGAAGGC---------TCCTGA
#---------------------------------------
#---------------------------------------

#=======================================
#
# Aligned_sequences: 2
# 1: G1-H3
# 2: G3-M
# Matrix: /home/BLOSUM62.txt
# GapOpen_penalty: -11.0
# GapExtend_penalty: -1.0
# FSopen_penalty: -10.0
# FSextend_penalty: -0.2
# Execution_time: 0.183068990707
#
# Length:         552
# Identity NT:    145/552 26.3%
# Identity AA:    192/1104 17.4%
# Gapopen:        11/552 2.0%
# Gaps:           195/552 35.3%
# FSopen:         0/552 0.0%
# FrameShift:     0/552 0.0%
# Score: -55.0
#
#
#=======================================

>G1-H3
ATGGCGCCCGAGGAGAACGCGGGGACCGAACTCTTGCTGCAGGGTTTTGA
GCGCCGCTTCCTGGCGGTGCGCACACTGCGCTCCTTCCCC----------
--------------------------------TGGCAGAGCTTAGAGGCA
AAGTTAAGAGACTCATCAGATTCTGAGCTGCTGCGGGATATTTTGCAGAA
GCACGAGGCTGTCCACACGGAGCCTTTGGACAAACTGTACGAGGTGCTCG
CGGAGACTCTGATGGCCAAGGAGTCCACCCAGGGCCACCGGAGCTATTTG
CTGACGTGCTGTATTGCCCAGAAGCCATCGTGTCGCTGGTCGGGGTCCTG
CAGAGGCTGGCTGCCTGCCGGGAGCACAAGCGGGCTCCTGAGGTCTACGT
GGCCTTTACCGTCCGCAACCCAGAGACATGCCAGCTGTTCACCACCGAGC
TAGGCCGGGATGGGATCAGATGGGAAGCGGAAGCTCATCATGACCAGAAA
CTGTTTCCCTATGGAGAGC---------------ACTTGGAGATGGCAAT
GC

>G3-M
ATGCCCGCTGCTTTCTCTCAAAGCTCATCAAAAAGCCTTCAG------GA
AACTCAGTTACACTCTCTGAGAGCACTGCCATCGTGTCCCATGGCACCAC
AGGCTTGGTTACATGGGACGCTGCTCTCTACCTGGCAGAAT------GGG
CCATTGAGAACCCAGCAGCCTTCA------CTGACAGATGTACTGTACTG
CTGGGAGATG------ACACTGTCACTGGTCAGGGTCCTGAAGATGCTC-
--GAGGACTGCCAGAGGAAGAGCGCTCCTGATGTCTATGTAGCCTATACT
ATC------------------------------CGCAGCCAGGACACAGG
CAAGCTGTTCATCGAAGAGCTAGACCGTGCTGGAATCTAC---------T
GGGAAGAGGTG------------------------------CCCCCTCAC
------------------------------------------ACTGGCAA
ACTGTTCCCTTACGAAGAGCATTCAGCCATCGTAATCCTGAAGCTGGTGC
TG
#---------------------------------------
#---------------------------------------

#=======================================
#
# Aligned_sequences: 2
# 1: G1-H2
# 2: G2-H1
# Matrix: /home/BLOSUM62.txt
# GapOpen_penalty: -11.0
# GapExtend_penalty: -1.0
# FSopen_penalty: -10.0
# FSextend_penalty: -0.2
# Execution_time: 0.377153158188
#
# Length:         525
# Identity NT:    238/525 45.3%
# Identity AA:    414/1050 39.4%
# Gapopen:        8/525 1.5%
# Gaps:           96/525 18.3%
# FSopen:         0/525 0.0%
# FrameShift:     0/525 0.0%
# Score: 187.0
#
#
#=======================================

>G1-H2
ATGGCGCCCGAGGAGAACGCGGGGACCGAACTCTTGCTGCAGGGTTTTGA
GCGCCGCTTCCTGGCGGTGCGCACACTGCGCTCCTTCCCCTGGCAGAGCT
TAGAGGCAAAGTTAAGAGACTCATCAGATTCTGAGCTGCTGCGGGATATT
TTGCAGAAG---------CACGAGGCT---GTCCACACGGAGCCTTTGGA
CAAACTGTACGAGGTGCTCACGGAGACTCTGATGGCCAAGGAGTCCACCC
AGGGCCACCGGAGCTATTTGCTGACGTGCTGTATTGCCCAGAAGCCATCG
TGT------CGCTGGTCGGGGTCCTGCAGAGGCTGGCTGCCTGCCGGGAG
CACAAGCGGGCTCCTGAGGTCTACGTGGCCTTTA------CCGTCCGCAA
CCCAGAGACGTGCCAGCTGTTCACCACCGAGCTAG------GCCGGGATG
GGATCAGATGGGAAGCGGAAGCTCATCATGACCAGAAACTGTTTCCCTAT
GGAGAGCACTTGGAGATGGCAATGC

>G2-H1
ATGGCGCCCGAGGAGAACGCGGGGAGCGAACTCTTGCTGCAGAGTTTCAA
GCGCCGCTTCCTGGCAGCGCGCGCCCTGCGCTCCTTCCGCTGGCAGAGCT
TAGAAGCAAAGTTAAGAGACTCATCAGATTCTGAGCTGCTGCGGGATATT
TTGCAGAAGACTGTGAAGCATCCTGTGTGTGTGAAGCACCCGCCGTCAGT
CAAGTATGCCCGGTGCTTTCTCTCAGAACTCATCAAAAAGCCCTCGGGAG
GCTCAGTCACACTCTCCAAGAGCACAGCCATCATCTCCCACGGCATCACA
GTCCTGGTCACATGGGATGCCGCC--------------------------
----------CTCTACCTTGCAGAATGGGCCATCGAGAACCCAGCAGCCT
TCACTGATAGACGTGCTGTATTGCCCAGAAGCCATCGTGTCGCTGGTCGG
GGTCCT---------------------GCGGAGGCTGGCTGCCTGCCGGG
AGCACCAGCGGGC---------TCC
#---------------------------------------
#---------------------------------------

#=======================================
#
# Aligned_sequences: 2
# 1: G1-H3
# 2: G1-R
# Matrix: /home/BLOSUM62.txt
# GapOpen_penalty: -11.0
# GapExtend_penalty: -1.0
# FSopen_penalty: -10.0
# FSextend_penalty: -0.2
# Execution_time: 0.265637159348
#
# Length:         495
# Identity NT:    371/495 74.9%
# Identity AA:    564/990 57.0%
# Gapopen:        1/495 0.2%
# Gaps:           3/495 0.6%
# FSopen:         0/495 0.0%
# FrameShift:     0/495 0.0%
# Score: 411.0
#
#
#=======================================

>G1-H3
ATGGCGCCCGAGGAGAACGCGGGGACCGAACTCTTGCTGCAGGGTTTTGA
GCGCCGCTTCCTGGCGGTGCGCACACTGCGCTCCTTCCCCTGGCAGAGCT
TAGAGGCAAAGTTAAGAGACTCATCAGATTCTGAGCTGCTGCGGGATATT
TTGCAGAAGCACGAGGCTGTCCACACGGAGCCTTTGGACAAACTGTACGA
GGTGCTCGCGGAGACTCTGATGGCCAAGGAGTCCACCCAGGGCCACCGGA
GCTATTTGCTGACGTGCTGTATTGCCCAGAAGCCATCGTGTCGCTGGTCG
GGGTCCTGCAGAGGCTGGCTGCCTGCCGGGAGCACAAGCGGGCTCCTGAG
GTCTACGTGGCCTTTACCGTCCGCAACCCAGAGACATGCCAGCTGTTCAC
CACCGAGCTAGGCCGGGATGGGATCAGATGGGAAGCGGAAGCTCATCATG
ACCAGAAACTGTTTCCCTATGGAGAGCACTTGGAGATGGCAATGC

>G1-R
ATGGCGCCTGAGGACCACGAGGGGGCCACGTCTCTGCTGCAGAGTTTCGA
GCGCCGCTTCCTGGCGGCTCGCGCGCTGCCCTCTTTTCCCTGGCAGAGCC
TAGAAGAAAAACTAAGGGAGCCCTCAGGTTCTGAGCTGTTGCTGGCTATT
TTGCAGAAGCATGAGGCCGTACCCATGGAGCCTTTGGATGCACTGTATGA
GGCGCTGGCAGAAGTTCTGATGGCCAGAGAGTCCACCCAGTGCCACCGGA
GCTATTTGCTGATGTACTGTACTGCGGGGAAGTGACACTGTCACTGGTCA
GGGTCCTGAGGATGCTCACTGACTGCCAGAGGAAGAAGG---CTCCTGAC
GTCTATGTGGCCTATACGATCCGCAGCCAGGACACGGGCAAGCTGTTCAT
CACAGAGCTGGACCGCGCTGGGATACACTGGGAAGAGGTGGCCCCTCACA
CTGGCAAACTGTTCCCTTATGAAGAGCATTCGGCCATCGTAATCC
#---------------------------------------
#---------------------------------------

#=======================================
#
# Aligned_sequences: 2
# 1: G1-M
# 2: G2-M
# Matrix: /home/BLOSUM62.txt
# GapOpen_penalty: -11.0
# GapExtend_penalty: -1.0
# FSopen_penalty: -10.0
# FSextend_penalty: -0.2
# Execution_time: 0.133497953415
#
# Length:         540
# Identity NT:    247/540 45.7%
# Identity AA:    402/1080 37.2%
# Gapopen:        5/540 0.9%
# Gaps:           129/540 23.9%
# FSopen:         0/540 0.0%
# FrameShift:     0/540 0.0%
# Score: 211.0
#
#
#=======================================

>G1-M
ATGGCGCCTGAGGACCACGAGGGGGCCACGTCTCTGCTGCAGAGTTTCGA
GCGCCGCTTCCTGGCGGCTCGCGCGCTGCCCTCCTTTCCCTGGCAGAGCC
TAGAAGAAAAACTAAAGGACCCCTCGGGTTCTGAGCTGTTGCTGGCTATT
CTGCAGAGGCATGAGGCTGTACCCACGGAGCCTTTGGATGCACTGTATGA
GGCGTTGGCAGAGGTTCTGATGACCCAAGAGTCCACCCAGTGCCACCGGA
GCTATTTGCTGATGTACTGTACTGCTGGGAGATGACACTGTCACTGGTCA
GGGTCCTGAAGATGCTCGAGGACTGCCAGAGGAAGAGCGCTCCTGATGTC
TATGTAGCCTATACTATCCGCAGCCAGGACA---------------CAGG
CAAGCTGTTCATCGAAGAGCTGGACCGTGCTGGAATCTACTGGG------
AAGAGGTGCCCCCTCACACTGGCAAACTGTTCCCTTACGAAGAGC-----
----------------------ATTCAGCCATCGTAATCC

>G2-M
ATGGCGCCTGAGGACCACGAGGGGGCCACGTCTCTGCTGCAGAGTTTCGA
GCGCCGCTTCCTGGCGGCTCGCGCGCTGCCCTCCTTTCCCTGGCAGAGCC
TAGAAGAAAAACTAAAGGACCCCTCGGGTTCTGAGCTGTTGCTGGCTATT
CTGCAGAAGACTGTGAAGCACCCTGTG-----------------------
-------------TGTGTGCAGCACGGACCTTCTGTGAAGTATGCCCGCT
GCTTTCTC------------------------------------------
---TCAAAGCTCATCAAAAAGCCTTCAGGAAACTCAGTTACACTCTCTGA
GAGCACTGCCATCGTGTCCCATGGCACCACAGGCTTGGTTACATGGGACG
CTGCTCTCTACCTGGCAGAATGGGCCATTGAGAACCCAGCAGCCTTCACT
GACAGATGTACTGTACTGCTGGGAGATGACACTGTCACTGGTCAGGGTCC
TGAAGATGCTCGAGGACTGCCAGAGGAAGAGCGCTCCTGA
#---------------------------------------
#---------------------------------------

#=======================================
#
# Aligned_sequences: 2
# 1: G1-H3
# 2: G3-Co
# Matrix: /home/BLOSUM62.txt
# GapOpen_penalty: -11.0
# GapExtend_penalty: -1.0
# FSopen_penalty: -10.0
# FSextend_penalty: -0.2
# Execution_time: 0.19128704071
#
# Length:         567
# Identity NT:    137/567 24.2%
# Identity AA:    162/1134 14.3%
# Gapopen:        10/567 1.8%
# Gaps:           222/567 39.2%
# FSopen:         0/567 0.0%
# FrameShift:     0/567 0.0%
# Score: -69.0
#
#
#=======================================

>G1-H3
ATG-----------------------------------------------
-GCGCCCGAGGAGAACGCGGGGACCGAACTCTTGCTG------CAGGGTT
TTGAGCGCCGCTTCCTGGCGGTGCGCACACTGCGCTCCTTCCCCTGGCAG
AGCTTAGAGGCAAAGTTAAGAGACTCATCAGATTCTGAGCTGCTGCGGGA
TATTTTGCAGAAGCACGAGGCTGTCCACACGGAGCCTTTGGACAAACTGT
ACGAGGTGCTCGCGGAGACTCTGATGGCCAAGGAGTCCACCCAGGGCCAC
CGGAGCTATTTGCTGACGTGCTGTATTGCCCAGAAGCCATCGTGTCGCTG
GTCGGGGTCCTGCAGAGGCTGGCTGCCTGCCGGGAGCACAAGCGGGCTCC
TGAGGTCTACGTGGCCT---TTACCGTCCGCAACCCAGAGACATGCCAGC
TGTTCACCACCGAGCTAGGCCGGGATGGGATCAGATGGGAAGCGGAAGCT
CATCATGACCAGAAACTGTTTCCCTATGGAG---------------AGCA
CTTGGAGATGGCAATGC

>G3-Co
ATTCCCGGAGCTTTCTCTCTGAGCTCATCAGAAAGCCTTCAGGTGACTCG
GTCACCCTCTGCGAGAGCACGGCCATCGTGTCTCATGGGACCACAGGCCT
GGTCACGTGGA---ACGCCGCGCTCTACCTGGCCGAGTGGGCCGTGGAGA
ACCCAGCGGTCTTCGCTCACAGAC--------------------------
-GTGCTGTATTGTCCTGAAACGGTCCTCTCC---------------CTGG
TTGGGGTCCTGCGGAAGCTCTCCACCTGCCGGAAGGACCAGCGGGCTCCT
GATGCCTACATTGCCTTC---------------------ACCATCCGCAA
CCCGGAGACGTGCCAGCTGTTCACCACGGAGCTGGGCCAGGCTGGGATC-
--------CCGTGGGAAGAGGTGCCTTGTCATGACCAGAAA---------
--------------------------------------------------
----------------CTGTTTCCCTACGAAGAGCACTCGGAGATGGCGA
TTCTGAAACTAACGCTG
#---------------------------------------
#---------------------------------------

#=======================================
#
# Aligned_sequences: 2
# 1: G1-H3
# 2: B2-202
# Matrix: /home/BLOSUM62.txt
# GapOpen_penalty: -11.0
# GapExtend_penalty: -1.0
# FSopen_penalty: -10.0
# FSextend_penalty: -0.2
# Execution_time: 0.202070951462
#
# Length:         537
# Identity NT:    147/537 27.4%
# Identity AA:    174/1074 16.2%
# Gapopen:        11/537 2.0%
# Gaps:           162/537 30.2%
# FSopen:         0/537 0.0%
# FrameShift:     0/537 0.0%
# Score: -70.0
#
#
#=======================================

>G1-H3
ATGGCGCCCGAGGAGAACGCGGGGACCGAACTCTTGCTGCAGGGTTTTGA
GCGCCGCTTCCTGGCGGTGCGCACACTGCGCTCCTTCCCC----------
-----TGG---------------------------CAGAGCTTAGAGGCA
AAGTTAAGAGACTCATCAGATTCTGAGCTGCTGCGGGATATTTTGCAGAA
GCACGAGGCTGTCCACACGGAGCCTTTGGACAAACTGTACGAGGTGCTCG
CGGAGACTCTGATGGCCAAGGAGTCCACCCAGGGCCACCGGAGCTATTTG
CTGACGTGCTGTATTGCCCAGAAGCCATCGTGTCGCTGGTCGGGGTCCTG
CAGAGGCTGGCTGCCTGCCGGGAGCACAAGCGGGCTCCTGAGGTCTACGT
GGCCTTTACCGTCCGCAACCCAGAGACATGCCAGCTGTTCACCACCGAGC
TAGGCCGGGATGGGATCAGATGGGAAGCGGAAGCTCATCATGACCAGAAA
CTGTTTCCCTATGGAGAGCACTTGGAGATGGCAATGC

>B2-202
ATGCCTGGTGCTTTCTCTCAGAACTCATCAAAAAGTCCTCAG------GA
GGCTCAGTCACACTCTCCAAGAGCACAGCCATCATCTCCCACGGTACCAC
AGGCCTGGTCACATGGGATGCCGCCCTCTACCTTGCAGAATGGGCCATCG
AGAACCCGGCAGCCTTCA------------TTAACAGACGTGCTGTATTG
CCCAGAAGCCATCGTGTCG---------------CTGGTCGGGGTCCTGC
AGAGGCTGGCTGCCTGCCGGGAGCACAAGCGGGCTCCTGAGGTCTACGTG
------GCCTTTACCGTCCGCAACCCAGAG---------------ACATG
CCAGCTGTTCACCACCGAGCTAGGCCGGGATGGGATC---------AGAT
GG---------GAAGCGGAAGCTCATCAT---------------------
------------------------GACCAGAAACTGTTTCCCTATGGAGA
GCACTTGGAGATG---GCAATGCTGAACCTCACACTG
#---------------------------------------
#---------------------------------------

#=======================================
#
# Aligned_sequences: 2
# 1: G1-H3
# 2: G3-H2
# Matrix: /home/BLOSUM62.txt
# GapOpen_penalty: -11.0
# GapExtend_penalty: -1.0
# FSopen_penalty: -10.0
# FSextend_penalty: -0.2
# Execution_time: 0.220496892929
#
# Length:         537
# Identity NT:    147/537 27.4%
# Identity AA:    174/1074 16.2%
# Gapopen:        11/537 2.0%
# Gaps:           162/537 30.2%
# FSopen:         0/537 0.0%
# FrameShift:     0/537 0.0%
# Score: -70.0
#
#
#=======================================

>G1-H3
ATGGCGCCCGAGGAGAACGCGGGGACCGAACTCTTGCTGCAGGGTTTTGA
GCGCCGCTTCCTGGCGGTGCGCACACTGCGCTCCTTCCCC----------
-----TGG---------------------------CAGAGCTTAGAGGCA
AAGTTAAGAGACTCATCAGATTCTGAGCTGCTGCGGGATATTTTGCAGAA
GCACGAGGCTGTCCACACGGAGCCTTTGGACAAACTGTACGAGGTGCTCG
CGGAGACTCTGATGGCCAAGGAGTCCACCCAGGGCCACCGGAGCTATTTG
CTGACGTGCTGTATTGCCCAGAAGCCATCGTGTCGCTGGTCGGGGTCCTG
CAGAGGCTGGCTGCCTGCCGGGAGCACAAGCGGGCTCCTGAGGTCTACGT
GGCCTTTACCGTCCGCAACCCAGAGACATGCCAGCTGTTCACCACCGAGC
TAGGCCGGGATGGGATCAGATGGGAAGCGGAAGCTCATCATGACCAGAAA
CTGTTTCCCTATGGAGAGCACTTGGAGATGGCAATGC

>G3-H2
ATGCCTGGTGCTTTCTCTCAGAACTCATCAAAAAGTCCTCAG------GA
GGCTCAGTCACACTCTCCAAGAGCACAGCCATCATCTCCCACGGTACCAC
AGGCCTGGTCACATGGGATGCCGCCCTCTACCTTGCAGAATGGGCCATCG
AGAACCCGGCAGCCTTCA------------TTAACAGACGTGCTGTATTG
CCCAGAAGCCATCGTGTCG---------------CTGGTCGGGGTCCTGC
AGAGGCTGGCTGCCTGCCGGGAGCACAAGCGGGCTCCTGAGGTCTACGTG
------GCCTTTACCGTCCGCAACCCAGAG---------------ACGTG
CCAGCTGTTCACCACCGAGCTAGGCCGGGATGGGATC---------AGAT
GG---------GAAGCGGAAGCTCATCAT---------------------
------------------------GACCAGAAACTGTTTCCCTATGGAGA
GCACTTGGAGATG---GCAATGCTGAACCTCACACTG
#---------------------------------------
#---------------------------------------

#=======================================
#
# Aligned_sequences: 2
# 1: G1-M
# 2: G1-Co
# Matrix: /home/BLOSUM62.txt
# GapOpen_penalty: -11.0
# GapExtend_penalty: -1.0
# FSopen_penalty: -10.0
# FSextend_penalty: -0.2
# Execution_time: 0.176847934723
#
# Length:         495
# Identity NT:    368/495 74.3%
# Identity AA:    570/990 57.6%
# Gapopen:        1/495 0.2%
# Gaps:           3/495 0.6%
# FSopen:         0/495 0.0%
# FrameShift:     0/495 0.0%
# Score: 425.0
#
#
#=======================================

>G1-M
ATGGCGCCTGAGGACCACGAGGGGGCCACGTCTCTGCTGCAGAGTTTCGA
GCGCCGCTTCCTGGCGGCTCGCGCGCTGCCCTCCTTTCCCTGGCAGAGCC
TAGAAGAAAAACTAAAGGACCCCTCGGGTTCTGAGCTGTTGCTGGCTATT
CTGCAGAGGCATGAGGCTGTACCCACGGAGCCTTTGGATGCACTGTATGA
GGCGTTGGCAGAGGTTCTGATGACCCAAGAGTCCACCCAGTGCCACCGGA
GCTATTTGCTGATGTACTGTACTGCTGGGAGATGACACTGTCACTGGTCA
GGGTCCTGAAGATGCTCGAGGACTGCC---AGAGGAAGAGCGCTCCTGAT
GTCTATGTAGCCTATACTATCCGCAGCCAGGACACAGGCAAGCTGTTCAT
CGAAGAGCTGGACCGTGCTGGAATCTACTGGGAAGAGGTGCCCCCTCACA
CTGGCAAACTGTTCCCTTACGAAGAGCATTCAGCCATCGTAATCC

>G1-Co
ATGGCGCAGGAGGAGAGAGCGGATGCCGCGCGCCTGCTGCGGGGTTTCGA
GCGCCGCTTCTTGGCGGCGCGCGCCCTGCGCTCCTTTCCCTGGCAGAGCC
TAGAAGAGAAACTAAGGGACTCGTCAGGCTCCGAGCTGCTGCTGGATATT
TTGCAGAAGCACGAGGCTGTCCACACGGAGCCGTTGGACGAGCTGTACCA
GGCGCTGGCCGAGGTCCTGACGGCCGAGGACCCCACCCACTGCCACCGGA
GCTATCTGCTGACGTGCTGTATTGTCCTGAAACGGTCCTCTCCCTGGTTG
GGGTCCTGCGGAAGCTCTCCACCTGCCGGAAGGACCAGCGGGCTCCTGAT
GCCTACATTGCCTTCACCATCCGCAACCCGGAGACGTGCCAGCTGTTCAC
CACGGAGCTGGGCCAGGCTGGGATCCCGTGGGAAGAGGTGCCTTGTCATG
ACCAGAAACTGTTTCCCTACGAAGAGCACTCGGAGATGGCGATTC
#---------------------------------------
#---------------------------------------

#=======================================
#
# Aligned_sequences: 2
# 1: G1-H3
# 2: B1-001
# Matrix: /home/BLOSUM62.txt
# GapOpen_penalty: -11.0
# GapExtend_penalty: -1.0
# FSopen_penalty: -10.0
# FSextend_penalty: -0.2
# Execution_time: 0.300541877747
#
# Length:         516
# Identity NT:    253/516 49.0%
# Identity AA:    450/1032 43.6%
# Gapopen:        8/516 1.6%
# Gaps:           78/516 15.1%
# FSopen:         0/516 0.0%
# FrameShift:     0/516 0.0%
# Score: 222.0
#
#
#=======================================

>G1-H3
ATGGCGCCCGAGGAGAACGCGGGGACCGAACTCTTGCTGCAGGGTTTTGA
GCGCCGCTTCCTGGCGGTGCGCACACTGCGCTCCTTCCCCTGGCAGAGCT
TAGAGGCAAAGTTAAGAGACTCATCAGATTCTGAGCTGCTGCGGGATATT
TTGCAGAAG---------CACGAGGCTGTCCACACGGAGCCTTTGGACAA
ACTGTACGAGGTGCTCGCGGAGACTCTGATGGCCAAGGAGTCCACCCAGG
GCCACCGGAGCTATTTGCTGACGTGCTGTATTGCCCAGAAGCCATCGTGT
CGCTGGTCGGGGTCCTGCAGAGGCTGGCTGCCTGCCGGGAGCACAAGCGG
GCTCCTGAGGTCTACGTGGCCTTTA------CCGTCCGCAACCCAGAGAC
ATGCCAGCTGTTCACCACCGAGCTAG------GCCGGGATGGGATCAGAT
GGGAAGCGGAAGCTCATCATGACCAGAAACTGTTTCCCTATGGAGAGCAC
TTGGAGATGGCAATGC

>B1-001
ATGGCGCCCGAGGAGAACGCGGGGACCGAACTCTTGCTGCAGGGTTTTGA
GCGCCGCTTCCTGGCGGTGCGCACACTGCGCTCCTTCCCCTGGCAGAGCT
TAGAGGCAAAGTTAAGAGACTCATCAGATTCTGAGCTGCTGCGGGATATT
TTGCAGAAGACTGTGAGGCATCCTGTGTGTGTGAAGCACCCGCCGTCAGT
CAAGTATGCCTGGTGCTTTCTCTCAGAACTCATCAAAAAGTCCTCAGGAG
GC------TCAGTCACACTCTCC---------------AAGAGCACAGCC
ATCATCTCCCACGGTACCACAGGCCTGGTCACATGGGATGCCGCC-----
-CTCTACCTTGCAGAATGGGCCATCGAGAACCCGGCAGCCTTCATTAACA
GACGTGCTGTATTGCCCAGAAGCCATCGTGTCGCTGGTCGGGGTCCT---
------------------GCAGAGGCTGGCTGCCTGCCGGGAGCACAAGC
GGGC---------TCC
#---------------------------------------
#---------------------------------------

#=======================================
#
# Aligned_sequences: 2
# 1: G1-H3
# 2: G2-H1
# Matrix: /home/BLOSUM62.txt
# GapOpen_penalty: -11.0
# GapExtend_penalty: -1.0
# FSopen_penalty: -10.0
# FSextend_penalty: -0.2
# Execution_time: 0.278348922729
#
# Length:         525
# Identity NT:    237/525 45.1%
# Identity AA:    408/1050 38.9%
# Gapopen:        8/525 1.5%
# Gaps:           96/525 18.3%
# FSopen:         0/525 0.0%
# FrameShift:     0/525 0.0%
# Score: 182.0
#
#
#=======================================

>G1-H3
ATGGCGCCCGAGGAGAACGCGGGGACCGAACTCTTGCTGCAGGGTTTTGA
GCGCCGCTTCCTGGCGGTGCGCACACTGCGCTCCTTCCCCTGGCAGAGCT
TAGAGGCAAAGTTAAGAGACTCATCAGATTCTGAGCTGCTGCGGGATATT
TTGCAGAAG---------CACGAGGCT---GTCCACACGGAGCCTTTGGA
CAAACTGTACGAGGTGCTCGCGGAGACTCTGATGGCCAAGGAGTCCACCC
AGGGCCACCGGAGCTATTTGCTGACGTGCTGTATTGCCCAGAAGCCATCG
TGT------CGCTGGTCGGGGTCCTGCAGAGGCTGGCTGCCTGCCGGGAG
CACAAGCGGGCTCCTGAGGTCTACGTGGCCTTTA------CCGTCCGCAA
CCCAGAGACATGCCAGCTGTTCACCACCGAGCTAG------GCCGGGATG
GGATCAGATGGGAAGCGGAAGCTCATCATGACCAGAAACTGTTTCCCTAT
GGAGAGCACTTGGAGATGGCAATGC

>G2-H1
ATGGCGCCCGAGGAGAACGCGGGGAGCGAACTCTTGCTGCAGAGTTTCAA
GCGCCGCTTCCTGGCAGCGCGCGCCCTGCGCTCCTTCCGCTGGCAGAGCT
TAGAAGCAAAGTTAAGAGACTCATCAGATTCTGAGCTGCTGCGGGATATT
TTGCAGAAGACTGTGAAGCATCCTGTGTGTGTGAAGCACCCGCCGTCAGT
CAAGTATGCCCGGTGCTTTCTCTCAGAACTCATCAAAAAGCCCTCGGGAG
GCTCAGTCACACTCTCCAAGAGCACAGCCATCATCTCCCACGGCATCACA
GTCCTGGTCACATGGGATGCCGCC--------------------------
----------CTCTACCTTGCAGAATGGGCCATCGAGAACCCAGCAGCCT
TCACTGATAGACGTGCTGTATTGCCCAGAAGCCATCGTGTCGCTGGTCGG
GGTCCT---------------------GCGGAGGCTGGCTGCCTGCCGGG
AGCACCAGCGGGC---------TCC
#---------------------------------------
#---------------------------------------

#=======================================
#
# Aligned_sequences: 2
# 1: G1-M
# 2: G1-R
# Matrix: /home/BLOSUM62.txt
# GapOpen_penalty: -11.0
# GapExtend_penalty: -1.0
# FSopen_penalty: -10.0
# FSextend_penalty: -0.2
# Execution_time: 0.203608989716
#
# Length:         492
# Identity NT:    457/492 92.9%
# Identity AA:    858/984 87.2%
# Gapopen:        0/492 0.0%
# Gaps:           0/492 0.0%
# FSopen:         0/492 0.0%
# FrameShift:     0/492 0.0%
# Score: 720.0
#
#
#=======================================

>G1-M
ATGGCGCCTGAGGACCACGAGGGGGCCACGTCTCTGCTGCAGAGTTTCGA
GCGCCGCTTCCTGGCGGCTCGCGCGCTGCCCTCCTTTCCCTGGCAGAGCC
TAGAAGAAAAACTAAAGGACCCCTCGGGTTCTGAGCTGTTGCTGGCTATT
CTGCAGAGGCATGAGGCTGTACCCACGGAGCCTTTGGATGCACTGTATGA
GGCGTTGGCAGAGGTTCTGATGACCCAAGAGTCCACCCAGTGCCACCGGA
GCTATTTGCTGATGTACTGTACTGCTGGGAGATGACACTGTCACTGGTCA
GGGTCCTGAAGATGCTCGAGGACTGCCAGAGGAAGAGCGCTCCTGATGTC
TATGTAGCCTATACTATCCGCAGCCAGGACACAGGCAAGCTGTTCATCGA
AGAGCTGGACCGTGCTGGAATCTACTGGGAAGAGGTGCCCCCTCACACTG
GCAAACTGTTCCCTTACGAAGAGCATTCAGCCATCGTAATCC

>G1-R
ATGGCGCCTGAGGACCACGAGGGGGCCACGTCTCTGCTGCAGAGTTTCGA
GCGCCGCTTCCTGGCGGCTCGCGCGCTGCCCTCTTTTCCCTGGCAGAGCC
TAGAAGAAAAACTAAGGGAGCCCTCAGGTTCTGAGCTGTTGCTGGCTATT
TTGCAGAAGCATGAGGCCGTACCCATGGAGCCTTTGGATGCACTGTATGA
GGCGCTGGCAGAAGTTCTGATGGCCAGAGAGTCCACCCAGTGCCACCGGA
GCTATTTGCTGATGTACTGTACTGCGGGGAAGTGACACTGTCACTGGTCA
GGGTCCTGAGGATGCTCACTGACTGCCAGAGGAAGAAGGCTCCTGACGTC
TATGTGGCCTATACGATCCGCAGCCAGGACACGGGCAAGCTGTTCATCAC
AGAGCTGGACCGCGCTGGGATACACTGGGAAGAGGTGGCCCCTCACACTG
GCAAACTGTTCCCTTATGAAGAGCATTCGGCCATCGTAATCC
#---------------------------------------
#---------------------------------------

#=======================================
#
# Aligned_sequences: 2
# 1: G1-H3
# 2: G2-H3
# Matrix: /home/BLOSUM62.txt
# GapOpen_penalty: -11.0
# GapExtend_penalty: -1.0
# FSopen_penalty: -10.0
# FSextend_penalty: -0.2
# Execution_time: 0.307270050049
#
# Length:         516
# Identity NT:    253/516 49.0%
# Identity AA:    450/1032 43.6%
# Gapopen:        8/516 1.6%
# Gaps:           78/516 15.1%
# FSopen:         0/516 0.0%
# FrameShift:     0/516 0.0%
# Score: 222.0
#
#
#=======================================

>G1-H3
ATGGCGCCCGAGGAGAACGCGGGGACCGAACTCTTGCTGCAGGGTTTTGA
GCGCCGCTTCCTGGCGGTGCGCACACTGCGCTCCTTCCCCTGGCAGAGCT
TAGAGGCAAAGTTAAGAGACTCATCAGATTCTGAGCTGCTGCGGGATATT
TTGCAGAAG---------CACGAGGCTGTCCACACGGAGCCTTTGGACAA
ACTGTACGAGGTGCTCGCGGAGACTCTGATGGCCAAGGAGTCCACCCAGG
GCCACCGGAGCTATTTGCTGACGTGCTGTATTGCCCAGAAGCCATCGTGT
CGCTGGTCGGGGTCCTGCAGAGGCTGGCTGCCTGCCGGGAGCACAAGCGG
GCTCCTGAGGTCTACGTGGCCTTTA------CCGTCCGCAACCCAGAGAC
ATGCCAGCTGTTCACCACCGAGCTAG------GCCGGGATGGGATCAGAT
GGGAAGCGGAAGCTCATCATGACCAGAAACTGTTTCCCTATGGAGAGCAC
TTGGAGATGGCAATGC

>G2-H3
ATGGCGCCCGAGGAGAACGCGGGGACCGAACTCTTGCTGCAGGGTTTTGA
GCGCCGCTTCCTGGCGGTGCGCACACTGCGCTCCTTCCCCTGGCAGAGCT
TAGAGGCAAAGTTAAGAGACTCATCAGATTCTGAGCTGCTGCGGGATATT
TTGCAGAAGACTGTGAGGCATCCTGTGTGTGTGAAGCACCCGCCGTCAGT
CAAGTATGCCTGGTGCTTTCTCTCAGAACTCATCAAAAAGTCCTCAGGAG
GC------TCAGTCACACTCTCC---------------AAGAGCACAGCC
ATCATCTCCCACGGTACCACAGGCCTGGTCACATGGGATGCCGCC-----
-CTCTACCTTGCAGAATGGGCCATCGAGAACCCGGCAGCCTTCATTAACA
GACGTGCTGTATTGCCCAGAAGCCATCGTGTCGCTGGTCGGGGTCCT---
------------------GCAGAGGCTGGCTGCCTGCCGGGAGCACAAGC
GGGC---------TCC
#---------------------------------------
#---------------------------------------

#=======================================
#
# Aligned_sequences: 2
# 1: G1-H3
# 2: G2-Co
# Matrix: /home/BLOSUM62.txt
# GapOpen_penalty: -11.0
# GapExtend_penalty: -1.0
# FSopen_penalty: -10.0
# FSextend_penalty: -0.2
# Execution_time: 0.275146961212
#
# Length:         519
# Identity NT:    235/519 45.3%
# Identity AA:    384/1038 37.0%
# Gapopen:        8/519 1.5%
# Gaps:           81/519 15.6%
# FSopen:         0/519 0.0%
# FrameShift:     0/519 0.0%
# Score: 157.0
#
#
#=======================================

>G1-H3
ATGGCGCCCGAGGAGAACGCGGGGACCGAACTCTTGCTGCAGGGTTTTGA
GCGCCGCTTCCTGGCGGTGCGCACACTGCGCTCCTTCCCCTGGCAGAGCT
TAGAGGCAAAGTTAAGAGACTCATCAGATTCTGAGCTGCTGCGGGATATT
TTGCAGAAGCACGAGGCTGTCCACACGGAGCCTTTGGACAAACTGTACGA
GGTGCTCGCGGAGACTCTGATGGCCAAGGAG------TCCACCCAGGGCC
ACCGGAGCTATTTGCTGACGTGCTGTATTGCCCAGAAGCCATCGTGTCGC
TGGTCGGGGTCCTGCAGAGGCTGG---CTGCCTGCCGGGAGCACAAGCGG
GCTCCTGAGGTCTACGTGGCCTTTACCGTCCGCAACCCAGAGACATGCCA
GCTGTTCACCACCGAGCTAGGCCGGGATG------GGATCAGATGGGAAG
CGGAAGCTCATCATGACCAGAAACTGTTTCCCTATG---------GAGAG
CACTTGGAGATGGCAATGC

>G2-Co
ATGGCGCAGGAGGAGAGAGCGGATGCCGCGCGCCTGCTGCGGGGTTTCGA
GCGCCGCTTCTTGGCGGCGCGCGCCCTGCGCTCCTTTCCCTGGCAGAGCC
TAGAAGAGAAACTAAGGGACTCGTCAGGCTCCGAGCTGCTGCTGGATATT
TTGCAGAAG-----------------------------------------
-ACCGTGAAGCACCCTCTGTGCGTGAAGCACCCACCATCAGTGAAGTATT
CCCGGAGCTTTCTCTCTGAG------CTCATCAGAAAGCCTTCAGGTGAC
TCGGTCACCCTCTGCGAGAGCACGGCCATCGTGTCTCATGGGACCACAGG
CCTGGTC------ACGTGGAACGCCGCGCTCTACCTGGCCGAGTGGGCCG
TGGAGAACCCAGCGGTCTTCGCTCACAGTCTAAGCGGTATACCCCCGCGG
GCCCAGCTGGCGGGCGGGAGGGGCCCTGTCCCCACAGGAAGGAAACCAGA
AGTCTGGGGC---AGAGTC
#---------------------------------------
#---------------------------------------

#=======================================
#
# Aligned_sequences: 2
# 1: G1-M
# 2: G3-H1
# Matrix: /home/BLOSUM62.txt
# GapOpen_penalty: -11.0
# GapExtend_penalty: -1.0
# FSopen_penalty: -10.0
# FSextend_penalty: -0.2
# Execution_time: 0.158832073212
#
# Length:         534
# Identity NT:    150/534 28.1%
# Identity AA:    186/1068 17.4%
# Gapopen:        9/534 1.7%
# Gaps:           159/534 29.8%
# FSopen:         0/534 0.0%
# FrameShift:     0/534 0.0%
# Score: -40.0
#
#
#=======================================

>G1-M
ATGGCGCCTGAGGACCACGAGGGGGCCACGTCTCTGCTGCAGAGTTTCGA
GCGCCGCTTCCTGGCGGCTCGCGCGCTGCCCTCCTTTCCCTGGCAGAGCC
TAGAAGAAAAACTAAAGGACCCCTCGGGTTCTGAGCTGTTGCTGGCTATT
CTGCAGAGGCATGAGGCTGTACCCACGGAGCCT------TTGGATGCACT
GTAT------GAGGCGTTGGCAGAGGTTCTGATGACCCAAGAGTCCACCC
AGTGCCACCGGAGCTATTTGCTGATGTACTGTACTGCTGGGAGATGACAC
TGTCACTGGTCAGGGTCCTGAAGATGCTCGAGGACTGCCAGAGGAAGAGC
GCTCCTGATGTCTATGTAGCCTATACTATCCGCAGCCAGGACACAGGCAA
GCTGTTCATCGAAGAGCTGGACCGTGCTGGAATCTACTGGGAAG------
------------------------AGGTGCCCCCTCACACTGGCAAACTG
TTCCCTTACGAAGAGCATTCAGCCATCGTAATCC

>G3-H1
ATGCCCGGTGCTTTCTCTCAGAACTCATCAAAAAGCCCTCGG------GA
GGCTCAGTCACACTCTCCAAGAGCACAGCCATCATCTCCCACGGCATCAC
AGTCCTGGTCACATGGGATGCCGCCCTCTACC------------------
TTGCAGAATGGGCCATCGAGAACCCAGCAGCCTTCACTGATAGACGTGCT
GTATTGCCCAGAAGCCATCGTGTCGCTGGTCGGG----------------
-----------------GTCCTGCGGAGGCTGGCTGCCTGCCGGGAGCAC
------------------------------------CAGCGGGCTCCTCA
ATTCTACATGGCCCTTACC---GTCTGCAACCCAGAGATGTGCCAGCTGT
TCACCACCGAGCTAGGCTGGACTGGGATCAGATGGGAAGCGGAAGCTCAT
CATGACCAGAAACTGTTTCCCTACAGAGAGCACTTGGAGATGGCAAAGCT
GAACCTCACA---------------------CTG
#---------------------------------------
#---------------------------------------

#=======================================
#
# Aligned_sequences: 2
# 1: G1-M
# 2: B1-001
# Matrix: /home/BLOSUM62.txt
# GapOpen_penalty: -11.0
# GapExtend_penalty: -1.0
# FSopen_penalty: -10.0
# FSextend_penalty: -0.2
# Execution_time: 0.208214044571
#
# Length:         519
# Identity NT:    218/519 42.0%
# Identity AA:    330/1038 31.8%
# Gapopen:        8/519 1.5%
# Gaps:           87/519 16.8%
# FSopen:         0/519 0.0%
# FrameShift:     0/519 0.0%
# Score: 130.0
#
#
#=======================================

>G1-M
ATGGCGCCTGAGGACCACGAGGGGGCCACGTCTCTGCTGCAGAGTTTCGA
GCGCCGCTTCCTGGCGGCTCGCGCGCTGCCCTCCTTTCCCTGGCAGAGCC
TAGAAGAAAAACTAAAGGACCCCTCGGGTTCTGAGCTGTTGCTGGCTATT
CTGCAG---------AGGCATGAGGCTGTACCCACGGAGCCTTTGGATGC
ACTGTATGAG------GCGTTGGCAGAGGTTCTGATGACCCAAGAGTCC-
--------ACCCAGTGCCACCGGAGCTATTTGCTGATGTACTGTACTGCT
GGGAGATGACACTGTCACTGGTCAGGGTCCTGAAGATGCTCGAGGACTGC
C---AGAGGAAGAGCGCTCCTGATGTCTATGTAGCCTATACTATCCGCAG
CCAGGACACAGGCAAGCTGTTCATCGAAGAGCTGGACCGTGCTGGAATCT
ACTGGGAAGAGGTGCCCCCTCACACTGGCAAACTGTTCCCTTACGAAGAG
CATTCAGCCATCGTAATCC

>B1-001
ATGGCGCCCGAGGAGAACGCGGGGACCGAACTCTTGCTGCAGGGTTTTGA
GCGCCGCTTCCTGGCGGTGCGCACACTGCGCTCCTTCCCCTGGCAGAGCT
TAGAGGCAAAGTTAAGAGACTCATCAGATTCTGAGCTGCTGCGGGATATT
TTGCAGAAGACTGTGAGGCATCCTGTGTGTGTGAAGCACCCGCCGTCAGT
CAAGTATGCCTGGTGCTTTCTCTCAGAACTCATCAAAAAGTCCTCAGGAG
GCTCAGTCACACTCTCCAAGAGCACAGCCATCATCTCCCACGGTACCACA
GGCCTGGTCACA------TGGGATGCCGCCCTCTACCTTGCAGAATGGGC
CATCGAGAACCCGGCAGCCTTCATTAACAGACGTGCTGTATTGCCCAGAA
GCCATCGTGTCGCTGGT---------------------------------
---------CGGGGTCCT---------GCAGAGGCTGGCTGCCTGCCGGG
AGCACAA---GCGGGCTCC
#---------------------------------------
#---------------------------------------

#=======================================
#
# Aligned_sequences: 2
# 1: G1-M
# 2: B2-202
# Matrix: /home/BLOSUM62.txt
# GapOpen_penalty: -11.0
# GapExtend_penalty: -1.0
# FSopen_penalty: -10.0
# FSextend_penalty: -0.2
# Execution_time: 0.163423061371
#
# Length:         561
# Identity NT:    137/561 24.4%
# Identity AA:    186/1122 16.6%
# Gapopen:        8/561 1.4%
# Gaps:           213/561 38.0%
# FSopen:         0/561 0.0%
# FrameShift:     0/561 0.0%
# Score: -43.0
#
#
#=======================================

>G1-M
ATGGCGCCTGAGGACCACGAGGGGGCCACGTCTCTGCTGCAGAGTTTCGA
GCGCCGCTTCCTGGCGGCTCGCGCGCTGCCCTCCTTTCCC----------
-----TGGCAG---------------------------------------
---------------AGCCTAGAAGAAAAACTAAAGGACCCCTCGGGTTC
TGAGCTGTTGCTGGCTATTCTGCAGAGGCATGAGGCTGTACCCACGGAGC
CTTTGGATGCACTGTATGAGGCGTTGGCAGAGGTTCTGATGACCCAAGAG
TCCACCCAGTGCCACCGGAGCTATTTGCTGATGTACTGTACTGCTGGGAG
ATGACACTGTCACTGGTCAGGGTCCTGAAGATGCTCGAGGACTGCCAGAG
GAAGAGCGCTCCTGATGTCTATGTAGCCTATACTATCCGCAGCCAGGACA
CAGGCAAGCTGTTCATCGAAGAGCTGGACCGTGCTGGAATCTACTGGGAA
GAGGTGCCCCCTCACACTGGCAAACTGTTCCCTTACGAAGAGCATTCAGC
CATCGTAATCC

>B2-202
ATGCCTGGTGCTTTCTCTCAGAACTCATCAAAAAGTCCTCAG------GA
GGCTCAGTCACACTCTCCAAGAGCACAGCCATCATCTCCCACGGTACCAC
AGGCCTGGTCACATGGGATGCCGCCCTCTACCTTGCAGAATGGGCCATCG
AGAACCCGGCAGCCTTCATTAACAGACGTGCTGTATTGCCCAGAAGCCAT
CGTGTCGCTGGTCGGGGTCCTGCAGAGGCTGGCTGCCTGC---CGGGAGC
ACAAGCGGGCTCCTGAGGTCTACGTGGCCTTTACCGTCCGCAACCCAGAG
ACATGCCAGCTGTTCACCACCGAGCTA------------------GGCCG
GGATGGGATCAGATGGGAAGCGGAAGCTCATCATGACCAG----------
-----------------AAACTGTTTCCCTAT------------------
---------------------------------------------GGAGA
GCACTTGGAGATGGCAATGCTGAACCTCACACTG----------------
-----------
#---------------------------------------
#---------------------------------------

#=======================================
#
# Aligned_sequences: 2
# 1: G1-M
# 2: G2-H3
# Matrix: /home/BLOSUM62.txt
# GapOpen_penalty: -11.0
# GapExtend_penalty: -1.0
# FSopen_penalty: -10.0
# FSextend_penalty: -0.2
# Execution_time: 0.205462932587
#
# Length:         519
# Identity NT:    218/519 42.0%
# Identity AA:    330/1038 31.8%
# Gapopen:        8/519 1.5%
# Gaps:           87/519 16.8%
# FSopen:         0/519 0.0%
# FrameShift:     0/519 0.0%
# Score: 130.0
#
#
#=======================================

>G1-M
ATGGCGCCTGAGGACCACGAGGGGGCCACGTCTCTGCTGCAGAGTTTCGA
GCGCCGCTTCCTGGCGGCTCGCGCGCTGCCCTCCTTTCCCTGGCAGAGCC
TAGAAGAAAAACTAAAGGACCCCTCGGGTTCTGAGCTGTTGCTGGCTATT
CTGCAG---------AGGCATGAGGCTGTACCCACGGAGCCTTTGGATGC
ACTGTATGAG------GCGTTGGCAGAGGTTCTGATGACCCAAGAGTCC-
--------ACCCAGTGCCACCGGAGCTATTTGCTGATGTACTGTACTGCT
GGGAGATGACACTGTCACTGGTCAGGGTCCTGAAGATGCTCGAGGACTGC
C---AGAGGAAGAGCGCTCCTGATGTCTATGTAGCCTATACTATCCGCAG
CCAGGACACAGGCAAGCTGTTCATCGAAGAGCTGGACCGTGCTGGAATCT
ACTGGGAAGAGGTGCCCCCTCACACTGGCAAACTGTTCCCTTACGAAGAG
CATTCAGCCATCGTAATCC

>G2-H3
ATGGCGCCCGAGGAGAACGCGGGGACCGAACTCTTGCTGCAGGGTTTTGA
GCGCCGCTTCCTGGCGGTGCGCACACTGCGCTCCTTCCCCTGGCAGAGCT
TAGAGGCAAAGTTAAGAGACTCATCAGATTCTGAGCTGCTGCGGGATATT
TTGCAGAAGACTGTGAGGCATCCTGTGTGTGTGAAGCACCCGCCGTCAGT
CAAGTATGCCTGGTGCTTTCTCTCAGAACTCATCAAAAAGTCCTCAGGAG
GCTCAGTCACACTCTCCAAGAGCACAGCCATCATCTCCCACGGTACCACA
GGCCTGGTCACA------TGGGATGCCGCCCTCTACCTTGCAGAATGGGC
CATCGAGAACCCGGCAGCCTTCATTAACAGACGTGCTGTATTGCCCAGAA
GCCATCGTGTCGCTGGT---------------------------------
---------CGGGGTCCT---------GCAGAGGCTGGCTGCCTGCCGGG
AGCACAA---GCGGGCTCC
#---------------------------------------
#---------------------------------------

#=======================================
#
# Aligned_sequences: 2
# 1: G1-M
# 2: G3-Ch
# Matrix: /home/BLOSUM62.txt
# GapOpen_penalty: -11.0
# GapExtend_penalty: -1.0
# FSopen_penalty: -10.0
# FSextend_penalty: -0.2
# Execution_time: 0.148729801178
#
# Length:         543
# Identity NT:    151/543 27.8%
# Identity AA:    210/1086 19.3%
# Gapopen:        10/543 1.8%
# Gaps:           177/543 32.6%
# FSopen:         0/543 0.0%
# FrameShift:     0/543 0.0%
# Score: -40.0
#
#
#=======================================

>G1-M
ATGGCGCCTGAGGACCACGAGGGGGCCACGTCTCTGCTGCAGAGTTTC--
-------GAGCGCCGCTTCCTGGCGGCTCGCGCGCTGCCCTCCTTTCCCT
GGCAGAGCCTAGAAGAAAAACTAAAGGACCCCTCGGGTTCTGAGCTGTTG
CTGGCTATTCTGCAGAGGCATGAGGCTGTACCCACGGAGCCT------TT
GGATGCACTGTAT------GAGGCGTTGGCAGAGGTTCTGATGACCCAAG
AGTCCACCCAGTGCCACCGGAGCTATTTGCTGATGTACTGTACTGCTGGG
AGATGACACTGTCACTGGTCAGGGTCCTGAAGATGCTCGAGGACTGCCAG
AGGAAGAGCGCTCCTGATGTCTATGTAGCCTATACTATCCGCAGCCAGGA
CACAGGCAAGCTGTTCATCGAAGAGCTGGACCGTGCTGGAATCTACTGGG
AAG------------------------------AGGTGCCCCCTCACACT
GGCAAACTGTTCCCTTACGAAGAGCATTCAGCCATCGTAATCC

>G3-Ch
ATGCCC---------------GGTGCTTTCTCTCAGTACTCATCAAAAAG
CCCTCGGGAGGCTCAGTCACACTCTCCAAGAGCACAGCCATCATCTCCCA
CGGCATCACAGTCCTGGTCACATGGGATGCCACCCTCTACC---------
---------TTGCAGAATGGGCCATCTAGAACCCAGCAGCCTTCACTGAT
AGATGTGCTGTATTGCCCAGAAGCCATCGTGTCGCTGGTCGGG-------
--------------------------GTCCTGCAGAGGCTGGCTGCCTGC
CGGGAGCAC------------------------------------CAGCG
GGCTCCTCAAGTCTACATGGCCCTTACC---GTCCGCAACCCAGAGACGT
GCCAGCTGTTCACCACCGAGCTAGGCTGGACTGGGATCAGATGGGAAGCG
GAAGCTCATCATGACCAGAAACTGTTTCCCTACAGAGAGCACTTGGAGAT
GGCAATGCTGAACCTCACA---------------------CTG
#---------------------------------------
#---------------------------------------

#=======================================
#
# Aligned_sequences: 2
# 1: G1-H3
# 2: G3-H1
# Matrix: /home/BLOSUM62.txt
# GapOpen_penalty: -11.0
# GapExtend_penalty: -1.0
# FSopen_penalty: -10.0
# FSextend_penalty: -0.2
# Execution_time: 0.262835025787
#
# Length:         525
# Identity NT:    153/525 29.1%
# Identity AA:    180/1050 17.1%
# Gapopen:        11/525 2.1%
# Gaps:           138/525 26.3%
# FSopen:         0/525 0.0%
# FrameShift:     0/525 0.0%
# Score: -49.0
#
#
#=======================================

>G1-H3
ATGGCG---------CCCGAGGAGAACGCGGGGACCGAACTCTTGCTGCA
GGGTTTTGAGCGCCGCTTCCTGGCGGTGCGCACACTGCGCTCCTTCCCCT
GGCAG------------------AGCTTAGAGGCAAAGTTAAGAGACTCA
TCAGATTCTGAGCTGCTGCGGGATATTTTGCAGAAGCACGAGGCTGTCCA
CACGGAGCCTTTGGACAAACTGTACGAGGTGCTCGCGGAGACTCTGATGG
CCAAGGAGTCCACCCAGGGCCACCGGAGCTATTTG---CTGACGTGCTGT
ATTGCCCAGAAGCCATCGTGTCGCTGGTCGGGGTCCTGCAGAGGCTGGCT
GCCTGCCGGGAGCACAAGCGGGCTCCTGAGGTCTACGTGGCCTTTACCGT
CCGCAACCCAGAGACATGCCAGCTGTTCACCACCGAGCTAGGCCGGGATG
GGATCAGATGGGAAGCGGAAGCTCATCATGACCAGAAACTGTTTCCCTAT
GGAGAGCACTTGGAGATGGCAATGC

>G3-H1
ATGCCCGGTGCTTTCTCTCAGAACTCATCAAAAAGCCCTCGGGAGGCTCA
GTCACACTCTCCAAGAGCACAGCCATCATCTCCCACGGCATCACAGTCCT
GGTCACATGGGATGCCGCCCTCTACCTTGCAGAATGGGCCATCGAGAACC
CAGCAGCCTTCACTGATA---GACGTGCTGTATTGCCCAGAAGCCATCGT
GTCG---------------CTGGTCGGGGTCCTGCGGAGGCTGGCTGCCT
GCCGGGAGCACCAGCGGGCTCCTCAATTCTACATGGCCCTTACCGTCTGC
AACCCAGAGATG------TGCCAGCTGTTCACCACCGAGCTAGGCTGG--
----------------ACTGGGATC---------AGATGG---------G
AAGCGGAAGCTCATCAT---------------------------------
------------GACCAGAAACTGTTTCCCTACAGAGAGCACTTGGAGAT
GGCAAAGCTG---AACCTCACACTG
#---------------------------------------
#---------------------------------------

#=======================================
#
# Aligned_sequences: 2
# 1: G1-M
# 2: G3-M
# Matrix: /home/BLOSUM62.txt
# GapOpen_penalty: -11.0
# GapExtend_penalty: -1.0
# FSopen_penalty: -10.0
# FSextend_penalty: -0.2
# Execution_time: 0.150639057159
#
# Length:         534
# Identity NT:    144/534 27.0%
# Identity AA:    174/1068 16.3%
# Gapopen:        6/534 1.1%
# Gaps:           162/534 30.3%
# FSopen:         0/534 0.0%
# FrameShift:     0/534 0.0%
# Score: -37.0
#
#
#=======================================

>G1-M
ATGGCGCCTGAGGACCACGAGGGGGCCACGTCTCTGCTGCAGAGTTTCGA
GCGCCGCTTCCTGGCGGCTCGCGCGCTGCCCTCCTTTCCC----------
--------------------------------TGGCAGAGCCTAGAAGAA
AAACTAAAGGACCCCTCGGGTTCTGAGCTGTTGCTGGCTATTCTGCAGAG
GCATGAGGCTGTACCCACGGAGCCTTTGGATGCACTGTATGAGGCGTTGG
CAGAGGTTCTGATGACCCAAGAGTCCACCCAGTGCCACCGGAGCTATTTG
CTGATGTACTGTACTGCTGGGAGATGACACTGTCACTGGTCAGGGTCCTG
AAGATGCTCGAGGACTGCCAGAGGAAGAGCGCTCCTGATGTCTATGTAGC
CTATACTATCCGCAGCCAGGACACAGGCAAGCTGTTCATCGAAGAGCTGG
ACCGTGCTGGAATCTACTGGGAAGAGGTGCCCCCTCACACTGGCAAACTG
TTCCCTTACGAAGAGCATTCAGCCATCGTAATCC

>G3-M
ATGCCCGCTGCTTTCTCTCAAAGCTCATCAAAAAGCCTTCAG------GA
AACTCAGTTACACTCTCTGAGAGCACTGCCATCGTGTCCCATGGCACCAC
AGGCTTGGTTACATGGGACGCTGCTCTCTACCTGGCAGAATGGGCCATTG
AGAACCCAGCAGCCTTCACTGACAGATGTACTGTACTGCTGG--------
-------------------------------GAGATGACACTGTCACTGG
TCAGGGTCCTGAAGATGCTCGAGGAC------TGCCAGAGGAAGAGCGCT
CCTGATGTCTATGTAGCCTATACTATCCGCAGCCAGGACACAGGCAAGCT
GTTCATCGAAGAGCTAGACCGTGCTGGAATCTACTGGGAAGAGGTGCCCC
CT------------------------------------------------
------------CACACTGGCAAACTGTTCCCTTACGAAGAGCATTCAGC
CATCGTAATCCTGAAGCTG---------GTGCTG
#---------------------------------------
#---------------------------------------

#=======================================
#
# Aligned_sequences: 2
# 1: G1-M
# 2: G2-Co
# Matrix: /home/BLOSUM62.txt
# GapOpen_penalty: -11.0
# GapExtend_penalty: -1.0
# FSopen_penalty: -10.0
# FSextend_penalty: -0.2
# Execution_time: 0.187352895737
#
# Length:         516
# Identity NT:    219/516 42.4%
# Identity AA:    336/1032 32.6%
# Gapopen:        7/516 1.4%
# Gaps:           78/516 15.1%
# FSopen:         0/516 0.0%
# FrameShift:     0/516 0.0%
# Score: 145.0
#
#
#=======================================

>G1-M
ATGGCGCCTGAGGACCACGAGGGGGCCACGTCTCTGCTGCAGAGTTTCGA
GCGCCGCTTCCTGGCGGCTCGCGCGCTGCCCTCCTTTCCCTGGCAGAGCC
TAGAAGAAAAACTAAAGGACCCCTCGGGTTCTGAGCTGTTGCTGGCTATT
CTGCAGAGG---------CATGAGGCTGTACCCACGGAGCCTTTGGATGC
ACTGTATGAGGCG------TTGGCAGAGGTTCTGATGACCCAAGAGTCC-
--------ACCCAGTGCCACCGGAGCTATTTGCTGATGTACTGTACTGCT
GGGAGATGACACTGTCACTGGTCAGGGTCCTGAAGATGCTCGAGGACTGC
CAGAGGAAGAGCGCTCCTGATGTCTATGTAGCCTATACTATCCGCAGCCA
GGACACAGGCAAGCTGTTCATCGAAGAGCTGGACCGTGCTGGAATCTACT
GGGAAGAGGTGCCCCCTCACACTGGCAAACTGTTCCCTTACGAAGAGCAT
TCAGCCATCGTAATCC

>G2-Co
ATGGCGCAGGAGGAGAGAGCGGATGCCGCGCGCCTGCTGCGGGGTTTCGA
GCGCCGCTTCTTGGCGGCGCGCGCCCTGCGCTCCTTTCCCTGGCAGAGCC
TAGAAGAGAAACTAAGGGACTCGTCAGGCTCCGAGCTGCTGCTGGATATT
TTGCAGAAGACCGTGAAGCACCCTCTGTGCGTGAAGCACCCACCATCAGT
GAAGTATTCCCGGAGCTTTCTCTCTGAGCTCATCAGAAAGCCTTCAGGTG
ACTCGGTCACCCTCTGCGAGAGCACGGCCATCGTGTCTCATGGGACCACA
GGCCTGGTCACG------TGGAACGCCGCGCTCTACCTGGCCGAGTGGGC
CGTGGAGAACCCAGCGGTCTTCGCTCACAGT------CTAAGCGGTATAC
CCCCGCGGGCCCAGCTGGCGGGCGGGAGGGGCCCTGTC------CCCACA
GGAAGGAAACCAGAAGTCTGG-----------------------------
-------GGCAGAGTC
#---------------------------------------
#---------------------------------------

#=======================================
#
# Aligned_sequences: 2
# 1: G1-M
# 2: G2-R
# Matrix: /home/BLOSUM62.txt
# GapOpen_penalty: -11.0
# GapExtend_penalty: -1.0
# FSopen_penalty: -10.0
# FSextend_penalty: -0.2
# Execution_time: 0.254099845886
#
# Length:         540
# Identity NT:    240/540 44.4%
# Identity AA:    384/1080 35.6%
# Gapopen:        5/540 0.9%
# Gaps:           129/540 23.9%
# FSopen:         0/540 0.0%
# FrameShift:     0/540 0.0%
# Score: 198.0
#
#
#=======================================

>G1-M
ATGGCGCCTGAGGACCACGAGGGGGCCACGTCTCTGCTGCAGAGTTTCGA
GCGCCGCTTCCTGGCGGCTCGCGCGCTGCCCTCCTTTCCCTGGCAGAGCC
TAGAAGAAAAACTAAAGGACCCCTCGGGTTCTGAGCTGTTGCTGGCTATT
CTGCAGAGGCATGAGGCTGTACCCACGGAGCCTTTGGATGCACTGTATGA
GGCGTTGGCAGAGGTTCTGATGACCCAAGAGTCCACCCAGTGCCACCGGA
GCTATTTGCTGATGTACTGTACTGCTGGGAGATGACACTGTCACTGGTCA
GGGTCCTGAAGATGCTCGAGGACTGCCAGAGGAAGAGCGCTCCTGATGTC
TATGTAGCCTATACTATCCGCAGCCAGGACA---------------CAGG
CAAGCTGTTCATCGAAGAGCTGGACCGTGCTGGAATCTACTGGG------
AAGAGGTGCCCCCTCACACTGGCAAACTGTTCCCTTACGAAGAGC-----
----------------------ATTCAGCCATCGTAATCC

>G2-R
ATGGCGCCTGAGGACCACGAGGGGGCCACGTCTCTGCTGCAGAGTTTCGA
GCGCCGCTTCCTGGCGGCTCGCGCGCTGCCCTCTTTTCCCTGGCAGAGCC
TAGAAGAAAAACTAAGGGAGCCCTCAGGTTCTGAGCTGTTGCTGGCTATT
TTGCAGAAGACTGTGAAGCACCCTGTG-----------------------
-------------TGTGTCCAGCATGGGCCCTCTCTGAAGTATTCCCGCT
GCTTTCTC------------------------------------------
---TCGAAGCTCATCAAAAAGCCTTCAGGAGACTCAGTCACACTCTCTGA
GAGCACAGCCATCGTGTCCCATGGCACCACAGGCTTGGTTACATGGGACG
CTGCTCTCTACCTGGCAGAATGGGCCATCGAGAACCCAGCAGCCTTCACT
GACAGATGTACTGTACTGCGGGGAAGTGACACTGTCACTGGTCAGGGTCC
TGAGGATGCTCACTGACTGCCAGAGGAAGAAGGCTCCTGA
#---------------------------------------
#---------------------------------------

#=======================================
#
# Aligned_sequences: 2
# 1: G1-M
# 2: G2-H1
# Matrix: /home/BLOSUM62.txt
# GapOpen_penalty: -11.0
# GapExtend_penalty: -1.0
# FSopen_penalty: -10.0
# FSextend_penalty: -0.2
# Execution_time: 0.268183946609
#
# Length:         537
# Identity NT:    220/537 41.0%
# Identity AA:    342/1074 31.8%
# Gapopen:        6/537 1.1%
# Gaps:           123/537 22.9%
# FSopen:         0/537 0.0%
# FrameShift:     0/537 0.0%
# Score: 141.0
#
#
#=======================================

>G1-M
ATGGCGCCTGAGGACCACGAGGGGGCCACGTCTCTGCTGCAGAGTTTCGA
GCGCCGCTTCCTGGCGGCTCGCGCGCTGCCCTCCTTTCCCTGGCAGAGCC
TAGAAGAAAAACTAAAGGACCCCTCGGGTTCTGAGCTGTTGCTGGCTATT
CTGCAGAGG---------CATGAGGCTGTACCCACGGAGCCTTTGGATGC
ACTGTATGAGGCG------TTGGCAGAGGTTCTGATGACC----------
--------------CAAGAGTCCACCCAGTGC------CACCGGAGCTAT
TTGCTGATGTACTGTACTGCTGGGAGATGACACTGTCACTGGTCAGGGTC
CTGAAGATGCTCGAGGACTGCCAGAGGAAGAGCGCTCCTGATGTCTATGT
AGCCTATACTATCCGCAGCCAGGACACAGGCAAGCTGTTCATCGAAGAGC
TGGACCGTGCTGGAATCTACTGGGAAGAGGTGCCCCCTCACACTGGCAAA
CTGTTCCCTTACGAAGAGCATTCAGCCATCGTAATCC

>G2-H1
ATGGCGCCCGAGGAGAACGCGGGGAGCGAACTCTTGCTGCAGAGTTTCAA
GCGCCGCTTCCTGGCAGCGCGCGCCCTGCGCTCCTTCCGCTGGCAGAGCT
TAGAAGCAAAGTTAAGAGACTCATCAGATTCTGAGCTGCTGCGGGATATT
TTGCAGAAGACTGTGAAGCATCCTGTGTGTGTGAAGCACCCGCCGTCAGT
CAAGTATGCCCGGTGCTTTCTCTCAGAACTCATCAAAAAGCCCTCGGGAG
GCTCAGTCACACTCTCCAAGAGCACAGCCATCATCTCCCACGGCATCACA
GTCCTGGTCACATGGGATGCCGCCCTCTACCTTGCAGAATGGGCCATCGA
GAACCCAGCAGCCTTCACTGATAGA---CGTGCTGTATTGCCCAGAAGCC
ATCGTGTCGCTGGTCGGGGTCCTGCGGAGGCTGGCTGCCTGCCGGGAGCA
--------------------------------------------------
-------------------------CCAGCGGGCTCC
#---------------------------------------
#---------------------------------------

#=======================================
#
# Aligned_sequences: 2
# 1: G1-R
# 2: G3-Ch
# Matrix: /home/BLOSUM62.txt
# GapOpen_penalty: -11.0
# GapExtend_penalty: -1.0
# FSopen_penalty: -10.0
# FSextend_penalty: -0.2
# Execution_time: 0.159297943115
#
# Length:         537
# Identity NT:    148/537 27.6%
# Identity AA:    210/1074 19.6%
# Gapopen:        10/537 1.9%
# Gaps:           165/537 30.7%
# FSopen:         0/537 0.0%
# FrameShift:     0/537 0.0%
# Score: -27.0
#
#
#=======================================

>G1-R
ATGGCGCCTGAGGACCACGAGGGGGCCACGTCTCTGCTGCAGAGTTTC--
-------GAGCGCCGCTTCCTGGCGGCTCGCGCGCTGCCCTCTTTTCCCT
GGCAGAGCCTAGAAGAAAAACTAAGGGAGCCCTCAGGTTCTGAGCTGTTG
CTGGCTATTTTGCAGAAGCATGAGGCCGTACCCATGGAGCCT------TT
GGATGCACTGTAT------GAGGCGCTGGCAGAAGTTCTGATGGCCAGAG
AGTCCACCCAGTGCCACCGGAGCTATTTGCTGATGTACTGTACTGCGGGG
AAGTGACACTGTCACTGGTCAGGGTCCTGAGGATGCTCACTGACTGCCAG
AGGAAGAAGGCTCCTGACGTCTATGTGGCCTATACGATCCGCAGCCAGGA
CACGGGCAAGCTGTTCATCACAGAGCTGGACCGCGCTGGGATACACTGGG
AAGAGGTGGCCCCTCACACTGGCAAACTGTTCCCTTATGAAGAGCATTCG
GCCATCGTAATCC------------------------

>G3-Ch
ATGCCC---------------GGTGCTTTCTCTCAGTACTCATCAAAAAG
CCCTCGGGAGGCTCAGTCACACTCTCCAAGAGCACAGCCATCATCTCCCA
CGGCATCACAGTCCTGGTCACATGGGATGCCACCCTCTACC---------
---------TTGCAGAATGGGCCATCTAGAACCCAGCAGCCTTCACTGAT
AGATGTGCTGTATTGCCCAGAAGCCATCGTGTCGCTGGTCGGG-------
--------------------------GTCCTGCAGAGGCTGGCTGCCTGC
CGGGAGCAC------------------------------------CAGCG
GGCTCCTCAAGTCTACATGGCCCTT---------------ACCGTCCGCA
ACCCAGAGACGTGCCAGCTGTTCACC---ACCGAGCTAGGCTGGACTGGG
ATCAGATGGGAAGCGGAAGCTCATCATGACCAGAAACTGTTTCCCTACAG
AGAGCACTTGGAGATGGCAATGCTGAACCTCACACTG
#---------------------------------------
#---------------------------------------

#=======================================
#
# Aligned_sequences: 2
# 1: G1-R
# 2: B2-202
# Matrix: /home/BLOSUM62.txt
# GapOpen_penalty: -11.0
# GapExtend_penalty: -1.0
# FSopen_penalty: -10.0
# FSextend_penalty: -0.2
# Execution_time: 0.160962820053
#
# Length:         534
# Identity NT:    138/534 25.8%
# Identity AA:    180/1068 16.9%
# Gapopen:        9/534 1.7%
# Gaps:           159/534 29.8%
# FSopen:         0/534 0.0%
# FrameShift:     0/534 0.0%
# Score: -36.0
#
#
#=======================================

>G1-R
ATGGCGCCTGAGGACCACGAGGGGGCCACGTCTCTGCTGCAGAGTTTCGA
GCGCCGCTTCCTGGCGGCTCGCGCGCTGCCCTCTTTTCCC----------
-----TGG---------------------------CAGAGCCTAGAAGAA
AAACTAAGGGAGCCCTCAGGTTCTGAGCTGTTGCTGGCTATTTTGCAGAA
GCATGAGGCCGTACCCATGGAGCCTTTGGATGCACTGTATGAGGCGCTGG
CAGAAGTTCTGATGGCCAGAGAGTCCACCCAGTGCCACCGGAGCTATTTG
CTGATGTACTGTACTGCGGGGAAGTGACACTGTCACTGGTCAGGGTCCTG
AGGATGCTCACTGACTGCCAGAGGAAGAAGGCTCCTGACGTCTATGTGGC
CTATACGATCCGCAGCCAGGACACGGGCAAGCTGTTCATCACAGAGCTGG
ACCGCGCTGGGATACACTGGGAAGAGGTGGCCCCTCACACTGGCAAACTG
TTCCCTTATGAAGAGCATTCGGCCATCGTAATCC

>B2-202
ATGCCTGGTGCTTTCTCTCAGAACTCATCAAAAAGTCCTCAG------GA
GGCTCAGTCACACTCTCCAAGAGCACAGCCATCATCTCCCACGGTACCAC
AGGCCTGGTCACATGGGATGCCGCCCTCTACCTTGCAGAATGGGCCATCG
AGAACCCGGCAGCCTTCATTAACAGACGTGCTGTATTGC-----------
----------------CCAGAAGCCATCGTGTCGCTGGTCGGGGTCCTGC
AGAGGCTGGCTGCCTGCCGGGAGCACAAGCGGGCTCCTGAGGTCTACGTG
GCC---TTTACCGTCCGCAACCCAGAGACATGC-----------------
----------------------------CAGCTGTTCACCACCGAGCTAG
GC---CGGGATGGGATCAGATGGGAAGCGGAAGCTCATCATGACCAG---
---AAACTGTTTCCCTATGGAGAGCACTTGGAGATGGCAATGCTGAACCT
CACACTG---------------------------
#---------------------------------------
#---------------------------------------

#=======================================
#
# Aligned_sequences: 2
# 1: G1-R
# 2: G3-H1
# Matrix: /home/BLOSUM62.txt
# GapOpen_penalty: -11.0
# GapExtend_penalty: -1.0
# FSopen_penalty: -10.0
# FSextend_penalty: -0.2
# Execution_time: 0.157410144806
#
# Length:         561
# Identity NT:    144/561 25.7%
# Identity AA:    192/1122 17.1%
# Gapopen:        9/561 1.6%
# Gaps:           213/561 38.0%
# FSopen:         0/561 0.0%
# FrameShift:     0/561 0.0%
# Score: -33.0
#
#
#=======================================

>G1-R
ATGGCGCCTGAGGACCACGAGGGGGCCACGTCTCTGCTGCAGAGTTTCGA
GCGCCGCTTCCTGGCGGCTCGCGCGCTGCCCTCTTTTCCC----------
-----TGG---------------------------CAGAGCCTAGAAGAA
AAACTAAGGGAGCCCTCAGGTTCTGAGCTGTTGCTGGCTATTTTGCAGAA
GCATGAGGCCGTACCCATGGAGCCTTTGGATGCACTGTATGAGGCGCTGG
CAGAAGTTCTGATGGCCAGAGAGTCCACCCAGTGCCACCGGAGCTATTTG
---CTGATGTACTGTACTGCGGGGAAGTGACACTGTCACTGGTCAGGGTC
CTGAGGATGCTCACTGACTGCCAGAGGAAGAAGGCTCCTGACGTCTATGT
GGCCTATACGATCCGCAGCCAGGACACGGGCAAGCTGTTCATCACAGAGC
TGGACCGCGCTGGGATACACTGGGAAGAGGTGGCCCCTCACACTGGCAAA
CTGTTCCCTTATGAAGAGCATTCGGCCATCGTAATCC-------------
-----------

>G3-H1
ATGCCCGGTGCTTTCTCTCAGAACTCATCAAAAAGCCCTCGG------GA
GGCTCAGTCACACTCTCCAAGAGCACAGCCATCATCTCCCACGGCATCAC
AGTCCTGGTCACATGGGATGCCGCCCTCTACCTTGCAGAATGGGCCATCG
AGAACCCAGCAGCCTTCA------------CTGATAGACGTGCTGTATTG
CCCAGAAGCCATCGTG---------------TCGCTGGTCGGGGTCCTGC
GGAGGCTGGCTGCCTGCCGGGAGCACCAGCGGGCTCCTCAATTCTACATG
GCCCTTACCGTCTGCAACCCAGAGATG-----------------------
-------TGCCAGCTGTTCACC----------------------------
--------------------------------------------------
---ACCGAGCTAGGCTGGACTGGGATCAGATGGGAAGCGGAAGCTCATCA
TGACCAGAAACTGTTTCCCTACAGAGAGCACTTGGAGATGGCAAAGCTGA
ACCTCACACTG
#---------------------------------------
#---------------------------------------

#=======================================
#
# Aligned_sequences: 2
# 1: G1-M
# 2: G2-Ch
# Matrix: /home/BLOSUM62.txt
# GapOpen_penalty: -11.0
# GapExtend_penalty: -1.0
# FSopen_penalty: -10.0
# FSextend_penalty: -0.2
# Execution_time: 0.252550125122
#
# Length:         510
# Identity NT:    223/510 43.7%
# Identity AA:    336/1020 32.9%
# Gapopen:        5/510 1.0%
# Gaps:           69/510 13.5%
# FSopen:         0/510 0.0%
# FrameShift:     0/510 0.0%
# Score: 150.0
#
#
#=======================================

>G1-M
ATGGCGCCTGAGGACCACGAGGGGGCCACGTCTCTGCTGCAGAGTTTCGA
GCGCCGCTTCCTGGCGGCTCGCGCGCTGCCCTCCTTTCCCTGGCAGAGCC
TAGAAGAAAAACTAAAGGACCCCTCGGGTTCTGAGCTGTTGCTGGCTATT
CTGCAGAGG---------CATGAGGCTGTACCCACGGAGCCTTTGGATGC
ACTGTATGAGGCGTTGGCAGAGGTTCTGATGACCCAAGAGTCCACCCAGT
GCCACCGGAGCTATTTGCTGATGTACTGTACTGCTGGGAGATGACACTGT
CACTGGTCAGGGTCCTGAAGATGCTCGAGGACTGCCAGAGGAAGAGCGCT
CCTGATGTCTATGTAGCCTATACTATCCGCAGCCAGG---------ACAC
AGGCAAGCTGTTCATCGAAGAGCTGGACCGTGCTGGAATCTACTGGGAAG
AGGTGCCCCCTCACACTGGCAAACTGTTCCCTTACGAAGAGCATTCAGCC
ATCGTAATCC

>G2-Ch
ATGGCGCCCGAGGAGAACGCGGGGAGCGAACTCTTGCTGCAGAGTTTCAA
GCGCCGCTTCCTGGCGGCGCGCGCCCTGCGCTCCTTCCCCTGGCAGAGCT
TAGAAGCAAAGTTAAGTGACCCATCAGATTCTGAGCTTCTGTGGGATATT
TTGCAGAAGAGACTGAAGCATCCTGTGTGTGTGAAGCACCCGCCGTCAGT
CAAGTAT------------------------------------GCCCGGT
GCTTTCTCTCAGTACTCATCAAAAAGCCCTCGGGAGGCTCAGTCACACTC
------------TCCAAGAGCACAGCCATCATCTCCCACGGCATCACAGT
CCTGGTCACATGGGATGCCACCCTCTACCTTGCAGAATGGGCCATCTAGA
ACCCAGCAGCCTTCACTGATAGATGTGCTGTATTGCCCAGAAGCCATCGT
GTCGCTGGTCGGGGTCCTGCAGAGGCTGGCTGCCTGCCGGGAGCA---CC
AGCGGGCTCC
#---------------------------------------
#---------------------------------------

#=======================================
#
# Aligned_sequences: 2
# 1: G1-M
# 2: G3-H2
# Matrix: /home/BLOSUM62.txt
# GapOpen_penalty: -11.0
# GapExtend_penalty: -1.0
# FSopen_penalty: -10.0
# FSextend_penalty: -0.2
# Execution_time: 0.243090867996
#
# Length:         561
# Identity NT:    137/561 24.4%
# Identity AA:    186/1122 16.6%
# Gapopen:        8/561 1.4%
# Gaps:           213/561 38.0%
# FSopen:         0/561 0.0%
# FrameShift:     0/561 0.0%
# Score: -43.0
#
#
#=======================================

>G1-M
ATGGCGCCTGAGGACCACGAGGGGGCCACGTCTCTGCTGCAGAGTTTCGA
GCGCCGCTTCCTGGCGGCTCGCGCGCTGCCCTCCTTTCCC----------
-----TGGCAG---------------------------------------
---------------AGCCTAGAAGAAAAACTAAAGGACCCCTCGGGTTC
TGAGCTGTTGCTGGCTATTCTGCAGAGGCATGAGGCTGTACCCACGGAGC
CTTTGGATGCACTGTATGAGGCGTTGGCAGAGGTTCTGATGACCCAAGAG
TCCACCCAGTGCCACCGGAGCTATTTGCTGATGTACTGTACTGCTGGGAG
ATGACACTGTCACTGGTCAGGGTCCTGAAGATGCTCGAGGACTGCCAGAG
GAAGAGCGCTCCTGATGTCTATGTAGCCTATACTATCCGCAGCCAGGACA
CAGGCAAGCTGTTCATCGAAGAGCTGGACCGTGCTGGAATCTACTGGGAA
GAGGTGCCCCCTCACACTGGCAAACTGTTCCCTTACGAAGAGCATTCAGC
CATCGTAATCC

>G3-H2
ATGCCTGGTGCTTTCTCTCAGAACTCATCAAAAAGTCCTCAG------GA
GGCTCAGTCACACTCTCCAAGAGCACAGCCATCATCTCCCACGGTACCAC
AGGCCTGGTCACATGGGATGCCGCCCTCTACCTTGCAGAATGGGCCATCG
AGAACCCGGCAGCCTTCATTAACAGACGTGCTGTATTGCCCAGAAGCCAT
CGTGTCGCTGGTCGGGGTCCTGCAGAGGCTGGCTGCCTGC---CGGGAGC
ACAAGCGGGCTCCTGAGGTCTACGTGGCCTTTACCGTCCGCAACCCAGAG
ACGTGCCAGCTGTTCACCACCGAGCTA------------------GGCCG
GGATGGGATCAGATGGGAAGCGGAAGCTCATCATGACCAG----------
-----------------AAACTGTTTCCCTAT------------------
---------------------------------------------GGAGA
GCACTTGGAGATGGCAATGCTGAACCTCACACTG----------------
-----------
#---------------------------------------
#---------------------------------------

#=======================================
#
# Aligned_sequences: 2
# 1: G1-R
# 2: G3-M
# Matrix: /home/BLOSUM62.txt
# GapOpen_penalty: -11.0
# GapExtend_penalty: -1.0
# FSopen_penalty: -10.0
# FSextend_penalty: -0.2
# Execution_time: 0.163754940033
#
# Length:         495
# Identity NT:    170/495 34.3%
# Identity AA:    204/990 20.6%
# Gapopen:        9/495 1.8%
# Gaps:           84/495 17.0%
# FSopen:         0/495 0.0%
# FrameShift:     0/495 0.0%
# Score: -28.0
#
#
#=======================================

>G1-R
ATGGCGCCTGAGGACCACGAGGGGGCCACGTCTCTGCTGCAGAGTTTCGA
GCGCCGCTTCCTGGCGGCTCGCGCGCTGCCCTCTTTTCCCTGGCAGAGCC
TAGAAGAAAAACTAAGGGAGCCCTCAGGTTCTGAGCTGTTGCTGGCTATT
TTGCAGAAGCATGAGGCCGTACCCATGGAGCCTTTGGATGCACTGTATGA
GGCGCTGGCAGAAGTTCTGATGGCCAGAGAGTCCACCCAGTGCCACCGGA
GCTATTTGCTGATGTACTGTACTGCGGGGAAGTGACACTGTCACTGGTCA
GGGTCCTGAGGATGCTCACTGACTGCCAGAGGAAGAAGGCTCCTGACGTC
TATGTGGCCTATACGATCCGCAGCCAGGACACGGGCAAGCTGTTCATCAC
AGAGCTGGACCGCGCTGGGA---TACACTGGGAAGAGGTGGCCCCTCACA
CTGGCAAACTGTTCCCTTATGAAGAGCATTCGGCCATCGTAATCC

>G3-M
ATGCCCGCTGCTTTCTCTCAAAGCTCATCAAAAAGCCTTCAG------GA
AACTCAGTTACACTCTCTGAGAGCACTGCCATCGTGTCCC---ATGGCAC
CACAGGCTTGGTTACAT---------GGGACG------CTGCTCTCTACC
TGGCAGAATGGG------------------CCATTGAGAACCCAGCAGCC
TTCACTGACAGATGTACTGTACTGCTGGGAGATGACACTGTCACTGGTCA
GGGTCCTGAAGATGCTC---------------GAGGACTGCCAGAGGAAG
AGCGCTCCTGATGTCTATGTAGCCTATACTATCCGCAGCCAGGACACAGG
CAAGCTGTTCATCGAAGAGCTAGACCGT---------------GCTGGAA
TCTACTGGGAAGAGGTGCCCCCTCACACTGGCAAACTGTTCCCTTACGAA
GAGCATTCAGCCATCGTAATCCTGAAGCTG---------GTGCTG
#---------------------------------------
#---------------------------------------

#=======================================
#
# Aligned_sequences: 2
# 1: G1-M
# 2: G3-Co
# Matrix: /home/BLOSUM62.txt
# GapOpen_penalty: -11.0
# GapExtend_penalty: -1.0
# FSopen_penalty: -10.0
# FSextend_penalty: -0.2
# Execution_time: 0.232745885849
#
# Length:         525
# Identity NT:    132/525 25.1%
# Identity AA:    180/1050 17.1%
# Gapopen:        7/525 1.3%
# Gaps:           141/525 26.9%
# FSopen:         0/525 0.0%
# FrameShift:     0/525 0.0%
# Score: -56.0
#
#
#=======================================

>G1-M
ATGGCGCCTGAGGACCACGAGGGGGCCACGTCTCTGCTGCAGAGTTTCGA
G---------CGCCGCTTCCTGGCGGCTCGCGCGCTGCCCTCCTTT----
-----------CCCTGGCAGAGCCTAGAAGAAAAACTAAAGGACCCCTCG
GGTTCTGAGCTGTTGCTGGCTATTCTGCAGAGGCATGAGGCTGTACCCAC
GGAGCCTTTGGATGCACTGTATGAGGCGTTGGCAGAGGTTCTGATGACCC
AAGAGTCCACCCAGTGCCACCGGAGCTATTTGCTGATGTACTGTACTGCT
GGGAGATGACACTGTCACTGGTCAGGGTCCTGAAGATGCTCGAGGACTGC
CAGAGGAAGAGCGCTCCTGATGTCTATGTAGCCTATACTATCCGCAGCCA
GGACA---------CAGGCAAGCTGTTCATCGAAGAGCTGGACCGTGCTG
GAATCTACTGGGAAGAGGTGCCCCCTCACACTGGCAAACTGTTCCCTTAC
GAAGAGCATTCAGCCATCGTAATCC

>G3-Co
ATTCCC---------------GGAGCTTTCTCTCTGAGCTCATCAGAAAG
CCTTCAGGTGACTCGGTCACCCTCTGCGAGAGCACGGCCATCGTGTCTCA
TGGGACCACAGGCCTGGTCACGTGGAACGCCGCGCTCTACCTGGCCGAGT
GGG-----------------------------------------------
----CCGTGGAGAACCCAGCGGTCTTCGCTCACAGACGTGCTGTATTGTC
CTGAAACGGTCCTCTCCCTGGTTGGGGTCCTGCGGAAGCTCTCCACCTGC
CGGAAGGACCAGCGG------GCTCCTGATGCCTACATTGCCTTCACCAT
CCGCAACCCGGAGACGTGCCAGCTGTTCACCACGGAGCTGGGCCAGGCTG
GGATCCCGTGGGAAGAGGTGCCTTGTCATGACCAGAAACTGTTTCCCTAC
GAAGAGCACTCGGAGATGGCGATTCTGAAACTAACG--------------
----------------------CTG
#---------------------------------------
#---------------------------------------

#=======================================
#
# Aligned_sequences: 2
# 1: G1-M
# 2: G3-R
# Matrix: /home/BLOSUM62.txt
# GapOpen_penalty: -11.0
# GapExtend_penalty: -1.0
# FSopen_penalty: -10.0
# FSextend_penalty: -0.2
# Execution_time: 0.241067886353
#
# Length:         504
# Identity NT:    160/504 31.7%
# Identity AA:    186/1008 18.5%
# Gapopen:        9/504 1.8%
# Gaps:           102/504 20.2%
# FSopen:         0/504 0.0%
# FrameShift:     0/504 0.0%
# Score: -41.0
#
#
#=======================================

>G1-M
ATGGCGCCTGAGGACCACGAGGGGGCCACGTCTCTGCTGCAGAGTTTCGA
GCGCCGCTTCCTGGCGGCTCGCGCGCTGCCCTCCTTTCCCTGGCAGAGCC
TAGAAGAAAAACTAAAGGACCCCTCGGGTTCTGAGCTGTTGCTGGCTATT
CTGCAGAGGCATGAGGCTGTACCCACGGAGCCTTTGGATGCACTGTATGA
GGCGTTGGCAGAGGTTCTGATGACCCAAGAGTCCACCCAGTGCCACCGGA
GCTATTTGCTGATGTACTGTACTGCTGGGAGATGACACTGT---------
CACTGGTCAGGGTCCTGAAGATGCTCGAGGACTGCCAGAGGAAGAGCGCT
CCTGATGTCTATGTAGCCTATACTATCCGCAGCCAGGACACAGGCAAGCT
GTTCATCGAAGAGCTGGACC---GTGCTGGAATCTACTGGGAAGAGGTGC
CCCCTCACACTGGCAAACTGTTCCCTTACGAAGAGCATTCAGCCATCGTA
ATCC

>G3-R
ATTCCCGCTGCTTTCTCTCGAAGCTCATCAAAAAGCCTTCAGGAGACTCA
GTCACACTCTCTG------AGAGCACAGCCATCGTGTCCC---ATGGCAC
CACAGGCTTGGTTACATGGGACG---------------CTGCTCTCTACC
TGGCAGAATGGGCCATCGAGAACCCAGCAGCCT-----------------
-TCACTGACAGATGTACTGTACTGCGGGGAAGTGACACTGTCACTGGTCA
GGGTCCTGAGGATGCTCACTGACTGCCAGAGGAAGAAGGCTCCTGACGTC
TATGTGGCCTATACGATCCGCAGCCAGGACACG------GGCAAGCTGTT
CATC---------------------------------ACAGAGCTAGACC
GCGCTGGGATACACTGGGAAGAGGTGGCCCCTCACACTGGCAAACTGTTC
CCTTATGAAGAGCATTCGGCCATCGTAATCCTGAAGCTC---------AC
GCTG
#---------------------------------------
#---------------------------------------

#=======================================
#
# Aligned_sequences: 2
# 1: G1-R
# 2: G3-H2
# Matrix: /home/BLOSUM62.txt
# GapOpen_penalty: -11.0
# GapExtend_penalty: -1.0
# FSopen_penalty: -10.0
# FSextend_penalty: -0.2
# Execution_time: 0.172848939896
#
# Length:         534
# Identity NT:    138/534 25.8%
# Identity AA:    180/1068 16.9%
# Gapopen:        9/534 1.7%
# Gaps:           159/534 29.8%
# FSopen:         0/534 0.0%
# FrameShift:     0/534 0.0%
# Score: -36.0
#
#
#=======================================

>G1-R
ATGGCGCCTGAGGACCACGAGGGGGCCACGTCTCTGCTGCAGAGTTTCGA
GCGCCGCTTCCTGGCGGCTCGCGCGCTGCCCTCTTTTCCC----------
-----TGG---------------------------CAGAGCCTAGAAGAA
AAACTAAGGGAGCCCTCAGGTTCTGAGCTGTTGCTGGCTATTTTGCAGAA
GCATGAGGCCGTACCCATGGAGCCTTTGGATGCACTGTATGAGGCGCTGG
CAGAAGTTCTGATGGCCAGAGAGTCCACCCAGTGCCACCGGAGCTATTTG
CTGATGTACTGTACTGCGGGGAAGTGACACTGTCACTGGTCAGGGTCCTG
AGGATGCTCACTGACTGCCAGAGGAAGAAGGCTCCTGACGTCTATGTGGC
CTATACGATCCGCAGCCAGGACACGGGCAAGCTGTTCATCACAGAGCTGG
ACCGCGCTGGGATACACTGGGAAGAGGTGGCCCCTCACACTGGCAAACTG
TTCCCTTATGAAGAGCATTCGGCCATCGTAATCC

>G3-H2
ATGCCTGGTGCTTTCTCTCAGAACTCATCAAAAAGTCCTCAG------GA
GGCTCAGTCACACTCTCCAAGAGCACAGCCATCATCTCCCACGGTACCAC
AGGCCTGGTCACATGGGATGCCGCCCTCTACCTTGCAGAATGGGCCATCG
AGAACCCGGCAGCCTTCATTAACAGACGTGCTGTATTGC-----------
----------------CCAGAAGCCATCGTGTCGCTGGTCGGGGTCCTGC
AGAGGCTGGCTGCCTGCCGGGAGCACAAGCGGGCTCCTGAGGTCTACGTG
GCC---TTTACCGTCCGCAACCCAGAGACGTGC-----------------
----------------------------CAGCTGTTCACCACCGAGCTAG
GC---CGGGATGGGATCAGATGGGAAGCGGAAGCTCATCATGACCAG---
---AAACTGTTTCCCTATGGAGAGCACTTGGAGATGGCAATGCTGAACCT
CACACTG---------------------------
#---------------------------------------
#---------------------------------------

#=======================================
#
# Aligned_sequences: 2
# 1: G1-R
# 2: G2-R
# Matrix: /home/BLOSUM62.txt
# GapOpen_penalty: -11.0
# GapExtend_penalty: -1.0
# FSopen_penalty: -10.0
# FSextend_penalty: -0.2
# Execution_time: 0.217525959015
#
# Length:         510
# Identity NT:    253/510 49.6%
# Identity AA:    450/1020 44.1%
# Gapopen:        7/510 1.4%
# Gaps:           69/510 13.5%
# FSopen:         0/510 0.0%
# FrameShift:     0/510 0.0%
# Score: 222.0
#
#
#=======================================

>G1-R
ATGGCGCCTGAGGACCACGAGGGGGCCACGTCTCTGCTGCAGAGTTTCGA
GCGCCGCTTCCTGGCGGCTCGCGCGCTGCCCTCTTTTCCCTGGCAGAGCC
TAGAAGAAAAACTAAGGGAGCCCTCAGGTTCTGAGCTGTTGCTGGCTATT
TTGCAGAAGCATGAGGCCGTACCCATG------------GAGCCTTTGGA
TGCACTGTATGAGGCGCTGGCAGAAGTTCTGATGGCCAGAGAGTCCACCC
AGTGCCACCGGAGCTATTTGCTGATGTACTGTACTGCGGGGAAGTGACAC
TGTCACTGGTCAGGGTCCTGAGGATGCTCACTGACTGCCAGAGGAAGAAG
GCTCCTGACGTCTATGTGGCCTATACGATCCGCAGCCAGGACACGGGCAA
GCTGTTCA------TCACAGAGCTGGACCGCGCTGGGATACACTGGGAAG
AGGTGGCCCCTCACACTGGCAAACTGTTCCCTTATGAAGAGCATTCGGCC
ATCGTAATCC

>G2-R
ATGGCGCCTGAGGACCACGAGGGGGCCACGTCTCTGCTGCAGAGTTTCGA
GCGCCGCTTCCTGGCGGCTCGCGCGCTGCCCTCTTTTCCCTGGCAGAGCC
TAGAAGAAAAACTAAGGGAGCCCTCAGGTTCTGAGCTGTTGCTGGCTATT
TTGCAGAAGACTGTGAAGCACCCTGTGTGTGTCCAGCATGGGCCCTCTCT
GAAGTATTCCCGCTGCTTTCTCTCGAAGCTCATCAAAAAGCCTTCAGGAG
AC---------TCAGTCACACTCTCTGAGAGCACAGCCATCGTGTCCCAT
------------GGCACCACAGGC------TTGGTTACATGGGACGCTGC
TCTCTACCTGGCAGAATGGGCCATCGAGAACCCAGCAGCCTTCACTGACA
GATGTACTGTACTGCGGGGAAGTGACACTGTCACTGGTCAG---GGTCCT
GAGGATGCTCACTGACTGCCAGAG---------------------GAAGA
AGGCTCCTGA
#---------------------------------------
#---------------------------------------

#=======================================
#
# Aligned_sequences: 2
# 1: G1-Co
# 2: B2-202
# Matrix: /home/BLOSUM62.txt
# GapOpen_penalty: -11.0
# GapExtend_penalty: -1.0
# FSopen_penalty: -10.0
# FSextend_penalty: -0.2
# Execution_time: 0.145699977875
#
# Length:         522
# Identity NT:    148/522 28.4%
# Identity AA:    174/1044 16.7%
# Gapopen:        10/522 1.9%
# Gaps:           132/522 25.3%
# FSopen:         0/522 0.0%
# FrameShift:     0/522 0.0%
# Score: -60.0
#
#
#=======================================

>G1-Co
ATGGCGCAGGAGGAGAGAGCGGATGCCGCGCGCCTGCTGCGGGGTTTCGA
GCGCCGCTTCTTGGCGGCGCGCGCCCTGCGCTCCTTTCCCTGG------C
AGAGCCTAGAAGAGAAACTAAGGGACTCGTCAGGCTCCGAGCTGCTGCTG
GATATTTTGCAGAAGCACGAGGCTGTCCACACGGAGCCGTTGGACGAGCT
GTACCAGGCGCTGGCCGAGGTCCTGACGGCCGAGGACCCCACCCACTGCC
ACCGGAGCTATCTGCTGACGTGCTGTATTGTCCTGAAACGGTCCTCTCCC
TGGTTGGGGTCCTGCGGAAGCTCTCCACCTGCCGGAAGGACCAGCGGGCT
CCTGATGCCTACATTGCCTTCACCATCCGCAACCCGGAGACGTGCCAGCT
GTTCA------CCACGGAGCTGGGCCAGGCTGGGATCCCGTGGGAAGAGG
TGCCTTGTCATGACCAGAAACTGTTTCCCT---------------ACGAA
GAGCACTCGGAGATGGCGATTC

>B2-202
ATGCCTGGTGCTTTCTCTCAGAACTCATCAAAAAGTCCTCAG------GA
GGCTCAGTCACACTCTCCAAGAGCACAGCCATCATCTCCCACGGTACCAC
AGGCCTGGTCACATGGGATGCCGCCCTCTACC------------------
------TTGCAGAATGGGCCATCGAGAACCCGGCAGCCT-----------
-------TCATTAACAGACGTGCTG------------------TATTGCC
CAGAAGCC---ATCGTGTCGCTGGTCGGGGTCCTGCAGAGG---------
---CTGGCTGCCTGCCGGGAGCACAAGCGGGCT-----------------
-------CCTGAGGTCTACGTGGCCTTTACCGTCCGCAACCCAGAGACAT
GCCAGCTGTTCACCACCGAGCTAGGCCGGGATGGGATCAGATGGGAAGCG
GAAGCTCATCATGACCAGAAACTGTTTCCCTATGGAGAGCACTTGGAGAT
GGCAATGCTGAACCTCACACTG
#---------------------------------------
#---------------------------------------

#=======================================
#
# Aligned_sequences: 2
# 1: G1-R
# 2: G2-Co
# Matrix: /home/BLOSUM62.txt
# GapOpen_penalty: -11.0
# GapExtend_penalty: -1.0
# FSopen_penalty: -10.0
# FSextend_penalty: -0.2
# Execution_time: 0.225764989853
#
# Length:         516
# Identity NT:    222/516 43.0%
# Identity AA:    360/1032 34.9%
# Gapopen:        6/516 1.2%
# Gaps:           78/516 15.1%
# FSopen:         0/516 0.0%
# FrameShift:     0/516 0.0%
# Score: 155.0
#
#
#=======================================

>G1-R
ATGGCGCCTGAGGACCACGAGGGGGCCACGTCTCTGCTGCAGAGTTTCGA
GCGCCGCTTCCTGGCGGCTCGCGCGCTGCCCTCTTTTCCCTGGCAGAGCC
TAGAAGAAAAACTAAGGGAGCCCTCAGGTTCTGAGCTGTTGCTGGCTATT
TTGCAGAAG---------CATGAGGCCGTACCCATGGAGCCTTTGGATGC
ACTGTATGAGGCG------CTGGCAGAAGTTCTGATGGCCAGAGAGTCC-
--------ACCCAGTGCCACCGGAGCTATTTGCTGATGTACTGTACTGCG
GGGAAGTGACACTGTCACTGGTCAGGGTCCTGAGGATGCTCACTGACTGC
CAGAGGAAGAAGGCTCCTGACGTCTATGTGGCCTATACGATCCGCAGCCA
GGACACGGGCAAGCTGTTCATCACAGAGCTGGACCGCGCTGGGATACACT
GGGAAGAGGTGGCCCCTCACACTGGCAAACTGTTCCCTTATGAAGAGCAT
TCGGCCATCGTAATCC

>G2-Co
ATGGCGCAGGAGGAGAGAGCGGATGCCGCGCGCCTGCTGCGGGGTTTCGA
GCGCCGCTTCTTGGCGGCGCGCGCCCTGCGCTCCTTTCCCTGGCAGAGCC
TAGAAGAGAAACTAAGGGACTCGTCAGGCTCCGAGCTGCTGCTGGATATT
TTGCAGAAGACCGTGAAGCACCCTCTGTGCGTGAAGCACCCACCATCAGT
GAAGTATTCCCGGAGCTTTCTCTCTGAGCTCATCAGAAAGCCTTCAGGTG
ACTCGGTCACCCTCTGCGAGAGCACGGCCATCGTGTCTCATGGGACCACA
GGC---------------------------------------CTGGTCAC
GTGGAACGCCGCGCTCTACCTGGCCGAGTGGGCCGTGGAGAACCCAGCGG
TCTTCGCTCACAGTCTAAGCGGTATACCCCCGCGGGCCCAG---CTGGCG
GGCGGGAGGGGCCCTGTCCCCACAGGAAGG------------AAACCAGA
AGTCTGGGGCAGAGTC
#---------------------------------------
#---------------------------------------

#=======================================
#
# Aligned_sequences: 2
# 1: G1-R
# 2: G2-M
# Matrix: /home/BLOSUM62.txt
# GapOpen_penalty: -11.0
# GapExtend_penalty: -1.0
# FSopen_penalty: -10.0
# FSextend_penalty: -0.2
# Execution_time: 0.246942996979
#
# Length:         516
# Identity NT:    246/516 47.7%
# Identity AA:    438/1032 42.4%
# Gapopen:        7/516 1.4%
# Gaps:           81/516 15.7%
# FSopen:         0/516 0.0%
# FrameShift:     0/516 0.0%
# Score: 219.0
#
#
#=======================================

>G1-R
ATGGCGCCTGAGGACCACGAGGGGGCCACGTCTCTGCTGCAGAGTTTCGA
GCGCCGCTTCCTGGCGGCTCGCGCGCTGCCCTCTTTTCCCTGGCAGAGCC
TAGAAGAAAAACTAAGGGAGCCCTCAGGTTCTGAGCTGTTGCTGGCTATT
TTGCAGAAGCATGAGGCCGTACCCATG------------GAGCCTTTGGA
TGCACTGTATGAGGCGCTGGCAGAAGTTCTGATGGCCAGAGAGTCCACCC
AGTGCCACCGGAGCTATTTGCTGATGTACTGTACTGCGGGGAAGTGACAC
TGTCACTGGTCAGGGTCCTGAGGATGCTCACTGACTGCCAGAGGAAGAAG
GCTCCTGACGTCTATGTGGCCTATACGATCCGCAGCCAGGACACGGGCAA
GCTGTTCA------------TCACAGAGCTGGACCGCGCTGGGATACACT
GGGAAGAGGTGGCCCCTCACACTGGCAAACTGTTCCCTTATGAAGAGCAT
TCGGCCATCGTAATCC

>G2-M
ATGGCGCCTGAGGACCACGAGGGGGCCACGTCTCTGCTGCAGAGTTTCGA
GCGCCGCTTCCTGGCGGCTCGCGCGCTGCCCTCCTTTCCCTGGCAGAGCC
TAGAAGAAAAACTAAAGGACCCCTCGGGTTCTGAGCTGTTGCTGGCTATT
CTGCAGAAGACTGTGAAGCACCCTGTGTGTGTGCAGCACGGACCTTCTGT
GAAGTATGCCCGCTGCTTTCTCTCAAAGCTCATCAAAAAGCCTTCAGGAA
AC---------TCAGTTACACTCTCTGAGAGCACTGCCATCGTGTCCCAT
------------GGCACCACAGGC------TTGGTTACATGGGACGCTGC
TCTCTACCTGGCAGAATGGGCCATTGAGAACCCAGCAGCCTTCACTGACA
GATGTACTGTACTGCTGGGAGATGACACTGTCACTGGTCAGGGTCCTGAA
GATGCTCGA------------------------GGACTGCCAGAGGAAGA
GCGC------TCCTGA
#---------------------------------------
#---------------------------------------

#=======================================
#
# Aligned_sequences: 2
# 1: G1-Co
# 2: G3-Ch
# Matrix: /home/BLOSUM62.txt
# GapOpen_penalty: -11.0
# GapExtend_penalty: -1.0
# FSopen_penalty: -10.0
# FSextend_penalty: -0.2
# Execution_time: 0.154309034348
#
# Length:         510
# Identity NT:    155/510 30.4%
# Identity AA:    180/1020 17.6%
# Gapopen:        10/510 2.0%
# Gaps:           108/510 21.2%
# FSopen:         0/510 0.0%
# FrameShift:     0/510 0.0%
# Score: -55.0
#
#
#=======================================

>G1-Co
ATGGCGCAGGAGGAGAGAGCGGATGCCGCGCGCCTGCTGCGGGGTTTCGA
GCGCCGCTTCTTGGCGGCGCGCGCCCTGCGCTCCTTTCCCTGGCAGAGCC
TAGAAGAGAAACTAAGGGACTCGTCAGGCTCCGAGCTGCTGCTGGATATT
TTGCAGAAGCACGAGGCTGTCCACACGGAGCCGTTGGACGAGCTGTACCA
GGCGCTGGCCGAGGTCCTGACGGCCGAGGACCCCACCCACTGCCACCGGA
GCTATCTGCTGACGTGCTGTATTGTCCTGAAACGGTCCTCTCCCTGGTTG
GGGTCCTGCGGAAGCTCTCCACCTGCCGGAAGGACCAGCGGGCTCCTGAT
GCCTACATTGCCTTCACCATCCGCAACCCGGAGACGTGCCAGCTGTTCAC
CACGGAGCTGGGCCAGGCTGGGATCCCGTGGGAAGAGGTGCCTTGTCATG
ACCAGAAACTGTTTCCCTACGAAG---------------AGCACTCGGAG
ATGGCGATTC

>G3-Ch
ATGCCCGGTGCTTTCTCTCAGTACTCATCAAAAAGCCCTCGG------GA
GGCTCAGTCACACTCTCCAAGAGCACAGCCATCATCTCCCACGGCATCA-
-----------------CAGTCCTGGTCACATGGGATGCCACCCTCTACC
TTGCAGAATGGGCCATCTAGAACCCAGCAGCCT-----------------
-TCACTGATAGATGTGCTG------------------TATTGCCCAGAAG
CC---ATCGTGTCGCTGGTCGGGGTCCTGCAGAGG------------CTG
GCTGCCTGCCGGGAGCACCAGCGGGCTCCTCAAGTCTACATGGCCCTT--
----ACCGTCCGCAACCCAGAGACGTGCCAG------CTGTTCACCACCG
AGCTAGGCTGGACT------GGGATCAGATGGGAAGCGGAAGCTCATCAT
GACCAGAAACTGTTTCCCTACAGAGAGCACTTGGAGATGGCAATGCTGAA
CCTCACACTG
#---------------------------------------
#---------------------------------------

#=======================================
#
# Aligned_sequences: 2
# 1: G1-Co
# 2: G2-H1
# Matrix: /home/BLOSUM62.txt
# GapOpen_penalty: -11.0
# GapExtend_penalty: -1.0
# FSopen_penalty: -10.0
# FSextend_penalty: -0.2
# Execution_time: 0.179185152054
#
# Length:         522
# Identity NT:    220/522 42.1%
# Identity AA:    372/1044 35.6%
# Gapopen:        8/522 1.5%
# Gaps:           90/522 17.2%
# FSopen:         0/522 0.0%
# FrameShift:     0/522 0.0%
# Score: 150.0
#
#
#=======================================

>G1-Co
ATGGCGCAGGAGGAGAGAGCGGATGCCGCGCGCCTGCTGCGGGGTTTCGA
GCGCCGCTTCTTGGCGGCGCGCGCCCTGCGCTCCTTTCCCTGGCAGAGCC
TAGAAGAGAAACTAAGGGACTCGTCAGGCTCCGAGCTGCTGCTGGATATT
TTGCAGAAG---------CACGAGGCTGTCCACACGGAGCCGTTGGACGA
GCTGTACCAGGCGCTGGCCGAGGTCCTGACGGCCGAGGACCCCACCCACT
GCCACCGGAGCTATCTGCTGACGTGC------------TGTATTGTCCTG
AAACGGTCCTCTCCCTGGTTGGGGTCCTGCGGAAGCTCTCCACCTGCCGG
AAGGACCAGCGGGCTCCTGATGCCT------ACATTGCCTTCACCATCCG
CAACCCGGAGACGTGCCAGCTGTTCACCACGGAGCTGGGCCAGGCTGGGA
TCCCGTGGGAAGAGGTGCCTTGTCATGACCAGAAACTGTTTCCCTACGAA
GAGCACTCGGAGATGGCGATTC

>G2-H1
ATGGCGCCCGAGGAGAACGCGGGGAGCGAACTCTTGCTGCAGAGTTTCAA
GCGCCGCTTCCTGGCAGCGCGCGCCCTGCGCTCCTTCCGCTGGCAGAGCT
TAGAAGCAAAGTTAAGAGACTCATCAGATTCTGAGCTGCTGCGGGATATT
TTGCAGAAGACTGTGAAGCATCCTGTGTGTGTGAAGCACCCGCCGTCAGT
CAAGTAT------------------------------------GCCCGGT
GCTTTCTCTCAGAACTCATCAAAAAGCCCTCGGGAGGCTCAGTCACACTC
TCCAAGAGCACAGCCATCATC---TCCCACGGCATCACAGTCCTGGTCAC
ATGGGATGCCGCCCTCTACCTTGCAGAATGGGCCATCGAGAACCCAGCAG
CCTTCACTGATAGACGTGCTGTATTGCCCAGAAGCCAT---CGTGTCGCT
GGTCGGGGTCCTGCG------------GAGGCTGGCTGCCTGCCGGGAGC
ACCAGCGGGCTCC---------
#---------------------------------------
#---------------------------------------

#=======================================
#
# Aligned_sequences: 2
# 1: G1-Co
# 2: B1-001
# Matrix: /home/BLOSUM62.txt
# GapOpen_penalty: -11.0
# GapExtend_penalty: -1.0
# FSopen_penalty: -10.0
# FSextend_penalty: -0.2
# Execution_time: 0.196110963821
#
# Length:         516
# Identity NT:    216/516 41.9%
# Identity AA:    372/1032 36.0%
# Gapopen:        8/516 1.6%
# Gaps:           78/516 15.1%
# FSopen:         0/516 0.0%
# FrameShift:     0/516 0.0%
# Score: 162.0
#
#
#=======================================

>G1-Co
ATGGCGCAGGAGGAGAGAGCGGATGCCGCGCGCCTGCTGCGGGGTTTCGA
GCGCCGCTTCTTGGCGGCGCGCGCCCTGCGCTCCTTTCCCTGGCAGAGCC
TAGAAGAGAAACTAAGGGACTCGTCAGGCTCCGAGCTGCTGCTGGATATT
TTGCAGAAG---------CACGAGGCTGTCCACACGGAGCCGTTGGACGA
GCTGTACCAG------GCGCTGGCCGAGGTCCTGACGGCCGAGGACCCCA
CCCACTGCCACCGGAGCTATCTGCTGACGTGCTGTATTGTCCTGAAACGG
TCCTCTCCCTGGTTGGGGTCCTGCGGAAGCTCTCCACCTGCCGGAAGGAC
CAGCGGGCTCCTGATGCCT------ACATTGCCTTCACCATCCGCAACCC
GGAGACGTGCCAGCTGTTCACCACGGAGCTGGGCCAGGCTGGGATCCCGT
GGGAAGAGGTGCCTTGTCATGACCAGAAACTGTTTCCCTACGAAGAGCAC
TCGGAGATGGCGATTC

>B1-001
ATGGCGCCCGAGGAGAACGCGGGGACCGAACTCTTGCTGCAGGGTTTTGA
GCGCCGCTTCCTGGCGGTGCGCACACTGCGCTCCTTCCCCTGGCAGAGCT
TAGAGGCAAAGTTAAGAGACTCATCAGATTCTGAGCTGCTGCGGGATATT
TTGCAGAAGACTGTGAGGCATCCTGTGTGTGTGAAGCACCCGCCGTCAGT
CAAGTATGCCTGGTGCTTTCTCTCAGAACTCATCAAAAAGTCCTCAGGAG
GCTCA------------------------------GTCACACTCTCCAAG
AGCACAGCCATCATC---TCCCACGGTACCACAGGCCTGGTCACATGGGA
TGCCGCCCTCTACCTTGCAGAATGGGCCATCGAGAACCCGGCAGCCTTCA
TTAACAGACGTGCTGTATTGCCCAGAAGCCAT---CGTGTCGCTGGTCGG
GGTCCTGCA------------GAGGCTGGCTGCCTGCCGGGAGCACAAGC
GGGCTCC---------
#---------------------------------------
#---------------------------------------

#=======================================
#
# Aligned_sequences: 2
# 1: G1-R
# 2: B1-001
# Matrix: /home/BLOSUM62.txt
# GapOpen_penalty: -11.0
# GapExtend_penalty: -1.0
# FSopen_penalty: -10.0
# FSextend_penalty: -0.2
# Execution_time: 0.269140005112
#
# Length:         513
# Identity NT:    223/513 43.5%
# Identity AA:    366/1026 35.7%
# Gapopen:        9/513 1.8%
# Gaps:           75/513 14.6%
# FSopen:         0/513 0.0%
# FrameShift:     0/513 0.0%
# Score: 144.0
#
#
#=======================================

>G1-R
ATGGCGCCTGAGGACCACGAGGGGGCCACGTCTCTGCTGCAGAGTTTCGA
GCGCCGCTTCCTGGCGGCTCGCGCGCTGCCCTCTTTTCCCTGGCAGAGCC
TAGAAGAAAAACTAAGGGAGCCCTCAGGTTCTGAGCTGTTGCTGGCTATT
TTGCAGAAG---------CATGAGGCCGTACCCATGGAGCCTTTGGATGC
ACTGTATGAG------GCGCTGGCAGAAGTTCTGATGGCCAGAGAGTCCA
CCCAGTGCCACCGGAGCTATTTGCTGATGTACTGTACTGCGGGGAAGTGA
CACTGTCACTGGTCAGGGTCCTGAGGATGCTCACTGACTGCCAGAGGAAG
AAGGCTCCTGACGTCTATGTGGCCTATACGATCCGCAGCCAGG------A
CACGGGCAAGCTGTTCATCACAGAGCTGGACCGCGCTGGGATACACTGGG
AAGAGGTGGCCCCTCACACTGGCAAACTGTTCCCTTATGAAGAGCATTCG
GCCATCGTAATCC

>B1-001
ATGGCGCCCGAGGAGAACGCGGGGACCGAACTCTTGCTGCAGGGTTTTGA
GCGCCGCTTCCTGGCGGTGCGCACACTGCGCTCCTTCCCCTGGCAGAGCT
TAGAGGCAAAGTTAAGAGACTCATCAGATTCTGAGCTGCTGCGGGATATT
TTGCAGAAGACTGTGAGGCATCCTGTGTGTGTGAAGCACCCGCCGTCAGT
CAAGTATGCCTGGTGCTTTCTCTCAGAACTCATCAAAAAGTCCTCAGGAG
GC------------TCAGTCACACTCTCCAAGAGCACAGCCATCATCTCC
CAC------------GGTACCACAGGC------CTGGTCACATGGGATGC
CGCCCTCTACCTTGCAGAATGGGCCATCGAGAACCCGGCAGCCTTCATTA
ACAGACGTGCTGTATTGCCCAGAAGCCATCGTGTCGCTGGT---------
---CGGGGTCCT---------GCAGAGGCTGGCTGCCTGCCGGGAGCACA
A---GCGGGCTCC
#---------------------------------------
#---------------------------------------

#=======================================
#
# Aligned_sequences: 2
# 1: G1-R
# 2: G2-H1
# Matrix: /home/BLOSUM62.txt
# GapOpen_penalty: -11.0
# GapExtend_penalty: -1.0
# FSopen_penalty: -10.0
# FSextend_penalty: -0.2
# Execution_time: 0.269073009491
#
# Length:         519
# Identity NT:    220/519 42.4%
# Identity AA:    366/1038 35.3%
# Gapopen:        8/519 1.5%
# Gaps:           87/519 16.8%
# FSopen:         0/519 0.0%
# FrameShift:     0/519 0.0%
# Score: 144.0
#
#
#=======================================

>G1-R
ATGGCGCCTGAGGACCACGAGGGGGCCACGTCTCTGCTGCAGAGTTTCGA
GCGCCGCTTCCTGGCGGCTCGCGCGCTGCCCTCTTTTCCCTGGCAGAGCC
TAGAAGAAAAACTAAGGGAGCCCTCAGGTTCTGAGCTGTTGCTGGCTATT
TTGCAGAAG---------CATGAGGCCGTACCCATGGAGCCTTTGGATGC
ACTGTATGAGGCGCTGGCAGAAGTTCTGATGGCCAGAGAGTCCACCCAGT
GCCACCGGAGCTATTTGCTGATGTACTGTACTGCGGGGAAGTGACACTGT
CACTGGTCAGGG---------TCCTGAGGATGCTCA---CTGACTGCCAG
AGGAAGAAGGCTCCTGACGTCTATGTGGCCTATACGATCCGCAGCCAGG-
-----ACACGGGCAAGCTGTTCATCACAGAGCTGGACCGCGCTGGGATAC
ACTGGGAAGAGGTGGCCCCTCACACTGGCAAACTGTTCCCTTATGAAGAG
CATTCGGCCATCGTAATCC

>G2-H1
ATGGCGCCCGAGGAGAACGCGGGGAGCGAACTCTTGCTGCAGAGTTTCAA
GCGCCGCTTCCTGGCAGCGCGCGCCCTGCGCTCCTTCCGCTGGCAGAGCT
TAGAAGCAAAGTTAAGAGACTCATCAGATTCTGAGCTGCTGCGGGATATT
TTGCAGAAGACTGTGAAGCATCCTGTGTGTGTGAAGCACCCGCCGTCAGT
CAAGTAT------------------------------------GCCCGGT
GCTTTCTCTCAGAACTCATCAAAAAGCCCTCGGGAGGCTCAGTCACACTC
TCCAAGAGCACAGCCATCATCTCCCACGGCATCACAGTCCTGGTCACATG
GGATGCCGCCCTCTACCTTGCAGAATGGGCCATCGAGAACCCAGCAGCCT
TCACTGATAGACGTGCTGTATTGCCCAGAAGCCATCGTGTCGCTGGT---
---------CGGGGTCCT---------GCGGAGGCTGGCTGCCTGCCGGG
AGCA---CCAGCGGGCTCC
#---------------------------------------
#---------------------------------------

#=======================================
#
# Aligned_sequences: 2
# 1: G1-R
# 2: G1-Co
# Matrix: /home/BLOSUM62.txt
# GapOpen_penalty: -11.0
# GapExtend_penalty: -1.0
# FSopen_penalty: -10.0
# FSextend_penalty: -0.2
# Execution_time: 0.267700910568
#
# Length:         495
# Identity NT:    372/495 75.2%
# Identity AA:    582/990 58.8%
# Gapopen:        1/495 0.2%
# Gaps:           3/495 0.6%
# FSopen:         0/495 0.0%
# FrameShift:     0/495 0.0%
# Score: 419.0
#
#
#=======================================

>G1-R
ATGGCGCCTGAGGACCACGAGGGGGCCACGTCTCTGCTGCAGAGTTTCGA
GCGCCGCTTCCTGGCGGCTCGCGCGCTGCCCTCTTTTCCCTGGCAGAGCC
TAGAAGAAAAACTAAGGGAGCCCTCAGGTTCTGAGCTGTTGCTGGCTATT
TTGCAGAAGCATGAGGCCGTACCCATGGAGCCTTTGGATGCACTGTATGA
GGCGCTGGCAGAAGTTCTGATGGCCAGAGAGTCCACCCAGTGCCACCGGA
GCTATTTGCTGATGTACTGTACTGCGGGGAAGTGACACTGTCACTGGTCA
GGGTCCTGAGGATGCTCACTGACTGCC---AGAGGAAGAAGGCTCCTGAC
GTCTATGTGGCCTATACGATCCGCAGCCAGGACACGGGCAAGCTGTTCAT
CACAGAGCTGGACCGCGCTGGGATACACTGGGAAGAGGTGGCCCCTCACA
CTGGCAAACTGTTCCCTTATGAAGAGCATTCGGCCATCGTAATCC

>G1-Co
ATGGCGCAGGAGGAGAGAGCGGATGCCGCGCGCCTGCTGCGGGGTTTCGA
GCGCCGCTTCTTGGCGGCGCGCGCCCTGCGCTCCTTTCCCTGGCAGAGCC
TAGAAGAGAAACTAAGGGACTCGTCAGGCTCCGAGCTGCTGCTGGATATT
TTGCAGAAGCACGAGGCTGTCCACACGGAGCCGTTGGACGAGCTGTACCA
GGCGCTGGCCGAGGTCCTGACGGCCGAGGACCCCACCCACTGCCACCGGA
GCTATCTGCTGACGTGCTGTATTGTCCTGAAACGGTCCTCTCCCTGGTTG
GGGTCCTGCGGAAGCTCTCCACCTGCCGGAAGGACCAGCGGGCTCCTGAT
GCCTACATTGCCTTCACCATCCGCAACCCGGAGACGTGCCAGCTGTTCAC
CACGGAGCTGGGCCAGGCTGGGATCCCGTGGGAAGAGGTGCCTTGTCATG
ACCAGAAACTGTTTCCCTACGAAGAGCACTCGGAGATGGCGATTC
#---------------------------------------
#---------------------------------------

#=======================================
#
# Aligned_sequences: 2
# 1: B1-001
# 2: G2-H1
# Matrix: /home/BLOSUM62.txt
# GapOpen_penalty: -11.0
# GapExtend_penalty: -1.0
# FSopen_penalty: -10.0
# FSextend_penalty: -0.2
# Execution_time: 0.158555984497
#
# Length:         459
# Identity NT:    436/459 95.0%
# Identity AA:    834/918 90.8%
# Gapopen:        0/459 0.0%
# Gaps:           0/459 0.0%
# FSopen:         0/459 0.0%
# FrameShift:     0/459 0.0%
# Score: 707.0
#
#
#=======================================

>B1-001
ATGGCGCCCGAGGAGAACGCGGGGACCGAACTCTTGCTGCAGGGTTTTGA
GCGCCGCTTCCTGGCGGTGCGCACACTGCGCTCCTTCCCCTGGCAGAGCT
TAGAGGCAAAGTTAAGAGACTCATCAGATTCTGAGCTGCTGCGGGATATT
TTGCAGAAGACTGTGAGGCATCCTGTGTGTGTGAAGCACCCGCCGTCAGT
CAAGTATGCCTGGTGCTTTCTCTCAGAACTCATCAAAAAGTCCTCAGGAG
GCTCAGTCACACTCTCCAAGAGCACAGCCATCATCTCCCACGGTACCACA
GGCCTGGTCACATGGGATGCCGCCCTCTACCTTGCAGAATGGGCCATCGA
GAACCCGGCAGCCTTCATTAACAGACGTGCTGTATTGCCCAGAAGCCATC
GTGTCGCTGGTCGGGGTCCTGCAGAGGCTGGCTGCCTGCCGGGAGCACAA
GCGGGCTCC

>G2-H1
ATGGCGCCCGAGGAGAACGCGGGGAGCGAACTCTTGCTGCAGAGTTTCAA
GCGCCGCTTCCTGGCAGCGCGCGCCCTGCGCTCCTTCCGCTGGCAGAGCT
TAGAAGCAAAGTTAAGAGACTCATCAGATTCTGAGCTGCTGCGGGATATT
TTGCAGAAGACTGTGAAGCATCCTGTGTGTGTGAAGCACCCGCCGTCAGT
CAAGTATGCCCGGTGCTTTCTCTCAGAACTCATCAAAAAGCCCTCGGGAG
GCTCAGTCACACTCTCCAAGAGCACAGCCATCATCTCCCACGGCATCACA
GTCCTGGTCACATGGGATGCCGCCCTCTACCTTGCAGAATGGGCCATCGA
GAACCCAGCAGCCTTCACTGATAGACGTGCTGTATTGCCCAGAAGCCATC
GTGTCGCTGGTCGGGGTCCTGCGGAGGCTGGCTGCCTGCCGGGAGCACCA
GCGGGCTCC
#---------------------------------------
#---------------------------------------

#=======================================
#
# Aligned_sequences: 2
# 1: G1-Co
# 2: G3-H2
# Matrix: /home/BLOSUM62.txt
# GapOpen_penalty: -11.0
# GapExtend_penalty: -1.0
# FSopen_penalty: -10.0
# FSextend_penalty: -0.2
# Execution_time: 0.166626930237
#
# Length:         522
# Identity NT:    148/522 28.4%
# Identity AA:    174/1044 16.7%
# Gapopen:        10/522 1.9%
# Gaps:           132/522 25.3%
# FSopen:         0/522 0.0%
# FrameShift:     0/522 0.0%
# Score: -60.0
#
#
#=======================================

>G1-Co
ATGGCGCAGGAGGAGAGAGCGGATGCCGCGCGCCTGCTGCGGGGTTTCGA
GCGCCGCTTCTTGGCGGCGCGCGCCCTGCGCTCCTTTCCCTGG------C
AGAGCCTAGAAGAGAAACTAAGGGACTCGTCAGGCTCCGAGCTGCTGCTG
GATATTTTGCAGAAGCACGAGGCTGTCCACACGGAGCCGTTGGACGAGCT
GTACCAGGCGCTGGCCGAGGTCCTGACGGCCGAGGACCCCACCCACTGCC
ACCGGAGCTATCTGCTGACGTGCTGTATTGTCCTGAAACGGTCCTCTCCC
TGGTTGGGGTCCTGCGGAAGCTCTCCACCTGCCGGAAGGACCAGCGGGCT
CCTGATGCCTACATTGCCTTCACCATCCGCAACCCGGAGACGTGCCAGCT
GTTCA------CCACGGAGCTGGGCCAGGCTGGGATCCCGTGGGAAGAGG
TGCCTTGTCATGACCAGAAACTGTTTCCCT---------------ACGAA
GAGCACTCGGAGATGGCGATTC

>G3-H2
ATGCCTGGTGCTTTCTCTCAGAACTCATCAAAAAGTCCTCAG------GA
GGCTCAGTCACACTCTCCAAGAGCACAGCCATCATCTCCCACGGTACCAC
AGGCCTGGTCACATGGGATGCCGCCCTCTACC------------------
------TTGCAGAATGGGCCATCGAGAACCCGGCAGCCT-----------
-------TCATTAACAGACGTGCTG------------------TATTGCC
CAGAAGCC---ATCGTGTCGCTGGTCGGGGTCCTGCAGAGG---------
---CTGGCTGCCTGCCGGGAGCACAAGCGGGCT-----------------
-------CCTGAGGTCTACGTGGCCTTTACCGTCCGCAACCCAGAGACGT
GCCAGCTGTTCACCACCGAGCTAGGCCGGGATGGGATCAGATGGGAAGCG
GAAGCTCATCATGACCAGAAACTGTTTCCCTATGGAGAGCACTTGGAGAT
GGCAATGCTGAACCTCACACTG
#---------------------------------------
#---------------------------------------

#=======================================
#
# Aligned_sequences: 2
# 1: G1-R
# 2: G2-H3
# Matrix: /home/BLOSUM62.txt
# GapOpen_penalty: -11.0
# GapExtend_penalty: -1.0
# FSopen_penalty: -10.0
# FSextend_penalty: -0.2
# Execution_time: 0.268635988235
#
# Length:         513
# Identity NT:    223/513 43.5%
# Identity AA:    366/1026 35.7%
# Gapopen:        9/513 1.8%
# Gaps:           75/513 14.6%
# FSopen:         0/513 0.0%
# FrameShift:     0/513 0.0%
# Score: 144.0
#
#
#=======================================

>G1-R
ATGGCGCCTGAGGACCACGAGGGGGCCACGTCTCTGCTGCAGAGTTTCGA
GCGCCGCTTCCTGGCGGCTCGCGCGCTGCCCTCTTTTCCCTGGCAGAGCC
TAGAAGAAAAACTAAGGGAGCCCTCAGGTTCTGAGCTGTTGCTGGCTATT
TTGCAGAAG---------CATGAGGCCGTACCCATGGAGCCTTTGGATGC
ACTGTATGAG------GCGCTGGCAGAAGTTCTGATGGCCAGAGAGTCCA
CCCAGTGCCACCGGAGCTATTTGCTGATGTACTGTACTGCGGGGAAGTGA
CACTGTCACTGGTCAGGGTCCTGAGGATGCTCACTGACTGCCAGAGGAAG
AAGGCTCCTGACGTCTATGTGGCCTATACGATCCGCAGCCAGG------A
CACGGGCAAGCTGTTCATCACAGAGCTGGACCGCGCTGGGATACACTGGG
AAGAGGTGGCCCCTCACACTGGCAAACTGTTCCCTTATGAAGAGCATTCG
GCCATCGTAATCC

>G2-H3
ATGGCGCCCGAGGAGAACGCGGGGACCGAACTCTTGCTGCAGGGTTTTGA
GCGCCGCTTCCTGGCGGTGCGCACACTGCGCTCCTTCCCCTGGCAGAGCT
TAGAGGCAAAGTTAAGAGACTCATCAGATTCTGAGCTGCTGCGGGATATT
TTGCAGAAGACTGTGAGGCATCCTGTGTGTGTGAAGCACCCGCCGTCAGT
CAAGTATGCCTGGTGCTTTCTCTCAGAACTCATCAAAAAGTCCTCAGGAG
GC------------TCAGTCACACTCTCCAAGAGCACAGCCATCATCTCC
CAC------------GGTACCACAGGC------CTGGTCACATGGGATGC
CGCCCTCTACCTTGCAGAATGGGCCATCGAGAACCCGGCAGCCTTCATTA
ACAGACGTGCTGTATTGCCCAGAAGCCATCGTGTCGCTGGT---------
---CGGGGTCCT---------GCAGAGGCTGGCTGCCTGCCGGGAGCACA
A---GCGGGCTCC
#---------------------------------------
#---------------------------------------

#=======================================
#
# Aligned_sequences: 2
# 1: G1-R
# 2: G3-Co
# Matrix: /home/BLOSUM62.txt
# GapOpen_penalty: -11.0
# GapExtend_penalty: -1.0
# FSopen_penalty: -10.0
# FSextend_penalty: -0.2
# Execution_time: 0.222104072571
#
# Length:         540
# Identity NT:    136/540 25.2%
# Identity AA:    198/1080 18.3%
# Gapopen:        9/540 1.7%
# Gaps:           171/540 31.7%
# FSopen:         0/540 0.0%
# FrameShift:     0/540 0.0%
# Score: -51.0
#
#
#=======================================

>G1-R
ATGGCGCCTGAGGACCACGAGGGGGCCACGTCTCTGCTGCAGAGTTTCGA
G---------CGCCGCTTCCTGGCGGCTCGCGCGCTGCCCTCTTTT----
-----------CCCTGGCAGAGCCTAGAAGAAAAACTAAGGGAGCCCTCA
GGTTCTGAGCTGTTGCTGGCTATTTTGCAGAAGCATGAGGCCGTACCCAT
GGAGCCTTTGGATGCACTGTATGAGGCGCTGGCAGAAGTTCTGATGGCCA
GAGAGTCCACCCAGTGCCACCGGAGCTATTTGCTGATGTACTGTACTGCG
GGGAAGTGACACTGTCACTGGTCAGGGTCCTGAGGATGCTCACTGACTGC
CAGAGGAAGAAGGCTCCTGACGTCTATGTGGCCTATACGATCCGCAGCCA
GGACACGGGCAAGCTGTTCATCACAGAGCTGGACCGCGCTGGGATACACT
GGGAAGAGGTGGCCCCTCACACTGGCAAACTGTTCCCTTATG--------
----------------AAGAGCATTCGGCCATCGTAATCC

>G3-Co
ATTCCC---------------GGAGCTTTCTCTCTGAGCTCATCAGAAAG
CCTTCAGGTGACTCGGTCACCCTCTGCGAGAGCACGGCCATCGTGTCTCA
TGGGACCACAGGCCTGGTCACGTGGAACGCCGCGCTCTACCTGGCCGAGT
GGG-----------------------------------------------
----CCGTGGAGAACCCAGCGGTCTTCGCTCACAGACGTGCTGTAT----
--------------TGTCCTGAAACGGTCCTCTCCCTGGTTGGGGTCCTG
CGGAAGCTCTCC---------------------------------ACCTG
CCGGAAGGACCAGCGGGCTCCTGATGCCTAC---ATTGCCTTCACCATCC
GCAACCCGGAGACGTGCCAGCTGTTCACC---ACGGAGCTGGGCCAGGCT
GGGATCCCGTGGGAAGAGGTGCCTTGTCATGACCAGAAACTGTTTCCCTA
CGAAGAGCACTCGGAGATGGCGATTCTGAAACTAACGCTG
#---------------------------------------
#---------------------------------------

#=======================================
#
# Aligned_sequences: 2
# 1: G1-Co
# 2: G3-H1
# Matrix: /home/BLOSUM62.txt
# GapOpen_penalty: -11.0
# GapExtend_penalty: -1.0
# FSopen_penalty: -10.0
# FSextend_penalty: -0.2
# Execution_time: 0.192407131195
#
# Length:         510
# Identity NT:    152/510 29.8%
# Identity AA:    180/1020 17.6%
# Gapopen:        10/510 2.0%
# Gaps:           108/510 21.2%
# FSopen:         0/510 0.0%
# FrameShift:     0/510 0.0%
# Score: -54.0
#
#
#=======================================

>G1-Co
ATGGCGCAGGAGGAGAGAGCGGATGCCGCGCGCCTGCTGCGGGGTTTCGA
GCGCCGCTTCTTGGCGGCGCGCGCCCTGCGCTCCTTTCCCTGGCAGAGCC
TAGAAGAGAAACTAAGGGACTCGTCAGGCTCCGAGCTGCTGCTGGATATT
TTGCAGAAGCACGAGGCTGTCCACACGGAGCCGTTGGACGAGCTGTACCA
GGCGCTGGCCGAGGTCCTGACGGCCGAGGACCCCACCCACTGCCACCGGA
GCTATCTGCTGACGTGCTGTATTGTCCTGAAACGGTCCTCTCCCTGGTTG
GGGTCCTGCGGAAGCTCTCCACCTGCCGGAAGGACCAGCGGGCTCCTGAT
GCCTACATTGCCTTCACCATCCGCAACCCGGAGACGTGCCAGCTGTTCAC
CACGGAGCTGGGCCAGGCTGGGATCCCGTGGGAAGAGGTGCCTTGTCATG
ACCAGAAACTGTTTCCCTACGAAG---------------AGCACTCGGAG
ATGGCGATTC

>G3-H1
ATGCCCGGTGCTTTCTCTCAGAACTCATCAAAAAGCCCTCGG------GA
GGCTCAGTCACACTCTCCAAGAGCACAGCCATCATCTCCCACGGCATCA-
-----------------CAGTCCTGGTCACATGGGATGCCGCCCTCTACC
TTGCAGAATGGGCCATCGAGAACCCAGCAGCCT-----------------
-TCACTGATAGACGTGCTG------------------TATTGCCCAGAAG
CC---ATCGTGTCGCTGGTCGGGGTCCTGCGGAGG------------CTG
GCTGCCTGCCGGGAGCACCAGCGGGCTCCTCAATTCTACATGGCCCTT--
----ACCGTCTGCAACCCAGAGATGTGCCAG------CTGTTCACCACCG
AGCTAGGCTGGACT------GGGATCAGATGGGAAGCGGAAGCTCATCAT
GACCAGAAACTGTTTCCCTACAGAGAGCACTTGGAGATGGCAAAGCTGAA
CCTCACACTG
#---------------------------------------
#---------------------------------------

#=======================================
#
# Aligned_sequences: 2
# 1: G1-Co
# 2: G2-H3
# Matrix: /home/BLOSUM62.txt
# GapOpen_penalty: -11.0
# GapExtend_penalty: -1.0
# FSopen_penalty: -10.0
# FSextend_penalty: -0.2
# Execution_time: 0.212068080902
#
# Length:         516
# Identity NT:    216/516 41.9%
# Identity AA:    372/1032 36.0%
# Gapopen:        8/516 1.6%
# Gaps:           78/516 15.1%
# FSopen:         0/516 0.0%
# FrameShift:     0/516 0.0%
# Score: 162.0
#
#
#=======================================

>G1-Co
ATGGCGCAGGAGGAGAGAGCGGATGCCGCGCGCCTGCTGCGGGGTTTCGA
GCGCCGCTTCTTGGCGGCGCGCGCCCTGCGCTCCTTTCCCTGGCAGAGCC
TAGAAGAGAAACTAAGGGACTCGTCAGGCTCCGAGCTGCTGCTGGATATT
TTGCAGAAG---------CACGAGGCTGTCCACACGGAGCCGTTGGACGA
GCTGTACCAG------GCGCTGGCCGAGGTCCTGACGGCCGAGGACCCCA
CCCACTGCCACCGGAGCTATCTGCTGACGTGCTGTATTGTCCTGAAACGG
TCCTCTCCCTGGTTGGGGTCCTGCGGAAGCTCTCCACCTGCCGGAAGGAC
CAGCGGGCTCCTGATGCCT------ACATTGCCTTCACCATCCGCAACCC
GGAGACGTGCCAGCTGTTCACCACGGAGCTGGGCCAGGCTGGGATCCCGT
GGGAAGAGGTGCCTTGTCATGACCAGAAACTGTTTCCCTACGAAGAGCAC
TCGGAGATGGCGATTC

>G2-H3
ATGGCGCCCGAGGAGAACGCGGGGACCGAACTCTTGCTGCAGGGTTTTGA
GCGCCGCTTCCTGGCGGTGCGCACACTGCGCTCCTTCCCCTGGCAGAGCT
TAGAGGCAAAGTTAAGAGACTCATCAGATTCTGAGCTGCTGCGGGATATT
TTGCAGAAGACTGTGAGGCATCCTGTGTGTGTGAAGCACCCGCCGTCAGT
CAAGTATGCCTGGTGCTTTCTCTCAGAACTCATCAAAAAGTCCTCAGGAG
GCTCA------------------------------GTCACACTCTCCAAG
AGCACAGCCATCATC---TCCCACGGTACCACAGGCCTGGTCACATGGGA
TGCCGCCCTCTACCTTGCAGAATGGGCCATCGAGAACCCGGCAGCCTTCA
TTAACAGACGTGCTGTATTGCCCAGAAGCCAT---CGTGTCGCTGGTCGG
GGTCCTGCA------------GAGGCTGGCTGCCTGCCGGGAGCACAAGC
GGGCTCC---------
#---------------------------------------
#---------------------------------------

#=======================================
#
# Aligned_sequences: 2
# 1: G1-Co
# 2: G2-Ch
# Matrix: /home/BLOSUM62.txt
# GapOpen_penalty: -11.0
# GapExtend_penalty: -1.0
# FSopen_penalty: -10.0
# FSextend_penalty: -0.2
# Execution_time: 0.206064939499
#
# Length:         522
# Identity NT:    216/522 41.4%
# Identity AA:    366/1044 35.1%
# Gapopen:        8/522 1.5%
# Gaps:           90/522 17.2%
# FSopen:         0/522 0.0%
# FrameShift:     0/522 0.0%
# Score: 147.0
#
#
#=======================================

>G1-Co
ATGGCGCAGGAGGAGAGAGCGGATGCCGCGCGCCTGCTGCGGGGTTTCGA
GCGCCGCTTCTTGGCGGCGCGCGCCCTGCGCTCCTTTCCCTGGCAGAGCC
TAGAAGAGAAACTAAGGGACTCGTCAGGCTCCGAGCTGCTGCTGGATATT
TTGCAGAAG---------CACGAGGCTGTCCACACGGAGCCGTTGGACGA
GCTGTACCAGGCGCTGGCCGAGGTCCTGACGGCCGAGGACCCCACCCACT
GCCACCGGAGCTATCTGCTGACGTGC------------TGTATTGTCCTG
AAACGGTCCTCTCCCTGGTTGGGGTCCTGCGGAAGCTCTCCACCTGCCGG
AAGGACCAGCGGGCTCCTGATGCCT------ACATTGCCTTCACCATCCG
CAACCCGGAGACGTGCCAGCTGTTCACCACGGAGCTGGGCCAGGCTGGGA
TCCCGTGGGAAGAGGTGCCTTGTCATGACCAGAAACTGTTTCCCTACGAA
GAGCACTCGGAGATGGCGATTC

>G2-Ch
ATGGCGCCCGAGGAGAACGCGGGGAGCGAACTCTTGCTGCAGAGTTTCAA
GCGCCGCTTCCTGGCGGCGCGCGCCCTGCGCTCCTTCCCCTGGCAGAGCT
TAGAAGCAAAGTTAAGTGACCCATCAGATTCTGAGCTTCTGTGGGATATT
TTGCAGAAGAGACTGAAGCATCCTGTGTGTGTGAAGCACCCGCCGTCAGT
CAAGTAT------------------------------------GCCCGGT
GCTTTCTCTCAGTACTCATCAAAAAGCCCTCGGGAGGCTCAGTCACACTC
TCCAAGAGCACAGCCATCATC---TCCCACGGCATCACAGTCCTGGTCAC
ATGGGATGCCACCCTCTACCTTGCAGAATGGGCCATCTAGAACCCAGCAG
CCTTCACTGATAGATGTGCTGTATTGCCCAGAAGCCAT---CGTGTCGCT
GGTCGGGGTCCTGCA------------GAGGCTGGCTGCCTGCCGGGAGC
ACCAGCGGGCTCC---------
#---------------------------------------
#---------------------------------------

#=======================================
#
# Aligned_sequences: 2
# 1: G1-R
# 2: G2-Ch
# Matrix: /home/BLOSUM62.txt
# GapOpen_penalty: -11.0
# GapExtend_penalty: -1.0
# FSopen_penalty: -10.0
# FSextend_penalty: -0.2
# Execution_time: 0.276721954346
#
# Length:         513
# Identity NT:    231/513 45.0%
# Identity AA:    384/1026 37.4%
# Gapopen:        9/513 1.8%
# Gaps:           75/513 14.6%
# FSopen:         0/513 0.0%
# FrameShift:     0/513 0.0%
# Score: 158.0
#
#
#=======================================

>G1-R
ATGGCGCCTGAGGACCACGAGGGGGCCACGTCTCTGCTGCAGAGTTTCGA
GCGCCGCTTCCTGGCGGCTCGCGCGCTGCCCTCTTTTCCCTGGCAGAGCC
TAGAAGAAAAACTAAGGGAGCCCTCAGGTTCTGAGCTGTTGCTGGCTATT
TTGCAGAAG---------CATGAGGCCGTACCCATGGAGCCTTTGGATGC
ACTGTAT---GAGGCGCTGGCAGAAGTTCTGATGGCCAGAGAGTCCACCC
AGTGCCACCGGAGCTATTTGCTGATGTACTGTACTGCGGGGAAGTGACAC
TGTCACTGGTCAGGGTCCTGAGGATGCTCA---CTGACTGCCAGAGGAAG
AAGGCTCCTGACGTCTATGTGGCCTATACGATCCGCAGCCAGGACACGGG
CAAGCTGTTCA------TCACAGAGCTGGACCGCGCTGGGATACACTGGG
AAGAGGTGGCCCCTCACACTGGCAAACTGTTCCCTTATGAAGAGCATTCG
GCCATCGTAATCC

>G2-Ch
ATGGCGCCCGAGGAGAACGCGGGGAGCGAACTCTTGCTGCAGAGTTTCAA
GCGCCGCTTCCTGGCGGCGCGCGCCCTGCGCTCCTTCCCCTGGCAGAGCT
TAGAAGCAAAGTTAAGTGACCCATCAGATTCTGAGCTTCTGTGGGATATT
TTGCAGAAGAGACTGAAGCATCCTGTGTGTGTGAAGCACCCGCCGTCAGT
CAAGTATGCCCGGTGCTTTCTCTCAGTACTCATCAAAAAGCCCTCGGGAG
GC---------TCAGTCACACTCTCCAAGAGCACAGCCATCATCTCCCAC
---------------------GGCATCACAGTCCTGGTCACATGGGATGC
CACCCTCTACCTTGCAGAATGGGCCATCTAGAACCCAGCAGCCTTCACTG
ATAGATGTGCTGTATTGCCCAGAAGCCATCGTGTCGCTGGT---------
---CGGGGTCCT---------GCAGAGGCTGGCTGCCTGCCGGGAGCA--
-CCAGCGGGCTCC
#---------------------------------------
#---------------------------------------

#=======================================
#
# Aligned_sequences: 2
# 1: B1-001
# 2: G2-R
# Matrix: /home/BLOSUM62.txt
# GapOpen_penalty: -11.0
# GapExtend_penalty: -1.0
# FSopen_penalty: -10.0
# FSextend_penalty: -0.2
# Execution_time: 0.142150163651
#
# Length:         459
# Identity NT:    360/459 78.4%
# Identity AA:    636/918 69.3%
# Gapopen:        0/459 0.0%
# Gaps:           0/459 0.0%
# FSopen:         0/459 0.0%
# FrameShift:     0/459 0.0%
# Score: 529.0
#
#
#=======================================

>B1-001
ATGGCGCCCGAGGAGAACGCGGGGACCGAACTCTTGCTGCAGGGTTTTGA
GCGCCGCTTCCTGGCGGTGCGCACACTGCGCTCCTTCCCCTGGCAGAGCT
TAGAGGCAAAGTTAAGAGACTCATCAGATTCTGAGCTGCTGCGGGATATT
TTGCAGAAGACTGTGAGGCATCCTGTGTGTGTGAAGCACCCGCCGTCAGT
CAAGTATGCCTGGTGCTTTCTCTCAGAACTCATCAAAAAGTCCTCAGGAG
GCTCAGTCACACTCTCCAAGAGCACAGCCATCATCTCCCACGGTACCACA
GGCCTGGTCACATGGGATGCCGCCCTCTACCTTGCAGAATGGGCCATCGA
GAACCCGGCAGCCTTCATTAACAGACGTGCTGTATTGCCCAGAAGCCATC
GTGTCGCTGGTCGGGGTCCTGCAGAGGCTGGCTGCCTGCCGGGAGCACAA
GCGGGCTCC

>G2-R
ATGGCGCCTGAGGACCACGAGGGGGCCACGTCTCTGCTGCAGAGTTTCGA
GCGCCGCTTCCTGGCGGCTCGCGCGCTGCCCTCTTTTCCCTGGCAGAGCC
TAGAAGAAAAACTAAGGGAGCCCTCAGGTTCTGAGCTGTTGCTGGCTATT
TTGCAGAAGACTGTGAAGCACCCTGTGTGTGTCCAGCATGGGCCCTCTCT
GAAGTATTCCCGCTGCTTTCTCTCGAAGCTCATCAAAAAGCCTTCAGGAG
ACTCAGTCACACTCTCTGAGAGCACAGCCATCGTGTCCCATGGCACCACA
GGCTTGGTTACATGGGACGCTGCTCTCTACCTGGCAGAATGGGCCATCGA
GAACCCAGCAGCCTTCACTGACAGATGTACTGTACTGCGGGGAAGTGACA
CTGTCACTGGTCAGGGTCCTGAGGATGCTCACTGACTGCCAGAGGAAGAA
GGCTCCTGA
#---------------------------------------
#---------------------------------------

#=======================================
#
# Aligned_sequences: 2
# 1: G1-R
# 2: G3-R
# Matrix: /home/BLOSUM62.txt
# GapOpen_penalty: -11.0
# GapExtend_penalty: -1.0
# FSopen_penalty: -10.0
# FSextend_penalty: -0.2
# Execution_time: 0.244383096695
#
# Length:         537
# Identity NT:    151/537 28.1%
# Identity AA:    186/1074 17.3%
# Gapopen:        9/537 1.7%
# Gaps:           168/537 31.3%
# FSopen:         0/537 0.0%
# FrameShift:     0/537 0.0%
# Score: -31.0
#
#
#=======================================

>G1-R
ATGGCGCCTGAGGACCACGAGGGGGCCACGTCTCTGCTGCAGAGTTTCGA
GCGCCGCTTCCTGGCGGCTCGCGCGCTGCCCTCTTTTCCC----------
--------------------------------TGGCAGAGCCTAGAAGAA
AAACTAAGGGAGCCCTCAGGTTCTGAGCTGTTGCTGGCTATTTTGCAGAA
GCATGAGGCCGTACCCATGGAGCCTTTGGATGCACTGTATGAGGCGCTGG
CAGAAGTTCTGATGGCCAGAGAGTCCACCCAGTGCCACCGGAGCTATTTG
CTGATGTACTGTACTGCGGGGAAGTGACACTGTCACTGGTCAGGGTCCTG
AGGATGCTCACTGACTGCCAGAGGAAGAAGGCTCCTGACGTCTATGTGGC
CTATACGATCCGCAGCCAGGACACGGGCAAGCTGTTCATCACAGAGCTGG
ACCGCGCTGGGA---TACACTGGGAAGAGGTGGCCCCTCACACTGGCAAA
CTGTTCCCTTATGAAGAGCATTCGGCCATCGTAATCC

>G3-R
ATTCCCGCTGCTTTCTCTCGAAGCTCATCAAAAAGCCTTCAGGAGACTCA
GTCACACTCTCTG------AGAGCACAGCCATCGTGTCCCATGGCACCAC
AGGCTTGGTTACATGGGACGCTGCTCTCTACCTGGCAGAATGGGCCATCG
AGAACCCAGCAGCCTTCA------------CTGACAGATGTACTGTACTG
CGGGGAAGTGACA---------------------------------CTGT
CACTGGTCAGGGTCCTGAGGATGCTCACTGACTGCCAGAGGAAGAAGGCT
CCTGACGTCTATGTGGCCTATACGATCCGCAGCCAGGACACGGGC-----
-------------------------AAGCTGTTCATCACAGAGCTA----
--------------------GACCGCGCTGGGATACAC---------TGG
GAAGAGGTGGCCCCTCACACTGGCAAACTGTTCCCTTATGAAGAGCATTC
GGCCATCGTAATCCTGAAGCTC---------ACGCTG
#---------------------------------------
#---------------------------------------

#=======================================
#
# Aligned_sequences: 2
# 1: B1-001
# 2: G2-Ch
# Matrix: /home/BLOSUM62.txt
# GapOpen_penalty: -11.0
# GapExtend_penalty: -1.0
# FSopen_penalty: -10.0
# FSextend_penalty: -0.2
# Execution_time: 0.159357070923
#
# Length:         459
# Identity NT:    428/459 93.2%
# Identity AA:    786/918 85.6%
# Gapopen:        0/459 0.0%
# Gaps:           0/459 0.0%
# FSopen:         0/459 0.0%
# FrameShift:     0/459 0.0%
# Score: 663.0
#
#
#=======================================

>B1-001
ATGGCGCCCGAGGAGAACGCGGGGACCGAACTCTTGCTGCAGGGTTTTGA
GCGCCGCTTCCTGGCGGTGCGCACACTGCGCTCCTTCCCCTGGCAGAGCT
TAGAGGCAAAGTTAAGAGACTCATCAGATTCTGAGCTGCTGCGGGATATT
TTGCAGAAGACTGTGAGGCATCCTGTGTGTGTGAAGCACCCGCCGTCAGT
CAAGTATGCCTGGTGCTTTCTCTCAGAACTCATCAAAAAGTCCTCAGGAG
GCTCAGTCACACTCTCCAAGAGCACAGCCATCATCTCCCACGGTACCACA
GGCCTGGTCACATGGGATGCCGCCCTCTACCTTGCAGAATGGGCCATCGA
GAACCCGGCAGCCTTCATTAACAGACGTGCTGTATTGCCCAGAAGCCATC
GTGTCGCTGGTCGGGGTCCTGCAGAGGCTGGCTGCCTGCCGGGAGCACAA
GCGGGCTCC

>G2-Ch
ATGGCGCCCGAGGAGAACGCGGGGAGCGAACTCTTGCTGCAGAGTTTCAA
GCGCCGCTTCCTGGCGGCGCGCGCCCTGCGCTCCTTCCCCTGGCAGAGCT
TAGAAGCAAAGTTAAGTGACCCATCAGATTCTGAGCTTCTGTGGGATATT
TTGCAGAAGAGACTGAAGCATCCTGTGTGTGTGAAGCACCCGCCGTCAGT
CAAGTATGCCCGGTGCTTTCTCTCAGTACTCATCAAAAAGCCCTCGGGAG
GCTCAGTCACACTCTCCAAGAGCACAGCCATCATCTCCCACGGCATCACA
GTCCTGGTCACATGGGATGCCACCCTCTACCTTGCAGAATGGGCCATCTA
GAACCCAGCAGCCTTCACTGATAGATGTGCTGTATTGCCCAGAAGCCATC
GTGTCGCTGGTCGGGGTCCTGCAGAGGCTGGCTGCCTGCCGGGAGCACCA
GCGGGCTCC
#---------------------------------------
#---------------------------------------

#=======================================
#
# Aligned_sequences: 2
# 1: G1-Co
# 2: G3-Co
# Matrix: /home/BLOSUM62.txt
# GapOpen_penalty: -11.0
# GapExtend_penalty: -1.0
# FSopen_penalty: -10.0
# FSextend_penalty: -0.2
# Execution_time: 0.194411039352
#
# Length:         528
# Identity NT:    132/528 25.0%
# Identity AA:    132/1056 12.5%
# Gapopen:        8/528 1.5%
# Gaps:           144/528 27.3%
# FSopen:         0/528 0.0%
# FrameShift:     0/528 0.0%
# Score: -68.0
#
#
#=======================================

>G1-Co
ATGGCGCAGGAG---------GAGAGAGCGGATGCCGCGCGCCTGCTGCG
GGGTTTCGAGCGCCGCTTCTTGGCGGCGCGCGCCCTGCGCTCCTTTCCCT
GGCAGAGCCTAGAAGAGAAACTAAGGGACTCGTCAGGCTCCGAGCTGCTG
CTGGATATTTTGCAGAAGCACGAGGCTGTCCACACGGAGCCGTTGGACGA
GCTGTACCAGGCGCTGGCCGAGGTCCTGACGGCCGAGGACCCCACCCACT
GCCACCGGAGCTATCTGCTGACGTGCTGTATTGTCCTGAAACGGTCCTCT
CCCTGGTTGGGGTCCTGCGGAAGCTCTCCACCTGCCGGAAGGACCAGCGG
GCTCCTGATGCCTACATTGCCTTCACCATCCGCAACCCGGAGACGTGCCA
GCTGTTCACCACGGAGCTGGGCCAGGCTGGGATCCCGTGGG---------
AAGAGGTGCCTTGTCATGACCAGAAACTGTTTCCCTACGAAG--------
-------AGCACTCGGAGATGGCGATTC

>G3-Co
ATTCCCGGAGCTTTCTCTCTGAGCTCATCAGAAAGCCTTCAGGTGACTCG
GTCACCCTCTGCGAGAGCACGGCCATCGTGTCTCATGGGACCACAGGCCT
GGTCACGTGGAACGCCGCGCTCTACCTGGCCGAGTGGG------------
---------------------------------------CCGTGGAGAAC
CCAGCGGTCTTCGCTCACAGACGTGCTG------------------TATT
GTCCTGAAACGGTCCTCTCCCTGGTTGGGGTCCTGCGGAAG---------
------CTCTCCACCTGCCGGAAGGACCAGCGGGCT------CCTGATGC
CTACATTGCCTTCACCATCCGCAACCCGGAGACGTGCCAGCTGTTCACCA
CG---------------------GAGCTGGGCCAGGCTGGGATCCCGTGG
GAAGAGGTGCCTTGTCATGACCAGAAACTGTTTCCCTACGAAGAGCACTC
GGAGATGGCGATTCTGAAACTAACGCTG
#---------------------------------------
#---------------------------------------

#=======================================
#
# Aligned_sequences: 2
# 1: G1-Co
# 2: G3-M
# Matrix: /home/BLOSUM62.txt
# GapOpen_penalty: -11.0
# GapExtend_penalty: -1.0
# FSopen_penalty: -10.0
# FSextend_penalty: -0.2
# Execution_time: 0.218001127243
#
# Length:         516
# Identity NT:    155/516 30.0%
# Identity AA:    198/1032 19.2%
# Gapopen:        10/516 1.9%
# Gaps:           123/516 23.8%
# FSopen:         0/516 0.0%
# FrameShift:     0/516 0.0%
# Score: -57.0
#
#
#=======================================

>G1-Co
ATGGCGCAGGAGGAGAGAGCGGATGCCGCGCGCCTGCTGCGGGGTTTCGA
GCGCCGCTTCTTGGCGGCGCGCGCCCTGCGCTCCTTTCCCTGGCAGAGCC
TAGAAGAGAAACTAAGGGACTCGTCAGGCTCCGAGCTGCTGCTGGATATT
TTGCAGAAGCACGAGGCTGTCCACACGGAGCCGTTGGACGAGCTGTACCA
GGCGCTGGCCGAGGTCCTGACGGCCGAGGACCCCACCCACTGCCACCGGA
GCTATCTGCTGACGTGCTGTATTGTCCTGAAACGGTCCTCTCCCTGGTTG
GGGTCCTGCGGA------AGCTCTCCACCTGCCGGAAGGACCAGCGGGCT
CCTGATGCCTACATTGCCTTCACCATCCGCAACCCGGAGACGTGCCAGCT
GTTCACCACGGAGCTGGGCCAGGCTGGGATCCCGTGGGAAGAGGTGCCTT
GTCATGACCAGAAACTGTTTCCCTACGAAGAGCACTCGG-----------
----AGATGGCGATTC

>G3-M
ATGCCCGCTGCTTTCTCTCAAAGCTCATCAAAAAGCCTTCAG------GA
AACTCAGTTACACTCTCTGAGAGCACTGCCATCGTGTCCC---ATGGCAC
CACAGGCTTGGTTACATGGGACG---------------CTGCTCTCTACC
TGGCAGAATGGG------------------CCATTGAGAACCCAGCAGCC
TTCACTGACAGATGTACTGTACTGCTGGGAGATGACA-------------
--------CTGTCACTGGTCAGGGTCCTGAAGATG------------CTC
GAGGACTGCCAGAGGAAGAGCGCTCCTGATGTC---------------TA
TGTAGCCTATACTATCCGCAGCCAGGACACAGGCAAGCTGTTCATCGAA-
-----------GAGCTAGACCGTGCTGGAATCTACTGGGAAGAGGTGCCC
CCTCACACTGGCAAACTGTTCCCTTACGAAGAGCATTCAGCCATCGTAAT
CCTGAAGCTGGTGCTG
#---------------------------------------
#---------------------------------------

#=======================================
#
# Aligned_sequences: 2
# 1: B1-001
# 2: G2-Co
# Matrix: /home/BLOSUM62.txt
# GapOpen_penalty: -11.0
# GapExtend_penalty: -1.0
# FSopen_penalty: -10.0
# FSextend_penalty: -0.2
# Execution_time: 0.17865395546
#
# Length:         462
# Identity NT:    335/462 72.5%
# Identity AA:    624/924 67.5%
# Gapopen:        1/462 0.2%
# Gaps:           3/462 0.6%
# FSopen:         0/462 0.0%
# FrameShift:     0/462 0.0%
# Score: 514.0
#
#
#=======================================

>B1-001
ATGGCGCCCGAGGAGAACGCGGGGACCGAACTCTTGCTGCAGGGTTTTGA
GCGCCGCTTCCTGGCGGTGCGCACACTGCGCTCCTTCCCCTGGCAGAGCT
TAGAGGCAAAGTTAAGAGACTCATCAGATTCTGAGCTGCTGCGGGATATT
TTGCAGAAGACTGTGAGGCATCCTGTGTGTGTGAAGCACCCGCCGTCAGT
CAAGTATGCCTGGTGCTTTCTCTCAGAACTCATCAAAAAGTCCTCAGGAG
GCTCAGTCACACTCTCCAAGAGCACAGCCATCATCTCCCACGGTACCACA
GGCCTGGTCACATGGGATGCCGCCCTCTACCTTGCAGAATGGGCCATCGA
GAACCCGGCAGCCTTCATTAACAGACGTGCT---GTATTGCCCAGAAGCC
ATCGTGTCGCTGGTCGGGGTCCTGCAGAGGCTGGCTGCCTGCCGGGAGCA
CAAGCGGGCTCC

>G2-Co
ATGGCGCAGGAGGAGAGAGCGGATGCCGCGCGCCTGCTGCGGGGTTTCGA
GCGCCGCTTCTTGGCGGCGCGCGCCCTGCGCTCCTTTCCCTGGCAGAGCC
TAGAAGAGAAACTAAGGGACTCGTCAGGCTCCGAGCTGCTGCTGGATATT
TTGCAGAAGACCGTGAAGCACCCTCTGTGCGTGAAGCACCCACCATCAGT
GAAGTATTCCCGGAGCTTTCTCTCTGAGCTCATCAGAAAGCCTTCAGGTG
ACTCGGTCACCCTCTGCGAGAGCACGGCCATCGTGTCTCATGGGACCACA
GGCCTGGTCACGTGGAACGCCGCGCTCTACCTGGCCGAGTGGGCCGTGGA
GAACCCAGCGGTCTTCGCTCACAGTCTAAGCGGTATACCCCCGCGGGCCC
AGCTGGCGGGCGGGAGGGGCCCTGTCCCCACAGGAAGGAAACCAGAAGTC
TGGGGCAGAGTC
#---------------------------------------
#---------------------------------------

#=======================================
#
# Aligned_sequences: 2
# 1: G1-Co
# 2: G2-R
# Matrix: /home/BLOSUM62.txt
# GapOpen_penalty: -11.0
# GapExtend_penalty: -1.0
# FSopen_penalty: -10.0
# FSextend_penalty: -0.2
# Execution_time: 0.258452177048
#
# Length:         522
# Identity NT:    213/522 40.8%
# Identity AA:    336/1044 32.2%
# Gapopen:        5/522 1.0%
# Gaps:           90/522 17.2%
# FSopen:         0/522 0.0%
# FrameShift:     0/522 0.0%
# Score: 121.0
#
#
#=======================================

>G1-Co
ATGGCGCAGGAGGAGAGAGCGGATGCCGCGCGCCTGCTGCGGGGTTTCGA
GCGCCGCTTCTTGGCGGCGCGCGCCCTGCGCTCCTTTCCCTGGCAGAGCC
TAGAAGAGAAACTAAGGGACTCGTCAGGCTCCGAGCTGCTGCTGGATATT
TTGCAGAAGCACGAGGCTGTCCACACGGAGCCGTTGGACGAGCTGTACCA
GGCGCTGGCCGAGGTCCTGACGGCCGAGGACCCCACCCACTGCCACCGGA
GCTATCTGCTGACGTGCTGTATTGTCCTGAAACGGTCCTCTCCCTGGTTG
GGGTCCTGCGGAAGCTCTCCACCTGCCGGAAGGACCAGCGGGCTCCTGAT
GCCTACATTGCCTTCACCATCCGCAACCCGGAGACGTGCCAGCTGTTCAC
CACGGAGCTGGGCCAGGCTGGGATCCCGTGGGAAGAGGTGCCTTGTCATG
ACCAGAAACTGTTTCCCTACGAAGAGC-----------------------
----ACTCGGAGATGGCGATTC

>G2-R
ATGGCGCCTGAGGACCACGAGGGGGCCACGTCTCTGCTGCAGAGTTTCGA
GCGCCGCTTCCTGGCGGCTCGCGCGCTGCCCTCTTTTCCCTGGCAGAGCC
TAGAAGAAAAACTAAGGGAGCCCTCAGGTTCTGAGCTGTTGCTGGCTATT
TTGCAGAAG---ACTGTGAAGCACCCT-----------------------
-------------GTGTGTGTCCAGCATGGGCCCTCTCTGAAGTATTCCC
GCTGCTTTCTCTCGAAGCTCATCAAAAAGCCTTCAGGAGACTCAGTCACA
CTCTCTGAGAGCACAGCCATCGTGTCCCATGGCACCACAGGCTTGGTT--
----ACATGGGACGCTGCTCTCTACCTGGCAGAATGGGCCATCGAGAACC
CAGCAGCCTTCACT------------------GACAGATGTACTGTACTG
CGGGGAAGTGACACTGTCACTGGTCAGGGTCCTGAGGATGCTCACTGACT
GCCAGAGGAAGAAGGCTCCTGA
#---------------------------------------
#---------------------------------------

#=======================================
#
# Aligned_sequences: 2
# 1: G1-Co
# 2: G3-R
# Matrix: /home/BLOSUM62.txt
# GapOpen_penalty: -11.0
# GapExtend_penalty: -1.0
# FSopen_penalty: -10.0
# FSextend_penalty: -0.2
# Execution_time: 0.225203037262
#
# Length:         552
# Identity NT:    138/552 25.0%
# Identity AA:    174/1104 15.8%
# Gapopen:        8/552 1.4%
# Gaps:           195/552 35.3%
# FSopen:         0/552 0.0%
# FrameShift:     0/552 0.0%
# Score: -55.0
#
#
#=======================================

>G1-Co
ATGGCGCAGGAGGAGAGAGCGGATGCCGCGCGCCTGCTGCGGGGTTTCGA
GCGCCGCTTCTTGGCGGCGCGCGCCCTGCGCTCCTTTCCC----------
--------------------------------TGGCAGAGCCTAGAAGAG
AAACTAAGGGACTCGTCAGGCTCCGAGCTGCTGCTGGATATTTTGCAGAA
GCACGAGGCTGTCCACACGGAGCCGTTGGACGAGCTGTACCAGGCGCTGG
CCGAGGTCCTGACGGCCGAGGACCCCACCCACTGCCACCGGAGCTATCTG
CTGACGTGCTGTATTGTCCTGAAACGGTCCTCTCCCTGGTTGGGGTCCTG
CGGAAGCTCTCCACCTGCCGGAAGGACCAGCGGGCTCCTGATGCCTACAT
TGCCTTCACCATCCGCAACCCGGAGACGTGCCAGCTGTTCACCACGGAGC
TGGGCCAGGCTGGGATCCCGTGGGAAGAGGTGCCTTGTCATGACCAGAAA
CTGTTTCCCTACGAAGAGCACTCGG---------------AGATGGCGAT
TC

>G3-R
ATTCCCGCTGCTTTCTCTCGAAGCTCATCAAAAAGCCTTCAG------GA
GACTCAGTCACACTCTCTGAGAGCACAGCCATCGTGTCCCATGGCACCAC
AGGCTTGGTTACATGGGACGCTGCTCTCTACCTGGCAGAATGGGCCATCG
AGAACCCAGCAGCCTTCA------------CTGACAGATGTACTGTAC--
-------------------------TGCGGGGAAGTGACACTGTCACTGG
TCAGGGTCCTGAGG---------------------------------ATG
CTCACTGACTGCCAGAGGAAGAAGGCTCCTGACGTCTATGTGGCCTATAC
GATCCGCAGCCAGGACACGGGCAAG---------CTGTTCATCACAGAGC
TAGAC---------------------------------------------
------CGCGCTGGGATACACTGGGAAGAGGTGGCCCCTCACACTGGCAA
ACTGTTCCCTTATGAAGAGCATTCGGCCATCGTAATCCTGAAGCTCACGC
TG
#---------------------------------------
#---------------------------------------

#=======================================
#
# Aligned_sequences: 2
# 1: B1-001
# 2: B2-202
# Matrix: /home/BLOSUM62.txt
# GapOpen_penalty: -11.0
# GapExtend_penalty: -1.0
# FSopen_penalty: -10.0
# FSextend_penalty: -0.2
# Execution_time: 0.170382976532
#
# Length:         522
# Identity NT:    136/522 26.1%
# Identity AA:    144/1044 13.8%
# Gapopen:        10/522 1.9%
# Gaps:           168/522 32.2%
# FSopen:         0/522 0.0%
# FrameShift:     0/522 0.0%
# Score: -70.0
#
#
#=======================================

>B1-001
ATG-----------------------------------------------
-------GCGCCCGAGGAGAACGCGGGGACCGAACTCTTGCTGCAGGGTT
TTGAGCGCCGCTTCCTGGCGGTGCGCACACTGCGCTCCTTCCCCTGGCAG
AGCTTAGAGGCAAAGTTAAGAGACTCATCAGATTCT---GAGCTGCTGCG
GGATATTTTGCAGAAGACTGTGAGGCATCCTGTGTGTGTGAAGCACCCG-
-----CCGTCAGTCAAGTATGCCTGGTGCTTTCTCTCAGAACTCATCAAA
AAGTCCTCAGGAGGCTCAGTCACACTCTCCAAGAGCACAGCCATCATCTC
CCACGGTACCACAGGCCTGGTCACATGGGATGCCGCCCTCTACCTTGCAG
AATGGGCCATCGAGAACCCGGCAGCCTTCATTAACAGACGTGCTGTATTG
CCCAGAAGCCATCGTGTCGCTGGTCGGGGTCCTGCAGAGGCTGGCTGCCT
GCCGGGAGCACAAGCGGGCTCC

>B2-202
ATGCCTGGTGCTTTCTCTCAGAACTCATCAAAAAGTCCTCAGGAGGCTCA
GTCACACTCTCCAAGAGCACAGCCATCATCTCCCACGGTACCACAGGCCT
GGTCACATGGG---ATGCCGCCCTCTACCTTGCAGAATGGGCCATCGAGA
ACCCGGCAGCCTTCATTAACAGACGTGCTGTATTGCCCAGAAGCCATCGT
GTCGCTGGTCGGGGTCCTGCAGAGGCTGGCTGCCTGCCGGGAGCACAAGC
GGGCTCCTGAGGTCTACGTGGCCTTTACCGTCCGCAACCCA---------
------------------GAGACATGCCAGCTGTTCACCACCGAGCTA--
----GGCCGGGATGGG---ATCAGATGGGAAGCGGAAGCTCAT-------
--------------------------------CATGACCAGAAACTGTTT
CCCTATGGAGAGCACTTG------------------GAGATGGCAATGCT
G---------AACCTCACACTG
#---------------------------------------
#---------------------------------------

#=======================================
#
# Aligned_sequences: 2
# 1: B1-001
# 2: G2-H3
# Matrix: /home/BLOSUM62.txt
# GapOpen_penalty: -11.0
# GapExtend_penalty: -1.0
# FSopen_penalty: -10.0
# FSextend_penalty: -0.2
# Execution_time: 0.214015960693
#
# Length:         459
# Identity NT:    459/459 100.0%
# Identity AA:    918/918 100.0%
# Gapopen:        0/459 0.0%
# Gaps:           0/459 0.0%
# FSopen:         0/459 0.0%
# FrameShift:     0/459 0.0%
# Score: 792.0
#
#
#=======================================

>B1-001
ATGGCGCCCGAGGAGAACGCGGGGACCGAACTCTTGCTGCAGGGTTTTGA
GCGCCGCTTCCTGGCGGTGCGCACACTGCGCTCCTTCCCCTGGCAGAGCT
TAGAGGCAAAGTTAAGAGACTCATCAGATTCTGAGCTGCTGCGGGATATT
TTGCAGAAGACTGTGAGGCATCCTGTGTGTGTGAAGCACCCGCCGTCAGT
CAAGTATGCCTGGTGCTTTCTCTCAGAACTCATCAAAAAGTCCTCAGGAG
GCTCAGTCACACTCTCCAAGAGCACAGCCATCATCTCCCACGGTACCACA
GGCCTGGTCACATGGGATGCCGCCCTCTACCTTGCAGAATGGGCCATCGA
GAACCCGGCAGCCTTCATTAACAGACGTGCTGTATTGCCCAGAAGCCATC
GTGTCGCTGGTCGGGGTCCTGCAGAGGCTGGCTGCCTGCCGGGAGCACAA
GCGGGCTCC

>G2-H3
ATGGCGCCCGAGGAGAACGCGGGGACCGAACTCTTGCTGCAGGGTTTTGA
GCGCCGCTTCCTGGCGGTGCGCACACTGCGCTCCTTCCCCTGGCAGAGCT
TAGAGGCAAAGTTAAGAGACTCATCAGATTCTGAGCTGCTGCGGGATATT
TTGCAGAAGACTGTGAGGCATCCTGTGTGTGTGAAGCACCCGCCGTCAGT
CAAGTATGCCTGGTGCTTTCTCTCAGAACTCATCAAAAAGTCCTCAGGAG
GCTCAGTCACACTCTCCAAGAGCACAGCCATCATCTCCCACGGTACCACA
GGCCTGGTCACATGGGATGCCGCCCTCTACCTTGCAGAATGGGCCATCGA
GAACCCGGCAGCCTTCATTAACAGACGTGCTGTATTGCCCAGAAGCCATC
GTGTCGCTGGTCGGGGTCCTGCAGAGGCTGGCTGCCTGCCGGGAGCACAA
GCGGGCTCC
#---------------------------------------
#---------------------------------------

#=======================================
#
# Aligned_sequences: 2
# 1: G1-Co
# 2: G2-M
# Matrix: /home/BLOSUM62.txt
# GapOpen_penalty: -11.0
# GapExtend_penalty: -1.0
# FSopen_penalty: -10.0
# FSextend_penalty: -0.2
# Execution_time: 0.267148017883
#
# Length:         522
# Identity NT:    208/522 39.8%
# Identity AA:    336/1044 32.2%
# Gapopen:        5/522 1.0%
# Gaps:           90/522 17.2%
# FSopen:         0/522 0.0%
# FrameShift:     0/522 0.0%
# Score: 122.0
#
#
#=======================================

>G1-Co
ATGGCGCAGGAGGAGAGAGCGGATGCCGCGCGCCTGCTGCGGGGTTTCGA
GCGCCGCTTCTTGGCGGCGCGCGCCCTGCGCTCCTTTCCCTGGCAGAGCC
TAGAAGAGAAACTAAGGGACTCGTCAGGCTCCGAGCTGCTGCTGGATATT
TTGCAGAAGCACGAGGCTGTCCACACGGAGCCGTTGGACGAGCTGTACCA
GGCGCTGGCCGAGGTCCTGACGGCCGAGGACCCCACCCACTGCCACCGGA
GCTATCTGCTGACGTGCTGTATTGTCCTGAAACGGTCCTCTCCCTGGTTG
GGGTCCTGCGGAAGCTCTCCACCTGCCGGAAGGACCAGCGGGCTCCTGAT
GCCTACATTGCCTTCACCATCCGCAACCCGGAGACGTGCCAGCTGTTCAC
CACGGAGCTGGGCCAGGCTGGGATCCCGTGGGAAGAGGTGCCTTGTCATG
ACCAGAAACTGTTTCCCTACGAAGAGC-----------------------
----ACTCGGAGATGGCGATTC

>G2-M
ATGGCGCCTGAGGACCACGAGGGGGCCACGTCTCTGCTGCAGAGTTTCGA
GCGCCGCTTCCTGGCGGCTCGCGCGCTGCCCTCCTTTCCCTGGCAGAGCC
TAGAAGAAAAACTAAAGGACCCCTCGGGTTCTGAGCTGTTGCTGGCTATT
CTGCAGAAG---ACTGTGAAGCACCCT-----------------------
-------------GTGTGTGTGCAGCACGGACCTTCTGTGAAGTATGCCC
GCTGCTTTCTCTCAAAGCTCATCAAAAAGCCTTCAGGAAACTCAGTTACA
CTCTCTGAGAGCACTGCCATCGTGTCCCATGGCACCACAGGCTTGGTT--
----ACATGGGACGCTGCTCTCTACCTGGCAGAATGGGCCATTGAGAACC
CAGCAGCCTTCACT------------------GACAGATGTACTGTACTG
CTGGGAGATGACACTGTCACTGGTCAGGGTCCTGAAGATGCTCGAGGACT
GCCAGAGGAAGAGCGCTCCTGA
#---------------------------------------
#---------------------------------------

#=======================================
#
# Aligned_sequences: 2
# 1: B1-001
# 2: G2-M
# Matrix: /home/BLOSUM62.txt
# GapOpen_penalty: -11.0
# GapExtend_penalty: -1.0
# FSopen_penalty: -10.0
# FSextend_penalty: -0.2
# Execution_time: 0.185285806656
#
# Length:         459
# Identity NT:    355/459 77.3%
# Identity AA:    642/918 69.9%
# Gapopen:        0/459 0.0%
# Gaps:           0/459 0.0%
# FSopen:         0/459 0.0%
# FrameShift:     0/459 0.0%
# Score: 530.0
#
#
#=======================================

>B1-001
ATGGCGCCCGAGGAGAACGCGGGGACCGAACTCTTGCTGCAGGGTTTTGA
GCGCCGCTTCCTGGCGGTGCGCACACTGCGCTCCTTCCCCTGGCAGAGCT
TAGAGGCAAAGTTAAGAGACTCATCAGATTCTGAGCTGCTGCGGGATATT
TTGCAGAAGACTGTGAGGCATCCTGTGTGTGTGAAGCACCCGCCGTCAGT
CAAGTATGCCTGGTGCTTTCTCTCAGAACTCATCAAAAAGTCCTCAGGAG
GCTCAGTCACACTCTCCAAGAGCACAGCCATCATCTCCCACGGTACCACA
GGCCTGGTCACATGGGATGCCGCCCTCTACCTTGCAGAATGGGCCATCGA
GAACCCGGCAGCCTTCATTAACAGACGTGCTGTATTGCCCAGAAGCCATC
GTGTCGCTGGTCGGGGTCCTGCAGAGGCTGGCTGCCTGCCGGGAGCACAA
GCGGGCTCC

>G2-M
ATGGCGCCTGAGGACCACGAGGGGGCCACGTCTCTGCTGCAGAGTTTCGA
GCGCCGCTTCCTGGCGGCTCGCGCGCTGCCCTCCTTTCCCTGGCAGAGCC
TAGAAGAAAAACTAAAGGACCCCTCGGGTTCTGAGCTGTTGCTGGCTATT
CTGCAGAAGACTGTGAAGCACCCTGTGTGTGTGCAGCACGGACCTTCTGT
GAAGTATGCCCGCTGCTTTCTCTCAAAGCTCATCAAAAAGCCTTCAGGAA
ACTCAGTTACACTCTCTGAGAGCACTGCCATCGTGTCCCATGGCACCACA
GGCTTGGTTACATGGGACGCTGCTCTCTACCTGGCAGAATGGGCCATTGA
GAACCCAGCAGCCTTCACTGACAGATGTACTGTACTGCTGGGAGATGACA
CTGTCACTGGTCAGGGTCCTGAAGATGCTCGAGGACTGCCAGAGGAAGAG
CGCTCCTGA
#---------------------------------------
#---------------------------------------

#=======================================
#
# Aligned_sequences: 2
# 1: G1-Co
# 2: G2-Co
# Matrix: /home/BLOSUM62.txt
# GapOpen_penalty: -11.0
# GapExtend_penalty: -1.0
# FSopen_penalty: -10.0
# FSextend_penalty: -0.2
# Execution_time: 0.27025103569
#
# Length:         540
# Identity NT:    263/540 48.7%
# Identity AA:    450/1080 41.7%
# Gapopen:        9/540 1.7%
# Gaps:           123/540 22.8%
# FSopen:         0/540 0.0%
# FrameShift:     0/540 0.0%
# Score: 222.0
#
#
#=======================================

>G1-Co
ATGGCGCAGGAGGAGAGAGCGGATGCCGCGCGCCTGCTGCGGGGTTTCGA
GCGCCGCTTCTTGGCGGCGCGCGCCCTGCGCTCCTTTCCCTGGCAGAGCC
TAGAAGAGAAACTAAGGGACTCGTCAGGCTCCGAGCTGCTGCTGGATATT
TTGCAGAAG---------CACGAGGCTGTCCACACGGAGCCGTTGGACGA
GCTGTACCAGGCG------CTGGCCGAGGTCCTG---------ACGGCCG
AGGACCCCACCCACTGCCACCGGAGCTATCTGCTG---------ACGTGC
TGTATTGTCCTGAAACGGTCCTCTCCCTGGTTGGGGTCCTGCGGAAGCTC
TCCACCTGCCGGAAGGACCAGCGGGCTCCTGATGCCTACATTGCCTTCAC
CATCCGCAACCCGGAGACGTGCCAGCTGTTCACCACGGAGCTGGGCCAGG
CTGGGATCCCGTGGGAAGAGGTGCCTTGTCATGACCAGAAACTGTTTCCC
TACGAAGAGCACTCGGAGA---------TGG---CGATTC

>G2-Co
ATGGCGCAGGAGGAGAGAGCGGATGCCGCGCGCCTGCTGCGGGGTTTCGA
GCGCCGCTTCTTGGCGGCGCGCGCCCTGCGCTCCTTTCCCTGGCAGAGCC
TAGAAGAGAAACTAAGGGACTCGTCAGGCTCCGAGCTGCTGCTGGATATT
TTGCAGAAGACCGTGAAGCACCCTCTGTGCGTGAAGCACCCACCATCAGT
GAAGTATTCCCGGAGCTTTCTCTCTGAGCTCATCAGAAAGCCTTCAGGTG
ACTCGGTCACCCTCTGCGAGAGCACGGCCATCGTGTCTCATGGGACCACA
GGCCTGGTCACGTGGAACGCCGCGCTCTACCTGGCCGAGTGGGCCGTGGA
GAACCCAGCGGTCTTCGCTCACAGTCTA----------------------
--------------------AGCGGTATACCCCCGCGGGCCCAGCTGGCG
---GGCGGGAGGGGC---------------------------------CC
TGTCCCCACAGGAAGGAAACCAGAAGTCTGGGGCAGAGTC
#---------------------------------------
#---------------------------------------

#=======================================
#
# Aligned_sequences: 2
# 1: B1-001
# 2: G3-M
# Matrix: /home/BLOSUM62.txt
# GapOpen_penalty: -11.0
# GapExtend_penalty: -1.0
# FSopen_penalty: -10.0
# FSextend_penalty: -0.2
# Execution_time: 0.131831169128
#
# Length:         465
# Identity NT:    141/465 30.3%
# Identity AA:    168/930 18.1%
# Gapopen:        7/465 1.5%
# Gaps:           57/465 12.3%
# FSopen:         0/465 0.0%
# FrameShift:     0/465 0.0%
# Score: -38.0
#
#
#=======================================

>B1-001
ATGGCGCCCGAGGAGAACGCGGGGACCGAACTCTTGCTGCAGGGTTTTGA
GCGCCGCTTCCTGGCGGTGCGCACACTGCGCTCCTTCCCCTGGCAGAGCT
TAGAGGCAAAGTTAAGAGACTCATCAGATTCTGAGCTGCTGCGGGATATT
TTGCAGAAGACTGTGAGGCATCCTGTGTGTGTGAAGCACCCGCCG-----
-TCAGTCAAGTATGCCTGGTGCTTTCTCTCAGAACTCATCAAAAAGTCCT
CAGGAGGCTCAGTCACACTCTCCAAGAGCACAGCCATCATCTCCCACGGT
ACCACAGGCCTGGTCACATGGGATGCCGCCCTCTACCTTGCAGAATGGGC
CATCGAGAACCCGGCAGCCTTCATTAACAGACGTGCTGTATTGCCCAGAA
GCCATCGTGTCGCTGGTCGGGGTCCTGCAGAGGCTGGCTGCCTGCCGGGA
GCACAAGCGGGCTCC

>G3-M
ATGCCCGCTGCTTTCTCTCAAAGCTCATCAAAAAGCCTTCAG------GA
AACTCAGTTACACTCTCTGAGAGCACTGCCATCGTGTCCC---ATGGCAC
CACAGGCTTGGTTACATGGGACG------------------------CTG
CTCTCTACCTGGCAGAATGGGCCATTGAGAACCCAGCAGCCTTCACTGAC
AGATGTACTGTACTGCTGGGAGATGACACTGTCACTGGTCAGGGTCCTGA
AGATGCTCGAGGACTGCCAGAGGAAGAGCGCTCCTGATGTCTATGTAGCC
TATACT---ATCCGCAGCCAGGACACAGGCAAGCTGTTCATCGAA-----
----GAGCTAGACCGTGCTGGAATCTACTGGGAAGAGGTGCCCCCTCACA
CTGGCAAACTGTTCCCTTAC------GAAGAGCATTCAGCCATCGTAATC
CTGAAGCTGGTGCTG
#---------------------------------------
#---------------------------------------

#=======================================
#
# Aligned_sequences: 2
# 1: G2-H1
# 2: G2-H3
# Matrix: /home/BLOSUM62.txt
# GapOpen_penalty: -11.0
# GapExtend_penalty: -1.0
# FSopen_penalty: -10.0
# FSextend_penalty: -0.2
# Execution_time: 0.128517866135
#
# Length:         459
# Identity NT:    436/459 95.0%
# Identity AA:    834/918 90.8%
# Gapopen:        0/459 0.0%
# Gaps:           0/459 0.0%
# FSopen:         0/459 0.0%
# FrameShift:     0/459 0.0%
# Score: 707.0
#
#
#=======================================

>G2-H1
ATGGCGCCCGAGGAGAACGCGGGGAGCGAACTCTTGCTGCAGAGTTTCAA
GCGCCGCTTCCTGGCAGCGCGCGCCCTGCGCTCCTTCCGCTGGCAGAGCT
TAGAAGCAAAGTTAAGAGACTCATCAGATTCTGAGCTGCTGCGGGATATT
TTGCAGAAGACTGTGAAGCATCCTGTGTGTGTGAAGCACCCGCCGTCAGT
CAAGTATGCCCGGTGCTTTCTCTCAGAACTCATCAAAAAGCCCTCGGGAG
GCTCAGTCACACTCTCCAAGAGCACAGCCATCATCTCCCACGGCATCACA
GTCCTGGTCACATGGGATGCCGCCCTCTACCTTGCAGAATGGGCCATCGA
GAACCCAGCAGCCTTCACTGATAGACGTGCTGTATTGCCCAGAAGCCATC
GTGTCGCTGGTCGGGGTCCTGCGGAGGCTGGCTGCCTGCCGGGAGCACCA
GCGGGCTCC

>G2-H3
ATGGCGCCCGAGGAGAACGCGGGGACCGAACTCTTGCTGCAGGGTTTTGA
GCGCCGCTTCCTGGCGGTGCGCACACTGCGCTCCTTCCCCTGGCAGAGCT
TAGAGGCAAAGTTAAGAGACTCATCAGATTCTGAGCTGCTGCGGGATATT
TTGCAGAAGACTGTGAGGCATCCTGTGTGTGTGAAGCACCCGCCGTCAGT
CAAGTATGCCTGGTGCTTTCTCTCAGAACTCATCAAAAAGTCCTCAGGAG
GCTCAGTCACACTCTCCAAGAGCACAGCCATCATCTCCCACGGTACCACA
GGCCTGGTCACATGGGATGCCGCCCTCTACCTTGCAGAATGGGCCATCGA
GAACCCGGCAGCCTTCATTAACAGACGTGCTGTATTGCCCAGAAGCCATC
GTGTCGCTGGTCGGGGTCCTGCAGAGGCTGGCTGCCTGCCGGGAGCACAA
GCGGGCTCC
#---------------------------------------
#---------------------------------------

#=======================================
#
# Aligned_sequences: 2
# 1: G2-H1
# 2: G2-Co
# Matrix: /home/BLOSUM62.txt
# GapOpen_penalty: -11.0
# GapExtend_penalty: -1.0
# FSopen_penalty: -10.0
# FSextend_penalty: -0.2
# Execution_time: 0.124929189682
#
# Length:         462
# Identity NT:    336/462 72.7%
# Identity AA:    624/924 67.5%
# Gapopen:        1/462 0.2%
# Gaps:           3/462 0.6%
# FSopen:         0/462 0.0%
# FrameShift:     0/462 0.0%
# Score: 505.0
#
#
#=======================================

>G2-H1
ATGGCGCCCGAGGAGAACGCGGGGAGCGAACTCTTGCTGCAGAGTTTCAA
GCGCCGCTTCCTGGCAGCGCGCGCCCTGCGCTCCTTCCGCTGGCAGAGCT
TAGAAGCAAAGTTAAGAGACTCATCAGATTCTGAGCTGCTGCGGGATATT
TTGCAGAAGACTGTGAAGCATCCTGTGTGTGTGAAGCACCCGCCGTCAGT
CAAGTATGCCCGGTGCTTTCTCTCAGAACTCATCAAAAAGCCCTCGGGAG
GCTCAGTCACACTCTCCAAGAGCACAGCCATCATCTCCCACGGCATCACA
GTCCTGGTCACATGGGATGCCGCCCTCTACCTTGCAGAATGGGCCATCGA
GAACCCAGCAGCCTTCACTGATAGACGTGCT---GTATTGCCCAGAAGCC
ATCGTGTCGCTGGTCGGGGTCCTGCGGAGGCTGGCTGCCTGCCGGGAGCA
CCAGCGGGCTCC

>G2-Co
ATGGCGCAGGAGGAGAGAGCGGATGCCGCGCGCCTGCTGCGGGGTTTCGA
GCGCCGCTTCTTGGCGGCGCGCGCCCTGCGCTCCTTTCCCTGGCAGAGCC
TAGAAGAGAAACTAAGGGACTCGTCAGGCTCCGAGCTGCTGCTGGATATT
TTGCAGAAGACCGTGAAGCACCCTCTGTGCGTGAAGCACCCACCATCAGT
GAAGTATTCCCGGAGCTTTCTCTCTGAGCTCATCAGAAAGCCTTCAGGTG
ACTCGGTCACCCTCTGCGAGAGCACGGCCATCGTGTCTCATGGGACCACA
GGCCTGGTCACGTGGAACGCCGCGCTCTACCTGGCCGAGTGGGCCGTGGA
GAACCCAGCGGTCTTCGCTCACAGTCTAAGCGGTATACCCCCGCGGGCCC
AGCTGGCGGGCGGGAGGGGCCCTGTCCCCACAGGAAGGAAACCAGAAGTC
TGGGGCAGAGTC
#---------------------------------------
#---------------------------------------

#=======================================
#
# Aligned_sequences: 2
# 1: B1-001
# 2: G3-H1
# Matrix: /home/BLOSUM62.txt
# GapOpen_penalty: -11.0
# GapExtend_penalty: -1.0
# FSopen_penalty: -10.0
# FSextend_penalty: -0.2
# Execution_time: 0.183463096619
#
# Length:         519
# Identity NT:    126/519 24.3%
# Identity AA:    120/1038 11.6%
# Gapopen:        9/519 1.7%
# Gaps:           162/519 31.2%
# FSopen:         0/519 0.0%
# FrameShift:     0/519 0.0%
# Score: -71.0
#
#
#=======================================

>B1-001
ATG-----------------------------------------------
-------GCGCCCGAGGAGAACGCGGGGACCGAACTCTTGCTGCAGGGTT
TTGAGCGCCGCTTCCTGGCGGTGCGCACACTGCGCTCCTTCCCCTGGCAG
AGCTTAGAGGCAAAGTTAAGAGACTCATCAGATTCT---GAGCTGCTGCG
GGATATTTTGCAGAAGACTGTGAGGCATCCTGTGTGTGTGAAGCACCCGC
CGTCAGTCAAGTATGCCTGGTGCTTTCTCTCAGAACTCATCAAAAAGTCC
TCAGGAGGCTCAGTCACACTCTCCAAGAGCACAGCCATCATCTCCCACGG
TACCACAGGCCTGGTCACATGGGATGCCGCCCTCTACCTTGCAGAATGGG
CCATCGAGAACCCGGCAGCCTTCATTAACAGACGTGCTGTATTGCCC---
AGAAGCCATCGTGTCGCTGGTCGGGGTCCTGCAGAGGCTGGCTGCCTGCC
GGGAGCACAAGCGGGCTCC

>G3-H1
ATGCCCGGTGCTTTCTCTCAGAACTCATCAAAAAGCCCTCGGGAGGCTCA
GTCACACTCTCCAAGAGCACAGCCATCATCTCCCACGGCATCACAGTCCT
GGTCACATGGG---ATGCCGCCCTCTACCTTGCAGAATGGGCCATCGAGA
ACCCAGCAGCCTTCACTGATAGACGTGCTGTATTGCCCAGAAGCCATCGT
GTCGCTGGTCGGGGTCCTGCGGAGGCTGGCTGCCTGCCGGGAGCACCAGC
GGGCTCCTCAATTC---------TACATGGCCCTTACCGTCTGCAACCCA
GAGATGTGCCAGCTGTTCACCACCGAGCTA------------------GG
CTGGACTGGG---ATCAGATGGGAAGCGGAAGCTCAT-------------
--------------------------CATGACCAGAAACTGTTTCCCTAC
AGAGAGCACTTGGAGATGGCAAAG--------------------------
----CTGAACCTCACACTG
#---------------------------------------
#---------------------------------------

#=======================================
#
# Aligned_sequences: 2
# 1: B1-001
# 2: G3-H2
# Matrix: /home/BLOSUM62.txt
# GapOpen_penalty: -11.0
# GapExtend_penalty: -1.0
# FSopen_penalty: -10.0
# FSextend_penalty: -0.2
# Execution_time: 0.152828931808
#
# Length:         522
# Identity NT:    135/522 25.9%
# Identity AA:    144/1044 13.8%
# Gapopen:        10/522 1.9%
# Gaps:           168/522 32.2%
# FSopen:         0/522 0.0%
# FrameShift:     0/522 0.0%
# Score: -70.0
#
#
#=======================================

>B1-001
ATG-----------------------------------------------
-------GCGCCCGAGGAGAACGCGGGGACCGAACTCTTGCTGCAGGGTT
TTGAGCGCCGCTTCCTGGCGGTGCGCACACTGCGCTCCTTCCCCTGGCAG
AGCTTAGAGGCAAAGTTAAGAGACTCATCAGATTCT---GAGCTGCTGCG
GGATATTTTGCAGAAGACTGTGAGGCATCCTGTGTGTGTGAAGCACCCG-
-----CCGTCAGTCAAGTATGCCTGGTGCTTTCTCTCAGAACTCATCAAA
AAGTCCTCAGGAGGCTCAGTCACACTCTCCAAGAGCACAGCCATCATCTC
CCACGGTACCACAGGCCTGGTCACATGGGATGCCGCCCTCTACCTTGCAG
AATGGGCCATCGAGAACCCGGCAGCCTTCATTAACAGACGTGCTGTATTG
CCCAGAAGCCATCGTGTCGCTGGTCGGGGTCCTGCAGAGGCTGGCTGCCT
GCCGGGAGCACAAGCGGGCTCC

>G3-H2
ATGCCTGGTGCTTTCTCTCAGAACTCATCAAAAAGTCCTCAGGAGGCTCA
GTCACACTCTCCAAGAGCACAGCCATCATCTCCCACGGTACCACAGGCCT
GGTCACATGGG---ATGCCGCCCTCTACCTTGCAGAATGGGCCATCGAGA
ACCCGGCAGCCTTCATTAACAGACGTGCTGTATTGCCCAGAAGCCATCGT
GTCGCTGGTCGGGGTCCTGCAGAGGCTGGCTGCCTGCCGGGAGCACAAGC
GGGCTCCTGAGGTCTACGTGGCCTTTACCGTCCGCAACCCA---------
------------------GAGACGTGCCAGCTGTTCACCACCGAGCTA--
----GGCCGGGATGGG---ATCAGATGGGAAGCGGAAGCTCAT-------
--------------------------------CATGACCAGAAACTGTTT
CCCTATGGAGAGCACTTG------------------GAGATGGCAATGCT
G---------AACCTCACACTG
#---------------------------------------
#---------------------------------------

#=======================================
#
# Aligned_sequences: 2
# 1: B1-001
# 2: G3-R
# Matrix: /home/BLOSUM62.txt
# GapOpen_penalty: -11.0
# GapExtend_penalty: -1.0
# FSopen_penalty: -10.0
# FSextend_penalty: -0.2
# Execution_time: 0.148813962936
#
# Length:         489
# Identity NT:    134/489 27.4%
# Identity AA:    156/978 16.0%
# Gapopen:        7/489 1.4%
# Gaps:           105/489 21.5%
# FSopen:         0/489 0.0%
# FrameShift:     0/489 0.0%
# Score: -57.0
#
#
#=======================================

>B1-001
ATGGCGCCCGAGGAGAACGCGGGGACCGAACTCTTGCTGCAGGGTTTTGA
GCGCCGCTTCCTGGCGGTGCGCACACTGCGCTCCTTCCCCTGGCAGAGCT
TAGAGGCAAAGTTAAGAGACTCATCAGATTCTGAGCTGCTGCGGGATATT
TTGCAGAAGACTGTGAGGCATCCTGTGTGTGTGAAGCACCCGCCGTCAGT
CAAGTATGCCTGGTGCTTTCTCTCAGAACTCATCAAAAAGTCCTCAGGAG
GCTCAGTCACACTCTCCAAGAGCACAGCCATCATCTCCCACGGTACCACA
GGCCTGGTCACATGGGATGCCGCCCTCTACCTTGCAGAA-----------
-------------------TGGGCCATCGAGAACCCGGCAGCCTTCATTA
ACAGACGTGCTGTATTGCCCAGAAGCCATCGTGTCGCTGGTCGGGGTCCT
GCAGAGGCTGGCTGCCTGCCGGGAGCACAAGCGGGCTCC

>G3-R
ATTCCCGCTGCTTTCTCTCGAAGCTCATCAAAAAGCCTTCAG------GA
GACTCAGTCACACTCTCTGAGAGCACAGCCATCGTGTCCC---ATGGCAC
CACAGGCTTGGTTACATGGGACG------------------------CTG
CTCTCTACCTGGCAGAATGGGCCATCGAGAACCCAGCAGCCTTCACTGAC
AGATGTACTGTACTGC---------------------------------G
GGGAAGTGACACTGTCACTG---GTCAGGGTCCTGAGGATGCTCACTGAC
TGCCAGAGGAAGAAGGCTCCTGACGTCTATGTGGCCTATACGATCCGCAG
CCAGGACACGGGCAAGCTGTTCATCACAGAGCTAGACCGCGCTGGGATAC
ACTGGGAAGAGGTGGCCCCTCACACTGGCAAACTGTTCCCTTAT------
GAAGAGCATTCGGCCATCGTAATCCTGAAGCTCACGCTG
#---------------------------------------
#---------------------------------------

#=======================================
#
# Aligned_sequences: 2
# 1: B1-001
# 2: G3-Ch
# Matrix: /home/BLOSUM62.txt
# GapOpen_penalty: -11.0
# GapExtend_penalty: -1.0
# FSopen_penalty: -10.0
# FSextend_penalty: -0.2
# Execution_time: 0.171236038208
#
# Length:         519
# Identity NT:    128/519 24.7%
# Identity AA:    144/1038 13.9%
# Gapopen:        11/519 2.1%
# Gaps:           162/519 31.2%
# FSopen:         0/519 0.0%
# FrameShift:     0/519 0.0%
# Score: -67.0
#
#
#=======================================

>B1-001
ATG-----------------------------------------------
-------GCGCCCGAGGAGAACGCGGGGACCGAACTCTTGCTGCAGGGTT
TTGAGCGCCGCTTCCTGGCGGTGCGCACACTGCGCTCCTTCCCCTGGCAG
AGCTTAGAGGCAAAGTTAAGAGACTCATCAGATTCT---GAGCTGCTGCG
GGATATTTTGCAGAAGACTGTGAGGCATCCTGTGTGTGTGAAGCACCCGC
CGTCAGTCAAGTATGCCTGGTGCTTTCTCTCAGAACTCATCAAAAAGTCC
TCAGGAGGCTCAGTCACACTCTCCAAGAGCACAGCCATCATCTCCCACGG
TACCACAGGCCTGGTCACATGGGATGCCGCCCTCTACCTTGCAGAATGGG
CCATCGAGAACCCGGCAGCCTTCATTAACAGACGTGCTGTATTGCCC---
AGAAGCCATCGTGTCGCTGGTCGGGGTCCTGCAGAGGCTGGCTGCCTGCC
GGGAGCACAAGCGGGCTCC

>G3-Ch
ATGCCCGGTGCTTTCTCTCAGTACTCATCAAAAAGCCCTCGGGAGGCTCA
GTCACACTCTCCAAGAGCACAGCCATCATCTCCCACGGCATCACAGTCCT
GGTCACATGGG---ATGCCACCCTCTACCTTGCAGAATGGGCCATCTAGA
ACCCAGCAGCCTTCACTGATAGATGTGCTGTATTGCCCAGAAGCCATCGT
GTCGCTGGTCGGGGTCCTGCAGAGGCTGGCTGCCTGCCGGGAGCACCAGC
GGGCTCCTCAAGTC---------TACATGGCCCTTACCGTCCGCAACCCA
GAG------------ACGTGCCAGCTGTTCACCACCGAGCTA------GG
CTGGACTGGG---ATCAGATGGGAAGCGGAAGCTCAT-------------
--------------------------CATGACCAGAAACTGTTTCCCTAC
AGAGAGCAC---------------------TTGGAGATGGCAATGCTG--
-------AACCTCACACTG
#---------------------------------------
#---------------------------------------

#=======================================
#
# Aligned_sequences: 2
# 1: G2-H1
# 2: G2-R
# Matrix: /home/BLOSUM62.txt
# GapOpen_penalty: -11.0
# GapExtend_penalty: -1.0
# FSopen_penalty: -10.0
# FSextend_penalty: -0.2
# Execution_time: 0.144137144089
#
# Length:         459
# Identity NT:    364/459 79.3%
# Identity AA:    660/918 71.9%
# Gapopen:        0/459 0.0%
# Gaps:           0/459 0.0%
# FSopen:         0/459 0.0%
# FrameShift:     0/459 0.0%
# Score: 541.0
#
#
#=======================================

>G2-H1
ATGGCGCCCGAGGAGAACGCGGGGAGCGAACTCTTGCTGCAGAGTTTCAA
GCGCCGCTTCCTGGCAGCGCGCGCCCTGCGCTCCTTCCGCTGGCAGAGCT
TAGAAGCAAAGTTAAGAGACTCATCAGATTCTGAGCTGCTGCGGGATATT
TTGCAGAAGACTGTGAAGCATCCTGTGTGTGTGAAGCACCCGCCGTCAGT
CAAGTATGCCCGGTGCTTTCTCTCAGAACTCATCAAAAAGCCCTCGGGAG
GCTCAGTCACACTCTCCAAGAGCACAGCCATCATCTCCCACGGCATCACA
GTCCTGGTCACATGGGATGCCGCCCTCTACCTTGCAGAATGGGCCATCGA
GAACCCAGCAGCCTTCACTGATAGACGTGCTGTATTGCCCAGAAGCCATC
GTGTCGCTGGTCGGGGTCCTGCGGAGGCTGGCTGCCTGCCGGGAGCACCA
GCGGGCTCC

>G2-R
ATGGCGCCTGAGGACCACGAGGGGGCCACGTCTCTGCTGCAGAGTTTCGA
GCGCCGCTTCCTGGCGGCTCGCGCGCTGCCCTCTTTTCCCTGGCAGAGCC
TAGAAGAAAAACTAAGGGAGCCCTCAGGTTCTGAGCTGTTGCTGGCTATT
TTGCAGAAGACTGTGAAGCACCCTGTGTGTGTCCAGCATGGGCCCTCTCT
GAAGTATTCCCGCTGCTTTCTCTCGAAGCTCATCAAAAAGCCTTCAGGAG
ACTCAGTCACACTCTCTGAGAGCACAGCCATCGTGTCCCATGGCACCACA
GGCTTGGTTACATGGGACGCTGCTCTCTACCTGGCAGAATGGGCCATCGA
GAACCCAGCAGCCTTCACTGACAGATGTACTGTACTGCGGGGAAGTGACA
CTGTCACTGGTCAGGGTCCTGAGGATGCTCACTGACTGCCAGAGGAAGAA
GGCTCCTGA
#---------------------------------------
#---------------------------------------

#=======================================
#
# Aligned_sequences: 2
# 1: G2-H1
# 2: G3-H1
# Matrix: /home/BLOSUM62.txt
# GapOpen_penalty: -11.0
# GapExtend_penalty: -1.0
# FSopen_penalty: -10.0
# FSextend_penalty: -0.2
# Execution_time: 0.125739097595
#
# Length:         471
# Identity NT:    121/471 25.7%
# Identity AA:    126/942 13.4%
# Gapopen:        5/471 1.1%
# Gaps:           66/471 14.0%
# FSopen:         0/471 0.0%
# FrameShift:     0/471 0.0%
# Score: -54.0
#
#
#=======================================

>G2-H1
ATGGCG---------CCCGAGGAGAACGCGGGGAGCGAACTCTTGCTGCA
GAGTTTCAAGCGCCGCTTCCTGGCAGCGCGCGCCCTGCGCTCCTTCCGCT
GGCAG---AGCTTAGAAGCAAAGTTAAGAGACTCATCAGATTCTGAGCTG
CTGCGGGATATTTTGCAGAAGACTGTGAAGCATCCTGTGTGTGTGAAGCA
CCCGCCGTCAGTCAAGTATGCCCGGTGCTTTCTCTCAGAACTCATCAAAA
AGCCCTCGGGAGGCTCAGTCACACTCTCCAAGAGCACAGCCATCATCTCC
CACGGCATCACAGTCCTGGTCACATGGGATGCCGCCCTCTACCTTGCAGA
ATGGGCCATCGAGAACCCAGCAGCCTTCACTGATAGACGTGCTGTATTGC
CCAGAAGCCATCGTGTCGCTGGTCGGGGTCCTGCGGAGGCTGGCTGCCTG
CCGGGAGCACCAGCGGGCTCC

>G3-H1
ATGCCCGGTGCTTTCTCTCAGAACTCATCAAAAAGCCCTCGGGAGGCTCA
GTCACACTCTCCAAGAGCACAGCCATCATCTCCCACGGCATCACAGTCCT
GGTCACATGGGATGCCGCCCTCTACCTTGCAGAATGGGCCATCGAGAACC
CAGCAGCCTTCACTGATAGACGTGCTGTATTGCCCAGAAGCCATCGTGTC
GCTGGTCGGGGTCCTGCGGAGGCTGGCTGCCTGCCGGGAGCACCAGCGGG
CTCCTCAA---------------TTCTACATGGCCCTTACCGTCTGCAAC
CCAGAGATGTGCCAGCTGTTCACCACCGAGCTAGGCTGGACTGGGATCAG
ATGGGAAGCGGAA---------GCTCATCATGACCAGAAACTGTTTCCCT
ACAGAGAGCACTTGGAGATGGCAAAG------------------------
------CTGAACCTCACACTG
#---------------------------------------
#---------------------------------------

#=======================================
#
# Aligned_sequences: 2
# 1: B1-001
# 2: G3-Co
# Matrix: /home/BLOSUM62.txt
# GapOpen_penalty: -11.0
# GapExtend_penalty: -1.0
# FSopen_penalty: -10.0
# FSextend_penalty: -0.2
# Execution_time: 0.190338134766
#
# Length:         513
# Identity NT:    136/513 26.5%
# Identity AA:    174/1026 17.0%
# Gapopen:        11/513 2.1%
# Gaps:           150/513 29.2%
# FSopen:         0/513 0.0%
# FrameShift:     0/513 0.0%
# Score: -76.0
#
#
#=======================================

>B1-001
ATG-----------------------------------------------
-GCGCCCGAGGAGAACGCGGGGACCGAACTCTTGCTG------CAGGGTT
TTGAGCGCCGCTTCCTGGCGGTGCGCACACTGCGCTCCTTCCCCTGGCAG
AGCTTAGAGGCAAAGTTAAGAGACTCATCAGATTCTGAGCTGCTGCGGGA
TATTTTGCAGAAGACTGTGAGGCATCCTGTGTGTGTGAAGCACCCGCCGT
CAGTCAAGTATGCCTGGTGCTTTCTCTCAGAACTCATCAAAAAGTCCTCA
GGAGGCTCAGTCACACTCTCCAAGAGCACAGCCATCATCTCCCACGGTAC
CACAGGCCTGGTCACATGGGATGCCGCCCTCTACCTTGCAGAATGGGCCA
TCGAGAACCCGGCAGCCTTCATTAACAGACGTGCTGTATTGCCCAGAAGC
CATCGTGTCGCTGGTCGGGGTCCTGCAGAGGCTGGCTGCCTGCCGGGAGC
ACAAGCGGGCTCC

>G3-Co
ATTCCCGGAGCTTTCTCTCTGAGCTCATCAGAAAGCCTTCAGGTGACTCG
GTCACCCTCTGCGAGAGCACGGCCATCGTGTCTCATGGGACCACAGGCCT
GGTCACGTGGA---ACGCCGCGCTCTACCTGGCCGAGTGGGCCGTGGAGA
ACCCAGCGGTCTTCGCTCACAGACGTGCTG--------------------
-TATTGTCCTGAAACGGTCCTCTCCCTGGTTGGGGTCCTGCGG-------
-----AAGCTCTCCACCTGC------------------CGGAAGGACCAG
CGGGCTCCTGATGCCTACATTGCCTTCACC---ATCCGCAACCCGGAGAC
GTGCCAGCTGTTCACCACGGAGCTGGGCCAGGCTGGGATCCCGTGGGAA-
--GAGGTGCCTTGT---------CATGACCAGAAACTGTTTCCCTACGAA
GAGCAC------------------TCGGAGATGGCGATTCTG--------
-AAACTAACGCTG
#---------------------------------------
#---------------------------------------

#=======================================
#
# Aligned_sequences: 2
# 1: G2-H1
# 2: G3-M
# Matrix: /home/BLOSUM62.txt
# GapOpen_penalty: -11.0
# GapExtend_penalty: -1.0
# FSopen_penalty: -10.0
# FSextend_penalty: -0.2
# Execution_time: 0.138980865479
#
# Length:         465
# Identity NT:    136/465 29.2%
# Identity AA:    144/930 15.5%
# Gapopen:        7/465 1.5%
# Gaps:           57/465 12.3%
# FSopen:         0/465 0.0%
# FrameShift:     0/465 0.0%
# Score: -54.0
#
#
#=======================================

>G2-H1
ATGGCGCCCGAGGAGAACGCGGGGAGCGAACTCTTGCTGCAGAGTTTCAA
GCGCCGCTTCCTGGCAGCGCGCGCCCTGCGCTCCTTCCGCTGGCAGAGCT
TAGAAGCAAAGTTAAGAGACTCATCAGATTCTGAGCTGCTGCGGGATATT
TTGCAGAAGACTGTGAAGCATCCTGTGTGTGTGAAGCACCCGCCGTCAGT
CAAGTATGCCCGGTGCTTT------CTCTCAGAACTCATCAAAAAGCCCT
CGGGAGGCTCAGTCACACTCTCCAAGAGCACAGCCATCATCTCCCACGGC
ATCACAGTCCTGGTCACATGGGATGCCGCCCTCTACCTTGCAGAATGGGC
CATCGAGAACCCAGCAGCCTTCACTGATAGACGTGCTGTATTGCCCAGAA
GCCATCGTGTCGCTGGTCGGGGTCCTGCGGAGGCTGGCTGCCTGCCGGGA
GCACCAGCGGGCTCC

>G3-M
ATGCCCGCTGCTTTCTCTCAAAGCTCATCAAAAAGCCTTCAGGAAACTCA
GTTACACTCTCTG------AGAGCACTGCCATCGTGTCCC---ATGGCAC
CACAGGCTTGGTTACATGGGACG------------------------CTG
CTCTCTACCTGGCAGAATGGGCCATTGAGAACCCAGCAGCCTTCACTGAC
AGATGTACTGTACTGCTGGGAGATGACACTGTCACTGGTCAGGGTCCTGA
AGATGCTCGAGGACTGCCAGAGGAAGAGCGCTCCTGATGTCTATGTAGCC
TATACTATCCGCAGCCAGGACACAGGCAAGCTGTTCATCGAAGAG-----
-CTAGACCGTGCTGGAATCTACTGGGAAGAG------GTGCCCCCTCACA
CTGGCAAACTGTTCCCTTAC------GAAGAGCATTCAGCCATCGTAATC
CTGAAGCTGGTGCTG
#---------------------------------------
#---------------------------------------

#=======================================
#
# Aligned_sequences: 2
# 1: G2-H1
# 2: G2-M
# Matrix: /home/BLOSUM62.txt
# GapOpen_penalty: -11.0
# GapExtend_penalty: -1.0
# FSopen_penalty: -10.0
# FSextend_penalty: -0.2
# Execution_time: 0.169359207153
#
# Length:         459
# Identity NT:    357/459 77.8%
# Identity AA:    666/918 72.5%
# Gapopen:        0/459 0.0%
# Gaps:           0/459 0.0%
# FSopen:         0/459 0.0%
# FrameShift:     0/459 0.0%
# Score: 542.0
#
#
#=======================================

>G2-H1
ATGGCGCCCGAGGAGAACGCGGGGAGCGAACTCTTGCTGCAGAGTTTCAA
GCGCCGCTTCCTGGCAGCGCGCGCCCTGCGCTCCTTCCGCTGGCAGAGCT
TAGAAGCAAAGTTAAGAGACTCATCAGATTCTGAGCTGCTGCGGGATATT
TTGCAGAAGACTGTGAAGCATCCTGTGTGTGTGAAGCACCCGCCGTCAGT
CAAGTATGCCCGGTGCTTTCTCTCAGAACTCATCAAAAAGCCCTCGGGAG
GCTCAGTCACACTCTCCAAGAGCACAGCCATCATCTCCCACGGCATCACA
GTCCTGGTCACATGGGATGCCGCCCTCTACCTTGCAGAATGGGCCATCGA
GAACCCAGCAGCCTTCACTGATAGACGTGCTGTATTGCCCAGAAGCCATC
GTGTCGCTGGTCGGGGTCCTGCGGAGGCTGGCTGCCTGCCGGGAGCACCA
GCGGGCTCC

>G2-M
ATGGCGCCTGAGGACCACGAGGGGGCCACGTCTCTGCTGCAGAGTTTCGA
GCGCCGCTTCCTGGCGGCTCGCGCGCTGCCCTCCTTTCCCTGGCAGAGCC
TAGAAGAAAAACTAAAGGACCCCTCGGGTTCTGAGCTGTTGCTGGCTATT
CTGCAGAAGACTGTGAAGCACCCTGTGTGTGTGCAGCACGGACCTTCTGT
GAAGTATGCCCGCTGCTTTCTCTCAAAGCTCATCAAAAAGCCTTCAGGAA
ACTCAGTTACACTCTCTGAGAGCACTGCCATCGTGTCCCATGGCACCACA
GGCTTGGTTACATGGGACGCTGCTCTCTACCTGGCAGAATGGGCCATTGA
GAACCCAGCAGCCTTCACTGACAGATGTACTGTACTGCTGGGAGATGACA
CTGTCACTGGTCAGGGTCCTGAAGATGCTCGAGGACTGCCAGAGGAAGAG
CGCTCCTGA
#---------------------------------------
#---------------------------------------

#=======================================
#
# Aligned_sequences: 2
# 1: G2-H1
# 2: B2-202
# Matrix: /home/BLOSUM62.txt
# GapOpen_penalty: -11.0
# GapExtend_penalty: -1.0
# FSopen_penalty: -10.0
# FSextend_penalty: -0.2
# Execution_time: 0.145116090775
#
# Length:         522
# Identity NT:    138/522 26.4%
# Identity AA:    150/1044 14.4%
# Gapopen:        11/522 2.1%
# Gaps:           168/522 32.2%
# FSopen:         0/522 0.0%
# FrameShift:     0/522 0.0%
# Score: -70.0
#
#
#=======================================

>G2-H1
ATGGCG---------CCCGAGGAGAACGCGGGGAGCGAACTCTTGCTGCA
GAGTTTCAAGCGCCGCTTCCTGGCAGCGCGCGCCCTGCGCTCCTTCCGCT
GG---------------------------CAGAGCTTAGAAGCAAAGTTA
AGAGACTCATCAGATTCTGAGCTGCTGCGG--------------------
-------GATATTTTGCAGAAGACTGTGAAGCATCCTGTGTGTGTGAAGC
ACCCGCCGTCAGTCAAGTATGCCCGGTGCTTTCTCTCAGAACTCATCAAA
AAGCCCTCGGGAGGCTCAGTCACACTCTCCAAGAGCACAGCCATCATCTC
CCACGGCATCACAGTCCTGGTCACATGGGATGCCGCCCTCTACCTTGCAG
AATGGGCCATCGAGAACCCAGCAGCCTTCACTGATAGACGTGCTGTATTG
CCCAGAAGCCATCGTGTCGCTGGTCGGGGTCCTGCGGAGGCTGGCTGCCT
GCCGGGAGCACCAGCGGGCTCC

>B2-202
ATGCCTGGTGCTTTCTCTCAGAACTCATCAAAAAGTCCTCAGGAGGCTCA
GTCACACTCTCCAAGAGCACAGCCATCATCTCCCACGGTACCACAGGCCT
GGTCACATGGGATGCCGCCCTCTACCTTGCAGAATGGGCCATCGAGAACC
CGGCAGCCTTCATTAACAGACGTGCTGTATTGCCCAGAAGCCATCGTGTC
GCTGGTCGGGGTCCTGCAGAGGCTGGCT---------GCCTGCCGGGAGC
ACAAG---------CGGGCTCCTGAGGTCTACGTGGCCTTTACCGTCCGC
AACCCAGAGACATGCCAGCTGTTC---------ACCACCGAGCTAGGCCG
GGATGGGATCAGA------------TGGGAAGCGGAA-------------
-----------------------GCTCATCATGACCAGAAA---CTGTTT
CCCTATGGAGAGCACTTG------------------GAGATGGCAATGCT
GAAC---------CTCACACTG
#---------------------------------------
#---------------------------------------

#=======================================
#
# Aligned_sequences: 2
# 1: G2-H3
# 2: G2-M
# Matrix: /home/BLOSUM62.txt
# GapOpen_penalty: -11.0
# GapExtend_penalty: -1.0
# FSopen_penalty: -10.0
# FSextend_penalty: -0.2
# Execution_time: 0.129503011703
#
# Length:         459
# Identity NT:    355/459 77.3%
# Identity AA:    642/918 69.9%
# Gapopen:        0/459 0.0%
# Gaps:           0/459 0.0%
# FSopen:         0/459 0.0%
# FrameShift:     0/459 0.0%
# Score: 530.0
#
#
#=======================================

>G2-H3
ATGGCGCCCGAGGAGAACGCGGGGACCGAACTCTTGCTGCAGGGTTTTGA
GCGCCGCTTCCTGGCGGTGCGCACACTGCGCTCCTTCCCCTGGCAGAGCT
TAGAGGCAAAGTTAAGAGACTCATCAGATTCTGAGCTGCTGCGGGATATT
TTGCAGAAGACTGTGAGGCATCCTGTGTGTGTGAAGCACCCGCCGTCAGT
CAAGTATGCCTGGTGCTTTCTCTCAGAACTCATCAAAAAGTCCTCAGGAG
GCTCAGTCACACTCTCCAAGAGCACAGCCATCATCTCCCACGGTACCACA
GGCCTGGTCACATGGGATGCCGCCCTCTACCTTGCAGAATGGGCCATCGA
GAACCCGGCAGCCTTCATTAACAGACGTGCTGTATTGCCCAGAAGCCATC
GTGTCGCTGGTCGGGGTCCTGCAGAGGCTGGCTGCCTGCCGGGAGCACAA
GCGGGCTCC

>G2-M
ATGGCGCCTGAGGACCACGAGGGGGCCACGTCTCTGCTGCAGAGTTTCGA
GCGCCGCTTCCTGGCGGCTCGCGCGCTGCCCTCCTTTCCCTGGCAGAGCC
TAGAAGAAAAACTAAAGGACCCCTCGGGTTCTGAGCTGTTGCTGGCTATT
CTGCAGAAGACTGTGAAGCACCCTGTGTGTGTGCAGCACGGACCTTCTGT
GAAGTATGCCCGCTGCTTTCTCTCAAAGCTCATCAAAAAGCCTTCAGGAA
ACTCAGTTACACTCTCTGAGAGCACTGCCATCGTGTCCCATGGCACCACA
GGCTTGGTTACATGGGACGCTGCTCTCTACCTGGCAGAATGGGCCATTGA
GAACCCAGCAGCCTTCACTGACAGATGTACTGTACTGCTGGGAGATGACA
CTGTCACTGGTCAGGGTCCTGAAGATGCTCGAGGACTGCCAGAGGAAGAG
CGCTCCTGA
#---------------------------------------
#---------------------------------------

#=======================================
#
# Aligned_sequences: 2
# 1: G2-H1
# 2: G3-Ch
# Matrix: /home/BLOSUM62.txt
# GapOpen_penalty: -11.0
# GapExtend_penalty: -1.0
# FSopen_penalty: -10.0
# FSextend_penalty: -0.2
# Execution_time: 0.143045902252
#
# Length:         471
# Identity NT:    130/471 27.6%
# Identity AA:    144/942 15.3%
# Gapopen:        6/471 1.3%
# Gaps:           66/471 14.0%
# FSopen:         0/471 0.0%
# FrameShift:     0/471 0.0%
# Score: -57.0
#
#
#=======================================

>G2-H1
ATGGCG---------CCCGAGGAGAACGCGGGGAGCGAACTCTTGCTGCA
GAGTTTCAAGCGCCGCTTCCTGGCAGCGCGCGCCCTGCGCTCCTTCCGCT
GGCAG---AGCTTAGAAGCAAAGTTAAGAGACTCATCAGATTCTGAGCTG
CTGCGGGATATTTTGCAGAAGACTGTGAAGCATCCTGTGTGTGTGAAGCA
CCCGCCGTCAGTCAAGTATGCCCGGTGCTTTCTCTCAGAACTCATCAAAA
AGCCCTCGGGAGGCTCAGTCACACTCTCCAAGAGCACAGCCATCATCTCC
CACGGCATCACAGTCCTGGTCACATGGGATGCCGCCCTCTACCTTGCAGA
ATGGGCCATCGAGAACCCAGCAGCCTTCACTGATAGACGTGCTGTATTGC
CCAGAAGCCATCGTGTCGCTGGTCGGGGTCCTGCGGAGGCTGGCTGCCTG
CCGGGAGCACCAGCGGGCTCC

>G3-Ch
ATGCCCGGTGCTTTCTCTCAGTACTCATCAAAAAGCCCTCGGGAGGCTCA
GTCACACTCTCCAAGAGCACAGCCATCATCTCCCACGGCATCACAGTCCT
GGTCACATGGGATGCCACCCTCTACCTTGCAGAATGGGCCATCTAGAACC
CAGCAGCCTTCACTGATAGATGTGCTGTATTGCCCAGAAGCCATCGTGTC
GCTGGTCGGGGTCCTGCAGAGGCTGGCTGCCTGCCGGGAGCACCAGCGGG
CTCCTCAAGTC---TACATGGCCCTTACCGTCCGCAACCCAGAGACGTGC
CAGCTGTTCACCACCGAGCTAGGCTGGACTGGGATCAGATGGGAAGCGGA
A---------------------GCTCATCATGACCAGAAACTGTTTCCCT
ACAGAGAGCAC---------------------TTGGAGATGGCAATGCTG
AAC---------CTCACACTG
#---------------------------------------
#---------------------------------------

#=======================================
#
# Aligned_sequences: 2
# 1: G2-H1
# 2: G2-Ch
# Matrix: /home/BLOSUM62.txt
# GapOpen_penalty: -11.0
# GapExtend_penalty: -1.0
# FSopen_penalty: -10.0
# FSextend_penalty: -0.2
# Execution_time: 0.165186166763
#
# Length:         459
# Identity NT:    445/459 96.9%
# Identity AA:    858/918 93.5%
# Gapopen:        0/459 0.0%
# Gaps:           0/459 0.0%
# FSopen:         0/459 0.0%
# FrameShift:     0/459 0.0%
# Score: 723.0
#
#
#=======================================

>G2-H1
ATGGCGCCCGAGGAGAACGCGGGGAGCGAACTCTTGCTGCAGAGTTTCAA
GCGCCGCTTCCTGGCAGCGCGCGCCCTGCGCTCCTTCCGCTGGCAGAGCT
TAGAAGCAAAGTTAAGAGACTCATCAGATTCTGAGCTGCTGCGGGATATT
TTGCAGAAGACTGTGAAGCATCCTGTGTGTGTGAAGCACCCGCCGTCAGT
CAAGTATGCCCGGTGCTTTCTCTCAGAACTCATCAAAAAGCCCTCGGGAG
GCTCAGTCACACTCTCCAAGAGCACAGCCATCATCTCCCACGGCATCACA
GTCCTGGTCACATGGGATGCCGCCCTCTACCTTGCAGAATGGGCCATCGA
GAACCCAGCAGCCTTCACTGATAGACGTGCTGTATTGCCCAGAAGCCATC
GTGTCGCTGGTCGGGGTCCTGCGGAGGCTGGCTGCCTGCCGGGAGCACCA
GCGGGCTCC

>G2-Ch
ATGGCGCCCGAGGAGAACGCGGGGAGCGAACTCTTGCTGCAGAGTTTCAA
GCGCCGCTTCCTGGCGGCGCGCGCCCTGCGCTCCTTCCCCTGGCAGAGCT
TAGAAGCAAAGTTAAGTGACCCATCAGATTCTGAGCTTCTGTGGGATATT
TTGCAGAAGAGACTGAAGCATCCTGTGTGTGTGAAGCACCCGCCGTCAGT
CAAGTATGCCCGGTGCTTTCTCTCAGTACTCATCAAAAAGCCCTCGGGAG
GCTCAGTCACACTCTCCAAGAGCACAGCCATCATCTCCCACGGCATCACA
GTCCTGGTCACATGGGATGCCACCCTCTACCTTGCAGAATGGGCCATCTA
GAACCCAGCAGCCTTCACTGATAGATGTGCTGTATTGCCCAGAAGCCATC
GTGTCGCTGGTCGGGGTCCTGCAGAGGCTGGCTGCCTGCCGGGAGCACCA
GCGGGCTCC
#---------------------------------------
#---------------------------------------

#=======================================
#
# Aligned_sequences: 2
# 1: G2-H1
# 2: G3-R
# Matrix: /home/BLOSUM62.txt
# GapOpen_penalty: -11.0
# GapExtend_penalty: -1.0
# FSopen_penalty: -10.0
# FSextend_penalty: -0.2
# Execution_time: 0.141346931458
#
# Length:         504
# Identity NT:    133/504 26.4%
# Identity AA:    144/1008 14.3%
# Gapopen:        8/504 1.6%
# Gaps:           135/504 26.8%
# FSopen:         0/504 0.0%
# FrameShift:     0/504 0.0%
# Score: -62.0
#
#
#=======================================

>G2-H1
ATGGCGCCCGAGGAGAACGCGGGGAGCGAACTCTTGCTGCAGAGTTTCAA
GCGCCGCTTCCTGGCAGCGCGC----------------------------
-----------GCCCTGCGCTCCTTCCGCTGGCAGAGCTTAGAAGCAAAG
TTAAGAGACTCATCAGATTCTGAGCTGCTGCGG------GATATTTTGCA
GAAGACTGTGAAGCATCCTGTGTGTGTGAAGCACCCGCCGTCAGTCAAGT
ATGCCCGGTGCTTTCTCTCAGAACTCATCAAAAAGCCCTCGGGAGGCTCA
GTCACACTCTCCAAGAGCACAGCCATCATCTCCCACGGCATCACAGTCCT
GGTCACATGGGATGCCGCCCTCTACCTTGCAGAATGGGCCATCGAGAACC
CAGCAGCCTTCACTGATAGACGTGCTGTATTGCCCAGAAGCCATCGTGTC
GCTGGTCGGGGTCCTGCGGAGGCTGGCTGCCTGCCGGGAGCACCAGCGGG
CTCC

>G3-R
ATTCCCGCTGCTTTCTCTCGAAGCTCATCAAAAAGCCTTCAGGAGACTCA
GTCACACTCTCTGAGAGCACAGCCATCGTGTCCCATGGCACCACAGGCTT
GGTTACATGGGACGCTGCTCTCT---ACCTGGCAGAATGGGCCATCGAGA
ACCCAGCAGCCTTCACTGACAGATGTACTGTACTGCGGGGAAGTGACACT
GTCACTGGTCAGGGTCCTGAGGATGCTCACTGACTGCCAGAGGAAGAAGG
CTCCTGACGTCTATGTGGCCTATACGATCCGCAGCCAGGACACGGGCAAG
CTGTTCATC---------ACAGAGCTAGACCGCGCTGGGATA--------
-------------------------------CACTGG------GAAGAGG
TGGCCCCTCACACTGGCAAA------CTGTTCCCTTATGAA---------
------------------GAGCATTCGGCCATCGTAATCCTGAAGCTCAC
GCTG
#---------------------------------------
#---------------------------------------

#=======================================
#
# Aligned_sequences: 2
# 1: G2-H1
# 2: G3-H2
# Matrix: /home/BLOSUM62.txt
# GapOpen_penalty: -11.0
# GapExtend_penalty: -1.0
# FSopen_penalty: -10.0
# FSextend_penalty: -0.2
# Execution_time: 0.172161102295
#
# Length:         522
# Identity NT:    137/522 26.2%
# Identity AA:    150/1044 14.4%
# Gapopen:        11/522 2.1%
# Gaps:           168/522 32.2%
# FSopen:         0/522 0.0%
# FrameShift:     0/522 0.0%
# Score: -70.0
#
#
#=======================================

>G2-H1
ATGGCG---------CCCGAGGAGAACGCGGGGAGCGAACTCTTGCTGCA
GAGTTTCAAGCGCCGCTTCCTGGCAGCGCGCGCCCTGCGCTCCTTCCGCT
GG---------------------------CAGAGCTTAGAAGCAAAGTTA
AGAGACTCATCAGATTCTGAGCTGCTGCGG--------------------
-------GATATTTTGCAGAAGACTGTGAAGCATCCTGTGTGTGTGAAGC
ACCCGCCGTCAGTCAAGTATGCCCGGTGCTTTCTCTCAGAACTCATCAAA
AAGCCCTCGGGAGGCTCAGTCACACTCTCCAAGAGCACAGCCATCATCTC
CCACGGCATCACAGTCCTGGTCACATGGGATGCCGCCCTCTACCTTGCAG
AATGGGCCATCGAGAACCCAGCAGCCTTCACTGATAGACGTGCTGTATTG
CCCAGAAGCCATCGTGTCGCTGGTCGGGGTCCTGCGGAGGCTGGCTGCCT
GCCGGGAGCACCAGCGGGCTCC

>G3-H2
ATGCCTGGTGCTTTCTCTCAGAACTCATCAAAAAGTCCTCAGGAGGCTCA
GTCACACTCTCCAAGAGCACAGCCATCATCTCCCACGGTACCACAGGCCT
GGTCACATGGGATGCCGCCCTCTACCTTGCAGAATGGGCCATCGAGAACC
CGGCAGCCTTCATTAACAGACGTGCTGTATTGCCCAGAAGCCATCGTGTC
GCTGGTCGGGGTCCTGCAGAGGCTGGCT---------GCCTGCCGGGAGC
ACAAG---------CGGGCTCCTGAGGTCTACGTGGCCTTTACCGTCCGC
AACCCAGAGACGTGCCAGCTGTTC---------ACCACCGAGCTAGGCCG
GGATGGGATCAGA------------TGGGAAGCGGAA-------------
-----------------------GCTCATCATGACCAGAAA---CTGTTT
CCCTATGGAGAGCACTTG------------------GAGATGGCAATGCT
GAAC---------CTCACACTG
#---------------------------------------
#---------------------------------------

#=======================================
#
# Aligned_sequences: 2
# 1: G2-H3
# 2: G2-Co
# Matrix: /home/BLOSUM62.txt
# GapOpen_penalty: -11.0
# GapExtend_penalty: -1.0
# FSopen_penalty: -10.0
# FSextend_penalty: -0.2
# Execution_time: 0.132056951523
#
# Length:         462
# Identity NT:    335/462 72.5%
# Identity AA:    624/924 67.5%
# Gapopen:        1/462 0.2%
# Gaps:           3/462 0.6%
# FSopen:         0/462 0.0%
# FrameShift:     0/462 0.0%
# Score: 514.0
#
#
#=======================================

>G2-H3
ATGGCGCCCGAGGAGAACGCGGGGACCGAACTCTTGCTGCAGGGTTTTGA
GCGCCGCTTCCTGGCGGTGCGCACACTGCGCTCCTTCCCCTGGCAGAGCT
TAGAGGCAAAGTTAAGAGACTCATCAGATTCTGAGCTGCTGCGGGATATT
TTGCAGAAGACTGTGAGGCATCCTGTGTGTGTGAAGCACCCGCCGTCAGT
CAAGTATGCCTGGTGCTTTCTCTCAGAACTCATCAAAAAGTCCTCAGGAG
GCTCAGTCACACTCTCCAAGAGCACAGCCATCATCTCCCACGGTACCACA
GGCCTGGTCACATGGGATGCCGCCCTCTACCTTGCAGAATGGGCCATCGA
GAACCCGGCAGCCTTCATTAACAGACGTGCT---GTATTGCCCAGAAGCC
ATCGTGTCGCTGGTCGGGGTCCTGCAGAGGCTGGCTGCCTGCCGGGAGCA
CAAGCGGGCTCC

>G2-Co
ATGGCGCAGGAGGAGAGAGCGGATGCCGCGCGCCTGCTGCGGGGTTTCGA
GCGCCGCTTCTTGGCGGCGCGCGCCCTGCGCTCCTTTCCCTGGCAGAGCC
TAGAAGAGAAACTAAGGGACTCGTCAGGCTCCGAGCTGCTGCTGGATATT
TTGCAGAAGACCGTGAAGCACCCTCTGTGCGTGAAGCACCCACCATCAGT
GAAGTATTCCCGGAGCTTTCTCTCTGAGCTCATCAGAAAGCCTTCAGGTG
ACTCGGTCACCCTCTGCGAGAGCACGGCCATCGTGTCTCATGGGACCACA
GGCCTGGTCACGTGGAACGCCGCGCTCTACCTGGCCGAGTGGGCCGTGGA
GAACCCAGCGGTCTTCGCTCACAGTCTAAGCGGTATACCCCCGCGGGCCC
AGCTGGCGGGCGGGAGGGGCCCTGTCCCCACAGGAAGGAAACCAGAAGTC
TGGGGCAGAGTC
#---------------------------------------
#---------------------------------------

#=======================================
#
# Aligned_sequences: 2
# 1: G2-H3
# 2: G2-Ch
# Matrix: /home/BLOSUM62.txt
# GapOpen_penalty: -11.0
# GapExtend_penalty: -1.0
# FSopen_penalty: -10.0
# FSextend_penalty: -0.2
# Execution_time: 0.157918930054
#
# Length:         459
# Identity NT:    428/459 93.2%
# Identity AA:    786/918 85.6%
# Gapopen:        0/459 0.0%
# Gaps:           0/459 0.0%
# FSopen:         0/459 0.0%
# FrameShift:     0/459 0.0%
# Score: 663.0
#
#
#=======================================

>G2-H3
ATGGCGCCCGAGGAGAACGCGGGGACCGAACTCTTGCTGCAGGGTTTTGA
GCGCCGCTTCCTGGCGGTGCGCACACTGCGCTCCTTCCCCTGGCAGAGCT
TAGAGGCAAAGTTAAGAGACTCATCAGATTCTGAGCTGCTGCGGGATATT
TTGCAGAAGACTGTGAGGCATCCTGTGTGTGTGAAGCACCCGCCGTCAGT
CAAGTATGCCTGGTGCTTTCTCTCAGAACTCATCAAAAAGTCCTCAGGAG
GCTCAGTCACACTCTCCAAGAGCACAGCCATCATCTCCCACGGTACCACA
GGCCTGGTCACATGGGATGCCGCCCTCTACCTTGCAGAATGGGCCATCGA
GAACCCGGCAGCCTTCATTAACAGACGTGCTGTATTGCCCAGAAGCCATC
GTGTCGCTGGTCGGGGTCCTGCAGAGGCTGGCTGCCTGCCGGGAGCACAA
GCGGGCTCC

>G2-Ch
ATGGCGCCCGAGGAGAACGCGGGGAGCGAACTCTTGCTGCAGAGTTTCAA
GCGCCGCTTCCTGGCGGCGCGCGCCCTGCGCTCCTTCCCCTGGCAGAGCT
TAGAAGCAAAGTTAAGTGACCCATCAGATTCTGAGCTTCTGTGGGATATT
TTGCAGAAGAGACTGAAGCATCCTGTGTGTGTGAAGCACCCGCCGTCAGT
CAAGTATGCCCGGTGCTTTCTCTCAGTACTCATCAAAAAGCCCTCGGGAG
GCTCAGTCACACTCTCCAAGAGCACAGCCATCATCTCCCACGGCATCACA
GTCCTGGTCACATGGGATGCCACCCTCTACCTTGCAGAATGGGCCATCTA
GAACCCAGCAGCCTTCACTGATAGATGTGCTGTATTGCCCAGAAGCCATC
GTGTCGCTGGTCGGGGTCCTGCAGAGGCTGGCTGCCTGCCGGGAGCACCA
GCGGGCTCC
#---------------------------------------
#---------------------------------------

#=======================================
#
# Aligned_sequences: 2
# 1: G2-H1
# 2: G3-Co
# Matrix: /home/BLOSUM62.txt
# GapOpen_penalty: -11.0
# GapExtend_penalty: -1.0
# FSopen_penalty: -10.0
# FSextend_penalty: -0.2
# Execution_time: 0.175896883011
#
# Length:         522
# Identity NT:    126/522 24.1%
# Identity AA:    192/1044 18.4%
# Gapopen:        11/522 2.1%
# Gaps:           168/522 32.2%
# FSopen:         0/522 0.0%
# FrameShift:     0/522 0.0%
# Score: -73.0
#
#
#=======================================

>G2-H1
ATGGCGCCCGAGGAGAACGCGGGGAGCGAACTCTTGCTGCAGAGTTTCAA
GCGCCGCTTCCTGGCAGCGCGCGCCCTGCGCTCCTTC-------------
-----------------------------CGCTGGCAGAGCTTAGAAGCA
AAGTTAAGAGACTCATCAGATTCTGAGCTGCTGCGGGATATTTTGCAG--
----AAGACTGTGAAGCATCCTGTGTGTGTGAAGCACCCGCCGTCAGTC-
--------------AAGTATGCCCGGTGCTTTCTCTCAGAACTCATCAAA
AAGCCCTCGGGAGGCTCAGTCACACTCTCCAAGAGCACAGCCATCATCTC
CCACGGCATCACAGTCCTGGTCACATGGGATGCCGCCCTCTACCTTGCAG
AATGGGCCATCGAGAACCCAGCAGCCTTCACTGATAGACGTGCTGTATTG
CCCAGAAGCCATCGTGTCGCTGGTCGGGGTCCTGCGGAGGCTGGCTGCCT
GCCGGGAGCACCAGCGGGCTCC

>G3-Co
ATTCCCGGAGCTTTCTCTCTGAGCTCATCAGAAAGCCTTCAGGTG-----
-ACTCGGTCACCCTCTGCGAGAGCACGGCCATCGTGTCTCATGGGACCAC
AGGCCTGGTCACGTGGAACGCCGCGCTCTACCTGGCCGAGTGGGCCGTGG
AGAACCCAGCGGTCTTCG------------CTCACAGACGTGCTGTATTG
TCCTGAAACGGTCCTCTCCCTGGTTGGGGTCCTGCGGAAGCTCTCCACCT
GCCGGAAGGACCAGCGGGCTCCTGATGCCTACATTGCCTTCACCATCCGC
AACCCGGAGACGTGCCAGCTGTTC---------ACCACGGAGCTGGGCCA
GGCTGGGATCCCG------------TGGGAA-------------------
-----------GAGGTGCCTTGTCAT------GACCAGAAACTGTTTCCC
TACGAAGAGCAC---------------------TCGGAGATGGCGATTCT
GAAA---------CTAACGCTG
#---------------------------------------
#---------------------------------------

#=======================================
#
# Aligned_sequences: 2
# 1: G2-H3
# 2: G3-M
# Matrix: /home/BLOSUM62.txt
# GapOpen_penalty: -11.0
# GapExtend_penalty: -1.0
# FSopen_penalty: -10.0
# FSextend_penalty: -0.2
# Execution_time: 0.127441883087
#
# Length:         465
# Identity NT:    141/465 30.3%
# Identity AA:    168/930 18.1%
# Gapopen:        7/465 1.5%
# Gaps:           57/465 12.3%
# FSopen:         0/465 0.0%
# FrameShift:     0/465 0.0%
# Score: -38.0
#
#
#=======================================

>G2-H3
ATGGCGCCCGAGGAGAACGCGGGGACCGAACTCTTGCTGCAGGGTTTTGA
GCGCCGCTTCCTGGCGGTGCGCACACTGCGCTCCTTCCCCTGGCAGAGCT
TAGAGGCAAAGTTAAGAGACTCATCAGATTCTGAGCTGCTGCGGGATATT
TTGCAGAAGACTGTGAGGCATCCTGTGTGTGTGAAGCACCCGCCG-----
-TCAGTCAAGTATGCCTGGTGCTTTCTCTCAGAACTCATCAAAAAGTCCT
CAGGAGGCTCAGTCACACTCTCCAAGAGCACAGCCATCATCTCCCACGGT
ACCACAGGCCTGGTCACATGGGATGCCGCCCTCTACCTTGCAGAATGGGC
CATCGAGAACCCGGCAGCCTTCATTAACAGACGTGCTGTATTGCCCAGAA
GCCATCGTGTCGCTGGTCGGGGTCCTGCAGAGGCTGGCTGCCTGCCGGGA
GCACAAGCGGGCTCC

>G3-M
ATGCCCGCTGCTTTCTCTCAAAGCTCATCAAAAAGCCTTCAG------GA
AACTCAGTTACACTCTCTGAGAGCACTGCCATCGTGTCCC---ATGGCAC
CACAGGCTTGGTTACATGGGACG------------------------CTG
CTCTCTACCTGGCAGAATGGGCCATTGAGAACCCAGCAGCCTTCACTGAC
AGATGTACTGTACTGCTGGGAGATGACACTGTCACTGGTCAGGGTCCTGA
AGATGCTCGAGGACTGCCAGAGGAAGAGCGCTCCTGATGTCTATGTAGCC
TATACT---ATCCGCAGCCAGGACACAGGCAAGCTGTTCATCGAA-----
----GAGCTAGACCGTGCTGGAATCTACTGGGAAGAGGTGCCCCCTCACA
CTGGCAAACTGTTCCCTTAC------GAAGAGCATTCAGCCATCGTAATC
CTGAAGCTGGTGCTG
#---------------------------------------
#---------------------------------------

#=======================================
#
# Aligned_sequences: 2
# 1: G2-H3
# 2: G3-R
# Matrix: /home/BLOSUM62.txt
# GapOpen_penalty: -11.0
# GapExtend_penalty: -1.0
# FSopen_penalty: -10.0
# FSextend_penalty: -0.2
# Execution_time: 0.123183965683
#
# Length:         489
# Identity NT:    134/489 27.4%
# Identity AA:    156/978 16.0%
# Gapopen:        7/489 1.4%
# Gaps:           105/489 21.5%
# FSopen:         0/489 0.0%
# FrameShift:     0/489 0.0%
# Score: -57.0
#
#
#=======================================

>G2-H3
ATGGCGCCCGAGGAGAACGCGGGGACCGAACTCTTGCTGCAGGGTTTTGA
GCGCCGCTTCCTGGCGGTGCGCACACTGCGCTCCTTCCCCTGGCAGAGCT
TAGAGGCAAAGTTAAGAGACTCATCAGATTCTGAGCTGCTGCGGGATATT
TTGCAGAAGACTGTGAGGCATCCTGTGTGTGTGAAGCACCCGCCGTCAGT
CAAGTATGCCTGGTGCTTTCTCTCAGAACTCATCAAAAAGTCCTCAGGAG
GCTCAGTCACACTCTCCAAGAGCACAGCCATCATCTCCCACGGTACCACA
GGCCTGGTCACATGGGATGCCGCCCTCTACCTTGCAGAA-----------
-------------------TGGGCCATCGAGAACCCGGCAGCCTTCATTA
ACAGACGTGCTGTATTGCCCAGAAGCCATCGTGTCGCTGGTCGGGGTCCT
GCAGAGGCTGGCTGCCTGCCGGGAGCACAAGCGGGCTCC

>G3-R
ATTCCCGCTGCTTTCTCTCGAAGCTCATCAAAAAGCCTTCAG------GA
GACTCAGTCACACTCTCTGAGAGCACAGCCATCGTGTCCC---ATGGCAC
CACAGGCTTGGTTACATGGGACG------------------------CTG
CTCTCTACCTGGCAGAATGGGCCATCGAGAACCCAGCAGCCTTCACTGAC
AGATGTACTGTACTGC---------------------------------G
GGGAAGTGACACTGTCACTG---GTCAGGGTCCTGAGGATGCTCACTGAC
TGCCAGAGGAAGAAGGCTCCTGACGTCTATGTGGCCTATACGATCCGCAG
CCAGGACACGGGCAAGCTGTTCATCACAGAGCTAGACCGCGCTGGGATAC
ACTGGGAAGAGGTGGCCCCTCACACTGGCAAACTGTTCCCTTAT------
GAAGAGCATTCGGCCATCGTAATCCTGAAGCTCACGCTG
#---------------------------------------
#---------------------------------------

#=======================================
#
# Aligned_sequences: 2
# 1: G2-H3
# 2: G3-H2
# Matrix: /home/BLOSUM62.txt
# GapOpen_penalty: -11.0
# GapExtend_penalty: -1.0
# FSopen_penalty: -10.0
# FSextend_penalty: -0.2
# Execution_time: 0.124974966049
#
# Length:         522
# Identity NT:    135/522 25.9%
# Identity AA:    144/1044 13.8%
# Gapopen:        10/522 1.9%
# Gaps:           168/522 32.2%
# FSopen:         0/522 0.0%
# FrameShift:     0/522 0.0%
# Score: -70.0
#
#
#=======================================

>G2-H3
ATG-----------------------------------------------
-------GCGCCCGAGGAGAACGCGGGGACCGAACTCTTGCTGCAGGGTT
TTGAGCGCCGCTTCCTGGCGGTGCGCACACTGCGCTCCTTCCCCTGGCAG
AGCTTAGAGGCAAAGTTAAGAGACTCATCAGATTCT---GAGCTGCTGCG
GGATATTTTGCAGAAGACTGTGAGGCATCCTGTGTGTGTGAAGCACCCG-
-----CCGTCAGTCAAGTATGCCTGGTGCTTTCTCTCAGAACTCATCAAA
AAGTCCTCAGGAGGCTCAGTCACACTCTCCAAGAGCACAGCCATCATCTC
CCACGGTACCACAGGCCTGGTCACATGGGATGCCGCCCTCTACCTTGCAG
AATGGGCCATCGAGAACCCGGCAGCCTTCATTAACAGACGTGCTGTATTG
CCCAGAAGCCATCGTGTCGCTGGTCGGGGTCCTGCAGAGGCTGGCTGCCT
GCCGGGAGCACAAGCGGGCTCC

>G3-H2
ATGCCTGGTGCTTTCTCTCAGAACTCATCAAAAAGTCCTCAGGAGGCTCA
GTCACACTCTCCAAGAGCACAGCCATCATCTCCCACGGTACCACAGGCCT
GGTCACATGGG---ATGCCGCCCTCTACCTTGCAGAATGGGCCATCGAGA
ACCCGGCAGCCTTCATTAACAGACGTGCTGTATTGCCCAGAAGCCATCGT
GTCGCTGGTCGGGGTCCTGCAGAGGCTGGCTGCCTGCCGGGAGCACAAGC
GGGCTCCTGAGGTCTACGTGGCCTTTACCGTCCGCAACCCA---------
------------------GAGACGTGCCAGCTGTTCACCACCGAGCTA--
----GGCCGGGATGGG---ATCAGATGGGAAGCGGAAGCTCAT-------
--------------------------------CATGACCAGAAACTGTTT
CCCTATGGAGAGCACTTG------------------GAGATGGCAATGCT
G---------AACCTCACACTG
#---------------------------------------
#---------------------------------------

#=======================================
#
# Aligned_sequences: 2
# 1: G2-H3
# 2: G3-Ch
# Matrix: /home/BLOSUM62.txt
# GapOpen_penalty: -11.0
# GapExtend_penalty: -1.0
# FSopen_penalty: -10.0
# FSextend_penalty: -0.2
# Execution_time: 0.132065057755
#
# Length:         519
# Identity NT:    128/519 24.7%
# Identity AA:    144/1038 13.9%
# Gapopen:        11/519 2.1%
# Gaps:           162/519 31.2%
# FSopen:         0/519 0.0%
# FrameShift:     0/519 0.0%
# Score: -67.0
#
#
#=======================================

>G2-H3
ATG-----------------------------------------------
-------GCGCCCGAGGAGAACGCGGGGACCGAACTCTTGCTGCAGGGTT
TTGAGCGCCGCTTCCTGGCGGTGCGCACACTGCGCTCCTTCCCCTGGCAG
AGCTTAGAGGCAAAGTTAAGAGACTCATCAGATTCT---GAGCTGCTGCG
GGATATTTTGCAGAAGACTGTGAGGCATCCTGTGTGTGTGAAGCACCCGC
CGTCAGTCAAGTATGCCTGGTGCTTTCTCTCAGAACTCATCAAAAAGTCC
TCAGGAGGCTCAGTCACACTCTCCAAGAGCACAGCCATCATCTCCCACGG
TACCACAGGCCTGGTCACATGGGATGCCGCCCTCTACCTTGCAGAATGGG
CCATCGAGAACCCGGCAGCCTTCATTAACAGACGTGCTGTATTGCCC---
AGAAGCCATCGTGTCGCTGGTCGGGGTCCTGCAGAGGCTGGCTGCCTGCC
GGGAGCACAAGCGGGCTCC

>G3-Ch
ATGCCCGGTGCTTTCTCTCAGTACTCATCAAAAAGCCCTCGGGAGGCTCA
GTCACACTCTCCAAGAGCACAGCCATCATCTCCCACGGCATCACAGTCCT
GGTCACATGGG---ATGCCACCCTCTACCTTGCAGAATGGGCCATCTAGA
ACCCAGCAGCCTTCACTGATAGATGTGCTGTATTGCCCAGAAGCCATCGT
GTCGCTGGTCGGGGTCCTGCAGAGGCTGGCTGCCTGCCGGGAGCACCAGC
GGGCTCCTCAAGTC---------TACATGGCCCTTACCGTCCGCAACCCA
GAG------------ACGTGCCAGCTGTTCACCACCGAGCTA------GG
CTGGACTGGG---ATCAGATGGGAAGCGGAAGCTCAT-------------
--------------------------CATGACCAGAAACTGTTTCCCTAC
AGAGAGCAC---------------------TTGGAGATGGCAATGCTG--
-------AACCTCACACTG
#---------------------------------------
#---------------------------------------

#=======================================
#
# Aligned_sequences: 2
# 1: G2-M
# 2: B2-202
# Matrix: /home/BLOSUM62.txt
# GapOpen_penalty: -11.0
# GapExtend_penalty: -1.0
# FSopen_penalty: -10.0
# FSextend_penalty: -0.2
# Execution_time: 0.122025966644
#
# Length:         519
# Identity NT:    156/519 30.1%
# Identity AA:    228/1038 22.0%
# Gapopen:        10/519 1.9%
# Gaps:           162/519 31.2%
# FSopen:         0/519 0.0%
# FrameShift:     0/519 0.0%
# Score: -24.0
#
#
#=======================================

>G2-M
ATGGCGCCTGAGGACCACGAGGGGGCCACGTCTCTGCTGCAGAGTTTCGA
GCGCCGCTTCCTGGCGGCTCGCGCGCTGCCCTCCTTTCCCTGGCAGAGCC
TAGAAGAAAAACTAAAGGACCCCTCGGGTTCTGAGCTGTTGCTGGCTATT
CTGCAGAAGACTGTGAAGCAC---------CCTGTGTGTGTGCAGCACGG
ACCTTCTGTGAAGTATGCCCGCTGCTTTCTCTCAAAGCTCATCAAAAAGC
CTTCAGGAAACTCAGTTACACTCTCTGAGAGCACTGCCATCGTGTCCCAT
GGCACCACAGGCTTGGTTACATGGGACGCTGCTCTCTACCTGGCAGAATG
GGCCATTGAGAACCCAGCAGCCTTCACTGACAGA------------TGT-
--------ACTGTACTGCTGGGAGATGACACTGTCACT------GGTCAG
GGTCCTGAAGATGCTCGAGGACTGCCAGAGGAAGAGCGC-----------
-------------TCCTGA

>B2-202
ATGCCTGGTGCTTTCTCTCAGAACTCATCAAAAAGTCCTCAG------GA
GGCTCAGTCACACTCTCCAAGAGCACAGCCATCATCTCCC----------
-----------------------------------------------ACG
GTACCACAGGCCTGGTCACATGGGATGCCGCCCTCTACCTTGCAGAATGG
GCCATCG------------------------------AGAACCCGGCAGC
CTTCATTAACAGACGTGCTGTATTGCCCAGAA---GCCATCGTGTCG---
---CTGGTCGGGGTCCTGCAGAGGCTGGCTGCCTGCCGGGAGCACAAGCG
GGCTCCTGAGGTCTACGTGGCCTTTACCGTCCGCAACCCAGAGACATGCC
AGCTGTTCACCACCGAGCTAGGCCGGGATGGGATCAGATGGGAAGCGGAA
GCTCATCATGACCAGAAACTGTTTCCCTATGGAGAGCACTTGGAGATGGC
AATGCTGAACCTCACACTG
#---------------------------------------
#---------------------------------------

#=======================================
#
# Aligned_sequences: 2
# 1: G2-H3
# 2: G3-H1
# Matrix: /home/BLOSUM62.txt
# GapOpen_penalty: -11.0
# GapExtend_penalty: -1.0
# FSopen_penalty: -10.0
# FSextend_penalty: -0.2
# Execution_time: 0.152052164078
#
# Length:         519
# Identity NT:    126/519 24.3%
# Identity AA:    120/1038 11.6%
# Gapopen:        9/519 1.7%
# Gaps:           162/519 31.2%
# FSopen:         0/519 0.0%
# FrameShift:     0/519 0.0%
# Score: -71.0
#
#
#=======================================

>G2-H3
ATG-----------------------------------------------
-------GCGCCCGAGGAGAACGCGGGGACCGAACTCTTGCTGCAGGGTT
TTGAGCGCCGCTTCCTGGCGGTGCGCACACTGCGCTCCTTCCCCTGGCAG
AGCTTAGAGGCAAAGTTAAGAGACTCATCAGATTCT---GAGCTGCTGCG
GGATATTTTGCAGAAGACTGTGAGGCATCCTGTGTGTGTGAAGCACCCGC
CGTCAGTCAAGTATGCCTGGTGCTTTCTCTCAGAACTCATCAAAAAGTCC
TCAGGAGGCTCAGTCACACTCTCCAAGAGCACAGCCATCATCTCCCACGG
TACCACAGGCCTGGTCACATGGGATGCCGCCCTCTACCTTGCAGAATGGG
CCATCGAGAACCCGGCAGCCTTCATTAACAGACGTGCTGTATTGCCC---
AGAAGCCATCGTGTCGCTGGTCGGGGTCCTGCAGAGGCTGGCTGCCTGCC
GGGAGCACAAGCGGGCTCC

>G3-H1
ATGCCCGGTGCTTTCTCTCAGAACTCATCAAAAAGCCCTCGGGAGGCTCA
GTCACACTCTCCAAGAGCACAGCCATCATCTCCCACGGCATCACAGTCCT
GGTCACATGGG---ATGCCGCCCTCTACCTTGCAGAATGGGCCATCGAGA
ACCCAGCAGCCTTCACTGATAGACGTGCTGTATTGCCCAGAAGCCATCGT
GTCGCTGGTCGGGGTCCTGCGGAGGCTGGCTGCCTGCCGGGAGCACCAGC
GGGCTCCTCAATTC---------TACATGGCCCTTACCGTCTGCAACCCA
GAGATGTGCCAGCTGTTCACCACCGAGCTA------------------GG
CTGGACTGGG---ATCAGATGGGAAGCGGAAGCTCAT-------------
--------------------------CATGACCAGAAACTGTTTCCCTAC
AGAGAGCACTTGGAGATGGCAAAG--------------------------
----CTGAACCTCACACTG
#---------------------------------------
#---------------------------------------

#=======================================
#
# Aligned_sequences: 2
# 1: G2-H3
# 2: G3-Co
# Matrix: /home/BLOSUM62.txt
# GapOpen_penalty: -11.0
# GapExtend_penalty: -1.0
# FSopen_penalty: -10.0
# FSextend_penalty: -0.2
# Execution_time: 0.150352954865
#
# Length:         513
# Identity NT:    136/513 26.5%
# Identity AA:    174/1026 17.0%
# Gapopen:        11/513 2.1%
# Gaps:           150/513 29.2%
# FSopen:         0/513 0.0%
# FrameShift:     0/513 0.0%
# Score: -76.0
#
#
#=======================================

>G2-H3
ATG-----------------------------------------------
-GCGCCCGAGGAGAACGCGGGGACCGAACTCTTGCTG------CAGGGTT
TTGAGCGCCGCTTCCTGGCGGTGCGCACACTGCGCTCCTTCCCCTGGCAG
AGCTTAGAGGCAAAGTTAAGAGACTCATCAGATTCTGAGCTGCTGCGGGA
TATTTTGCAGAAGACTGTGAGGCATCCTGTGTGTGTGAAGCACCCGCCGT
CAGTCAAGTATGCCTGGTGCTTTCTCTCAGAACTCATCAAAAAGTCCTCA
GGAGGCTCAGTCACACTCTCCAAGAGCACAGCCATCATCTCCCACGGTAC
CACAGGCCTGGTCACATGGGATGCCGCCCTCTACCTTGCAGAATGGGCCA
TCGAGAACCCGGCAGCCTTCATTAACAGACGTGCTGTATTGCCCAGAAGC
CATCGTGTCGCTGGTCGGGGTCCTGCAGAGGCTGGCTGCCTGCCGGGAGC
ACAAGCGGGCTCC

>G3-Co
ATTCCCGGAGCTTTCTCTCTGAGCTCATCAGAAAGCCTTCAGGTGACTCG
GTCACCCTCTGCGAGAGCACGGCCATCGTGTCTCATGGGACCACAGGCCT
GGTCACGTGGA---ACGCCGCGCTCTACCTGGCCGAGTGGGCCGTGGAGA
ACCCAGCGGTCTTCGCTCACAGACGTGCTG--------------------
-TATTGTCCTGAAACGGTCCTCTCCCTGGTTGGGGTCCTGCGG-------
-----AAGCTCTCCACCTGC------------------CGGAAGGACCAG
CGGGCTCCTGATGCCTACATTGCCTTCACC---ATCCGCAACCCGGAGAC
GTGCCAGCTGTTCACCACGGAGCTGGGCCAGGCTGGGATCCCGTGGGAA-
--GAGGTGCCTTGT---------CATGACCAGAAACTGTTTCCCTACGAA
GAGCAC------------------TCGGAGATGGCGATTCTG--------
-AAACTAACGCTG
#---------------------------------------
#---------------------------------------

#=======================================
#
# Aligned_sequences: 2
# 1: G2-M
# 2: G3-Ch
# Matrix: /home/BLOSUM62.txt
# GapOpen_penalty: -11.0
# GapExtend_penalty: -1.0
# FSopen_penalty: -10.0
# FSextend_penalty: -0.2
# Execution_time: 0.121730804443
#
# Length:         513
# Identity NT:    135/513 26.3%
# Identity AA:    204/1026 19.9%
# Gapopen:        9/513 1.8%
# Gaps:           150/513 29.2%
# FSopen:         0/513 0.0%
# FrameShift:     0/513 0.0%
# Score: -34.0
#
#
#=======================================

>G2-M
ATGGCGCCTGAGGACCACGAGGGGGCCACGTCTCTGCTGCAGAGTTTC--
-------GAGCGCCGCTTCCTGGCGGCTCGCGCGCTGCCCTCCTTTCCCT
GGCAGAGCCTAGAAGAAAAACTAAAGGACCCCTCGGGTTCTGAGCTGTTG
CTGGCTATTCTGCAGAAGACTGTGAAGCACCCTGTGTGTGTGCAGCACGG
ACCTTCTGTGAAGTATGCCCGCTGCTTTCTCTCAAAGCTCATCAAAAAGC
CTTCAGGAAACTCAGTTACA------CTCTCTGAGAGCACTGCCATCGTG
TCCCATGGCACCACAGGCTTGGTTACATGGGACGCTGCTCTCTACCTGGC
AGAATGGGCCATTGAGAACCCAGCAGCCTTCACTGACAGATGTACTGTAC
TGCTGGGAGATGACACTGTCACTGGT---------------CAGGGTCCT
GAAGATGCTCGAGGACTGCCAGAGGAAGAGCGC-----------------
-------TCCTGA

>G3-Ch
ATGCCC---------------GGTGCTTTCTCTCAGTACTCATCAAAAAG
CCCTCGGGAGGCTCAGTCACACTCTCCAAGAGCACAGCCATCATCTCCCA
CGGCATCACAGTCCTGGTCACATGGGATGCCA------------------
------------------------------CCCTCTACCTTGCAGAATGG
GCCATCTAGAACCCAGCAGCCTTCACTGATAGATGTGCTGTATTGCCCAG
AAGCCATCGTGTCGCTGGTCGGGGTCCTGCAGAGGCTGGCTGCCTGCCGG
GAGCACCAGCGGGCTCCTCAAGTC------------------TACATGGC
C---CTTACCGTCCGCAACCCA------------GAGACGTGCCAGCTGT
TCACCACCGAGCTAGGCTGGACTGGGATCAGATGGGAAGCGGAAGCTCAT
CATGACCAGAAACTGTTTCCCTACAGAGAGCACTTGGAGATGGCAATGCT
GAACCTCACACTG
#---------------------------------------
#---------------------------------------

#=======================================
#
# Aligned_sequences: 2
# 1: G2-M
# 2: G3-H2
# Matrix: /home/BLOSUM62.txt
# GapOpen_penalty: -11.0
# GapExtend_penalty: -1.0
# FSopen_penalty: -10.0
# FSextend_penalty: -0.2
# Execution_time: 0.142176151276
#
# Length:         519
# Identity NT:    156/519 30.1%
# Identity AA:    228/1038 22.0%
# Gapopen:        10/519 1.9%
# Gaps:           162/519 31.2%
# FSopen:         0/519 0.0%
# FrameShift:     0/519 0.0%
# Score: -24.0
#
#
#=======================================

>G2-M
ATGGCGCCTGAGGACCACGAGGGGGCCACGTCTCTGCTGCAGAGTTTCGA
GCGCCGCTTCCTGGCGGCTCGCGCGCTGCCCTCCTTTCCCTGGCAGAGCC
TAGAAGAAAAACTAAAGGACCCCTCGGGTTCTGAGCTGTTGCTGGCTATT
CTGCAGAAGACTGTGAAGCAC---------CCTGTGTGTGTGCAGCACGG
ACCTTCTGTGAAGTATGCCCGCTGCTTTCTCTCAAAGCTCATCAAAAAGC
CTTCAGGAAACTCAGTTACACTCTCTGAGAGCACTGCCATCGTGTCCCAT
GGCACCACAGGCTTGGTTACATGGGACGCTGCTCTCTACCTGGCAGAATG
GGCCATTGAGAACCCAGCAGCCTTCACTGACAGA------------TGT-
--------ACTGTACTGCTGGGAGATGACACTGTCACT------GGTCAG
GGTCCTGAAGATGCTCGAGGACTGCCAGAGGAAGAGCGC-----------
-------------TCCTGA

>G3-H2
ATGCCTGGTGCTTTCTCTCAGAACTCATCAAAAAGTCCTCAG------GA
GGCTCAGTCACACTCTCCAAGAGCACAGCCATCATCTCCC----------
-----------------------------------------------ACG
GTACCACAGGCCTGGTCACATGGGATGCCGCCCTCTACCTTGCAGAATGG
GCCATCG------------------------------AGAACCCGGCAGC
CTTCATTAACAGACGTGCTGTATTGCCCAGAA---GCCATCGTGTCG---
---CTGGTCGGGGTCCTGCAGAGGCTGGCTGCCTGCCGGGAGCACAAGCG
GGCTCCTGAGGTCTACGTGGCCTTTACCGTCCGCAACCCAGAGACGTGCC
AGCTGTTCACCACCGAGCTAGGCCGGGATGGGATCAGATGGGAAGCGGAA
GCTCATCATGACCAGAAACTGTTTCCCTATGGAGAGCACTTGGAGATGGC
AATGCTGAACCTCACACTG
#---------------------------------------
#---------------------------------------

#=======================================
#
# Aligned_sequences: 2
# 1: G2-M
# 2: G2-R
# Matrix: /home/BLOSUM62.txt
# GapOpen_penalty: -11.0
# GapExtend_penalty: -1.0
# FSopen_penalty: -10.0
# FSextend_penalty: -0.2
# Execution_time: 0.144018888474
#
# Length:         459
# Identity NT:    434/459 94.6%
# Identity AA:    858/918 93.5%
# Gapopen:        0/459 0.0%
# Gaps:           0/459 0.0%
# FSopen:         0/459 0.0%
# FrameShift:     0/459 0.0%
# Score: 739.0
#
#
#=======================================

>G2-M
ATGGCGCCTGAGGACCACGAGGGGGCCACGTCTCTGCTGCAGAGTTTCGA
GCGCCGCTTCCTGGCGGCTCGCGCGCTGCCCTCCTTTCCCTGGCAGAGCC
TAGAAGAAAAACTAAAGGACCCCTCGGGTTCTGAGCTGTTGCTGGCTATT
CTGCAGAAGACTGTGAAGCACCCTGTGTGTGTGCAGCACGGACCTTCTGT
GAAGTATGCCCGCTGCTTTCTCTCAAAGCTCATCAAAAAGCCTTCAGGAA
ACTCAGTTACACTCTCTGAGAGCACTGCCATCGTGTCCCATGGCACCACA
GGCTTGGTTACATGGGACGCTGCTCTCTACCTGGCAGAATGGGCCATTGA
GAACCCAGCAGCCTTCACTGACAGATGTACTGTACTGCTGGGAGATGACA
CTGTCACTGGTCAGGGTCCTGAAGATGCTCGAGGACTGCCAGAGGAAGAG
CGCTCCTGA

>G2-R
ATGGCGCCTGAGGACCACGAGGGGGCCACGTCTCTGCTGCAGAGTTTCGA
GCGCCGCTTCCTGGCGGCTCGCGCGCTGCCCTCTTTTCCCTGGCAGAGCC
TAGAAGAAAAACTAAGGGAGCCCTCAGGTTCTGAGCTGTTGCTGGCTATT
TTGCAGAAGACTGTGAAGCACCCTGTGTGTGTCCAGCATGGGCCCTCTCT
GAAGTATTCCCGCTGCTTTCTCTCGAAGCTCATCAAAAAGCCTTCAGGAG
ACTCAGTCACACTCTCTGAGAGCACAGCCATCGTGTCCCATGGCACCACA
GGCTTGGTTACATGGGACGCTGCTCTCTACCTGGCAGAATGGGCCATCGA
GAACCCAGCAGCCTTCACTGACAGATGTACTGTACTGCGGGGAAGTGACA
CTGTCACTGGTCAGGGTCCTGAGGATGCTCACTGACTGCCAGAGGAAGAA
GGCTCCTGA
#---------------------------------------
#---------------------------------------

#=======================================
#
# Aligned_sequences: 2
# 1: G2-M
# 2: G3-M
# Matrix: /home/BLOSUM62.txt
# GapOpen_penalty: -11.0
# GapExtend_penalty: -1.0
# FSopen_penalty: -10.0
# FSextend_penalty: -0.2
# Execution_time: 0.120318174362
#
# Length:         528
# Identity NT:    147/528 27.8%
# Identity AA:    198/1056 18.8%
# Gapopen:        9/528 1.7%
# Gaps:           183/528 34.7%
# FSopen:         0/528 0.0%
# FrameShift:     0/528 0.0%
# Score: -27.0
#
#
#=======================================

>G2-M
ATGGCGCCTGAGGACCACGAGGGGGCCACGTCTCTGCTGCAGAGTTTCGA
GCGCCGCTTCCTGGCGGCTCGCGCGCTGCCCTCCTTTCCC----------
--------------------------------TGGCAGAGCCTAGAAGAA
AAACTAAAGGACCCCTCGGGTTCTGAGCTGTTGCTGGCTATTCTGCAGAA
GACTGTGAAGCACCCTGTGTGTGTGCAGCACGGACCTTCTGTGAAGTATG
CCCGCTGCTTTCTCTCAAAGCTCATCAAAAAGCCTTCAGGAAACTCAGTT
ACACTCTCTGAGAGCACTGCCATCGTGTCCCATGGCACCACAGGCTTGGT
TACATGGGAC---GCTGCTCTCTACCTGGCAGAATGGGCCATTGAGAACC
CAGCAGCCTTCACTGACAGATGTACTGTACTGCTGGGAGATGACACTGTC
ACTGGTCAGGGTCCTGAAGATGCTCGAGGACTGCCAGAGGAAGAGCGCTC
CTGA------------------------

>G3-M
ATGCCCGCTGCTTTCTCTCAAAGCTCATCAAAAAGCCTTCAG------GA
AACTCAGTTACACTCTCTGAGAGCACTGCCATCGTGTCCCATGGCACCAC
AGGCTTGGTTACATGGGACGCTGCTCTCTACCTGGCAGAATGGGCCATTG
AGAACCCAGCAGCCTTCACTGACAGATGTACTGTAC--------------
-------------------TGCTGGGAGATGACACTGTCACTGGTCAGGG
TCCTGAAGATGCTCGAGGACTGCCAGAGGAAG---AGCGCTCCTGATGTC
TATGTAGCCTATACTATCCGCAGCCAGGACACAGGCAAGCTGTTCATCGA
AGAGCTAGACCGTGCTGGAATCTAC---------TGGGAA---GAGGTGC
CC------------------------------------------------
------------CCTCACACTGGCAAACTGTTCCCTTACGAAGAGCATTC
AGCCATCGTAATCCTGAAGCTGGTGCTG
#---------------------------------------
#---------------------------------------

#=======================================
#
# Aligned_sequences: 2
# 1: G2-M
# 2: G2-Ch
# Matrix: /home/BLOSUM62.txt
# GapOpen_penalty: -11.0
# GapExtend_penalty: -1.0
# FSopen_penalty: -10.0
# FSextend_penalty: -0.2
# Execution_time: 0.160176992416
#
# Length:         459
# Identity NT:    354/459 77.1%
# Identity AA:    660/918 71.9%
# Gapopen:        0/459 0.0%
# Gaps:           0/459 0.0%
# FSopen:         0/459 0.0%
# FrameShift:     0/459 0.0%
# Score: 547.0
#
#
#=======================================

>G2-M
ATGGCGCCTGAGGACCACGAGGGGGCCACGTCTCTGCTGCAGAGTTTCGA
GCGCCGCTTCCTGGCGGCTCGCGCGCTGCCCTCCTTTCCCTGGCAGAGCC
TAGAAGAAAAACTAAAGGACCCCTCGGGTTCTGAGCTGTTGCTGGCTATT
CTGCAGAAGACTGTGAAGCACCCTGTGTGTGTGCAGCACGGACCTTCTGT
GAAGTATGCCCGCTGCTTTCTCTCAAAGCTCATCAAAAAGCCTTCAGGAA
ACTCAGTTACACTCTCTGAGAGCACTGCCATCGTGTCCCATGGCACCACA
GGCTTGGTTACATGGGACGCTGCTCTCTACCTGGCAGAATGGGCCATTGA
GAACCCAGCAGCCTTCACTGACAGATGTACTGTACTGCTGGGAGATGACA
CTGTCACTGGTCAGGGTCCTGAAGATGCTCGAGGACTGCCAGAGGAAGAG
CGCTCCTGA

>G2-Ch
ATGGCGCCCGAGGAGAACGCGGGGAGCGAACTCTTGCTGCAGAGTTTCAA
GCGCCGCTTCCTGGCGGCGCGCGCCCTGCGCTCCTTCCCCTGGCAGAGCT
TAGAAGCAAAGTTAAGTGACCCATCAGATTCTGAGCTTCTGTGGGATATT
TTGCAGAAGAGACTGAAGCATCCTGTGTGTGTGAAGCACCCGCCGTCAGT
CAAGTATGCCCGGTGCTTTCTCTCAGTACTCATCAAAAAGCCCTCGGGAG
GCTCAGTCACACTCTCCAAGAGCACAGCCATCATCTCCCACGGCATCACA
GTCCTGGTCACATGGGATGCCACCCTCTACCTTGCAGAATGGGCCATCTA
GAACCCAGCAGCCTTCACTGATAGATGTGCTGTATTGCCCAGAAGCCATC
GTGTCGCTGGTCGGGGTCCTGCAGAGGCTGGCTGCCTGCCGGGAGCACCA
GCGGGCTCC
#---------------------------------------
#---------------------------------------

#=======================================
#
# Aligned_sequences: 2
# 1: G2-M
# 2: G3-H1
# Matrix: /home/BLOSUM62.txt
# GapOpen_penalty: -11.0
# GapExtend_penalty: -1.0
# FSopen_penalty: -10.0
# FSextend_penalty: -0.2
# Execution_time: 0.135464906693
#
# Length:         510
# Identity NT:    144/510 28.2%
# Identity AA:    198/1020 19.4%
# Gapopen:        8/510 1.6%
# Gaps:           144/510 28.2%
# FSopen:         0/510 0.0%
# FrameShift:     0/510 0.0%
# Score: -39.0
#
#
#=======================================

>G2-M
ATGGCGCCTGAGGACCACGAGGGGGCCACGTCTCTGCTGCAGAGTTTCGA
GCGCCGCTTCCTGGCGGCTCGCGCGCTGCCCTCCTTTCCCTGGCAGAGCC
TAGAAGAAAAACTAAAGGACCCCTCGGGTTCTGAGCTGTTGCTGGCTATT
CTGCAGAAGACTGTGAAGCACCCTGTGTGTGTGCAGCACGGACCTTCTGT
GAAGTATGCCCGCTGCTTTCTCTCAAAGCTCATCAAAAAGCCTTCAGGAA
ACTCAGTTACACTCTCTGAGAGCACTGCCATCGTGTCCCATGGCACCACA
GGCTTGGTTACATGGGACGCTGCTCTCTACCTGGCAGAATGGGCCATTGA
GAACCCAGCAGCCTTCACT------------GACAGATGTACTGTACTGC
TGGGAGATGACACTGTCACTGGT---------------CAGGGTCCTGAA
GATGCTCGAGGACTGCCAGAGGAAGAGCGC--------------------
----TCCTGA

>G3-H1
ATGCCCGGTGCTTTCTCTCAGAACTCATCAAAAAGCCCTCGG------GA
GGCTCAGTCACACTCTCCAAGAGCACAGCCATCATCTCCCACGGCATCAC
AGTCCTGGTCACATGGGATGCCG---------------------------
---------------------CCCTCTACCTTGCAGAATGGGCCATCG--
----------------------------AGAACCCAGCAGCCTTCACTGA
TAGACGTGCTGTATTGCCCAGAA---GCCATCGTGTCG------CTGGTC
GGGGTCCTGCGGAGGCTGGCTGCCTGCCGGGAGCACCAGCGGGCTCCTCA
ATTCTACATGGCCCTTACCGTCTGCAACCCAGAGATGTGCCAGCTGTTCA
CCACCGAGCTAGGCTGGACTGGGATCAGATGGGAAGCGGAAGCTCATCAT
GACCAGAAACTGTTTCCCTACAGAGAGCACTTGGAGATGGCAAAGCTGAA
CCTCACACTG
#---------------------------------------
#---------------------------------------

#=======================================
#
# Aligned_sequences: 2
# 1: G2-M
# 2: G2-Co
# Matrix: /home/BLOSUM62.txt
# GapOpen_penalty: -11.0
# GapExtend_penalty: -1.0
# FSopen_penalty: -10.0
# FSextend_penalty: -0.2
# Execution_time: 0.15515089035
#
# Length:         462
# Identity NT:    337/462 72.9%
# Identity AA:    612/924 66.2%
# Gapopen:        1/462 0.2%
# Gaps:           3/462 0.6%
# FSopen:         0/462 0.0%
# FrameShift:     0/462 0.0%
# Score: 489.0
#
#
#=======================================

>G2-M
ATGGCGCCTGAGGACCACGAGGGGGCCACGTCTCTGCTGCAGAGTTTCGA
GCGCCGCTTCCTGGCGGCTCGCGCGCTGCCCTCCTTTCCCTGGCAGAGCC
TAGAAGAAAAACTAAAGGACCCCTCGGGTTCTGAGCTGTTGCTGGCTATT
CTGCAGAAGACTGTGAAGCACCCTGTGTGTGTGCAGCACGGACCTTCTGT
GAAGTATGCCCGCTGCTTTCTCTCAAAGCTCATCAAAAAGCCTTCAGGAA
ACTCAGTTACACTCTCTGAGAGCACTGCCATCGTGTCCCATGGCACCACA
GGCTTGGTTACATGGGACGCTGCTCTCTACCTGGCAGAATGGGCCATTGA
GAACCCAGCAGCCTTCACTGACAGATGTACTGTACTGCTGGGAGATGACA
CTGTCACTGGT---CAGGGTCCTGAAGATGCTCGAGGACTGCCAGAGGAA
GAGCGCTCCTGA

>G2-Co
ATGGCGCAGGAGGAGAGAGCGGATGCCGCGCGCCTGCTGCGGGGTTTCGA
GCGCCGCTTCTTGGCGGCGCGCGCCCTGCGCTCCTTTCCCTGGCAGAGCC
TAGAAGAGAAACTAAGGGACTCGTCAGGCTCCGAGCTGCTGCTGGATATT
TTGCAGAAGACCGTGAAGCACCCTCTGTGCGTGAAGCACCCACCATCAGT
GAAGTATTCCCGGAGCTTTCTCTCTGAGCTCATCAGAAAGCCTTCAGGTG
ACTCGGTCACCCTCTGCGAGAGCACGGCCATCGTGTCTCATGGGACCACA
GGCCTGGTCACGTGGAACGCCGCGCTCTACCTGGCCGAGTGGGCCGTGGA
GAACCCAGCGGTCTTCGCTCACAGTCTAAGCGGTATACCCCCGCGGGCCC
AGCTGGCGGGCGGGAGGGGCCCTGTCCCCACAGGAAGGAAACCAGAAGTC
TGGGGCAGAGTC
#---------------------------------------
#---------------------------------------

#=======================================
#
# Aligned_sequences: 2
# 1: G2-R
# 2: G2-Co
# Matrix: /home/BLOSUM62.txt
# GapOpen_penalty: -11.0
# GapExtend_penalty: -1.0
# FSopen_penalty: -10.0
# FSextend_penalty: -0.2
# Execution_time: 0.125463962555
#
# Length:         462
# Identity NT:    336/462 72.7%
# Identity AA:    624/924 67.5%
# Gapopen:        1/462 0.2%
# Gaps:           3/462 0.6%
# FSopen:         0/462 0.0%
# FrameShift:     0/462 0.0%
# Score: 506.0
#
#
#=======================================

>G2-R
ATGGCGCCTGAGGACCACGAGGGGGCCACGTCTCTGCTGCAGAGTTTCGA
GCGCCGCTTCCTGGCGGCTCGCGCGCTGCCCTCTTTTCCCTGGCAGAGCC
TAGAAGAAAAACTAAGGGAGCCCTCAGGTTCTGAGCTGTTGCTGGCTATT
TTGCAGAAGACTGTGAAGCACCCTGTGTGTGTCCAGCATGGGCCCTCTCT
GAAGTATTCCCGCTGCTTTCTCTCGAAGCTCATCAAAAAGCCTTCAGGAG
ACTCAGTCACACTCTCTGAGAGCACAGCCATCGTGTCCCATGGCACCACA
GGCTTGGTTACATGGGACGCTGCTCTCTACCTGGCAGAATGGGCCATCGA
GAACCCAGCAGCCTTCACTGACAGATGTACT---GTACTGCGGGGAAGTG
ACACTGTCACTGGTCAGGGTCCTGAGGATGCTCACTGACTGCCAGAGGAA
GAAGGCTCCTGA

>G2-Co
ATGGCGCAGGAGGAGAGAGCGGATGCCGCGCGCCTGCTGCGGGGTTTCGA
GCGCCGCTTCTTGGCGGCGCGCGCCCTGCGCTCCTTTCCCTGGCAGAGCC
TAGAAGAGAAACTAAGGGACTCGTCAGGCTCCGAGCTGCTGCTGGATATT
TTGCAGAAGACCGTGAAGCACCCTCTGTGCGTGAAGCACCCACCATCAGT
GAAGTATTCCCGGAGCTTTCTCTCTGAGCTCATCAGAAAGCCTTCAGGTG
ACTCGGTCACCCTCTGCGAGAGCACGGCCATCGTGTCTCATGGGACCACA
GGCCTGGTCACGTGGAACGCCGCGCTCTACCTGGCCGAGTGGGCCGTGGA
GAACCCAGCGGTCTTCGCTCACAGTCTAAGCGGTATACCCCCGCGGGCCC
AGCTGGCGGGCGGGAGGGGCCCTGTCCCCACAGGAAGGAAACCAGAAGTC
TGGGGCAGAGTC
#---------------------------------------
#---------------------------------------

#=======================================
#
# Aligned_sequences: 2
# 1: G2-M
# 2: G3-R
# Matrix: /home/BLOSUM62.txt
# GapOpen_penalty: -11.0
# GapExtend_penalty: -1.0
# FSopen_penalty: -10.0
# FSextend_penalty: -0.2
# Execution_time: 0.137574911118
#
# Length:         531
# Identity NT:    134/531 25.2%
# Identity AA:    144/1062 13.6%
# Gapopen:        6/531 1.1%
# Gaps:           189/531 35.6%
# FSopen:         0/531 0.0%
# FrameShift:     0/531 0.0%
# Score: -37.0
#
#
#=======================================

>G2-M
ATGGCGCCTGAGGACCACGAGGGGGCCACGTCTCTGCTGCAGAGTTTCGA
GCGCCGCTTCCTGGCGGCTCGCGCGCTGCCCTCCTTTCCC----------
--------------------------------TGGCAGAGCCTAGAAGAA
AAACTAAAGGACCCCTCGGGTTCTGAGCTGTTGCTGGCT------ATTCT
GCAGAAGACTGTGAAGCACCCTGTGTGTGTGCAGCACGGACCTTCTGTGA
AGTATGCCCGCTGCTTTCTCTCAAAGCTCATCAAAAAGCCTTCAGGAAAC
TCAGTTACACTCTCTGAGAGCACTGCCATCGTGTCCCATGGCACCACAGG
CTTGGTTACATGGGACGCTGCTCTCTACCTGGCAGAATGGGCCATTGAGA
ACCCAGCAGCCTTCACTGACAGATGTACTGTACTGCTGGGAGATGACACT
GTCACTGGTCAGGGTCCTGAAGATGCTCGAGGACTGCCAGAGGAAGAGCG
CTCCTGA------------------------

>G3-R
ATTCCCGCTGCTTTCTCTCGAAGCTCATCAAAAAGCCTTCAGGAGACTCA
GTCACACTCTCTG------AGAGCACAGCCATCGTGTCCCATGGCACCAC
AGGCTTGGTTACATGGGACGCTGCTCTCTACCTGGCAGAATGGGCCATCG
AGAACCCAGCAGCCTTCACTGACAGATGTACTGTACTGCGGGGAAGTGAC
ACTGTCACTGGTCAGGGTCCTGAGGATGCTCACTGACTGCCAGAGGAAGA
AGGCTCCTGACGTCTATGTGGCCTATACGATCCGCAGCCAGGACACGGGC
AAGCTGTTCATCACAGAGCTAGACCGCGCTGGGATACAC-----------
----------TGGGAAGAGGTG----------------------------
--------------------------------------------------
------------GCCCCTCACACTGGCAAACTGTTCCCTTATGAAGAGCA
TTCGGCCATCGTAATCCTGAAGCTCACGCTG
#---------------------------------------
#---------------------------------------

#=======================================
#
# Aligned_sequences: 2
# 1: G2-R
# 2: G3-H1
# Matrix: /home/BLOSUM62.txt
# GapOpen_penalty: -11.0
# GapExtend_penalty: -1.0
# FSopen_penalty: -10.0
# FSextend_penalty: -0.2
# Execution_time: 0.121273040771
#
# Length:         510
# Identity NT:    140/510 27.5%
# Identity AA:    198/1020 19.4%
# Gapopen:        8/510 1.6%
# Gaps:           144/510 28.2%
# FSopen:         0/510 0.0%
# FrameShift:     0/510 0.0%
# Score: -42.0
#
#
#=======================================

>G2-R
ATGGCGCCTGAGGACCACGAGGGGGCCACGTCTCTGCTGCAGAGTTTCGA
GCGCCGCTTCCTGGCGGCTCGCGCGCTGCCCTCTTTTCCCTGGCAGAGCC
TAGAAGAAAAACTAAGGGAGCCCTCAGGTTCTGAGCTGTTGCTGGCTATT
TTGCAGAAGACTGTGAAGCACCCTGTGTGTGTCCAGCATGGGCCCTCTCT
GAAGTATTCCCGCTGCTTTCTCTCGAAGCTCATCAAAAAGCCTTCAGGAG
ACTCAGTCACACTCTCTGAGAGCACAGCCATCGTGTCCCATGGCACCACA
GGCTTGGTTACATGGGACGCTGCTCTCTACCTGGCAGAATGGGCCATCGA
GAACCCAGCAGCCTTCACT------------GACAGATGTACTGTACTGC
GGGGAAGTGACACTGTCACTGGT---------------CAGGGTCCTGAG
GATGCTCACTGACTGCCAGAGGAAGAAGGC--------------------
----TCCTGA

>G3-H1
ATGCCCGGTGCTTTCTCTCAGAACTCATCAAAAAGCCCTCGG------GA
GGCTCAGTCACACTCTCCAAGAGCACAGCCATCATCTCCCACGGCATCAC
AGTCCTGGTCACATGGGATGCCG---------------------------
---------------------CCCTCTACCTTGCAGAATGGGCCATCGAG
AACC------------------------------CAGCAGCCTTCACTGA
TAGACGTGCTGTATTGCCCAGAA---GCCATCGTGTCG------CTGGTC
GGGGTCCTGCGGAGGCTGGCTGCCTGCCGGGAGCACCAGCGGGCTCCTCA
ATTCTACATGGCCCTTACCGTCTGCAACCCAGAGATGTGCCAGCTGTTCA
CCACCGAGCTAGGCTGGACTGGGATCAGATGGGAAGCGGAAGCTCATCAT
GACCAGAAACTGTTTCCCTACAGAGAGCACTTGGAGATGGCAAAGCTGAA
CCTCACACTG
#---------------------------------------
#---------------------------------------

#=======================================
#
# Aligned_sequences: 2
# 1: G2-M
# 2: G3-Co
# Matrix: /home/BLOSUM62.txt
# GapOpen_penalty: -11.0
# GapExtend_penalty: -1.0
# FSopen_penalty: -10.0
# FSextend_penalty: -0.2
# Execution_time: 0.154893159866
#
# Length:         567
# Identity NT:    128/567 22.6%
# Identity AA:    210/1134 18.5%
# Gapopen:        12/567 2.1%
# Gaps:           258/567 45.5%
# FSopen:         0/567 0.0%
# FrameShift:     0/567 0.0%
# Score: -44.0
#
#
#=======================================

>G2-M
ATGGCGCCTGAGGACCACGAGGGGGCCACGTCTCTGCTGCAGAGTTTCGA
G---------CGCCGCTTCCTGGCGGCTCGCGCGCTGCCCTCCTTT----
--------------------------------------------------
---CCCTGGCAGAGCCTAGAAGAAAAACTAAAGGAC------------CC
CTCGGGTTCTGAGCTGTTGCTGGCTATTCTGCAGAAG------ACTGTGA
AGCACCCTGTGTGTGTGCAGCACGGACCTTCTGTGAAGTATGCCCGCTGC
TTTCTCTCAAAGCTCATCAAAAAGCCTTCAGGAAACTCAGTTACACTCTC
TGAGAGCACTGCCATCGTGTCCCATGGCACCACAGGCTTGGTTACATGGG
ACGCTGCTCTCTACCTGGCAGAATGGGCCATTGAGAACCCAGCAGCCTTC
ACTGACAGATGTACTGTACTGCTGGGAGATGACACTGTCACTGGTCAGGG
TCCTGAAGATGCTCGAGGACTGCCAGAGGAAGAGCGCTCCTGA-------
-----------------

>G3-Co
ATTCCC---------------GGAGCTTTCTCTCTGAGCTCATCAGAAAG
CCTTCAGGTGACTCGGTCACCCTCTGCGAGAGCACGGCCATCGTGTCTCA
TGGGACCACAGGCCTGGTCACGTGGAACGCCGCGCTCTACCTGGCCGAGT
GGGCCGTGGAGAACCCAGCGGTCTTCGCTCACAGACGTGCTGTATTGTCC
TGAAACGGTCCTCTCCCTGGTTGGGGTCCTGCGGAAGCTCTCCACCTGCC
GGAAGGAC---------CAGCGGGCTCCTGATGCC---------------
TACATTGCCTTCACCATCCGCAACCCGGAGACGTGCCAGCTGTTCACCAC
GGAGCTG------------------GGCCAGGCTGGG---ATCCCGTGGG
AA------------------------------GAGGTGCCTTGT------
--------------------------------------------------
----CATGACCAGAAACTGTTTCCCTACGAAGAGCACTCGGAGATGGCGA
TTCTGAAACTAACGCTG
#---------------------------------------
#---------------------------------------

#=======================================
#
# Aligned_sequences: 2
# 1: G2-H3
# 2: G2-R
# Matrix: /home/BLOSUM62.txt
# GapOpen_penalty: -11.0
# GapExtend_penalty: -1.0
# FSopen_penalty: -10.0
# FSextend_penalty: -0.2
# Execution_time: 0.244514942169
#
# Length:         459
# Identity NT:    360/459 78.4%
# Identity AA:    636/918 69.3%
# Gapopen:        0/459 0.0%
# Gaps:           0/459 0.0%
# FSopen:         0/459 0.0%
# FrameShift:     0/459 0.0%
# Score: 529.0
#
#
#=======================================

>G2-H3
ATGGCGCCCGAGGAGAACGCGGGGACCGAACTCTTGCTGCAGGGTTTTGA
GCGCCGCTTCCTGGCGGTGCGCACACTGCGCTCCTTCCCCTGGCAGAGCT
TAGAGGCAAAGTTAAGAGACTCATCAGATTCTGAGCTGCTGCGGGATATT
TTGCAGAAGACTGTGAGGCATCCTGTGTGTGTGAAGCACCCGCCGTCAGT
CAAGTATGCCTGGTGCTTTCTCTCAGAACTCATCAAAAAGTCCTCAGGAG
GCTCAGTCACACTCTCCAAGAGCACAGCCATCATCTCCCACGGTACCACA
GGCCTGGTCACATGGGATGCCGCCCTCTACCTTGCAGAATGGGCCATCGA
GAACCCGGCAGCCTTCATTAACAGACGTGCTGTATTGCCCAGAAGCCATC
GTGTCGCTGGTCGGGGTCCTGCAGAGGCTGGCTGCCTGCCGGGAGCACAA
GCGGGCTCC

>G2-R
ATGGCGCCTGAGGACCACGAGGGGGCCACGTCTCTGCTGCAGAGTTTCGA
GCGCCGCTTCCTGGCGGCTCGCGCGCTGCCCTCTTTTCCCTGGCAGAGCC
TAGAAGAAAAACTAAGGGAGCCCTCAGGTTCTGAGCTGTTGCTGGCTATT
TTGCAGAAGACTGTGAAGCACCCTGTGTGTGTCCAGCATGGGCCCTCTCT
GAAGTATTCCCGCTGCTTTCTCTCGAAGCTCATCAAAAAGCCTTCAGGAG
ACTCAGTCACACTCTCTGAGAGCACAGCCATCGTGTCCCATGGCACCACA
GGCTTGGTTACATGGGACGCTGCTCTCTACCTGGCAGAATGGGCCATCGA
GAACCCAGCAGCCTTCACTGACAGATGTACTGTACTGCGGGGAAGTGACA
CTGTCACTGGTCAGGGTCCTGAGGATGCTCACTGACTGCCAGAGGAAGAA
GGCTCCTGA
#---------------------------------------
#---------------------------------------

#=======================================
#
# Aligned_sequences: 2
# 1: G2-H3
# 2: B2-202
# Matrix: /home/BLOSUM62.txt
# GapOpen_penalty: -11.0
# GapExtend_penalty: -1.0
# FSopen_penalty: -10.0
# FSextend_penalty: -0.2
# Execution_time: 0.239310979843
#
# Length:         522
# Identity NT:    136/522 26.1%
# Identity AA:    144/1044 13.8%
# Gapopen:        10/522 1.9%
# Gaps:           168/522 32.2%
# FSopen:         0/522 0.0%
# FrameShift:     0/522 0.0%
# Score: -70.0
#
#
#=======================================

>G2-H3
ATG-----------------------------------------------
-------GCGCCCGAGGAGAACGCGGGGACCGAACTCTTGCTGCAGGGTT
TTGAGCGCCGCTTCCTGGCGGTGCGCACACTGCGCTCCTTCCCCTGGCAG
AGCTTAGAGGCAAAGTTAAGAGACTCATCAGATTCT---GAGCTGCTGCG
GGATATTTTGCAGAAGACTGTGAGGCATCCTGTGTGTGTGAAGCACCCG-
-----CCGTCAGTCAAGTATGCCTGGTGCTTTCTCTCAGAACTCATCAAA
AAGTCCTCAGGAGGCTCAGTCACACTCTCCAAGAGCACAGCCATCATCTC
CCACGGTACCACAGGCCTGGTCACATGGGATGCCGCCCTCTACCTTGCAG
AATGGGCCATCGAGAACCCGGCAGCCTTCATTAACAGACGTGCTGTATTG
CCCAGAAGCCATCGTGTCGCTGGTCGGGGTCCTGCAGAGGCTGGCTGCCT
GCCGGGAGCACAAGCGGGCTCC

>B2-202
ATGCCTGGTGCTTTCTCTCAGAACTCATCAAAAAGTCCTCAGGAGGCTCA
GTCACACTCTCCAAGAGCACAGCCATCATCTCCCACGGTACCACAGGCCT
GGTCACATGGG---ATGCCGCCCTCTACCTTGCAGAATGGGCCATCGAGA
ACCCGGCAGCCTTCATTAACAGACGTGCTGTATTGCCCAGAAGCCATCGT
GTCGCTGGTCGGGGTCCTGCAGAGGCTGGCTGCCTGCCGGGAGCACAAGC
GGGCTCCTGAGGTCTACGTGGCCTTTACCGTCCGCAACCCA---------
------------------GAGACATGCCAGCTGTTCACCACCGAGCTA--
----GGCCGGGATGGG---ATCAGATGGGAAGCGGAAGCTCAT-------
--------------------------------CATGACCAGAAACTGTTT
CCCTATGGAGAGCACTTG------------------GAGATGGCAATGCT
G---------AACCTCACACTG
#---------------------------------------
#---------------------------------------

#=======================================
#
# Aligned_sequences: 2
# 1: G2-R
# 2: G3-M
# Matrix: /home/BLOSUM62.txt
# GapOpen_penalty: -11.0
# GapExtend_penalty: -1.0
# FSopen_penalty: -10.0
# FSextend_penalty: -0.2
# Execution_time: 0.124228954315
#
# Length:         525
# Identity NT:    142/525 27.0%
# Identity AA:    186/1050 17.7%
# Gapopen:        8/525 1.5%
# Gaps:           177/525 33.7%
# FSopen:         0/525 0.0%
# FrameShift:     0/525 0.0%
# Score: -23.0
#
#
#=======================================

>G2-R
ATGGCGCCTGAGGACCACGAGGGGGCCACGTCTCTGCTGCAGAGTTTCGA
GCGCCGCTTCCTGGCGGCTCGCGCGCTGCCCTCTTTTCCC----------
--------------------------------TGGCAGAGCCTAGAAGAA
AAACTAAGGGAGCCCTCAGGTTCTGAGCTGTTGCTGGCTATTTTGCAGAA
GACTGTGAAGCACCCTGTGTGTGTCCAGCATGGGCCCTCTCTGAAGTATT
CCCGCTGCTTTCTCTCGAAGCTCATCAAAAAGCCTTCAGGAGACTCAGTC
ACACTCTCTGAGAGCACAGCCATCGTGTCCCATGGCACCACAGGCTTGGT
TACATGGGACGCTGCTCTCTACCTGGCAGAATGGGCCATCGAGAACCCAG
CAGCCTTCACTGACAGATGTACTGTACTGCGGGGAAGTGACACTGTCACT
GGTCAGGGTCCTGAGGATGCTCACTGACTGCCAGAGGAAGAAGGCTCCTG
A------------------------

>G3-M
ATGCCCGCTGCTTTCTCTCAAAGCTCATCAAAAAGCCTTCAG------GA
AACTCAGTTACACTCTCTGAGAGCACTGCCATCGTGTCCCATGGCACCAC
AGGCTTGGTTACATGGGACGCTGCTCTCTACCTGGCAGAATGGGCCATTG
AGAACCCAGCAGCCTTCACTGACAGATGTACTGTAC--------------
-------------------TGCTGGGAGATGACACTGTCACTGGTCAGGG
TCCTGAAGATGCTCGAGGACTGCCAGAGGAAGAGCGCTCCTGATGTCTAT
GTA---------GCCTATACTATCCGCAGCCAGGACACA-----------
----------GGCAAGCTGTTCATCGAAGAG------CTAGACCGTGCTG
GAATCTACTGGGAAGAGGTGCCC---------------------------
---------CCTCACACTGGCAAACTGTTCCCTTACGAAGAGCATTCAGC
CATCGTAATCCTGAAGCTGGTGCTG
#---------------------------------------
#---------------------------------------

#=======================================
#
# Aligned_sequences: 2
# 1: G2-R
# 2: B2-202
# Matrix: /home/BLOSUM62.txt
# GapOpen_penalty: -11.0
# GapExtend_penalty: -1.0
# FSopen_penalty: -10.0
# FSextend_penalty: -0.2
# Execution_time: 0.139908075333
#
# Length:         510
# Identity NT:    153/510 30.0%
# Identity AA:    222/1020 21.8%
# Gapopen:        9/510 1.8%
# Gaps:           144/510 28.2%
# FSopen:         0/510 0.0%
# FrameShift:     0/510 0.0%
# Score: -32.0
#
#
#=======================================

>G2-R
ATGGCGCCTGAGGACCACGAGGGGGCCACGTCTCTGCTGCAGAGTTTCGA
GCGCCGCTTCCTGGCGGCTCGCGCGCTGCCCTCTTTTCCCTGGCAGAGCC
TAGAAGAAAAACTAAGGGAGCCCTCAGGTTCTGAGCTGTTGCTGGCTATT
TTGCAGAAGACTGTGAAGCACCCTGTGTGTGTCCAGCATGGGCCCTCTCT
GAAGTATTCCCGCTGCTTTCTCTCGAAGCTCATCAAAAAGCCTTCAGGAG
ACTCAGTCACACTCTCTGAGAGCACAGCCATCGTGTCCCATGGCACCACA
GGCTTGGTTACATGGGACGCTGCTCTCTACCTGGCAGAATGGGCCATCGA
GAACCCAGCAGCCTTCACTGACAGA------------TGT---------A
CTGTACTGCGGGGAAGTGACACTGTCACT------GGTCAGGGTCCTGAG
GATGCTCACTGACTGCCAGAGGAAGAAGGC--------------------
----TCCTGA

>B2-202
ATGCCTGGTGCTTTCTCTCAGAACTCATCAAAAAGTCCTCAG------GA
GGCTCAGTCACACTCTCCAAGAGCACAGCCATCATCTCCCACGGTACCAC
AGGCCTGGTCACATGGGATGCCG---------------------------
---------------------CCCTCTACCTTGCAGAATGGGCCATCGAG
AACC------------------------------CGGCAGCCTTCATTAA
CAGACGTGCTGTATTGCCCAGAA---GCCATCGTGTCG------CTGGTC
GGGGTCCTGCAGAGGCTGGCTGCCTGCCGGGAGCACAAGCGGGCTCCTGA
GGTCTACGTGGCCTTTACCGTCCGCAACCCAGAGACATGCCAGCTGTTCA
CCACCGAGCTAGGCCGGGATGGGATCAGATGGGAAGCGGAAGCTCATCAT
GACCAGAAACTGTTTCCCTATGGAGAGCACTTGGAGATGGCAATGCTGAA
CCTCACACTG
#---------------------------------------
#---------------------------------------

#=======================================
#
# Aligned_sequences: 2
# 1: G2-R
# 2: G3-H2
# Matrix: /home/BLOSUM62.txt
# GapOpen_penalty: -11.0
# GapExtend_penalty: -1.0
# FSopen_penalty: -10.0
# FSextend_penalty: -0.2
# Execution_time: 0.127318143845
#
# Length:         510
# Identity NT:    153/510 30.0%
# Identity AA:    222/1020 21.8%
# Gapopen:        9/510 1.8%
# Gaps:           144/510 28.2%
# FSopen:         0/510 0.0%
# FrameShift:     0/510 0.0%
# Score: -32.0
#
#
#=======================================

>G2-R
ATGGCGCCTGAGGACCACGAGGGGGCCACGTCTCTGCTGCAGAGTTTCGA
GCGCCGCTTCCTGGCGGCTCGCGCGCTGCCCTCTTTTCCCTGGCAGAGCC
TAGAAGAAAAACTAAGGGAGCCCTCAGGTTCTGAGCTGTTGCTGGCTATT
TTGCAGAAGACTGTGAAGCACCCTGTGTGTGTCCAGCATGGGCCCTCTCT
GAAGTATTCCCGCTGCTTTCTCTCGAAGCTCATCAAAAAGCCTTCAGGAG
ACTCAGTCACACTCTCTGAGAGCACAGCCATCGTGTCCCATGGCACCACA
GGCTTGGTTACATGGGACGCTGCTCTCTACCTGGCAGAATGGGCCATCGA
GAACCCAGCAGCCTTCACTGACAGA------------TGT---------A
CTGTACTGCGGGGAAGTGACACTGTCACT------GGTCAGGGTCCTGAG
GATGCTCACTGACTGCCAGAGGAAGAAGGC--------------------
----TCCTGA

>G3-H2
ATGCCTGGTGCTTTCTCTCAGAACTCATCAAAAAGTCCTCAG------GA
GGCTCAGTCACACTCTCCAAGAGCACAGCCATCATCTCCCACGGTACCAC
AGGCCTGGTCACATGGGATGCCG---------------------------
---------------------CCCTCTACCTTGCAGAATGGGCCATCGAG
AACC------------------------------CGGCAGCCTTCATTAA
CAGACGTGCTGTATTGCCCAGAA---GCCATCGTGTCG------CTGGTC
GGGGTCCTGCAGAGGCTGGCTGCCTGCCGGGAGCACAAGCGGGCTCCTGA
GGTCTACGTGGCCTTTACCGTCCGCAACCCAGAGACGTGCCAGCTGTTCA
CCACCGAGCTAGGCCGGGATGGGATCAGATGGGAAGCGGAAGCTCATCAT
GACCAGAAACTGTTTCCCTATGGAGAGCACTTGGAGATGGCAATGCTGAA
CCTCACACTG
#---------------------------------------
#---------------------------------------

#=======================================
#
# Aligned_sequences: 2
# 1: G2-R
# 2: G3-Ch
# Matrix: /home/BLOSUM62.txt
# GapOpen_penalty: -11.0
# GapExtend_penalty: -1.0
# FSopen_penalty: -10.0
# FSextend_penalty: -0.2
# Execution_time: 0.135655879974
#
# Length:         513
# Identity NT:    135/513 26.3%
# Identity AA:    204/1026 19.9%
# Gapopen:        9/513 1.8%
# Gaps:           150/513 29.2%
# FSopen:         0/513 0.0%
# FrameShift:     0/513 0.0%
# Score: -35.0
#
#
#=======================================

>G2-R
ATGGCGCCTGAGGACCACGAGGGGGCCACGTCTCTGCTGCAGAGTTTC--
-------GAGCGCCGCTTCCTGGCGGCTCGCGCGCTGCCCTCTTTTCCCT
GGCAGAGCCTAGAAGAAAAACTAAGGGAGCCCTCAGGTTCTGAGCTGTTG
CTGGCTATTTTGCAGAAGACTGTGAAGCACCCTGTGTGTGTCCAGCATGG
GCCCTCTCTGAAGTATTCCCGCTGCTTTCTCTCGAAGCTCATCAAAAAGC
CTTCAGGAGACTCAGTCACA------CTCTCTGAGAGCACAGCCATCGTG
TCCCATGGCACCACAGGCTTGGTTACATGGGACGCTGCTCTCTACCTGGC
AGAATGGGCCATCGAGAACCCAGCAGCCTTCACTGACAGATGTACTGTAC
TGCGGGGAAGTGACACTGTCACTGGT---------------CAGGGTCCT
GAGGATGCTCACTGACTGCCAGAGGAAGAAGGC-----------------
-------TCCTGA

>G3-Ch
ATGCCC---------------GGTGCTTTCTCTCAGTACTCATCAAAAAG
CCCTCGGGAGGCTCAGTCACACTCTCCAAGAGCACAGCCATCATCTCCCA
CGGCATCACAGTCCTGGTCACATGGGATGCCA------------------
------------------------------CCCTCTACCTTGCAGAATGG
GCCATCTAGAACCCAGCAGCCTTCACTGATAGATGTGCTGTATTGCCCAG
AAGCCATCGTGTCGCTGGTCGGGGTCCTGCAGAGGCTGGCTGCCTGCCGG
GAGCACCAGCGGGCTCCTCAAGTC------------------TACATGGC
C---CTTACCGTCCGCAACCCA------------GAGACGTGCCAGCTGT
TCACCACCGAGCTAGGCTGGACTGGGATCAGATGGGAAGCGGAAGCTCAT
CATGACCAGAAACTGTTTCCCTACAGAGAGCACTTGGAGATGGCAATGCT
GAACCTCACACTG
#---------------------------------------
#---------------------------------------

#=======================================
#
# Aligned_sequences: 2
# 1: G2-R
# 2: G2-Ch
# Matrix: /home/BLOSUM62.txt
# GapOpen_penalty: -11.0
# GapExtend_penalty: -1.0
# FSopen_penalty: -10.0
# FSextend_penalty: -0.2
# Execution_time: 0.145914077759
#
# Length:         459
# Identity NT:    359/459 78.2%
# Identity AA:    648/918 70.6%
# Gapopen:        0/459 0.0%
# Gaps:           0/459 0.0%
# FSopen:         0/459 0.0%
# FrameShift:     0/459 0.0%
# Score: 542.0
#
#
#=======================================

>G2-R
ATGGCGCCTGAGGACCACGAGGGGGCCACGTCTCTGCTGCAGAGTTTCGA
GCGCCGCTTCCTGGCGGCTCGCGCGCTGCCCTCTTTTCCCTGGCAGAGCC
TAGAAGAAAAACTAAGGGAGCCCTCAGGTTCTGAGCTGTTGCTGGCTATT
TTGCAGAAGACTGTGAAGCACCCTGTGTGTGTCCAGCATGGGCCCTCTCT
GAAGTATTCCCGCTGCTTTCTCTCGAAGCTCATCAAAAAGCCTTCAGGAG
ACTCAGTCACACTCTCTGAGAGCACAGCCATCGTGTCCCATGGCACCACA
GGCTTGGTTACATGGGACGCTGCTCTCTACCTGGCAGAATGGGCCATCGA
GAACCCAGCAGCCTTCACTGACAGATGTACTGTACTGCGGGGAAGTGACA
CTGTCACTGGTCAGGGTCCTGAGGATGCTCACTGACTGCCAGAGGAAGAA
GGCTCCTGA

>G2-Ch
ATGGCGCCCGAGGAGAACGCGGGGAGCGAACTCTTGCTGCAGAGTTTCAA
GCGCCGCTTCCTGGCGGCGCGCGCCCTGCGCTCCTTCCCCTGGCAGAGCT
TAGAAGCAAAGTTAAGTGACCCATCAGATTCTGAGCTTCTGTGGGATATT
TTGCAGAAGAGACTGAAGCATCCTGTGTGTGTGAAGCACCCGCCGTCAGT
CAAGTATGCCCGGTGCTTTCTCTCAGTACTCATCAAAAAGCCCTCGGGAG
GCTCAGTCACACTCTCCAAGAGCACAGCCATCATCTCCCACGGCATCACA
GTCCTGGTCACATGGGATGCCACCCTCTACCTTGCAGAATGGGCCATCTA
GAACCCAGCAGCCTTCACTGATAGATGTGCTGTATTGCCCAGAAGCCATC
GTGTCGCTGGTCGGGGTCCTGCAGAGGCTGGCTGCCTGCCGGGAGCACCA
GCGGGCTCC
#---------------------------------------
#---------------------------------------

#=======================================
#
# Aligned_sequences: 2
# 1: G2-Co
# 2: B2-202
# Matrix: /home/BLOSUM62.txt
# GapOpen_penalty: -11.0
# GapExtend_penalty: -1.0
# FSopen_penalty: -10.0
# FSextend_penalty: -0.2
# Execution_time: 0.12898516655
#
# Length:         513
# Identity NT:    150/513 29.2%
# Identity AA:    216/1026 21.1%
# Gapopen:        10/513 1.9%
# Gaps:           147/513 28.7%
# FSopen:         0/513 0.0%
# FrameShift:     0/513 0.0%
# Score: -40.0
#
#
#=======================================

>G2-Co
ATGGCGCAGGAGGAGAGAGCGGATGCCGCGCGCCTGCTGCGGGGTTTCGA
GCGCCGCTTCTTGGCGGCGCGCGCCCTGCGCTCCTTTCCCTGGCAGAGCC
TAGAAGAGAAACTAAGGGACTCGTCAGGCTCCGAGCTGCTGCTGGATATT
TTGCAGAAGACCGTGAAGCACCCTCTGTGCGTGAAGCACCCACCATCAGT
GAAGTATTCCCGGAGCTTTCTCTCTGAGCTCATCAGAAAGCCTTCAGGTG
ACTCGGTCACCCTCTGCGAGAGCACGGCCATCGTGTCTCATGGGACCACA
GGCCTGGTCACGTGGAACGCCGCG--------------------------
-CTCTACCTGGCCGAGTGGGCCGTGGAGAACCCAGCG---------GTCT
TCGCTCACAGTCTAAGC------GGTATACCCCCGCGGGCCCAGCTGGCG
GGCGGGAGGGGCCCTGTCCCCACAGGAAGGAAACCAGAAGTCTGGGGC--
-------AGAGTC

>B2-202
ATGCCTGGTGCTTTCTCTCAGAACTCATCAAAAAGTCCTCAG------GA
GGCTCAGTCACACTCTCCAAGAGCACAGCCATCATCTCCC----------
--------------------------------------------------
---------ACGGTACCACAGGCCTGGTCACATGGGATGCCGCCCTCTAC
CTTGCAGAATGGGCCATCGAGAACC---------CGGCAGCCTTCATTAA
CAGACGTGCTGTATTGCCCAGAA---GCCATCGTGTCG------CTGGTC
GGGGTCCTGCAGAGGCTGGCTGCCTGCCGGGAGCACAAGCGGGCTCCTGA
GGTCTACGTGGCC---TTTACCGTCCGCAACCCAGAGACATGCCAGCTGT
TCACCACCGAGCTAGGCCGGGATGGGATCAGATGGGAAGCGGAAGCTCAT
CATGACCAGAAACTGTTTCCCTATGGAGAGCACTTGGAGATGGCAATGCT
GAACCTCACACTG
#---------------------------------------
#---------------------------------------

#=======================================
#
# Aligned_sequences: 2
# 1: G2-R
# 2: G3-R
# Matrix: /home/BLOSUM62.txt
# GapOpen_penalty: -11.0
# GapExtend_penalty: -1.0
# FSopen_penalty: -10.0
# FSextend_penalty: -0.2
# Execution_time: 0.129012823105
#
# Length:         528
# Identity NT:    145/528 27.5%
# Identity AA:    180/1056 17.0%
# Gapopen:        7/528 1.3%
# Gaps:           183/528 34.7%
# FSopen:         0/528 0.0%
# FrameShift:     0/528 0.0%
# Score: -33.0
#
#
#=======================================

>G2-R
ATGGCGCCTGAGGACCACGAGGGGGCCACGTCTCTGCTGCAGAGTTTCGA
GCGCCGCTTCCTGGCGGCTCGCGCGCTGCCCTCTTTTCCC----------
--------------------------------TGGCAGAGCCTAGAAGAA
AAACTAAGGGAGCCCTCAGGTTCTGAGCTGTTGCTGGCTATTTTGCAGAA
GACTGTGAAGCACCCTGTGTGTGTCCAGCATGGGCCCTCTCTGAAGTATT
CCCGCTGCTTTCTCTCGAAGCTCATCAAAAAGCCTTCAGGAGACTCAGTC
ACACTCTCTGAGAGCACAGCCATCGTGTCCCATGGCACCACAGGCTTGGT
TACATGGGAC---GCTGCTCTCTACCTGGCAGAATGGGCCATCGAGAACC
CAGCAGCCTTCACTGACAGATGTACTGTACTGCGGGGAAGTGACACTGTC
ACTGGTCAGGGTCCTGAGGATGCTCACTGACTGCCAGAGGAAGAAGGCTC
CTGA------------------------

>G3-R
ATTCCCGCTGCTTTCTCTCGAAGCTCATCAAAAAGCCTTCAGGAGACTCA
GTCACACTCTCTG------AGAGCACAGCCATCGTGTCCCATGGCACCAC
AGGCTTGGTTACATGGGACGCTGCTCTCTACCTGGCAGAATGGGCCATCG
AGAACCCAGCAGCCTTCACTGACAGATGTACTGTAC--------------
-------------------TGCGGGGAAGTGACACTGTCACTGGTCAGGG
TCCTGAGGATGCTCACTGACTGCCAGAGGAAGAAGGCTCCTGAC---GTC
TATGTGGCCTATACGATCCGCAGCCAGGACACGGGCAAGCTGTTCATCAC
AGAGCTAGACCGCGCTGGGATACACTGGGAAGAGGTGGCC----------
--------------------------------------------------
------------CCTCACACTGGCAAACTGTTCCCTTATGAAGAGCATTC
GGCCATCGTAATCCTGAAGCTCACGCTG
#---------------------------------------
#---------------------------------------

#=======================================
#
# Aligned_sequences: 2
# 1: G2-Co
# 2: G3-H1
# Matrix: /home/BLOSUM62.txt
# GapOpen_penalty: -11.0
# GapExtend_penalty: -1.0
# FSopen_penalty: -10.0
# FSextend_penalty: -0.2
# Execution_time: 0.122292995453
#
# Length:         513
# Identity NT:    149/513 29.0%
# Identity AA:    210/1026 20.5%
# Gapopen:        11/513 2.1%
# Gaps:           147/513 28.7%
# FSopen:         0/513 0.0%
# FrameShift:     0/513 0.0%
# Score: -53.0
#
#
#=======================================

>G2-Co
ATGGCGCAGGAGGAGAGAGCGGATGCCGCGCGCCTGCTGCGGGGTTTCGA
GCGCCGCTTCTTGGCGGCGCGCGCCCTGCGCTCCTTTCCCTGGCAGAGCC
TAGAAGAGAAACTAAGGGACTCGTCAGGCTCCGAGCTGCTGCTGGATATT
TTGCAGAAGACCGTGAAGCACCCTCTGTGCGTGAAGCACCCACCATCAGT
GAAGTATTCCCGGAGCTTTCTCTCTGAGCTCATCAGAAAGCCTTCAGGTG
ACTCGGTCACCCTCTGCGAGAGCACGGCCATCGTGTCTCATGGGACCACA
GGCCTGGTCACGTGGAACGCCGCG--------------------------
-CTCTACCTGGCCGAGTGGGCCGTGGAGAACCCAGCGGTC---------T
TCGCTCACAGTCTA------AGCGGTATACCCCCGCGGGCCCAGCTGGCG
GGCGGGAGGGGCCCTGTCCCCACAGGAAGGAAACCAGAAGTCTGGGGC--
-------AGAGTC

>G3-H1
ATGCCCGGTGCTTTCTCTCAGAACTCATCAAAAAGCCCTCGG------GA
GGCTCAGTCACACTCTCCAAGAGCACAGCCATCATCTCCCACGGCATCA-
--------------------------------------------------
------CAGTCCTGGTCACATGGGATG------------CCGCCCTCTAC
CTTGCAGAATGGGCCATCGAGAACCCAG---------CAGCCTTCACTGA
TAGACGTGCTGTATTGCCCAGAA---GCCATCGTGTCG------CTGGTC
GGGGTCCTGCGGAGGCTGGCTGCCTGCCGGGAGCACCAGCGGGCTCCTCA
ATTCTACATGGCC---CTTACCGTCTGCAACCCAGAGATGTGCCAGCTGT
TCACCACCGAGCTAGGCTGGACTGGGATCAGATGGGAAGCGGAAGCTCAT
CATGACCAGAAACTGTTTCCCTACAGAGAGCACTTGGAGATGGCAAAGCT
GAACCTCACACTG
#---------------------------------------
#---------------------------------------

#=======================================
#
# Aligned_sequences: 2
# 1: G2-R
# 2: G3-Co
# Matrix: /home/BLOSUM62.txt
# GapOpen_penalty: -11.0
# GapExtend_penalty: -1.0
# FSopen_penalty: -10.0
# FSextend_penalty: -0.2
# Execution_time: 0.123582839966
#
# Length:         510
# Identity NT:    137/510 26.9%
# Identity AA:    192/1020 18.8%
# Gapopen:        7/510 1.4%
# Gaps:           144/510 28.2%
# FSopen:         0/510 0.0%
# FrameShift:     0/510 0.0%
# Score: -44.0
#
#
#=======================================

>G2-R
ATGGCGCCTGAGGACCACGAGGGGGCCACGTCTCTGCTGCAGAGTTTCGA
G---------CGCCGCTTCCTGGCGGCTCGCGCGCTGCCCTCTTTT----
-----------CCCTGGCAGAGCCTAGAAGAAAAACTAAGGGAGCCCTCA
GGTTCTGAGCTGTTGCTGGCTATTTTGCAGAAGACTGTGAAGCACCCTGT
GTGTGTCCAGCATGGGCCCTCTCTGAAGTATTCCCGCTGCTTTCTCTCGA
AGCTCATCAAAAAGCCTTCAGGAGACTCAGTCACACTCTCTGAGAGCACA
GCCATCGTGTCCCATGGCACCACAGGCTTGGTTACATGGGACGCTGCTCT
CTACCTGGCAGAATGGGCCATCGAGAACCCAGCAGCCTTCACTGACAGAT
GTACTGTACTGCGGGGAAGTGACACTGTCACTGGTCAGGGTCCT---GAG
GATGCTCACTGACTGCCAGAGGAAGAAGGCTCCTGA--------------
----------

>G3-Co
ATTCCC---------------GGAGCTTTCTCTCTGAGCTCATCAGAAAG
CCTTCAGGTGACTCGGTCACCCTCTGCGAGAGCACGGCCATCGTGTCTCA
TGGGACCACAGGCCTGGTCACGTGGAACGCCGCGCTCTACCTGGCCGAGT
GGGCCG--------------------------------------------
----------------------TGGAGAACCCAGCGGTCTTCGCTCACAG
ACGTGCTGTATTGTCCTGAA------------ACGGTCCTCTCCCTGGTT
GGGGTCCTGCGGAAGCTCTCCACCTGCCGGAAGGACCAGCGGGCTCCTGA
TGCCTACATTGCCTTCACCATCCGCAACCCGGAGACGTGCCAGCTGTTCA
CCACGGAGCTGGGCCAGGCTGGGATCCCGTGGGAAGAGGTGCCTTGTCAT
GACCAGAAACTGTTTCCCTACGAAGAGCACTCGGAGATGGCGATTCTGAA
ACTAACGCTG
#---------------------------------------
#---------------------------------------

#=======================================
#
# Aligned_sequences: 2
# 1: G2-Co
# 2: G2-Ch
# Matrix: /home/BLOSUM62.txt
# GapOpen_penalty: -11.0
# GapExtend_penalty: -1.0
# FSopen_penalty: -10.0
# FSextend_penalty: -0.2
# Execution_time: 0.130771160126
#
# Length:         462
# Identity NT:    329/462 71.2%
# Identity AA:    588/924 63.6%
# Gapopen:        1/462 0.2%
# Gaps:           3/462 0.6%
# FSopen:         0/462 0.0%
# FrameShift:     0/462 0.0%
# Score: 478.0
#
#
#=======================================

>G2-Co
ATGGCGCAGGAGGAGAGAGCGGATGCCGCGCGCCTGCTGCGGGGTTTCGA
GCGCCGCTTCTTGGCGGCGCGCGCCCTGCGCTCCTTTCCCTGGCAGAGCC
TAGAAGAGAAACTAAGGGACTCGTCAGGCTCCGAGCTGCTGCTGGATATT
TTGCAGAAGACCGTGAAGCACCCTCTGTGCGTGAAGCACCCACCATCAGT
GAAGTATTCCCGGAGCTTTCTCTCTGAGCTCATCAGAAAGCCTTCAGGTG
ACTCGGTCACCCTCTGCGAGAGCACGGCCATCGTGTCTCATGGGACCACA
GGCCTGGTCACGTGGAACGCCGCGCTCTACCTGGCCGAGTGGGCCGTGGA
GAACCCAGCGGTCTTCGCTCACAGTCTAAGCGGTATACCCCCGCGGGCCC
AGCTGGCGGGCGGGAGGGGCCCTGTCCCCACAGGAAGGAAACCAGAAGTC
TGGGGCAGAGTC

>G2-Ch
ATGGCGCCCGAGGAGAACGCGGGGAGCGAACTCTTGCTGCAGAGTTTCAA
GCGCCGCTTCCTGGCGGCGCGCGCCCTGCGCTCCTTCCCCTGGCAGAGCT
TAGAAGCAAAGTTAAGTGACCCATCAGATTCTGAGCTTCTGTGGGATATT
TTGCAGAAGAGACTGAAGCATCCTGTGTGTGTGAAGCACCCGCCGTCAGT
CAAGTATGCCCGGTGCTTTCTCTCAGTACTCATCAAAAAGCCCTCGGGAG
GCTCAGTCACACTCTCCAAGAGCACAGCCATCATCTCCCACGGCATCACA
GTCCTGGTCACATGGGATGCCACCCTCTACCTTGCAGAATGGGCCATCTA
GAACCCAGCAGCCTTCACTGATAGATGTGCT---GTATTGCCCAGAAGCC
ATCGTGTCGCTGGTCGGGGTCCTGCAGAGGCTGGCTGCCTGCCGGGAGCA
CCAGCGGGCTCC
#---------------------------------------
#---------------------------------------

#=======================================
#
# Aligned_sequences: 2
# 1: G2-Co
# 2: G3-Ch
# Matrix: /home/BLOSUM62.txt
# GapOpen_penalty: -11.0
# GapExtend_penalty: -1.0
# FSopen_penalty: -10.0
# FSextend_penalty: -0.2
# Execution_time: 0.125892877579
#
# Length:         513
# Identity NT:    151/513 29.4%
# Identity AA:    210/1026 20.5%
# Gapopen:        11/513 2.1%
# Gaps:           147/513 28.7%
# FSopen:         0/513 0.0%
# FrameShift:     0/513 0.0%
# Score: -53.0
#
#
#=======================================

>G2-Co
ATGGCGCAGGAGGAGAGAGCGGATGCCGCGCGCCTGCTGCGGGGTTTCGA
GCGCCGCTTCTTGGCGGCGCGCGCCCTGCGCTCCTTTCCCTGGCAGAGCC
TAGAAGAGAAACTAAGGGACTCGTCAGGCTCCGAGCTGCTGCTGGATATT
TTGCAGAAGACCGTGAAGCACCCTCTGTGCGTGAAGCACCCACCATCAGT
GAAGTATTCCCGGAGCTTTCTCTCTGAGCTCATCAGAAAGCCTTCAGGTG
ACTCGGTCACCCTCTGCGAGAGCACGGCCATCGTGTCTCATGGGACCACA
GGCCTGGTCACGTGGAACGCCGCG--------------------------
-CTCTACCTGGCCGAGTGGGCCGTGGAGAACCCAGCG---------GTCT
TCGCTCACAGTCTA------AGCGGTATACCCCCGCGGGCCCAGCTGGCG
GGCGGGAGGGGCCCTGTCCCCACAGGAAGGAAACCAGAAGTCTGGGGC--
-------AGAGTC

>G3-Ch
ATGCCCGGTGCTTTCTCTCAGTACTCATCAAAAAGCCCTCGG------GA
GGCTCAGTCACACTCTCCAAGAGCACAGCCATCATCTCCCACGGCATCA-
--------------------------------------------------
------CAGTCCTGGTCACATGGGATG------------CCACCCTCTAC
CTTGCAGAATGGGCCATCTAGAACCCAG---------CAGCCTTCACTGA
TAGATGTGCTGTATTGCCCAGAA---GCCATCGTGTCG------CTGGTC
GGGGTCCTGCAGAGGCTGGCTGCCTGCCGGGAGCACCAGCGGGCTCCTCA
AGTCTACATGGCC---CTTACCGTCCGCAACCCAGAGACGTGCCAGCTGT
TCACCACCGAGCTAGGCTGGACTGGGATCAGATGGGAAGCGGAAGCTCAT
CATGACCAGAAACTGTTTCCCTACAGAGAGCACTTGGAGATGGCAATGCT
GAACCTCACACTG
#---------------------------------------
#---------------------------------------

#=======================================
#
# Aligned_sequences: 2
# 1: G2-Co
# 2: G3-H2
# Matrix: /home/BLOSUM62.txt
# GapOpen_penalty: -11.0
# GapExtend_penalty: -1.0
# FSopen_penalty: -10.0
# FSextend_penalty: -0.2
# Execution_time: 0.137554168701
#
# Length:         513
# Identity NT:    150/513 29.2%
# Identity AA:    216/1026 21.1%
# Gapopen:        10/513 1.9%
# Gaps:           147/513 28.7%
# FSopen:         0/513 0.0%
# FrameShift:     0/513 0.0%
# Score: -40.0
#
#
#=======================================

>G2-Co
ATGGCGCAGGAGGAGAGAGCGGATGCCGCGCGCCTGCTGCGGGGTTTCGA
GCGCCGCTTCTTGGCGGCGCGCGCCCTGCGCTCCTTTCCCTGGCAGAGCC
TAGAAGAGAAACTAAGGGACTCGTCAGGCTCCGAGCTGCTGCTGGATATT
TTGCAGAAGACCGTGAAGCACCCTCTGTGCGTGAAGCACCCACCATCAGT
GAAGTATTCCCGGAGCTTTCTCTCTGAGCTCATCAGAAAGCCTTCAGGTG
ACTCGGTCACCCTCTGCGAGAGCACGGCCATCGTGTCTCATGGGACCACA
GGCCTGGTCACGTGGAACGCCGCG--------------------------
-CTCTACCTGGCCGAGTGGGCCGTGGAGAACCCAGCG---------GTCT
TCGCTCACAGTCTAAGC------GGTATACCCCCGCGGGCCCAGCTGGCG
GGCGGGAGGGGCCCTGTCCCCACAGGAAGGAAACCAGAAGTCTGGGGC--
-------AGAGTC

>G3-H2
ATGCCTGGTGCTTTCTCTCAGAACTCATCAAAAAGTCCTCAG------GA
GGCTCAGTCACACTCTCCAAGAGCACAGCCATCATCTCCC----------
--------------------------------------------------
---------ACGGTACCACAGGCCTGGTCACATGGGATGCCGCCCTCTAC
CTTGCAGAATGGGCCATCGAGAACC---------CGGCAGCCTTCATTAA
CAGACGTGCTGTATTGCCCAGAA---GCCATCGTGTCG------CTGGTC
GGGGTCCTGCAGAGGCTGGCTGCCTGCCGGGAGCACAAGCGGGCTCCTGA
GGTCTACGTGGCC---TTTACCGTCCGCAACCCAGAGACGTGCCAGCTGT
TCACCACCGAGCTAGGCCGGGATGGGATCAGATGGGAAGCGGAAGCTCAT
CATGACCAGAAACTGTTTCCCTATGGAGAGCACTTGGAGATGGCAATGCT
GAACCTCACACTG
#---------------------------------------
#---------------------------------------

#=======================================
#
# Aligned_sequences: 2
# 1: G2-Co
# 2: G3-R
# Matrix: /home/BLOSUM62.txt
# GapOpen_penalty: -11.0
# GapExtend_penalty: -1.0
# FSopen_penalty: -10.0
# FSextend_penalty: -0.2
# Execution_time: 0.121587991714
#
# Length:         513
# Identity NT:    145/513 28.3%
# Identity AA:    162/1026 15.8%
# Gapopen:        7/513 1.4%
# Gaps:           150/513 29.2%
# FSopen:         0/513 0.0%
# FrameShift:     0/513 0.0%
# Score: -54.0
#
#
#=======================================

>G2-Co
ATGGCGCAGGAGGAGAGAGCGGATGCCGCGCGCCTGCTGCGGGGTTTCGA
GCGCCGCTTCTTGGCGGCGCGCGCCCTGCGCTCCTTTCCC----------
--------------------------------TGGCAGAGCCTAGAAGAG
AAACTAAGGGACTCGTCAGGCTCCGAGCTGCTGCTGGATATTTTGCAGAA
GACCGTGAAGCACCCTCTGTGCGTGAAGCACCCACCATCAGTGAAGTATT
CCCGGAGCTTTCTCTCTGAGCTCATCAGAAAGCCTTCAGGTGACTCGGTC
ACCCTCTGCGAGAGCACGGCCATCGTGTCTCATGGGACCACAGGCCTGGT
CACGTGGAAC---------GCCGCGCTCTACCTGGCCGAGTGGGCCGTGG
AGAACCCAGCGGTCTTCGCTCACAGTCTAAGCGGTATACCCCCGCGGGCC
CAGCTGGCGGGCGGGAGGGGCCCTGTCCCCACAGGAAGGAAACCAGAAGT
CTGGGGCAGAGTC

>G3-R
ATTCCCGCTGCTTTCTCTCGAAGCTCATCAAAAAGCCTTCAG------GA
GACTCAGTCACACTCTCTGAGAGCACAGCCATCGTGTCCCATGGCACCAC
AGGCTTGGTTACATGGGACGCTGCTCTCTACCTGGCAGAATGGGCCATCG
AGAACCCAGCAGCCTTCA------------CTGACAGATGTACTGTAC--
-------------------TGCGGGGAAGTGACACTGTCACTGGTCAGGG
TCCTGAGGATGCTCACTGACTGCCAGAGGAAGAAGGCTCCTGACGTCTAT
GTG---------GCCTATACGATCCGCAGCCAGGACACGGGCAAGCTGTT
CATCACAGAGCTAGACCGCGCTGGGATACACTGGGAAGAGGTGGCCCCTC
ACACTGGCAAACTGTTCCCTTATGAAGAGCATTCGGCCATCGTAATCCTG
AAGCTCACG-----------------------------------------
----------CTG
#---------------------------------------
#---------------------------------------

#=======================================
#
# Aligned_sequences: 2
# 1: G2-Co
# 2: G3-M
# Matrix: /home/BLOSUM62.txt
# GapOpen_penalty: -11.0
# GapExtend_penalty: -1.0
# FSopen_penalty: -10.0
# FSextend_penalty: -0.2
# Execution_time: 0.131203889847
#
# Length:         507
# Identity NT:    149/507 29.4%
# Identity AA:    192/1014 18.9%
# Gapopen:        11/507 2.2%
# Gaps:           138/507 27.2%
# FSopen:         0/507 0.0%
# FrameShift:     0/507 0.0%
# Score: -43.0
#
#
#=======================================

>G2-Co
ATGGCGCAGGAGGAGAGAGCGGATGCCGCGCGCCTGCTGCGGGGTTTCGA
GCGCCGCTTCTTGGCGGCGCGCGCCCTGCGCTCCTTTCCC----------
--------------------------------TGGCAGAGCCTAGAAGAG
AAACTAAGGGACTCGTCAGGCTCCGAGCTGCTGCTGGATATTTTGCAGAA
GACCGTGAAGCACCCTCTGTGCGTGAAGCACCCACCATCAGTGAAGTATT
CCCGGAGCTTTCTCTCTGAGCTCATCAGAAAGCCTTCAGGTGACTCGGTC
ACCCTCTGCGAGAGCACGGCCATCGTGTCTCATGGGACCACAGGCCTGGT
CACGTGGAACGCCGCGCTCTACCTGGCCGAGTGGGCCGTGGAGAACCCAG
CGGTCTTCGCTCACAGTCTAAGCGGTATACCCCCGCGGGCCCAGCTGGCG
GGCGGGAGGGGCCCTGTCCCCACAGGAAGGAAACCAGAAGTCTGGGGCAG
AGTC---

>G3-M
ATGCCCGCTGCTTTCTCTCAAAGCTCATCAAAAAGCCTTCAG------GA
AACTCAGTTACACTCTCTGAGAGCACTGCCATCGTGTCCCATGGCACCAC
AGGCTTGGTTACATGGGACGCTGCTCTCTACCTGGCAGAAT------GGG
CCATTGAGAACCCAGCAGCCTTCA------CTGACAGATGTACTGTAC--
-------------------TGCTGGGAGATGACACTGTCACTGGTCAGGG
TCCTGAAGATGCTCGAGGACTGCCAGAGGAAGAGCGCTCCTGATGTCTAT
GTA---------GCCTATACTATCCGCAGCCAGGACACA-----------
----------GGCAAGCTGTTCATCGAAGAG------CTAGACCGTGCTG
GAATCTACTGGGAAGAG---------GTGCCCCCTCACACT---------
GGCAAACTGTTCCCTTACGAAGAGCATTCAGCCATCGTAATCCTGAAGCT
GGTGCTG
#---------------------------------------
#---------------------------------------

#=======================================
#
# Aligned_sequences: 2
# 1: G2-Ch
# 2: G3-H1
# Matrix: /home/BLOSUM62.txt
# GapOpen_penalty: -11.0
# GapExtend_penalty: -1.0
# FSopen_penalty: -10.0
# FSextend_penalty: -0.2
# Execution_time: 0.118773937225
#
# Length:         513
# Identity NT:    133/513 25.9%
# Identity AA:    132/1026 12.9%
# Gapopen:        7/513 1.4%
# Gaps:           150/513 29.2%
# FSopen:         0/513 0.0%
# FrameShift:     0/513 0.0%
# Score: -55.0
#
#
#=======================================

>G2-Ch
ATGGCG---------CCCGAGGAGAACGCGGGGAGCGAACTCTTGCTGCA
GAGTTTCAAGCGCCGCTTCCTGGCGGCGCGCGCCCTGCGCTCCTTCCCCT
GG---------------------------CAGAGCTTAGAAGCAAAGTTA
AGTGACCCATCAGATTCTGAGCTTCTGTGG------------------GA
TATTTTGCAGAAGAGACTGAAGCATCCTGTGTGTGTGAAGCACCCGCCGT
CAGTCAAGTATGCCCGGTGCTTTCTCTCAGTACTCATCAAAAAGCCCTCG
GGAGGCTCAGTCACACTCTCCAAGAGCACAGCCATCATCTCCCACGGCAT
CACAGTCCTGGTCACATGGGATGCCACCCTCTACCTTGCAGAATGGGCCA
TCTAGAACCCAGCAGCCTTCACTGATAGATGTGCTGTATTGCCCAGAAGC
CATCGTGTCGCTGGTCGGGGTCCTGCAGAGGCTGGCTGCCTGCCGGGAGC
ACCAGCGGGCTCC

>G3-H1
ATGCCCGGTGCTTTCTCTCAGAACTCATCAAAAAGCCCTCGGGAGGCTCA
GTCACACTCTCCAAGAGCACAGCCATCATCTCCCACGGCATCACAGTCCT
GGTCACATGGGATGCCGCCCTCTACCTTGCAGAATGGGCCATCGAGAACC
CAGCAGCCTTCACTGATAGACGTGCTGTATTGCCCAGAAGCCATCGTGTC
GCTGGTCGGGGTCCTGCGGAGGCTGGCTGCCTGCCGGGAGCACCAGCGGG
CTCCTCAATTC---------TACATGGCCCTTACCGTCTGCAACCCAGAG
------------------------------------ATGTGCCAGCTGTT
CACCACCGAGCTAGGCTGGACTGGGATCAGATGGGAAGCGGAA-------
--------------GCTCATCATGACCAGAAACTGTTTCCCTACAGAGAG
CACTTGGAGATGGCAAAG------------------------------CT
GAACCTCACACTG
#---------------------------------------
#---------------------------------------

#=======================================
#
# Aligned_sequences: 2
# 1: G2-Ch
# 2: B2-202
# Matrix: /home/BLOSUM62.txt
# GapOpen_penalty: -11.0
# GapExtend_penalty: -1.0
# FSopen_penalty: -10.0
# FSextend_penalty: -0.2
# Execution_time: 0.125592947006
#
# Length:         525
# Identity NT:    136/525 25.9%
# Identity AA:    150/1050 14.3%
# Gapopen:        11/525 2.1%
# Gaps:           174/525 33.1%
# FSopen:         0/525 0.0%
# FrameShift:     0/525 0.0%
# Score: -63.0
#
#
#=======================================

>G2-Ch
ATG-----------------------------------------------
-------GCGCCCGAGGAGAACGCGGGGAGCGAACTCTTGCTGCAGAGTT
TCAAGCGCCGCTTCCTGGCGGCGCGCGCCCTGCGCTCCTTCCCCTGGCAG
AGCTTAGAAGCAAAGTTAAGTGAC------------CCATCAGATTCTGA
GCTTCTGTGGGATATTTTGCAGAAGAGACTGAAGCATCCTGTGTGTGTGA
AGCACCCGCCGTCAGTCAAGTATGCCCGGTGCTTTCTCTCAGTACTCATC
AAAAAGCCCTCGGGAGGCTCAGTCACACTCTCCAAGAGCACAGCCATCAT
CTCCCACGGCATCACAGTCCTGGTCACATGGGATGCCACCCTCTACCTTG
CAGAATGGGCCATCTAGAACCCAGCAGCCTTCACTGATAGATGTGCTGTA
TTGCCCAGAAGCCATCGTGTCGCTGGTCGGGGTCCTGCAGAGGCTGGCTG
CCTGCCGGGAGCACCAGCGGGCTCC

>B2-202
ATGCCTGGTGCTTTCTCTCAGAACTCATCAAAAAGTCCTCAGGAGGCTCA
GTCACACTCTCCAAGAGCACAGCCATCATCTCCCACGGTACCACAGGCCT
GGTCACATGGG---ATGCCGCCCTCTACCTTGCAGAATGGGCCATCGAGA
ACCCGGCAGCCTTCATTAACAGACGTGCTGTATTGCCCAGAAGCCATCGT
GTCGCTGGTCGGGGTCCTGCAGAGGCTGGCT---------GCCTGCCGGG
AGCACAAG---------CGGGCTCCTGAGGTCTACGTGGCCTTTACCGTC
CGCAACCCAGAGACATGCCAGCTGTTC---------ACCACCGAGCTAGG
CCGGGATGGGATCAGA------------TGGGAAGCGGAA----------
--------------------------GCTCATCATGACCAG---AAACTG
TTTCCCTATGGAGAGCACTTG------------------GAGATGGCAAT
GCTGAAC---------CTCACACTG
#---------------------------------------
#---------------------------------------

#=======================================
#
# Aligned_sequences: 2
# 1: B2-202
# 2: G3-H1
# Matrix: /home/BLOSUM62.txt
# GapOpen_penalty: -11.0
# GapExtend_penalty: -1.0
# FSopen_penalty: -10.0
# FSextend_penalty: -0.2
# Execution_time: 0.080708026886
#
# Length:         417
# Identity NT:    391/417 93.8%
# Identity AA:    726/834 87.1%
# Gapopen:        0/417 0.0%
# Gaps:           0/417 0.0%
# FSopen:         0/417 0.0%
# FrameShift:     0/417 0.0%
# Score: 644.0
#
#
#=======================================

>B2-202
ATGCCTGGTGCTTTCTCTCAGAACTCATCAAAAAGTCCTCAGGAGGCTCA
GTCACACTCTCCAAGAGCACAGCCATCATCTCCCACGGTACCACAGGCCT
GGTCACATGGGATGCCGCCCTCTACCTTGCAGAATGGGCCATCGAGAACC
CGGCAGCCTTCATTAACAGACGTGCTGTATTGCCCAGAAGCCATCGTGTC
GCTGGTCGGGGTCCTGCAGAGGCTGGCTGCCTGCCGGGAGCACAAGCGGG
CTCCTGAGGTCTACGTGGCCTTTACCGTCCGCAACCCAGAGACATGCCAG
CTGTTCACCACCGAGCTAGGCCGGGATGGGATCAGATGGGAAGCGGAAGC
TCATCATGACCAGAAACTGTTTCCCTATGGAGAGCACTTGGAGATGGCAA
TGCTGAACCTCACACTG

>G3-H1
ATGCCCGGTGCTTTCTCTCAGAACTCATCAAAAAGCCCTCGGGAGGCTCA
GTCACACTCTCCAAGAGCACAGCCATCATCTCCCACGGCATCACAGTCCT
GGTCACATGGGATGCCGCCCTCTACCTTGCAGAATGGGCCATCGAGAACC
CAGCAGCCTTCACTGATAGACGTGCTGTATTGCCCAGAAGCCATCGTGTC
GCTGGTCGGGGTCCTGCGGAGGCTGGCTGCCTGCCGGGAGCACCAGCGGG
CTCCTCAATTCTACATGGCCCTTACCGTCTGCAACCCAGAGATGTGCCAG
CTGTTCACCACCGAGCTAGGCTGGACTGGGATCAGATGGGAAGCGGAAGC
TCATCATGACCAGAAACTGTTTCCCTACAGAGAGCACTTGGAGATGGCAA
AGCTGAACCTCACACTG
#---------------------------------------
#---------------------------------------

#=======================================
#
# Aligned_sequences: 2
# 1: G2-Co
# 2: G3-Co
# Matrix: /home/BLOSUM62.txt
# GapOpen_penalty: -11.0
# GapExtend_penalty: -1.0
# FSopen_penalty: -10.0
# FSextend_penalty: -0.2
# Execution_time: 0.12658405304
#
# Length:         516
# Identity NT:    135/516 26.2%
# Identity AA:    162/1032 15.7%
# Gapopen:        9/516 1.7%
# Gaps:           153/516 29.7%
# FSopen:         0/516 0.0%
# FrameShift:     0/516 0.0%
# Score: -58.0
#
#
#=======================================

>G2-Co
ATGGCG---------------------------------CAGGAGGAGAG
AGCGGATGCCGCGCGCCTG------------CTGCGGGGTTTCGAGCGC-
-----CGCTTCTTGGCGGCGCGCGCCCTGCGCTCCTTTCCCTGGCAGAGC
CTAGAAGAGAAACTAAGGGACTCGTCAGGCTCC---GAGCTGCTGCTGGA
TATTTTGCAGAAGACCGTGAAGCACCCTCTGTGCGTGAAGCACCCACCAT
CAGTGAAGTATTCCCGGAGCTTTCTCTCTGAGCTCATCAGAAAGCCTTCA
GGTGACTCGGTCACCCTCTGCGAGAGCACGGCCATCGTGTCTCATGGGAC
CACAGGCCTGGTCACGTGGAACGCCGCGCTCTACCTGGCCGAGTGGGCCG
TGGAGAACCCAGCGGTCTTCGCTCACAGTCTAAGCGGTATACCCCCGCGG
GCCCAGCTGGCGGGCGGGAGGGGCCCTGTCCCCACAGGAAGGAAACCAGA
AGTCTGGGGCAGAGTC

>G3-Co
ATTCCCGGAGCTTTCTCTCTGAGCTCATCAGAAAGCCTTCAGGTGACTCG
GTCACCCTCTGCGAGAGCACGGCCATCGTGTCTCATGGGACCACAGGCCT
GGTCACGTGGAACGCCGCGCTCTACCTGGCCGAGTGGGCCGTGGAGAACC
CAGCGGTCTTCGCTCACAGACGTGCTGTATTGTCCTGAAACGGTCCTCTC
CCTGGTTGGGGTCCTGCGGAAGCTCTCCACCTGCCGGAAGGACCAG----
-----CGGGCTCCTGATGCCTACATTGCCTTCACCATCCGCAACCCGGAG
ACGTGCCAGCTGTTCACCACGGAGCTG------------------GGCCA
GGCTGGG---ATCCCGTGGGAA------------------GAGGTGCCTT
GTCATGACCAGAAACTGTTTCCCTACGAAGAGCACTCGGAGATGGCGATT
CTGAAACTAACG--------------------------------------
-------------CTG
#---------------------------------------
#---------------------------------------

#=======================================
#
# Aligned_sequences: 2
# 1: B2-202
# 2: G3-Ch
# Matrix: /home/BLOSUM62.txt
# GapOpen_penalty: -11.0
# GapExtend_penalty: -1.0
# FSopen_penalty: -10.0
# FSextend_penalty: -0.2
# Execution_time: 0.0802230834961
#
# Length:         417
# Identity NT:    392/417 94.0%
# Identity AA:    750/834 89.9%
# Gapopen:        0/417 0.0%
# Gaps:           0/417 0.0%
# FSopen:         0/417 0.0%
# FrameShift:     0/417 0.0%
# Score: 665.0
#
#
#=======================================

>B2-202
ATGCCTGGTGCTTTCTCTCAGAACTCATCAAAAAGTCCTCAGGAGGCTCA
GTCACACTCTCCAAGAGCACAGCCATCATCTCCCACGGTACCACAGGCCT
GGTCACATGGGATGCCGCCCTCTACCTTGCAGAATGGGCCATCGAGAACC
CGGCAGCCTTCATTAACAGACGTGCTGTATTGCCCAGAAGCCATCGTGTC
GCTGGTCGGGGTCCTGCAGAGGCTGGCTGCCTGCCGGGAGCACAAGCGGG
CTCCTGAGGTCTACGTGGCCTTTACCGTCCGCAACCCAGAGACATGCCAG
CTGTTCACCACCGAGCTAGGCCGGGATGGGATCAGATGGGAAGCGGAAGC
TCATCATGACCAGAAACTGTTTCCCTATGGAGAGCACTTGGAGATGGCAA
TGCTGAACCTCACACTG

>G3-Ch
ATGCCCGGTGCTTTCTCTCAGTACTCATCAAAAAGCCCTCGGGAGGCTCA
GTCACACTCTCCAAGAGCACAGCCATCATCTCCCACGGCATCACAGTCCT
GGTCACATGGGATGCCACCCTCTACCTTGCAGAATGGGCCATCTAGAACC
CAGCAGCCTTCACTGATAGATGTGCTGTATTGCCCAGAAGCCATCGTGTC
GCTGGTCGGGGTCCTGCAGAGGCTGGCTGCCTGCCGGGAGCACCAGCGGG
CTCCTCAAGTCTACATGGCCCTTACCGTCCGCAACCCAGAGACGTGCCAG
CTGTTCACCACCGAGCTAGGCTGGACTGGGATCAGATGGGAAGCGGAAGC
TCATCATGACCAGAAACTGTTTCCCTACAGAGAGCACTTGGAGATGGCAA
TGCTGAACCTCACACTG
#---------------------------------------
#---------------------------------------

#=======================================
#
# Aligned_sequences: 2
# 1: B2-202
# 2: G3-H2
# Matrix: /home/BLOSUM62.txt
# GapOpen_penalty: -11.0
# GapExtend_penalty: -1.0
# FSopen_penalty: -10.0
# FSextend_penalty: -0.2
# Execution_time: 0.0804469585419
#
# Length:         417
# Identity NT:    416/417 99.8%
# Identity AA:    834/834 100.0%
# Gapopen:        0/417 0.0%
# Gaps:           0/417 0.0%
# FSopen:         0/417 0.0%
# FrameShift:     0/417 0.0%
# Score: 741.0
#
#
#=======================================

>B2-202
ATGCCTGGTGCTTTCTCTCAGAACTCATCAAAAAGTCCTCAGGAGGCTCA
GTCACACTCTCCAAGAGCACAGCCATCATCTCCCACGGTACCACAGGCCT
GGTCACATGGGATGCCGCCCTCTACCTTGCAGAATGGGCCATCGAGAACC
CGGCAGCCTTCATTAACAGACGTGCTGTATTGCCCAGAAGCCATCGTGTC
GCTGGTCGGGGTCCTGCAGAGGCTGGCTGCCTGCCGGGAGCACAAGCGGG
CTCCTGAGGTCTACGTGGCCTTTACCGTCCGCAACCCAGAGACATGCCAG
CTGTTCACCACCGAGCTAGGCCGGGATGGGATCAGATGGGAAGCGGAAGC
TCATCATGACCAGAAACTGTTTCCCTATGGAGAGCACTTGGAGATGGCAA
TGCTGAACCTCACACTG

>G3-H2
ATGCCTGGTGCTTTCTCTCAGAACTCATCAAAAAGTCCTCAGGAGGCTCA
GTCACACTCTCCAAGAGCACAGCCATCATCTCCCACGGTACCACAGGCCT
GGTCACATGGGATGCCGCCCTCTACCTTGCAGAATGGGCCATCGAGAACC
CGGCAGCCTTCATTAACAGACGTGCTGTATTGCCCAGAAGCCATCGTGTC
GCTGGTCGGGGTCCTGCAGAGGCTGGCTGCCTGCCGGGAGCACAAGCGGG
CTCCTGAGGTCTACGTGGCCTTTACCGTCCGCAACCCAGAGACGTGCCAG
CTGTTCACCACCGAGCTAGGCCGGGATGGGATCAGATGGGAAGCGGAAGC
TCATCATGACCAGAAACTGTTTCCCTATGGAGAGCACTTGGAGATGGCAA
TGCTGAACCTCACACTG
#---------------------------------------
#---------------------------------------

#=======================================
#
# Aligned_sequences: 2
# 1: G2-Ch
# 2: G3-Ch
# Matrix: /home/BLOSUM62.txt
# GapOpen_penalty: -11.0
# GapExtend_penalty: -1.0
# FSopen_penalty: -10.0
# FSextend_penalty: -0.2
# Execution_time: 0.122132062912
#
# Length:         522
# Identity NT:    133/522 25.5%
# Identity AA:    156/1044 14.9%
# Gapopen:        9/522 1.7%
# Gaps:           168/522 32.2%
# FSopen:         0/522 0.0%
# FrameShift:     0/522 0.0%
# Score: -53.0
#
#
#=======================================

>G2-Ch
ATGGCG---------CCCGAGGAGAACGCGGGGAGCGAACTCTTGCTGCA
GAGTTTCAAGCGCCGCTTCCTGGCGGCGCGCGCCCTGCGCTCCTTCCCCT
GG---------------------------CAGAGCTTAGAAGCAAAGTTA
AGTGACCCATCAGATTCTGAGCTTCTGTGG--------------------
-------GATATTTTGCAGAAGAGACTGAAGCATCCTGTGTGTGTGAAGC
ACCCGCCGTCAGTCAAGTATGCCCGGTGCTTTCTCTCAGTACTCATCAAA
AAGCCCTCGGGAGGCTCAGTCACACTCTCCAAGAGCACAGCCATCATCTC
CCACGGCATCACAGTCCTGGTCACATGGGATGCCACCCTCTACCTTGCAG
AATGGGCCATCTAGAACCCAGCAGCCTTCACTGATAGATGTGCTGTATTG
CCCAGAAGCCATCGTGTCGCTGGTCGGGGTCCTGCAGAGGCTGGCTGCCT
GCCGGGAGCACCAGCGGGCTCC

>G3-Ch
ATGCCCGGTGCTTTCTCTCAGTACTCATCAAAAAGCCCTCGGGAGGCTCA
GTCACACTCTCCAAGAGCACAGCCATCATCTCCCACGGCATCACAGTCCT
GGTCACATGGGATGCCACCCTCTACCTTGCAGAATGGGCCATCTAGAACC
CAGCAGCCTTCACTGATAGATGTGCTGTATTGCCCAGAAGCCATCGTGTC
GCTGGTCGGGGTCCTGCAGAGGCTGGCT---------GCCTGCCGGGAGC
ACCAG---------CGGGCTCCTCAAGTCTACATGGCCCTTACCGTCCGC
AACCCAGAGACGTGCCAGCTG-----------------------------
-------TTCACCACCGAGCTAGGCTGGACTGGGATCAGATGGGAAGCGG
AA---------------------GCTCATCATGACCAGAAACTGTTTCCC
TACAGAGAGCAC---------------------TTGGAGATGGCAATGCT
GAAC---------CTCACACTG
#---------------------------------------
#---------------------------------------

#=======================================
#
# Aligned_sequences: 2
# 1: G2-Ch
# 2: G3-M
# Matrix: /home/BLOSUM62.txt
# GapOpen_penalty: -11.0
# GapExtend_penalty: -1.0
# FSopen_penalty: -10.0
# FSextend_penalty: -0.2
# Execution_time: 0.117934942245
#
# Length:         507
# Identity NT:    127/507 25.0%
# Identity AA:    144/1014 14.2%
# Gapopen:        6/507 1.2%
# Gaps:           141/507 27.8%
# FSopen:         0/507 0.0%
# FrameShift:     0/507 0.0%
# Score: -45.0
#
#
#=======================================

>G2-Ch
ATGGCGCCCGAGGAGAACGCGGGGAGCGAACTCTTGCTGCAGAGTTTCAA
GCGCCGCTTCCTGGCGGCGCGCGCCCTGCGCTCCTTCCCC----------
--------------------------------TGGCAGAGCTTAGAAGCA
AAGTTAAGTGACCCATCAGATTCTGAGCTTCTG------TGGGATATTTT
GCAGAAGAGACTGAAGCATCCTGTGTGTGTGAAGCACCCGCCGTCAGTCA
AGTATGCCCGGTGCTTTCTCTCAGTACTCATCAAAAAGCCCTCGGGAGGC
TCAGTCACACTCTCCAAGAGCACAGCCATCATCTCCCACGGCATCACAGT
CCTGGTCACATGGGATGCCACCCTCTACCTTGCAGAATGGGCCATCTAGA
ACCCAGCAGCCTTCACTGATAGATGTGCTGTATTGCCCAGAAGCCATCGT
GTCGCTGGTCGGGGTCCTGCAGAGGCTGGCTGCCTGCCGGGAGCACCAGC
GGGCTCC

>G3-M
ATGCCCGCTGCTTTCTCTCAAAGCTCATCAAAAAGCCTTCAGGAAACTCA
GTTACACTCTCTG------AGAGCACTGCCATCGTGTCCCATGGCACCAC
AGGCTTGGTTACATGGGACGCTGCTCTCTACCTGGCAGAATGGGCCATTG
AGAACCCAGCAGCCTTCACTGACAGATGTACTGTACTGCTGGGAGATGAC
ACTGTCACTGGTCAGGGTCCTGAAGATGCTCGAGGACTGCCAGAGGAAGA
GCGCTCCTGATGTCTATGTAGCCTATACTATCCGCAGCCAGGACACAGGC
AAGCTGTTCATCGAAGAGCTAGACCGT-----------------------
----------------GCTGGAATCTACTGGGAAGAG-------------
-----------------------------GTGCCCCCTCACACTGGCAAA
CTGTTCCCTTAC------GAAGAGCATTCAGCCATCGTAATCCTGAAGCT
GGTGCTG
#---------------------------------------
#---------------------------------------

#=======================================
#
# Aligned_sequences: 2
# 1: B2-202
# 2: G3-R
# Matrix: /home/BLOSUM62.txt
# GapOpen_penalty: -11.0
# GapExtend_penalty: -1.0
# FSopen_penalty: -10.0
# FSextend_penalty: -0.2
# Execution_time: 0.0797300338745
#
# Length:         417
# Identity NT:    320/417 76.7%
# Identity AA:    516/834 61.9%
# Gapopen:        1/417 0.2%
# Gaps:           3/417 0.7%
# FSopen:         0/417 0.0%
# FrameShift:     0/417 0.0%
# Score: 423.0
#
#
#=======================================

>B2-202
ATGCCTGGTGCTTTCTCTCAGAACTCATCAAAAAGTCCTCAGGAGGCTCA
GTCACACTCTCCAAGAGCACAGCCATCATCTCCCACGGTACCACAGGCCT
GGTCACATGGGATGCCGCCCTCTACCTTGCAGAATGGGCCATCGAGAACC
CGGCAGCCTTCATTAACAGACGTGCTGTATTGCCCAGAAGCCATCGTGTC
GCTGGTCGGGGTCCTGCAGAGGCTGGCTGCCTGCCGGGAGCACAAGCGGG
CTCCTGAGGTCTACGTGGCCTTTACCGTCCGCAACCCAGAGACATGCCAG
CTGTTCACCACCGAGCTAGGCCGGGATGGGATCAGATGGGAAGCGGAAGC
TCATCATGACCAGAAACTGTTTCCCTATGGAGAGCACTTGGAGATGGCAA
TGCTGAACCTCACACTG

>G3-R
ATTCCCGCTGCTTTCTCTCGAAGCTCATCAAAAAGCCTTCAGGAGACTCA
GTCACACTCTCTGAGAGCACAGCCATCGTGTCCCATGGCACCACAGGCTT
GGTTACATGGGACGCTGCTCTCTACCTGGCAGAATGGGCCATCGAGAACC
CAGCAGCCTTCACTGACAGATGTACTGTACTGCGGGGAAGTGACACTGTC
ACTGGTCAGGGTCCTGAGGATGCTCACTGACTGC---CAGAGGAAGAAGG
CTCCTGACGTCTATGTGGCCTATACGATCCGCAGCCAGGACACGGGCAAG
CTGTTCATCACAGAGCTAGACCGCGCTGGGATACACTGGGAAGAGGTGGC
CCCTCACACTGGCAAACTGTTCCCTTATGAAGAGCATTCGGCCATCGTAA
TCCTGAAGCTCACGCTG
#---------------------------------------
#---------------------------------------

#=======================================
#
# Aligned_sequences: 2
# 1: B2-202
# 2: G3-Co
# Matrix: /home/BLOSUM62.txt
# GapOpen_penalty: -11.0
# GapExtend_penalty: -1.0
# FSopen_penalty: -10.0
# FSextend_penalty: -0.2
# Execution_time: 0.0797400474548
#
# Length:         417
# Identity NT:    335/417 80.3%
# Identity AA:    534/834 64.0%
# Gapopen:        0/417 0.0%
# Gaps:           0/417 0.0%
# FSopen:         0/417 0.0%
# FrameShift:     0/417 0.0%
# Score: 464.0
#
#
#=======================================

>B2-202
ATGCCTGGTGCTTTCTCTCAGAACTCATCAAAAAGTCCTCAGGAGGCTCA
GTCACACTCTCCAAGAGCACAGCCATCATCTCCCACGGTACCACAGGCCT
GGTCACATGGGATGCCGCCCTCTACCTTGCAGAATGGGCCATCGAGAACC
CGGCAGCCTTCATTAACAGACGTGCTGTATTGCCCAGAAGCCATCGTGTC
GCTGGTCGGGGTCCTGCAGAGGCTGGCTGCCTGCCGGGAGCACAAGCGGG
CTCCTGAGGTCTACGTGGCCTTTACCGTCCGCAACCCAGAGACATGCCAG
CTGTTCACCACCGAGCTAGGCCGGGATGGGATCAGATGGGAAGCGGAAGC
TCATCATGACCAGAAACTGTTTCCCTATGGAGAGCACTTGGAGATGGCAA
TGCTGAACCTCACACTG

>G3-Co
ATTCCCGGAGCTTTCTCTCTGAGCTCATCAGAAAGCCTTCAGGTGACTCG
GTCACCCTCTGCGAGAGCACGGCCATCGTGTCTCATGGGACCACAGGCCT
GGTCACGTGGAACGCCGCGCTCTACCTGGCCGAGTGGGCCGTGGAGAACC
CAGCGGTCTTCGCTCACAGACGTGCTGTATTGTCCTGAAACGGTCCTCTC
CCTGGTTGGGGTCCTGCGGAAGCTCTCCACCTGCCGGAAGGACCAGCGGG
CTCCTGATGCCTACATTGCCTTCACCATCCGCAACCCGGAGACGTGCCAG
CTGTTCACCACGGAGCTGGGCCAGGCTGGGATCCCGTGGGAAGAGGTGCC
TTGTCATGACCAGAAACTGTTTCCCTACGAAGAGCACTCGGAGATGGCGA
TTCTGAAACTAACGCTG
#---------------------------------------
#---------------------------------------

#=======================================
#
# Aligned_sequences: 2
# 1: B2-202
# 2: G3-M
# Matrix: /home/BLOSUM62.txt
# GapOpen_penalty: -11.0
# GapExtend_penalty: -1.0
# FSopen_penalty: -10.0
# FSextend_penalty: -0.2
# Execution_time: 0.0783278942108
#
# Length:         417
# Identity NT:    308/417 73.9%
# Identity AA:    492/834 59.0%
# Gapopen:        1/417 0.2%
# Gaps:           3/417 0.7%
# FSopen:         0/417 0.0%
# FrameShift:     0/417 0.0%
# Score: 387.0
#
#
#=======================================

>B2-202
ATGCCTGGTGCTTTCTCTCAGAACTCATCAAAAAGTCCTCAGGAGGCTCA
GTCACACTCTCCAAGAGCACAGCCATCATCTCCCACGGTACCACAGGCCT
GGTCACATGGGATGCCGCCCTCTACCTTGCAGAATGGGCCATCGAGAACC
CGGCAGCCTTCATTAACAGACGTGCTGTATTGCCCAGAAGCCATCGTGTC
GCTGGTCGGGGTCCTGCAGAGGCTGGCTGCCTGCCGGGAGCACAAGCGGG
CTCCTGAGGTCTACGTGGCCTTTACCGTCCGCAACCCAGAGACATGCCAG
CTGTTCACCACCGAGCTAGGCCGGGATGGGATCAGATGGGAAGCGGAAGC
TCATCATGACCAGAAACTGTTTCCCTATGGAGAGCACTTGGAGATGGCAA
TGCTGAACCTCACACTG

>G3-M
ATGCCCGCTGCTTTCTCTCAAAGCTCATCAAAAAGCCTTCAGGAAACTCA
GTTACACTCTCTGAGAGCACTGCCATCGTGTCCCATGGCACCACAGGCTT
GGTTACATGGGACGCTGCTCTCTACCTGGCAGAATGGGCCATTGAGAACC
CAGCAGCCTTCACTGACAGATGTACTGTACTGCTGGGAGATGACACTGTC
ACTGGTCAGGGTCCTGAAGATGCTCGAGGACTGC---CAGAGGAAGAGCG
CTCCTGATGTCTATGTAGCCTATACTATCCGCAGCCAGGACACAGGCAAG
CTGTTCATCGAAGAGCTAGACCGTGCTGGAATCTACTGGGAAGAGGTGCC
CCCTCACACTGGCAAACTGTTCCCTTACGAAGAGCATTCAGCCATCGTAA
TCCTGAAGCTGGTGCTG
#---------------------------------------
#---------------------------------------

#=======================================
#
# Aligned_sequences: 2
# 1: G2-Ch
# 2: G3-R
# Matrix: /home/BLOSUM62.txt
# GapOpen_penalty: -11.0
# GapExtend_penalty: -1.0
# FSopen_penalty: -10.0
# FSextend_penalty: -0.2
# Execution_time: 0.120558023453
#
# Length:         507
# Identity NT:    121/507 23.9%
# Identity AA:    126/1014 12.4%
# Gapopen:        6/507 1.2%
# Gaps:           141/507 27.8%
# FSopen:         0/507 0.0%
# FrameShift:     0/507 0.0%
# Score: -53.0
#
#
#=======================================

>G2-Ch
ATGGCGCCCGAGGAGAACGCGGGGAGCGAACTCTTGCTGCAGAGTTTCAA
GCGCCGCTTCCTGGCGGCGCGCGCCCTGCGCTCCTTCCCC----------
--------------------------------TGGCAGAGCTTAGAAGCA
AAGTTAAGTGACCCATCAGATTCTGAGCTTCTGTGG------GATATTTT
GCAGAAGAGACTGAAGCATCCTGTGTGTGTGAAGCACCCGCCGTCAGTCA
AGTATGCCCGGTGCTTTCTCTCAGTACTCATCAAAAAGCCCTCGGGAGGC
TCAGTCACACTCTCCAAGAGCACAGCCATCATCTCCCACGGCATCACAGT
CCTGGTCACATGGGATGCCACCCTCTACCTTGCAGAATGGGCCATCTAGA
ACCCAGCAGCCTTCACTGATAGATGTGCTGTATTGCCCAGAAGCCATCGT
GTCGCTGGTCGGGGTCCTGCAGAGGCTGGCTGCCTGCCGGGAGCACCAGC
GGGCTCC

>G3-R
ATTCCCGCTGCTTTCTCTCGAAGCTCATCAAAAAGCCTTCAGGAGACTCA
GTCACACTCTCTG------AGAGCACAGCCATCGTGTCCCATGGCACCAC
AGGCTTGGTTACATGGGACGCTGCTCTCTACCTGGCAGAATGGGCCATCG
AGAACCCAGCAGCCTTCACTGACAGATGTACTGTACTGCGGGGAAGTGAC
ACTGTCACTGGTCAGGGTCCTGAGGATGCTCACTGACTGCCAGAGGAAGA
AGGCTCCTGACGTCTATGTGGCCTATACGATCCGCAGCCAGGACACGGGC
AAGCTGTTCATCACAGAGCTAGACCGCGCTGGGATACAC-----------
----------TGGGAAGAG-------------------------------
-----------------------------GTGGCCCCTCACACTGGCAAA
CTGTTCCCTTAT------GAAGAGCATTCGGCCATCGTAATCCTGAAGCT
CACGCTG
#---------------------------------------
#---------------------------------------

#=======================================
#
# Aligned_sequences: 2
# 1: G3-H1
# 2: G3-H2
# Matrix: /home/BLOSUM62.txt
# GapOpen_penalty: -11.0
# GapExtend_penalty: -1.0
# FSopen_penalty: -10.0
# FSextend_penalty: -0.2
# Execution_time: 0.0803699493408
#
# Length:         417
# Identity NT:    392/417 94.0%
# Identity AA:    726/834 87.1%
# Gapopen:        0/417 0.0%
# Gaps:           0/417 0.0%
# FSopen:         0/417 0.0%
# FrameShift:     0/417 0.0%
# Score: 644.0
#
#
#=======================================

>G3-H1
ATGCCCGGTGCTTTCTCTCAGAACTCATCAAAAAGCCCTCGGGAGGCTCA
GTCACACTCTCCAAGAGCACAGCCATCATCTCCCACGGCATCACAGTCCT
GGTCACATGGGATGCCGCCCTCTACCTTGCAGAATGGGCCATCGAGAACC
CAGCAGCCTTCACTGATAGACGTGCTGTATTGCCCAGAAGCCATCGTGTC
GCTGGTCGGGGTCCTGCGGAGGCTGGCTGCCTGCCGGGAGCACCAGCGGG
CTCCTCAATTCTACATGGCCCTTACCGTCTGCAACCCAGAGATGTGCCAG
CTGTTCACCACCGAGCTAGGCTGGACTGGGATCAGATGGGAAGCGGAAGC
TCATCATGACCAGAAACTGTTTCCCTACAGAGAGCACTTGGAGATGGCAA
AGCTGAACCTCACACTG

>G3-H2
ATGCCTGGTGCTTTCTCTCAGAACTCATCAAAAAGTCCTCAGGAGGCTCA
GTCACACTCTCCAAGAGCACAGCCATCATCTCCCACGGTACCACAGGCCT
GGTCACATGGGATGCCGCCCTCTACCTTGCAGAATGGGCCATCGAGAACC
CGGCAGCCTTCATTAACAGACGTGCTGTATTGCCCAGAAGCCATCGTGTC
GCTGGTCGGGGTCCTGCAGAGGCTGGCTGCCTGCCGGGAGCACAAGCGGG
CTCCTGAGGTCTACGTGGCCTTTACCGTCCGCAACCCAGAGACGTGCCAG
CTGTTCACCACCGAGCTAGGCCGGGATGGGATCAGATGGGAAGCGGAAGC
TCATCATGACCAGAAACTGTTTCCCTATGGAGAGCACTTGGAGATGGCAA
TGCTGAACCTCACACTG
#---------------------------------------
#---------------------------------------

#=======================================
#
# Aligned_sequences: 2
# 1: G2-Ch
# 2: G3-H2
# Matrix: /home/BLOSUM62.txt
# GapOpen_penalty: -11.0
# GapExtend_penalty: -1.0
# FSopen_penalty: -10.0
# FSextend_penalty: -0.2
# Execution_time: 0.129622936249
#
# Length:         525
# Identity NT:    135/525 25.7%
# Identity AA:    150/1050 14.3%
# Gapopen:        11/525 2.1%
# Gaps:           174/525 33.1%
# FSopen:         0/525 0.0%
# FrameShift:     0/525 0.0%
# Score: -63.0
#
#
#=======================================

>G2-Ch
ATG-----------------------------------------------
-------GCGCCCGAGGAGAACGCGGGGAGCGAACTCTTGCTGCAGAGTT
TCAAGCGCCGCTTCCTGGCGGCGCGCGCCCTGCGCTCCTTCCCCTGGCAG
AGCTTAGAAGCAAAGTTAAGTGAC------------CCATCAGATTCTGA
GCTTCTGTGGGATATTTTGCAGAAGAGACTGAAGCATCCTGTGTGTGTGA
AGCACCCGCCGTCAGTCAAGTATGCCCGGTGCTTTCTCTCAGTACTCATC
AAAAAGCCCTCGGGAGGCTCAGTCACACTCTCCAAGAGCACAGCCATCAT
CTCCCACGGCATCACAGTCCTGGTCACATGGGATGCCACCCTCTACCTTG
CAGAATGGGCCATCTAGAACCCAGCAGCCTTCACTGATAGATGTGCTGTA
TTGCCCAGAAGCCATCGTGTCGCTGGTCGGGGTCCTGCAGAGGCTGGCTG
CCTGCCGGGAGCACCAGCGGGCTCC

>G3-H2
ATGCCTGGTGCTTTCTCTCAGAACTCATCAAAAAGTCCTCAGGAGGCTCA
GTCACACTCTCCAAGAGCACAGCCATCATCTCCCACGGTACCACAGGCCT
GGTCACATGGG---ATGCCGCCCTCTACCTTGCAGAATGGGCCATCGAGA
ACCCGGCAGCCTTCATTAACAGACGTGCTGTATTGCCCAGAAGCCATCGT
GTCGCTGGTCGGGGTCCTGCAGAGGCTGGCT---------GCCTGCCGGG
AGCACAAG---------CGGGCTCCTGAGGTCTACGTGGCCTTTACCGTC
CGCAACCCAGAGACGTGCCAGCTGTTC---------ACCACCGAGCTAGG
CCGGGATGGGATCAGA------------TGGGAAGCGGAA----------
--------------------------GCTCATCATGACCAG---AAACTG
TTTCCCTATGGAGAGCACTTG------------------GAGATGGCAAT
GCTGAAC---------CTCACACTG
#---------------------------------------
#---------------------------------------

#=======================================
#
# Aligned_sequences: 2
# 1: G3-H1
# 2: G3-Ch
# Matrix: /home/BLOSUM62.txt
# GapOpen_penalty: -11.0
# GapExtend_penalty: -1.0
# FSopen_penalty: -10.0
# FSextend_penalty: -0.2
# Execution_time: 0.0778551101685
#
# Length:         417
# Identity NT:    408/417 97.8%
# Identity AA:    798/834 95.7%
# Gapopen:        0/417 0.0%
# Gaps:           0/417 0.0%
# FSopen:         0/417 0.0%
# FrameShift:     0/417 0.0%
# Score: 703.0
#
#
#=======================================

>G3-H1
ATGCCCGGTGCTTTCTCTCAGAACTCATCAAAAAGCCCTCGGGAGGCTCA
GTCACACTCTCCAAGAGCACAGCCATCATCTCCCACGGCATCACAGTCCT
GGTCACATGGGATGCCGCCCTCTACCTTGCAGAATGGGCCATCGAGAACC
CAGCAGCCTTCACTGATAGACGTGCTGTATTGCCCAGAAGCCATCGTGTC
GCTGGTCGGGGTCCTGCGGAGGCTGGCTGCCTGCCGGGAGCACCAGCGGG
CTCCTCAATTCTACATGGCCCTTACCGTCTGCAACCCAGAGATGTGCCAG
CTGTTCACCACCGAGCTAGGCTGGACTGGGATCAGATGGGAAGCGGAAGC
TCATCATGACCAGAAACTGTTTCCCTACAGAGAGCACTTGGAGATGGCAA
AGCTGAACCTCACACTG

>G3-Ch
ATGCCCGGTGCTTTCTCTCAGTACTCATCAAAAAGCCCTCGGGAGGCTCA
GTCACACTCTCCAAGAGCACAGCCATCATCTCCCACGGCATCACAGTCCT
GGTCACATGGGATGCCACCCTCTACCTTGCAGAATGGGCCATCTAGAACC
CAGCAGCCTTCACTGATAGATGTGCTGTATTGCCCAGAAGCCATCGTGTC
GCTGGTCGGGGTCCTGCAGAGGCTGGCTGCCTGCCGGGAGCACCAGCGGG
CTCCTCAAGTCTACATGGCCCTTACCGTCCGCAACCCAGAGACGTGCCAG
CTGTTCACCACCGAGCTAGGCTGGACTGGGATCAGATGGGAAGCGGAAGC
TCATCATGACCAGAAACTGTTTCCCTACAGAGAGCACTTGGAGATGGCAA
TGCTGAACCTCACACTG
#---------------------------------------
#---------------------------------------

#=======================================
#
# Aligned_sequences: 2
# 1: G2-Ch
# 2: G3-Co
# Matrix: /home/BLOSUM62.txt
# GapOpen_penalty: -11.0
# GapExtend_penalty: -1.0
# FSopen_penalty: -10.0
# FSextend_penalty: -0.2
# Execution_time: 0.120579957962
#
# Length:         528
# Identity NT:    117/528 22.2%
# Identity AA:    156/1056 14.8%
# Gapopen:        8/528 1.5%
# Gaps:           180/528 34.1%
# FSopen:         0/528 0.0%
# FrameShift:     0/528 0.0%
# Score: -65.0
#
#
#=======================================

>G2-Ch
ATGGCGCCCGAGGAGAACGCGGGGAGCGAACTCTTGCTGCAGAGTTTCAA
GCGCCGCTTCCTGGCGGCGCGC----------------------------
-----------------------GCCCTGCGCTCCTTCCCCTGGCAGAGC
TTAGAAGCAAAGTTAAGTGAC------------CCATCAGATTCTGAGCT
TCTGTGGGATATTTTGCAGAAGAGACTGAAGCATCCTGTGTGTGTGAAGC
ACCCGCCGTCAGTCAAGTATGCCCGGTGCTTTCTCTCAGTACTCATCAAA
AAGCCCTCGGGAGGCTCAGTCACACTCTCCAAGAGCACAGCCATCATCTC
CCACGGCATCACA------GTCCTGGTCACATGGGATGCCACCCTCTACC
TTGCAGAATGGGCCATCTAGAACCCAGCAGCCTTCACTGATAGATGTGCT
GTATTGCCCAGAAGCCATCGTGTCGCTGGTCGGGGTCCTGCAGAGGCTGG
CTGCCTGCCGGGAGCACCAGCGGGCTCC

>G3-Co
ATTCCCGGAGCTTTCTCTCTGAGCTCATCAGAAAGCCTTCAGGTGACTCG
GTCACCCTCTGCGAGAGCACGGCCATCGTGTCTCATGGGACCACAGGCCT
GGTCACGTGGAACGCCGCGCTCTACCTGGCCGAGTGGGCCGTGGAGAACC
CAGCGGTCTTCGCTCACAGACGTGCTGTATTGTCCTGAAACGGTCCTCTC
CCTGGTTGGGGTCCTGCGGAAGCTC---------TCCACCTGCCGGAAGG
ACCAG---------CGGGCTCCTGATGCCTACATTGCCTTCACCATCCGC
AACCCGGAGACGTGCCAGCTGTTC---------ACCACGGAGCTGGGCCA
GGCTGGGATCCCGTGGGAAGAGGTGCCTTGTCATGACCAGAAACTGTTT-
-----------------------CCCTACGAAGAGCACTCGGAGATGGCG
ATTCTGAAACTAACG-----------------------------------
-------------------------CTG
#---------------------------------------
#---------------------------------------

#=======================================
#
# Aligned_sequences: 2
# 1: G3-H1
# 2: G3-R
# Matrix: /home/BLOSUM62.txt
# GapOpen_penalty: -11.0
# GapExtend_penalty: -1.0
# FSopen_penalty: -10.0
# FSextend_penalty: -0.2
# Execution_time: 0.0780439376831
#
# Length:         417
# Identity NT:    313/417 75.1%
# Identity AA:    474/834 56.8%
# Gapopen:        1/417 0.2%
# Gaps:           3/417 0.7%
# FSopen:         0/417 0.0%
# FrameShift:     0/417 0.0%
# Score: 374.0
#
#
#=======================================

>G3-H1
ATGCCCGGTGCTTTCTCTCAGAACTCATCAAAAAGCCCTCGGGAGGCTCA
GTCACACTCTCCAAGAGCACAGCCATCATCTCCCACGGCATCACAGTCCT
GGTCACATGGGATGCCGCCCTCTACCTTGCAGAATGGGCCATCGAGAACC
CAGCAGCCTTCACTGATAGACGTGCTGTATTGCCCAGAAGCCATCGTGTC
GCTGGTCGGGGTCCTGCGGAGGCTGGCTGCCTGCCGGGAGCACCAGCGGG
CTCCTCAATTCTACATGGCCCTTACCGTCTGCAACCCAGAGATGTGCCAG
CTGTTCACCACCGAGCTAGGCTGGACTGGGATCAGATGGGAAGCGGAAGC
TCATCATGACCAGAAACTGTTTCCCTACAGAGAGCACTTGGAGATGGCAA
AGCTGAACCTCACACTG

>G3-R
ATTCCCGCTGCTTTCTCTCGAAGCTCATCAAAAAGCCTTCAGGAGACTCA
GTCACACTCTCTGAGAGCACAGCCATCGTGTCCCATGGCACCACAGGCTT
GGTTACATGGGACGCTGCTCTCTACCTGGCAGAATGGGCCATCGAGAACC
CAGCAGCCTTCACTGACAGATGTACTGTACTGCGGGGAAGTGACACTGTC
ACTGGTCAGGGTCCTGAGGATGCTCACTGACTGC---CAGAGGAAGAAGG
CTCCTGACGTCTATGTGGCCTATACGATCCGCAGCCAGGACACGGGCAAG
CTGTTCATCACAGAGCTAGACCGCGCTGGGATACACTGGGAAGAGGTGGC
CCCTCACACTGGCAAACTGTTCCCTTATGAAGAGCATTCGGCCATCGTAA
TCCTGAAGCTCACGCTG
#---------------------------------------
#---------------------------------------

#=======================================
#
# Aligned_sequences: 2
# 1: G3-H1
# 2: G3-Co
# Matrix: /home/BLOSUM62.txt
# GapOpen_penalty: -11.0
# GapExtend_penalty: -1.0
# FSopen_penalty: -10.0
# FSextend_penalty: -0.2
# Execution_time: 0.0782101154327
#
# Length:         417
# Identity NT:    332/417 79.6%
# Identity AA:    510/834 61.2%
# Gapopen:        0/417 0.0%
# Gaps:           0/417 0.0%
# FSopen:         0/417 0.0%
# FrameShift:     0/417 0.0%
# Score: 429.0
#
#
#=======================================

>G3-H1
ATGCCCGGTGCTTTCTCTCAGAACTCATCAAAAAGCCCTCGGGAGGCTCA
GTCACACTCTCCAAGAGCACAGCCATCATCTCCCACGGCATCACAGTCCT
GGTCACATGGGATGCCGCCCTCTACCTTGCAGAATGGGCCATCGAGAACC
CAGCAGCCTTCACTGATAGACGTGCTGTATTGCCCAGAAGCCATCGTGTC
GCTGGTCGGGGTCCTGCGGAGGCTGGCTGCCTGCCGGGAGCACCAGCGGG
CTCCTCAATTCTACATGGCCCTTACCGTCTGCAACCCAGAGATGTGCCAG
CTGTTCACCACCGAGCTAGGCTGGACTGGGATCAGATGGGAAGCGGAAGC
TCATCATGACCAGAAACTGTTTCCCTACAGAGAGCACTTGGAGATGGCAA
AGCTGAACCTCACACTG

>G3-Co
ATTCCCGGAGCTTTCTCTCTGAGCTCATCAGAAAGCCTTCAGGTGACTCG
GTCACCCTCTGCGAGAGCACGGCCATCGTGTCTCATGGGACCACAGGCCT
GGTCACGTGGAACGCCGCGCTCTACCTGGCCGAGTGGGCCGTGGAGAACC
CAGCGGTCTTCGCTCACAGACGTGCTGTATTGTCCTGAAACGGTCCTCTC
CCTGGTTGGGGTCCTGCGGAAGCTCTCCACCTGCCGGAAGGACCAGCGGG
CTCCTGATGCCTACATTGCCTTCACCATCCGCAACCCGGAGACGTGCCAG
CTGTTCACCACGGAGCTGGGCCAGGCTGGGATCCCGTGGGAAGAGGTGCC
TTGTCATGACCAGAAACTGTTTCCCTACGAAGAGCACTCGGAGATGGCGA
TTCTGAAACTAACGCTG
#---------------------------------------
#---------------------------------------

#=======================================
#
# Aligned_sequences: 2
# 1: G3-H1
# 2: G3-M
# Matrix: /home/BLOSUM62.txt
# GapOpen_penalty: -11.0
# GapExtend_penalty: -1.0
# FSopen_penalty: -10.0
# FSextend_penalty: -0.2
# Execution_time: 0.0793559551239
#
# Length:         417
# Identity NT:    299/417 71.7%
# Identity AA:    444/834 53.2%
# Gapopen:        1/417 0.2%
# Gaps:           3/417 0.7%
# FSopen:         0/417 0.0%
# FrameShift:     0/417 0.0%
# Score: 335.0
#
#
#=======================================

>G3-H1
ATGCCCGGTGCTTTCTCTCAGAACTCATCAAAAAGCCCTCGGGAGGCTCA
GTCACACTCTCCAAGAGCACAGCCATCATCTCCCACGGCATCACAGTCCT
GGTCACATGGGATGCCGCCCTCTACCTTGCAGAATGGGCCATCGAGAACC
CAGCAGCCTTCACTGATAGACGTGCTGTATTGCCCAGAAGCCATCGTGTC
GCTGGTCGGGGTCCTGCGGAGGCTGGCTGCCTGCCGGGAGCACCAGCGGG
CTCCTCAATTCTACATGGCCCTTACCGTCTGCAACCCAGAGATGTGCCAG
CTGTTCACCACCGAGCTAGGCTGGACTGGGATCAGATGGGAAGCGGAAGC
TCATCATGACCAGAAACTGTTTCCCTACAGAGAGCACTTGGAGATGGCAA
AGCTGAACCTCACACTG

>G3-M
ATGCCCGCTGCTTTCTCTCAAAGCTCATCAAAAAGCCTTCAGGAAACTCA
GTTACACTCTCTGAGAGCACTGCCATCGTGTCCCATGGCACCACAGGCTT
GGTTACATGGGACGCTGCTCTCTACCTGGCAGAATGGGCCATTGAGAACC
CAGCAGCCTTCACTGACAGATGTACTGTACTGCTGGGAGATGACACTGTC
ACTGGTCAGGGTCCTGAAGATGCTCGAGGACTGC---CAGAGGAAGAGCG
CTCCTGATGTCTATGTAGCCTATACTATCCGCAGCCAGGACACAGGCAAG
CTGTTCATCGAAGAGCTAGACCGTGCTGGAATCTACTGGGAAGAGGTGCC
CCCTCACACTGGCAAACTGTTCCCTTACGAAGAGCATTCAGCCATCGTAA
TCCTGAAGCTGGTGCTG
#---------------------------------------
#---------------------------------------

#=======================================
#
# Aligned_sequences: 2
# 1: G3-H2
# 2: G3-Ch
# Matrix: /home/BLOSUM62.txt
# GapOpen_penalty: -11.0
# GapExtend_penalty: -1.0
# FSopen_penalty: -10.0
# FSextend_penalty: -0.2
# Execution_time: 0.0771079063416
#
# Length:         417
# Identity NT:    393/417 94.2%
# Identity AA:    750/834 89.9%
# Gapopen:        0/417 0.0%
# Gaps:           0/417 0.0%
# FSopen:         0/417 0.0%
# FrameShift:     0/417 0.0%
# Score: 665.0
#
#
#=======================================

>G3-H2
ATGCCTGGTGCTTTCTCTCAGAACTCATCAAAAAGTCCTCAGGAGGCTCA
GTCACACTCTCCAAGAGCACAGCCATCATCTCCCACGGTACCACAGGCCT
GGTCACATGGGATGCCGCCCTCTACCTTGCAGAATGGGCCATCGAGAACC
CGGCAGCCTTCATTAACAGACGTGCTGTATTGCCCAGAAGCCATCGTGTC
GCTGGTCGGGGTCCTGCAGAGGCTGGCTGCCTGCCGGGAGCACAAGCGGG
CTCCTGAGGTCTACGTGGCCTTTACCGTCCGCAACCCAGAGACGTGCCAG
CTGTTCACCACCGAGCTAGGCCGGGATGGGATCAGATGGGAAGCGGAAGC
TCATCATGACCAGAAACTGTTTCCCTATGGAGAGCACTTGGAGATGGCAA
TGCTGAACCTCACACTG

>G3-Ch
ATGCCCGGTGCTTTCTCTCAGTACTCATCAAAAAGCCCTCGGGAGGCTCA
GTCACACTCTCCAAGAGCACAGCCATCATCTCCCACGGCATCACAGTCCT
GGTCACATGGGATGCCACCCTCTACCTTGCAGAATGGGCCATCTAGAACC
CAGCAGCCTTCACTGATAGATGTGCTGTATTGCCCAGAAGCCATCGTGTC
GCTGGTCGGGGTCCTGCAGAGGCTGGCTGCCTGCCGGGAGCACCAGCGGG
CTCCTCAAGTCTACATGGCCCTTACCGTCCGCAACCCAGAGACGTGCCAG
CTGTTCACCACCGAGCTAGGCTGGACTGGGATCAGATGGGAAGCGGAAGC
TCATCATGACCAGAAACTGTTTCCCTACAGAGAGCACTTGGAGATGGCAA
TGCTGAACCTCACACTG
#---------------------------------------
#---------------------------------------

#=======================================
#
# Aligned_sequences: 2
# 1: G3-H2
# 2: G3-M
# Matrix: /home/BLOSUM62.txt
# GapOpen_penalty: -11.0
# GapExtend_penalty: -1.0
# FSopen_penalty: -10.0
# FSextend_penalty: -0.2
# Execution_time: 0.0769979953766
#
# Length:         417
# Identity NT:    307/417 73.6%
# Identity AA:    492/834 59.0%
# Gapopen:        1/417 0.2%
# Gaps:           3/417 0.7%
# FSopen:         0/417 0.0%
# FrameShift:     0/417 0.0%
# Score: 387.0
#
#
#=======================================

>G3-H2
ATGCCTGGTGCTTTCTCTCAGAACTCATCAAAAAGTCCTCAGGAGGCTCA
GTCACACTCTCCAAGAGCACAGCCATCATCTCCCACGGTACCACAGGCCT
GGTCACATGGGATGCCGCCCTCTACCTTGCAGAATGGGCCATCGAGAACC
CGGCAGCCTTCATTAACAGACGTGCTGTATTGCCCAGAAGCCATCGTGTC
GCTGGTCGGGGTCCTGCAGAGGCTGGCTGCCTGCCGGGAGCACAAGCGGG
CTCCTGAGGTCTACGTGGCCTTTACCGTCCGCAACCCAGAGACGTGCCAG
CTGTTCACCACCGAGCTAGGCCGGGATGGGATCAGATGGGAAGCGGAAGC
TCATCATGACCAGAAACTGTTTCCCTATGGAGAGCACTTGGAGATGGCAA
TGCTGAACCTCACACTG

>G3-M
ATGCCCGCTGCTTTCTCTCAAAGCTCATCAAAAAGCCTTCAGGAAACTCA
GTTACACTCTCTGAGAGCACTGCCATCGTGTCCCATGGCACCACAGGCTT
GGTTACATGGGACGCTGCTCTCTACCTGGCAGAATGGGCCATTGAGAACC
CAGCAGCCTTCACTGACAGATGTACTGTACTGCTGGGAGATGACACTGTC
ACTGGTCAGGGTCCTGAAGATGCTCGAGGACTGC---CAGAGGAAGAGCG
CTCCTGATGTCTATGTAGCCTATACTATCCGCAGCCAGGACACAGGCAAG
CTGTTCATCGAAGAGCTAGACCGTGCTGGAATCTACTGGGAAGAGGTGCC
CCCTCACACTGGCAAACTGTTCCCTTACGAAGAGCATTCAGCCATCGTAA
TCCTGAAGCTGGTGCTG
#---------------------------------------
#---------------------------------------

#=======================================
#
# Aligned_sequences: 2
# 1: G3-H2
# 2: G3-R
# Matrix: /home/BLOSUM62.txt
# GapOpen_penalty: -11.0
# GapExtend_penalty: -1.0
# FSopen_penalty: -10.0
# FSextend_penalty: -0.2
# Execution_time: 0.0751721858978
#
# Length:         417
# Identity NT:    321/417 77.0%
# Identity AA:    516/834 61.9%
# Gapopen:        1/417 0.2%
# Gaps:           3/417 0.7%
# FSopen:         0/417 0.0%
# FrameShift:     0/417 0.0%
# Score: 423.0
#
#
#=======================================

>G3-H2
ATGCCTGGTGCTTTCTCTCAGAACTCATCAAAAAGTCCTCAGGAGGCTCA
GTCACACTCTCCAAGAGCACAGCCATCATCTCCCACGGTACCACAGGCCT
GGTCACATGGGATGCCGCCCTCTACCTTGCAGAATGGGCCATCGAGAACC
CGGCAGCCTTCATTAACAGACGTGCTGTATTGCCCAGAAGCCATCGTGTC
GCTGGTCGGGGTCCTGCAGAGGCTGGCTGCCTGCCGGGAGCACAAGCGGG
CTCCTGAGGTCTACGTGGCCTTTACCGTCCGCAACCCAGAGACGTGCCAG
CTGTTCACCACCGAGCTAGGCCGGGATGGGATCAGATGGGAAGCGGAAGC
TCATCATGACCAGAAACTGTTTCCCTATGGAGAGCACTTGGAGATGGCAA
TGCTGAACCTCACACTG

>G3-R
ATTCCCGCTGCTTTCTCTCGAAGCTCATCAAAAAGCCTTCAGGAGACTCA
GTCACACTCTCTGAGAGCACAGCCATCGTGTCCCATGGCACCACAGGCTT
GGTTACATGGGACGCTGCTCTCTACCTGGCAGAATGGGCCATCGAGAACC
CAGCAGCCTTCACTGACAGATGTACTGTACTGCGGGGAAGTGACACTGTC
ACTGGTCAGGGTCCTGAGGATGCTCACTGACTGC---CAGAGGAAGAAGG
CTCCTGACGTCTATGTGGCCTATACGATCCGCAGCCAGGACACGGGCAAG
CTGTTCATCACAGAGCTAGACCGCGCTGGGATACACTGGGAAGAGGTGGC
CCCTCACACTGGCAAACTGTTCCCTTATGAAGAGCATTCGGCCATCGTAA
TCCTGAAGCTCACGCTG
#---------------------------------------
#---------------------------------------

#=======================================
#
# Aligned_sequences: 2
# 1: G3-H2
# 2: G3-Co
# Matrix: /home/BLOSUM62.txt
# GapOpen_penalty: -11.0
# GapExtend_penalty: -1.0
# FSopen_penalty: -10.0
# FSextend_penalty: -0.2
# Execution_time: 0.0771729946136
#
# Length:         417
# Identity NT:    336/417 80.6%
# Identity AA:    534/834 64.0%
# Gapopen:        0/417 0.0%
# Gaps:           0/417 0.0%
# FSopen:         0/417 0.0%
# FrameShift:     0/417 0.0%
# Score: 464.0
#
#
#=======================================

>G3-H2
ATGCCTGGTGCTTTCTCTCAGAACTCATCAAAAAGTCCTCAGGAGGCTCA
GTCACACTCTCCAAGAGCACAGCCATCATCTCCCACGGTACCACAGGCCT
GGTCACATGGGATGCCGCCCTCTACCTTGCAGAATGGGCCATCGAGAACC
CGGCAGCCTTCATTAACAGACGTGCTGTATTGCCCAGAAGCCATCGTGTC
GCTGGTCGGGGTCCTGCAGAGGCTGGCTGCCTGCCGGGAGCACAAGCGGG
CTCCTGAGGTCTACGTGGCCTTTACCGTCCGCAACCCAGAGACGTGCCAG
CTGTTCACCACCGAGCTAGGCCGGGATGGGATCAGATGGGAAGCGGAAGC
TCATCATGACCAGAAACTGTTTCCCTATGGAGAGCACTTGGAGATGGCAA
TGCTGAACCTCACACTG

>G3-Co
ATTCCCGGAGCTTTCTCTCTGAGCTCATCAGAAAGCCTTCAGGTGACTCG
GTCACCCTCTGCGAGAGCACGGCCATCGTGTCTCATGGGACCACAGGCCT
GGTCACGTGGAACGCCGCGCTCTACCTGGCCGAGTGGGCCGTGGAGAACC
CAGCGGTCTTCGCTCACAGACGTGCTGTATTGTCCTGAAACGGTCCTCTC
CCTGGTTGGGGTCCTGCGGAAGCTCTCCACCTGCCGGAAGGACCAGCGGG
CTCCTGATGCCTACATTGCCTTCACCATCCGCAACCCGGAGACGTGCCAG
CTGTTCACCACGGAGCTGGGCCAGGCTGGGATCCCGTGGGAAGAGGTGCC
TTGTCATGACCAGAAACTGTTTCCCTACGAAGAGCACTCGGAGATGGCGA
TTCTGAAACTAACGCTG
#---------------------------------------
#---------------------------------------

#=======================================
#
# Aligned_sequences: 2
# 1: G3-Ch
# 2: G3-M
# Matrix: /home/BLOSUM62.txt
# GapOpen_penalty: -11.0
# GapExtend_penalty: -1.0
# FSopen_penalty: -10.0
# FSextend_penalty: -0.2
# Execution_time: 0.0775079727173
#
# Length:         417
# Identity NT:    302/417 72.4%
# Identity AA:    462/834 55.4%
# Gapopen:        1/417 0.2%
# Gaps:           3/417 0.7%
# FSopen:         0/417 0.0%
# FrameShift:     0/417 0.0%
# Score: 354.0
#
#
#=======================================

>G3-Ch
ATGCCCGGTGCTTTCTCTCAGTACTCATCAAAAAGCCCTCGGGAGGCTCA
GTCACACTCTCCAAGAGCACAGCCATCATCTCCCACGGCATCACAGTCCT
GGTCACATGGGATGCCACCCTCTACCTTGCAGAATGGGCCATCTAGAACC
CAGCAGCCTTCACTGATAGATGTGCTGTATTGCCCAGAAGCCATCGTGTC
GCTGGTCGGGGTCCTGCAGAGGCTGGCTGCCTGCCGGGAGCACCAGCGGG
CTCCTCAAGTCTACATGGCCCTTACCGTCCGCAACCCAGAGACGTGCCAG
CTGTTCACCACCGAGCTAGGCTGGACTGGGATCAGATGGGAAGCGGAAGC
TCATCATGACCAGAAACTGTTTCCCTACAGAGAGCACTTGGAGATGGCAA
TGCTGAACCTCACACTG

>G3-M
ATGCCCGCTGCTTTCTCTCAAAGCTCATCAAAAAGCCTTCAGGAAACTCA
GTTACACTCTCTGAGAGCACTGCCATCGTGTCCCATGGCACCACAGGCTT
GGTTACATGGGACGCTGCTCTCTACCTGGCAGAATGGGCCATTGAGAACC
CAGCAGCCTTCACTGACAGATGTACTGTACTGCTGGGAGATGACACTGTC
ACTGGTCAGGGTCCTGAAGATGCTCGAGGACTGC---CAGAGGAAGAGCG
CTCCTGATGTCTATGTAGCCTATACTATCCGCAGCCAGGACACAGGCAAG
CTGTTCATCGAAGAGCTAGACCGTGCTGGAATCTACTGGGAAGAGGTGCC
CCCTCACACTGGCAAACTGTTCCCTTACGAAGAGCATTCAGCCATCGTAA
TCCTGAAGCTGGTGCTG
#---------------------------------------
#---------------------------------------

#=======================================
#
# Aligned_sequences: 2
# 1: G3-Ch
# 2: G3-R
# Matrix: /home/BLOSUM62.txt
# GapOpen_penalty: -11.0
# GapExtend_penalty: -1.0
# FSopen_penalty: -10.0
# FSextend_penalty: -0.2
# Execution_time: 0.0759699344635
#
# Length:         417
# Identity NT:    314/417 75.3%
# Identity AA:    486/834 58.3%
# Gapopen:        1/417 0.2%
# Gaps:           3/417 0.7%
# FSopen:         0/417 0.0%
# FrameShift:     0/417 0.0%
# Score: 390.0
#
#
#=======================================

>G3-Ch
ATGCCCGGTGCTTTCTCTCAGTACTCATCAAAAAGCCCTCGGGAGGCTCA
GTCACACTCTCCAAGAGCACAGCCATCATCTCCCACGGCATCACAGTCCT
GGTCACATGGGATGCCACCCTCTACCTTGCAGAATGGGCCATCTAGAACC
CAGCAGCCTTCACTGATAGATGTGCTGTATTGCCCAGAAGCCATCGTGTC
GCTGGTCGGGGTCCTGCAGAGGCTGGCTGCCTGCCGGGAGCACCAGCGGG
CTCCTCAAGTCTACATGGCCCTTACCGTCCGCAACCCAGAGACGTGCCAG
CTGTTCACCACCGAGCTAGGCTGGACTGGGATCAGATGGGAAGCGGAAGC
TCATCATGACCAGAAACTGTTTCCCTACAGAGAGCACTTGGAGATGGCAA
TGCTGAACCTCACACTG

>G3-R
ATTCCCGCTGCTTTCTCTCGAAGCTCATCAAAAAGCCTTCAGGAGACTCA
GTCACACTCTCTGAGAGCACAGCCATCGTGTCCCATGGCACCACAGGCTT
GGTTACATGGGACGCTGCTCTCTACCTGGCAGAATGGGCCATCGAGAACC
CAGCAGCCTTCACTGACAGATGTACTGTACTGCGGGGAAGTGACACTGTC
ACTGGTCAGGGTCCTGAGGATGCTCACTGACTGC---CAGAGGAAGAAGG
CTCCTGACGTCTATGTGGCCTATACGATCCGCAGCCAGGACACGGGCAAG
CTGTTCATCACAGAGCTAGACCGCGCTGGGATACACTGGGAAGAGGTGGC
CCCTCACACTGGCAAACTGTTCCCTTATGAAGAGCATTCGGCCATCGTAA
TCCTGAAGCTCACGCTG
#---------------------------------------
#---------------------------------------

#=======================================
#
# Aligned_sequences: 2
# 1: G3-Ch
# 2: G3-Co
# Matrix: /home/BLOSUM62.txt
# GapOpen_penalty: -11.0
# GapExtend_penalty: -1.0
# FSopen_penalty: -10.0
# FSextend_penalty: -0.2
# Execution_time: 0.0768690109253
#
# Length:         417
# Identity NT:    331/417 79.4%
# Identity AA:    516/834 61.9%
# Gapopen:        0/417 0.0%
# Gaps:           0/417 0.0%
# FSopen:         0/417 0.0%
# FrameShift:     0/417 0.0%
# Score: 442.0
#
#
#=======================================

>G3-Ch
ATGCCCGGTGCTTTCTCTCAGTACTCATCAAAAAGCCCTCGGGAGGCTCA
GTCACACTCTCCAAGAGCACAGCCATCATCTCCCACGGCATCACAGTCCT
GGTCACATGGGATGCCACCCTCTACCTTGCAGAATGGGCCATCTAGAACC
CAGCAGCCTTCACTGATAGATGTGCTGTATTGCCCAGAAGCCATCGTGTC
GCTGGTCGGGGTCCTGCAGAGGCTGGCTGCCTGCCGGGAGCACCAGCGGG
CTCCTCAAGTCTACATGGCCCTTACCGTCCGCAACCCAGAGACGTGCCAG
CTGTTCACCACCGAGCTAGGCTGGACTGGGATCAGATGGGAAGCGGAAGC
TCATCATGACCAGAAACTGTTTCCCTACAGAGAGCACTTGGAGATGGCAA
TGCTGAACCTCACACTG

>G3-Co
ATTCCCGGAGCTTTCTCTCTGAGCTCATCAGAAAGCCTTCAGGTGACTCG
GTCACCCTCTGCGAGAGCACGGCCATCGTGTCTCATGGGACCACAGGCCT
GGTCACGTGGAACGCCGCGCTCTACCTGGCCGAGTGGGCCGTGGAGAACC
CAGCGGTCTTCGCTCACAGACGTGCTGTATTGTCCTGAAACGGTCCTCTC
CCTGGTTGGGGTCCTGCGGAAGCTCTCCACCTGCCGGAAGGACCAGCGGG
CTCCTGATGCCTACATTGCCTTCACCATCCGCAACCCGGAGACGTGCCAG
CTGTTCACCACGGAGCTGGGCCAGGCTGGGATCCCGTGGGAAGAGGTGCC
TTGTCATGACCAGAAACTGTTTCCCTACGAAGAGCACTCGGAGATGGCGA
TTCTGAAACTAACGCTG
#---------------------------------------
#---------------------------------------

#=======================================
#
# Aligned_sequences: 2
# 1: G3-M
# 2: G3-R
# Matrix: /home/BLOSUM62.txt
# GapOpen_penalty: -11.0
# GapExtend_penalty: -1.0
# FSopen_penalty: -10.0
# FSextend_penalty: -0.2
# Execution_time: 0.0737409591675
#
# Length:         414
# Identity NT:    383/414 92.5%
# Identity AA:    744/828 89.9%
# Gapopen:        0/414 0.0%
# Gaps:           0/414 0.0%
# FSopen:         0/414 0.0%
# FrameShift:     0/414 0.0%
# Score: 648.0
#
#
#=======================================

>G3-M
ATGCCCGCTGCTTTCTCTCAAAGCTCATCAAAAAGCCTTCAGGAAACTCA
GTTACACTCTCTGAGAGCACTGCCATCGTGTCCCATGGCACCACAGGCTT
GGTTACATGGGACGCTGCTCTCTACCTGGCAGAATGGGCCATTGAGAACC
CAGCAGCCTTCACTGACAGATGTACTGTACTGCTGGGAGATGACACTGTC
ACTGGTCAGGGTCCTGAAGATGCTCGAGGACTGCCAGAGGAAGAGCGCTC
CTGATGTCTATGTAGCCTATACTATCCGCAGCCAGGACACAGGCAAGCTG
TTCATCGAAGAGCTAGACCGTGCTGGAATCTACTGGGAAGAGGTGCCCCC
TCACACTGGCAAACTGTTCCCTTACGAAGAGCATTCAGCCATCGTAATCC
TGAAGCTGGTGCTG

>G3-R
ATTCCCGCTGCTTTCTCTCGAAGCTCATCAAAAAGCCTTCAGGAGACTCA
GTCACACTCTCTGAGAGCACAGCCATCGTGTCCCATGGCACCACAGGCTT
GGTTACATGGGACGCTGCTCTCTACCTGGCAGAATGGGCCATCGAGAACC
CAGCAGCCTTCACTGACAGATGTACTGTACTGCGGGGAAGTGACACTGTC
ACTGGTCAGGGTCCTGAGGATGCTCACTGACTGCCAGAGGAAGAAGGCTC
CTGACGTCTATGTGGCCTATACGATCCGCAGCCAGGACACGGGCAAGCTG
TTCATCACAGAGCTAGACCGCGCTGGGATACACTGGGAAGAGGTGGCCCC
TCACACTGGCAAACTGTTCCCTTATGAAGAGCATTCGGCCATCGTAATCC
TGAAGCTCACGCTG
#---------------------------------------
#---------------------------------------

#=======================================
#
# Aligned_sequences: 2
# 1: G3-M
# 2: G3-Co
# Matrix: /home/BLOSUM62.txt
# GapOpen_penalty: -11.0
# GapExtend_penalty: -1.0
# FSopen_penalty: -10.0
# FSextend_penalty: -0.2
# Execution_time: 0.0761399269104
#
# Length:         417
# Identity NT:    306/417 73.4%
# Identity AA:    510/834 61.2%
# Gapopen:        1/417 0.2%
# Gaps:           3/417 0.7%
# FSopen:         0/417 0.0%
# FrameShift:     0/417 0.0%
# Score: 412.0
#
#
#=======================================

>G3-M
ATGCCCGCTGCTTTCTCTCAAAGCTCATCAAAAAGCCTTCAGGAAACTCA
GTTACACTCTCTGAGAGCACTGCCATCGTGTCCCATGGCACCACAGGCTT
GGTTACATGGGACGCTGCTCTCTACCTGGCAGAATGGGCCATTGAGAACC
CAGCAGCCTTCACTGACAGATGTACTGTACTGCTGGGAGATGACACTGTC
ACTGGTCAGGGTCCTGAAGATGCTCGAGGACTGCCAGAGG---AAGAGCG
CTCCTGATGTCTATGTAGCCTATACTATCCGCAGCCAGGACACAGGCAAG
CTGTTCATCGAAGAGCTAGACCGTGCTGGAATCTACTGGGAAGAGGTGCC
CCCTCACACTGGCAAACTGTTCCCTTACGAAGAGCATTCAGCCATCGTAA
TCCTGAAGCTGGTGCTG

>G3-Co
ATTCCCGGAGCTTTCTCTCTGAGCTCATCAGAAAGCCTTCAGGTGACTCG
GTCACCCTCTGCGAGAGCACGGCCATCGTGTCTCATGGGACCACAGGCCT
GGTCACGTGGAACGCCGCGCTCTACCTGGCCGAGTGGGCCGTGGAGAACC
CAGCGGTCTTCGCTCACAGACGTGCTGTATTGTCCTGAAACGGTCCTCTC
CCTGGTTGGGGTCCTGCGGAAGCTCTCCACCTGCCGGAAGGACCAGCGGG
CTCCTGATGCCTACATTGCCTTCACCATCCGCAACCCGGAGACGTGCCAG
CTGTTCACCACGGAGCTGGGCCAGGCTGGGATCCCGTGGGAAGAGGTGCC
TTGTCATGACCAGAAACTGTTTCCCTACGAAGAGCACTCGGAGATGGCGA
TTCTGAAACTAACGCTG
#---------------------------------------
#---------------------------------------

#=======================================
#
# Aligned_sequences: 2
# 1: G3-R
# 2: G3-Co
# Matrix: /home/BLOSUM62.txt
# GapOpen_penalty: -11.0
# GapExtend_penalty: -1.0
# FSopen_penalty: -10.0
# FSextend_penalty: -0.2
# Execution_time: 0.0748589038849
#
# Length:         417
# Identity NT:    315/417 75.5%
# Identity AA:    534/834 64.0%
# Gapopen:        1/417 0.2%
# Gaps:           3/417 0.7%
# FSopen:         0/417 0.0%
# FrameShift:     0/417 0.0%
# Score: 437.0
#
#
#=======================================

>G3-R
ATTCCCGCTGCTTTCTCTCGAAGCTCATCAAAAAGCCTTCAGGAGACTCA
GTCACACTCTCTGAGAGCACAGCCATCGTGTCCCATGGCACCACAGGCTT
GGTTACATGGGACGCTGCTCTCTACCTGGCAGAATGGGCCATCGAGAACC
CAGCAGCCTTCACTGACAGATGTACTGTACTGCGGGGAAGTGACACTGTC
ACTGGTCAGGGTCCTGAGGATGCTCACTGACTGCCAGAGG---AAGAAGG
CTCCTGACGTCTATGTGGCCTATACGATCCGCAGCCAGGACACGGGCAAG
CTGTTCATCACAGAGCTAGACCGCGCTGGGATACACTGGGAAGAGGTGGC
CCCTCACACTGGCAAACTGTTCCCTTATGAAGAGCATTCGGCCATCGTAA
TCCTGAAGCTCACGCTG

>G3-Co
ATTCCCGGAGCTTTCTCTCTGAGCTCATCAGAAAGCCTTCAGGTGACTCG
GTCACCCTCTGCGAGAGCACGGCCATCGTGTCTCATGGGACCACAGGCCT
GGTCACGTGGAACGCCGCGCTCTACCTGGCCGAGTGGGCCGTGGAGAACC
CAGCGGTCTTCGCTCACAGACGTGCTGTATTGTCCTGAAACGGTCCTCTC
CCTGGTTGGGGTCCTGCGGAAGCTCTCCACCTGCCGGAAGGACCAGCGGG
CTCCTGATGCCTACATTGCCTTCACCATCCGCAACCCGGAGACGTGCCAG
CTGTTCACCACGGAGCTGGGCCAGGCTGGGATCCCGTGGGAAGAGGTGCC
TTGTCATGACCAGAAACTGTTTCCCTACGAAGAGCACTCGGAGATGGCGA
TTCTGAAACTAACGCTG
#---------------------------------------
#---------------------------------------

#=======================================
#
# Score_matrix
#
#=======================================

	C1-002	G1-Ch	G1-H2	G1-H3	G1-M	G1-R	G1-Co	B1-001	G2-H1	G2-H3	G2-M	G2-R	G2-Co	G2-Ch	B2-202	G3-H1	G3-H2	G3-Ch	G3-M	G3-R	G3-Co
C1-002		806.0	800.0	800.0	388.0	418.0	569.0	200.0	217.0	200.0	141.0	134.0	152.0	202.0	-69.0	-55.0	-69.0	-59.0	-63.0	-68.0	-69.0
G1-Ch			803.0	802.0	420.0	433.0	569.0	187.0	189.0	187.0	141.0	131.0	152.0	230.0	-64.0	-48.0	-64.0	-51.0	-47.0	-59.0	-66.0
G1-H2				870.0	383.0	412.0	564.0	227.0	187.0	227.0	133.0	126.0	156.0	181.0	-72.0	-54.0	-72.0	-59.0	-55.0	-62.0	-69.0
G1-H3					386.0	411.0	563.0	222.0	182.0	222.0	131.0	124.0	157.0	176.0	-70.0	-49.0	-70.0	-54.0	-55.0	-66.0	-69.0
G1-M						720.0	425.0	130.0	141.0	130.0	211.0	198.0	145.0	150.0	-43.0	-40.0	-43.0	-40.0	-37.0	-41.0	-56.0
G1-R							419.0	144.0	144.0	144.0	219.0	222.0	155.0	158.0	-36.0	-33.0	-36.0	-27.0	-28.0	-31.0	-51.0
G1-Co								162.0	150.0	162.0	122.0	121.0	222.0	147.0	-60.0	-54.0	-60.0	-55.0	-57.0	-55.0	-68.0
B1-001									707.0	792.0	530.0	529.0	514.0	663.0	-70.0	-71.0	-70.0	-67.0	-38.0	-57.0	-76.0
G2-H1										707.0	542.0	541.0	505.0	723.0	-70.0	-54.0	-70.0	-57.0	-54.0	-62.0	-73.0
G2-H3											530.0	529.0	514.0	663.0	-70.0	-71.0	-70.0	-67.0	-38.0	-57.0	-76.0
G2-M												739.0	489.0	547.0	-24.0	-39.0	-24.0	-34.0	-27.0	-37.0	-44.0
G2-R													506.0	542.0	-32.0	-42.0	-32.0	-35.0	-23.0	-33.0	-44.0
G2-Co														478.0	-40.0	-53.0	-40.0	-53.0	-43.0	-54.0	-58.0
G2-Ch															-63.0	-55.0	-63.0	-53.0	-45.0	-53.0	-65.0
B2-202																644.0	741.0	665.0	387.0	423.0	464.0
G3-H1																	644.0	703.0	335.0	374.0	429.0
G3-H2																		665.0	387.0	423.0	464.0
G3-Ch																			354.0	390.0	442.0
G3-M																				648.0	412.0
G3-R																					437.0
G3-Co																					
#---------------------------------------
#---------------------------------------
